# Supplementary material for: Multi-Omic Analysis of Esophageal Adenocarcinoma Uncovers Candidate Therapeutic Targets and Cancer-Selective Posttranscriptional Regulation
Source: Mol Cell Proteomics. 2024 Apr 9;23(6):100764. doi: 10.1016/j.mcpro.2024.100764 (PMC11245951; doi:10.1016/j.mcpro.2024.100764)
Supplement: Supplemental Data 1 [file mmc7.csv]

peptide	PSMs	spectrum	ENSG_GENE	ENSG	mapped_genes	HGNC	X126	X127C	X127N	X128C	X128N	X129N	X129C	X130N	X130C	X131	X131C
EQSSEAAETGVSENEENPVR	1	Pat_31A_FT.21182.21182.3	ENSG00000121892|PDS5A, ENSG00000121892|-|chr4:g.39905669:A>G',, ENSG00000121892|-|chr4:g.39891971:C>T',, ENSG00000121892|-|chr4:g.39878618:T>C',, ENSG00000121892|-|chr4:g.39865062:C>G',, ENSG00000121892|-|chr4:g.39929627:C>T',, ENSG00000121892|-|chr4:g.39847470:C>T',, ENSG00000121892|-|chr4:g.39910145:C>G',, ENSG00000121892|-|chr4:g.39863914:T>C']	ENSG00000121892	1	HGNC:29088	1102.4231	2971.1440000000002	12468.625	2060.8184	3511.8489	3992.6328	4684.329000000001	7998.384	6468.7876	4563.751	0
AADPPAENSSAPEAEQGGAE	8	Pat_31A_FT.18115.18115.2	ENSG00000065978|YBX1, ENSG00000065978|+|chr1:g.43148266:GCCCGCCGCCCCC>G',, ENSG00000065978|+|chr1:g.43148885:C>T']	ENSG00000065978	1	HGNC:8014	210047.51459999997	192488.88799999998	37401.2299	105951.59929999999	134693.8019	127557.29800000001	123913.95813000001	195158.14959999998	125635.0182	446516.7161	1821.8112
ANDGEGGDEEAGTEEAVPR	1	Pat_31A_FT.16434.16434.3	ENSG00000179604|CDC42EP4, ENSG00000179604|-|chr17:g.71282536:C>T',, ENSG00000179604|-|chr17:g.71282536:C>T']	ENSG00000179604	1	HGNC:17147	2143.7195	993.03015	2230.6023	1267.8945	1278.7036	5604.8647	3469.5273	6156.6704	10276.458	2926.0217	0
EGQGEGETQEAAAATAAAR	3	Pat_31A_FT.19796.19796.2	ENSG00000261150|EPPK1	ENSG00000261150	1	HGNC:15577	64512.981	220343.04	61297.50416	114466.02	128162.14199999999	194524.76799999998	155030.4186	331603.3793	189946.85749999998	191338.005	9165.094000000001
DGQVINETSQHHDDLE	39	Pat_31A_FT.23997.23997.3	ENSG00000026025|VIM, ENSG00000026025|+|chr10:g.17271887:G>A',, ENSG00000026025|+|chr10:g.17271555:G>A',, ENSG00000026025|+|chr10:g.17277329:G>T',, ENSG00000026025|+|chr10:g.17277329:G>T']	ENSG00000026025	1	HGNC:12692	797280.4515	1938305.9217	260001.54143	814294.6084000001	259853.94993999996	432146.6982	325037.56864	590435.7978000001	347999.15389999986	2906451.8232	5282.57164
GAAEPEAQLSNHLAEEGPAEGSGEAAR	7	Pat_31A_FT.36186.36186.4	ENSG00000159212|CLIC6, ENSG00000159212|+|chr21:g.36079627:T>C',, ENSG00000159212|+|chr21:g.36079653:G>A',, ENSG00000159212|+|chr21:g.36079653:G>A']	ENSG00000159212	1	HGNC:2065	842887.8521600001	181977.0132	120955.31790000001	741917.3241000001	71454.1055	340243.6026	313326.17590000003	473987.2484	262389.33150000003	132004.227	7706.2056
DAQDVQASQAEADQQQTR	5	Pat_31A_FT.13033.13033.3	ENSG00000125844|RRBP1, ENSG00000125844|-|chr20:g.17639529:C>T',, ENSG00000125844|-|chr20:g.17640795:G>A',, ENSG00000125844|-|chr20:g.17640795:G>A']	ENSG00000125844	1	HGNC:10448	98258.788	318466.05783	117534.46770000001	161141.82640000002	86022.33009999999	124939.88029999999	146561.5395	299138.97680000006	86340.929	426444.53849999997	0
GDQPAASGDSDDDEPPPLPR	1	Pat_31A_FT.33497.33497.3	ENSG00000101856|PGRMC1, ENSG00000101856|+|chrX:g.118374278:C>T']	ENSG00000101856	1	HGNC:16090	9529.133	22954.047000000002	49106.81	20942.361	20107.338	101533.56	61761.99	109861.125	100447.61	33944.715	4150.1777
DQSSWQNSDASQEVGGHQER	3	Pat_31A_FT.17521.17521.3	ENSG00000149115|TNKS1BP1, ENSG00000149115|-|chr11:g.57088022:G>T',, ENSG00000149115|-|chr11:g.57080530:C>A',, ENSG00000149115|-|chr11:g.57076158:C>T',, ENSG00000149115|-|chr11:g.57080076:C>T',, ENSG00000149115|-|chr11:g.57075947:T>A',, ENSG00000149115|-|chr11:g.57075947:T>A']	ENSG00000149115	1	HGNC:19081	8315.9751	45625.904500000004	3169.09144	21996.353	3553.8873000000003	11986.2553	8586.665799999999	23975.3347	11857.4038	14798.936000000002	0
ESPEGSYTDDANQEVR	1	Pat_31A_FT.18035.18035.2	ENSG00000137942|FNBP1L, ENSG00000137942|+|chr1:g.94014882:C>T',, ENSG00000137942|+|chr1:g.94014882:C>T']	ENSG00000137942	1	HGNC:20851	6376.411	9461.95	3824.866	13952.198	11753.95	5777.99	8850.0205	27353.45	17681.693	11099.446000000002	0
LDQGSGASAEDAAVQEER	2	Pat_31A_FT.27237.27237.3	ENSG00000167676|PLIN4, ENSG00000167676|-|chr19:g.4510529:C>T',, ENSG00000167676|-|chr19:g.4510529:C>T']	ENSG00000167676	1	HGNC:29393	1265.762	6951.8261999999995	3127.8638	11986.2974	2529.3225	13886.859400000001	5195.78	12957.920599999998	5260.8506	3115.2275	0
AQEAPGQAEPPAAAEVQGAGNENEPR	2	Pat_31A_FT.32419.32419.3	ENSG00000109062|SLC9A3R1	ENSG00000109062	1	HGNC:11075	8363.6762	49992.254	29142.326	37567.707	18809.687599999997	95570.205	93310.88799999999	181031.24599999998	86468.505	28317.1593	2359.6738
SVTEQGAELSNEER	11	Pat_31A_FT.21954.21954.3	ENSG00000164924|YWHAZ, ENSG00000164924|-|chr8:g.101936410:A>G',, ENSG00000164924|-|chr8:g.101936410:A>G']	ENSG00000164924	1	HGNC:12855	28483.165650000003	184282.38689999998	317923.68799999997	233703.06110000002	103114.42604	1945748.6350000002	1800627.664	2749239.598	1217139.102	132027.9461	3186.4022999999997
ASVSVTAEDEGTQR	2	Pat_31A_FT.19061.19061.2	ENSG00000090339|ICAM1	ENSG00000090339	1	HGNC:5344	9242.612000000001	19716.524999999998	29026.6047	21492.713000000003	9786.0269	90696.247	98709.07999999999	84392.348	58069.435	25862.275999999998	1200.2141
TNPEDIYPSNPTDDDVSSGSSSER	1	Pat_31A_FT.34221.34221.3	ENSG00000026508|CD44, ENSG00000026508|+|chr11:g.35226155:A>G',, ENSG00000026508|+|chr11:g.35229673:T>C',, ENSG00000026508|+|chr11:g.35229673:T>C']	ENSG00000026508	1	HGNC:1681	3709.7395	17656.367	9964.596	6002.401	4084.8408	7953.781999999999	9542.744	13259.641000000001	8340.715	25916.426	0
VGDSVDAEGPAGDSVDAEGR	3	Pat_31A_FT.30193.30193.3	ENSG00000159212|CLIC6, ENSG00000159212|+|chr21:g.36079627:T>C',, ENSG00000159212|+|chr21:g.36079653:G>A',, ENSG00000159212|+|chr21:g.36079653:G>A']	ENSG00000159212	1	HGNC:2065	20599.159499999998	18084.12	17509.03775	117349.814	5134.272	50477.5357	52629.3368	361497.89400000003	172652.97100000002	27318.320799999998	2439.9528
SQPEPGVADEDQTA	1	Pat_31A_FT.18106.18106.2	ENSG00000178718|RPP25	ENSG00000178718	1	HGNC:30361	12038.136	11176.767	13686.863000000001	12093.136999999999	12048.6045	22805.16	19395.791	17797.76	12102.986	35259.953	0
VSYGIGDEEHDQEGR	1	Pat_31A_FT.22665.22665.3	ENSG00000100823|APEX1, ENSG00000100823|+|chr14:g.20923845:G>A',, ENSG00000100823|+|chr14:g.20923845:G>A']	ENSG00000100823	1	HGNC:587	14355.582	58458.613	30666.602000000003	60568.254	27012.06	250169.27	224108.45	729395.8	299004.9	98234.88	9289.845
SEDGVEGDLGETQSR	3	Pat_31A_FT.21081.21081.2	ENSG00000124942|AHNAK, ENSG00000124942|-|chr11:g.62295776:T>G',, ENSG00000124942|-|chr11:g.62290365:T>C',, ENSG00000124942|-|chr11:g.62295549:C>T',, ENSG00000124942|-|chr11:g.62296271:G>A',, ENSG00000124942|-|chr11:g.62287549:C>T',, ENSG00000124942|-|chr11:g.62300583:C>T',, ENSG00000124942|-|chr11:g.62294188:T>G',, ENSG00000124942|-|chr11:g.62299055:T>C',, ENSG00000124942|-|chr11:g.62285441:A>G',…	ENSG00000124942	1	HGNC:347	16723.970999999998	129585.83699999998	122236.17899999999	44246.646	27143.585600000002	196171.84999999998	128843.416	174402.44199999998	155406.448	49424.149999999994	20459.123999999996
AQGGDGVVPDTELEGR	1	Pat_31A_FT.33669.33669.2	ENSG00000058085|LAMC2, ENSG00000058085|+|chr1:g.183192398:G>A',, ENSG00000058085|+|chr1:g.183184702:G>A',, ENSG00000058085|+|chr1:g.183187574:G>C',, ENSG00000058085|+|chr1:g.183201873:A>T',, ENSG00000058085|+|chr1:g.183177054:G>A',, ENSG00000058085|+|chr1:g.183191250:C>T',, ENSG00000058085|+|chr1:g.183191250:C>T']	ENSG00000058085	1	HGNC:6493	37703.227	59676.015999999996	62396.09	62880.437999999995	52880.707	121510.35	685119.1	211251.38	130166.16	104690.555	0
FDDGAGGDNEVQR	4	Pat_31A_FT.18598.18598.2	ENSG00000161057|PSMC2, ENSG00000161057|+|chr7:g.103008442:A>C',, ENSG00000161057|+|chr7:g.103008442:A>C']	ENSG00000161057	1	HGNC:9548	18400.884100000003	38228.1037	62264.15800000001	45043.8983	18874.042400000002	140173.109	150572.322	284758.489	133086.359	38175.957	3010.1846
EQLQTEQDAPAATR	1	Pat_31A_FT.18536.18536.2	ENSG00000120925|RNF170	ENSG00000120925	1	HGNC:25358	7076.0127	3791.0322	5419.3896	3883.7644	3061.7668	23199.957000000002	19555.861	47811.504	20435.498	6716.041	696.1409
LNSNDEDIHTANER	1	Pat_31A_FT.16852.16852.3	ENSG00000126522|ASL, ENSG00000126522|+|chr7:g.65546812:G>A',, ENSG00000126522|+|chr7:g.65546812:G>A']	ENSG00000126522	1	HGNC:746	4163.0127	5787.932	17585.87	6975.576999999999	4963.5444	25254.695	35977.15	73315.99	44973.13	8128.632	735.3345
QLEVYTSGGDPESVAGEYGR	1	Pat_31A_1.29749.29749.2	ENSG00000100129|EIF3L, ENSG00000100129|+|chr22:g.38247436:C>G',, ENSG00000100129|+|chr22:g.38273924:C>A',, ENSG00000100129|+|chr22:g.38273924:C>A']	ENSG00000100129	1	HGNC:18138	8482.027	75744.9	38856.65	65344.375	17609.54	257541.9	257541.9	596031.9	596031.9	44976.35	44976.35
VGAHAGEYGAEALER	71	Pat_31A_1.21137.21137.4	ENSG00000188536|HBA2	ENSG00000188536	1	HGNC:4824	1305302.2385	108923151.25785999	127305403.61786002	5178709.11777	7135057.4960400015	55280608.870900005	43634316.2888	37635174.05312999	48047417.343039975	1238872.0280499998	1011414.9449500003
QTPAGPETEEEPYR	2	Pat_31A_FT.22351.22351.2	ENSG00000173171|MTX1, ENSG00000173171|+|chr1:g.155181943:C>G',, ENSG00000173171|+|chr1:g.155181943:C>G']	ENSG00000173171	1	HGNC:7504	3109.4823	7432.460000000001	29272.557699999998	7282.5288	6954.428	42524.705	34000.272000000004	71704.51	77996.166	9969.4809	1069.6732
VDNDENEHQLSLR	7	Pat_31A_FT.26992.26992.3	ENSG00000181163|NPM1	ENSG00000181163	1	HGNC:7910	23547.5631	51087.331900000005	108835.57699999999	47073.290499999996	28712.522100000002	282377.67	426360.905	466226.6930000001	217735.599	52202.4407	2864.92375
GFSLDQTGSSCEDVDECEGNHR	5	Pat_31A_FT.34118.34118.3	ENSG00000166147|FBN1, ENSG00000166147|-|chr15:g.48707952:C>T',, ENSG00000166147|-|chr15:g.48714179:C>T',, ENSG00000166147|-|chr15:g.48787415:C>T',, ENSG00000166147|-|chr15:g.48782229:G>T',, ENSG00000166147|-|chr15:g.48720553:G>T',, ENSG00000166147|-|chr15:g.48829925:T>G',, ENSG00000166147|-|chr15:g.48733923:C>A',, ENSG00000166147|-|chr15:g.48779563:G>A',, ENSG00000166147|-|chr15:g.48782264:C>A',,…	ENSG00000166147	1	HGNC:3603	96183.3392	129158.419	26292.8063	128705.514	81544.1059	85253.05979999999	59448.3352	130864.343	65260.8824	180095.6713	2311.7255
YTTPEDATPEPGEDPR	3	Pat_31A_FT.28387.28387.2	ENSG00000087460|GNAS, ENSG00000087460|+|chr20:g.57428599:C>A',, ENSG00000087460|+|chr20:g.57429521:G>A',, ENSG00000087460|+|chr20:g.57429890:C>T',, ENSG00000087460|+|chr20:g.57429311:G>A',, ENSG00000087460|+|chr20:g.57484420:C>T',, ENSG00000087460|+|chr20:g.57484598:C>T',, ENSG00000087460|+|chr20:g.57430145:C>T',, ENSG00000087460|+|chr20:g.57428891:G>A',, ENSG00000087460|+|chr20:g.57430254:G>A',,…	ENSG00000087460	1	HGNC:4392	10692.18655	53509.367600000005	33548.3918	34675.317	23735.532499999998	383908.54299999995	157084.987	299345.062	216565.03000000003	58219.857899999995	8588.882
STSVTTTSSASVTTTSNASGR	107	Pat_31A_3.23548.23548.3	ENSG00000171401|KRT13, ENSG00000171401|-|chr17:g.39659673:G>A',, ENSG00000171401|-|chr17:g.39657533:C>T']	ENSG00000171401	1	HGNC:6415	58660.53853000001	3479914.511240001	1752683.99535	324272.48207000014	199995.89602	1492855.9298599998	1692686.8265200001	1018280.09545	1107431.1441900001	156822.78473	101234.12677999998
SEDFGVNEDLADSDAR	6	Pat_31A_FT.36350.36350.2	ENSG00000135046|ANXA1	ENSG00000135046	1	HGNC:533	171480.1038	12914964.6745	740756.2093	1240092.7697	723396.9284000001	20650270.728	12226398.7106	1134636.2962999998	778555.2171	357581.1298	0
EDIPPADLSDQVPDTESETR	2	Pat_31A_FT.40541.40541.2	ENSG00000125730|C3, ENSG00000125730|-|chr19:g.6697558:C>A',, ENSG00000125730|-|chr19:g.6707931:C>T',, ENSG00000125730|-|chr19:g.6697682:C>T']	ENSG00000125730	1	HGNC:1318	6747.215	7557.982400000001	21683.818399999996	5720.6332	5960.248100000001	17727.286	19703.360999999997	21084.5084	22096.968999999997	10014.818299999999	0
TGEPDEEEGTFR	1	Pat_31A_FT.17746.17746.2	ENSG00000266964|FXYD1	ENSG00000266964	1	HGNC:4025	5716.5557	30707.746	3311.575	11334.714	3583.2244	46248.027	9859.059000000001	67871.55	47762.395	9384.785	0
SGEHDFGAAFDGDGDR	2	Pat_31A_FT.29680.29680.3	ENSG00000079739|PGM1, ENSG00000079739|+|chr1:g.64059352:T>C',, ENSG00000079739|+|chr1:g.64097432:C>T',, ENSG00000079739|+|chr1:g.64095112:T>A',, ENSG00000079739|+|chr1:g.64095112:T>A']	ENSG00000079739	1	HGNC:8905	8701.1383	5049.8345	8167.0250000000005	7956.592000000001	3746.7888	15054.0693	16239.7654	23658.396	19194.913	6520.933300000001	0
DNLTLWTSENQGDEGDAGEGEN	2	Pat_31A_FT.43542.43542.2	ENSG00000166913|YWHAB	ENSG00000166913	1	HGNC:12849	4187.6484	8782.769	14762.588	6618.513000000001	4622.319	35948.4038	32358.645799999995	85983.158	49383.092000000004	10560.52857	0
SGAEVEAGDAAER	2	Pat_31A_FT.10468.10468.2	ENSG00000161847|RAVER1, ENSG00000161847|-|chr19:g.10429037:CG>C',, ENSG00000161847|-|chr19:g.10439639:C>G',, ENSG00000161847|-|chr19:g.10428167:T>C',, ENSG00000161847|-|chr19:g.10434071:G>A']	ENSG00000161847	1	HGNC:30296	15995.859	20638.767999999996	3865.135	16476.656000000003	12203.038	9251.772700000001	14573.8067	24932.959	13372.026000000002	20593.1513	0
ETVEEQASTTER	1	Pat_31A_FT.10655.10655.2	ENSG00000158290|CUL4B	ENSG00000158290	1	HGNC:2555	2321.1494	12503.751	1041.0243	11072.511	4144.191	19457.021	12979.601999999999	25742.834	12223.232	6113.4980000000005	526.2758
NIDEHANEDVER	4	Pat_31A_FT.12046.12046.2	ENSG00000084733|RAB10, ENSG00000084733|+|chr2:g.26332746:A>T']	ENSG00000084733	1	HGNC:9759	19154.1233	54521.6501	21411.4732	40806.5593	20063.798	149115.5036	144520.9934	222252.646	101207.3836	31071.4401	830.82275
EVEEQHEVNEQLQAR	3	Pat_31A_FT.24723.24723.3	ENSG00000143375|CGN, ENSG00000143375|+|chr1:g.151493145:G>A',, ENSG00000143375|+|chr1:g.151505012:G>C']	ENSG00000143375	1	HGNC:17429	15773.811	49179.0657	31850.641	41134.723399999995	21330.065	66843.261	68985.967	136323.615	78142.99100000001	72691.086	0
AADTDGDGQVNYEEFVR	4	Pat_31A_1.28331.28331.2	ENSG00000178363|CALML3	ENSG00000178363	1	HGNC:1452	51254.17939999999	3561823.1229999997	142203.398	289515.993	50314.4039	1477144.608	1195784.488	237003.613	231710.16499999998	166133.315	60408.3865
AESSSDEAVADTSR	1	Pat_31A_FT.8122.8122.2	ENSG00000112769|LAMA4, ENSG00000112769|-|chr6:g.112510369:C>T',, ENSG00000112769|-|chr6:g.112457383:G>C',, ENSG00000112769|-|chr6:g.112471688:G>C',, ENSG00000112769|-|chr6:g.112461075:A>C',, ENSG00000112769|-|chr6:g.112466031:C>T',, ENSG00000112769|-|chr6:g.112462654:C>T',, ENSG00000112769|-|chr6:g.112537637:C>T',, ENSG00000112769|-|chr6:g.112537637:C>T']	ENSG00000112769	1	HGNC:6484	2804.4683	6505.7734	898.6452	10112.245	1845.4528	15791.934	4410.318	13926.59	7794.0205	2547.8855	0
DGEEAGAYDGPR	7	Pat_31A_FT.12341.12341.2	ENSG00000167004|PDIA3, ENSG00000167004|+|chr15:g.44060755:A>T',, ENSG00000167004|+|chr15:g.44060755:A>T']	ENSG00000167004	1	HGNC:4606	22641.754399999998	38239.3045	94455.11119999998	62372.301900000006	24729.91954	234491.43499999997	348546.3725999999	825036.37	499922.872	50830.832299999995	10319.30965
SANAEDAQEFSDVER	4	Pat_31A_FT.29347.29347.2	ENSG00000189334|S100A14	ENSG00000189334	1	HGNC:18901	8178.1236	61442.5508	29126.512199999997	31530.761499999997	25606.589	564604.3759999999	421942.963	94400.912	62975.7154	17198.363899999997	0
SLQEQADAAEER	3	Pat_31A_FT.17973.17973.2	ENSG00000140416|TPM1	ENSG00000140416	1	HGNC:12010	17005.0648	26134.7982	97245.27799999999	48797.053799999994	42224.7776	267667.114	933518.9199999999	522748.95999999996	613658.146	81416.4977	50252.743
DQLVIPDGQEEEQEAAGEGR	1	Pat_31A_FT.38965.38965.3	ENSG00000135052|GOLM1, ENSG00000135052|-|chr9:g.88692495:C>T',, ENSG00000135052|-|chr9:g.88692495:C>T']	ENSG00000135052	1	HGNC:15451	17552.205	23377.879	20476.01	19565.074	12789.508	22272.512000000002	37127.324	66350.94	42537.746	32029.041	0
ALEAAESEGAETPR	2	Pat_31A_FT.28304.28304.2	ENSG00000186806|VSIG10L, ENSG00000186806|-|chr19:g.51844586:C>T',, ENSG00000186806|-|chr19:g.51843296:G>A',, ENSG00000186806|-|chr19:g.51837084:T>G',, ENSG00000186806|-|chr19:g.51837136:T>G']	ENSG00000186806	1	HGNC:27111	6942.215999999999	95298.48999999999	11237.1308	20434.629	8808.3969	63063.094	44231.058	67928.519	50249.8803	13443.332999999999	1261.042
LVQDVANNTNEEAGDGTTTATVLAR	2	Pat_31A_1.33522.33522.3	ENSG00000144381|HSPD1, ENSG00000144381|-|chr2:g.198358179:C>G',, ENSG00000144381|-|chr2:g.198352688:G>C',, ENSG00000144381|-|chr2:g.198352688:G>C']	ENSG00000144381	1	HGNC:5261	1111.713	3601.4106600000005	14542.97446	5438.0327	4681.928	11285.084	15188.866000000002	39138.8652	23175.221200000004	3251.8435	0
TLHSDDEGTVLDDSR	1	Pat_31A_FT.25911.25911.3	ENSG00000110711|AIP, ENSG00000110711|+|chr11:g.67256841:G>A',, ENSG00000110711|+|chr11:g.67254600:A>G',, ENSG00000110711|+|chr11:g.67254600:A>G']	ENSG00000110711	1	HGNC:358	6785.4727	28214.516	11337.798999999999	25023.933999999997	8387.915	31783.826	25253.542999999998	58621.35	37483.87	29430.2	0
VHTECCHGDLLECADDR	29	Pat_31A_1.18852.18852.4	ENSG00000163631|ALB, ENSG00000163631|+|chr4:g.74281976:G>A',, ENSG00000163631|+|chr4:g.74276060:C>T',, ENSG00000163631|+|chr4:g.74276060:C>T']	ENSG00000163631	1	HGNC:399	145372.41579000003	889766.883	4097714.855	591164.9570999999	414523.3295	7158046.680399999	8407634.231	6371822.237	9006946.0646	346764.48397000006	181498.48525
TGTIVVEGHELHDEDIR	3	Pat_31A_FT.36544.36544.3	ENSG00000196305|IARS, ENSG00000196305|-|chr9:g.95040557:C>T',, ENSG00000196305|-|chr9:g.95033937:C>T',, ENSG00000196305|-|chr9:g.95012544:C>G',, ENSG00000196305|-|chr9:g.95012544:C>G']	ENSG00000196305	1	HGNC:5330	21169.1462	108012.566	151493.49099999998	69293.702	35435.0363	216311.966	222184.585	197918.93600000002	171662.136	59331.125	2592.5547
EQIVVDLSHPGVSEDDQVSR	3	Pat_31A_1.33175.33175.2	ENSG00000109814|UGDH, ENSG00000109814|-|chr4:g.39505574:AT>A',, ENSG00000109814|-|chr4:g.39505574:AT>A']	ENSG00000109814	1	HGNC:12525	35182.4102	68101.85	14773.3077	62997.051	57069.873	48490.676	48662.296	117709.05500000001	60223.73499999999	113098.09400000001	8622.2368
AGEAPTENPAPPTQQSSAE	3	Pat_31A_FT.24551.24551.2	ENSG00000060138|YBX3, ENSG00000060138|-|chr12:g.10854582:C>T',, ENSG00000060138|-|chr12:g.10871698:C>T',, ENSG00000060138|-|chr12:g.10871692:C>T',, ENSG00000060138|-|chr12:g.10868333:T>A',, ENSG00000060138|-|chr12:g.10868333:T>A']	ENSG00000060138	1	HGNC:2428	7958.3056	31268.2545	2491.9889000000003	7301.5254	3847.9144	12408.931900000001	7725.4830999999995	12637.0332	5954.97535	44489.916	0
EQQAQQEDPIER	2	Pat_31A_FT.14612.14612.2	ENSG00000011454|RABGAP1, ENSG00000011454|+|chr9:g.125772760:C>G']	ENSG00000011454	1	HGNC:17155	1202.3462	6306.8206	3333.0986	5284.31236	1638.0118	28957.822	18488.714	32091.721000000005	16787.939899999998	6601.5154	0
NEQDAYAINSYTR	1	Pat_31A_2.24169.24169.2	ENSG00000075239|ACAT1	ENSG00000075239	1	HGNC:93	3411.0544	11503.6875	3978.3528	21540.389	1125.381	47561.062000000005	47561.062000000005	337609.3	337609.3	12249.246000000001	12249.246000000001
DSAIPVESDTDDEGAPR	1	Pat_31A_FT.31142.31142.2	ENSG00000169251|NMD3	ENSG00000169251	1	HGNC:24250	0	4499.6245	0	4678.8438	685.37964	1221.9402	3884.3162	5728.7803	2347.865	0	0
AVTEQGHELSNEER	3	Pat_31A_FT.13417.13417.3	ENSG00000166913|YWHAB	ENSG00000166913	1	HGNC:12849	6393.5507	3747.1912	8549.019499999999	18623.82304	6463.7085	29470.6376	24673.1764	45597.997	29146.735	4567.0086	0
YEAHVPENAVGHEVQR	1	Pat_31A_1.18714.18714.4	ENSG00000062038|CDH3, ENSG00000062038|+|chr16:g.68729266:AG>A',, ENSG00000062038|+|chr16:g.68732263:A>G',, ENSG00000062038|+|chr16:g.68721533:G>C',, ENSG00000062038|+|chr16:g.68719190:C>T',, ENSG00000062038|+|chr16:g.68729262:G>A',, ENSG00000062038|+|chr16:g.68729262:G>A']	ENSG00000062038	1	HGNC:1762	9051.565999999999	53758.405999999995	23680.607000000004	20535.7	6683.0547	109725.04	109725.04	58922.94	58922.94	17658.033	17658.033
TALAEAELEYNPEHVSR	1	Pat_31A_1.29750.29750.2	ENSG00000067704|IARS2, ENSG00000067704|+|chr1:g.220315225:G>A',, ENSG00000067704|+|chr1:g.220287736:G>T',, ENSG00000067704|+|chr1:g.220316303:C>T',, ENSG00000067704|+|chr1:g.220284259:G>A',, ENSG00000067704|+|chr1:g.220279332:G>A',, ENSG00000067704|+|chr1:g.220279332:G>A']	ENSG00000067704	1	HGNC:29685	60479.57	152182.02	19567.906000000003	101310.16	60564.074	42003.87	42003.87	82101.09	82101.09	117041.1	117041.1
GAEASAASEEEAGPQATEPSTPSGPESGPTPASAEQNE	1	Pat_31A_FT.33306.33306.4	ENSG00000175130|MARCKSL1, ENSG00000175130|-|chr1:g.32800671:C>T']	ENSG00000175130	1	HGNC:7142	0	0	0	0	0	0	0	0	0	0	0
QTSGGPVDASSEYQQELER	3	Pat_31A_1.23829.23829.3	ENSG00000154723|ATP5PF	ENSG00000154723	1	HGNC:847	28829.732600000003	70645.3205	242887.36086	81205.41410000001	39711.92745	596518.736	807045.6443	1196135.454	1778181.7820000001	88015.42749999999	14844.3182
DPSASPGDAGEQAIR	3	Pat_31A_FT.21889.21889.2	ENSG00000035403|VCL, ENSG00000035403|+|chr10:g.75843224:C>CA',, ENSG00000035403|+|chr10:g.75855443:G>A',, ENSG00000035403|+|chr10:g.75871719:C>T',, ENSG00000035403|+|chr10:g.75867021:G>A',, ENSG00000035403|+|chr10:g.75867021:G>A']	ENSG00000035403	1	HGNC:12665	9421.6992	13053.78084	34687.3684	21821.4265	9644.1705	137455.916	59607.884000000005	72831.95999999999	77991.016	17843.8166	774.2262599999999
ATSLGRPEEEEDELAHR	4	Pat_31A_FT.30437.30437.4	ENSG00000080819|CPOX, ENSG00000080819|-|chr3:g.98304369:G>T',, ENSG00000080819|-|chr3:g.98307656:G>A',, ENSG00000080819|-|chr3:g.98304423:G>C',, ENSG00000080819|-|chr3:g.98311951:G>C',, ENSG00000080819|-|chr3:g.98300252:G>A']	ENSG00000080819	1	HGNC:2321	32398.510499999997	216580.914	26618.8105	107482.59700000001	125551.25	110178.92	68058.32250000001	136466.457	64655.077	148872.595	0
HQAFEAELHANADR	3	Pat_31A_1.18060.18060.2	ENSG00000197694|SPTAN1, ENSG00000197694|+|chr9:g.131388718:A>C',, ENSG00000197694|+|chr9:g.131388814:C>T',, ENSG00000197694|+|chr9:g.131379968:G>A',, ENSG00000197694|+|chr9:g.131388752:A>G',, ENSG00000197694|+|chr9:g.131346711:G>A',, ENSG00000197694|+|chr9:g.131344110:C>T',, ENSG00000197694|+|chr9:g.131341955:G>C',, ENSG00000197694|+|chr9:g.131341955:G>C']	ENSG00000197694	1	HGNC:11273	4912.5754	16877.574	14209.762	10336.0107	4083.20553	45696.318	52027.3715	117396.5637	117396.5637	9155.197	9155.197
THYSNIEANESEEVR	4	Pat_31A_FT.18264.18264.3	ENSG00000126247|CAPNS1	ENSG00000126247	1	HGNC:1481	21529.1768	77246.7074	74451.5854	43625.187999999995	23048.783099999997	147720.547	127294.79000000001	130319.78	106986.374	50902.0962	4330.945000000001
DNLTLWTSDQQDDDGGEGNN	1	Pat_31A_FT.43554.43554.2	ENSG00000170027|YWHAG	ENSG00000170027	1	HGNC:12852	799.08374	1469.9801	5027.957	2196.4207	1741.4497	26500.61	24113.73	78507.234	29830.088	2231.2695	0
DGEVVSEATQQQHEVL	17	Pat_31A_FT.37875.37875.2	ENSG00000175084|DES, ENSG00000175084|+|chr2:g.220290391:G>C',, ENSG00000175084|+|chr2:g.220283497:C>T',, ENSG00000175084|+|chr2:g.220284847:A>T',, ENSG00000175084|+|chr2:g.220283360:C>T']	ENSG00000175084	1	HGNC:2770	1799596.4005000002	7936669.889	1595098.4666	1233083.9683	525495.15	8300050.325999999	759486.1608000001	3222186.6780000003	1760805.5466999998	618402.2138	49621.285
ALAQEDQGAGEVER	2	Pat_31A_FT.19484.19484.2	ENSG00000173898|SPTBN2, ENSG00000173898|-|chr11:g.66453407:G>A',, ENSG00000173898|-|chr11:g.66483405:A>C',, ENSG00000173898|-|chr11:g.66456311:A>G',, ENSG00000173898|-|chr11:g.66472450:G>A',, ENSG00000173898|-|chr11:g.66481603:C>T',, ENSG00000173898|-|chr11:g.66457736:C>T',, ENSG00000173898|-|chr11:g.66455054:G>T',, ENSG00000173898|-|chr11:g.66455054:G>T']	ENSG00000173898	1	HGNC:11276	4958.930399999999	97431.1205	7748.929399999999	17133.737	5719.52067	26191.483	21743.445	25720.216	13947.9133	9586.350600000002	0
AATGEEVSAEDLGGADLHCR	1	Pat_31A_FT.34881.34881.3	ENSG00000131844|MCCC2	ENSG00000131844	1	HGNC:6937	88671.82	48211.312000000005	22458.737999999998	64010.812000000005	53077.098	44426.727	56886.187999999995	86878.336	74783.46	60042.45	0
EEVVGGDDSDGLR	1	Pat_31A_FT.24800.24800.2	ENSG00000100811|YY1	ENSG00000100811	1	HGNC:12856	2442.3352	7579.7827	28880.672000000002	6250.363	2935.4320000000002	19718.904	25922.871	24531.025	19799.861	10544.133	777.9886
AVTEQGAELSNEER	3	Pat_31A_FT.22398.22398.3	ENSG00000134308|YWHAQ	ENSG00000134308	1	HGNC:12854	6996.9	34097.395000000004	67494.68950000001	49779.762	18702.333	266413.05700000003	289483.93200000003	452814.894	204675.017	15425.112799999999	1442.8479
EEAIEHNYGGHDDDLSVR	1	Pat_31A_FT.29255.29255.4	ENSG00000187555|USP7, ENSG00000187555|-|chr16:g.9009171:G>A',, ENSG00000187555|-|chr16:g.8998345:C>T',, ENSG00000187555|-|chr16:g.9000398:T>C',, ENSG00000187555|-|chr16:g.8996273:C>T',, ENSG00000187555|-|chr16:g.8996273:C>T']	ENSG00000187555	1	HGNC:12630	2507.3586	10861.223	8351.233	9299.509	4629.0874	35952.426	24011.414	30889.596	26511.129	12951.758	0
LLSGEDVGQDEGATR	1	Pat_31A_FT.35253.35253.2	ENSG00000070182|SPTB, ENSG00000070182|-|chr14:g.65237682:G>A',, ENSG00000070182|-|chr14:g.65260437:C>A',, ENSG00000070182|-|chr14:g.65258572:A>C',, ENSG00000070182|-|chr14:g.65262200:G>A',, ENSG00000070182|-|chr14:g.65249124:G>A',, ENSG00000070182|-|chr14:g.65259866:G>T',, ENSG00000070182|-|chr14:g.65239653:C>T',, ENSG00000070182|-|chr14:g.65260126:G>A',, ENSG00000070182|-|chr14:g.65249160:T>C',,…	ENSG00000070182	1	HGNC:11274	39701.69	305586.06	336659.25	71926.016	41494.9	152090.47	87982.97	287648.84	136110.62	311034.1	0
GIEQAVQSHAVAEEEAR	1	Pat_31A_FT.35060.35060.3	ENSG00000132305|IMMT, ENSG00000132305|-|chr2:g.86378436:G>A',, ENSG00000132305|-|chr2:g.86374875:G>A',, ENSG00000132305|-|chr2:g.86400824:G>A',, ENSG00000132305|-|chr2:g.86408458:C>T',, ENSG00000132305|-|chr2:g.86408458:C>T']	ENSG00000132305	1	HGNC:6047	15459.251	16830.387	45298.265999999996	30549.062	14698.868999999999	82841.32	76483.85	287996	188957.47	31253.906000000003	2917.1155
ELAEDGYSGVEVR	6	Pat_31A_FT.34066.34066.2	ENSG00000149273|RPS3, ENSG00000149273|+|chr11:g.75115231:G>A',, ENSG00000149273|+|chr11:g.75115231:G>A']	ENSG00000149273	1	HGNC:10420	90568.88599999998	339950.1864	153758.217	358382.49199999997	93171.0803	483244.5367	572398.773	1039303.213	439167.98110000003	180501.6691	9693.7654
EAAYHPEVAPDVR	1	Pat_31A_FT.29115.29115.3	ENSG00000137076|TLN1, ENSG00000137076|-|chr9:g.35711320:CAGA>C',, ENSG00000137076|-|chr9:g.35722121:C>G',, ENSG00000137076|-|chr9:g.35724314:C>T',, ENSG00000137076|-|chr9:g.35717768:G>C',, ENSG00000137076|-|chr9:g.35718843:T>C',, ENSG00000137076|-|chr9:g.35719602:T>C',, ENSG00000137076|-|chr9:g.35719602:T>C']	ENSG00000137076	1	HGNC:11845	1326.7089	5756.8296	11697.112	8800.006	3425.3208	55462.06	30965.016	66477.73	53310.48	15295.925	6634.9526
EEGGENLDQAR	1	Pat_31A_FT.9456.9456.2	ENSG00000197043|ANXA6, ENSG00000197043|-|chr5:g.150498912:C>G',, ENSG00000197043|-|chr5:g.150510803:T>G',, ENSG00000197043|-|chr5:g.150518315:T>G',, ENSG00000197043|-|chr5:g.150518315:T>G']	ENSG00000197043	1	HGNC:544	4164.646	8337.037	8337.037	7181.8804	4961.821	47848.66	17173.633	28220.222999999998	32041.568	4035.4033	4035.4033
EQTEGEYSSLEHESAR	1	Pat_31A_FT.19567.19567.3	ENSG00000101365|IDH3B, ENSG00000101365|-|chr20:g.2639423:C>T']	ENSG00000101365	1	HGNC:5385	2514.8086	5408.195	5247.357	7182.0635	2439.8843	17131.64	15563.891000000001	24358.678	14659.963	3914.0842	898.48785
SIEYSPQLEDAGSR	1	Pat_31A_FT.35452.35452.2	ENSG00000142798|HSPG2, ENSG00000142798|-|chr1:g.22198768:C>T',, ENSG00000142798|-|chr1:g.22159871:A>G',, ENSG00000142798|-|chr1:g.22173967:G>A',, ENSG00000142798|-|chr1:g.22178616:A>G',, ENSG00000142798|-|chr1:g.22191402:G>C',, ENSG00000142798|-|chr1:g.22201203:G>C',, ENSG00000142798|-|chr1:g.22175254:G>C',, ENSG00000142798|-|chr1:g.22178110:C>T',, ENSG00000142798|-|chr1:g.22149941:G>C',, ENSG000…	ENSG00000142798	1	HGNC:5273	7606.214	21843.264	10243.683	26628.502	10176.283000000001	113573.016	45802.547	189208.52	110362.62	20511.027	4583.6895
IAEQEHTQEDLQQLR	1	Pat_31A_FT.33690.33690.3	ENSG00000127603|MACF1, ENSG00000127603|+|chr1:g.39827223:AC>A',, ENSG00000127603|+|chr1:g.39901283:G>C',, ENSG00000127603|+|chr1:g.39901260:C>A',, ENSG00000127603|+|chr1:g.39763365:G>T',, ENSG00000127603|+|chr1:g.39797055:A>G',, ENSG00000127603|+|chr1:g.39801815:A>C',, ENSG00000127603|+|chr1:g.39835817:A>G',, ENSG00000127603|+|chr1:g.39824532:T>C',, ENSG00000127603|+|chr1:g.39670795:G>T',, ENSG00…	ENSG00000127603	1	HGNC:13664	31362.494	93194.12	35436.75	55239.437999999995	35293.63	83391.36	122242.96	171193.16	79258.56	85363.42	0
SEAAEAGNGAETMAAEAESAQTR	2	Pat_31A_FT.35046.35046.3	ENSG00000105127|AKAP8, ENSG00000105127|-|chr19:g.15466013:C>G',, ENSG00000105127|-|chr19:g.15485428:A>G',, ENSG00000105127|-|chr19:g.15472588:C>G']	ENSG00000105127	1	HGNC:378	6682.6963	13507.568000000001	10608.856000000002	11539.401000000002	6676.265	15269.411	19765.123	27909.314	13533.014	23284.422000000002	1701.6957
ADAEGESDLENSR	2	Pat_31A_FT.12448.12448.2	ENSG00000137076|TLN1, ENSG00000137076|-|chr9:g.35711320:CAGA>C',, ENSG00000137076|-|chr9:g.35722121:C>G',, ENSG00000137076|-|chr9:g.35724314:C>T',, ENSG00000137076|-|chr9:g.35717768:G>C',, ENSG00000137076|-|chr9:g.35718843:T>C',, ENSG00000137076|-|chr9:g.35719602:T>C',, ENSG00000137076|-|chr9:g.35719602:T>C']	ENSG00000137076	1	HGNC:11845	2760.067	2159.1843	8993.9524	4137.2809	2876.3028	21786.2538	6468.64193	18318.9634	12806.6692	1810.4551000000001	0
DINESDEVEVYSR	1	Pat_31A_FT.32467.32467.2	ENSG00000102081|FMR1, ENSG00000102081|+|chrX:g.147009898:T>C',, ENSG00000102081|+|chrX:g.147027130:C>T',, ENSG00000102081|+|chrX:g.146993742:C>A',, ENSG00000102081|+|chrX:g.146993742:C>A']	ENSG00000102081	1	HGNC:3775	5326.168000000001	23426.744	8997.632	20490.277	7684.772	33920.31	37424.43	70276	40220.797	12711.788999999999	793.7878
TLSESAEGACGSQESGSLHSGASQELGEGQR	2	Pat_31A_1.21860.21860.3	ENSG00000143536|CRNN, ENSG00000143536|-|chr1:g.152383111:C>G',, ENSG00000143536|-|chr1:g.152383103:A>C',, ENSG00000143536|-|chr1:g.152382817:G>T',, ENSG00000143536|-|chr1:g.152383114:G>C']	ENSG00000143536	1	HGNC:1230	0	26409.9845	0	2163.1821	0	4898.6439	4971.6138	911.20374	911.20374	0	0
ATDNEPSQFSEPR	1	Pat_31A_FT.21887.21887.2	ENSG00000132205|EMILIN2, ENSG00000132205|+|chr18:g.2891192:A>ATGAC',, ENSG00000132205|+|chr18:g.2885127:G>T',, ENSG00000132205|+|chr18:g.2891573:T>G',, ENSG00000132205|+|chr18:g.2847260:C>T',, ENSG00000132205|+|chr18:g.2891854:C>T',, ENSG00000132205|+|chr18:g.2891846:G>A',, ENSG00000132205|+|chr18:g.2891888:A>G',, ENSG00000132205|+|chr18:g.2892337:T>C',, ENSG00000132205|+|chr18:g.2891557:G>A',, E…	ENSG00000132205	1	HGNC:19881	3461.2373	14005.737	3503.8484	11016.35	4614.314	16941.252	12785.211000000001	18853.984	10612.695	14567.975	0
SQTSQAVTGGHTQIQAGSHTETVEQDR	4	Pat_31A_1.14767.14767.4	ENSG00000143536|CRNN, ENSG00000143536|-|chr1:g.152383111:C>G',, ENSG00000143536|-|chr1:g.152383103:A>C',, ENSG00000143536|-|chr1:g.152382817:G>T',, ENSG00000143536|-|chr1:g.152383114:G>C']	ENSG00000143536	1	HGNC:1230	0	32006.900939999996	0	826.2111	0	1902.2048599999998	2461.29562	0	0	0	0
DPAEGDGAQPEETPR	2	Pat_31A_FT.13255.13255.2	ENSG00000089597|GANAB, ENSG00000089597|-|chr11:g.62406527:A>G',, ENSG00000089597|-|chr11:g.62406527:A>G']	ENSG00000089597	1	HGNC:4138	4795.59183	4970.0740000000005	17329.5335	5321.44086	3935.085	24811.802	42330.598	38152.629	43865.556	9075.8303	2358.683
GTMDDISQEEGSSQGEDSVSGSQR	1	Pat_31A_FT.25181.25181.3	ENSG00000072501|SMC1A, ENSG00000072501|-|chrX:g.53440081:C>T']	ENSG00000072501	1	HGNC:11111	638.08075	1108.8761	731.4853	848.3256	0	2649.2559	629.2774	2830.4348	2913.7459999999996	882.91296	0
GAHGETEAEEGAPEGAEVPQGGEETSGAQQVEGASPGR	3	Pat_31A_FT.29818.29818.5	ENSG00000159212|CLIC6, ENSG00000159212|+|chr21:g.36079627:T>C',, ENSG00000159212|+|chr21:g.36079653:G>A',, ENSG00000159212|+|chr21:g.36079653:G>A']	ENSG00000159212	1	HGNC:2065	58302.735	4837.2158	8248.2775	34264.098	1982.41465	10264.1065	14984.854000000001	37244.5054	16903.1523	9835.3262	0
QIQEEITGNTEALSGR	1	Pat_31A_1.29132.29132.2	ENSG00000197702|PARVA, ENSG00000197702|+|chr11:g.12534975:C>T']	ENSG00000197702	1	HGNC:14652	18191.27	69490.31	36487.234	96405.55	29085.062	500799.78	500799.78	585998.8	585998.8	56970.98	56970.98
YVVDSDTVQAHAAR	1	Pat_31A_1.18697.18697.3	ENSG00000172403|SYNPO2, ENSG00000172403|+|chr4:g.119951620:G>A',, ENSG00000172403|+|chr4:g.119978566:G>A',, ENSG00000172403|+|chr4:g.119978566:G>A']	ENSG00000172403	1	HGNC:17732	5127.6016	9187.12	3855.9973	6842.1265	2023.5403	10918.195	10918.195	6831.1895	6831.1895	3293.1995	3293.1995
DVQGTDASLDEELDR	2	Pat_31A_FT.35674.35674.2	ENSG00000165283|STOML2, ENSG00000165283|-|chr9:g.35103082:G>A',, ENSG00000165283|-|chr9:g.35103082:G>A']	ENSG00000165283	1	HGNC:14559	11533.3	40206.518000000004	21930.5096	38296.6233	32563.742	54974.246	80665.913	126905.583	101205.612	29502.61	1590.912
INNVPAEGENEVNNELANR	1	Pat_31A_FT.39878.39878.3	ENSG00000153310|FAM49B, ENSG00000153310|-|chr8:g.130867934:G>A',, ENSG00000153310|-|chr8:g.130861506:T>C',, ENSG00000153310|-|chr8:g.130883683:C>A',, ENSG00000153310|-|chr8:g.130883683:C>A']	ENSG00000153310	1	HGNC:25216	18629.611	27906.88	19272.09	24140.875	13482.06	81652.29	81652.29	96092.81	96092.81	30482.347999999998	30482.347999999998
TEFSTQEEEQLR	1	Pat_31A_FT.31628.31628.2	ENSG00000175287|PHYHD1, ENSG00000175287|+|chr9:g.131702891:A>G',, ENSG00000175287|+|chr9:g.131702956:G>T',, ENSG00000175287|+|chr9:g.131696100:C>T',, ENSG00000175287|+|chr9:g.131696100:C>T']	ENSG00000175287	1	HGNC:23396	4878.098	37490.797	5275.0596	30182.424	3539.0396	80153.4	23273.322	147107.34	65982.58	11499.74	1122.4653
NVTHIDQALQEAHR	1	Pat_31A_1.23878.23878.4	ENSG00000110871|COQ5	ENSG00000110871	1	HGNC:28722	3418.3992	14690.118999999999	14690.118999999999	7593.3330000000005	4233.795999999999	38351.977	38351.977	40764.977	40764.977	4177.9814	4177.9814
EDEEESLNEVGYDDIGGCR	2	Pat_31A_FT.36911.36911.2	ENSG00000165280|VCP, ENSG00000165280|-|chr9:g.35068023:G>A',, ENSG00000165280|-|chr9:g.35062113:C>T',, ENSG00000165280|-|chr9:g.35059116:G>T',, ENSG00000165280|-|chr9:g.35061087:A>T']	ENSG00000165280	1	HGNC:12666	14785.114	32250.272	109971.71599999999	46992.622	25031.647	336270.36	358506.57999999996	354744.44	405475.28	42017.831000000006	11327.972600000001
SVEPQDAGPLER	1	Pat_31A_FT.31304.31304.2	ENSG00000060491|OGFR, ENSG00000060491|+|chr20:g.61436357:G>A',, ENSG00000060491|+|chr20:g.61443766:C>T',, ENSG00000060491|+|chr20:g.61443766:C>T']	ENSG00000060491	1	HGNC:15768	31459.041	47621.98	7895.635	24331.557	46837.035	29892.912	21433.525	40493.953	16352.801000000001	122977.984	0
YSEIEPSTEGEVIYR	1	Pat_31A_1.27735.27735.2	ENSG00000172037|LAMB2, ENSG00000172037|-|chr3:g.49158923:G>A',, ENSG00000172037|-|chr3:g.49160684:C>T',, ENSG00000172037|-|chr3:g.49162722:C>A',, ENSG00000172037|-|chr3:g.49167419:C>T',, ENSG00000172037|-|chr3:g.49158763:C>T',, ENSG00000172037|-|chr3:g.49163902:G>C',, ENSG00000172037|-|chr3:g.49166533:G>A',, ENSG00000172037|-|chr3:g.49167684:C>T',, ENSG00000172037|-|chr3:g.49167684:C>T']	ENSG00000172037	1	HGNC:6487	26568.63	133095.08	54221.723	75387.81	22103.771	221733.64	221733.64	204973.88	204973.88	56674.265999999996	56674.265999999996
TIQVDNTDAEGR	2	Pat_31A_FT.21110.21110.2	ENSG00000002549|LAP3, ENSG00000002549|+|chr4:g.17585181:C>T',, ENSG00000002549|+|chr4:g.17600169:G>A',, ENSG00000002549|+|chr4:g.17600169:G>A']	ENSG00000002549	1	HGNC:18449	10711.24	32319.364999999998	18450.951	17909.3184	9104.7681	34184.492	56784.134999999995	98343.62400000001	59710.616	30499.169	902.3176
SEVSSDEDIQFR	3	Pat_31A_FT.31691.31691.2	ENSG00000084754|HADHA, ENSG00000084754|-|chr2:g.26459797:C>T']	ENSG00000084754	1	HGNC:4801	6678.1073	22441.8978	18066.4375	13079.1926	10629.6685	64483.471999999994	63025.763999999996	113163.869	114129.193	20795.46	1646.9347
ADAYTVELENAESR	1	Pat_31A_FT.37117.37117.2	ENSG00000054654|SYNE2, ENSG00000054654|+|chr14:g.64464030:C>T',, ENSG00000054654|+|chr14:g.64542756:C>A',, ENSG00000054654|+|chr14:g.64430635:A>G',, ENSG00000054654|+|chr14:g.64447776:T>C',, ENSG00000054654|+|chr14:g.64518321:A>G',, ENSG00000054654|+|chr14:g.64519709:A>T',, ENSG00000054654|+|chr14:g.64491695:T>C',, ENSG00000054654|+|chr14:g.64496749:C>T',, ENSG00000054654|+|chr14:g.64497930:G>A',…	ENSG00000054654	1	HGNC:17084	9038.08	33148.53	20537.78	22809.568	8556.905999999999	26144.882999999998	16163.34	37234.227	19278.754	16376.832	0
EVVSLTEACCAEGADPDCYDTR	2	Pat_31A_FT.40542.40542.2	ENSG00000145321|GC	ENSG00000145321	1	HGNC:4187	0	10015.1856	10248.69576	903.6255	895.95514	17105.3504	16337.304	39342.7034	32949.352100000004	2872.32884	1971.2473
TDLNPDNLQGGDDLDPNYVLSSR	2	Pat_31A_1.39448.39448.2	ENSG00000166165|CKB, ENSG00000166165|-|chr14:g.103988233:G>T',, ENSG00000166165|-|chr14:g.103988233:G>T']	ENSG00000166165	1	HGNC:1991	12101.630000000001	16211.498899999999	19132.5777	46832.718	8462.9551	140222.704	43626.312999999995	393493.8	573387.103	36928.222	23939.661799999998
RPDGEGCVDENECR	1	Pat_31A_FT.6942.6942.3	ENSG00000138829|FBN2, ENSG00000138829|-|chr5:g.127615923:C>T',, ENSG00000138829|-|chr5:g.127597534:T>A',, ENSG00000138829|-|chr5:g.127595356:C>T',, ENSG00000138829|-|chr5:g.127744478:T>C',, ENSG00000138829|-|chr5:g.127670872:T>G',, ENSG00000138829|-|chr5:g.127610273:T>C',, ENSG00000138829|-|chr5:g.127700362:A>C',, ENSG00000138829|-|chr5:g.127626498:G>T',, ENSG00000138829|-|chr5:g.127613674:G>C',,…	ENSG00000138829	1	HGNC:3604	768.0286	3290.4756	0	5177.142	1036.6053	1055.1368	852.1654	8404.884	3028.9375	1164.6854	0
EVQDPAPAQVQAQ	1	Pat_31A_FT.29914.29914.2	ENSG00000055950|MRPL43	ENSG00000055950	1	HGNC:14517	2333.6228	3985.6540000000005	4078.6626	3995.8633	1015.2303	6853.959	8312.045	9849.211	5357.344	5255.74	0
FASEASGYQDNIAR	6	Pat_31A_2.27960.27960.2	ENSG00000175084|DES, ENSG00000175084|+|chr2:g.220290391:G>C',, ENSG00000175084|+|chr2:g.220283497:C>T',, ENSG00000175084|+|chr2:g.220284847:A>T',, ENSG00000175084|+|chr2:g.220283360:C>T']	ENSG00000175084	1	HGNC:2770	6605.486999999999	168650.4389	96579.6609	55155.647240000006	28097.685840000002	820324.726	820324.726	698222.9803	698222.9803	52879.329	48389.5598
SNSEVEDVGPTSHNR	1	Pat_31A_FT.12245.12245.3	ENSG00000178105|DDX10, ENSG00000178105|+|chr11:g.108549042:G>T']	ENSG00000178105	1	HGNC:2735	6208.733	7495.616999999999	10497.58	12645.999	6561.3203	18654.607	17534.01	30725.303	13359.728000000001	10736.403999999999	0
EAENLMQEEHDNQANVR	1	Pat_31A_FT.28404.28404.3	ENSG00000185745|IFIT1	ENSG00000185745	1	HGNC:5407	3618.4840000000004	9835.479	5160.812	5814.6216	3404.4502	12935.386999999999	30505.808999999997	21465.312	13463.621000000001	11003.631000000001	0
NDFTEEEEAQVR	2	Pat_31A_FT.27660.27660.2	ENSG00000113558|SKP1	ENSG00000113558	1	HGNC:10899	5716.9954	12620.1074	13856.2867	17803.0925	6950.485000000001	62722.902	49242.719	92027.164	51053.109	11836.72	0
AEDGSVIDYELIDQDAR	8	Pat_31A_FT.45419.45419.2	ENSG00000182718|ANXA2, ENSG00000182718|-|chr15:g.60653205:C>A',, ENSG00000182718|-|chr15:g.60653205:C>A']	ENSG00000182718	1	HGNC:537	24709.8911	242375.2795	262394.95900000003	185194.957	84736.94810000001	1181864.637	1509791.4900000002	1105277.2789999999	754797.4199999999	102782.14359999998	22379.953299999997
EASPNPEDGIVR	2	Pat_31A_FT.28319.28319.2	ENSG00000196576|PLXNB2, ENSG00000196576|-|chr22:g.50721225:AC>A',, ENSG00000196576|-|chr22:g.50714162:C>G',, ENSG00000196576|-|chr22:g.50714162:C>G']	ENSG00000196576	1	HGNC:9104	98881.86399999999	221636.594	34764.881	166148.128	118893.883	113279.48999999999	126590.636	233097.955	136144.813	352199.05	2061.2822
ALDVSASDDEIAR	3	Pat_31A_FT.35817.35817.2	ENSG00000164062|APEH	ENSG00000164062	1	HGNC:586	317290.9	409526.834	142159.435	530053.3099999999	416952.458	284779.524	256454.28999999998	467915.54	265260.985	232773.66199999998	0
DITSDTSGDFR	6	Pat_31A_1.18671.18671.2	ENSG00000135046|ANXA1	ENSG00000135046	1	HGNC:533	14921.4627	48853.014	104405.9021	63195.94959999999	52438.382399999995	1021307.089	669647.0260000001	150302.47960000002	103629.48930000002	40546.7209	4628.1178
QEGGDNDLIER	1	Pat_31A_FT.18253.18253.2	ENSG00000239900|ADSL	ENSG00000239900	1	HGNC:291	14105.503	18394.326	103889.29	25168.115	19275.516	164228.31	126021.516	300648.38	154935.66	37068.504	2876.3748
VGEEFEEQTVDGR	1	Pat_31A_FT.34268.34268.2	ENSG00000143320|CRABP2, ENSG00000143320|-|chr1:g.156670409:C>A',, ENSG00000143320|-|chr1:g.156670718:A>C',, ENSG00000143320|-|chr1:g.156670718:A>C']	ENSG00000143320	1	HGNC:2339	7419.285	23103.207000000002	10884.188	25075.748	16678.615	437861.22	239286.9	37583.34	20466.188000000002	14984.27	0
AGGIETIANEYSDR	1	Pat_31A_1.28936.28936.2	ENSG00000170606|HSPA4, ENSG00000170606|+|chr5:g.132439994:CA>C',, ENSG00000170606|+|chr5:g.132425259:G>C',, ENSG00000170606|+|chr5:g.132425260:T>A',, ENSG00000170606|+|chr5:g.132439712:A>C']	ENSG00000170606	1	HGNC:5237	12065.391000000001	79278.33	48745.133	62153.227	17883.793	152672.1	170556.1	250620.81	250620.81	44187.934	44187.934
QQLSAEELDAQLDAYNAR	1	Pat_31A_1.34768.34768.2	ENSG00000183684|ALYREF	ENSG00000183684	1	HGNC:19071	38249.043	268114.2	20541.26	194004.7	194004.7	48176.477	75319.22	40065.63	40065.63	282627.88	282627.88
DQGTYEDYVEGLR	3	Pat_31A_1.27789.27789.2	ENSG00000092841|MYL6	ENSG00000092841	1	HGNC:7587	67085.207	673391.9400000001	790253.1700000002	159424.076	162581.095	4300056.95	3040329.17	1358489.5750000002	1793082.38	146268.53999999998	108762.07199999999
VTEPISAESGEQVER	1	Pat_31A_FT.32252.32252.2	ENSG00000100342|APOL1	ENSG00000100342	1	HGNC:618	649.0523	6681.026999999999	3301.8147	7889.1353	2259.9119	2183.1875	5219.5586	5959.4463	2353.4812	4082.8328	0
VNVDEVGGEALGR	41	Pat_31A_1.26054.26054.2	ENSG00000244734|HBB, ENSG00000244734|-|chr11:g.5247816:C>A',, ENSG00000244734|-|chr11:g.5246896:G>T',, ENSG00000244734|-|chr11:g.5247967:G>C',, ENSG00000244734|-|chr11:g.5247967:G>C']	ENSG00000244734	1	HGNC:4827	3831951.5219499995	230871966.28549993	293103157.6921999	8200923.121449999	10407944.76033	95893521.15950002	74793789.72015002	48031303.7222	89467496.75289997	1761998.2098	1216674.5926500002
SVQEGENPDDGVR	2	Pat_31A_FT.11991.11991.2	ENSG00000188739|RBM34, ENSG00000188739|-|chr1:g.235298996:C>T',, ENSG00000188739|-|chr1:g.235318228:C>A',, ENSG00000188739|-|chr1:g.235318228:C>A']	ENSG00000188739	1	HGNC:28965	1823.5876	14837.903	820.84686	6217.2397	4198.19	3724.4019	7240.616	4804.6	1872.8005	5009.081	0
ASDAEGDVAALNR	2	Pat_31A_FT.28849.28849.2	ENSG00000167460|TPM4, ENSG00000167460|+|chr19:g.16192795:C>T',, ENSG00000167460|+|chr19:g.16192795:C>T']	ENSG00000167460	1	HGNC:12013	49287.865999999995	240036.77300000002	73688.972	190227.5	47451.382	443476.22	367603.27999999997	461756.27	386492.2	97627.414	10840.4466
AAEEAFVNDIDESSPGTEWER	3	Pat_31A_FT.48246.48246.3	ENSG00000122705|CLTA	ENSG00000122705	1	HGNC:2090	59209.70760000001	77469.71800000001	20347.807999999997	99795.168	37365.1574	47247.7886	44901.93199999999	109491.413	53179.165	68604.413	0
EAENFHEEDDVDVRPAR	1	Pat_31A_FT.26492.26492.4	ENSG00000162614|NEXN, ENSG00000162614|+|chr1:g.78392446:G>A',, ENSG00000162614|+|chr1:g.78408467:G>C',, ENSG00000162614|+|chr1:g.78383324:A>C',, ENSG00000162614|+|chr1:g.78383324:A>C']	ENSG00000162614	1	HGNC:29557	954.9931	10090.69	2780.8604	7160.473000000001	1210.1691	11389.76	7902.3535	19017.193	9087.72	6979.8667	0
EISEGDEVEVYSR	2	Pat_31A_FT.32726.32726.2	ENSG00000114416|FXR1, ENSG00000114416|+|chr3:g.180666227:C>CA',, ENSG00000114416|+|chr3:g.180685931:G>A',, ENSG00000114416|+|chr3:g.180669090:C>T',, ENSG00000114416|+|chr3:g.180669210:C>T',, ENSG00000114416|+|chr3:g.180633391:G>T']	ENSG00000114416	1	HGNC:4023	147933.39500000002	749298.69	72426.725	298155.33	225168.91	728780.06	576996.24	403089.45	190930.66999999998	711292.29	2160.3735
HTAAPTDPADGPV	5	Pat_31A_FT.23921.23921.2	ENSG00000102007|PLP2	ENSG00000102007	1	HGNC:9087	53459.28749999999	215655.854	73074.7089	48379.568	45600.3199	133145.7716	142498.13499999998	151618.682	74224.5565	227017.52999999997	0
SGERPVTAGEEDEQVPDSIDAR	1	Pat_31A_FT.30985.30985.3	ENSG00000166595|CIAO2B	ENSG00000166595	1	HGNC:24261	0	4941.1504	1341.7325	2186.555	1129.9714	9470.449	7503.956999999999	13638.042	5777.1694	3918.2129999999997	0
QTTQDAPEEVR	1	Pat_31A_FT.10669.10669.2	ENSG00000150316|CWC15	ENSG00000150316	1	HGNC:26939	2779.5923	8158.398	3765.9219	6782.0747	4080.36	16094.96	23187.875	28732.37	10338.966	6671.0664	0
VGVSQQPEDSQQDLPGER	1	Pat_31A_FT.32286.32286.3	ENSG00000196576|PLXNB2, ENSG00000196576|-|chr22:g.50714162:C>G',, ENSG00000196576|-|chr22:g.50714162:C>G']	ENSG00000196576	1	HGNC:9104	1987.0115	2302.2815	2582.109	2496.489	2232.7397	4272.2144	5839.9580000000005	7504.451999999999	5674.0366	1253.3558	0
EAEEETTNDNGVLVLEPAR	1	Pat_31A_FT.40949.40949.3	ENSG00000076706|MCAM, ENSG00000076706|-|chr11:g.119182103:C>T',, ENSG00000076706|-|chr11:g.119185893:G>C']	ENSG00000076706	1	HGNC:6934	4570.833	6017.355	10450.26	5065.3955	3770.6074	20160.006	12899.5625	11556.13	9031.216999999999	2995.3733	0
DLIHDQDEDEEEEEGQR	2	Pat_31A_FT.21244.21244.3	ENSG00000088833|NSFL1C, ENSG00000088833|-|chr20:g.1426393:C>T',, ENSG00000088833|-|chr20:g.1426771:T>A']	ENSG00000088833	1	HGNC:15912	32715.7973	42916.994999999995	17659.1876	43089.062	15061.72	52036.699	38801.853	67399.16500000001	47172.018	55911.639	0
EGIESGDPGTDDGR	1	Pat_31A_FT.12112.12112.2	ENSG00000198363|ASPH, ENSG00000198363|-|chr8:g.62430151:G>A',, ENSG00000198363|-|chr8:g.62563651:G>C',, ENSG00000198363|-|chr8:g.62596747:T>C',, ENSG00000198363|-|chr8:g.62596747:T>C']	ENSG00000198363	1	HGNC:757	7214.278	6220.0757	2469.4043	7418.9463	2260.703	17249.014	15581.325	21057.756	19632.883	14378.083	0
AEDAPLSSGEDPNSR	2	Pat_31A_FT.18824.18824.2	ENSG00000182795|C1orf116, ENSG00000182795|-|chr1:g.207195691:C>A',, ENSG00000182795|-|chr1:g.207195691:C>A']	ENSG00000182795	1	HGNC:28667	42671.2566	76789.78	17751.1477	57795.363	19316.75	40248.097	42589.043000000005	66676.652	43940.814999999995	40978.191	0
HLDGEEDGSSDQSQASGTTGGR	1	Pat_31A_FT.7083.7083.3	ENSG00000102316|MAGED2, ENSG00000102316|+|chrX:g.54841796:C>G',, ENSG00000102316|+|chrX:g.54836348:C>T',, ENSG00000102316|+|chrX:g.54836348:C>T']	ENSG00000102316	1	HGNC:16353	0	663.85504	0	503.23962	0	0	535.70056	630.4411	0	960.355	0
SSHYDELLAAEAR	1	Pat_31A_1.23980.23980.3	ENSG00000197157|SND1, ENSG00000197157|+|chr7:g.127569289:C>T',, ENSG00000197157|+|chr7:g.127725827:G>A',, ENSG00000197157|+|chr7:g.127729551:G>A',, ENSG00000197157|+|chr7:g.127631024:G>A',, ENSG00000197157|+|chr7:g.127714674:G>A',, ENSG00000197157|+|chr7:g.127326782:C>T']	ENSG00000197157	1	HGNC:30646	8754.687	45590.945	8162.6562	41007.406	0	11008.673999999999	51532.566	44104.83	44104.83	44998.8	44998.8
TDPTTLTDEEINR	1	Pat_31A_FT.34308.34308.2	ENSG00000100714|MTHFD1, ENSG00000100714|+|chr14:g.64908845:G>A',, ENSG00000100714|+|chr14:g.64882380:A>G',, ENSG00000100714|+|chr14:g.64882380:A>G']	ENSG00000100714	1	HGNC:7432	4336.039000000001	19139.785	7985.695	10533.348	6063.659000000001	33963.187999999995	33931.277	80289.445	38240.703	17583.885	1172.8319
DDIIENAPTTHTEEYSGEEK	1	Pat_31A_FT.37133.37133.3	ENSG00000100462|PRMT5	ENSG00000100462	1	HGNC:10894	577.9409	1134.8237	2918.9622	1097.2778	886.10004	10728.501	9426.489	18993.834	8713.773000000001	1271.4357	0
TELEDTLDSTAAQQELR	2	Pat_31A_FT.43774.43774.2	ENSG00000100345|MYH9, ENSG00000100345|-|chr22:g.36708257:G>A',, ENSG00000100345|-|chr22:g.36684946:G>A',, ENSG00000100345|-|chr22:g.36688106:C>T']	ENSG00000100345	1	HGNC:7579	29702.904000000002	17615.730000000003	126793.565	29955.806	20519.3355	84292.20599999999	150619.67200000002	115578.934	92606.736	20640.3147	1168.6582
EQAEAEVASLNR	4	Pat_31A_FT.31379.31379.2	ENSG00000143549|TPM3, ENSG00000143549|-|chr1:g.154145428:T>A',, ENSG00000143549|-|chr1:g.154145393:A>G',, ENSG00000143549|-|chr1:g.154145393:A>G']	ENSG00000143549	1	HGNC:12012	51424.743200000004	277654.66130000004	319645.00149999995	341433.895	88766.2172	677210.22	817838.818	1638209.9190000002	1280761.659	258728.36135	739.5367
NTIEETGNLAEQAR	1	Pat_31A_FT.32021.32021.2	ENSG00000135862|LAMC1, ENSG00000135862|+|chr1:g.183096406:A>T',, ENSG00000135862|+|chr1:g.183085755:A>G',, ENSG00000135862|+|chr1:g.183094547:T>C',, ENSG00000135862|+|chr1:g.183091354:T>C',, ENSG00000135862|+|chr1:g.183095259:G>T',, ENSG00000135862|+|chr1:g.183091317:G>C',, ENSG00000135862|+|chr1:g.183097819:G>C',, ENSG00000135862|+|chr1:g.183101582:A>G',, ENSG00000135862|+|chr1:g.183091306:C>T',…	ENSG00000135862	1	HGNC:6492	930.6924	3392.5427	1266.8694	1259.9083	0	19004.629	3905.3262	19977.625	10203.212	4196.946	0
NLSSTTDDEAPR	1	Pat_31A_FT.15131.15131.2	ENSG00000159166|LAD1, ENSG00000159166|-|chr1:g.201356296:C>T',, ENSG00000159166|-|chr1:g.201356296:C>T']	ENSG00000159166	1	HGNC:6472	3436.1997	40767.125	2856.9097	11541.921999999999	5013.566	29435.879	24327.986	33230.465	19398.467	8899.795	0
DTDSSVASEVR	1	Pat_31A_FT.14457.14457.2	ENSG00000105699|LSR, ENSG00000105699|+|chr19:g.35758250:G>GTGCT',, ENSG00000105699|+|chr19:g.35757844:G>GC',, ENSG00000105699|+|chr19:g.35739900:G>T',, ENSG00000105699|+|chr19:g.35741361:C>T',, ENSG00000105699|+|chr19:g.35757868:G>A',, ENSG00000105699|+|chr19:g.35757868:G>A']	ENSG00000105699	1	HGNC:29572	7774.7646	12365.345	4286.052	19751.72	4265.227	7006.05	18150.2	35082.855	20358.041	12444.755	0
DTEEEDFHVDQATTVK	3	Pat_31A_1.25542.25542.3	ENSG00000277377|SERPINA1	ENSG00000277377	1	HGNC:8941	33620.8138	41026.8176	37665.321	80523.6225	40555.484	1047968.82	1164538.6400000001	2235173.3249999997	142929.39500000002	137946.6215	2256.1125
ETAEADVASLNR	2	Pat_31A_FT.29043.29043.2	ENSG00000140416|TPM1	ENSG00000140416	1	HGNC:12010	7029.5091	14942.394699999999	47320.485	18382.240999999998	10559.1093	77317.32800000001	65335.59999999999	258430.565	212974.995	19087.394	6319.441699999999
HQALQAEIAGHEPR	1	Pat_31A_1.19178.19178.4	ENSG00000197694|SPTAN1, ENSG00000197694|+|chr9:g.131388718:A>C',, ENSG00000197694|+|chr9:g.131388814:C>T',, ENSG00000197694|+|chr9:g.131379968:G>A',, ENSG00000197694|+|chr9:g.131388752:A>G',, ENSG00000197694|+|chr9:g.131346711:G>A',, ENSG00000197694|+|chr9:g.131344110:C>T',, ENSG00000197694|+|chr9:g.131341955:G>C',, ENSG00000197694|+|chr9:g.131341955:G>C']	ENSG00000197694	1	HGNC:11273	2327.2458	38675.836	38675.836	9283.525	8853.085	139189.8	139189.8	170456.75	170456.75	14747.771999999999	14747.771999999999
AESTPEIAEQR	2	Pat_31A_FT.19440.19440.2	ENSG00000169727|GPS1, ENSG00000169727|+|chr17:g.80011235:C>G',, ENSG00000169727|+|chr17:g.80011188:G>T',, ENSG00000169727|+|chr17:g.80010283:C>T',, ENSG00000169727|+|chr17:g.80010283:C>T']	ENSG00000169727	1	HGNC:4549	14019.5957	28069.4894	88554.098	39025.1655	25210.259000000002	275274.613	248760.694	515960.79	274679.66000000003	41488.01270000001	5699.9385
IVYGHLDDPASQEIER	2	Pat_31A_1.28935.28935.2	ENSG00000100412|ACO2, ENSG00000100412|+|chr22:g.41914559:G>A',, ENSG00000100412|+|chr22:g.41924576:G>A',, ENSG00000100412|+|chr22:g.41924576:G>A']	ENSG00000100412	1	HGNC:118	17244.1305	26837.836	122717.37120000001	84283.445	16357.583	69935.408	62792.477999999996	239329.326	189055.84600000002	22575.7826	7295.7433
SESEEEVLLVSSSR	2	Pat_31A_FT.38994.38994.2	ENSG00000272325|NUDT3	ENSG00000272325	1	HGNC:8050	30671.326	55166.418999999994	60723.295	57033.926	30667.713	183378.662	116176.452	283971.665	144040.12900000002	51784.992	3573.7529400000003
GAVAEDGDELR	1	Pat_31A_FT.18309.18309.2	ENSG00000100823|APEX1	ENSG00000100823	1	HGNC:587	11447.716999999999	18698.645	27592	24293.52	17139.098	171967	109513.7	89504.51	59988.844000000005	40357.15	838.4001
QCVPTEPCEDAEDDCGNDFQCSTGR	1	Pat_31A_FT.32001.32001.3	ENSG00000113600|C9, ENSG00000113600|-|chr5:g.39342291:G>T',, ENSG00000113600|-|chr5:g.39331846:G>A']	ENSG00000113600	1	HGNC:1358	4261.496	29017.68	31263.105	23020.027000000002	6326.215	11939.722	10897.739	28053.705	10505.546	14238.643	0
VETSDEEIHDLHQR	1	Pat_31A_FT.23977.23977.4	ENSG00000143819|EPHX1, ENSG00000143819|+|chr1:g.226026456:G>A',, ENSG00000143819|+|chr1:g.226026456:G>A']	ENSG00000143819	1	HGNC:3401	0	0	2023.3058	672.0059	0	8464.853000000001	4659.6396	6936.555	6505.941	0	0
SLSEAPEDTSTR	1	Pat_31A_FT.16778.16778.2	ENSG00000143486|EIF2D, ENSG00000143486|-|chr1:g.206772406:C>T',, ENSG00000143486|-|chr1:g.206776556:C>T',, ENSG00000143486|-|chr1:g.206776556:C>T']	ENSG00000143486	1	HGNC:6583	4879.379	26140.506	3834.1743	17936.41	7867.6294	11934.476999999999	9325.356	19752.365	10079.004	11185.48	0
EATTEFSVDAR	11	Pat_31A_1.21491.21491.2	ENSG00000196924|FLNA, ENSG00000196924|-|chrX:g.153581155:C>T',, ENSG00000196924|-|chrX:g.153590917:G>C',, ENSG00000196924|-|chrX:g.153590917:G>C']	ENSG00000196924	1	HGNC:3754	225327.15916000004	1273467.1316000002	199966.66885	952477.8976	241753.95383	2529629.2823700006	1982433.2547	1491975.40127	1283767.8030600003	342620.4831699999	216424.9608
ELNEDVSADVEER	1	Pat_31A_FT.33034.33034.2	ENSG00000082516|GEMIN5, ENSG00000082516|-|chr5:g.154291403:C>T',, ENSG00000082516|-|chr5:g.154311707:G>A',, ENSG00000082516|-|chr5:g.154278113:C>T',, ENSG00000082516|-|chr5:g.154278125:A>C',, ENSG00000082516|-|chr5:g.154271060:G>T',, ENSG00000082516|-|chr5:g.154271173:G>A',, ENSG00000082516|-|chr5:g.154282144:C>T']	ENSG00000082516	1	HGNC:20043	6279.2627	22693.426	9722.224	13816.938	10659.958999999999	29317.31	25470.862999999998	60617.44	20466.877	16572.049	0
GTGGVDTAAVGGVFDVSNADR	3	Pat_31A_1.34993.34993.2	ENSG00000166165|CKB, ENSG00000166165|-|chr14:g.103988233:G>T']	ENSG00000166165	1	HGNC:1991	2022.52725	10985.2544	20288.381999999998	13864.166000000001	7451.964000000001	248106.571	248106.571	1135851.043	1135851.043	51959.1988	28630.794800000003
VGDGPQQEPGEDEER	3	Pat_31A_FT.13111.13111.3	ENSG00000159212|CLIC6, ENSG00000159212|+|chr21:g.36079627:T>C',, ENSG00000159212|+|chr21:g.36079653:G>A',, ENSG00000159212|+|chr21:g.36079653:G>A']	ENSG00000159212	1	HGNC:2065	16363.2739	22679.915399999998	11724.3045	47394.9651	16403.13984	26276.9291	37203.417	185846.198	151848.09	32308.3289	7794.8496
NVTELNEPLSNEER	2	Pat_31A_FT.36207.36207.2	ENSG00000170027|YWHAG, ENSG00000170027|-|chr7:g.75958907:TCGC>T']	ENSG00000170027	1	HGNC:12852	42392.399	98622.63200000001	122810.9	76915.93299999999	51060.742	522924.49	522096.53	1134474.02	516377.44999999995	126750.076	2620.5103
EQDAAQTDGLR	1	Pat_31A_FT.11069.11069.2	ENSG00000172403|SYNPO2, ENSG00000172403|+|chr4:g.119951620:G>A',, ENSG00000172403|+|chr4:g.119978566:G>A',, ENSG00000172403|+|chr4:g.119978566:G>A']	ENSG00000172403	1	HGNC:17732	3765.12	14613.844	0	16202.065	3489.7314	121399.74	5003.5938	70241.21	42601.9	5399.9634	673.4487
DCDLQEDACYNCGR	3	Pat_31A_FT.21509.21509.2	ENSG00000169714|CNBP	ENSG00000169714	1	HGNC:13164	5052.9281	84964.88	20064.040699999998	38299.364	17971.608999999997	105758.433	83324.547	115004.42199999999	40621.479	26931.021999999997	0
EYQNEEDSLGGSR	2	Pat_31A_FT.16419.16419.2	ENSG00000110871|COQ5	ENSG00000110871	1	HGNC:28722	1032.6763	3399.8929	2434.5859	6304.638999999999	703.73956	13630.166000000001	7287.7723000000005	43458.398	26070.0566	3191.9961000000003	774.0163
ADQEEQIHPR	3	Pat_31A_FT.9584.9584.2	ENSG00000050405|LIMA1, ENSG00000050405|-|chr12:g.50615952:AT>A',, ENSG00000050405|-|chr12:g.50575757:G>A',, ENSG00000050405|-|chr12:g.50575757:G>A']	ENSG00000050405	1	HGNC:24636	21882.8604	14591.101999999999	3214.9446000000003	20980.5176	17641.266200000002	39610.5213	31714.762799999997	26440.7244	13685.2977	15532.11	0
GEDLTEEEDGGIIR	2	Pat_31A_FT.35715.35715.2	ENSG00000004478|FKBP4	ENSG00000004478	1	HGNC:3720	3647.7646	3391.3050000000003	7306.9011	4174.9937	2686.1220000000003	19586.682999999997	31759.95	17040.5394	17911.321	4028.6349	0
DVECGEGHFCHDNQTCCR	1	Pat_31A_FT.13252.13252.4	ENSG00000030582|GRN, ENSG00000030582|+|chr17:g.42426884:G>A',, ENSG00000030582|+|chr17:g.42430128:G>A',, ENSG00000030582|+|chr17:g.42428510:A>G',, ENSG00000030582|+|chr17:g.42428510:A>G']	ENSG00000030582	1	HGNC:4601	2604.5254	4916.285	2408.1948	4897.1724	2956.8555	5885.456	6531.5186	8994.866	5205.4259999999995	7251.8687	0
GGETDEFSNVR	1	Pat_31A_FT.20936.20936.2	ENSG00000107897|ACBD5, ENSG00000107897|-|chr10:g.27508709:C>T',, ENSG00000107897|-|chr10:g.27497177:G>A',, ENSG00000107897|-|chr10:g.27508721:C>A',, ENSG00000107897|-|chr10:g.27508721:C>A']	ENSG00000107897	1	HGNC:23338	7186.184	11641.069	6539.9995	12470.328000000001	15372.136	11297.563999999998	13056.54	16516.76	12183.725	11805.697	0
AVTELNEPLSNEDR	3	Pat_31A_FT.36978.36978.2	ENSG00000128245|YWHAH	ENSG00000128245	1	HGNC:12853	210265.1447	81566.703	361664.933	162087.08370000002	81755.6315	434372.507	752673.6159999999	469065.515	334893.762	134317.6557	0
AGQSAAGAAPGGGVDTR	1	Pat_31A_3.22933.22933.2	ENSG00000196924|FLNA, ENSG00000196924|-|chrX:g.153581155:C>T',, ENSG00000196924|-|chrX:g.153590917:G>C',, ENSG00000196924|-|chrX:g.153590917:G>C']	ENSG00000196924	1	HGNC:3754	1886.5122	7581.3936	1988.6475	3566.0032	729.16534	8925.122	8925.122	9361.576	4378.032	1042.5885	0
ACTEAEFACHSYNECVALEYR	1	Pat_31A_1.28773.28773.3	ENSG00000142798|HSPG2, ENSG00000142798|-|chr1:g.22198768:C>T',, ENSG00000142798|-|chr1:g.22159871:A>G',, ENSG00000142798|-|chr1:g.22173967:G>A',, ENSG00000142798|-|chr1:g.22178616:A>G',, ENSG00000142798|-|chr1:g.22191402:G>C',, ENSG00000142798|-|chr1:g.22201203:G>C',, ENSG00000142798|-|chr1:g.22175254:G>C',, ENSG00000142798|-|chr1:g.22178110:C>T',, ENSG00000142798|-|chr1:g.22149941:G>C',, ENSG000…	ENSG00000142798	1	HGNC:5273	33286.555	28096	7935.986	26953.093999999997	4829.842000000001	22761.012000000002	22761.012000000002	38747.668	38747.668	22279.096	22279.096
DSTEVEISTGER	1	Pat_31A_FT.22545.22545.2	ENSG00000116641|DOCK7, ENSG00000116641|-|chr1:g.62958425:CAGTAAAGT>C',, ENSG00000116641|-|chr1:g.62993919:T>C',, ENSG00000116641|-|chr1:g.62993920:C>A',, ENSG00000116641|-|chr1:g.63102209:T>A',, ENSG00000116641|-|chr1:g.63050503:A>G',, ENSG00000116641|-|chr1:g.62941576:G>T',, ENSG00000116641|-|chr1:g.62941576:G>T']	ENSG00000116641	1	HGNC:19190	6283.004	22893.854	18282.94	28323.308999999997	8855.511	31596.5	23686.205	74213.16	37666.74	20206.047	1064.0524
GLVEPVDVVDNADGTQTVNYVPSR	1	Pat_31A_1.39107.39107.3	ENSG00000196924|FLNA, ENSG00000196924|-|chrX:g.153581155:C>T',, ENSG00000196924|-|chrX:g.153590917:G>C',, ENSG00000196924|-|chrX:g.153590917:G>C']	ENSG00000196924	1	HGNC:3754	0	1240611.4	1240611.4	186221.56	185785.83	1401527.8	1401527.8	1329641	1329641	50069.875	0
DDDSDLYSPR	2	Pat_31A_FT.18186.18186.2	ENSG00000095637|SORBS1, ENSG00000095637|-|chr10:g.97098953:A>AG',, ENSG00000095637|-|chr10:g.97111112:G>A',, ENSG00000095637|-|chr10:g.97174382:C>T',, ENSG00000095637|-|chr10:g.97116511:G>A',, ENSG00000095637|-|chr10:g.97115995:C>G',, ENSG00000095637|-|chr10:g.97194450:C>T',, ENSG00000095637|-|chr10:g.97096391:G>A',, ENSG00000095637|-|chr10:g.97116305:T>C',, ENSG00000095637|-|chr10:g.97111058:C>T…	ENSG00000095637	1	HGNC:14565	92415.84	49394.215	16470.3096	51244.892	25144.124	665696.73	76333.949	306331.78	313912.97	43838.929000000004	7280.5911
RPGGEPSPEGTTGQSYNQYSQR	1	Pat_31A_2.17739.17739.3	ENSG00000115414|FN1, ENSG00000115414|-|chr2:g.216257711:C>T',, ENSG00000115414|-|chr2:g.216271134:C>T',, ENSG00000115414|-|chr2:g.216226799:A>G',, ENSG00000115414|-|chr2:g.216240008:T>C',, ENSG00000115414|-|chr2:g.216240420:T>C',, ENSG00000115414|-|chr2:g.216270961:T>C',, ENSG00000115414|-|chr2:g.216270993:T>C',, ENSG00000115414|-|chr2:g.216256459:G>A',, ENSG00000115414|-|chr2:g.216229667:C>T',, …	ENSG00000115414	1	HGNC:3778	0	2531.1985	2531.1985	0	0	5252.06	5252.06	873.51074	3071.522	0	0
AESEEGPDVLR	1	Pat_31A_FT.27398.27398.2	ENSG00000101310|SEC23B, ENSG00000101310|+|chr20:g.18506439:C>T',, ENSG00000101310|+|chr20:g.18513350:G>A',, ENSG00000101310|+|chr20:g.18535007:C>G',, ENSG00000101310|+|chr20:g.18507119:C>T',, ENSG00000101310|+|chr20:g.18507119:C>T']	ENSG00000101310	1	HGNC:10702	6636.826	5309.1553	8837.705	9070.021	6238.8115	28964.982000000004	37253.062000000005	57762.613	59928.38	12936.938999999998	0
TAEDTVEDACPAEGSR	1	Pat_31A_FT.19293.19293.2	ENSG00000205356|TECPR1, ENSG00000205356|-|chr7:g.97860325:C>T',, ENSG00000205356|-|chr7:g.97860352:T>C',, ENSG00000205356|-|chr7:g.97870239:G>A',, ENSG00000205356|-|chr7:g.97875398:C>G',, ENSG00000205356|-|chr7:g.97874313:C>T',, ENSG00000205356|-|chr7:g.97846788:C>T',, ENSG00000205356|-|chr7:g.97846788:C>T']	ENSG00000205356	1	HGNC:22214	1295.6461	4102.911	0	2593.2114	613.57275	2182.6914	0	4384.232	893.7548	10269.878	0
EVQQGEEFER	3	Pat_31A_FT.18138.18138.2	ENSG00000106992|AK1	ENSG00000106992	1	HGNC:361	48798.528999999995	76662.13100000001	81219.179	143544.864	29717.391499999998	150572.119	92164.958	203643.36000000002	176030.213	79610.92529999999	3198.4795999999997
TDAGGEDAILQTR	1	Pat_31A_FT.31503.31503.2	ENSG00000144848|ATG3, ENSG00000144848|-|chr3:g.112251586:G>A']	ENSG00000144848	1	HGNC:20962	8905.617	61271.49	18997.441000000003	28978.166	13350.708999999999	32667.12	28457.951	51557.605	36389.4	30092.14	674.4107700000001
DGETPDPEDPSR	2	Pat_31A_FT.12281.12281.2	ENSG00000111144|LTA4H, ENSG00000111144|-|chr12:g.96408773:T>G',, ENSG00000111144|-|chr12:g.96396811:C>A',, ENSG00000111144|-|chr12:g.96396811:C>A']	ENSG00000111144	1	HGNC:6710	2984.3816	4415.1206	7011.053000000001	7181.5425	2357.7617	18948.277	17039.842	27961.183999999997	21540.627	5126.335	551.6315
AGCECLNESDEHGFDNCLR	1	Pat_31A_FT.33350.33350.3	ENSG00000091164|TXNL1	ENSG00000091164	1	HGNC:12436	0	3490.3186	4391.458	3510.9216	1325.7821	8771.622	10977.878	18380.314	10061.222	2310.8877	0
EEGEDAVQFANR	1	Pat_31A_FT.27879.27879.2	ENSG00000138678|GPAT3, ENSG00000138678|+|chr4:g.84509384:A>T',, ENSG00000138678|+|chr4:g.84511386:G>A',, ENSG00000138678|+|chr4:g.84511386:G>A']	ENSG00000138678	1	HGNC:28157	3031.0725	8218.609	12104.728000000001	6078.6990000000005	3996.5044	23579.205	41205.594	91733.41	56666.32	12556.017	842.34454
IIHEDGYSEEECR	2	Pat_31A_FT.22230.22230.2	ENSG00000114353|GNAI2	ENSG00000114353	1	HGNC:4385	507.5208	2349.4946	3556.0964	1969.4717	609.3782	7043.5576	8015.427	18230.904	7713.420999999999	1342.0737	0
NIELICQENEGENDPVLQR	1	Pat_31A_FT.45928.45928.3	ENSG00000101367|MAPRE1	ENSG00000101367	1	HGNC:6890	2760.6846	3906.4495	11605.438999999998	3252.9138	4869.2583	13858.046	16189.73	29745.623	29136.42	6912.5747	1025.275
YEEIDNAPEER	4	Pat_31A_FT.23331.23331.2	ENSG00000178952|TUFM	ENSG00000178952	1	HGNC:12420	3405.4557999999997	10957.8643	9824.0449	13061.2583	3666.6137	25341.262000000002	29983.776	70615.8	49822.781	13448.471	846.63745
DTVATQLSEAVDATR	1	Pat_31A_1.35025.35025.2	ENSG00000105355|PLIN3	ENSG00000105355	1	HGNC:16893	1117.0521	13169.309	13169.309	6644.713000000001	4142.8706	38714.164	38714.164	46189.742	46189.742	7743.2397	7743.2397
SYVDPSTDER	1	Pat_31A_FT.14662.14662.2	ENSG00000178209|PLEC, ENSG00000178209|-|chr8:g.145008183:C>T',, ENSG00000178209|-|chr8:g.144995759:G>A',, ENSG00000178209|-|chr8:g.145016667:C>T',, ENSG00000178209|-|chr8:g.144994888:G>A',, ENSG00000178209|-|chr8:g.144996236:C>G',, ENSG00000178209|-|chr8:g.145010020:G>A',, ENSG00000178209|-|chr8:g.144996968:C>T',, ENSG00000178209|-|chr8:g.144990901:C>T',, ENSG00000178209|-|chr8:g.145001648:C>T',,…	ENSG00000178209	1	HGNC:9069	23628.468999999997	31364.707000000002	6134.5527	22824.404	12972.078000000001	110809.99	73979.12	77726.12	34655.15	18751.7	1158.4501
TPAFAESVTEGDVR	6	Pat_31A_1.28827.28827.2	ENSG00000119689|DLST, ENSG00000119689|+|chr14:g.75355830:T>C',, ENSG00000119689|+|chr14:g.75349316:G>A',, ENSG00000119689|+|chr14:g.75349316:G>A']	ENSG00000119689	1	HGNC:2911	148116.4474	651159.047	641545.8979999999	303192.434	195247.45	665953.6379999999	884940.714	1297970.7719999999	1242715.923	306994.26999999996	283748.3084
DTHDQLSEPSEVR	2	Pat_31A_FT.16961.16961.3	ENSG00000178209|PLEC, ENSG00000178209|-|chr8:g.145008183:C>T',, ENSG00000178209|-|chr8:g.144995759:G>A',, ENSG00000178209|-|chr8:g.145016667:C>T',, ENSG00000178209|-|chr8:g.144994888:G>A',, ENSG00000178209|-|chr8:g.144996236:C>G',, ENSG00000178209|-|chr8:g.145010020:G>A',, ENSG00000178209|-|chr8:g.144996968:C>T',, ENSG00000178209|-|chr8:g.144990901:C>T',, ENSG00000178209|-|chr8:g.145001648:C>T',,…	ENSG00000178209	1	HGNC:9069	3931.1346999999996	5298.916	9124.5875	9088.2799	5150.8338	18766.602	25840.809	29374.244	21194.951999999997	7321.8894	1008.6346000000001
TEAPSATGQASSLLGGR	1	Pat_31A_2.32129.32129.2	ENSG00000182871|COL18A1, ENSG00000182871|+|chr21:g.46911188:C>G',, ENSG00000182871|+|chr21:g.46913477:G>C',, ENSG00000182871|+|chr21:g.46930014:G>A',, ENSG00000182871|+|chr21:g.46888317:C>T',, ENSG00000182871|+|chr21:g.46913460:G>T',, ENSG00000182871|+|chr21:g.46893818:G>A',, ENSG00000182871|+|chr21:g.46909412:G>A',, ENSG00000182871|+|chr21:g.46876232:T>G',, ENSG00000182871|+|chr21:g.46929491:C>G…	ENSG00000182871	1	HGNC:2195	742.2195	14550.942	14550.942	4914.848	1288.6747	56973.703	56973.703	65098.93	65098.93	6095.0337	6095.0337
ATTPADGEEPAPEAEALAAAR	1	Pat_31A_FT.39884.39884.3	ENSG00000172315|TP53RK, ENSG00000172315|-|chr20:g.45315769:T>C',, ENSG00000172315|-|chr20:g.45315862:C>A',, ENSG00000172315|-|chr20:g.45317939:C>G',, ENSG00000172315|-|chr20:g.45317939:C>G']	ENSG00000172315	1	HGNC:16197	51537.598	80530.17	27543.736	80431.48	79530.28	48832.812000000005	49067.523	94452.61	38328.164	126023.17	4903.3745
EAGSEPAPEQESTEATPAE	1	Pat_31A_FT.20677.20677.3	ENSG00000145216|FIP1L1	ENSG00000145216	1	HGNC:19124	3019.0227	4535.992	2502.5215	3144.0315	1042.5813	3086.8853	2318.916	4341.2734	2061.446	8193.9375	0
TVEVAEGEAVR	2	Pat_31A_FT.27657.27657.2	ENSG00000147649|MTDH	ENSG00000147649	1	HGNC:29608	10678.461000000001	40580.977	7417.3082	33722.16675999999	7548.5767	31527.7563	31864.2748	86449.78820000001	37532.4877	49359.191	0
EEAENNLAAFR	5	Pat_31A_FT.34037.34037.2	ENSG00000175084|DES, ENSG00000175084|+|chr2:g.220290391:G>C',, ENSG00000175084|+|chr2:g.220283497:C>T',, ENSG00000175084|+|chr2:g.220283360:C>T']	ENSG00000175084	1	HGNC:2770	179490.6992	170497.5467	279989.323	257320.316	234961.8862	6610043.466	498792.727	999386.054	987682.341	185814.74759999997	13779.544
TAENATSGETLEENEAGD	5	Pat_31A_FT.20666.20666.3	ENSG00000170515|PA2G4, ENSG00000170515|+|chr12:g.56504365:C>G',, ENSG00000170515|+|chr12:g.56500985:A>G']	ENSG00000170515	1	HGNC:8550	9429.857039999999	36629.7427	23094.096700000002	17397.3687	13182.998	41129.200300000004	24711.8327	70905.45599999999	61566.23624	38514.3079	2827.6484
NVPHEDICEDSDIDGDYR	1	Pat_31A_FT.32547.32547.3	ENSG00000186432|KPNA4, ENSG00000186432|-|chr3:g.160243812:T>A']	ENSG00000186432	1	HGNC:6397	18694.258	57115.905999999995	10500.992	30314.347999999998	21248.647999999997	69774.836	71923.44	101329.016	51741.335999999996	40994.28	1801.1461
ILGADTSVDLEETGR	4	Pat_31A_1.34080.34080.2	ENSG00000152234|ATP5F1A	ENSG00000152234	1	HGNC:823	30173.61374	139680.2425	143920.8512	258754.75649999996	41402.1872	602230.523	556224.5345	3322962.825	2901845.5795	116683.32400000001	59772.5183
ELEEETNAFNR	3	Pat_31A_FT.32894.32894.2	ENSG00000164402|SEPT8, ENSG00000164402|-|chr5:g.132090193:A>C']	ENSG00000164402	1	HGNC:16511	11234.856	23055.307	24691.7386	36099.8897	11441.662400000001	73568.361	63628.130999999994	130765.809	88550.585	43334.7368	0
HNGAAEPEPEAETAR	1	Pat_31A_FT.7651.7651.2	ENSG00000184363|PKP3, ENSG00000184363|+|chr11:g.397346:GCAGCCT>G',, ENSG00000184363|+|chr11:g.400031:G>C',, ENSG00000184363|+|chr11:g.397550:T>C',, ENSG00000184363|+|chr11:g.394365:G>A',, ENSG00000184363|+|chr11:g.397082:G>A',, ENSG00000184363|+|chr11:g.400629:G>A',, ENSG00000184363|+|chr11:g.400442:C>G']	ENSG00000184363	1	HGNC:9025	907.8834	49087.297	0	3974.5134	0	7506.0273	1089.2844	3807.7173	0	8492.47	0
VVTDTDETELAR	5	Pat_31A_FT.31907.31907.2	ENSG00000134001|EIF2S1	ENSG00000134001	1	HGNC:3265	957133.7450000001	1348347.247	83906.1943	605332.259	690980.4029999999	279410.4507	332240.5526	698726.504	278540.0197	2962235.54	0
EAAEAEAEVPVVQYVGER	1	Pat_31A_FT.45084.45084.3	ENSG00000274523|RCC1L	ENSG00000274523	1	HGNC:14948	9159.624	40303.516	40303.516	18516.414	18516.414	88377.79	37707.54	44036.73	23379.295	11080.876	1990.1239
QTQTFTTYSDNQPGVLIQVYEGER	2	Pat_31A_2.50915.50915.3	ENSG00000109971|HSPA8, ENSG00000109971|-|chr11:g.122929130:C>G',, ENSG00000109971|-|chr11:g.122931481:T>A',, ENSG00000109971|-|chr11:g.122929484:C>T',, ENSG00000109971|-|chr11:g.122929484:C>T']	ENSG00000109971	1	HGNC:5241	0	65760.655	50508.225999999995	58168.418999999994	9636.725	160254.523	182803.013	348330.17000000004	348330.17000000004	37203.685	37203.685
AHQTGETVTGSGTQTQAGATQTVEQDSSHQTGR	1	Pat_31A_FT.17899.17899.4	ENSG00000143536|CRNN, ENSG00000143536|-|chr1:g.152383111:C>G',, ENSG00000143536|-|chr1:g.152383103:A>C',, ENSG00000143536|-|chr1:g.152383114:G>C']	ENSG00000143536	1	HGNC:1230	646.4763	20595.468999999997	856.6006	1535.0996	0	1199.356	1553.2994	1614.0623	1336.6936	1222.4988	0
AQAVSEDAGGNEGR	2	Pat_31A_FT.8425.8425.2	ENSG00000106263|EIF3B, ENSG00000106263|+|chr7:g.2419056:A>G',, ENSG00000106263|+|chr7:g.2416608:G>C',, ENSG00000106263|+|chr7:g.2416608:G>C']	ENSG00000106263	1	HGNC:3280	20438.672	34783.312600000005	3507.8926	24205.264	14064.5578	8622.496799999999	13742.5638	20731.4045	9280.029999999999	31750.9037	0
TLQEQLENGPNTQLAR	1	Pat_31A_1.29515.29515.2	ENSG00000125844|RRBP1, ENSG00000125844|-|chr20:g.17639529:C>T',, ENSG00000125844|-|chr20:g.17640795:G>A',, ENSG00000125844|-|chr20:g.17640795:G>A']	ENSG00000125844	1	HGNC:10448	2748.1404000000002	11305.128	11305.128	8091.1436	4996.039000000001	32975.28	32975.28	153554.12	153554.12	11073.341	11073.341
ELTNQQEASVER	3	Pat_31A_FT.17585.17585.2	ENSG00000204843|DCTN1, ENSG00000204843|-|chr2:g.74598279:C>A',, ENSG00000204843|-|chr2:g.74598690:C>A',, ENSG00000204843|-|chr2:g.74593929:G>A',, ENSG00000204843|-|chr2:g.74604790:T>C',, ENSG00000204843|-|chr2:g.74604790:T>C']	ENSG00000204843	1	HGNC:2711	19996.2317	52714.796	25626.9677	68807.58	23165.859	79837.883	74918.53700000001	177259.627	95155.731	35729.5535	993.6597
QLAEEDLAQQR	2	Pat_31A_FT.29822.29822.2	ENSG00000178209|PLEC, ENSG00000178209|-|chr8:g.145008183:C>T',, ENSG00000178209|-|chr8:g.144995759:G>A',, ENSG00000178209|-|chr8:g.145016667:C>T',, ENSG00000178209|-|chr8:g.144994888:G>A',, ENSG00000178209|-|chr8:g.144996236:C>G',, ENSG00000178209|-|chr8:g.145010020:G>A',, ENSG00000178209|-|chr8:g.144996968:C>T',, ENSG00000178209|-|chr8:g.144990901:C>T',, ENSG00000178209|-|chr8:g.145001648:C>T',,…	ENSG00000178209	1	HGNC:9069	16317.2604	21436.3324	19605.099599999998	25330.4273	30559.651	122260.975	115702.56700000001	157597.999	83363.764	24468.9997	1509.32726
GDVEEDEAVPDSEQDIKPR	1	Pat_31A_FT.35820.35820.3	ENSG00000105576|TNPO2, ENSG00000105576|-|chr19:g.12812944:A>C',, ENSG00000105576|-|chr19:g.12817444:A>G',, ENSG00000105576|-|chr19:g.12829983:G>A',, ENSG00000105576|-|chr19:g.12821558:G>A',, ENSG00000105576|-|chr19:g.12825952:G>T',, ENSG00000105576|-|chr19:g.12812200:G>A',, ENSG00000105576|-|chr19:g.12812200:G>A']	ENSG00000105576	1	HGNC:19998	23924.272999999997	50917.566	23028.932	30734.516	22930.049	91129.96	91129.96	151287.3	151287.3	54812.605	54812.605
HCECSTDEVNSEDMDAYCR	3	Pat_31A_FT.20673.20673.3	ENSG00000150093|ITGB1, ENSG00000150093|-|chr10:g.33199288:C>T',, ENSG00000150093|-|chr10:g.33195447:G>T']	ENSG00000150093	1	HGNC:6153	1096.9460000000001	10818.9923	11832.2006	7400.662699999999	3264.773	14207.827000000001	9453.7663	16542.4153	6498.6657	8041.7934000000005	0
IEIESFYEGEDFSETLTR	1	Pat_31A_1.47097.47097.2	ENSG00000044574|HSPA5, ENSG00000044574|-|chr9:g.128001036:A>G']	ENSG00000044574	1	HGNC:5238	160196.92	282263.66	46591.67	447866.16	114657.945	158465.19	239828.73	1004295.56	1004295.56	598470.06	598470.06
ITEIYEGTSEIQR	3	Pat_31A_1.31304.31304.2	ENSG00000122971|ACADS, ENSG00000122971|+|chr12:g.121176221:G>C',, ENSG00000122971|+|chr12:g.121176221:G>C']	ENSG00000122971	1	HGNC:90	95508.693	507368.60000000003	504834.80000000005	344377.89	153054.492	1047043.9500000001	1131446.48	8077571.45	8077571.45	553646.25	553646.25
AALEDTLAETEAR	10	Pat_31A_1.29592.29592.2	ENSG00000171345|KRT19, ENSG00000171345|-|chr17:g.39681180:T>G',, ENSG00000171345|-|chr17:g.39681180:T>G']	ENSG00000171345	1	HGNC:6436	300055.02719999995	855688.051	1439332.7609999997	1333358.2759999998	382374.892	4834769.326000001	17688240.522000004	19568435.203	11866986.233000001	1206832.1700000002	411450.14406
ADDADEFGYSR	2	Pat_31A_FT.23081.23081.2	ENSG00000197157|SND1, ENSG00000197157|+|chr7:g.127569289:C>T',, ENSG00000197157|+|chr7:g.127725827:G>A',, ENSG00000197157|+|chr7:g.127729551:G>A',, ENSG00000197157|+|chr7:g.127631024:G>A',, ENSG00000197157|+|chr7:g.127714674:G>A',, ENSG00000197157|+|chr7:g.127326782:C>T']	ENSG00000197157	1	HGNC:30646	10807.538999999999	31975.73	7268.2314	46395.51	11533.43	78444.31	87078.73	255684.06	105332.82	29268.414	1091.2809
EATTDFTVDSR	1	Pat_31A_FT.27915.27915.2	ENSG00000136068|FLNB, ENSG00000136068|+|chr3:g.58138487:GT>G',, ENSG00000136068|+|chr3:g.58134543:G>A',, ENSG00000136068|+|chr3:g.58062899:C>G',, ENSG00000136068|+|chr3:g.58121746:A>G',, ENSG00000136068|+|chr3:g.58089697:G>T',, ENSG00000136068|+|chr3:g.58095423:G>T',, ENSG00000136068|+|chr3:g.58095424:A>T',, ENSG00000136068|+|chr3:g.58127630:G>T',, ENSG00000136068|+|chr3:g.58128446:A>G',, ENSG000…	ENSG00000136068	1	HGNC:3755	1327.0974	9512.715	9142.605	4002.1929	2200.7761	22383.646	40276.88	40937.71	47041.69	15476.255	1115.6393
GPGASGEQPEPGEAAAGGAAEEAR	1	Pat_31A_FT.24076.24076.3	ENSG00000182827|ACBD3, ENSG00000182827|-|chr1:g.226334378:T>G',, ENSG00000182827|-|chr1:g.226346898:A>G']	ENSG00000182827	1	HGNC:15453	0	5050.293	3139.9492	4200.2925	1452.0496	15933.288999999999	8952.726	18321.305	8034.99	4440.0566	0
GSACEEDVDECAQEPPPCGPGR	2	Pat_31A_FT.26027.26027.3	ENSG00000090006|LTBP4, ENSG00000090006|+|chr19:g.41119033:G>A',, ENSG00000090006|+|chr19:g.41128482:C>T',, ENSG00000090006|+|chr19:g.41125309:T>C',, ENSG00000090006|+|chr19:g.41133661:T>G',, ENSG00000090006|+|chr19:g.41125371:C>T',, ENSG00000090006|+|chr19:g.41135394:G>A',, ENSG00000090006|+|chr19:g.41135394:G>A']	ENSG00000090006	1	HGNC:6717	0	2623.5370000000003	4248.974	2555.482	2132.8835	2690.692	1173.8425	3451.6453	1042.7765	2680.672	0
GETGPAGPAGPVGPVGAR	3	Pat_31A_2.28012.28012.2	ENSG00000108821|COL1A1	ENSG00000108821	1	HGNC:2197	48108.4465	198722.7464	168767.13640000002	83062.0048	58973.973999999995	433557.23699999996	433557.23699999996	323742.655	426573.924	224857.15855	224857.15855
AADSQNSGEGNTGAAESSFSQEVSR	1	Pat_31A_FT.29006.29006.3	ENSG00000047410|TPR, ENSG00000047410|-|chr1:g.186296719:C>T',, ENSG00000047410|-|chr1:g.186340119:G>A',, ENSG00000047410|-|chr1:g.186316488:C>T',, ENSG00000047410|-|chr1:g.186313638:G>C',, ENSG00000047410|-|chr1:g.186315419:C>T',, ENSG00000047410|-|chr1:g.186312586:C>A',, ENSG00000047410|-|chr1:g.186322948:G>A',, ENSG00000047410|-|chr1:g.186313065:G>C',, ENSG00000047410|-|chr1:g.186291479:A>T',, …	ENSG00000047410	1	HGNC:12017	7012.0396	11688.923	4793.6157	7189.0684	6511.8433000000005	10575.678	9032.888	12842.098	7629.2919999999995	13318.158000000001	0
SLAAEEEAAR	4	Pat_31A_FT.18715.18715.2	ENSG00000178209|PLEC, ENSG00000178209|-|chr8:g.145008183:C>T',, ENSG00000178209|-|chr8:g.144995759:G>A',, ENSG00000178209|-|chr8:g.145016667:C>T',, ENSG00000178209|-|chr8:g.144994888:G>A',, ENSG00000178209|-|chr8:g.144996236:C>G',, ENSG00000178209|-|chr8:g.145010020:G>A',, ENSG00000178209|-|chr8:g.144996968:C>T',, ENSG00000178209|-|chr8:g.144990901:C>T',, ENSG00000178209|-|chr8:g.145001648:C>T',,…	ENSG00000178209	1	HGNC:9069	162975.5335	1356279.0825999998	133099.791	755373.3895	275226.11030000006	986113.038	784230.7520000001	1285268.3779999998	575517.305	590513.172	535.2637
EEASGSSVTAEEAK	2	Pat_31A_FT.21239.21239.2	ENSG00000079246|XRCC5, ENSG00000079246|+|chr2:g.216977787:A>G',, ENSG00000079246|+|chr2:g.216977787:A>G']	ENSG00000079246	1	HGNC:12833	4714.0597	3972.3350000000005	14395.8413	3198.7231	3746.7892	29468.078999999998	36050.062	54499.925	29640.455	5049.8057	0
AFEDDDITHVEGSVDPIR	1	Pat_31A_FT.45685.45685.3	ENSG00000138430|OLA1	ENSG00000138430	1	HGNC:28833	2221.7905	6181.3574	8088.7075	4216.861	2691.1724	16974.389	14182.545	14120.385	12423.4795	4628.5347	0
YSSDYFQAPSDYR	1	Pat_31A_2.30623.30623.2	ENSG00000108679|LGALS3BP, ENSG00000108679|-|chr17:g.76968563:A>G',, ENSG00000108679|-|chr17:g.76973263:G>A']	ENSG00000108679	1	HGNC:6564	3303.4697	50086.085999999996	50086.085999999996	10061.442	5312.303000000001	56040.74	94710.74	75911.5	75911.5	7332.8066	7332.8066
TTTTNTQVEGDDEAAFLER	5	Pat_31A_FT.37604.37604.3	ENSG00000122786|CALD1, ENSG00000122786|+|chr7:g.134650070:G>A',, ENSG00000122786|+|chr7:g.134618000:C>G',, ENSG00000122786|+|chr7:g.134613569:C>T',, ENSG00000122786|+|chr7:g.134632261:G>A',, ENSG00000122786|+|chr7:g.134650060:T>G',, ENSG00000122786|+|chr7:g.134618388:G>T',, ENSG00000122786|+|chr7:g.134552540:G>A',, ENSG00000122786|+|chr7:g.134552540:G>A']	ENSG00000122786	1	HGNC:1441	210993.41599999997	474017.207	86636.055	219940.907	119297.3625	1291434.8499999999	272652.4107	1084016.155	486885.136	377536.093	14768.034500000002
NPSSAGSWNSGSSGPGSTGNR	22	Pat_31A_4.25333.25333.3	ENSG00000171560|FGA, ENSG00000171560|-|chr4:g.155507283:A>T',, ENSG00000171560|-|chr4:g.155507590:T>C',, ENSG00000171560|-|chr4:g.155507476:T>G',, ENSG00000171560|-|chr4:g.155507472:G>T',, ENSG00000171560|-|chr4:g.155507320:T>C',, ENSG00000171560|-|chr4:g.155507403:A>G',, ENSG00000171560|-|chr4:g.155505771:C>A',, ENSG00000171560|-|chr4:g.155507547:C>T',, ENSG00000171560|-|chr4:g.155510047:G>C',, …	ENSG00000171560	1	HGNC:3661	3613.2876499999998	281224.47435999993	1161140.7197599998	19975.06233	70821.96876	75220.6925	76892.59891	56438.91037	79986.83924	10357.332489999999	7125.628589999999
DNLTLWTADNAGEEGGEAPQEPQS	2	Pat_31A_FT.46196.46196.3	ENSG00000175793|SFN	ENSG00000175793	1	HGNC:10773	6614.3887	73687.07800000001	74049.648	28949.732000000004	19625.983	202957.816	207977.416	125940.614	103143.625	27575.852000000003	18636.188000000002
SAGEEEDGPVLTDEQK	1	Pat_31A_FT.33788.33788.3	ENSG00000182196|ARL6IP4, ENSG00000182196|+|chr12:g.123466181:GCTC>G',, ENSG00000182196|+|chr12:g.123466181:GCTC>G']	ENSG00000182196	1	HGNC:18076	12649.603000000001	43498	28015.055	32107.04	14993.567	77297.12	94231.75	185614.36	81792.69	40797.637	2717.025
GPGAPCQDVDECAR	1	Pat_31A_FT.18122.18122.2	ENSG00000090006|LTBP4, ENSG00000090006|+|chr19:g.41119033:G>A',, ENSG00000090006|+|chr19:g.41128482:C>T',, ENSG00000090006|+|chr19:g.41125309:T>C',, ENSG00000090006|+|chr19:g.41133661:T>G',, ENSG00000090006|+|chr19:g.41125371:C>T',, ENSG00000090006|+|chr19:g.41135394:G>A',, ENSG00000090006|+|chr19:g.41135394:G>A']	ENSG00000090006	1	HGNC:6717	11645.013	17171.977	1484.9769	27077.322	10052.826	16698.057	15699.364	25966.642999999996	18653.764	20552.205	747.47577
SLYDEVAAQGEVVR	1	Pat_31A_1.30915.30915.2	ENSG00000136628|EPRS, ENSG00000136628|-|chr1:g.220160626:T>A',, ENSG00000136628|-|chr1:g.220206982:A>C',, ENSG00000136628|-|chr1:g.220206982:A>C']	ENSG00000136628	1	HGNC:3418	1017.3541	7814.687	3900.1238	3226.7192	2145.7078	14243.966	15259.166000000001	24940.553	24940.553	7966.094	7966.094
NGSEADIDEGLYSR	3	Pat_31A_FT.30883.30883.2	ENSG00000130985|UBA1, ENSG00000130985|+|chrX:g.47063064:G>A',, ENSG00000130985|+|chrX:g.47063064:G>A']	ENSG00000130985	1	HGNC:12469	98360.4252	451883.19999999995	67967.989	170995.591	78768.5905	451684.227	523797.073	734138.618	335973.039	335449.079	1195.2822
YTVQDESHSEWVSCVR	3	Pat_31A_1.24510.24510.3	ENSG00000204628|RACK1, ENSG00000204628|-|chr5:g.180669584:G>T']	ENSG00000204628	1	HGNC:4399	426179.9634	139198.9668	42239.08894	322250.63288	321469.8665	212429.3315	214528.802	421195.1802	421195.1802	152267.0781	152267.0781
QEAGISEGQGTAGEEEEK	1	Pat_31A_FT.23849.23849.3	ENSG00000139726|DENR, ENSG00000139726|+|chr12:g.123252101:C>T',, ENSG00000139726|+|chr12:g.123252101:C>T']	ENSG00000139726	1	HGNC:2769	1595.7504	12659.891000000001	10485.712	6004.884	3806.3352	29036.582000000002	35805.258	37135.86	29282.968999999997	9033.203000000001	0
VQAVDAVAAELAAER	1	Pat_31A_1.45399.45399.2	ENSG00000173898|SPTBN2, ENSG00000173898|-|chr11:g.66453407:G>A',, ENSG00000173898|-|chr11:g.66483405:A>C',, ENSG00000173898|-|chr11:g.66456311:A>G',, ENSG00000173898|-|chr11:g.66472450:G>A',, ENSG00000173898|-|chr11:g.66481603:C>T',, ENSG00000173898|-|chr11:g.66457736:C>T',, ENSG00000173898|-|chr11:g.66455054:G>T',, ENSG00000173898|-|chr11:g.66455054:G>T']	ENSG00000173898	1	HGNC:11276	25168.236	68540.06	56672.17	31789.959	23835.582000000002	183789.12	183789.12	165388.1	165388.1	73052.17	73052.17
EYQAGDFEAAER	1	Pat_31A_FT.28442.28442.2	ENSG00000147162|OGT	ENSG00000147162	1	HGNC:8127	12229.295	27454.256	30782.25	34427.074	13342.893	110120.15	104908.1	182920.23	88824.72	25438.639	1437.0520000000001
AEAAASALADADADLEER	1	Pat_31A_FT.46672.46672.2	ENSG00000130724|CHMP2A	ENSG00000130724	1	HGNC:30216	2548.7449	4803.7275	5520.6577	4648.4497	1604.1906	25986.14	31465.889	68594.266	23598.99	4133.7876	0
ADVVDSETVVR	1	Pat_31A_FT.32696.32696.2	ENSG00000103067|ESRP2, ENSG00000103067|-|chr16:g.68269649:T>A',, ENSG00000103067|-|chr16:g.68265416:G>T',, ENSG00000103067|-|chr16:g.68264849:G>A',, ENSG00000103067|-|chr16:g.68265836:G>A',, ENSG00000103067|-|chr16:g.68265836:G>A']	ENSG00000103067	1	HGNC:26152	37152.375	205151.81	8792.42	79231.6	55554.965	76412.89	61910.8	86895.98	44550.13	61037.97	967.9649699999999
TDDYLDQPCYETINR	2	Pat_31A_FT.36640.36640.2	ENSG00000057608|GDI2, ENSG00000057608|-|chr10:g.5808086:G>A',, ENSG00000057608|-|chr10:g.5827857:A>G',, ENSG00000057608|-|chr10:g.5808593:C>T',, ENSG00000057608|-|chr10:g.5808593:C>T']	ENSG00000057608	1	HGNC:4227	21471.2702	84226.0648	53452.906599999995	93960.6858	26498.873400000004	136176.912	121019.453	218130.82	104683.40400000001	45960.367	1384.0665
AAYEAELGDAR	4	Pat_31A_FT.28777.28777.2	ENSG00000160789|LMNA, ENSG00000160789|+|chr1:g.156084902:G>A',, ENSG00000160789|+|chr1:g.156108510:C>T',, ENSG00000160789|+|chr1:g.156104629:C>T',, ENSG00000160789|+|chr1:g.156106151:G>A',, ENSG00000160789|+|chr1:g.156106776:G>A',, ENSG00000160789|+|chr1:g.156106776:G>A']	ENSG00000160789	1	HGNC:6636	110201.239	199760.0296	408526.0645	294350.05669999996	151664.83753	2809437.207	1738855.795	2646257.539	2067860.556	177356.90959999998	5069.649
QQIQSIQQSIER	1	Pat_31A_2.33402.33402.2	ENSG00000100138|SNU13	ENSG00000100138	1	HGNC:7819	6479.4854	177150.72	177150.72	27519.59	26353.568	249403.98	319218.62	234265.72	246786.4	21396.838	21396.838
EEEAIQLDGLNASQIR	1	Pat_31A_FT.45422.45422.2	ENSG00000166598|HSP90B1	ENSG00000166598	1	HGNC:12028	564.26025	1246.7235	9586.57	2874.4893	0	9424.726	54739.3	28047.486	30828.861	1849.839	0
QAALEEEQAR	2	Pat_31A_FT.13162.13162.2	ENSG00000073921|PICALM	ENSG00000073921	1	HGNC:15514	9982.0092	48092.16990000001	41306.706999999995	44521.9487	14082.899099999999	71418.05	100022.254	122169.057	90602.959	24968.358600000003	883.7236
SVSTPSEAGSQDSGDGAVGSR	2	Pat_31A_FT.17005.17005.3	ENSG00000077380|DYNC1I2, ENSG00000077380|+|chr2:g.172549323:G>A',, ENSG00000077380|+|chr2:g.172585353:C>T',, ENSG00000077380|+|chr2:g.172586295:G>A',, ENSG00000077380|+|chr2:g.172586295:G>A']	ENSG00000077380	1	HGNC:2964	13219.408500000001	37319.169	6654.0584	24498.894	17721.37	28392.1696	19596.563	45037.558000000005	22102.778	27545.479	0
GATLALTQVTPQDER	1	Pat_31A_1.30520.30520.2	ENSG00000076706|MCAM, ENSG00000076706|-|chr11:g.119182103:C>T',, ENSG00000076706|-|chr11:g.119185893:G>C']	ENSG00000076706	1	HGNC:6934	4331.396	33364.68	33364.68	12475.732	7538.218000000001	88645.586	88645.586	93299.75	93299.75	10815.251	10815.251
ETSYEEALANQR	2	Pat_31A_FT.29796.29796.2	ENSG00000125844|RRBP1, ENSG00000125844|-|chr20:g.17639529:C>T',, ENSG00000125844|-|chr20:g.17640795:G>A',, ENSG00000125844|-|chr20:g.17640795:G>A']	ENSG00000125844	1	HGNC:10448	7798.7564	9866.7408	16901.402000000002	11689.409	8092.05	32669.744	40487.748	152587.381	49176.466	21937.4693	0
GGPEETITQQGR	1	Pat_31A_FT.18280.18280.2	ENSG00000182795|C1orf116, ENSG00000182795|-|chr1:g.207196462:C>CT',, ENSG00000182795|-|chr1:g.207195691:C>A']	ENSG00000182795	1	HGNC:28667	16520.629	23146.373	7209.558000000001	24566.395	4077.2842	12245.069	8575.013	18141.154	11556.443000000001	8449.575	0
GPVEGYEENEEFLR	1	Pat_31A_FT.40514.40514.2	ENSG00000173113|TRMT112	ENSG00000173113	1	HGNC:26940	4437.5137	11790.136999999999	26406.965	18292.035	12680.146999999999	120060.93	139905.94	263029.53	93550.96	16896.516	0
DAQELYAAGENR	2	Pat_31A_FT.27916.27916.2	ENSG00000122359|ANXA11, ENSG00000122359|-|chr10:g.81926702:G>A',, ENSG00000122359|-|chr10:g.81927020:C>T',, ENSG00000122359|-|chr10:g.81927020:C>T']	ENSG00000122359	1	HGNC:535	36788.551	67045.065	20011.393	58573.147	18600.8652	57641.735	42169.129	85937.581	48433.793000000005	119536.712	0
ETIPLQETSLYTQDR	1	Pat_31A_1.32380.32380.2	ENSG00000131238|PPT1	ENSG00000131238	1	HGNC:9325	9911.729	69778.68	69778.68	35301.402	18382.648	184269.47	184269.47	490574.72	490574.72	41568.785	41568.785
EAAQDCEVLGQR	1	Pat_31A_FT.21943.21943.2	ENSG00000059377|TBXAS1, ENSG00000059377|+|chr7:g.139715641:G>A',, ENSG00000059377|+|chr7:g.139657544:A>T',, ENSG00000059377|+|chr7:g.139652480:C>T',, ENSG00000059377|+|chr7:g.139717586:C>A',, ENSG00000059377|+|chr7:g.139717586:C>A']	ENSG00000059377	1	HGNC:11609	1335.3252	3163.6875	12033.1875	4984.9473	3292.863	16020.576000000001	26717.951	34774.07	18848.918	5901.4106	641.555
DSYDSYATHNE	1	Pat_31A_FT.12040.12040.2	ENSG00000099622|CIRBP	ENSG00000099622	1	HGNC:1982	8561.248	30059.035	2768.1626	12121.221000000001	7504.1436	10174.728000000001	18402.336	12897.987	8297.798	42889.14	0
SNEEEETSDSSLEK	7	Pat_31A_FT.22325.22325.2	ENSG00000197321|SVIL, ENSG00000197321|-|chr10:g.29760115:TC>T',, ENSG00000197321|-|chr10:g.29782177:C>T',, ENSG00000197321|-|chr10:g.29777660:T>G',, ENSG00000197321|-|chr10:g.29812422:C>A',, ENSG00000197321|-|chr10:g.29784072:G>C',, ENSG00000197321|-|chr10:g.29770643:C>T',, ENSG00000197321|-|chr10:g.29840037:C>A',, ENSG00000197321|-|chr10:g.29747379:G>A',, ENSG00000197321|-|chr10:g.29812380:C>A',…	ENSG00000197321	1	HGNC:11480	7847.25436	116810.737	54261.734	37942.533500000005	17923.736100000002	212211.549	143455.772	219253.363	167128.5024	40959.502	2254.1161
AEGAATEEEGTPK	4	Pat_31A_FT.18599.18599.2	ENSG00000176788|BASP1, ENSG00000176788|+|chr5:g.17275600:G>A']	ENSG00000176788	1	HGNC:957	16198.9141	21963.6214	32512.3153	18523.2354	8966.342	85274.3683	55173.11670000001	288355.61100000003	126445.39600000001	27583.7209	2264.6075
DNFTAIPEGTNGVEER	3	Pat_31A_FT.37906.37906.2	ENSG00000113657|DPYSL3, ENSG00000113657|-|chr5:g.146773623:C>T',, ENSG00000113657|-|chr5:g.146792181:A>G',, ENSG00000113657|-|chr5:g.146777356:A>C',, ENSG00000113657|-|chr5:g.146781193:T>G',, ENSG00000113657|-|chr5:g.146804460:A>T',, ENSG00000113657|-|chr5:g.146804462:A>T',, ENSG00000113657|-|chr5:g.146889370:C>T']	ENSG00000113657	1	HGNC:3015	24602.234000000004	25601.277000000002	26685.677	30409.528	18933.994	167786.146	33204.463	138180.99300000002	77134.989	33589.939	1446.8059
EEYGIQAEER	1	Pat_31A_FT.18920.18920.2	ENSG00000182253|SYNM, ENSG00000182253|+|chr15:g.99672544:C>G',, ENSG00000182253|+|chr15:g.99645781:G>A',, ENSG00000182253|+|chr15:g.99670265:C>T',, ENSG00000182253|+|chr15:g.99671720:A>C',, ENSG00000182253|+|chr15:g.99670103:C>A',, ENSG00000182253|+|chr15:g.99672320:C>T',, ENSG00000182253|+|chr15:g.99671572:G>A',, ENSG00000182253|+|chr15:g.99671572:G>A']	ENSG00000182253	1	HGNC:24466	7542.5503	25297.857000000004	12270.541000000001	14371.723999999998	10759.611	228631.73	36004.21	63361.684	35053.953	27355.632999999998	0
AQEGESTLEIR	1	Pat_31A_FT.27881.27881.2	ENSG00000138162|TACC2, ENSG00000138162|+|chr10:g.123842325:C>T',, ENSG00000138162|+|chr10:g.123845315:G>A',, ENSG00000138162|+|chr10:g.123842523:G>A',, ENSG00000138162|+|chr10:g.123844503:C>T',, ENSG00000138162|+|chr10:g.123845211:G>A',, ENSG00000138162|+|chr10:g.123846288:G>A',, ENSG00000138162|+|chr10:g.124009124:G>C',, ENSG00000138162|+|chr10:g.123971177:G>A',, ENSG00000138162|+|chr10:g.123997…	ENSG00000138162	1	HGNC:11523	10768.018	30759.408	28243.99	11622.204	8245.593	15990.505	12042.774	11576.678	12791.747	7664.0405	0
YEEVSVSGFEEFHR	1	Pat_31A_1.31190.31190.2	ENSG00000129235|TXNDC17	ENSG00000129235	1	HGNC:28218	15461.813	168080.22	112086.88	163391.95	22725.555	280044.5	303964.47	427915.66	427915.66	43319.824	43319.824
SAEIDSDDTGGSAAQK	1	Pat_31A_FT.23003.23003.3	ENSG00000170759|KIF5B, ENSG00000170759|-|chr10:g.32324888:T>C',, ENSG00000170759|-|chr10:g.32307480:C>T']	ENSG00000170759	1	HGNC:6324	919.4277300000001	9326.524	4007.5425	5788.7124	1269.0879	11974.898000000001	12156.256000000001	25333.96	14436.761999999999	4560.415	0
DTETVYSEVR	1	Pat_31A_FT.25154.25154.2	ENSG00000261371|PECAM1	ENSG00000261371	1	HGNC:8823	2952.2546	8018.5996	8100.1113	7395.289000000001	2869.5972	20899.201	13046.8125	29862.787	27996.89	6149.5	0
CSGEEQSLEQCQHR	1	Pat_31A_FT.10009.10009.3	ENSG00000073754|CD5L, ENSG00000073754|-|chr1:g.157804318:T>G',, ENSG00000073754|-|chr1:g.157805895:G>A',, ENSG00000073754|-|chr1:g.157804318:T>A',, ENSG00000073754|-|chr1:g.157804238:T>G',, ENSG00000073754|-|chr1:g.157804464:C>T',, ENSG00000073754|-|chr1:g.157805788:G>T',, ENSG00000073754|-|chr1:g.157804319:T>G']	ENSG00000073754	1	HGNC:1690	1951.6967	2301.9595	2380.5208	3069.7039	920.4731	4554.4697	2564.9116	6314.254	3486.6191	589.91266	0
SYYSVYDLGNNR	30	Pat_31A_1.26377.26377.2	ENSG00000096088|PGC, ENSG00000096088|-|chr6:g.41707551:C>A']	ENSG00000096088	1	HGNC:8890	50769.1084	2749073.3927999996	3343032.68965	1250584.7	330028.2491	12022020.3782	9723606.6277	204523318.95700005	112178762.36200003	6133541.89	1800267.4208
DNPGVVTCLDEAR	1	Pat_31A_1.25281.25281.2	ENSG00000130985|UBA1, ENSG00000130985|+|chrX:g.47063064:G>A',, ENSG00000130985|+|chrX:g.47063064:G>A']	ENSG00000130985	1	HGNC:12469	4478.5835	15064.351999999999	11873.675	15050.57	4275.3965	47594.23	47594.23	80603.92	80603.92	9648.268	9648.268
AETEEGPDVLR	1	Pat_31A_FT.29351.29351.2	ENSG00000100934|SEC23A, ENSG00000100934|-|chr14:g.39508237:GC>G',, ENSG00000100934|-|chr14:g.39536477:G>A',, ENSG00000100934|-|chr14:g.39561774:G>A']	ENSG00000100934	1	HGNC:10701	2886.3003	19248.152	17259.535	9990.271	5383.9346	55675.25	68997.56	44758.098	45250.113	10142.011	0
SCTDIDECEDNPNICDGGQCTNIPGEYR	1	Pat_31A_FT.36343.36343.3	ENSG00000166147|FBN1, ENSG00000166147|-|chr15:g.48707952:C>T',, ENSG00000166147|-|chr15:g.48714179:C>T',, ENSG00000166147|-|chr15:g.48787415:C>T',, ENSG00000166147|-|chr15:g.48782229:G>T',, ENSG00000166147|-|chr15:g.48720553:G>T',, ENSG00000166147|-|chr15:g.48829925:T>G',, ENSG00000166147|-|chr15:g.48733923:C>A',, ENSG00000166147|-|chr15:g.48779563:G>A',, ENSG00000166147|-|chr15:g.48782264:C>A',,…	ENSG00000166147	1	HGNC:3603	1612.8643	7436.9873	1436.7502	1515.7206	1127.6423	6371.9277	1731.8139999999999	3921.7522	3366.0173	16886.08	0
VEAAEIVEGEDSAYSVR	1	Pat_31A_FT.43370.43370.2	ENSG00000128591|FLNC, ENSG00000128591|+|chr7:g.128487762:C>T',, ENSG00000128591|+|chr7:g.128483582:T>C',, ENSG00000128591|+|chr7:g.128494159:C>T',, ENSG00000128591|+|chr7:g.128485123:G>A',, ENSG00000128591|+|chr7:g.128480715:G>A',, ENSG00000128591|+|chr7:g.128486412:G>A',, ENSG00000128591|+|chr7:g.128496611:G>A',, ENSG00000128591|+|chr7:g.128488745:G>A',, ENSG00000128591|+|chr7:g.128493010:C>T',,…	ENSG00000128591	1	HGNC:3756	12796.257	38750.28	8929.114	29893.808999999997	7324.5747	164453.23	10647.988000000001	104921.266	43752.015999999996	11502.556	1174.2134
YDGSTIVPGEQGAEYQHFIQQCTDDVR	1	Pat_31A_2.53410.53410.3	ENSG00000103187|COTL1	ENSG00000103187	1	HGNC:18304	1749.8297	8250.464	28753.357000000004	13349.333999999999	4298.1846	52348.582	52384.68	134754.94	169380.34	10368.855	10368.855
VEILANDQGNR	3	Pat_31A_2.27629.27629.2	ENSG00000173110|HSPA6, ENSG00000173110|+|chr1:g.161495464:TG>T',, ENSG00000173110|+|chr1:g.161495950:A>C',, ENSG00000173110|+|chr1:g.161495503:T>G',, ENSG00000173110|+|chr1:g.161494947:G>A']	ENSG00000173110	1	HGNC:5239	16216.6833	67138.00159999999	55387.0686	40180.793	16844.603000000003	202526.804	224403.17200000002	316629.927	183120.81699999998	39118.724	6476.823299999999
NAVQADEGEYECR	1	Pat_31A_FT.15083.15083.2	ENSG00000143217|NECTIN4, ENSG00000143217|-|chr1:g.161047339:G>A']	ENSG00000143217	1	HGNC:19688	973.9911	29425.566000000003	0	3113.4888	2874.235	9486.322	6215.8906	4160.9224	1296.4663	2547.9944	0
ETNISYSQEADDR	1	Pat_31A_FT.17689.17689.2	ENSG00000018510|AGPS, ENSG00000018510|+|chr2:g.178301607:C>A',, ENSG00000018510|+|chr2:g.178362467:G>A',, ENSG00000018510|+|chr2:g.178370286:G>A']	ENSG00000018510	1	HGNC:327	4102.7570000000005	3630.467	12640.738000000001	11257.2705	3308.6467	29245.627	50850.996	54585.625	25505.547000000002	11805.895	0
SPEGPREEEAAGGEEESPDSSPHGEASR	2	Pat_31A_FT.12032.12032.5	ENSG00000159212|CLIC6, ENSG00000159212|+|chr21:g.36079627:T>C',, ENSG00000159212|+|chr21:g.36079653:G>A',, ENSG00000159212|+|chr21:g.36079653:G>A']	ENSG00000159212	1	HGNC:2065	14222.349999999999	4270.791799999999	924.6976300000001	12357.300299999999	1383.5459	7571.453799999999	4717.29814	8279.818000000001	4701.7005	9925.442200000001	0
ESDDGTEELEVR	1	Pat_31A_FT.22676.22676.2	ENSG00000171723|GPHN, ENSG00000171723|+|chr14:g.67346679:G>T',, ENSG00000171723|+|chr14:g.67147887:G>C',, ENSG00000171723|+|chr14:g.67555789:C>T',, ENSG00000171723|+|chr14:g.67462916:C>G']	ENSG00000171723	1	HGNC:15465	3232.1748	11950.048	5688.541	16163.489	5070.1064	22397.186	19886.846	54283.13	32874.187999999995	11122.13	0
VDATEESDLAQQYGVR	5	Pat_31A_FT.39000.39000.3	ENSG00000185624|P4HB, ENSG00000185624|-|chr17:g.79801917:C>T',, ENSG00000185624|-|chr17:g.79801917:C>T']	ENSG00000185624	1	HGNC:8548	62357.4652	234674.7061	185147.4701	368176.2837999999	90662.30200000001	516187.77699999994	724839.6932999999	2591978.5739999996	897553.7540000001	183893.2806	34632.2536
EEAENTLQSFR	2	Pat_31A_FT.34498.34498.2	ENSG00000026025|VIM, ENSG00000026025|+|chr10:g.17271887:G>A',, ENSG00000026025|+|chr10:g.17271555:G>A',, ENSG00000026025|+|chr10:g.17277329:G>T',, ENSG00000026025|+|chr10:g.17277329:G>T']	ENSG00000026025	1	HGNC:12692	3386.0977	90835.875	557523.47	127737.00899999999	125302.6764	3429425.69	2571539.1500000004	2193197.67	2193197.67	80013.327	59344.237
DLGGFDEDAEPR	1	Pat_31A_FT.35653.35653.2	ENSG00000078808|SDF4, ENSG00000078808|-|chr1:g.1154203:C>T',, ENSG00000078808|-|chr1:g.1154355:C>T']	ENSG00000078808	1	HGNC:24188	41949.145	136032.9	99506.92	267701.88	65671.56	263041.47	354124	1071919.8	452740.56	119426.01	8969.429
AGTGVDNVDLEAATR	1	Pat_31A_FT.35622.35622.2	ENSG00000092621|PHGDH, ENSG00000092621|+|chr1:g.120269694:T>C',, ENSG00000092621|+|chr1:g.120269694:T>C']	ENSG00000092621	1	HGNC:8923	71277.28	174172.55	21092.916	91024.17	57156.06	106673.12	81444.3	196381.62	89743.45	116077.86	0
DTEEEDFHVDQVTTVK	6	Pat_31A_1.29142.29142.3	ENSG00000197249|SERPINA1, ENSG00000197249|-|chr14:g.94849249:G>A',, ENSG00000197249|-|chr14:g.94849399:A>G',, ENSG00000197249|-|chr14:g.94849399:A>G']	ENSG00000197249	1	HGNC:8941	252724.306	1285633.4405	6756300.285	785652.4665	696728.2681999999	4149410.4099999997	4615971.398999999	8411180.577	9302865.706	814731.6199999999	478331.979
EQGNIEEAVR	1	Pat_31A_FT.21530.21530.2	ENSG00000147162|OGT	ENSG00000147162	1	HGNC:8127	3243.5874	17097.85	21084.084	12471.746000000001	6030.531999999999	70998.22	75925.43	56538.375	61506.992	8987.231	867.7669999999999
AIEQADLLQEEDESPR	2	Pat_31A_FT.40683.40683.3	ENSG00000106367|AP1S1	ENSG00000106367	1	HGNC:559	23829.501000000004	68054.127	57667.338	104546.43	33811.878500000006	59315.437	75369.511	202455.64	81224.962	34554.562	0
SDFQVNLNNASR	1	Pat_31A_2.30856.30856.2	ENSG00000198561|CTNND1, ENSG00000198561|+|chr11:g.57569385:G>C',, ENSG00000198561|+|chr11:g.57569621:G>C',, ENSG00000198561|+|chr11:g.57574407:C>G',, ENSG00000198561|+|chr11:g.57573382:G>T',, ENSG00000198561|+|chr11:g.57573382:G>T']	ENSG00000198561	1	HGNC:2515	13025.11	125430.97	123590.08	99855.836	34539.34	484392.34	484392.34	844437.4	844437.4	67221.09	67221.09
ESTESSNTTIEDEDVK	1	Pat_31A_FT.29657.29657.3	ENSG00000145349|CAMK2D, ENSG00000145349|-|chr4:g.114438792:A>G',, ENSG00000145349|-|chr4:g.114436262:A>C',, ENSG00000145349|-|chr4:g.114582879:G>C',, ENSG00000145349|-|chr4:g.114378515:G>A',, ENSG00000145349|-|chr4:g.114378515:G>A']	ENSG00000145349	1	HGNC:1462	4565.299	18295.037	14750.411	11225.743999999999	7151.035	53725.273	39642.11	244002.22	115005.79	23038.936	1467.7365
VAVVTYNNEVTTEIR	16	Pat_31A_2.38573.38573.2	ENSG00000163359|COL6A3, ENSG00000163359|-|chr2:g.238249544:GA>G',, ENSG00000163359|-|chr2:g.238280477:G>A',, ENSG00000163359|-|chr2:g.238283189:G>A',, ENSG00000163359|-|chr2:g.238296320:C>T',, ENSG00000163359|-|chr2:g.238253406:C>T',, ENSG00000163359|-|chr2:g.238247734:C>G',, ENSG00000163359|-|chr2:g.238283510:C>T',, ENSG00000163359|-|chr2:g.238280852:G>A',, ENSG00000163359|-|chr2:g.238289588:G>A…	ENSG00000163359	1	HGNC:2213	267773.5496000001	2648936.3159999996	1281497.1412	1103482.996	299562.0872	3147719.3199999994	2484817.096	2758905.067	3076008.547	541135.4180000001	467276.5088
AGEAEESSAVCQVDAEQR	1	Pat_31A_FT.24804.24804.3	ENSG00000173442|EHBP1L1, ENSG00000173442|+|chr11:g.65357637:G>A',, ENSG00000173442|+|chr11:g.65353031:C>T',, ENSG00000173442|+|chr11:g.65350727:C>T']	ENSG00000173442	1	HGNC:30682	3110.645	6913.784000000001	4051.9559999999997	3702.2798	1019.9860000000001	5204.625	4583.3135	4873.952	4857.8516	5268.642	0
AAGDVDIGDAAYYFER	2	Pat_31A_1.38842.38842.2	ENSG00000184292|TACSTD2, ENSG00000184292|-|chr1:g.59042388:C>G']	ENSG00000184292	1	HGNC:11530	5930.0509999999995	259404.93	36466.9257	32152.9941	18404.7583	246528.30500000002	246528.30500000002	80565.4903	80565.4903	35363.2477	35363.2477
YDIEDGEAIDSR	3	Pat_31A_FT.31421.31421.2	ENSG00000145703|IQGAP2, ENSG00000145703|+|chr5:g.75979036:TTTCTTG>T',, ENSG00000145703|+|chr5:g.75969794:T>C',, ENSG00000145703|+|chr5:g.75858325:C>T',, ENSG00000145703|+|chr5:g.75858325:C>T']	ENSG00000145703	1	HGNC:6111	11119.76455	18738.1901	22074.0342	21558.70834	16600.335039999998	49114.73300000001	48764.145	252896.494	161428.514	26975.682500000003	4277.2544
TNDDQTMCLDINECER	7	Pat_31A_FT.35572.35572.3	ENSG00000166147|FBN1, ENSG00000166147|-|chr15:g.48707952:C>T',, ENSG00000166147|-|chr15:g.48714179:C>T',, ENSG00000166147|-|chr15:g.48787415:C>T',, ENSG00000166147|-|chr15:g.48782229:G>T',, ENSG00000166147|-|chr15:g.48720553:G>T',, ENSG00000166147|-|chr15:g.48829925:T>G',, ENSG00000166147|-|chr15:g.48719870:G>A',, ENSG00000166147|-|chr15:g.48733923:C>A',, ENSG00000166147|-|chr15:g.48779563:G>A',,…	ENSG00000166147	1	HGNC:3603	22338.1682	73589.45580000001	85353.57860000001	83284.86300000001	35666.443549999996	344958.036	147116.694	629860.5260000001	417664.31200000003	85863.24849999999	11351.48607
EELSQETQTR	1	Pat_31A_FT.11892.11892.2	ENSG00000167880|EVPL, ENSG00000167880|-|chr17:g.74006272:C>A',, ENSG00000167880|-|chr17:g.74015086:C>T',, ENSG00000167880|-|chr17:g.74011575:G>C',, ENSG00000167880|-|chr17:g.74011633:G>A',, ENSG00000167880|-|chr17:g.74011633:G>A']	ENSG00000167880	1	HGNC:3503	0	12813.571000000002	0	3246.1418	986.4374	41502.797	16331.117	3618.9302	1791.6382	1924.84	0
DQVTAQEIFQDNHEDGPTAK	1	Pat_31A_1.31330.31330.3	ENSG00000079246|XRCC5, ENSG00000079246|+|chr2:g.216977787:A>G',, ENSG00000079246|+|chr2:g.216977787:A>G']	ENSG00000079246	1	HGNC:12833	29772.98	301734.12	114779.49	154732.2	35356.195	425354.6	512058.22	785103.25	785103.25	127275.164	127275.164
TIQGDEEDLR	1	Pat_31A_FT.22616.22616.2	ENSG00000105402|NAPA, ENSG00000105402|-|chr19:g.47998850:G>A',, ENSG00000105402|-|chr19:g.47998850:G>A']	ENSG00000105402	1	HGNC:7641	2128.3303	8453.72	7736.2217	9886.071	4083.028	27127.257999999998	30149.553	60692.08	31337.896	6745.5527	0
ELDDATEANEGLSR	2	Pat_31A_FT.29192.29192.3	ENSG00000133026|MYH10, ENSG00000133026|-|chr17:g.8422056:T>C',, ENSG00000133026|-|chr17:g.8380329:C>T',, ENSG00000133026|-|chr17:g.8408118:G>A',, ENSG00000133026|-|chr17:g.8396326:T>G',, ENSG00000133026|-|chr17:g.8526443:T>A',, ENSG00000133026|-|chr17:g.8526444:C>A',, ENSG00000133026|-|chr17:g.8438753:G>A',, ENSG00000133026|-|chr17:g.8383768:C>G',, ENSG00000133026|-|chr17:g.8422103:C>G',, ENSG000…	ENSG00000133026	1	HGNC:7568	3411.5723	18831.5014	17505.08116	23577.244	7848.711139999999	41675.945999999996	34364.8474	52619.270000000004	31708.7873	14258.753700000001	852.8437
FQPGETLTEILETPATSEQEAEHQR	2	Pat_31A_1.50173.50173.3	ENSG00000140575|IQGAP1, ENSG00000140575|+|chr15:g.90986644:G>C',, ENSG00000140575|+|chr15:g.91030207:A>G',, ENSG00000140575|+|chr15:g.91035840:A>G',, ENSG00000140575|+|chr15:g.90934041:A>G',, ENSG00000140575|+|chr15:g.90934041:A>G']	ENSG00000140575	1	HGNC:6110	10085.0611	41414.217	52519.358	30303.496999999996	19638.639	133490.58299999998	176029.325	181867.54499999998	110860.515	27243.119	19008.053999999996
GEVDEEDAALYR	1	Pat_31A_FT.29795.29795.2	ENSG00000177963|RIC8A, ENSG00000177963|+|chr11:g.209690:G>A',, ENSG00000177963|+|chr11:g.212962:T>A',, ENSG00000177963|+|chr11:g.212962:T>A']	ENSG00000177963	1	HGNC:29550	2384.9219	2850.1562	7389.460999999999	3191.4475	1883.5476	20774.229	22197.617000000002	7266.6235	19111.672	2707.9827	0
GESPVDYDGGR	3	Pat_31A_FT.16970.16970.2	ENSG00000143870|PDIA6	ENSG00000143870	1	HGNC:30168	23463.6241	98991.771	40620.3225	49474.167	29287.2664	159629.18	235830.521	613013.5170000001	260253.662	51343.404500000004	4017.8561
DSAYPEELSR	1	Pat_31A_FT.24581.24581.2	ENSG00000049860|HEXB, ENSG00000049860|+|chr5:g.73985215:A>G',, ENSG00000049860|+|chr5:g.73989526:C>T']	ENSG00000049860	1	HGNC:4879	2401.7124	4938.906	12875.658000000001	4028.6665	3942.615	23434.736	28226.27	56345.06	94183.96	7266.2295	2983.4465
DLDTGEEVTR	2	Pat_31A_FT.20260.20260.2	ENSG00000100304|TTLL12, ENSG00000100304|-|chr22:g.43565562:C>T',, ENSG00000100304|-|chr22:g.43579049:T>C',, ENSG00000100304|-|chr22:g.43579083:G>A',, ENSG00000100304|-|chr22:g.43570318:G>A',, ENSG00000100304|-|chr22:g.43570278:C>T']	ENSG00000100304	1	HGNC:28974	7237.275549999999	11057.396	39478.013	16689.764	14328.2035	157791.141	105185.51699999999	115366.57999999999	82010.537	15295.131200000002	1682.1831
IVETEAYLGPEDEAAHSR	1	Pat_31A_FT.40226.40226.3	ENSG00000103152|MPG, ENSG00000103152|+|chr16:g.135471:A>C',, ENSG00000103152|+|chr16:g.135471:A>C']	ENSG00000103152	1	HGNC:7211	12375.803999999998	33124.76	19897.137	17767.207	10550.899	33312.035	23698.506	53266.605	21847.414	50247.316	0
QSVENDIHGLR	2	Pat_31A_1.19227.19227.2	ENSG00000111057|KRT18	ENSG00000111057	1	HGNC:6430	12047.1032	35291.1677	47538.193	44093.8553	16566.1006	46908.305	244095.786	208250.94700000001	195089.382	28401.952999999998	23165.487999999998
DVQDSLTVSNEAQTAK	2	Pat_31A_1.26893.26893.2	ENSG00000116489|CAPZA1	ENSG00000116489	1	HGNC:1488	8280.2866	42263.5	42263.5	18989.104	10476.7683	110980.805	110980.805	182484.12	182484.12	19025.983500000002	19025.983500000002
TQESGDQDPQEAQK	2	Pat_31A_FT.12021.12021.3	ENSG00000159166|LAD1, ENSG00000159166|-|chr1:g.201356296:C>T',, ENSG00000159166|-|chr1:g.201356296:C>T']	ENSG00000159166	1	HGNC:6472	12041.057700000001	96873.01999999999	50659.8648	32576.885000000002	22137.398999999998	101680.51500000001	119234.09	105451.92599999999	46166.623999999996	18186.218999999997	1374.1925
AYTNFDAER	2	Pat_31A_2.21525.21525.2	ENSG00000182718|ANXA2, ENSG00000182718|-|chr15:g.60653205:C>A',, ENSG00000182718|-|chr15:g.60653205:C>A']	ENSG00000182718	1	HGNC:537	7478.3193	41001.269	428294.626	49394.236	40212.305	736800.4500000001	900872.18	1031030.637	687429.183	37639.168	18499.967
IEDVTPIPSDSTR	2	Pat_31A_2.34667.34667.2	ENSG00000164587|RPS14	ENSG00000164587	1	HGNC:10387	15539.4754	70185.129	60128.986000000004	42429.733	21466.901599999997	226204.65	146627.742	195071.34999999998	134400.43	39170.36	11349.124099999999
ALDGAFTEENR	1	Pat_31A_FT.34323.34323.2	ENSG00000137076|TLN1, ENSG00000137076|-|chr9:g.35711320:CAGA>C',, ENSG00000137076|-|chr9:g.35722121:C>G',, ENSG00000137076|-|chr9:g.35724314:C>T',, ENSG00000137076|-|chr9:g.35717768:G>C',, ENSG00000137076|-|chr9:g.35718843:T>C',, ENSG00000137076|-|chr9:g.35719602:T>C',, ENSG00000137076|-|chr9:g.35719602:T>C']	ENSG00000137076	1	HGNC:11845	15542.013	35809.3	80377.01	36359.367	27858.674	289392.22	125405.2	334053.28	169976.69	41370.81	3836.3154
EVVHSIPHPEYR	1	Pat_31A_1.22766.22766.4	ENSG00000167759|KLK13	ENSG00000167759	1	HGNC:6361	0	73626.13	20610.252	13284.766000000001	5035.319	232851.2	232851.2	68886.91	68886.91	5066.387	5066.387
NIEIDSPYEISR	2	Pat_31A_1.31657.31657.2	ENSG00000163902|RPN1, ENSG00000163902|-|chr3:g.128356698:G>A',, ENSG00000163902|-|chr3:g.128348979:A>T',, ENSG00000163902|-|chr3:g.128341218:C>T',, ENSG00000163902|-|chr3:g.128341218:C>T']	ENSG00000163902	1	HGNC:10381	47554.454	595941.33	595941.33	272468.23199999996	107792.32400000001	1002796.78	1126564.47	3491504.9	3491504.9	276258.378	276258.378
IDEPLEGSEDR	4	Pat_31A_FT.31422.31422.2	ENSG00000165119|HNRNPK, ENSG00000165119|-|chr9:g.86585827:C>T',, ENSG00000165119|-|chr9:g.86587881:G>T',, ENSG00000165119|-|chr9:g.86587881:G>T']	ENSG00000165119	1	HGNC:5044	23768.1904	74965.6027	367031.0674	143665.57200000001	60865.238300000005	1201846.69	1547283.9759999998	2616838.28	1114620.072	90368.65699999999	8944.3854
VNVDAVGGEALGR	6	Pat_31A_1.28867.28867.3	ENSG00000223609|HBD, ENSG00000223609|-|chr11:g.5255278:A>C',, ENSG00000223609|-|chr11:g.5255345:T>C',, ENSG00000223609|-|chr11:g.5255226:A>G',, ENSG00000223609|-|chr11:g.5254028:C>T']	ENSG00000223609	1	HGNC:4829	27114.7515	2157863.06	2538777.96	129293.35800000001	117331.009	1252671.314	1285865.63	934509.02	1343504.54	66050.1689	33831.2479
AQAELVGTADEATR	2	Pat_31A_FT.32542.32542.2	ENSG00000099624|ATP5F1D, ENSG00000099624|+|chr19:g.1244132:C>T',, ENSG00000099624|+|chr19:g.1244132:C>T']	ENSG00000099624	1	HGNC:837	22414.0127	124985.332	67105.126	74106.039	38341.556	283803.17	282889.64	1087962.53	724646.3500000001	104841.894	11014.528999999999
LQNDPQLEAEYQQLQEDHQR	1	Pat_31A_FT.44099.44099.3	ENSG00000118898|PPL, ENSG00000118898|-|chr16:g.4945699:CCTT>C',, ENSG00000118898|-|chr16:g.4947749:G>C',, ENSG00000118898|-|chr16:g.4949235:G>A',, ENSG00000118898|-|chr16:g.4949235:G>A']	ENSG00000118898	1	HGNC:9273	1848.6821	39385.797	9065.25	7992.5107	2862.7158	33323.09	26153.205	20660.268	15316.693000000001	5254.4756	0
LESENDEYER	1	Pat_31A_FT.15340.15340.2	ENSG00000101161|PRPF6, ENSG00000101161|+|chr20:g.62624801:A>G']	ENSG00000101161	1	HGNC:15860	961.0534	4381.448	12503.96	7489.906	3349.77	50783.676	54024.332	87674.555	37753.84	5425.8423	745.79706
SPNQNVQQAAAGALR	10	Pat_31A_3.43970.43970.2	ENSG00000081277|PKP1, ENSG00000081277|+|chr1:g.201285758:A>T',, ENSG00000081277|+|chr1:g.201282442:C>T',, ENSG00000081277|+|chr1:g.201288985:A>G',, ENSG00000081277|+|chr1:g.201292240:A>C',, ENSG00000081277|+|chr1:g.201292240:A>C']	ENSG00000081277	1	HGNC:9023	14881.038159999998	293254.8397	325233.9632	145573.96459999998	78079.7738	2050053.937	1472010.527	1048987.4097000002	899592.869	87193.9004	44934.736000000004
EEIQETQTPTHSR	2	Pat_31A_FT.11233.11233.3	ENSG00000155438|NIFK, ENSG00000155438|-|chr2:g.122494419:G>T']	ENSG00000155438	1	HGNC:17838	7627.6492	8174.2277	4160.543	10910.8354	7758.031499999999	7724.1435	11499.5988	8907.308799999999	7034.389099999999	6575.241099999999	0
QTNLENLDQAFSVAER	1	Pat_31A_1.38598.38598.2	ENSG00000178209|PLEC, ENSG00000178209|-|chr8:g.145008183:C>T',, ENSG00000178209|-|chr8:g.144995759:G>A',, ENSG00000178209|-|chr8:g.145016667:C>T',, ENSG00000178209|-|chr8:g.144994888:G>A',, ENSG00000178209|-|chr8:g.144996236:C>G',, ENSG00000178209|-|chr8:g.145010020:G>A',, ENSG00000178209|-|chr8:g.144996968:C>T',, ENSG00000178209|-|chr8:g.144990901:C>T',, ENSG00000178209|-|chr8:g.145001648:C>T',,…	ENSG00000178209	1	HGNC:9069	1224.9866	8262.812	7397.291	6226.823	1096.9972	44729.402	44729.402	64638.5	64638.5	7921.059	7921.059
QTVEADVNGLR	3	Pat_31A_FT.32458.32458.2	ENSG00000186832|KRT16, ENSG00000186832|-|chr17:g.39767966:G>A',, ENSG00000186832|-|chr17:g.39767227:T>A']	ENSG00000186832	1	HGNC:6423	110337.23300000001	306218.756	273189.132	372301.952	159941.875	4272854.850000001	7475263.409999999	750934.9900000001	631747.89	111546.117	7697.5698999999995
LVHVEEPHTETVR	7	Pat_31A_1.22545.22545.4	ENSG00000175899|A2M, ENSG00000175899|-|chr12:g.9266045:T>G',, ENSG00000175899|-|chr12:g.9243017:G>A',, ENSG00000175899|-|chr12:g.9225335:G>A',, ENSG00000175899|-|chr12:g.9262610:C>T',, ENSG00000175899|-|chr12:g.9268363:T>G',, ENSG00000175899|-|chr12:g.9251347:A>C',, ENSG00000175899|-|chr12:g.9259171:C>A',, ENSG00000175899|-|chr12:g.9229357:T>G',, ENSG00000175899|-|chr12:g.9242554:G>A',, ENSG00000…	ENSG00000175899	1	HGNC:7	18701.5226	1052640.9610000001	1064429.4590000003	106861.05	87199.9508	682522.338	680558.33	1084773.954	1167606.101	74870.68040000001	69214.9844
EAAFDDAVEER	1	Pat_31A_FT.31966.31966.2	ENSG00000162521|RBBP4, ENSG00000162521|+|chr1:g.33134939:C>T',, ENSG00000162521|+|chr1:g.33134939:C>T']	ENSG00000162521	1	HGNC:9887	8814.576	25236.432	54086.137	17376.14	12800.774	80047.84	131500.31	71161.86	75292.23	15301.425	1602.7281
SDVLELTDDNFESR	19	Pat_31A_FT.44722.44722.2	ENSG00000167004|PDIA3, ENSG00000167004|+|chr15:g.44048944:A>T',, ENSG00000167004|+|chr15:g.44048950:G>T']	ENSG00000167004	1	HGNC:4606	3494997.064700001	2481125.4950000006	269617.1817	2589229.3149999995	3720681.8150000004	1718720.195	1527672.9279999998	3468845.455	1101049.1183	12796931.785999998	145402.02666000003
VDENNPEYLR	1	Pat_31A_FT.27606.27606.2	ENSG00000087274|ADD1, ENSG00000087274|+|chr4:g.2906516:G>A',, ENSG00000087274|+|chr4:g.2883698:C>T',, ENSG00000087274|+|chr4:g.2906537:A>C',, ENSG00000087274|+|chr4:g.2916630:C>T',, ENSG00000087274|+|chr4:g.2916630:C>T']	ENSG00000087274	1	HGNC:243	3371.131	7471.2627	35947.668	10401.503	7571.71	55875.367	46191.777	63471.215	72449.625	9300.938	1235.4028
EHQHEEIQNVR	4	Pat_31A_FT.6414.6414.4	ENSG00000184743|ATL3, ENSG00000184743|-|chr11:g.63426373:C>G',, ENSG00000184743|-|chr11:g.63426526:C>T',, ENSG00000184743|-|chr11:g.63426526:C>T']	ENSG00000184743	1	HGNC:24526	4893.6067	1663.33758	0	14443.8507	1956.4415	14085.5902	6180.3848	19020.2255	8662.01377	1059.4513	0
IEGDETSTEAATR	1	Pat_31A_FT.15218.15218.2	ENSG00000163882|POLR2H	ENSG00000163882	1	HGNC:9195	1095.5895	12872.148000000001	8660.465	10685.476	4560.286	98390.914	43153.905999999995	94474.25	47678.01	6193.4077	0
VIQDCEDENIQR	3	Pat_31A_FT.26866.26866.2	ENSG00000213949|ITGA1, ENSG00000213949|+|chr5:g.52201722:C>T',, ENSG00000213949|+|chr5:g.52214581:G>A',, ENSG00000213949|+|chr5:g.52229745:T>G',, ENSG00000213949|+|chr5:g.52235764:C>A']	ENSG00000213949	1	HGNC:6134	6894.2690999999995	33984.143599999996	17217.86	19070.413800000002	10875.325099999998	139779.983	57648.222	215799.61000000002	124944.68	26963.917	753.2192
EQISDIDDAVR	4	Pat_31A_FT.35494.35494.2	ENSG00000113387|SUB1	ENSG00000113387	1	HGNC:19985	41257.389	91579.45822999999	741553.2138000001	267125.0056	92286.869	1667615.1684	3084573.0947000002	5180112.494	2304356.4735000003	119802.592	9733.0957
ETAFEEDVQLPR	1	Pat_31A_FT.43513.43513.2	ENSG00000167191|GPRC5B	ENSG00000167191	1	HGNC:13308	27709.941000000003	32930.344	13718.653999999999	39048.26	24867.917999999998	46104.062000000005	53585.477	88913.47	61972.02	257161.58	0
DGDGEVSEQEFLR	1	Pat_31A_FT.35518.35518.2	ENSG00000147400|CETN2	ENSG00000147400	1	HGNC:1867	10011.404	16148.128	35342.55	17164.672	12864.846000000001	53766.395	85699.51	54057.69	51795.832	16628.682	1174.4742
LAVDEEENADNNTK	3	Pat_31A_FT.33089.33089.2	ENSG00000072274|TFRC, ENSG00000072274|-|chr3:g.195782062:C>G',, ENSG00000072274|-|chr3:g.195798293:C>T',, ENSG00000072274|-|chr3:g.195792317:G>C',, ENSG00000072274|-|chr3:g.195792317:G>C']	ENSG00000072274	1	HGNC:11763	87282.116	1165126.5499999998	133833.627	426860.586	323046.61	465225.73699999996	783385.27	941819.1699999999	428298.917	1344375.12	0
CPTGYYLNEDTR	1	Pat_31A_2.25668.25668.2	ENSG00000166147|FBN1, ENSG00000166147|-|chr15:g.48707952:C>T',, ENSG00000166147|-|chr15:g.48714179:C>T',, ENSG00000166147|-|chr15:g.48787415:C>T',, ENSG00000166147|-|chr15:g.48782229:G>T',, ENSG00000166147|-|chr15:g.48720553:G>T',, ENSG00000166147|-|chr15:g.48829925:T>G',, ENSG00000166147|-|chr15:g.48719870:G>A',, ENSG00000166147|-|chr15:g.48733923:C>A',, ENSG00000166147|-|chr15:g.48779563:G>A',,…	ENSG00000166147	1	HGNC:3603	0	17493.361	3137.8005	12334.091	805.01843	37945.87	37945.87	41304.22	41304.22	2812.3628	2812.3628
APLEHELAGEPQLR	1	Pat_31A_1.28101.28101.3	ENSG00000169583|CLIC3, ENSG00000169583|-|chr9:g.139890992:C>T']	ENSG00000169583	1	HGNC:2064	5985.576	83087.38	83087.38	16977.877	12129.499	88758.61	88758.61	81026.98	81026.98	18891.832	18891.832
AGGLDWPEATEVSPSR	1	Pat_31A_1.33081.33081.2	ENSG00000184363|PKP3, ENSG00000184363|+|chr11:g.397346:GCAGCCT>G',, ENSG00000184363|+|chr11:g.400031:G>C',, ENSG00000184363|+|chr11:g.397550:T>C',, ENSG00000184363|+|chr11:g.394365:G>A',, ENSG00000184363|+|chr11:g.397082:G>A',, ENSG00000184363|+|chr11:g.400629:G>A',, ENSG00000184363|+|chr11:g.400442:C>G']	ENSG00000184363	1	HGNC:9025	2227.3542	37447.54	2008.8978	4106.715999999999	4106.715999999999	10029.392	10029.392	7736.923000000001	7736.923000000001	12100.133	12100.133
GETGPSGPVGPAGAVGPR	1	Pat_31A_3.44133.44133.2	ENSG00000164692|COL1A2, ENSG00000164692|+|chr7:g.94057073:A>C',, ENSG00000164692|+|chr7:g.94054492:G>A',, ENSG00000164692|+|chr7:g.94058607:G>C',, ENSG00000164692|+|chr7:g.94039814:G>T',, ENSG00000164692|+|chr7:g.94039047:G>A',, ENSG00000164692|+|chr7:g.94030880:A>C',, ENSG00000164692|+|chr7:g.94049709:C>T',, ENSG00000164692|+|chr7:g.94035569:A>C']	ENSG00000164692	1	HGNC:2198	0	14385.927	14385.927	3307.2039	2536.6348	39088.52	39088.52	36240.94	58680.61	2985.4485	2985.4485
SGEWTEDEVLR	1	Pat_31A_FT.36412.36412.2	ENSG00000105519|CAPS, ENSG00000105519|+|chr19:g.5914095:A>T']	ENSG00000105519	1	HGNC:1487	9409.392	17703.064	12464.078000000001	23386.945	10500.143999999998	25304.924	22481.678	99744.16	83695.09	16117.52	1099.771
VGEPVALSEEER	1	Pat_31A_FT.35222.35222.2	ENSG00000087365|SF3B2, ENSG00000087365|+|chr11:g.65836145:CA>C',, ENSG00000087365|+|chr11:g.65826307:C>T',, ENSG00000087365|+|chr11:g.65822653:C>T',, ENSG00000087365|+|chr11:g.65822653:C>T']	ENSG00000087365	1	HGNC:10769	20885.104	29645.81	107532.28	48811.08	30893.484	330550.06	523165.97	804678.6	362847.8	60122.02	7750.2197
PGSTGTWNPGSSER	4	Pat_31A_3.39401.39401.2	ENSG00000171560|FGA, ENSG00000171560|-|chr4:g.155507283:A>T',, ENSG00000171560|-|chr4:g.155507590:T>C',, ENSG00000171560|-|chr4:g.155507476:T>G',, ENSG00000171560|-|chr4:g.155507472:G>T',, ENSG00000171560|-|chr4:g.155507320:T>C',, ENSG00000171560|-|chr4:g.155507403:A>G',, ENSG00000171560|-|chr4:g.155505771:C>A',, ENSG00000171560|-|chr4:g.155507547:C>T',, ENSG00000171560|-|chr4:g.155510047:G>C',, …	ENSG00000171560	1	HGNC:3661	8106.042599999999	980385.89	980385.89	29744.6126	48827.5	44327.630999999994	60043.989	58012.377	66027.535	11246.1342	11246.1342
QVYEEEYGSSLEDDVVGDTSGYYQR	1	Pat_31A_FT.44424.44424.3	ENSG00000164111|ANXA5, ENSG00000164111|-|chr4:g.122604580:A>G',, ENSG00000164111|-|chr4:g.122599587:A>C',, ENSG00000164111|-|chr4:g.122599587:A>C']	ENSG00000164111	1	HGNC:543	771.8279	6225.393	7161.8335	6266.271	1946.3209	8351.036	5925.1147	30661.75	11309.328000000001	4612.0396	0
DLPVSEQQER	4	Pat_31A_FT.23688.23688.2	ENSG00000185627|PSMD13, ENSG00000185627|+|chr11:g.237087:A>G',, ENSG00000185627|+|chr11:g.237101:C>A',, ENSG00000185627|+|chr11:g.237101:C>A']	ENSG00000185627	1	HGNC:9558	22909.6193	71524.6762	40380.0975	46758.7476	23350.4309	111836.9955	157373.707	217332.10700000002	108694.989	118519.9308	1025.9113
EFVAVTGAEEDR	1	Pat_31A_FT.35842.35842.2	ENSG00000088833|NSFL1C, ENSG00000088833|-|chr20:g.1426393:C>T',, ENSG00000088833|-|chr20:g.1426771:T>A']	ENSG00000088833	1	HGNC:15912	24133.566000000003	44639.905999999995	218448.5	62857.523	32200.237999999998	438951.4	408462.38	309531.75	469760.3	56082.555	7986.369000000001
EDIQGALHNYR	1	Pat_31A_1.23431.23431.3	ENSG00000131037|EPS8L1, ENSG00000131037|+|chr19:g.55593259:C>T',, ENSG00000131037|+|chr19:g.55593250:G>A',, ENSG00000131037|+|chr19:g.55589481:G>A',, ENSG00000131037|+|chr19:g.55594936:G>A',, ENSG00000131037|+|chr19:g.55597838:C>T',, ENSG00000131037|+|chr19:g.55591510:C>T',, ENSG00000131037|+|chr19:g.55591510:C>T']	ENSG00000131037	1	HGNC:21295	1861.8373	5308.5625	2809.0918	7041.472	970.1719400000001	10212.419	10212.419	13772.832	13772.832	2020.7346	2020.7346
ITESEEVVSR	5	Pat_31A_FT.28468.28468.2	ENSG00000160789|LMNA, ENSG00000160789|+|chr1:g.156108510:C>T',, ENSG00000160789|+|chr1:g.156104629:C>T',, ENSG00000160789|+|chr1:g.156106151:G>A',, ENSG00000160789|+|chr1:g.156106776:G>A',, ENSG00000160789|+|chr1:g.156106776:G>A']	ENSG00000160789	1	HGNC:6636	58782.314	615615.75	333008.519	545219.817	157477.135	2360304.67	1676794.55	3646410.81	1967896.106	295547.28	21572.9464
YLQEEVNINR	1	Pat_31A_1.25493.25493.2	ENSG00000184640|SEPT9, ENSG00000184640|+|chr17:g.75369584:C>G',, ENSG00000184640|+|chr17:g.75398498:C>T',, ENSG00000184640|+|chr17:g.75398498:C>T']	ENSG00000184640	1	HGNC:7323	6721.7017	56533.47	56533.47	25421.516	11935.433	107745.54	107745.54	206378.02	206378.02	22641.397999999997	22641.397999999997
EIEQEAAVELSQLR	5	Pat_31A_1.40933.40933.2	ENSG00000169021|UQCRFS1	ENSG00000169021	1	HGNC:12587	44300.394470000014	437694.29659999994	491483.43899999995	274231.834	92211.619	1214674.4220000003	1211936.7690000003	2334725.415	3557669.28	229770.725	142015.72100000002
SPDFTNENPLETR	2	Pat_31A_FT.40561.40561.2	ENSG00000163399|ATP1A1, ENSG00000163399|+|chr1:g.116942154:A>G',, ENSG00000163399|+|chr1:g.116944177:A>T',, ENSG00000163399|+|chr1:g.116932133:G>T',, ENSG00000163399|+|chr1:g.116930037:T>G',, ENSG00000163399|+|chr1:g.116930037:T>G']	ENSG00000163399	1	HGNC:799	62875.82800000001	113327.982	75222.644	126541.483	73868.993	93636.893	173990.24	161152.717	105135.226	89697.685	1271.2291
FNVEDGEIVQQVR	1	Pat_31A_1.33425.33425.2	ENSG00000127463|EMC1, ENSG00000127463|-|chr1:g.19563686:C>T',, ENSG00000127463|-|chr1:g.19550009:C>T',, ENSG00000127463|-|chr1:g.19550009:C>T']	ENSG00000127463	1	HGNC:28957	26536.986	186122.14	186122.14	109169.52	41046.94	482145.06	523152.88	1079145.1	1079145.1	91118.66	91118.66
SQEQEVLER	1	Pat_31A_FT.16907.16907.2	ENSG00000100813|ACIN1, ENSG00000100813|-|chr14:g.23548787:C>CGTGAAT',, ENSG00000100813|-|chr14:g.23548063:TCAGCTGATTCAGGCTGACTCAGACGCCTTG>T',, ENSG00000100813|-|chr14:g.23549120:AT>A',, ENSG00000100813|-|chr14:g.23532193:T>C',, ENSG00000100813|-|chr14:g.23549319:A>G',, ENSG00000100813|-|chr14:g.23549785:T>C',, ENSG00000100813|-|chr14:g.23548169:C>T',, ENSG00000100813|-|chr14:g.23549568:A>G',, ENS…	ENSG00000100813	1	HGNC:17066	4289.8486	23992.082000000002	2597.9414	14307.045	9545.179	22012.191000000003	20152.352	40203.137	20227.107	15060.288	0
YSGSYNDYLR	1	Pat_31A_2.26655.26655.2	ENSG00000239306|RBM14, ENSG00000239306|+|chr11:g.66392854:G>A']	ENSG00000239306	1	HGNC:14219	12488.005	93761.53	69723.76	74330.414	25752.982000000004	339048.72	339048.72	106396.83	106396.83	126286.72	126286.72
LPLQLDDAVRPEAEGEEEGR	1	Pat_31A_FT.50244.50244.3	ENSG00000115866|DARS	ENSG00000115866	1	HGNC:2678	2407.5273	46031.914000000004	22557.97	66307.82	8426.032	94581.945	95687.99	329284.3	120939.31	22960.498	2179.9412
AEAEAEAGSPRPDPR	1	Pat_31A_FT.12890.12890.3	ENSG00000261150|EPPK1	ENSG00000261150	1	HGNC:15577	3765.897	3260.7505	8576.483	4795.4443	4370.8438	12662.305	21572.201	27369.004	11129.028999999999	5343.9785	0
LLEGEDAHLSSSQFSSGSQSSR	1	Pat_31A_1.27380.27380.3	ENSG00000186847|KRT14, ENSG00000186847|-|chr17:g.39739852:C>T',, ENSG00000186847|-|chr17:g.39738761:G>A',, ENSG00000186847|-|chr17:g.39739614:G>A',, ENSG00000186847|-|chr17:g.39743071:G>A',, ENSG00000186847|-|chr17:g.39739816:G>A']	ENSG00000186847	1	HGNC:6416	12163.725	193456.36	85757.46	66492.18	23561.612999999998	546642.4	684925.44	917428	917428	66322.78	66322.78
SQDEVEIPAR	1	Pat_31A_FT.27803.27803.2	ENSG00000111799|COL12A1, ENSG00000111799|-|chr6:g.75823429:A>G',, ENSG00000111799|-|chr6:g.75884880:T>C',, ENSG00000111799|-|chr6:g.75834978:G>C',, ENSG00000111799|-|chr6:g.75890675:C>A',, ENSG00000111799|-|chr6:g.75884843:T>G',, ENSG00000111799|-|chr6:g.75848654:A>C',, ENSG00000111799|-|chr6:g.75816199:C>T',, ENSG00000111799|-|chr6:g.75829158:T>G',, ENSG00000111799|-|chr6:g.75811728:A>G',, ENSG0…	ENSG00000111799	1	HGNC:2188	9275.398000000001	15338.653	57041.082	31000.11	17069.65	82531.31	314234.1	102335.59	114295.375	22430.361	3283.3315
AAEAEVELSAR	2	Pat_31A_FT.31306.31306.2	ENSG00000161618|ALDH16A1, ENSG00000161618|+|chr19:g.49969533:C>T',, ENSG00000161618|+|chr19:g.49969533:C>T']	ENSG00000161618	1	HGNC:28114	52653.322	101462.82100000001	54822.056	165175.821	77392.63799999999	144000.334	150641.369	253138.567	150631.006	82099.788	3594.4758
ELQDAQEHDAR	1	Pat_31A_FT.8381.8381.3	ENSG00000076201|PTPN23, ENSG00000076201|+|chr3:g.47452803:G>A',, ENSG00000076201|+|chr3:g.47452803:G>A']	ENSG00000076201	1	HGNC:14406	0	970.01227	0	1846.8877	657.2432	4750.7029999999995	3024.6609999999996	8884.287	3677.736	639.01404	0
GRPLAEESEQER	1	Pat_31A_FT.9135.9135.3	ENSG00000213699|SLC35F6	ENSG00000213699	1	HGNC:26055	1153.9624	36438.23	4887.916	37352.273	9210.607	43981.152	26141.318	53861.8	20629.395	6152.366999999999	0
TTDEELSELEDR	1	Pat_31A_FT.35744.35744.2	ENSG00000115648|MLPH, ENSG00000115648|+|chr2:g.238434285:C>G',, ENSG00000115648|+|chr2:g.238461010:C>T',, ENSG00000115648|+|chr2:g.238436011:G>A']	ENSG00000115648	1	HGNC:29643	36645.84	40384.977	33369.477	105019.445	24500.757999999998	58321.48	53136.875	275241.12	163384.86	78825.37	3663.7140000000004
AVLEQEETAAASR	1	Pat_31A_FT.30886.30886.2	ENSG00000082397|EPB41L3, ENSG00000082397|-|chr18:g.5415932:G>A',, ENSG00000082397|-|chr18:g.5433911:T>C',, ENSG00000082397|-|chr18:g.5394760:C>A',, ENSG00000082397|-|chr18:g.5428400:C>T',, ENSG00000082397|-|chr18:g.5397212:C>T',, ENSG00000082397|-|chr18:g.5433942:C>T',, ENSG00000082397|-|chr18:g.5396223:T>C',, ENSG00000082397|-|chr18:g.5395630:G>A',, ENSG00000082397|-|chr18:g.5433965:C>T',, ENSG0…	ENSG00000082397	1	HGNC:3380	9962.635	41443.06	41443.06	29145.202999999998	29145.202999999998	112252.56	112252.56	38713.496	35700.74	33698.37	4821.798
SGNEEVLADVR	1	Pat_31A_FT.31448.31448.2	ENSG00000172890|NADSYN1, ENSG00000172890|+|chr11:g.71209417:G>A',, ENSG00000172890|+|chr11:g.71189444:G>A',, ENSG00000172890|+|chr11:g.71189444:G>A']	ENSG00000172890	1	HGNC:29832	4280.865	0	18269.576	11071.117	5680.719	47575.168	41069.742	67486.93	33802.223	7963.858	817.7253
ETVEEQVSTTER	1	Pat_31A_FT.19553.19553.2	ENSG00000139842|CUL4A, ENSG00000139842|+|chr13:g.113864027:C>T']	ENSG00000139842	1	HGNC:2554	1952.3746	14894.962	5671.791	9979.942	3436.1826	22635.767999999996	19869.588	34410.637	20552.875	8980.472	0
GLIDEVNQDFTNR	14	Pat_31A_1.32740.32740.2	ENSG00000171560|FGA, ENSG00000171560|-|chr4:g.155507283:A>T',, ENSG00000171560|-|chr4:g.155507590:T>C',, ENSG00000171560|-|chr4:g.155507476:T>G',, ENSG00000171560|-|chr4:g.155507472:G>T',, ENSG00000171560|-|chr4:g.155507320:T>C',, ENSG00000171560|-|chr4:g.155507403:A>G',, ENSG00000171560|-|chr4:g.155505771:C>A',, ENSG00000171560|-|chr4:g.155507547:C>T',, ENSG00000171560|-|chr4:g.155510047:G>C',, …	ENSG00000171560	1	HGNC:3661	730654.9663100002	25897338.5798	72899061.9735	1565342.7771999997	1826274.1735600005	3958743.3208999997	3673879.4378	2635277.5186000005	4098501.0725999996	485694.67143999995	335790.164
EAQTLDSQIQETN	3	Pat_31A_FT.30399.30399.2	ENSG00000047849|MAP4, ENSG00000047849|-|chr3:g.47913464:C>G',, ENSG00000047849|-|chr3:g.47894771:C>A']	ENSG00000047849	1	HGNC:6862	37574.2378	135216.22	67944.1792	102847.7843	42773.9026	258240.15230000002	164853.658	314063.539	168854.82630000002	136344.063	0
SIPLDEGEDEAQR	2	Pat_31A_FT.32959.32959.2	ENSG00000197102|DYNC1H1, ENSG00000197102|+|chr14:g.102452591:G>A',, ENSG00000197102|+|chr14:g.102446806:A>T',, ENSG00000197102|+|chr14:g.102467294:C>T',, ENSG00000197102|+|chr14:g.102455061:C>T',, ENSG00000197102|+|chr14:g.102502906:C>T',, ENSG00000197102|+|chr14:g.102510245:C>G',, ENSG00000197102|+|chr14:g.102446221:A>C',, ENSG00000197102|+|chr14:g.102446147:G>A',, ENSG00000197102|+|chr14:g.1024…	ENSG00000197102	1	HGNC:2961	13763.878999999999	41778.282	48259.582	56335.568	19519.430999999997	97680.762	106170.40299999999	184276.88400000002	105794.002	49219.437000000005	2072.5285000000003
LEDEAAAQALIGGR	2	Pat_31A_1.35810.35810.2	ENSG00000185615|PDIA2	ENSG00000185615	1	HGNC:14180	9757.88825	273442.512	273442.512	69427.3768	52150.8599	488890.65	488890.65	1670956.697	1670956.697	113398.936	113398.936
TAELNVQVPEEPTHLDQR	2	Pat_31A_1.30745.30745.3	ENSG00000154305|MIA3, ENSG00000154305|+|chr1:g.222802225:G>C',, ENSG00000154305|+|chr1:g.222826360:A>C',, ENSG00000154305|+|chr1:g.222837428:G>A',, ENSG00000154305|+|chr1:g.222802109:C>T',, ENSG00000154305|+|chr1:g.222838857:C>T',, ENSG00000154305|+|chr1:g.222838857:C>T']	ENSG00000154305	1	HGNC:24008	124686.68370000001	258626.986	258626.986	133050.2607	85659.4307	244250.4563	324878.33560000005	398568.13649999996	398568.13649999996	323271.51249999995	323271.51249999995
TAEYDVAYGESHLFR	1	Pat_31A_1.31568.31568.2	ENSG00000142156|COL6A1, ENSG00000142156|+|chr21:g.47410697:G>A',, ENSG00000142156|+|chr21:g.47404196:G>A']	ENSG00000142156	1	HGNC:2211	5714.0166	43625.765999999996	28883.082000000002	28402.855	12195.026000000002	557928.06	557928.06	489830.75	489830.75	32950.28	32950.28
QLEEAEEEAQR	3	Pat_31A_FT.21800.21800.3	ENSG00000100345|MYH9, ENSG00000100345|-|chr22:g.36708257:G>A',, ENSG00000100345|-|chr22:g.36684946:G>A',, ENSG00000100345|-|chr22:g.36688106:C>T']	ENSG00000100345	1	HGNC:7579	11571.9786	48042.3014	143861.252	74728.9343	40097.8289	396821.26800000004	423306.43700000003	775924.2980000001	330760.934	49661.8823	8237.5625
TAEDYSVDENGQR	2	Pat_31A_FT.12633.12633.3	ENSG00000068366|ACSL4, ENSG00000068366|-|chrX:g.108902656:A>T']	ENSG00000068366	1	HGNC:3571	4068.3462	5220.0653	5395.7508	9203.6517	4768.728529999999	11493.0336	13411.833	28273.373000000003	14246.82	4059.5502	0
VNFSEEGETEEDDQDSSHSSVTTVK	1	Pat_31A_FT.37350.37350.3	ENSG00000143337|TOR1AIP1, ENSG00000143337|+|chr1:g.179886769:G>A',, ENSG00000143337|+|chr1:g.179886769:G>A']	ENSG00000143337	1	HGNC:29456	14496.4795	46910.61	17081.16	18496.311999999998	10944.343	6731.625	8172.901	17678.445	7167.142	126470.18	0
ALEEEQEAR	1	Pat_31A_FT.11521.11521.2	ENSG00000105357|MYH14, ENSG00000105357|+|chr19:g.50713910:C>G',, ENSG00000105357|+|chr19:g.50805087:A>T',, ENSG00000105357|+|chr19:g.50789769:C>T',, ENSG00000105357|+|chr19:g.50753007:G>A',, ENSG00000105357|+|chr19:g.50771511:C>T',, ENSG00000105357|+|chr19:g.50784977:G>A',, ENSG00000105357|+|chr19:g.50781512:G>A',, ENSG00000105357|+|chr19:g.50781512:G>A']	ENSG00000105357	1	HGNC:23212	9677.179	7917.2007	11436.348	7972.1714	7244.6196	17584.443	26995.23	17298.205	20654.093999999997	5528.103	532.3774
NSEPEEVIPSR	1	Pat_31A_FT.27844.27844.2	ENSG00000134684|YARS, ENSG00000134684|-|chr1:g.33282833:G>A']	ENSG00000134684	1	HGNC:12840	4520.1973	8735.513	9275.087	12664.15	4895.1377	40467.367	35503.43	122857.945	49308.863	8870.127	0
NEEDAAELVALAQAVNAR	3	Pat_31A_2.55943.55943.2	ENSG00000130985|UBA1, ENSG00000130985|+|chrX:g.47063064:G>A',, ENSG00000130985|+|chrX:g.47063064:G>A']	ENSG00000130985	1	HGNC:12469	3961735.468	2632451.845	457148.34940000006	1264214.044	778149.857	1282076.679	1399406.272	2237155.753	2237155.753	5483058.245	5483058.245
EAYCLQYSNNLQEDIYSETSGHFR	1	Pat_31A_2.55481.55481.3	ENSG00000109511|ANXA10, ENSG00000109511|+|chr4:g.169100382:C>T',, ENSG00000109511|+|chr4:g.169085420:G>A',, ENSG00000109511|+|chr4:g.169083694:A>C']	ENSG00000109511	1	HGNC:534	0	60286.14	60286.14	10569.223999999998	3855.9084	58358.785	89336.49	153389.86	153389.86	19265.123	19265.123
EQVANSAFVER	2	Pat_31A_2.24399.24399.2	ENSG00000096384|HSP90AB1, ENSG00000096384|+|chr6:g.44219918:GAGA>G',, ENSG00000096384|+|chr6:g.44221300:G>A',, ENSG00000096384|+|chr6:g.44219265:T>C',, ENSG00000096384|+|chr6:g.44219265:T>C']	ENSG00000096384	1	HGNC:5258	2091.1838	5524.7875	6261.7057	3844.4649999999997	3122.0603	20066.259	28085.599	32753.227000000003	21280.888	5286.1616	919.7416
IYDPVCGTDGNTYPNECVLCFENR	2	Pat_31A_2.51589.51589.3	ENSG00000164266|SPINK1	ENSG00000164266	1	HGNC:11244	2659.7073	28703.457000000002	28703.457000000002	170137.71000000002	6813.0768	35449.637	56066.82	158859.35	110125.26999999999	14878.3827	13791.5833
ELSPEEAHR	2	Pat_31A_FT.12148.12148.2	ENSG00000118898|PPL, ENSG00000118898|-|chr16:g.4945699:CCTT>C',, ENSG00000118898|-|chr16:g.4947749:G>C',, ENSG00000118898|-|chr16:g.4949235:G>A',, ENSG00000118898|-|chr16:g.4949235:G>A']	ENSG00000118898	1	HGNC:9273	6401.4130000000005	43465.388999999996	9523.3426	16209.772400000002	8733.79	126209.31	67812.29800000001	27840.816	19004.5274	6154.830800000001	0
DNVEGFNCER	1	Pat_31A_FT.19523.19523.2	ENSG00000135862|LAMC1, ENSG00000135862|+|chr1:g.183096406:A>T',, ENSG00000135862|+|chr1:g.183085755:A>G',, ENSG00000135862|+|chr1:g.183094547:T>C',, ENSG00000135862|+|chr1:g.183091354:T>C',, ENSG00000135862|+|chr1:g.183095259:G>T',, ENSG00000135862|+|chr1:g.183091317:G>C',, ENSG00000135862|+|chr1:g.183097819:G>C',, ENSG00000135862|+|chr1:g.183101582:A>G',, ENSG00000135862|+|chr1:g.183091306:C>T',…	ENSG00000135862	1	HGNC:6492	6473.7715	14318.168	26259.836	13173.847	11774.298999999999	299681.2	84127.02	176154.97	150888.45	13053.771	3195.5337
SSDVCQNPEEPEGEDEDVQMER	1	Pat_31A_FT.26765.26765.3	ENSG00000141338|ABCA8, ENSG00000141338|-|chr17:g.66864305:T>C',, ENSG00000141338|-|chr17:g.66865861:G>T',, ENSG00000141338|-|chr17:g.66913588:C>A',, ENSG00000141338|-|chr17:g.66879937:G>T',, ENSG00000141338|-|chr17:g.66877348:T>G',, ENSG00000141338|-|chr17:g.66878759:T>G',, ENSG00000141338|-|chr17:g.66887716:C>T',, ENSG00000141338|-|chr17:g.66914238:C>T',, ENSG00000141338|-|chr17:g.66914238:C>T']	ENSG00000141338	1	HGNC:38	6326.3594	5966.979	4770.862	4997.8896	0	4201.4507	4014.9895	14436.388	3668.7740000000003	9525.169	0
EHGQCADVDECSLAEK	1	Pat_31A_FT.30623.30623.3	ENSG00000184164|CRELD2, ENSG00000184164|+|chr22:g.50315374:G>T',, ENSG00000184164|+|chr22:g.50315374:G>T']	ENSG00000184164	1	HGNC:28150	1108.5547	8366.919	870.4109	7353.359	632.46844	2468.1125	4357.333	16466.588	2745.1091	7131.641	0
VTAPPEAEYSGLVR	1	Pat_31A_1.30826.30826.2	ENSG00000161638|ITGA5, ENSG00000161638|-|chr12:g.54799470:C>T',, ENSG00000161638|-|chr12:g.54795630:C>T',, ENSG00000161638|-|chr12:g.54798505:C>T',, ENSG00000161638|-|chr12:g.54795844:C>T',, ENSG00000161638|-|chr12:g.54794776:T>C',, ENSG00000161638|-|chr12:g.54797092:C>A',, ENSG00000161638|-|chr12:g.54792407:G>A',, ENSG00000161638|-|chr12:g.54795836:C>G']	ENSG00000161638	1	HGNC:6141	8770.087	70466.03	70466.03	24686.53	16533.87	271457.47	271457.47	189168.86	189168.86	21625.57	21625.57
TDYNASVSVPDSSGPER	1	Pat_31A_FT.31260.31260.2	ENSG00000165119|HNRNPK, ENSG00000165119|-|chr9:g.86585827:C>T',, ENSG00000165119|-|chr9:g.86587881:G>T',, ENSG00000165119|-|chr9:g.86587881:G>T']	ENSG00000165119	1	HGNC:5044	2695.7363	3453.7954	5080.598	5840.8833	1065.3097	28761.193	25806.867000000002	65777.05	30056.795	5560.3657	0
EQEEADIAAR	1	Pat_31A_FT.13621.13621.2	ENSG00000095637|SORBS1, ENSG00000095637|-|chr10:g.97098953:A>AG',, ENSG00000095637|-|chr10:g.97111112:G>A',, ENSG00000095637|-|chr10:g.97174382:C>T',, ENSG00000095637|-|chr10:g.97116511:G>A',, ENSG00000095637|-|chr10:g.97146820:C>A',, ENSG00000095637|-|chr10:g.97115995:C>G',, ENSG00000095637|-|chr10:g.97194450:C>T',, ENSG00000095637|-|chr10:g.97096391:G>A',, ENSG00000095637|-|chr10:g.97116305:T>C…	ENSG00000095637	1	HGNC:14565	19462.1	78254.15	9610.113000000001	42975.55	12476.371000000001	289250.94	41723.844	171242.19	109616.24	12478.9375	3454.239
SLETENSALQLQVTER	1	Pat_31A_1.31272.31272.3	ENSG00000113368|LMNB1, ENSG00000113368|+|chr5:g.126154620:G>A',, ENSG00000113368|+|chr5:g.126156711:T>C',, ENSG00000113368|+|chr5:g.126161764:G>T']	ENSG00000113368	1	HGNC:6637	7651.3135	70515.23	65669.39	39286.08	15599.711000000001	134321.02	134321.02	223074.08	223074.08	33298.527	33298.527
LQDASAEVER	2	Pat_31A_FT.26204.26204.2	ENSG00000130303|BST2	ENSG00000130303	1	HGNC:1119	1201.2609	9994.864650000001	36502.332	9302.662	5790.4623	20699.435699999998	104648.647	47169.3755	34168.3543	5442.1924	0
GDVEEDETIPDSEQDIRPR	1	Pat_31A_FT.33659.33659.3	ENSG00000083312|TNPO1, ENSG00000083312|+|chr5:g.72199544:AT>A',, ENSG00000083312|+|chr5:g.72183988:C>T',, ENSG00000083312|+|chr5:g.72192287:G>A',, ENSG00000083312|+|chr5:g.72192287:G>A']	ENSG00000083312	1	HGNC:6401	2763.0024	10466.508	4031.4666	6909.6669999999995	4429.685	16055.601	20022.902	43186.574	20823.342	18594.486	0
DGEAGAQGPPGPAGPAGER	1	Pat_31A_FT.19350.19350.3	ENSG00000108821|COL1A1, ENSG00000108821|-|chr17:g.48269244:C>T',, ENSG00000108821|-|chr17:g.48264045:C>A',, ENSG00000108821|-|chr17:g.48271969:C>A',, ENSG00000108821|-|chr17:g.48262874:A>C']	ENSG00000108821	1	HGNC:2197	847.0207	11917.696000000002	3983.8884	4856.3457	1993.2058	12224.465	10070.690999999999	26355.662	10941.853000000001	3930.7173	0
VLYVQDSLEGEAR	1	Pat_31A_1.33036.33036.2	ENSG00000085377|PREP, ENSG00000085377|-|chr6:g.105726036:C>T',, ENSG00000085377|-|chr6:g.105730436:T>G',, ENSG00000085377|-|chr6:g.105845748:G>A',, ENSG00000085377|-|chr6:g.105726060:C>T']	ENSG00000085377	1	HGNC:9358	349025.2	499729.2	275899.97	442376.03	298382.25	439630.56	439630.56	923924.5	923924.5	992014.75	992014.75
ELVDDSVNNVR	2	Pat_31A_FT.32390.32390.2	ENSG00000120265|PCMT1, ENSG00000120265|+|chr6:g.150117586:C>T',, ENSG00000120265|+|chr6:g.150117586:C>T']	ENSG00000120265	1	HGNC:8728	2182.1433	3009.205	18424.0448	4656.498100000001	3356.4161400000003	34041.412	21556.078	65426.071	6675.9793	4827.9087	0
QVEEELQEQDFLDR	2	Pat_31A_FT.44973.44973.2	ENSG00000124374|PAIP2B, ENSG00000124374|-|chr2:g.71429634:T>G']	ENSG00000124374	1	HGNC:29200	4096.5077	24232.684	15580.4316	19229.984	9951.8379	74326.266	34534.587999999996	115725.475	47464.283	22943.6593	827.3366
IVDILYATDEGFVIPDEGGPQEEQEEY	1	Pat_31A_1.51818.51818.3	ENSG00000101367|MAPRE1	ENSG00000101367	1	HGNC:6890	1306.3279	12266.755	5032.3276	7351.928000000001	1041.3004	32870.33	32870.33	43175.65	43175.65	7747.6523	7747.6523
TEESPASDEAGEK	2	Pat_31A_FT.16783.16783.3	ENSG00000205581|HMGN1, ENSG00000205581|-|chr21:g.40721403:A>T']	ENSG00000205581	1	HGNC:4984	8966.6243	12313.667000000001	59489.645000000004	20339.977	27181.3797	138392.904	190081.394	130006.25	189092.46600000001	17595.133	4307.5193
ILEDSGFDEQQEFR	1	Pat_31A_FT.45702.45702.2	ENSG00000136111|TBC1D4, ENSG00000136111|-|chr13:g.75861001:A>G',, ENSG00000136111|-|chr13:g.75866284:G>A',, ENSG00000136111|-|chr13:g.75900510:G>A',, ENSG00000136111|-|chr13:g.75930285:G>C',, ENSG00000136111|-|chr13:g.75861116:G>C',, ENSG00000136111|-|chr13:g.75936608:C>T',, ENSG00000136111|-|chr13:g.75936575:C>T',, ENSG00000136111|-|chr13:g.75936575:C>T']	ENSG00000136111	1	HGNC:19165	6349.531999999999	39826.273	3956.6619	39665.437999999995	4632.639	18763.4	16201.278	55384.992	32549.977000000003	11292.465	962.5955
QESDQCVMEVSDR	6	Pat_31A_FT.22566.22566.2	ENSG00000160181|TFF2, ENSG00000160181|-|chr21:g.43771027:C>G',, ENSG00000160181|-|chr21:g.43767661:G>A']	ENSG00000160181	1	HGNC:11756	11218.1145	10326.10905	38999.9642	54306.6887	9672.833470000001	47158.2466	57797.2318	125787.688	172842.963	16458.61923	1692.86908
VWLDPNETNEIANANSR	4	Pat_31A_2.43855.43855.2	ENSG00000108298|RPL19, ENSG00000108298|+|chr17:g.37359248:G>A',, ENSG00000108298|+|chr17:g.37360422:C>T',, ENSG00000108298|+|chr17:g.37360422:C>T']	ENSG00000108298	1	HGNC:10312	8754.8672	148732.5664	156131.095	43484.758299999994	21871.314499999997	168154.52000000002	186341.846	339192.95399999997	304120.25999999995	42919.3692	40942.1007
ELDESLQVAER	2	Pat_31A_FT.36982.36982.2	ENSG00000120885|CLU, ENSG00000120885|-|chr8:g.27462591:G>A',, ENSG00000120885|-|chr8:g.27462786:G>T',, ENSG00000120885|-|chr8:g.27461885:C>T',, ENSG00000120885|-|chr8:g.27461885:C>T']	ENSG00000120885	1	HGNC:2095	22130.487	58364.038499999995	204507.745	71490.842	38013.7137	165837.013	165142.835	351499.59	197676.06999999998	54632.928	4557.8419
QTNPSAMEVEEDDPVPEIR	2	Pat_31A_FT.42899.42899.2	ENSG00000165280|VCP, ENSG00000165280|-|chr9:g.35068023:G>A',, ENSG00000165280|-|chr9:g.35062113:C>T',, ENSG00000165280|-|chr9:g.35059116:G>T',, ENSG00000165280|-|chr9:g.35061087:A>T']	ENSG00000165280	1	HGNC:12666	8852.9362	76792.33600000001	78422.576	51209.898	24176.1564	77414.846	74876.686	183648.25	75168.275	43966.185	0
EVAGLPDDCAVTER	1	Pat_31A_FT.36572.36572.2	ENSG00000110921|MVK, ENSG00000110921|+|chr12:g.110019239:GC>G',, ENSG00000110921|+|chr12:g.110029061:G>T',, ENSG00000110921|+|chr12:g.110029115:G>A',, ENSG00000110921|+|chr12:g.110029115:G>A']	ENSG00000110921	1	HGNC:7530	3274.1812	4431.9995	5566.1855	3772.0972	2657.235	26207.984	23527.18	15458.649	15843.976	3396.6690000000003	0
QSGQCLDIDECR	3	Pat_31A_FT.23906.23906.2	ENSG00000140092|FBLN5, ENSG00000140092|-|chr14:g.92353538:A>C',, ENSG00000140092|-|chr14:g.92349379:C>G',, ENSG00000140092|-|chr14:g.92349379:C>G']	ENSG00000140092	1	HGNC:3602	1171.094	23282.656	5930.9669	17648.1245	6194.678099999999	29541.199	12842.5173	27888.338000000003	28415.8662	21244.0493	0
QDLGSPEGIAVDHLGR	1	Pat_31A_1.29912.29912.2	ENSG00000116962|NID1, ENSG00000116962|-|chr1:g.236143153:C>A',, ENSG00000116962|-|chr1:g.236201529:C>T',, ENSG00000116962|-|chr1:g.236154337:G>A',, ENSG00000116962|-|chr1:g.236205390:T>C',, ENSG00000116962|-|chr1:g.236143883:G>A',, ENSG00000116962|-|chr1:g.236208773:C>T',, ENSG00000116962|-|chr1:g.236195859:G>A',, ENSG00000116962|-|chr1:g.236212012:C>T',, ENSG00000116962|-|chr1:g.236205398:T>C',,…	ENSG00000116962	1	HGNC:7821	9165.098	19174.389	34015.92	13779.562	7383.9424	91162.78	29950.979	127485.95	64216.66	20884.843999999997	20884.843999999997
QCASLQAAIADAEQR	3	Pat_31A_1.32539.32539.2	ENSG00000170465|KRT6C, ENSG00000170465|-|chr12:g.52866060:C>T',, ENSG00000170465|-|chr12:g.52863213:C>T']	ENSG00000170465	1	HGNC:20406	43515.4913	276282.712	259859.57200000001	139855.82200000001	62244.6476	562374.615	3125157.77	338752.5	359625.29	294763.624	294763.624
ECPGIEPVCVDLGDWEATER	1	Pat_31A_FT.53476.53476.3	ENSG00000169738|DCXR	ENSG00000169738	1	HGNC:18985	6093.6367	5640.9224	3354.6859999999997	8789.881	4857.3843	5031.4624	6029.3667	13749.764	12875.093	6504.866999999999	0
DSQDAGGFGPEDR	2	Pat_31A_FT.17260.17260.2	ENSG00000178209|PLEC, ENSG00000178209|-|chr8:g.145008183:C>T',, ENSG00000178209|-|chr8:g.144995759:G>A',, ENSG00000178209|-|chr8:g.145016667:C>T',, ENSG00000178209|-|chr8:g.144994888:G>A',, ENSG00000178209|-|chr8:g.144996236:C>G',, ENSG00000178209|-|chr8:g.145010020:G>A',, ENSG00000178209|-|chr8:g.144996968:C>T',, ENSG00000178209|-|chr8:g.144990901:C>T',, ENSG00000178209|-|chr8:g.145001648:C>T',,…	ENSG00000178209	1	HGNC:9069	3743.132	6307.7199	10724.828300000001	8599.0086	6440.7336	82993.29000000001	69063.647	111280.96399999999	56108.407999999996	9177.551800000001	1147.5205
EAQAALAEAQEDLESER	2	Pat_31A_FT.46748.46748.3	ENSG00000105357|MYH14, ENSG00000105357|+|chr19:g.50713910:C>G',, ENSG00000105357|+|chr19:g.50805087:A>T',, ENSG00000105357|+|chr19:g.50789769:C>T',, ENSG00000105357|+|chr19:g.50753007:G>A',, ENSG00000105357|+|chr19:g.50771511:C>T',, ENSG00000105357|+|chr19:g.50784977:G>A',, ENSG00000105357|+|chr19:g.50781512:G>A',, ENSG00000105357|+|chr19:g.50781512:G>A']	ENSG00000105357	1	HGNC:23212	10097.457400000001	20279.729999999996	27518.65	17405.747300000003	12971.5655	68881.15	67853.359	129458.345	74853.041	23192.922000000002	718.4228
VHVGDEDFVHLR	15	Pat_31A_1.27717.27717.3	ENSG00000160213|CSTB	ENSG00000160213	1	HGNC:2482	22756.43013	904717.6827999998	912465.0305999999	328615.24789999996	181350.2242	14110074.430900002	14108094.5399	3071500.2825600007	3064765.67056	72357.1879	60409.4179
EETVNDPEEAGHR	1	Pat_31A_FT.9354.9354.3	ENSG00000101361|NOP56, ENSG00000101361|+|chr20:g.2638579:T>C',, ENSG00000101361|+|chr20:g.2638882:T>C',, ENSG00000101361|+|chr20:g.2635406:C>T',, ENSG00000101361|+|chr20:g.2635212:A>G',, ENSG00000101361|+|chr20:g.2637178:G>T',, ENSG00000101361|+|chr20:g.2638656:A>G',, ENSG00000101361|+|chr20:g.2637836:A>T']	ENSG00000101361	1	HGNC:15911	4710.9976	16110.945	3094.5522	7396.2256	5329.905	11941.906	13418.478000000001	11487.976	7379.2095	13728.718	0
DDVAPESGDTTVK	3	Pat_31A_FT.29907.29907.2	ENSG00000171490|RSL1D1, ENSG00000171490|-|chr16:g.11945303:C>T',, ENSG00000171490|-|chr16:g.11945303:C>T']	ENSG00000171490	1	HGNC:24534	3614.57145	18042.5305	28040.1403	9242.8209	4992.765730000001	70436.852	83538.76299999999	63756.815	36255.95	9951.5889	0
WDAPDDELDNDNSSAR	1	Pat_31A_FT.34872.34872.2	ENSG00000070182|SPTB, ENSG00000070182|-|chr14:g.65237682:G>A',, ENSG00000070182|-|chr14:g.65260437:C>A',, ENSG00000070182|-|chr14:g.65258572:A>C',, ENSG00000070182|-|chr14:g.65262200:G>A',, ENSG00000070182|-|chr14:g.65249124:G>A',, ENSG00000070182|-|chr14:g.65259866:G>T',, ENSG00000070182|-|chr14:g.65239653:C>T',, ENSG00000070182|-|chr14:g.65260126:G>A',, ENSG00000070182|-|chr14:g.65249160:T>C',,…	ENSG00000070182	1	HGNC:11274	9554.429	13128.723	107722.53	46553.26	13368.5205	47168.465	19254.258	51749.43	46787.68	21401.408	0
AGLENTVAETECR	22	Pat_31A_2.25868.25868.2	ENSG00000171401|KRT13, ENSG00000171401|-|chr17:g.39659673:G>A',, ENSG00000171401|-|chr17:g.39657533:C>T']	ENSG00000171401	1	HGNC:6415	3121146.5496000005	13577310.878	1300258.8251	2642932.5270000002	1275677.6471000002	40655073.238000005	26750530.505	2953091.3934999993	2117362.5023999996	1774410.8295999998	910927.0527
AGEVQEPELR	4	Pat_31A_FT.28106.28106.2	ENSG00000160862|AZGP1, ENSG00000160862|-|chr7:g.99569569:G>A',, ENSG00000160862|-|chr7:g.99565996:C>T']	ENSG00000160862	1	HGNC:910	22061.041100000002	30538.736899999996	146128.33299999998	81224.9537	29139.024500000003	194861.307	202764.743	452277.29099999997	202928.862	38533.632999999994	0
AGGEELDEGVAK	1	Pat_31A_FT.33383.33383.2	ENSG00000124831|LRRFIP1, ENSG00000124831|+|chr2:g.238617265:CAGA>C',, ENSG00000124831|+|chr2:g.238661966:A>C',, ENSG00000124831|+|chr2:g.238617233:G>A',, ENSG00000124831|+|chr2:g.238672143:C>T',, ENSG00000124831|+|chr2:g.238672143:C>T']	ENSG00000124831	1	HGNC:6702	14365.34	21889.068	61995.31	18612.05	10515.046999999999	93240.625	118762.97	142131.03	103544.97	18249.898	1531.1135
LHTDDELNWLDHGR	2	Pat_31A_1.30966.30966.4	ENSG00000137076|TLN1, ENSG00000137076|-|chr9:g.35711320:CAGA>C',, ENSG00000137076|-|chr9:g.35722121:C>G',, ENSG00000137076|-|chr9:g.35717768:G>C',, ENSG00000137076|-|chr9:g.35718843:T>C',, ENSG00000137076|-|chr9:g.35719602:T>C',, ENSG00000137076|-|chr9:g.35719602:T>C']	ENSG00000137076	1	HGNC:11845	7283.6091	155674.993	155674.993	35072.009	22393.301099999997	320137.65	356198.09	463652.56000000006	463652.56000000006	36868.322	36868.322
DGEQHEDLNEVAK	3	Pat_31A_FT.29188.29188.3	ENSG00000156709|AIFM1	ENSG00000156709	1	HGNC:8768	8255.016	27976.710300000002	29632.5105	42337.0098	14892.540200000001	148159.968	121489.41400000002	854223.23	676546.03	49488.6316	20693.0829
GYPGDEGGPGER	1	Pat_31A_FT.12134.12134.2	ENSG00000163359|COL6A3, ENSG00000163359|-|chr2:g.238249544:GA>G',, ENSG00000163359|-|chr2:g.238280477:G>A',, ENSG00000163359|-|chr2:g.238283189:G>A',, ENSG00000163359|-|chr2:g.238296320:C>T',, ENSG00000163359|-|chr2:g.238253406:C>T',, ENSG00000163359|-|chr2:g.238247734:C>G',, ENSG00000163359|-|chr2:g.238283510:C>T',, ENSG00000163359|-|chr2:g.238280852:G>A',, ENSG00000163359|-|chr2:g.238289588:G>A…	ENSG00000163359	1	HGNC:2213	5113.2246	6021.058000000001	3144.236	12838.331	5778.0967	103195.805	7480.394	54479.883	28195.604	7539.9185	0
VTSGSTTTTR	27	Pat_31A_3.19055.19055.2	ENSG00000171560|FGA, ENSG00000171560|-|chr4:g.155507283:A>T',, ENSG00000171560|-|chr4:g.155507590:T>C',, ENSG00000171560|-|chr4:g.155507476:T>G',, ENSG00000171560|-|chr4:g.155507472:G>T',, ENSG00000171560|-|chr4:g.155507320:T>C',, ENSG00000171560|-|chr4:g.155507403:A>G',, ENSG00000171560|-|chr4:g.155505771:C>A',, ENSG00000171560|-|chr4:g.155507547:C>T',, ENSG00000171560|-|chr4:g.155510047:G>C',, …	ENSG00000171560	1	HGNC:3661	42679.74931	2260566.0253	5538797.8253	106932.79108	253016.5197	262840.21869999997	285896.4304	244512.61584000004	250324.22924000002	40450.22116	16170.52623
AACSAAAMEEDSEASSSR	1	Pat_31A_FT.19086.19086.2	ENSG00000114062|UBE3A, ENSG00000114062|-|chr15:g.25620768:C>T',, ENSG00000114062|-|chr15:g.25601149:C>T',, ENSG00000114062|-|chr15:g.25601149:C>T']	ENSG00000114062	1	HGNC:12496	9701.143	18354.754	991.1638	12789.937	8819.827	7804.223000000001	6354.4688	14152.531	6109.1343	16149.614	0
LTAEFEEAQTSACR	1	Pat_31A_1.28363.28363.2	ENSG00000125844|RRBP1, ENSG00000125844|-|chr20:g.17639529:C>T',, ENSG00000125844|-|chr20:g.17640795:G>A',, ENSG00000125844|-|chr20:g.17640795:G>A']	ENSG00000125844	1	HGNC:10448	1379.6901	9233.292	9233.292	9858.42	2424.0122	11592.858	17298.451	50186.437999999995	50186.437999999995	5818.8315	5818.8315
GSGTASDDEFENLR	1	Pat_31A_FT.30804.30804.2	ENSG00000086758|HUWE1, ENSG00000086758|-|chrX:g.53579831:C>T',, ENSG00000086758|-|chrX:g.53654441:T>C',, ENSG00000086758|-|chrX:g.53563205:T>A',, ENSG00000086758|-|chrX:g.53621576:G>A',, ENSG00000086758|-|chrX:g.53570921:C>T',, ENSG00000086758|-|chrX:g.53622277:T>C',, ENSG00000086758|-|chrX:g.53611997:G>A',, ENSG00000086758|-|chrX:g.53611997:G>A']	ENSG00000086758	1	HGNC:30892	24472.975	70586.84	5826.5767	69152.3	42014.953	49823.633	28511.917999999998	89386.36	35917.523	49654.42	0
VGDGDLSAEEIPENEVSLR	1	Pat_31A_FT.44390.44390.3	ENSG00000160208|RRP1B, ENSG00000160208|+|chr21:g.45107651:G>A']	ENSG00000160208	1	HGNC:23818	9983.517	11982.597	11982.597	6821.159000000001	6821.159000000001	29368.242000000002	29368.242000000002	29473.875	29473.875	7297.6904	7297.6904
TAEEENPEHVEIQK	1	Pat_31A_FT.33671.33671.3	ENSG00000124383|MPHOSPH10, ENSG00000124383|+|chr2:g.71360282:G>A',, ENSG00000124383|+|chr2:g.71360144:A>C',, ENSG00000124383|+|chr2:g.71360625:G>T',, ENSG00000124383|+|chr2:g.71377053:G>C',, ENSG00000124383|+|chr2:g.71360374:C>T']	ENSG00000124383	1	HGNC:7213	6537.354	22236.188	11152.018999999998	13681.048999999999	7481.776999999999	30191.896	40089.68	57051.387	21427.007999999998	17001.828	0
SGGNEVSIEER	1	Pat_31A_FT.14283.14283.2	ENSG00000163811|WDR43	ENSG00000163811	1	HGNC:28945	3229.1167	19932.139	2517.6108	5419.5884	4126.6826	9345.658000000001	13543.136	12938.875	5826.0786	16435.547	0
EVPVYIGEDSTIAR	2	Pat_31A_1.33319.33319.2	ENSG00000182253|SYNM, ENSG00000182253|+|chr15:g.99672544:C>G',, ENSG00000182253|+|chr15:g.99645781:G>A',, ENSG00000182253|+|chr15:g.99670265:C>T',, ENSG00000182253|+|chr15:g.99671720:A>C',, ENSG00000182253|+|chr15:g.99670103:C>A',, ENSG00000182253|+|chr15:g.99672320:C>T',, ENSG00000182253|+|chr15:g.99671572:G>A',, ENSG00000182253|+|chr15:g.99671572:G>A']	ENSG00000182253	1	HGNC:24466	43041.166	370329.28	343381	160744.396	85464.63	1740037.0099999998	1740037.0099999998	653551.5800000001	794060.68	108167.842	108167.842
TTSPLEEEER	1	Pat_31A_FT.19265.19265.2	ENSG00000100813|ACIN1, ENSG00000100813|-|chr14:g.23548787:C>CGTGAAT',, ENSG00000100813|-|chr14:g.23548063:TCAGCTGATTCAGGCTGACTCAGACGCCTTG>T',, ENSG00000100813|-|chr14:g.23549120:AT>A',, ENSG00000100813|-|chr14:g.23532193:T>C',, ENSG00000100813|-|chr14:g.23549319:A>G',, ENSG00000100813|-|chr14:g.23549785:T>C',, ENSG00000100813|-|chr14:g.23548169:C>T',, ENSG00000100813|-|chr14:g.23549568:A>G',, ENS…	ENSG00000100813	1	HGNC:17066	5206.913	13234.305	6246.6294	10698.998	3671.342	42103.617	30486.088	43602.734000000004	37802.09	12227.606000000002	844.8666
DGSEASLEWSSER	1	Pat_31A_FT.30283.30283.2	ENSG00000135862|LAMC1, ENSG00000135862|+|chr1:g.183096406:A>T',, ENSG00000135862|+|chr1:g.183085755:A>G',, ENSG00000135862|+|chr1:g.183094547:T>C',, ENSG00000135862|+|chr1:g.183091354:T>C',, ENSG00000135862|+|chr1:g.183095259:G>T',, ENSG00000135862|+|chr1:g.183091317:G>C',, ENSG00000135862|+|chr1:g.183097819:G>C',, ENSG00000135862|+|chr1:g.183101582:A>G',, ENSG00000135862|+|chr1:g.183091306:C>T',…	ENSG00000135862	1	HGNC:6492	760.71234	4930.7373	3572.0615	4365.678	1023.5699	32987.586	10876.44	37000.687999999995	14238.946000000002	5006.8765	0
LLQAETASNSAR	1	Pat_31A_2.25758.25758.2	ENSG00000137497|NUMA1, ENSG00000137497|-|chr11:g.71724459:T>A',, ENSG00000137497|-|chr11:g.71720083:C>T',, ENSG00000137497|-|chr11:g.71717267:A>G',, ENSG00000137497|-|chr11:g.71715727:G>A',, ENSG00000137497|-|chr11:g.71716353:G>A',, ENSG00000137497|-|chr11:g.71726216:T>C',, ENSG00000137497|-|chr11:g.71725567:C>G',, ENSG00000137497|-|chr11:g.71729919:T>A',, ENSG00000137497|-|chr11:g.71724089:G>T',…	ENSG00000137497	1	HGNC:8059	1197.7844	76426.36	76426.36	15722.556999999999	14179.178999999998	128602.43	128602.43	155516.72	155516.72	11835.774	11835.774
SVDPDSPAEASGLR	2	Pat_31A_FT.31027.31027.2	ENSG00000109062|SLC9A3R1	ENSG00000109062	1	HGNC:11075	5560.64884	24738.54	7277.0433	17708.004	6063.3275	28355.151	37989.467	44568.66499999999	30056.546500000004	11815.793	1201.527
DDGVFVQEVTQNSPAAR	1	Pat_31A_FT.43885.43885.3	ENSG00000124942|AHNAK, ENSG00000124942|-|chr11:g.62295776:T>G',, ENSG00000124942|-|chr11:g.62290365:T>C',, ENSG00000124942|-|chr11:g.62295549:C>T',, ENSG00000124942|-|chr11:g.62296271:G>A',, ENSG00000124942|-|chr11:g.62287549:C>T',, ENSG00000124942|-|chr11:g.62300583:C>T',, ENSG00000124942|-|chr11:g.62294188:T>G',, ENSG00000124942|-|chr11:g.62299055:T>C',, ENSG00000124942|-|chr11:g.62285441:A>G',…	ENSG00000124942	1	HGNC:347	7981.3623	20072.218999999997	64132.746	17046.035	13373.988000000001	33548.73	23228.642999999996	45678.723	20195.28	16916.105	0
EETGQVLER	1	Pat_31A_FT.16906.16906.2	ENSG00000076706|MCAM, ENSG00000076706|-|chr11:g.119182103:C>T',, ENSG00000076706|-|chr11:g.119185893:G>C']	ENSG00000076706	1	HGNC:6934	6248.102	13046.813999999998	22485.852000000003	18430.512	14881.198999999999	288808.03	42441.867	210157.62	136843.16	15403.428999999998	1991.9956
EEIQSSISGVTAAYNR	1	Pat_31A_2.35625.35625.2	ENSG00000140575|IQGAP1, ENSG00000140575|+|chr15:g.90986644:G>C',, ENSG00000140575|+|chr15:g.91030207:A>G',, ENSG00000140575|+|chr15:g.91035840:A>G',, ENSG00000140575|+|chr15:g.90934041:A>G',, ENSG00000140575|+|chr15:g.90934041:A>G']	ENSG00000140575	1	HGNC:6110	779.0311	53981.465	53981.465	9368	8155.7876	234212.88	210958.8	146800.86	182248.3	9873.176	3862.1711
GVVDSDDLPLNVSR	4	Pat_31A_1.33677.33677.2	ENSG00000166598|HSP90B1	ENSG00000166598	1	HGNC:12028	22100.5292	228575.098	236827.39199999996	100791.309	52148.535	572699.515	745716.855	1885753.1800000002	1837213.5200000003	140169.50699999998	120770.226
ATLLEDQQDPSPSS	2	Pat_31A_FT.36798.36798.2	ENSG00000143924|EML4, ENSG00000143924|+|chr2:g.42508017:G>A',, ENSG00000143924|+|chr2:g.42515437:A>G',, ENSG00000143924|+|chr2:g.42522364:G>A',, ENSG00000143924|+|chr2:g.42530272:C>T',, ENSG00000143924|+|chr2:g.42530272:C>T']	ENSG00000143924	1	HGNC:1316	154911.82400000002	109650.243	51810.70599999999	93546.51999999999	233334.76	154726.86	153659.65	187070.40999999997	100808.70300000001	238953.885	0
FQENPEEGR	1	Pat_31A_FT.16734.16734.2	ENSG00000131781|FMO5, ENSG00000131781|-|chr1:g.146658625:T>C']	ENSG00000131781	1	HGNC:3773	3332.5806	3206.8579999999997	4553.7397	4484.1235	3389.8186	4132.367	7381.951999999999	53405.03	24808.504	11812.99	0
TSYVTSVEENTVDVEILR	1	Pat_31A_1.40712.40712.3	ENSG00000134755|DSC2, ENSG00000134755|-|chr18:g.28660078:T>G',, ENSG00000134755|-|chr18:g.28673590:C>G',, ENSG00000134755|-|chr18:g.28666694:C>T',, ENSG00000134755|-|chr18:g.28666694:C>T']	ENSG00000134755	1	HGNC:3036	8621.71	221682.48	221682.48	31971.102000000003	31971.102000000003	115116.55	115116.55	210963.6	210963.6	32458.318	32458.318
SGSDEVQVGQQR	1	Pat_31A_FT.10070.10070.2	ENSG00000125730|C3, ENSG00000125730|-|chr19:g.6697558:C>A',, ENSG00000125730|-|chr19:g.6707931:C>T',, ENSG00000125730|-|chr19:g.6697682:C>T']	ENSG00000125730	1	HGNC:1318	4287.843	2546.1746	11990.893	4433.657999999999	3715.636	9365.317	9558.693000000001	15447.07	9399.612	10381.841	0
IIEVEEEQEDPYLNDR	1	Pat_31A_FT.44357.44357.3	ENSG00000077942|FBLN1, ENSG00000077942|+|chr22:g.45996220:C>CA',, ENSG00000077942|+|chr22:g.45996312:G>C',, ENSG00000077942|+|chr22:g.45928948:G>A',, ENSG00000077942|+|chr22:g.45898873:G>A',, ENSG00000077942|+|chr22:g.45898873:G>A']	ENSG00000077942	1	HGNC:3600	20509.506	30449.537	16874.072	13124.82	10912.096000000001	92742.3	31456.617000000002	53346.69	39686.57	19691.355	1324.5067
STASFEELCSEYR	1	Pat_31A_1.27925.27925.2	ENSG00000133710|SPINK5, ENSG00000133710|+|chr5:g.147488322:TGAA>T',, ENSG00000133710|+|chr5:g.147488322:TGAA>T']	ENSG00000133710	1	HGNC:15464	13002.726999999999	514948.88	102101.64	67017.5	27557.152000000002	384179.5	384179.5	161510.11	161510.11	44589.855	44589.855
SLIIDEGEDDLGR	1	Pat_31A_FT.43647.43647.2	ENSG00000173992|CCS, ENSG00000173992|+|chr11:g.66366680:C>T',, ENSG00000173992|+|chr11:g.66366677:G>A',, ENSG00000173992|+|chr11:g.66366677:G>A']	ENSG00000173992	1	HGNC:1613	12544.061000000002	54096.117	99319.38	93473.8	45576.74	175530.55	146275.94	366685.75	190719.52	44944.51	3396.502
QLQEERPELSESELTR	1	Pat_31A_FT.36042.36042.3	ENSG00000108312|UBTF, ENSG00000108312|-|chr17:g.42288696:T>G',, ENSG00000108312|-|chr17:g.42288502:G>C',, ENSG00000108312|-|chr17:g.42288502:G>C']	ENSG00000108312	1	HGNC:12511	260032.61	134339.78	169480.3	295776.22	71647.71	262553.84	244895.11	510087.66	255855.03	84127.75	8543.104
TLEGELHDLR	4	Pat_31A_1.26498.26498.2	ENSG00000160789|LMNA, ENSG00000160789|+|chr1:g.156084902:G>A',, ENSG00000160789|+|chr1:g.156108510:C>T',, ENSG00000160789|+|chr1:g.156104629:C>T',, ENSG00000160789|+|chr1:g.156106151:G>A',, ENSG00000160789|+|chr1:g.156106776:G>A',, ENSG00000160789|+|chr1:g.156106776:G>A']	ENSG00000160789	1	HGNC:6636	17122.0402	270948.532	276875.265	83921.6457	57168.2498	1399829.2449999999	1350996.219	1408360.5050000001	1396116.53	109448.1388	103055.9828
VLEEGSVEAR	3	Pat_31A_FT.28581.28581.2	ENSG00000007080|CCDC124	ENSG00000007080	1	HGNC:25171	69023.489	140096.15600000002	39724.793	102071.725	54442.72200000001	84738.943	157443.668	203662.7	113368.174	313993.99	0
QLEEAEEEATR	1	Pat_31A_FT.25293.25293.2	ENSG00000133026|MYH10, ENSG00000133026|-|chr17:g.8422056:T>C',, ENSG00000133026|-|chr17:g.8408118:G>A',, ENSG00000133026|-|chr17:g.8396326:T>G',, ENSG00000133026|-|chr17:g.8526443:T>A',, ENSG00000133026|-|chr17:g.8526444:C>A',, ENSG00000133026|-|chr17:g.8438753:G>A',, ENSG00000133026|-|chr17:g.8383768:C>G',, ENSG00000133026|-|chr17:g.8422103:C>G',, ENSG00000133026|-|chr17:g.8395616:T>G',, ENSG000…	ENSG00000133026	1	HGNC:7568	2514.7908	11642.133999999998	11594.347	9417.63	2757.4465	18545.78	19756.465	36783.875	19386.855	21392.027000000002	0
HALLEADVAAHQDR	1	Pat_31A_1.19328.19328.4	ENSG00000197694|SPTAN1, ENSG00000197694|+|chr9:g.131388718:A>C',, ENSG00000197694|+|chr9:g.131388814:C>T',, ENSG00000197694|+|chr9:g.131379968:G>A',, ENSG00000197694|+|chr9:g.131388752:A>G',, ENSG00000197694|+|chr9:g.131346711:G>A',, ENSG00000197694|+|chr9:g.131344110:C>T',, ENSG00000197694|+|chr9:g.131341955:G>C',, ENSG00000197694|+|chr9:g.131341955:G>C']	ENSG00000197694	1	HGNC:11273	13503.643	107210.766	107210.766	47677.375	24035.433999999997	347881.38	347881.38	490741.28	490741.28	34631.41	34631.41
TVETRDGQVINETSQHHDDLE	10	Pat_31A_FT.27363.27363.4	ENSG00000026025|VIM, ENSG00000026025|+|chr10:g.17271887:G>A',, ENSG00000026025|+|chr10:g.17271555:G>A',, ENSG00000026025|+|chr10:g.17277329:G>T',, ENSG00000026025|+|chr10:g.17277329:G>T']	ENSG00000026025	1	HGNC:12692	113340.4855	297058.17899999995	52486.8499	168896.587	92916.03920000001	220881.2634	101438.15550000001	163876.869	135074.8345	305931.8677	1046.5128
SSQSSSQQFSGIGR	2	Pat_31A_3.32656.32656.2	ENSG00000100201|DDX17	ENSG00000100201	1	HGNC:2740	12033.5361	100646.39499999999	45392.716	55790.044	41248.922	82751.016	83479.141	118869.924	118869.924	71994.747	39183.477
ASLEAAIADAEQR	9	Pat_31A_1.35707.35707.2	ENSG00000170421|KRT8, ENSG00000170421|-|chr12:g.53298602:C>T',, ENSG00000170421|-|chr12:g.53298602:C>T']	ENSG00000170421	1	HGNC:6446	178949.0511	629758.2622000001	718640.344	544325.0638	224692.4456	799471.257	4347822.81	3458035.043	3738261.815999999	359564.792	304682.7084
TASGAVDEDALTLEELEEQQR	1	Pat_31A_FT.47898.47898.3	ENSG00000033030|ZCCHC8, ENSG00000033030|-|chr12:g.122964738:T>C',, ENSG00000033030|-|chr12:g.122962836:A>C',, ENSG00000033030|-|chr12:g.122966078:C>G',, ENSG00000033030|-|chr12:g.122966108:C>T',, ENSG00000033030|-|chr12:g.122958790:C>T',, ENSG00000033030|-|chr12:g.122983394:C>G',, ENSG00000033030|-|chr12:g.122983409:T>G']	ENSG00000033030	1	HGNC:25265	941.74286	4228.2	1110.8191	2844.4243	1104.0586	8479.773000000001	8645.413	9607.351999999999	6436.2236	14927.25	0
LQNTGVADGYPVR	2	Pat_31A_2.30191.30191.2	ENSG00000129116|PALLD, ENSG00000129116|+|chr4:g.169433356:T>C',, ENSG00000129116|+|chr4:g.169589396:G>C',, ENSG00000129116|+|chr4:g.169589396:G>C']	ENSG00000129116	1	HGNC:17068	0	5869.66	5869.66	2390.0029999999997	852.7763	60311.832	60311.832	51858.184	51858.184	2964.542	2964.542
EGIDPTPYYWYTDQR	2	Pat_31A_1.34759.34759.2	ENSG00000134440|NARS, ENSG00000134440|-|chr18:g.55273172:G>A',, ENSG00000134440|-|chr18:g.55273172:G>A']	ENSG00000134440	1	HGNC:7643	4676.1167	28422.59	28422.59	12084.871000000001	7146.231	70690.25	83644.8	225633.77	225633.77	16627.586	16627.586
EVSQVDTICECLLEHEEQVLR	1	Pat_31A_1.49554.49554.3	ENSG00000069248|NUP133, ENSG00000069248|-|chr1:g.229593913:AT>A',, ENSG00000069248|-|chr1:g.229594003:C>T',, ENSG00000069248|-|chr1:g.229623338:T>C',, ENSG00000069248|-|chr1:g.229631734:T>C',, ENSG00000069248|-|chr1:g.229631734:T>C']	ENSG00000069248	1	HGNC:18016	14672.046	86710.9	63241.56	61194.465	30586.667999999998	186520.52	186520.52	299062.06	299062.06	52769.098	52769.098
ESEPQAAAEPAEAK	2	Pat_31A_FT.25709.25709.3	ENSG00000176788|BASP1, ENSG00000176788|+|chr5:g.17275600:G>A']	ENSG00000176788	1	HGNC:957	5454.4363	17789.106	15458.9525	14914.1196	8788.6675	39551.918000000005	23072.379	119839.67	62548.151	28694.48	1584.30075
GTELDDGIQADSGPINDTDANPR	1	Pat_31A_FT.37744.37744.3	ENSG00000165806|CASP7, ENSG00000165806|+|chr10:g.115489152:C>G',, ENSG00000165806|+|chr10:g.115489152:C>G']	ENSG00000165806	1	HGNC:1508	2007.8657	8221.554	7125.9395	10221.984	4202.967000000001	9794.988000000001	9505.019	27974.916	14301.951000000001	8694.684000000001	0
QCANLQNAIADAEQR	7	Pat_31A_2.34318.34318.2	ENSG00000186081|KRT5, ENSG00000186081|-|chr12:g.52913806:C>T',, ENSG00000186081|-|chr12:g.52913668:C>T',, ENSG00000186081|-|chr12:g.52912790:C>T',, ENSG00000186081|-|chr12:g.52911743:G>C',, ENSG00000186081|-|chr12:g.52913813:C>T',, ENSG00000186081|-|chr12:g.52913894:G>A']	ENSG00000186081	1	HGNC:6442	40220.38740000001	285347.476	827989.983	172351.5877	145269.45200000002	1955792.553	1300278.026	1242840.7440000002	1286115.975	153480.45820000002	58897.37840000001
GVVPLAGTDGETTTQGLDGLSER	2	Pat_31A_1.37656.37656.2	ENSG00000109107|ALDOC, ENSG00000109107|-|chr17:g.26902546:G>T',, ENSG00000109107|-|chr17:g.26902546:G>T']	ENSG00000109107	1	HGNC:418	13460.880299999999	144988.786	115767.731	96576.674	42069.274	482386.994	346734.42	719294.9400000001	372577.68	73911.322	24848.751
DADIGVAEAER	5	Pat_31A_FT.26813.26813.2	ENSG00000132589|FLOT2, ENSG00000132589|-|chr17:g.27208842:C>T',, ENSG00000132589|-|chr17:g.27208842:C>T']	ENSG00000132589	1	HGNC:3758	45961.625400000004	149407.199	164064.4	103029.88	61746.60160000001	199055.361	148741.374	375077.307	241511.903	191359.925	10637.91457
ELSDQAGSEFENSDVR	1	Pat_31A_FT.33417.33417.2	ENSG00000165868|HSPA12A, ENSG00000165868|-|chr10:g.118434837:G>T',, ENSG00000165868|-|chr10:g.118434458:C>T',, ENSG00000165868|-|chr10:g.118434558:A>G',, ENSG00000165868|-|chr10:g.118435976:G>A',, ENSG00000165868|-|chr10:g.118458243:G>T',, ENSG00000165868|-|chr10:g.118464789:T>A',, ENSG00000165868|-|chr10:g.118434699:C>T',, ENSG00000165868|-|chr10:g.118434537:G>T']	ENSG00000165868	1	HGNC:19022	9121.929	34693.297	44530.17	29535.756	13356.626	75252.41	41879.746	96617.85	175620.27	15417.976	5048.5615
SENGLEFTSSGSANTETTK	1	Pat_31A_1.25488.25488.3	ENSG00000213585|VDAC1	ENSG00000213585	1	HGNC:12669	1197.4341	10018.116	10018.116	10292.273000000001	1281.6765	29092.6	33792.23	110063.445	110063.445	7576.7153	7576.7153
QQEELLAEENQR	4	Pat_31A_FT.27763.27763.2	ENSG00000178209|PLEC, ENSG00000178209|-|chr8:g.145008183:C>T',, ENSG00000178209|-|chr8:g.144995759:G>A',, ENSG00000178209|-|chr8:g.145016667:C>T',, ENSG00000178209|-|chr8:g.144994888:G>A',, ENSG00000178209|-|chr8:g.145010020:G>A',, ENSG00000178209|-|chr8:g.144996968:C>T',, ENSG00000178209|-|chr8:g.144990901:C>T',, ENSG00000178209|-|chr8:g.145001648:C>T',, ENSG00000178209|-|chr8:g.145007187:G>A',,…	ENSG00000178209	1	HGNC:9069	6134.497200000001	25583.8643	23274.585	28499.2085	13867.647100000002	378971.90800000005	82981.283	194838.17500000002	135360.386	18051.8886	1819.4962
EAEETQSTLQAECDQYR	4	Pat_31A_FT.28127.28127.3	ENSG00000125844|RRBP1, ENSG00000125844|-|chr20:g.17639529:C>T',, ENSG00000125844|-|chr20:g.17640795:G>A',, ENSG00000125844|-|chr20:g.17640795:G>A']	ENSG00000125844	1	HGNC:10448	47821.241	47977.621	34915.587	172336.947	31121.783000000003	187414.462	124274.435	374811.446	208764.309	112248.916	7096.3784
ASVEDADTQSK	1	Pat_31A_FT.19220.19220.2	ENSG00000175203|DCTN2, ENSG00000175203|-|chr12:g.57927879:G>A',, ENSG00000175203|-|chr12:g.57927879:G>A']	ENSG00000175203	1	HGNC:2712	2582.3154	8614.323	15003.515	47177.78	2880.3904000000002	51666.28	38378.484	93945.36	64833.77	9455.07	804.5387
QLAEEDAAR	2	Pat_31A_FT.11819.11819.2	ENSG00000178209|PLEC, ENSG00000178209|-|chr8:g.145008183:C>T',, ENSG00000178209|-|chr8:g.144995759:G>A',, ENSG00000178209|-|chr8:g.145016667:C>T',, ENSG00000178209|-|chr8:g.144994888:G>A',, ENSG00000178209|-|chr8:g.144996236:C>G',, ENSG00000178209|-|chr8:g.145010020:G>A',, ENSG00000178209|-|chr8:g.144996968:C>T',, ENSG00000178209|-|chr8:g.144990901:C>T',, ENSG00000178209|-|chr8:g.145001648:C>T',,…	ENSG00000178209	1	HGNC:9069	13707.0343	42478.683999999994	20239.22	55331.513999999996	13339.600999999999	103148.34	90399.05799999999	143807.33500000002	72696.424	40378.076	0
LSSDCEDQIR	1	Pat_31A_FT.22099.22099.2	ENSG00000090863|GLG1, ENSG00000090863|-|chr16:g.74501676:G>T',, ENSG00000090863|-|chr16:g.74537629:C>A',, ENSG00000090863|-|chr16:g.74537629:C>A']	ENSG00000090863	1	HGNC:4316	921.5205	6452.47	4614.9336	9055.548	3515.89	19436.139	33760.047	54632.414000000004	23517.762000000002	5167.2393	0
SGAQASSTPLSPTR	19	Pat_31A_3.33378.33378.2	ENSG00000160789|LMNA, ENSG00000160789|+|chr1:g.156084902:G>A',, ENSG00000160789|+|chr1:g.156108510:C>T',, ENSG00000160789|+|chr1:g.156104629:C>T',, ENSG00000160789|+|chr1:g.156106151:G>A',, ENSG00000160789|+|chr1:g.156106776:G>A',, ENSG00000160789|+|chr1:g.156106776:G>A']	ENSG00000160789	1	HGNC:6636	34692.73466	461935.53315000003	494420.0485000001	331990.744	120082.53109999996	2859733.5110000004	2935741.0917000007	4113221.547	4078760.141999999	296854.32329999993	224118.3868
TASGDYIDSSWELR	1	Pat_31A_1.30727.30727.2	ENSG00000149781|FERMT3, ENSG00000149781|+|chr11:g.63988026:G>A',, ENSG00000149781|+|chr11:g.63987788:G>A',, ENSG00000149781|+|chr11:g.63990785:G>A',, ENSG00000149781|+|chr11:g.63990615:G>A',, ENSG00000149781|+|chr11:g.63978768:G>A',, ENSG00000149781|+|chr11:g.63978768:G>A']	ENSG00000149781	1	HGNC:23151	38590.2	265146.78	265146.78	229706.86	62433.613	164841.75	199633.5	525604.75	525604.75	527951.25	527951.25
AQQELEEQTR	2	Pat_31A_FT.15013.15013.2	ENSG00000147065|MSN, ENSG00000147065|+|chrX:g.64956773:A>C',, ENSG00000147065|+|chrX:g.64959028:A>G',, ENSG00000147065|+|chrX:g.64957088:A>C',, ENSG00000147065|+|chrX:g.64958471:C>T',, ENSG00000147065|+|chrX:g.64949318:C>T',, ENSG00000147065|+|chrX:g.64957148:A>C',, ENSG00000147065|+|chrX:g.64959036:C>T']	ENSG00000147065	1	HGNC:7373	5975.82515	54325.555	39017.462700000004	25400.7856	9181.228430000001	121104.669	110938.682	105388.243	109376.30500000001	17163.5128	3509.2346
EAESSPFVER	4	Pat_31A_FT.25216.25216.2	ENSG00000166598|HSP90B1	ENSG00000166598	1	HGNC:12028	12275.0996	29637.224599999998	80253.26879999999	40572.872	14288.509600000001	219643.6685	436763.11199999996	837535.9456	369848.4775	46836.049000000006	5052.0093
NPDDITNEEYGEFYK	2	Pat_31A_1.32518.32518.2	ENSG00000080824|HSP90AA1, ENSG00000080824|-|chr14:g.102552709:C>T',, ENSG00000080824|-|chr14:g.102551204:C>G',, ENSG00000080824|-|chr14:g.102552350:C>T',, ENSG00000080824|-|chr14:g.102552350:C>T']	ENSG00000080824	1	HGNC:5253	24840.0446	519863.67000000004	519863.67000000004	270874	97322.52	1738082.24	2821516.54	4923355.7	4923355.7	271180.96	144648.32799999998
EQAELEAAR	1	Pat_31A_FT.14700.14700.2	ENSG00000178209|PLEC, ENSG00000178209|-|chr8:g.145008183:C>T',, ENSG00000178209|-|chr8:g.144995759:G>A',, ENSG00000178209|-|chr8:g.145016667:C>T',, ENSG00000178209|-|chr8:g.144994888:G>A',, ENSG00000178209|-|chr8:g.144996236:C>G',, ENSG00000178209|-|chr8:g.145010020:G>A',, ENSG00000178209|-|chr8:g.144996968:C>T',, ENSG00000178209|-|chr8:g.144990901:C>T',, ENSG00000178209|-|chr8:g.145001648:C>T',,…	ENSG00000178209	1	HGNC:9069	10989.006000000001	90299.75	19274.318	66252.84	15363.403	85595.95	104884.516	111612.12	67517.63	43730.305	2571.0764
EILGTAQSVGCNVDGR	4	Pat_31A_2.34331.34331.2	ENSG00000197958|RPL12	ENSG00000197958	1	HGNC:10302	8040.955199999999	202356.084	298939.56200000003	70335.054	46735.28	518614.95999999996	577715.6299999999	968518.5199999999	840263.83	74957.946	46402.683999999994
SQLEESISQLR	1	Pat_31A_1.30871.30871.2	ENSG00000184831|APOO	ENSG00000184831	1	HGNC:28727	9857.267	76529.28	76529.28	30256.186	18759.354	188460.33	188460.33	578598.5	578598.5	42953.133	42953.133
LLEEENQESLR	1	Pat_31A_FT.36142.36142.2	ENSG00000132688|NES, ENSG00000132688|-|chr1:g.156641537:C>T',, ENSG00000132688|-|chr1:g.156639980:G>A',, ENSG00000132688|-|chr1:g.156641143:G>A',, ENSG00000132688|-|chr1:g.156639962:C>T',, ENSG00000132688|-|chr1:g.156640235:C>A']	ENSG00000132688	1	HGNC:7756	2415.3384	8302.016	765.7374	6962.7119999999995	1172.8535	8364.148000000001	5172.956	10872.916000000001	5398.345	4240.1943	0
HQLLEADISAHEDR	1	Pat_31A_1.21748.21748.4	ENSG00000197694|SPTAN1, ENSG00000197694|+|chr9:g.131388718:A>C',, ENSG00000197694|+|chr9:g.131388814:C>T',, ENSG00000197694|+|chr9:g.131379968:G>A',, ENSG00000197694|+|chr9:g.131388752:A>G',, ENSG00000197694|+|chr9:g.131346711:G>A',, ENSG00000197694|+|chr9:g.131344110:C>T',, ENSG00000197694|+|chr9:g.131341955:G>C',, ENSG00000197694|+|chr9:g.131341955:G>C']	ENSG00000197694	1	HGNC:11273	1557.2041	12964.531	12964.531	3906.8203	2580.741	27429.682	27429.682	48123.598	48123.598	4585.3115	4585.3115
DAAAPAEPQAQHTR	1	Pat_31A_FT.9143.9143.3	ENSG00000109501|WFS1, ENSG00000109501|+|chr4:g.6303354:G>A',, ENSG00000109501|+|chr4:g.6304103:G>A',, ENSG00000109501|+|chr4:g.6304103:G>A']	ENSG00000109501	1	HGNC:12762	2837.7309999999998	4181.791	2199.1116	4334.496	1177.828	3346.8696	4439.862	3291.4604	3121.1653	3259.2070000000003	0
QIQVNDEDVR	1	Pat_31A_FT.26833.26833.2	ENSG00000112210|RAB23, ENSG00000112210|-|chr6:g.57059645:T>G',, ENSG00000112210|-|chr6:g.57059645:T>G']	ENSG00000112210	1	HGNC:14263	795.16895	4950.0103	7630.4014	6855.8735	2158.2395	9793.077	5120.3877	10383.784	6557.5957	4276.3145	0
VGGTSDVEVNEK	3	Pat_31A_FT.32017.32017.2	ENSG00000144381|HSPD1, ENSG00000144381|-|chr2:g.198358179:C>G',, ENSG00000144381|-|chr2:g.198352688:G>C',, ENSG00000144381|-|chr2:g.198352688:G>C']	ENSG00000144381	1	HGNC:5261	9505.592400000001	30868.406500000005	33504.6098	25411.8117	8979.597099999999	97986.384	146671.076	285510.235	262299.744	29777.756500000003	16202.113799999997
EVASNSELVQSSR	5	Pat_31A_1.16638.16638.3	ENSG00000186832|KRT16, ENSG00000186832|-|chr17:g.39767713:C>T',, ENSG00000186832|-|chr17:g.39767966:G>A',, ENSG00000186832|-|chr17:g.39767227:T>A',, ENSG00000186832|-|chr17:g.39767227:T>A']	ENSG00000186832	1	HGNC:6423	8095.692500000001	34484.8087	28431.151999999995	22290.5285	13235.2608	74343.038	475721.073	49983.477999999996	54460.63799999999	13696.077200000002	10163.98686
SEAPNWATQDSGFY	1	Pat_31A_1.32555.32555.2	ENSG00000104408|EIF3E, ENSG00000104408|-|chr8:g.109229610:G>A',, ENSG00000104408|-|chr8:g.109241340:T>G',, ENSG00000104408|-|chr8:g.109241340:T>G']	ENSG00000104408	1	HGNC:3277	29700.78	145175.1	97974.02	119797.59	41356.645	126680.94	159685.44	235773.55	235773.55	126267.81	126267.81
EEVEQCQQLAEAR	1	Pat_31A_FT.24515.24515.2	ENSG00000163820|FYCO1, ENSG00000163820|-|chr3:g.46008790:G>A',, ENSG00000163820|-|chr3:g.46009864:C>G',, ENSG00000163820|-|chr3:g.46010077:C>T',, ENSG00000163820|-|chr3:g.46007917:G>T',, ENSG00000163820|-|chr3:g.46007917:G>T']	ENSG00000163820	1	HGNC:14673	14427.583	11239.418	8920.86	11635.249	5439.1934	58191.29	26138.47	55410.355	60377.63	13326.335	0
QLIIEDPYYGNDSDFETVYQQCVR	1	Pat_31A_2.53407.53407.3	ENSG00000143727|ACP1	ENSG00000143727	1	HGNC:122	2089.089	43260.434	43260.434	40051.67	12438.828000000001	42739.633	42739.633	85251.36	85251.36	14340.766000000001	14340.766000000001
FEETTADGR	5	Pat_31A_FT.14852.14852.2	ENSG00000164687|FABP5	ENSG00000164687	1	HGNC:3560	3143.8088	87348.76465	30448.8851	151163.839	71814.34215000001	2136469.963	2678412.118	337466.174	460278.04630000005	4965.8229599999995	0
GLEVTAYSPLGSSDR	3	Pat_31A_2.41251.41251.2	ENSG00000117448|AKR1A1, ENSG00000117448|+|chr1:g.46032248:C>T',, ENSG00000117448|+|chr1:g.46032248:C>T']	ENSG00000117448	1	HGNC:380	21456.383	140330.036	140330.036	113814.04699999999	43518.477	374724.02	393439.63	951762.964	951762.964	100982.73199999999	100982.73199999999
WVVIGDENYGEGSSR	1	Pat_31A_2.38801.38801.2	ENSG00000100412|ACO2, ENSG00000100412|+|chr22:g.41914559:G>A',, ENSG00000100412|+|chr22:g.41924576:G>A',, ENSG00000100412|+|chr22:g.41924576:G>A']	ENSG00000100412	1	HGNC:118	17752.814	52583.14	52583.14	79951.56	9516.364	85802.766	85802.766	235398.73	235398.73	19181.578	19181.578
TPAQFDADELR	1	Pat_31A_2.31594.31594.2	ENSG00000135046|ANXA1	ENSG00000135046	1	HGNC:533	7379.9526	949319.44	949319.44	192771.52	192771.52	1614178.1	1614178.1	489118.47	489118.47	60551.14	60551.14
AGVEEQEGLLSFQEDR	2	Pat_31A_FT.44389.44389.3	ENSG00000167880|EVPL, ENSG00000167880|-|chr17:g.74006272:C>A',, ENSG00000167880|-|chr17:g.74015086:C>T',, ENSG00000167880|-|chr17:g.74011575:G>C',, ENSG00000167880|-|chr17:g.74011633:G>A',, ENSG00000167880|-|chr17:g.74011633:G>A']	ENSG00000167880	1	HGNC:3503	10983.1833	202053.33400000003	26623.116	32768.191999999995	21868.7587	305701.037	128195.66200000001	112211.14199999999	46025.798	21852.8766	0
TAVVVGTITDDVR	7	Pat_31A_1.33552.33552.2	ENSG00000063177|RPL18	ENSG00000063177	1	HGNC:10310	31194.4272	679221.7463	880440.8685999999	254579.66199999998	137435.0107	2095752.158	2402627.063	5714477.100000001	5462100.32	234078.49800000002	184618.9363
GTVTDFPGFDER	4	Pat_31A_FT.43787.43787.2	ENSG00000164111|ANXA5, ENSG00000164111|-|chr4:g.122604580:A>G',, ENSG00000164111|-|chr4:g.122599587:A>C',, ENSG00000164111|-|chr4:g.122599587:A>C']	ENSG00000164111	1	HGNC:543	44742.6034	2370679.098	2377791.493	280881.32	269219.2004	2445472.533	2495620.653	3781239.97	3699901.21	203141.494	191933.2831
CDLELETNGR	2	Pat_31A_FT.29350.29350.2	ENSG00000198959|TGM2, ENSG00000198959|-|chr20:g.36769726:C>A',, ENSG00000198959|-|chr20:g.36760745:G>C',, ENSG00000198959|-|chr20:g.36766614:G>A',, ENSG00000198959|-|chr20:g.36775260:G>A',, ENSG00000198959|-|chr20:g.36789911:C>T',, ENSG00000198959|-|chr20:g.36758748:T>C',, ENSG00000198959|-|chr20:g.36784408:C>T',, ENSG00000198959|-|chr20:g.36784408:C>T']	ENSG00000198959	1	HGNC:11778	7575.2748	30482.810700000002	42914.369000000006	32091.965000000004	13976.1125	188907.147	56878.575000000004	268559.12	106501.5	20934.1394	1352.5874
SEPEDPVTER	2	Pat_31A_FT.16329.16329.2	ENSG00000033011|ALG1	ENSG00000033011	1	HGNC:18294	11015.807700000001	38773.756	6596.4089	28598.936999999998	19504.2055	17864.3554	17337.877	46207.47899999999	23817.3564	78905.727	0
GGELVYTDSEAR	1	Pat_31A_FT.25589.25589.2	ENSG00000178209|PLEC, ENSG00000178209|-|chr8:g.145008183:C>T',, ENSG00000178209|-|chr8:g.144995759:G>A',, ENSG00000178209|-|chr8:g.145016667:C>T',, ENSG00000178209|-|chr8:g.144994888:G>A',, ENSG00000178209|-|chr8:g.144996236:C>G',, ENSG00000178209|-|chr8:g.145010020:G>A',, ENSG00000178209|-|chr8:g.144996968:C>T',, ENSG00000178209|-|chr8:g.144990901:C>T',, ENSG00000178209|-|chr8:g.145001648:C>T',,…	ENSG00000178209	1	HGNC:9069	9220.646	20887.945	3787.8594	16191.083999999999	8196.063	31039.847999999998	21041.998	42038.5	16184.25	16935.188000000002	0
DEVQNAVQR	1	Pat_31A_FT.12864.12864.2	ENSG00000163359|COL6A3, ENSG00000163359|-|chr2:g.238249544:GA>G',, ENSG00000163359|-|chr2:g.238275518:AC>A',, ENSG00000163359|-|chr2:g.238280477:G>A',, ENSG00000163359|-|chr2:g.238283189:G>A',, ENSG00000163359|-|chr2:g.238296320:C>T',, ENSG00000163359|-|chr2:g.238253406:C>T',, ENSG00000163359|-|chr2:g.238247734:C>G',, ENSG00000163359|-|chr2:g.238283510:C>T',, ENSG00000163359|-|chr2:g.238280852:G>…	ENSG00000163359	1	HGNC:2213	827.0536	0	3111.6209999999996	667.6674	1086.6516	36694.355	6642.0757	10252.721	20425.607	1975.6241	0
FLEQQNAALAAEVNR	6	Pat_31A_2.49573.49573.2	ENSG00000175084|DES, ENSG00000175084|+|chr2:g.220290391:G>C',, ENSG00000175084|+|chr2:g.220283497:C>T',, ENSG00000175084|+|chr2:g.220284847:A>T',, ENSG00000175084|+|chr2:g.220283360:C>T']	ENSG00000175084	1	HGNC:2770	5537.996	342805.1975	250896.01760000002	271983.4623	264302.3723	11662334.48	11475216.81	3903036.3649999998	2280172.8899999997	174628.3286	66267.7354
YSSDDTLDR	1	Pat_31A_FT.12927.12927.2	ENSG00000136155|SCEL, ENSG00000136155|+|chr13:g.78191967:T>G',, ENSG00000136155|+|chr13:g.78173873:G>T',, ENSG00000136155|+|chr13:g.78141837:G>A',, ENSG00000136155|+|chr13:g.78173862:G>A',, ENSG00000136155|+|chr13:g.78173862:G>A']	ENSG00000136155	1	HGNC:10573	13215.082	347480.06	12944.443000000001	42945.094000000005	17592.498	364824.06	287738.72	69070.71	73528.6	14156.383999999998	1331.4438
QEVEENLNEVYR	1	Pat_31A_FT.35371.35371.2	ENSG00000132470|ITGB4, ENSG00000132470|+|chr17:g.73725378:C>T',, ENSG00000132470|+|chr17:g.73723280:C>T',, ENSG00000132470|+|chr17:g.73738803:G>A',, ENSG00000132470|+|chr17:g.73732433:A>G',, ENSG00000132470|+|chr17:g.73732433:A>G']	ENSG00000132470	1	HGNC:6158	17602.455	38458.027	118842.53	49457.14	33239.203	229087.05	563465.2	476163.4	288554.16	40866.4	6225.0293
IFTSIGEDYDER	2	Pat_31A_1.34263.34263.2	ENSG00000167085|PHB, ENSG00000167085|-|chr17:g.47484147:C>T',, ENSG00000167085|-|chr17:g.47484147:C>T']	ENSG00000167085	1	HGNC:8912	19017.564	277596.19	298037.99	150251.351	83533.443	1697655.75	1800190	4110250.34	3967492.25	309260.95499999996	282322.94399999996
EGPYSISVLYGDEEVPR	3	Pat_31A_2.46845.46845.2	ENSG00000196924|FLNA, ENSG00000196924|-|chrX:g.153581155:C>T',, ENSG00000196924|-|chrX:g.153590917:G>C',, ENSG00000196924|-|chrX:g.153590917:G>C']	ENSG00000196924	1	HGNC:3754	4351.9915	102338.748	104781.459	26244.5495	18873.9515	472924.82800000004	474330.5040000001	329661.147	325686.485	25934.8524	14809.4274
SEDTGLDSVATR	1	Pat_31A_FT.22594.22594.2	ENSG00000172046|USP19, ENSG00000172046|-|chr3:g.49148992:G>A',, ENSG00000172046|-|chr3:g.49154673:C>T',, ENSG00000172046|-|chr3:g.49147760:C>A',, ENSG00000172046|-|chr3:g.49147760:C>A']	ENSG00000172046	1	HGNC:12617	2341.6982	8626.139000000001	2455.7870000000003	6122.1235	3736.2188	8698.86	10098.399	15010.973999999998	7648.611999999999	8360.644	0
YEELQQTAGR	4	Pat_31A_FT.23882.23882.2	ENSG00000186081|KRT5, ENSG00000186081|-|chr12:g.52913806:C>T',, ENSG00000186081|-|chr12:g.52913668:C>T',, ENSG00000186081|-|chr12:g.52910601:C>T',, ENSG00000186081|-|chr12:g.52912790:C>T',, ENSG00000186081|-|chr12:g.52911743:G>C',, ENSG00000186081|-|chr12:g.52913813:C>T',, ENSG00000186081|-|chr12:g.52913894:G>A']	ENSG00000186081	1	HGNC:6442	9855.167	27821.855	59387.8114	16032.229	12971.6926	146739.8023	143498.57330000002	23440.8914	16666.9377	37423.984	0
YTGEDFDEDLR	1	Pat_31A_FT.35443.35443.2	ENSG00000197102|DYNC1H1, ENSG00000197102|+|chr14:g.102452591:G>A',, ENSG00000197102|+|chr14:g.102446806:A>T',, ENSG00000197102|+|chr14:g.102467294:C>T',, ENSG00000197102|+|chr14:g.102455061:C>T',, ENSG00000197102|+|chr14:g.102502906:C>T',, ENSG00000197102|+|chr14:g.102510245:C>G',, ENSG00000197102|+|chr14:g.102446221:A>C',, ENSG00000197102|+|chr14:g.102446147:G>A',, ENSG00000197102|+|chr14:g.1024…	ENSG00000197102	1	HGNC:2961	7862.5186	32230.197	22173.457000000002	22539.041	14392.913	122618.28	107219.17	226707.3	130167.47	19496.398	0
QCQTLQVSVADAEQR	5	Pat_31A_2.28712.28712.2	ENSG00000170477|KRT4, ENSG00000170477|-|chr12:g.53205757:T>C',, ENSG00000170477|-|chr12:g.53207628:G>A',, ENSG00000170477|-|chr12:g.53204559:T>C',, ENSG00000170477|-|chr12:g.53204559:T>C']	ENSG00000170477	1	HGNC:6441	13089.4115	209872.9473	311293.481	123050.89180000001	76026.1288	3854586.7860000003	2343403.226	2319118.855	1685701.755	197460.3	131554.913
QQGQEEQVQEAK	2	Pat_31A_FT.16751.16751.3	ENSG00000029534|ANK1, ENSG00000029534|-|chr8:g.41582033:T>C',, ENSG00000029534|-|chr8:g.41577351:G>A',, ENSG00000029534|-|chr8:g.41566438:C>T',, ENSG00000029534|-|chr8:g.41584811:T>G',, ENSG00000029534|-|chr8:g.41584821:C>T',, ENSG00000029534|-|chr8:g.41582031:G>T',, ENSG00000029534|-|chr8:g.41551532:C>T',, ENSG00000029534|-|chr8:g.41552791:C>T',, ENSG00000029534|-|chr8:g.41550353:T>C',, ENSG0000…	ENSG00000029534	1	HGNC:492	1262.5809	5557.5825	28112.257999999998	12829.573999999999	6473.501	17714.797	15416.333	26013.373	17195.104	7839.6113	0
TSIDAYDNFDNISLAQR	1	Pat_31A_2.43373.43373.2	ENSG00000141367|CLTC, ENSG00000141367|+|chr17:g.57743965:T>C',, ENSG00000141367|+|chr17:g.57737921:C>T',, ENSG00000141367|+|chr17:g.57738925:A>T',, ENSG00000141367|+|chr17:g.57743578:A>T',, ENSG00000141367|+|chr17:g.57743578:A>T']	ENSG00000141367	1	HGNC:2092	1583.3857	22240.683999999997	22240.683999999997	12654.721000000001	4367.51	82370.24	96735.93	239658.47	117368.58	6773.3769999999995	1555.0139
EVWEELDGLDPNR	4	Pat_31A_FT.52143.52143.2	ENSG00000104805|NUCB1	ENSG00000104805	1	HGNC:8043	4055.1427	6334.0075	9922.623	7100.9030999999995	3331.59424	33135.835	41322.117699999995	64491.364	60185.883	7796.9194	0
EYSVEAEER	1	Pat_31A_FT.14207.14207.2	ENSG00000170854|RIOX2, ENSG00000170854|-|chr3:g.97678007:A>T',, ENSG00000170854|-|chr3:g.97678007:A>T']	ENSG00000170854	1	HGNC:19441	7704.308000000001	19710.023	4860.293	11429.586000000001	7062.2017	12221.32	11849.721000000001	23383.713	15906.944	31847.943	0
VVVTVEQTEEELER	1	Pat_31A_FT.50743.50743.2	ENSG00000090054|SPTLC1	ENSG00000090054	1	HGNC:11277	2742.6365	25711.01	6287.8804	27722.783	4802.677	37593.45	42232.92	75970.76	26529.767999999996	13149.798	0
QEKPAEKPAETPVATSPTATDSTSGDSSR	1	Pat_31A_1.23823.23823.4	ENSG00000119318|RAD23B, ENSG00000119318|+|chr9:g.110084328:C>T',, ENSG00000119318|+|chr9:g.110084328:C>T']	ENSG00000119318	1	HGNC:9813	1786.0244	29391.145	8512.176	9115.6045	1604.0187	37859.05	24969.791	78148.78	36216.95	7893.4395	7893.4395
NTGTEAPDYLATVDVDPK	3	Pat_31A_1.36828.36828.2	ENSG00000143416|SELENBP1, ENSG00000143416|-|chr1:g.151337060:G>A',, ENSG00000143416|-|chr1:g.151337060:G>A']	ENSG00000143416	1	HGNC:10719	9126.523000000001	191211.455	135551.1649	112442.00839999999	32118.5366	425218.931	424809.87999999995	1280755.44	1261439.5410000002	104981.2514	100389.766
IQGLTVEQAEAVVR	2	Pat_31A_2.52322.52322.2	ENSG00000197102|DYNC1H1, ENSG00000197102|+|chr14:g.102452591:G>A',, ENSG00000197102|+|chr14:g.102446806:A>T',, ENSG00000197102|+|chr14:g.102467294:C>T',, ENSG00000197102|+|chr14:g.102455061:C>T',, ENSG00000197102|+|chr14:g.102502906:C>T',, ENSG00000197102|+|chr14:g.102510245:C>G',, ENSG00000197102|+|chr14:g.102446221:A>C',, ENSG00000197102|+|chr14:g.102446147:G>A',, ENSG00000197102|+|chr14:g.1024…	ENSG00000197102	1	HGNC:2961	8141.7588	138846.24599999998	138846.24599999998	52719.702000000005	24239.128	266960.44	267929.06	451545.95	451545.95	43723.876000000004	24377.3127
LLEAHEEQNVDSYTESVK	1	Pat_31A_1.30790.30790.3	ENSG00000105402|NAPA, ENSG00000105402|-|chr19:g.47998850:G>A',, ENSG00000105402|-|chr19:g.47998850:G>A']	ENSG00000105402	1	HGNC:7641	2982.0164	30675.75	30675.75	12420.112	7065.0806	66771.98	67887.54	99085.32	99085.32	27317.558999999997	27317.558999999997
QGIETPEDQNDLR	1	Pat_31A_FT.27839.27839.2	ENSG00000168066|SF1, ENSG00000168066|-|chr11:g.64535175:G>C',, ENSG00000168066|-|chr11:g.64544080:C>T',, ENSG00000168066|-|chr11:g.64535100:G>T',, ENSG00000168066|-|chr11:g.64533369:G>C',, ENSG00000168066|-|chr11:g.64533369:G>C']	ENSG00000168066	1	HGNC:12950	3654.1082	5965.0244	9367.319	6086.7646	4661.8447	57045.66	49156.984000000004	67639.85	37490.887	6386.9297	0
NFYVEHPEVAR	1	Pat_31A_1.23894.23894.3	ENSG00000100201|DDX17	ENSG00000100201	1	HGNC:2740	2141.047	36078.547	36078.547	11848.382	7910.1025	55316.3	55316.3	119745.16	119745.16	14257.018	14257.018
VGDTSLDPNDFDFTVTGR	1	Pat_31A_1.42060.42060.2	ENSG00000169057|MECP2	ENSG00000169057	1	HGNC:6990	7556.963000000001	19937.195	51445.652	17076.867	9211.135	65344.137	65344.137	228588.05	228588.05	20240.64	20240.64
SNPEDQILYQTER	1	Pat_31A_FT.36973.36973.2	ENSG00000110917|MLEC	ENSG00000110917	1	HGNC:28973	791.0187400000001	5751.6885	2643.4959999999996	7776.8335	4079.025	5927.4985	6890.2915	28177.77	10114.612	5021.973	0
SLGDDISSETSGDFR	2	Pat_31A_FT.38065.38065.2	ENSG00000138772|ANXA3	ENSG00000138772	1	HGNC:541	37805.72	58450.756	327593.89	64432.975	48735.729	161593.883	259588.16999999998	477051.6	480462.75	57474.347	9905.924
LYDIEQQQIR	1	Pat_31A_1.28922.28922.2	ENSG00000165475|CRYL1	ENSG00000165475	1	HGNC:18246	153957.83	265815.47	265815.47	214432.14	103964.19	625774.06	625774.06	1349101.2	1349101.2	262847.47	262847.47
ADAAPAPESDPR	1	Pat_31A_FT.11913.11913.2	ENSG00000145214|DGKQ, ENSG00000145214|-|chr4:g.961386:T>A',, ENSG00000145214|-|chr4:g.959038:G>A',, ENSG00000145214|-|chr4:g.959038:G>A']	ENSG00000145214	1	HGNC:2856	18367.74	18280.244	5317.9126	25959.77	24163.642999999996	14434.651000000002	11537.608999999999	22245.484	12027.886999999999	52356.082	0
SPYTVTVGQACNPSACR	11	Pat_31A_4.35156.35156.2	ENSG00000196924|FLNA, ENSG00000196924|-|chrX:g.153581155:C>T',, ENSG00000196924|-|chrX:g.153590917:G>C',, ENSG00000196924|-|chrX:g.153590917:G>C']	ENSG00000196924	1	HGNC:3754	6042.1494	40207.65210000001	36046.338	30689.465299999996	13157.645540000001	622719.3169999999	948726.3319999999	288789.84300000005	253572.6265	23374.373200000002	11805.1968
GSMYDGLADNYNYGTTSR	2	Pat_31A_2.30491.30491.2	ENSG00000081277|PKP1, ENSG00000081277|+|chr1:g.201285758:A>T',, ENSG00000081277|+|chr1:g.201282442:C>T',, ENSG00000081277|+|chr1:g.201288985:A>G',, ENSG00000081277|+|chr1:g.201292240:A>C',, ENSG00000081277|+|chr1:g.201292240:A>C']	ENSG00000081277	1	HGNC:9023	38298.508	324018.9	86970.195	65497.2275	35642.678900000006	420217.89	473788.68999999994	179729.092	172405.5386	33368.697	28511.941000000003
NDECVLEDNSQR	1	Pat_31A_FT.17857.17857.2	ENSG00000127603|MACF1, ENSG00000127603|+|chr1:g.39827223:AC>A',, ENSG00000127603|+|chr1:g.39901283:G>C',, ENSG00000127603|+|chr1:g.39901260:C>A',, ENSG00000127603|+|chr1:g.39763365:G>T',, ENSG00000127603|+|chr1:g.39797055:A>G',, ENSG00000127603|+|chr1:g.39801815:A>C',, ENSG00000127603|+|chr1:g.39835817:A>G',, ENSG00000127603|+|chr1:g.39824532:T>C',, ENSG00000127603|+|chr1:g.39670795:G>T',, ENSG00…	ENSG00000127603	1	HGNC:13664	3397.0352	3136.6172	2973.9585	3590.8103	2112.4236	17644.51	16358.968	30650.299	15959.579	3453.887	586.99225
EVIAEEEPPTVTEPLPENR	2	Pat_31A_FT.43939.43939.3	ENSG00000131016|AKAP12, ENSG00000131016|+|chr6:g.151673285:A>C',, ENSG00000131016|+|chr6:g.151672422:G>A',, ENSG00000131016|+|chr6:g.151672285:A>G',, ENSG00000131016|+|chr6:g.151673589:G>A',, ENSG00000131016|+|chr6:g.151674326:A>C',, ENSG00000131016|+|chr6:g.151561719:G>A',, ENSG00000131016|+|chr6:g.151670629:C>T',, ENSG00000131016|+|chr6:g.151674721:G>A',, ENSG00000131016|+|chr6:g.151561770:C>T'…	ENSG00000131016	1	HGNC:370	25236.929900000003	85124.383	18661.691	74762.652	33395.8133	495787.87	335304.21	176682.07	101359.254	40797.388999999996	0
QIEELQQEAR	1	Pat_31A_FT.31069.31069.2	ENSG00000090615|GOLGA3, ENSG00000090615|-|chr12:g.133359013:G>A',, ENSG00000090615|-|chr12:g.133365741:G>A',, ENSG00000090615|-|chr12:g.133384549:G>A',, ENSG00000090615|-|chr12:g.133357412:T>C',, ENSG00000090615|-|chr12:g.133393324:C>T',, ENSG00000090615|-|chr12:g.133372721:G>A',, ENSG00000090615|-|chr12:g.133372438:C>A',, ENSG00000090615|-|chr12:g.133358999:G>C',, ENSG00000090615|-|chr12:g.13339…	ENSG00000090615	1	HGNC:4426	2498.6953	4814.831	4325.209	8090.411	2980.1792	18174.06	19661.75	43115.992	19769.111	7178.369000000001	800.78394
DNFHGLAIFLDTYPNDETTER	1	Pat_31A_1.48014.48014.3	ENSG00000169223|LMAN2, ENSG00000169223|-|chr5:g.176759242:C>T']	ENSG00000169223	1	HGNC:16986	24443.24	80768.89	80768.89	73211.87	73211.87	138700.92	218023.66	296907.28	296907.28	59229.348	59229.348
DLTTAGAVTQCYR	8	Pat_31A_2.28259.28259.2	ENSG00000105640|RPL18A	ENSG00000105640	1	HGNC:10311	11654.1743	135581.19014	265997.45874000003	102531.5251	54265.4819	1143422.838	1331206.8845	2643702.7420000006	1253893.147	116842.17370000001	46696.2909
VDCDQHSDIAQR	3	Pat_31A_FT.10619.10619.2	ENSG00000023318|ERP44, ENSG00000023318|-|chr9:g.102784481:C>G']	ENSG00000023318	1	HGNC:18311	9075.807400000002	25806.0106	8575.9486	38196.907	12441.143800000002	18750.5174	23477.333	55005.30699999999	29911.339	23112.6343	0
NHEEEISTLR	7	Pat_31A_FT.15181.15181.2	ENSG00000171345|KRT19, ENSG00000171345|-|chr17:g.39681180:T>G',, ENSG00000171345|-|chr17:g.39681180:T>G']	ENSG00000171345	1	HGNC:6436	10438.044100000001	31829.852	116835.174	69783.29699999999	19689.9719	479542.24100000004	1029363.0530000001	1402287.6	652098.275	68351.692	8158.5949
IEDLEEGQQVIR	1	Pat_31A_FT.42943.42943.2	ENSG00000175216|CKAP5, ENSG00000175216|-|chr11:g.46780870:A>T',, ENSG00000175216|-|chr11:g.46831325:G>A',, ENSG00000175216|-|chr11:g.46799042:G>C',, ENSG00000175216|-|chr11:g.46780960:G>C',, ENSG00000175216|-|chr11:g.46801763:A>G',, ENSG00000175216|-|chr11:g.46782175:A>G',, ENSG00000175216|-|chr11:g.46804902:A>T',, ENSG00000175216|-|chr11:g.46804902:A>T']	ENSG00000175216	1	HGNC:28959	7632.3438	33082.117	28352.727000000003	19936.408	11905.648000000001	79825.42	60356.555	140096.27	60520.492	24663.362999999998	1009.8415
EVFSSCSSEVVLSGDDEEYQR	2	Pat_31A_FT.41871.41871.3	ENSG00000124942|AHNAK, ENSG00000124942|-|chr11:g.62295776:T>G',, ENSG00000124942|-|chr11:g.62290365:T>C',, ENSG00000124942|-|chr11:g.62295549:C>T',, ENSG00000124942|-|chr11:g.62296271:G>A',, ENSG00000124942|-|chr11:g.62287549:C>T',, ENSG00000124942|-|chr11:g.62300583:C>T',, ENSG00000124942|-|chr11:g.62294188:T>G',, ENSG00000124942|-|chr11:g.62299055:T>C',, ENSG00000124942|-|chr11:g.62285441:A>G',…	ENSG00000124942	1	HGNC:347	15783.4354	27575.246	21205.8904	23694.675000000003	13005.103	44480.274000000005	41226.715	62009.259999999995	49592.375	18016.082000000002	7297.222
AEADVASLNR	4	Pat_31A_FT.25124.25124.2	ENSG00000140416|TPM1	ENSG00000140416	1	HGNC:12010	14672.613000000001	38772.713	32040.488999999998	45111.4246	34651.60062	1219107.38	77484.18849999999	526240.012	283453.842	32916.71396000001	4678.905
EAEDELSAR	3	Pat_31A_FT.13031.13031.2	ENSG00000196365|LONP1, ENSG00000196365|-|chr19:g.5693616:C>T',, ENSG00000196365|-|chr19:g.5693616:C>T']	ENSG00000196365	1	HGNC:9479	86262.9082	286137.957	55720.390999999996	456436.893	101622.79329999999	258407.745	322100.04000000004	967079.06	743617.575	227607.092	18470.6616
GHVEPGEDDLETALR	1	Pat_31A_FT.36850.36850.3	ENSG00000164978|NUDT2	ENSG00000164978	1	HGNC:8049	12766.466999999999	30062.12	67607.13	33917.39	18783.576	147979.12	156440.83	254832.47	98092.95	32300.7	0
EHEEAVSVDR	2	Pat_31A_FT.8304.8304.2	ENSG00000099810|MTAP, ENSG00000099810|+|chr9:g.21816758:G>A',, ENSG00000099810|+|chr9:g.21816758:G>A']	ENSG00000099810	1	HGNC:7413	13084.03735	1667.89784	13702.1024	11715.6444	6519.8475	24093.716999999997	40621.159	27431.1935	35312.756	1877.12317	647.3381
EVVEEAENGR	8	Pat_31A_FT.17867.17867.2	ENSG00000187514|PTMA, ENSG00000187514|+|chr2:g.232575277:C>A']	ENSG00000187514	1	HGNC:9623	64481.409	343943.90699999995	889463.6909000002	341805.2903	305683.2218	4726405.292	3281846.284999999	5113460.000000002	3722282.115	267607.61960000003	46041.707
AAQVAQDEEIAR	1	Pat_31A_FT.25015.25015.2	ENSG00000152492|CCDC50	ENSG00000152492	1	HGNC:18111	20244.623	30106.824	4531.2764	22554.246	18433.512	16976.727	12847.585	24602.257999999998	16603.104	58134.05	0
EGYYGYTGAFR	8	Pat_31A_2.29699.29699.2	ENSG00000091513|TF, ENSG00000091513|+|chr3:g.133494360:G>T',, ENSG00000091513|+|chr3:g.133467337:G>A',, ENSG00000091513|+|chr3:g.133478078:G>A',, ENSG00000091513|+|chr3:g.133485130:G>T',, ENSG00000091513|+|chr3:g.133485130:G>T']	ENSG00000091513	1	HGNC:11740	1937.3691	375398.18	376583.1993	118211.7693	80359.3779	2397320.666	2406198.6390000004	1228961.026	1404779.189	59179.27150000001	40398.48360000001
DNENVVNEYSSELEK	14	Pat_31A_FT.43576.43576.2	ENSG00000171564|FGB, ENSG00000171564|+|chr4:g.155490726:T>G',, ENSG00000171564|+|chr4:g.155490415:A>C',, ENSG00000171564|+|chr4:g.155487734:G>T',, ENSG00000171564|+|chr4:g.155487704:A>G']	ENSG00000171564	1	HGNC:3662	347826.612	995346.7294000001	45292387.87	125781.9899	2650835.6679999996	1192582.7253999999	1058275.3355999999	1596748.8965999996	1254655.4904999998	216221.33309999993	40886.7413
TEADVEEEALR	1	Pat_31A_FT.30943.30943.2	ENSG00000115648|MLPH, ENSG00000115648|+|chr2:g.238434285:C>G',, ENSG00000115648|+|chr2:g.238461010:C>T',, ENSG00000115648|+|chr2:g.238436011:G>A']	ENSG00000115648	1	HGNC:29643	18208.674	19314.268	16672.121	80704.71	13891.566	60721.875	48500.258	402918.47	240706.84	39758.758	5076.2144
ETQAQACPQEGTEAHGAR	2	Pat_31A_FT.6571.6571.3	ENSG00000173442|EHBP1L1, ENSG00000173442|+|chr11:g.65357637:G>A',, ENSG00000173442|+|chr11:g.65353031:C>T',, ENSG00000173442|+|chr11:g.65350727:C>T']	ENSG00000173442	1	HGNC:30682	0	2746.2140000000004	0	583.2019	533.14984	0	0	774.59845	0	1188.3944	0
YGPIADVSIVYDQQSR	1	Pat_31A_2.51613.51613.2	ENSG00000136527|TRA2B, ENSG00000136527|-|chr3:g.185643274:C>G',, ENSG00000136527|-|chr3:g.185643270:C>A',, ENSG00000136527|-|chr3:g.185643271:C>G',, ENSG00000136527|-|chr3:g.185643271:C>G']	ENSG00000136527	1	HGNC:10781	1722.0597	31241.885	31241.885	12634.327	6121.9976	117801.72	130492.73	238466.95	238466.95	15811.9	15811.9
QLEEEQQALQK	4	Pat_31A_1.25689.25689.2	ENSG00000198467|TPM2, ENSG00000198467|-|chr9:g.35683182:C>T']	ENSG00000198467	1	HGNC:12011	44489.403900000005	414521.63	315314.00800000003	143855.746	78343.01269999999	2007362.6500000001	1871588.705	1168207.947	1135589.037	114804.29060000001	108414.81915
LQQHIQELEAHLEAEEGAR	2	Pat_31A_1.40733.40733.4	ENSG00000105357|MYH14, ENSG00000105357|+|chr19:g.50775819:C>CGCCTACG',, ENSG00000105357|+|chr19:g.50713910:C>G',, ENSG00000105357|+|chr19:g.50805087:A>T',, ENSG00000105357|+|chr19:g.50789769:C>T',, ENSG00000105357|+|chr19:g.50753007:G>A',, ENSG00000105357|+|chr19:g.50771511:C>T',, ENSG00000105357|+|chr19:g.50784977:G>A',, ENSG00000105357|+|chr19:g.50781512:G>A',, ENSG00000105357|+|chr19:g.5078151…	ENSG00000105357	1	HGNC:23212	20618.45	1131100	876281.9099999999	899398.0399999999	227709.65000000002	2761059.1	2761059.1	4510200.9	4510200.9	275882.755	275882.755
SSSQEQEPSAPPEAHGPVCC	1	Pat_31A_FT.25189.25189.3	ENSG00000205356|TECPR1, ENSG00000205356|-|chr7:g.97860325:C>T',, ENSG00000205356|-|chr7:g.97860352:T>C',, ENSG00000205356|-|chr7:g.97870239:G>A',, ENSG00000205356|-|chr7:g.97875398:C>G',, ENSG00000205356|-|chr7:g.97874313:C>T',, ENSG00000205356|-|chr7:g.97846788:C>T',, ENSG00000205356|-|chr7:g.97846788:C>T']	ENSG00000205356	1	HGNC:22214	2440.9067	4365.3447	2520.5389999999998	3314.4983	684.455	4136.6465	3687.6946	9240.504	6461.4585	7194.476	0
HLEEEEGQLK	2	Pat_31A_1.19447.19447.2	ENSG00000163207|IVL, ENSG00000163207|+|chr1:g.152883049:A>G',, ENSG00000163207|+|chr1:g.152882821:T>C',, ENSG00000163207|+|chr1:g.152882821:T>G',, ENSG00000163207|+|chr1:g.152883465:C>A',, ENSG00000163207|+|chr1:g.152882716:A>C',, ENSG00000163207|+|chr1:g.152882385:A>C',, ENSG00000163207|+|chr1:g.152882720:A>C',, ENSG00000163207|+|chr1:g.152883151:T>G',, ENSG00000163207|+|chr1:g.152883538:A>G',, …	ENSG00000163207	1	HGNC:6187	9657.497	184416.25999999998	16580.1324	35252.075000000004	21371.203	384368.18999999994	251646.3	52817.728	39213.049	14606.036	5002.096
NLSSNEAISLEEIR	2	Pat_31A_1.33143.33143.2	ENSG00000253729|PRKDC, ENSG00000253729|-|chr8:g.48701554:G>GT',, ENSG00000253729|-|chr8:g.48825106:A>C',, ENSG00000253729|-|chr8:g.48752677:G>A',, ENSG00000253729|-|chr8:g.48707040:T>C',, ENSG00000253729|-|chr8:g.48736430:G>A',, ENSG00000253729|-|chr8:g.48691338:C>T',, ENSG00000253729|-|chr8:g.48690339:T>C',, ENSG00000253729|-|chr8:g.48769803:C>T',, ENSG00000253729|-|chr8:g.48706987:C>A',, ENSG00…	ENSG00000253729	1	HGNC:9413	1083.5516	12361.358999999999	12361.358999999999	6347.991999999999	3911.8457	28005.535	28851.244	18622.85	19088.172	3188.9993	3188.9993
CTYLVLDEADR	2	Pat_31A_1.29743.29743.2	ENSG00000100201|DDX17	ENSG00000100201	1	HGNC:2740	62788.066	767526.2	291038.12	287816.97	196085.95	956984.3	956984.3	1566497.2	1566497.2	442719.4	442719.4
LSDYDSSEEAIR	1	Pat_31A_FT.32236.32236.2	ENSG00000198677|TTC37, ENSG00000198677|-|chr5:g.94849286:G>C',, ENSG00000198677|-|chr5:g.94805575:C>T',, ENSG00000198677|-|chr5:g.94826655:C>A',, ENSG00000198677|-|chr5:g.94861118:G>C',, ENSG00000198677|-|chr5:g.94803674:C>A',, ENSG00000198677|-|chr5:g.94861202:T>A',, ENSG00000198677|-|chr5:g.94864761:G>A',, ENSG00000198677|-|chr5:g.94861177:G>C',, ENSG00000198677|-|chr5:g.94861177:G>C']	ENSG00000198677	1	HGNC:23639	2366.5364	11522.425	2998.1184	14104.13	2229.005	11775.453000000001	13400.883	28797.875	16119.341999999999	8422.698	0
APSTYGGGLSVSSSR	33	Pat_31A_4.35458.35458.2	ENSG00000186847|KRT14, ENSG00000186847|-|chr17:g.39739852:C>T',, ENSG00000186847|-|chr17:g.39738761:G>A',, ENSG00000186847|-|chr17:g.39739614:G>A',, ENSG00000186847|-|chr17:g.39743071:G>A',, ENSG00000186847|-|chr17:g.39739816:G>A']	ENSG00000186847	1	HGNC:6416	28717.712700000004	808298.8797600002	910075.3755400002	1337289.8224	99959.86734	2769622.582300001	30796497.357699998	1570511.9262999997	2236490.0266000004	387102.62226999993	305390.77869999997
EDTESLEIFQNEVAR	2	Pat_31A_FT.48015.48015.3	ENSG00000023318|ERP44, ENSG00000023318|-|chr9:g.102784481:C>G']	ENSG00000023318	1	HGNC:18311	2618.0747	16472.5867	32767.606	15005.5553	8337.5552	107004.10699999999	120863.33200000001	458359.72	189499.60600000003	34953.537	4248.7075
VYAYYNLEESCTR	6	Pat_31A_2.33866.33866.2	ENSG00000125730|C3, ENSG00000125730|-|chr19:g.6697558:C>A',, ENSG00000125730|-|chr19:g.6707931:C>T',, ENSG00000125730|-|chr19:g.6697682:C>T']	ENSG00000125730	1	HGNC:1318	8631.3955	594907.865	594907.865	92724.3541	53525.242	609180.8642	620245.5036	1146118.7850000001	1091668.415	72979.227	72979.227
ETVQLYEDEVR	1	Pat_31A_FT.36507.36507.2	ENSG00000182253|SYNM, ENSG00000182253|+|chr15:g.99672544:C>G',, ENSG00000182253|+|chr15:g.99645781:G>A',, ENSG00000182253|+|chr15:g.99670265:C>T',, ENSG00000182253|+|chr15:g.99671720:A>C',, ENSG00000182253|+|chr15:g.99670103:C>A',, ENSG00000182253|+|chr15:g.99672320:C>T',, ENSG00000182253|+|chr15:g.99671572:G>A',, ENSG00000182253|+|chr15:g.99671572:G>A']	ENSG00000182253	1	HGNC:24466	24384.602000000003	47166.085999999996	94363.83	59320.21	60078.305	1731945.2	243772.12	428449.1	231415.27	50684.355	4871.2393
GILEQGWQADSTTR	1	Pat_31A_1.29345.29345.2	ENSG00000198612|COPS8	ENSG00000198612	1	HGNC:24335	23519.998	63920.363	100798.28	59096.14	28074.607000000004	351039.84	229472.12	392766.97	221872.5	43064.957	43064.957
DLEGSDIDTR	2	Pat_31A_FT.21816.21816.2	ENSG00000124207|CSE1L, ENSG00000124207|+|chr20:g.47711404:G>GA',, ENSG00000124207|+|chr20:g.47711481:C>T',, ENSG00000124207|+|chr20:g.47691322:C>G',, ENSG00000124207|+|chr20:g.47691322:C>G']	ENSG00000124207	1	HGNC:2431	14174.614	131965.17	55682.27	53083.06	30750.297000000002	134237.17	183459.14	295831.75	227221.2	48164.515999999996	3929.5386
YIETDPANR	1	Pat_31A_FT.21659.21659.2	ENSG00000148180|GSN, ENSG00000148180|+|chr9:g.124089722:G>A',, ENSG00000148180|+|chr9:g.124074719:C>T',, ENSG00000148180|+|chr9:g.124074719:C>T']	ENSG00000148180	1	HGNC:4620	3959.5203	7605.4004	35514.863	15089.888	11904.415	213334.38	110566.914	121939.62	117845.97	12057.798999999999	1599.3572
ADELASQDGR	1	Pat_31A_FT.12342.12342.2	ENSG00000078304|PPP2R5C	ENSG00000078304	1	HGNC:9311	12018.26	28691.686	7314.1714	18600.715	11566.534	26820.137000000002	23999.115	29277.445	18296.05	25262.275	1124.8689
VVGEHVEVHAR	6	Pat_31A_1.15521.15521.3	ENSG00000004776|HSPB6	ENSG00000004776	1	HGNC:26511	2148.4189	10807.0714	2512.2056	16490.323299999996	822.10583	60991.6124	60991.6124	57109.3998	57109.3998	1842.5063	1842.5063
DIPGLTDTTVPR	2	Pat_31A_2.39810.39810.2	ENSG00000137154|RPS6	ENSG00000137154	1	HGNC:10429	31077.565499999997	348448.17	453524.39	161655.87	90434.04999999999	1085692.28	1057388.54	1828506.56	1203358.81	152299.31	152299.31
EFTESQLQEGK	5	Pat_31A_1.26004.26004.2	ENSG00000149591|TAGLN, ENSG00000149591|+|chr11:g.117073799:G>A',, ENSG00000149591|+|chr11:g.117073853:G>A',, ENSG00000149591|+|chr11:g.117073853:G>A']	ENSG00000149591	1	HGNC:11553	99183.06833000001	290953.387	567433.3123999999	299803.177	219873.5377	3748787.642	917010.912	2481759.2758	1468431.8958	238251.54499999998	45374.932
SDATADDLIDVVEGNR	1	Pat_31A_FT.51941.51941.2	ENSG00000185721|DRG1, ENSG00000185721|+|chr22:g.31807053:G>A',, ENSG00000185721|+|chr22:g.31823077:T>C',, ENSG00000185721|+|chr22:g.31822722:G>A']	ENSG00000185721	1	HGNC:3029	2580.8152	20760.7	3528.9412	10581.546999999999	1295.9967	27406.965	35198.95	73500.75	21879.98	12720.891000000001	0
GTVEPQLEAR	5	Pat_31A_FT.27526.27526.2	ENSG00000196924|FLNA, ENSG00000196924|-|chrX:g.153581155:C>T',, ENSG00000196924|-|chrX:g.153590917:G>C',, ENSG00000196924|-|chrX:g.153590917:G>C']	ENSG00000196924	1	HGNC:3754	138363.2024	310809.1086	39343.337759999995	250440.463	114732.829	321919.50200000004	62339.6708	220564.1024	110066.0011	141380.5005	0
LQEELAASDR	1	Pat_31A_FT.33116.33116.2	ENSG00000105357|MYH14, ENSG00000105357|+|chr19:g.50713910:C>G',, ENSG00000105357|+|chr19:g.50805087:A>T',, ENSG00000105357|+|chr19:g.50789769:C>T',, ENSG00000105357|+|chr19:g.50753007:G>A',, ENSG00000105357|+|chr19:g.50771511:C>T',, ENSG00000105357|+|chr19:g.50784977:G>A',, ENSG00000105357|+|chr19:g.50781512:G>A',, ENSG00000105357|+|chr19:g.50781512:G>A']	ENSG00000105357	1	HGNC:23212	50773.137	602713.7	312438.84	275296.7	179829.69	720872.4	915091.7	1222282.2	737761.9	720928.2	0
TLEQQENFEEVAR	1	Pat_31A_FT.35954.35954.2	ENSG00000151150|ANK3, ENSG00000151150|-|chr10:g.61831289:AT>A',, ENSG00000151150|-|chr10:g.61832520:C>T',, ENSG00000151150|-|chr10:g.61946646:C>T',, ENSG00000151150|-|chr10:g.61967940:C>T',, ENSG00000151150|-|chr10:g.61959930:C>A',, ENSG00000151150|-|chr10:g.61965624:C>T',, ENSG00000151150|-|chr10:g.61834078:T>G',, ENSG00000151150|-|chr10:g.61831401:G>C',, ENSG00000151150|-|chr10:g.61941178:A>G',…	ENSG00000151150	1	HGNC:494	33554.305	79899.67	29168.504	68460.375	39877.637	119458.24	104497.266	294721.34	195481.92	64991.9	2967.4727
DYSHYYTTIQDLR	3	Pat_31A_2.48732.48732.2	ENSG00000171345|KRT19, ENSG00000171345|-|chr17:g.39681180:T>G']	ENSG00000171345	1	HGNC:6436	7541.805899999999	314578.373	386230.273	140290.81699999998	39335.8297	1059650.7140000002	2663665.73	1688100.274	1764035.82	122424.38999999998	122424.38999999998
EVFTSSSSSSSR	7	Pat_31A_4.34018.34018.2	ENSG00000186832|KRT16, ENSG00000186832|-|chr17:g.39767713:C>T',, ENSG00000186832|-|chr17:g.39767966:G>A',, ENSG00000186832|-|chr17:g.39767227:T>A']	ENSG00000186832	1	HGNC:6423	2696.3225	540103.4833000001	36294.248100000004	129097.16786	2658.8523	138189.98010000002	2751862.4889999996	79289.33989999999	130816.5473	14931.73306	9107.903
IGAADYQPTEQDILR	1	Pat_31A_1.32904.32904.2	ENSG00000087258|GNAO1, ENSG00000087258|+|chr16:g.56362571:T>C',, ENSG00000087258|+|chr16:g.56362571:T>C']	ENSG00000087258	1	HGNC:4389	18954.887	128569.664	62322.555	139855.17	68080.336	314769.9	314769.9	782954.94	782954.94	69587.14	69587.14
EAEVGELQR	1	Pat_31A_FT.21525.21525.2	ENSG00000143367|TUFT1, ENSG00000143367|+|chr1:g.151512895:A>G',, ENSG00000143367|+|chr1:g.151512895:A>G']	ENSG00000143367	1	HGNC:12422	9079.408000000001	38353.85	26491.652000000002	26120.035	10841.238000000001	126024.27	120149.83	67162.27	42137.953	28668.627	0
VAVEEVDEEGK	3	Pat_31A_FT.36080.36080.2	ENSG00000160789|LMNA, ENSG00000160789|+|chr1:g.156084902:G>A',, ENSG00000160789|+|chr1:g.156108510:C>T',, ENSG00000160789|+|chr1:g.156104629:C>T',, ENSG00000160789|+|chr1:g.156106151:G>A',, ENSG00000160789|+|chr1:g.156106776:G>A',, ENSG00000160789|+|chr1:g.156106776:G>A']	ENSG00000160789	1	HGNC:6636	18447.929099999998	57664.1744	320749.24299999996	104423.37830000001	67673.919	1940296.2999999998	1628796.97	1411724.964	1586369.31	73625.77350000001	30052.5288
VEEPETLVELQR	1	Pat_31A_FT.45448.45448.2	ENSG00000171953|ATPAF2, ENSG00000171953|-|chr17:g.17925164:C>T',, ENSG00000171953|-|chr17:g.17925164:C>T']	ENSG00000171953	1	HGNC:18802	4912.8325	8943.896999999999	10536.61	11215.162	6644.401	48599.1	47477.765999999996	120684.42	95105.24	12569.323999999999	2048.93
IEEACEIYAR	1	Pat_31A_1.25544.25544.2	ENSG00000105402|NAPA, ENSG00000105402|-|chr19:g.47998850:G>A',, ENSG00000105402|-|chr19:g.47998850:G>A']	ENSG00000105402	1	HGNC:7641	3824.2940000000003	38304.74	38304.74	19729.576	7837.884	93458.47	97606.67	139321.95	139321.95	14504.663999999999	14504.663999999999
FVESVDEYQFVER	1	Pat_31A_1.36206.36206.2	ENSG00000149792|MRPL49	ENSG00000149792	1	HGNC:1176	8324.792	39231.47	39231.47	35742.28	13197.473999999998	68118.016	81497.64	176978.77	176978.77	32115.517999999996	32115.517999999996
SQPEDTPENTVR	2	Pat_31A_FT.11647.11647.2	ENSG00000120549|KIAA1217, ENSG00000120549|+|chr10:g.24762880:C>T',, ENSG00000120549|+|chr10:g.24669877:C>G',, ENSG00000120549|+|chr10:g.24813454:G>A',, ENSG00000120549|+|chr10:g.24833294:T>A',, ENSG00000120549|+|chr10:g.24669831:C>T',, ENSG00000120549|+|chr10:g.24832652:G>A',, ENSG00000120549|+|chr10:g.24832541:G>A',, ENSG00000120549|+|chr10:g.24762586:C>T',, ENSG00000120549|+|chr10:g.24762586:C>…	ENSG00000120549	1	HGNC:25428	3883.38	19024.65357	2678.121	8126.1742699999995	8418.45737	6585.4516	8825.6047	12320.1171	4739.88	9467.271999999999	0
VHIDIGADGR	2	Pat_31A_1.24398.24398.3	ENSG00000096746|HNRNPH3, ENSG00000096746|+|chr10:g.70101738:G>A',, ENSG00000096746|+|chr10:g.70101738:G>A']	ENSG00000096746	1	HGNC:5043	0	17768.963	17768.963	3322.147	3155.6897	25186.676	25186.676	45657.18	45657.18	2426.0908	2426.0908
SAYNVYVAER	1	Pat_31A_2.24678.24678.2	ENSG00000108064|TFAM	ENSG00000108064	1	HGNC:11741	8226.253	20250.45	20250.45	22587.91	10490.208	57380.145	57380.145	222344.66	222344.66	32478.459	32478.459
DQGSCGSCWAFGAVEAISDR	1	Pat_31A_2.54055.54055.3	ENSG00000164733|CTSB, ENSG00000164733|-|chr8:g.11710174:T>C',, ENSG00000164733|-|chr8:g.11710888:G>C',, ENSG00000164733|-|chr8:g.11708476:C>A',, ENSG00000164733|-|chr8:g.11708476:C>A']	ENSG00000164733	1	HGNC:2527	11699.51	176552.83	176552.83	42118.26	36660.88	250966.75	299899.84	383282.06	383282.06	40972.734	40972.734
GFQEDSEIR	2	Pat_31A_FT.23295.23295.2	ENSG00000105726|ATP13A1, ENSG00000105726|-|chr19:g.19770714:C>T',, ENSG00000105726|-|chr19:g.19756694:T>C',, ENSG00000105726|-|chr19:g.19770539:G>A',, ENSG00000105726|-|chr19:g.19760744:G>A',, ENSG00000105726|-|chr19:g.19774460:C>T']	ENSG00000105726	1	HGNC:24215	18926.795	44971.133	17695.531000000003	69646.69	36571.65	58279.992	67881.13	131859.06	57941.64	46525.53	1876.5786
GEDEEENNLEVR	3	Pat_31A_FT.17225.17225.3	ENSG00000163902|RPN1, ENSG00000163902|-|chr3:g.128356698:G>A',, ENSG00000163902|-|chr3:g.128348979:A>T',, ENSG00000163902|-|chr3:g.128341218:C>T']	ENSG00000163902	1	HGNC:10381	6129.1093	9286.6857	17418.2246	20781.3396	8817.367	43734.002	50491.961	135968.153	65223.772000000004	10208.0255	1250.03024
NAFACFDEEASGFIHEDHLR	5	Pat_31A_1.45196.45196.3	ENSG00000101335|MYL9	ENSG00000101335	1	HGNC:15754	176606.822	2877488.218	746349.848	904777.326	268159.096	4057538.64	4057538.64	4433324.42	4433324.42	790156.28	790156.28
APSTYGGGLSVSSR	18	Pat_31A_3.42081.42081.2	ENSG00000186832|KRT16, ENSG00000186832|-|chr17:g.39767713:C>T',, ENSG00000186832|-|chr17:g.39767966:G>A',, ENSG00000186832|-|chr17:g.39767227:T>A']	ENSG00000186832	1	HGNC:6423	54365.80009999999	4279892.6086	4539861.22397	803200.6399000001	255222.7499	2538583.1380000003	15558847.237	6342205.2002	6472133.4437	1098730.7683	989008.189
DNDGWLTSDPR	4	Pat_31A_FT.33213.33213.2	ENSG00000171564|FGB, ENSG00000171564|+|chr4:g.155490726:T>G',, ENSG00000171564|+|chr4:g.155490415:A>C',, ENSG00000171564|+|chr4:g.155487734:G>T',, ENSG00000171564|+|chr4:g.155487704:A>G']	ENSG00000171564	1	HGNC:3662	104833.3447	196450.129	2977446.5700000003	171448.82999999996	259023.11099999998	716614.028	311628.812	730470.67	508619.325	174077.36	4395.0882
DAPQDFHPDR	6	Pat_31A_FT.17688.17688.2	ENSG00000196924|FLNA, ENSG00000196924|-|chrX:g.153581155:C>T',, ENSG00000196924|-|chrX:g.153590917:G>C',, ENSG00000196924|-|chrX:g.153590917:G>C']	ENSG00000196924	1	HGNC:3754	16252.542999999998	22795.989999999998	186538.82299999997	58341.38	95189.33540000001	2602429.767	281443.9657	1515657.003	764726.6469999999	58580.942500000005	11340.281
ATEMVEVGADDDEGGAER	4	Pat_31A_FT.32337.32337.3	ENSG00000177469|CAVIN1, ENSG00000177469|-|chr17:g.40557018:C>T',, ENSG00000177469|-|chr17:g.40557138:C>T']	ENSG00000177469	1	HGNC:9688	17003.8289	87581.0195	26460.923100000004	46176.215	18943.729069999998	139602.831	58959.2568	107299.72200000001	75229.0647	30406.010000000006	0
EGGEEPLGIER	1	Pat_31A_FT.30108.30108.2	ENSG00000187867|PALM3, ENSG00000187867|-|chr19:g.14165973:G>A',, ENSG00000187867|-|chr19:g.14169949:C>T']	ENSG00000187867	1	HGNC:33274	6461.2495	3872.1785	7355.4624	14413.888	5399.2544	9914.635	15150.691	88267.97	46763.46	7263.2609999999995	1051.1892
AAESAEIEPR	1	Pat_31A_FT.17532.17532.2	ENSG00000070950|RAD18, ENSG00000070950|-|chr3:g.8981263:C>T',, ENSG00000070950|-|chr3:g.9000621:G>A']	ENSG00000070950	1	HGNC:18278	11389.146	32108.123	11719.822	15668.018999999998	35817.47	25160.058999999997	26757.861	51582.58	26023.158	65820.64	0
NNFEEEQQCLESCR	1	Pat_31A_FT.32682.32682.3	ENSG00000166145|SPINT1, ENSG00000166145|+|chr15:g.41145978:C>T',, ENSG00000166145|+|chr15:g.41145408:G>C',, ENSG00000166145|+|chr15:g.41146669:G>T',, ENSG00000166145|+|chr15:g.41149031:T>C',, ENSG00000166145|+|chr15:g.41149031:T>C']	ENSG00000166145	1	HGNC:11246	17174.871	70806.59	25463.283	34621.83	21488.287	79165.125	63383.44	103546.58	53173.707	56171.34	0
ISQTYQQQYGR	9	Pat_31A_3.37347.37347.2	ENSG00000196975|ANXA4, ENSG00000196975|+|chr2:g.70031677:A>G',, ENSG00000196975|+|chr2:g.70033584:C>T',, ENSG00000196975|+|chr2:g.70046423:A>T',, ENSG00000196975|+|chr2:g.70046423:A>T']	ENSG00000196975	1	HGNC:542	7579.174	281581.978	355874.2174	78561.96646000001	53541.5276	677531.249	1383842.028	1621674.278	1532738.092	86070.15569999999	52880.21849999999
YWPQEAGEYAVHVLCNSEDIR	1	Pat_31A_1.48060.48060.3	ENSG00000196924|FLNA, ENSG00000196924|-|chrX:g.153581155:C>T',, ENSG00000196924|-|chrX:g.153590917:G>C',, ENSG00000196924|-|chrX:g.153590917:G>C']	ENSG00000196924	1	HGNC:3754	12062.13	278442.53	48513.56	51634.855	24425.428	521164.9	521164.9	456178.16	456178.16	36439.87	36439.87
ASASGSGAQVGGPISSGSSASSVTVTR	3	Pat_31A_3.34449.34449.3	ENSG00000160789|LMNA, ENSG00000160789|+|chr1:g.156084902:G>A',, ENSG00000160789|+|chr1:g.156108510:C>T',, ENSG00000160789|+|chr1:g.156104629:C>T',, ENSG00000160789|+|chr1:g.156106151:G>A',, ENSG00000160789|+|chr1:g.156106776:G>A',, ENSG00000160789|+|chr1:g.156106776:G>A']	ENSG00000160789	1	HGNC:6636	2719.8397999999997	19559.334199999998	143006.732	11556.9027	12007.1948	89155.39578	68497.4206	86173.61839999999	101552.1283	10919.1163	7493.3892000000005
ADGYEPPVQESV	5	Pat_31A_FT.35870.35870.2	ENSG00000145425|RPS3A	ENSG00000145425	1	HGNC:10421	336825.031	714227.699	129166.51000000001	430199.6816	138042.107	456811.7798	281274.72699999996	652738.501	309777.50330000004	678179.7089999999	0
AQSLEPYGTGLR	1	Pat_31A_2.30479.30479.2	ENSG00000197256|KANK2, ENSG00000197256|-|chr19:g.11303554:A>G',, ENSG00000197256|-|chr19:g.11304404:C>T',, ENSG00000197256|-|chr19:g.11304170:G>T',, ENSG00000197256|-|chr19:g.11289241:C>G',, ENSG00000197256|-|chr19:g.11280758:G>A',, ENSG00000197256|-|chr19:g.11304551:G>A',, ENSG00000197256|-|chr19:g.11304551:G>A']	ENSG00000197256	1	HGNC:29300	11698.681999999999	43367.176	141332.95	41063.742	31113.347999999998	448878.75	147479.39	322661.44	293347.44	41516.07	9345.644
ESISVSSEQLAQFR	12	Pat_31A_2.40279.40279.2	ENSG00000133742|CA1, ENSG00000133742|-|chr8:g.86240836:GGTT>G',, ENSG00000133742|-|chr8:g.86240836:GGTT>G']	ENSG00000133742	1	HGNC:1368	177814.74539999999	15908675.17	17657104.27	1683106.498	1701888.329	12587395.564499998	12235604.0945	9256727.676	13728391.031	3148731.8211000003	3092899.9239000003
FYQTSVESVDFANAPEESR	1	Pat_31A_1.34728.34728.3	ENSG00000057149|SERPINB3, ENSG00000057149|-|chr18:g.61322995:T>C',, ENSG00000057149|-|chr18:g.61325752:G>A',, ENSG00000057149|-|chr18:g.61325752:G>A']	ENSG00000057149	1	HGNC:10569	65973.734	221009.31	221009.31	151171.08	66731.06	674917.6	674917.6	1013757.6	1082945.9	126172.76	126172.76
ESMQMQVEAER	2	Pat_31A_1.18574.18574.2	ENSG00000165283|STOML2, ENSG00000165283|-|chr9:g.35103082:G>A']	ENSG00000165283	1	HGNC:14559	9358.574	35695.387	35695.387	16930.027	9002.376	62843.835999999996	75999.61	154095.52	154095.52	20189.178	20189.178
TENLNDDEK	1	Pat_31A_FT.20403.20403.2	ENSG00000136167|LCP1, ENSG00000136167|-|chr13:g.46708291:T>C',, ENSG00000136167|-|chr13:g.46725149:C>A',, ENSG00000136167|-|chr13:g.46725111:G>T',, ENSG00000136167|-|chr13:g.46721186:A>G',, ENSG00000136167|-|chr13:g.46701815:C>A',, ENSG00000136167|-|chr13:g.46725160:A>T',, ENSG00000136167|-|chr13:g.46725160:A>T']	ENSG00000136167	1	HGNC:6528	4340.8213	10148.908000000001	111842.09	9971.219000000001	9375.827	56593.86	55753.49	72562.84	61675.258	11135.348	2627.8823
VIDDTNITR	1	Pat_31A_FT.31982.31982.2	ENSG00000111057|KRT18	ENSG00000111057	1	HGNC:6430	16792.572	53648.13	192611.39	101205.016	31611.066000000003	253941.2	1009136.2	1183296.1	447673.38	52480.117	8744.139000000001
DPQELLEGGNQGEGDPQAEGR	1	Pat_31A_FT.40310.40310.3	ENSG00000100034|PPM1F, ENSG00000100034|-|chr22:g.22285524:C>T',, ENSG00000100034|-|chr22:g.22277794:G>A',, ENSG00000100034|-|chr22:g.22285632:G>A',, ENSG00000100034|-|chr22:g.22292597:G>A',, ENSG00000100034|-|chr22:g.22277620:C>A',, ENSG00000100034|-|chr22:g.22300270:G>A',, ENSG00000100034|-|chr22:g.22288544:G>A',, ENSG00000100034|-|chr22:g.22300252:C>T']	ENSG00000100034	1	HGNC:19388	7306.061	12870.952	51031.137	9283.744	10047.636999999999	32047.791	31000.916	56895.133	47781.668	12815.786	0
DVEDEILWVGER	2	Pat_31A_FT.51285.51285.2	ENSG00000115306|SPTBN1, ENSG00000115306|+|chr2:g.54873104:G>A',, ENSG00000115306|+|chr2:g.54858311:G>A',, ENSG00000115306|+|chr2:g.54880747:T>C',, ENSG00000115306|+|chr2:g.54826301:G>A',, ENSG00000115306|+|chr2:g.54895588:C>T',, ENSG00000115306|+|chr2:g.54876782:C>T',, ENSG00000115306|+|chr2:g.54853150:G>A',, ENSG00000115306|+|chr2:g.54853150:G>A']	ENSG00000115306	1	HGNC:11275	4523.2744	12252.7842	23138.6407	16797.491	6828.0454	77681.74900000001	106271.193	229924.195	137123.14800000002	16313.015399999998	1241.8335
AIAASVGIISEGSETVEDIAAR	3	Pat_31A_1.50294.50294.3	ENSG00000105675|ATP4A, ENSG00000105675|-|chr19:g.36044007:C>T',, ENSG00000105675|-|chr19:g.36050843:G>A',, ENSG00000105675|-|chr19:g.36051345:T>G',, ENSG00000105675|-|chr19:g.36044658:C>T',, ENSG00000105675|-|chr19:g.36049380:C>T',, ENSG00000105675|-|chr19:g.36043986:C>T']	ENSG00000105675	1	HGNC:819	593855.05	454424.81299999997	244832.821	331783.895	202495.88799999998	1242550.62	1147593.87	6325195.6	6074256.1	1091483.43	1008582.6399999999
EPAFEDITLESER	1	Pat_31A_FT.45258.45258.2	ENSG00000196504|PRPF40A, ENSG00000196504|-|chr2:g.153533965:C>T',, ENSG00000196504|-|chr2:g.153527787:C>A',, ENSG00000196504|-|chr2:g.153529556:G>A',, ENSG00000196504|-|chr2:g.153514482:C>T',, ENSG00000196504|-|chr2:g.153515785:G>A']	ENSG00000196504	1	HGNC:16463	4468.3945	10309.929	23418.53	12477.503999999999	6721.609	72898.84	110225.34	75829.06	82008.195	11528.195	2349.3557
AVANYDSVEEGEK	1	Pat_31A_FT.33409.33409.2	ENSG00000133835|HSD17B4, ENSG00000133835|+|chr5:g.118813159:G>T',, ENSG00000133835|+|chr5:g.118813159:G>T']	ENSG00000133835	1	HGNC:5213	16154.255	16429.096	21476.164	17338.06	15804.018	94281.95	91795.72	169943.95	84840.5	25282.933999999997	1202.4792
YKPESEELTAER	3	Pat_31A_2.25896.25896.3	ENSG00000185624|P4HB, ENSG00000185624|-|chr17:g.79801917:C>T',, ENSG00000185624|-|chr17:g.79801917:C>T']	ENSG00000185624	1	HGNC:8548	114777.389	437785.66000000003	387804.086	1096961.05	116143.66799999999	667478.17	917762.85	3144754.6	2497734.4	250364.945	191285.90499999997
ESADPLGAWLQDAR	3	Pat_31A_1.43647.43647.2	ENSG00000178209|PLEC, ENSG00000178209|-|chr8:g.145008183:C>T',, ENSG00000178209|-|chr8:g.144995759:G>A',, ENSG00000178209|-|chr8:g.145016667:C>T',, ENSG00000178209|-|chr8:g.144994888:G>A',, ENSG00000178209|-|chr8:g.144996236:C>G',, ENSG00000178209|-|chr8:g.145010020:G>A',, ENSG00000178209|-|chr8:g.144996968:C>T',, ENSG00000178209|-|chr8:g.144990901:C>T',, ENSG00000178209|-|chr8:g.145001648:C>T',,…	ENSG00000178209	1	HGNC:9069	30772.678000000004	234295.342	234295.342	114894.75600000001	63301.371	838833.19	879617.4099999999	1223099.78	1223099.78	134353.66999999998	134353.66999999998
ELQEALEEEVLTR	1	Pat_31A_FT.53494.53494.2	ENSG00000104936|DMPK, ENSG00000104936|-|chr19:g.46275976:G>C',, ENSG00000104936|-|chr19:g.46274553:G>A',, ENSG00000104936|-|chr19:g.46273861:A>G',, ENSG00000104936|-|chr19:g.46273861:A>G']	ENSG00000104936	1	HGNC:2933	2531.7456	11889.145	835.80896	11123.538999999999	2592.3027	57294.066	4127.482	33966.98	11688.371000000001	4764.003	0
VAEFHTELER	1	Pat_31A_1.24396.24396.3	ENSG00000099341|PSMD8	ENSG00000099341	1	HGNC:9566	0	15500.368	15500.368	12009.767	5078.875	159354.75	159354.75	73144.74	73144.74	5361.89	5361.89
DGGNQEVEIAR	1	Pat_31A_FT.16770.16770.2	ENSG00000114302|PRKAR2A	ENSG00000114302	1	HGNC:9391	27486.824	88565.41	73843.16	70071.29	21905.472999999998	203324.44	238779.9	245355.64	270173.25	63418.562000000005	6556.8843
CECEIGYELDR	2	Pat_31A_FT.34386.34386.2	ENSG00000166147|FBN1, ENSG00000166147|-|chr15:g.48707952:C>T',, ENSG00000166147|-|chr15:g.48714179:C>T',, ENSG00000166147|-|chr15:g.48787415:C>T',, ENSG00000166147|-|chr15:g.48782229:G>T',, ENSG00000166147|-|chr15:g.48720553:G>T',, ENSG00000166147|-|chr15:g.48829925:T>G',, ENSG00000166147|-|chr15:g.48733923:C>A',, ENSG00000166147|-|chr15:g.48779563:G>A',, ENSG00000166147|-|chr15:g.48782264:C>A',,…	ENSG00000166147	1	HGNC:3603	15358.756500000001	86348.582	43849.437999999995	89140.543	22695.024	393119.444	165478.893	335778.55	231450.985	77525.509	4427.323
IQVLQQQADDAEER	2	Pat_31A_FT.40375.40375.2	ENSG00000143549|TPM3, ENSG00000143549|-|chr1:g.154145428:T>A',, ENSG00000143549|-|chr1:g.154145393:A>G',, ENSG00000143549|-|chr1:g.154145393:A>G']	ENSG00000143549	1	HGNC:12012	21237.203	34909.705	75609.34	38481.064	24039.701	118887.69	161579.764	289202.25	214431.22999999998	38088.565	7839.7744
YEASILTHDSSIR	4	Pat_31A_1.25359.25359.3	ENSG00000171557|FGG, ENSG00000171557|-|chr4:g.155528084:C>T',, ENSG00000171557|-|chr4:g.155528084:C>T']	ENSG00000171557	1	HGNC:3694	6012.1696999999995	94443.182	146007.662	13475.887599999998	13134.672999999999	140598.2202	86842.5494	30463.734	25531.09	4641.7456999999995	803.9261
DNCCILDER	28	Pat_31A_FT.27655.27655.2	ENSG00000171557|FGG, ENSG00000171557|-|chr4:g.155528084:C>T',, ENSG00000171557|-|chr4:g.155528084:C>T']	ENSG00000171557	1	HGNC:3694	642500.44774	271041.9721	67441549.65900001	325827.7357	1409593.6600000001	1033927.3099	1004396.3622000001	1470520.09765	1108988.40276	298305.86817000003	12630.5943
DIQEDSGMEPR	1	Pat_31A_FT.21838.21838.2	ENSG00000084073|ZMPSTE24	ENSG00000084073	1	HGNC:12877	2193.0095	3360.1807	4830.679	5233.6357	2584.947	20093.764	25256.832000000002	46991.26	16543.678	6821.4937	0
ISANENSLAVR	1	Pat_31A_2.27104.27104.2	ENSG00000050405|LIMA1, ENSG00000050405|-|chr12:g.50575757:G>A',, ENSG00000050405|-|chr12:g.50575757:G>A']	ENSG00000050405	1	HGNC:24636	25350.275	101468.02	187403.17	137061.39	45496.87	224944.77	404102.75	686576	513470.28	59964.515999999996	15180.386
QLSSSVTGLTNIEEENCQR	1	Pat_31A_1.31858.31858.3	ENSG00000140575|IQGAP1, ENSG00000140575|+|chr15:g.90986644:G>C',, ENSG00000140575|+|chr15:g.91030207:A>G',, ENSG00000140575|+|chr15:g.91035840:A>G',, ENSG00000140575|+|chr15:g.90934041:A>G']	ENSG00000140575	1	HGNC:6110	16890.308999999997	102506.69	102506.69	38401.74	26515.361	156228.94	156228.94	219347.9	219347.9	59744.31	59744.31
YFQINQDEEEEEDED	3	Pat_31A_FT.38269.38269.2	ENSG00000116251|RPL22	ENSG00000116251	1	HGNC:10315	44969.172	239427.75300000003	38587.095	96469.45300000001	53386.317	130627.65299999999	87193.948	236914.49800000002	113133.221	122253.53	1965.2255
SLEEQDQETLR	1	Pat_31A_FT.22426.22426.2	ENSG00000132688|NES, ENSG00000132688|-|chr1:g.156641537:C>T',, ENSG00000132688|-|chr1:g.156639980:G>A',, ENSG00000132688|-|chr1:g.156641143:G>A',, ENSG00000132688|-|chr1:g.156639962:C>T',, ENSG00000132688|-|chr1:g.156640235:C>A']	ENSG00000132688	1	HGNC:7756	2591.314	4398.9297	1096.0321	3964.0486	2190.0535	4463.282999999999	1034.6609	6471.5557	4665.8936	3405.0308	0
EDGGGWWYNR	4	Pat_31A_2.30839.30839.2	ENSG00000171564|FGB, ENSG00000171564|+|chr4:g.155490726:T>G',, ENSG00000171564|+|chr4:g.155490415:A>C',, ENSG00000171564|+|chr4:g.155487734:G>T',, ENSG00000171564|+|chr4:g.155487704:A>G']	ENSG00000171564	1	HGNC:3662	88875.68599999999	3416975.562	18841191.062	87542.59150000001	1721892.7915999999	2781028.4579999996	2636157.5281999996	3346746.7730000005	3702231.043	412365.21026	345394.963
DIASTPHELYR	3	Pat_31A_1.22726.22726.3	ENSG00000142173|COL6A2, ENSG00000142173|+|chr21:g.47548832:T>G',, ENSG00000142173|+|chr21:g.47549181:C>A',, ENSG00000142173|+|chr21:g.47542031:G>A',, ENSG00000142173|+|chr21:g.47532345:G>A',, ENSG00000142173|+|chr21:g.47545417:G>A',, ENSG00000142173|+|chr21:g.47545417:G>A']	ENSG00000142173	1	HGNC:2212	33706.7707	365404.246	364743.95	99538.382	73430.518	1703146.5799999998	1703146.5799999998	1817860.295	1752990.645	179642.98200000002	169752.342
VFALYNDEER	1	Pat_31A_1.31635.31635.2	ENSG00000087303|NID2, ENSG00000087303|-|chr14:g.52526930:A>C',, ENSG00000087303|-|chr14:g.52520386:C>T',, ENSG00000087303|-|chr14:g.52520996:C>T',, ENSG00000087303|-|chr14:g.52534664:C>T',, ENSG00000087303|-|chr14:g.52520983:G>A',, ENSG00000087303|-|chr14:g.52535628:C>T',, ENSG00000087303|-|chr14:g.52481918:C>T',, ENSG00000087303|-|chr14:g.52472538:C>G',, ENSG00000087303|-|chr14:g.52526941:G>A',,…	ENSG00000087303	1	HGNC:13389	21604.727000000003	215441.45	215441.45	96299.98	40539.61	938802.25	938802.25	1209882.9	1209882.9	81290.53	81290.53
GCEDVDDTLSVR	1	Pat_31A_FT.31118.31118.2	ENSG00000166938|DIS3L, ENSG00000166938|+|chr15:g.66618342:A>G',, ENSG00000166938|+|chr15:g.66599200:G>A',, ENSG00000166938|+|chr15:g.66618435:G>A',, ENSG00000166938|+|chr15:g.66618435:G>A']	ENSG00000166938	1	HGNC:28698	12993.124	28935.147999999997	5291.5396	13271.861	27227.54	13507.094	14572.715	15489.462	7723.2104	30790.303	1069.549
DADSQNPDAPEGK	7	Pat_31A_FT.16464.16464.2	ENSG00000122218|COPA, ENSG00000122218|-|chr1:g.160263234:G>A',, ENSG00000122218|-|chr1:g.160268978:C>T',, ENSG00000122218|-|chr1:g.160264372:C>T',, ENSG00000122218|-|chr1:g.160267363:C>T',, ENSG00000122218|-|chr1:g.160264324:C>T',, ENSG00000122218|-|chr1:g.160264324:C>T']	ENSG00000122218	1	HGNC:2230	15250.583	76871.2135	116067.4774	51076.1318	15327.945240000001	249990.042	276329.33900000004	447927.088	352890.493	87348.24100000001	7439.7838
QQLDELSWATALAEGER	1	Pat_31A_2.55885.55885.2	ENSG00000182253|SYNM, ENSG00000182253|+|chr15:g.99645869:TGC>T',, ENSG00000182253|+|chr15:g.99672544:C>G',, ENSG00000182253|+|chr15:g.99645781:G>A',, ENSG00000182253|+|chr15:g.99670265:C>T',, ENSG00000182253|+|chr15:g.99671720:A>C',, ENSG00000182253|+|chr15:g.99670103:C>A',, ENSG00000182253|+|chr15:g.99672320:C>T',, ENSG00000182253|+|chr15:g.99671572:G>A',, ENSG00000182253|+|chr15:g.99671572:G>A']	ENSG00000182253	1	HGNC:24466	8968.404	79508.47	79508.47	44329.227	33442.375	1382482.9	1382482.9	345707.84	345707.84	51970.492	51970.492
DQQEAALVDMVNDGVEDLR	9	Pat_31A_FT.46243.46243.3	ENSG00000084207|GSTP1	ENSG00000084207	1	HGNC:4638	46680.855299999996	216959.31504000002	216561.3565	106144.6415	74896.47544000001	464679.4227	477916.2114	722953.6140000001	663112.9016	142447.29499999998	93652.125
AYGENIGYSEK	1	Pat_31A_2.27149.27149.2	ENSG00000143153|ATP1B1	ENSG00000143153	1	HGNC:804	0	10700.79	10700.79	2512.904	1185.0653	11766.511	22294.717	44029.953	44029.953	2949.2114	2949.2114
SENEEFVEVGR	1	Pat_31A_FT.31409.31409.2	ENSG00000108946|PRKAR1A, ENSG00000108946|+|chr17:g.66526525:C>G',, ENSG00000108946|+|chr17:g.66547249:G>A',, ENSG00000108946|+|chr17:g.66511706:A>G',, ENSG00000108946|+|chr17:g.66525032:G>A',, ENSG00000108946|+|chr17:g.66525032:G>A']	ENSG00000108946	1	HGNC:9388	6776.116999999999	34289.58	11915.011999999999	26583.053	7651.039000000001	37618.5	33912.367	86267.516	51586.043	16520.824	1791.6556
AGLENSLAETECR	1	Pat_31A_FT.34304.34304.2	ENSG00000171346|KRT15, ENSG00000171346|-|chr17:g.39673185:C>T',, ENSG00000171346|-|chr17:g.39673412:C>A',, ENSG00000171346|-|chr17:g.39674641:T>C',, ENSG00000171346|-|chr17:g.39671778:C>T',, ENSG00000171346|-|chr17:g.39673194:G>A',, ENSG00000171346|-|chr17:g.39673194:G>A']	ENSG00000171346	1	HGNC:6421	12910.273000000001	376064.75	10849.695	46687.51	28289.076	893128.7	315422.3	75106.77	52413.074	21807.994	1697.4935
DPVQEAWAEDVDLR	6	Pat_31A_FT.48260.48260.2	ENSG00000067225|PKM	ENSG00000067225	1	HGNC:9021	35270.3859	56750.8566	424318.336	186955.421	96883.2243	2324970.954	3366370.0200000005	1299319.98	2085664.5299999998	127723.73099999999	42968.1372
MAEGGSGDVDDAGDCSGAR	6	Pat_31A_FT.13210.13210.3	ENSG00000102401|ARMCX3	ENSG00000102401	1	HGNC:24065	33805.54519999999	47154.1704	18446.2535	50045.4816	23107.1478	85250.0466	83582.9999	147832.713	81024.6683	250721.269	0
ADGGTQVIDTK	2	Pat_31A_2.26164.26164.2	ENSG00000091140|DLD	ENSG00000091140	1	HGNC:2898	9303.294100000001	31671.038	13490.019400000001	50265.458	6198.5689299999995	46689.157999999996	47015.386	139779.177	129334.31700000001	24764.872	7674.9351
SLGQNPTEAELR	1	Pat_31A_FT.32556.32556.2	ENSG00000178363|CALML3	ENSG00000178363	1	HGNC:1452	13163.747	30710.57	22529.422000000002	33791.984	14683.482	125099.805	109241.58	57181.695	30977.574	35535.656	0
AQADEVLQLR	1	Pat_31A_1.28837.28837.2	ENSG00000118898|PPL, ENSG00000118898|-|chr16:g.4945699:CCTT>C',, ENSG00000118898|-|chr16:g.4947749:G>C',, ENSG00000118898|-|chr16:g.4949235:G>A',, ENSG00000118898|-|chr16:g.4949235:G>A']	ENSG00000118898	1	HGNC:9273	19461.18	223792	223792	71775.375	52277.75	1048405.44	1048405.44	310197.53	310197.53	65223.547	65223.547
QVEEALHQLHAR	1	Pat_31A_1.25242.25242.4	ENSG00000110801|PSMD9, ENSG00000110801|+|chr12:g.122353796:A>G',, ENSG00000110801|+|chr12:g.122348879:C>T',, ENSG00000110801|+|chr12:g.122348879:C>T']	ENSG00000110801	1	HGNC:9567	0	0	0	0	0	897.4705	966.8288	1213.5710000000001	3089.7122	0	0
SSEDPNEDIVER	3	Pat_31A_FT.18970.18970.3	ENSG00000132465|JCHAIN	ENSG00000132465	1	HGNC:5713	6237.7173999999995	47772.669	67677.5813	68361.43299999999	14843.1996	78141.89559999999	69588.838	201748.69299999997	119047.266	30445.0786	1097.8243
TLSNAEDYLDDEDSD	1	Pat_31A_FT.39742.39742.2	ENSG00000134996|OSTF1	ENSG00000134996	1	HGNC:8510	8764.282	24845.158	6848.755999999999	7719.8859999999995	15812.221000000001	11012.463	17615.395	17578.338	12027.569	46496.33	0
DIQEESTFSSR	1	Pat_31A_FT.26024.26024.2	ENSG00000138095|LRPPRC, ENSG00000138095|-|chr2:g.44145164:C>CT',, ENSG00000138095|-|chr2:g.44201795:C>T',, ENSG00000138095|-|chr2:g.44201795:C>T']	ENSG00000138095	1	HGNC:15714	9530.061	17430.395	14738.21	14921.812	7293.2383	10474.291	11371.343	20264.775	18381.033	15392.668	1037.2291
QFYDQALQQAVVDDDANNAK	1	Pat_31A_1.37652.37652.3	ENSG00000110651|CD81, ENSG00000110651|+|chr11:g.2411741:A>G',, ENSG00000110651|+|chr11:g.2411735:G>A',, ENSG00000110651|+|chr11:g.2411735:G>A']	ENSG00000110651	1	HGNC:1701	13405.185	45291.465	45291.465	33147.773	19225.754	284809.1	284809.1	518376.2	518376.2	45570.594000000005	45570.594000000005
IFYPEIEEVQALDDTER	1	Pat_31A_1.49552.49552.3	ENSG00000128951|DUT, ENSG00000128951|+|chr15:g.48623767:C>T',, ENSG00000128951|+|chr15:g.48633527:G>T',, ENSG00000128951|+|chr15:g.48633527:G>T']	ENSG00000128951	1	HGNC:3078	15331.103000000001	45241.316	45241.316	40884.758	14194.127	152963	152963	188155.92	188155.92	37538.754	37538.754
LAEAEETAR	1	Pat_31A_FT.19308.19308.2	ENSG00000158941|CCAR2, ENSG00000158941|+|chr8:g.22473607:C>T',, ENSG00000158941|+|chr8:g.22473255:C>T',, ENSG00000158941|+|chr8:g.22464812:G>A',, ENSG00000158941|+|chr8:g.22464136:G>A',, ENSG00000158941|+|chr8:g.22464136:G>A']	ENSG00000158941	1	HGNC:23360	9950.05	27382.832000000002	17859.625	24302.272999999997	11002.465	58382.94	46935.734000000004	108959.85	55691.48	9864.771999999999	806.87415
GTGEAEEEYVGPR	2	Pat_31A_FT.21172.21172.2	ENSG00000112578|BYSL, ENSG00000112578|+|chr6:g.41899199:G>A']	ENSG00000112578	1	HGNC:1157	27677.164	56702.4	13087.076000000001	28168.167999999998	19186.56	32680.025	30621.167999999998	47790.383	20487.447	100665.53	0
TPEELDDSDFETEDFDVR	1	Pat_31A_FT.44957.44957.2	ENSG00000044115|CTNNA1, ENSG00000044115|+|chr5:g.138223247:G>C',, ENSG00000044115|+|chr5:g.138221964:A>G',, ENSG00000044115|+|chr5:g.138260246:G>A',, ENSG00000044115|+|chr5:g.138260246:G>A']	ENSG00000044115	1	HGNC:2509	4401.403	24772.785	1737.9631	16620.23	16566.66	15233.757	14652.191	34549.676	16771.264	8233.021	716.9513
EGELTVAQGR	1	Pat_31A_FT.21161.21161.2	ENSG00000176619|LMNB2	ENSG00000176619	1	HGNC:6638	13053.781	48774.68	27225.959	29947.69	13594.816	68993.91	43754.145	127127.74	60958.08	34424.934	1417.1522
QQLAEEEAR	1	Pat_31A_FT.12263.12263.2	ENSG00000203485|INF2, ENSG00000203485|+|chr14:g.105177286:GCCGCCAGCTGCCCATCTT>G',, ENSG00000203485|+|chr14:g.105169761:G>A',, ENSG00000203485|+|chr14:g.105178792:T>G',, ENSG00000203485|+|chr14:g.105167773:A>G',, ENSG00000203485|+|chr14:g.105167964:G>A',, ENSG00000203485|+|chr14:g.105167964:G>A']	ENSG00000203485	1	HGNC:23791	3132.77	5898.4595	5793.703	8893.876	5627.3447	19900.941000000003	34483.824	74798.78	39681.44	6509.858	706.7819
EGEELIQAEAR	1	Pat_31A_FT.32714.32714.2	ENSG00000167600|CYP2S1	ENSG00000167600	1	HGNC:15654	49273.746	44366.258	18110.566000000003	103158.93	10641.442	43748.39	96463.47	519422.84	309789.16	113960.92	0
DEYDDLSDLNAVQMESVR	1	Pat_31A_FT.45932.45932.3	ENSG00000164040|PGRMC2, ENSG00000164040|-|chr4:g.129193538:C>T',, ENSG00000164040|-|chr4:g.129193538:C>T']	ENSG00000164040	1	HGNC:16089	4114.5913	4481.499	3547.8484	6313.2793	4046.633	8830.621	12613.516000000001	17188.389	9673.05	9311.726	0
VPDESEVVVER	2	Pat_31A_FT.35135.35135.2	ENSG00000125780|TGM3, ENSG00000125780|+|chr20:g.2312717:C>T',, ENSG00000125780|+|chr20:g.2312808:A>C',, ENSG00000125780|+|chr20:g.2290958:G>A',, ENSG00000125780|+|chr20:g.2312836:C>G',, ENSG00000125780|+|chr20:g.2291025:T>C',, ENSG00000125780|+|chr20:g.2293658:G>T',, ENSG00000125780|+|chr20:g.2306548:C>T']	ENSG00000125780	1	HGNC:11779	56409.047999999995	466170.16000000003	100307.00899999999	186695.922	164408.894	5294509.12	1443285.38	436502.95	83104.445	42006.087	0
TQPYDVYDQVEFDVPVGSR	1	Pat_31A_1.39164.39164.2	ENSG00000158864|NDUFS2, ENSG00000158864|+|chr1:g.161180484:G>A',, ENSG00000158864|+|chr1:g.161179041:A>G',, ENSG00000158864|+|chr1:g.161179041:A>G']	ENSG00000158864	1	HGNC:7708	5824.1934	51896.277	51896.277	64094.86	11656.633	126192.63	126192.63	547130.75	547130.75	30243.992000000002	30243.992000000002
QEEIEIEVVQR	2	Pat_31A_FT.40559.40559.2	ENSG00000132589|FLOT2, ENSG00000132589|-|chr17:g.27208842:C>T',, ENSG00000132589|-|chr17:g.27208842:C>T']	ENSG00000132589	1	HGNC:3758	20335.1144	80381.633	107576.924	68289.385	34124.254	138622.25	130593.642	226609.36000000002	144070.512	74460.378	3782.1059999999998
TEGDGVYTLNNEK	1	Pat_31A_FT.34889.34889.2	ENSG00000257017|HP, ENSG00000257017|+|chr16:g.72094130:G>A',, ENSG00000257017|+|chr16:g.72094167:C>T',, ENSG00000257017|+|chr16:g.72094167:C>T']	ENSG00000257017	1	HGNC:5141	7656.6694	0	231418.42	9314.142	21768.632999999998	119713.71	179840.55	198017.75	190827.58	15893.741000000002	5365.1669999999995
DSDQLDVIQENR	1	Pat_31A_FT.33693.33693.2	ENSG00000127481|UBR4, ENSG00000127481|-|chr1:g.19468252:G>GTCA',, ENSG00000127481|-|chr1:g.19473466:T>A',, ENSG00000127481|-|chr1:g.19420569:G>T',, ENSG00000127481|-|chr1:g.19420516:A>G',, ENSG00000127481|-|chr1:g.19536721:C>G',, ENSG00000127481|-|chr1:g.19511756:C>A',, ENSG00000127481|-|chr1:g.19470545:C>T',, ENSG00000127481|-|chr1:g.19499679:C>T',, ENSG00000127481|-|chr1:g.19478202:C>T',, ENSG0…	ENSG00000127481	1	HGNC:30313	13501.001	23301.318	32530.121	22805.558999999997	16223.086000000001	54886.765999999996	59052.027	66529.76	51725.645	28864.572	1040.2607
VTLTSEEEAR	5	Pat_31A_FT.25481.25481.2	ENSG00000134333|LDHA	ENSG00000134333	1	HGNC:6535	21702.956700000002	246342.46905999997	151429.152	152054.92979999998	43462.656	622100.786	915169.0736	690359.299	467479.33570000005	116000.7316	86743.6897
DADDAVYELDGK	1	Pat_31A_FT.38426.38426.2	ENSG00000100650|SRSF5	ENSG00000100650	1	HGNC:10787	3280.615	5375.5537	7893.744000000001	5771.8135	2287.7563	34041.84	48051.08	56356.375	29431.379	5592.795	0
ELTDEEAER	3	Pat_31A_FT.12534.12534.2	ENSG00000090273|NUDC, ENSG00000090273|+|chr1:g.27250619:G>A',, ENSG00000090273|+|chr1:g.27271964:G>T']	ENSG00000090273	1	HGNC:8045	18820.1544	66343.553	39164.064	135978.549	14475.038400000001	121205.507	196922.533	248222.992	178983.385	42918.031	4969.5876
SAEDSFTGFVR	1	Pat_31A_1.28629.28629.2	ENSG00000073350|LLGL2, ENSG00000073350|+|chr17:g.73570061:G>A',, ENSG00000073350|+|chr17:g.73559233:G>A',, ENSG00000073350|+|chr17:g.73567846:C>T',, ENSG00000073350|+|chr17:g.73570718:C>G',, ENSG00000073350|+|chr17:g.73564562:G>C',, ENSG00000073350|+|chr17:g.73568032:G>A',, ENSG00000073350|+|chr17:g.73568032:G>A']	ENSG00000073350	1	HGNC:6629	5353.964	39980.984	39980.984	35345.375	8898.613000000001	87665.82	99916.79	202356.53	202356.53	17417.637	17417.637
QADSDIPLDR	1	Pat_31A_FT.28600.28600.2	ENSG00000167862|MRPL58, ENSG00000167862|+|chr17:g.73016489:C>T',, ENSG00000167862|+|chr17:g.73016489:C>T']	ENSG00000167862	1	HGNC:5359	3117.91	9934.627	6903.170999999999	11694.046	3285.5605	23429.55	34079.246	60532.793	30339.836	8858.393	0
ATISDEEIER	2	Pat_31A_FT.26693.26693.2	ENSG00000083937|CHMP2B, ENSG00000083937|+|chr3:g.87294955:C>T',, ENSG00000083937|+|chr3:g.87294955:C>T']	ENSG00000083937	1	HGNC:24537	22126.4144	62696.439	11523.44	29241.3614	36128.709	18017.68	16354.283	27227.936	13683.394	77574.398	0
EGNPEEDLTADK	3	Pat_31A_FT.34850.34850.2	ENSG00000042493|CAPG	ENSG00000042493	1	HGNC:1474	60323.312999999995	202141.033	421250.20999999996	196200.96000000002	132847.756	1637231.71	2031038.5399999998	2324949.94	1674324.14	212033.23099999997	35239.1273
ANLQIDQINTDLNLER	1	Pat_31A_1.40060.40060.2	ENSG00000100345|MYH9, ENSG00000100345|-|chr22:g.36708257:G>A',, ENSG00000100345|-|chr22:g.36684946:G>A',, ENSG00000100345|-|chr22:g.36688106:C>T']	ENSG00000100345	1	HGNC:7579	0	7031.528	7031.528	3231.67	0	9611.683	9611.683	17640.377	17640.377	0	0
DLDECAEGLHDCESR	1	Pat_31A_FT.26817.26817.3	ENSG00000138829|FBN2, ENSG00000138829|-|chr5:g.127615923:C>T',, ENSG00000138829|-|chr5:g.127597534:T>A',, ENSG00000138829|-|chr5:g.127595356:C>T',, ENSG00000138829|-|chr5:g.127744478:T>C',, ENSG00000138829|-|chr5:g.127670872:T>G',, ENSG00000138829|-|chr5:g.127610273:T>C',, ENSG00000138829|-|chr5:g.127700362:A>C',, ENSG00000138829|-|chr5:g.127626498:G>T',, ENSG00000138829|-|chr5:g.127613674:G>C',,…	ENSG00000138829	1	HGNC:3604	7362.861999999999	17641.27	8159.02	11309.867	15241.806999999999	24772.354	22384.588	42339.703	15876.353000000001	25503.965	0
GQVGGDVNVEMDAAPGVDLSR	5	Pat_31A_1.33563.33563.2	ENSG00000186847|KRT14, ENSG00000186847|-|chr17:g.39739852:C>T',, ENSG00000186847|-|chr17:g.39738761:G>A',, ENSG00000186847|-|chr17:g.39739614:G>A',, ENSG00000186847|-|chr17:g.39743071:G>A',, ENSG00000186847|-|chr17:g.39739816:G>A']	ENSG00000186847	1	HGNC:6416	5183.9175	55361.49574	54415.74174	48551.593	15229.2036	139731.77229999998	1219177.756	76763.00499999999	113908.155	25543.398	12511.215
EVVETPLLHPER	1	Pat_31A_1.29511.29511.3	ENSG00000161057|PSMC2, ENSG00000161057|+|chr7:g.103006563:C>CA',, ENSG00000161057|+|chr7:g.103008442:A>C',, ENSG00000161057|+|chr7:g.103008442:A>C']	ENSG00000161057	1	HGNC:9548	1098.7307	17882.39	17882.39	5173.082	4009.3967	19069.718999999997	25485.299	87431.35	87431.35	7713.11	7713.11
VDLVDENFTELR	3	Pat_31A_1.40713.40713.2	ENSG00000078140|UBE2K	ENSG00000078140	1	HGNC:4914	59309.727	1613222.46	1613222.46	382912	273488.73	3877454	4175752.7	6202112.4	6362154.1	694204.3500000001	518847.94000000006
QDEHGYISR	4	Pat_31A_FT.7212.7212.2	ENSG00000106211|HSPB1	ENSG00000106211	1	HGNC:5246	16644.0742	160422.46000000002	3943.1198999999997	37883.878800000006	24038.2643	423817.413	315397.53	103361.154	72045.19099999999	10638.035740000001	0
ANDTQEFNLSAYFER	1	Pat_31A_2.53394.53394.2	ENSG00000108861|DUSP3, ENSG00000108861|-|chr17:g.41847075:C>T',, ENSG00000108861|-|chr17:g.41847075:C>T']	ENSG00000108861	1	HGNC:3069	3944.4597	13348.229	49369.703	14913.194	10004.643	170579.53	83556.25	207414.39	138312.53	20795.994	20795.994
YSETDADPHNAR	1	Pat_31A_FT.7235.7235.3	ENSG00000145284|SCD5, ENSG00000145284|-|chr4:g.83557848:T>C']	ENSG00000145284	1	HGNC:21088	0	748.8838	588.85785	1796.7369	1027.8557	0	1630.2160000000001	6677.1104	3825.8623	0	0
EVAAEAVPETR	1	Pat_31A_FT.25578.25578.2	ENSG00000186994|KANK3, ENSG00000186994|-|chr19:g.8402679:C>T',, ENSG00000186994|-|chr19:g.8399398:G>A',, ENSG00000186994|-|chr19:g.8399208:C>T',, ENSG00000186994|-|chr19:g.8399208:C>T']	ENSG00000186994	1	HGNC:24796	14808.651000000002	11479.716	3958.0251	8793.817	4967.67	14288.823999999999	7546.8745	14232.202	7283.4946	18282.584	0
HVAAGTQQPYTDGVR	1	Pat_31A_2.17156.17156.3	ENSG00000173801|JUP, ENSG00000173801|-|chr17:g.39919450:G>T',, ENSG00000173801|-|chr17:g.39919450:G>T']	ENSG00000173801	1	HGNC:6207	0	4757.899	725.0409	0	0	4118.2970000000005	4118.2970000000005	2815.5376	2815.5376	0	0
DETTCISQDTR	1	Pat_31A_FT.12654.12654.2	ENSG00000144535|DIS3L2, ENSG00000144535|+|chr2:g.233200484:C>A',, ENSG00000144535|+|chr2:g.232952237:C>T',, ENSG00000144535|+|chr2:g.232952237:C>T']	ENSG00000144535	1	HGNC:28648	9008.263	9028.241	6067.5225	9756.564	4207.3774	25012.37	25697.775	24748.218999999997	29502.29	9123.058	742.0862
IVQAEGEAEAAK	1	Pat_31A_FT.36357.36357.2	ENSG00000215021|PHB2	ENSG00000215021	1	HGNC:30306	17650.465	56249.98	102556.39	53985.015999999996	31578.729	180580.53	227782.81	549126.4	312831.75	68109.9	6343.5317
SENISPEEEYK	1	Pat_31A_FT.32025.32025.2	ENSG00000061676|NCKAP1, ENSG00000061676|-|chr2:g.183817869:G>T',, ENSG00000061676|-|chr2:g.183822192:C>A',, ENSG00000061676|-|chr2:g.183822192:C>A']	ENSG00000061676	1	HGNC:7666	4922.4443	20646.096	10977.216999999999	11363.127	5691.5380000000005	56779.85	47333.234000000004	34304.234	47249.816	25418.246	1182.51
TCVADESAENCDK	39	Pat_31A_FT.21147.21147.2	ENSG00000163631|ALB, ENSG00000163631|+|chr4:g.74281976:G>A',, ENSG00000163631|+|chr4:g.74276060:C>T',, ENSG00000163631|+|chr4:g.74276060:C>T']	ENSG00000163631	1	HGNC:399	151264.21653	1354720.7057	6265278.388299999	2103350.8523899997	664923.8355	17812654.285959996	14755480.658499999	34615532.252	21207515.969299998	1096347.4934	284855.79448
YVDLGGSYVGPTQNR	1	Pat_31A_3.48647.48647.2	ENSG00000069535|MAOB	ENSG00000069535	1	HGNC:6834	1931.7172	69428.05	69428.05	15122.118999999999	15122.118999999999	273684.1	162072.61	300816.22	166820.83	15696.186000000002	5093.5522
TDGFGIDTCR	1	Pat_31A_2.27037.27037.2	ENSG00000126247|CAPNS1	ENSG00000126247	1	HGNC:1481	17943.79	130761.15	130761.15	88922.02	33346.11	501888.78	501888.78	918867.9	918867.9	81507.586	81507.586
ASHPEDPASVVEAR	1	Pat_31A_FT.28073.28073.3	ENSG00000176978|DPP7, ENSG00000176978|-|chr9:g.140007699:C>T']	ENSG00000176978	1	HGNC:14892	9892.858	32078.152000000002	18753.477	30918.582000000002	10930.792	59125.49	43585.707	93469.266	77368.22	21125.871	3305.2996
VEEEAAPSIFDEPLER	2	Pat_31A_FT.49870.49870.2	ENSG00000163431|LMOD1, ENSG00000163431|-|chr1:g.201869257:G>A',, ENSG00000163431|-|chr1:g.201869369:C>G']	ENSG00000163431	1	HGNC:6647	13213.157500000001	28440.413	15460.215400000001	21831.7723	14087.1636	227834.41999999998	27328.036500000002	106889.67	98131.276	32905.511	3388.3943999999997
GGSTSYGTGSETESPR	2	Pat_31A_FT.8310.8310.3	ENSG00000171560|FGA, ENSG00000171560|-|chr4:g.155507283:A>T',, ENSG00000171560|-|chr4:g.155507590:T>C',, ENSG00000171560|-|chr4:g.155507476:T>G',, ENSG00000171560|-|chr4:g.155507472:G>T',, ENSG00000171560|-|chr4:g.155507320:T>C',, ENSG00000171560|-|chr4:g.155507403:A>G',, ENSG00000171560|-|chr4:g.155505771:C>A',, ENSG00000171560|-|chr4:g.155507547:C>T',, ENSG00000171560|-|chr4:g.155510047:G>C',, …	ENSG00000171560	1	HGNC:3661	2451.08776	0	110997.64899999999	4918.0989	7899.1255	5079.3171999999995	4751.815	10878.4304	17271.0484	617.3855	0
ETTIQGLDGLSER	1	Pat_31A_FT.40756.40756.2	ENSG00000136872|ALDOB	ENSG00000136872	1	HGNC:417	16845.21	28030.385	21493.625	31638.507999999998	13352.78	48012.258	58040.17	293569.53	67544.31	27711.647999999997	2223.808
TSDTEEPIEK	1	Pat_31A_FT.29059.29059.2	ENSG00000214814|FER1L6, ENSG00000214814|+|chr8:g.124998317:GA>G',, ENSG00000214814|+|chr8:g.125076600:C>T',, ENSG00000214814|+|chr8:g.124992753:C>A',, ENSG00000214814|+|chr8:g.125076716:C>T',, ENSG00000214814|+|chr8:g.124968243:T>C',, ENSG00000214814|+|chr8:g.124968262:G>T',, ENSG00000214814|+|chr8:g.125072822:G>A',, ENSG00000214814|+|chr8:g.125033828:G>T',, ENSG00000214814|+|chr8:g.124989831:G>A…	ENSG00000214814	1	HGNC:28065	9031.5	9420.268	10301.428	34455.26	6418.5654	23476.202999999998	25703.827999999998	198202.19	162852.39	21895.64	3367.1533
AADEVAEGK	5	Pat_31A_FT.22826.22826.2	ENSG00000091483|FH, ENSG00000091483|-|chr1:g.241680615:G>T']	ENSG00000091483	1	HGNC:3700	14804.2275	28389.225899999998	154259.1267	57801.1698	29943.64306	319463.932	365228.14999999997	987795.6220000001	1462521.1400000001	42805.9154	19519.006
ELQFSVEDINR	1	Pat_31A_1.35084.35084.2	ENSG00000029534|ANK1, ENSG00000029534|-|chr8:g.41582033:T>C',, ENSG00000029534|-|chr8:g.41577351:G>A',, ENSG00000029534|-|chr8:g.41566438:C>T',, ENSG00000029534|-|chr8:g.41584811:T>G',, ENSG00000029534|-|chr8:g.41584821:C>T',, ENSG00000029534|-|chr8:g.41582031:G>T',, ENSG00000029534|-|chr8:g.41551532:C>T',, ENSG00000029534|-|chr8:g.41552791:C>T',, ENSG00000029534|-|chr8:g.41550353:T>C',, ENSG0000…	ENSG00000029534	1	HGNC:492	18703.066000000003	322552.6	322552.6	47751.047	34904.9	195221.23	195221.23	178608.3	183320.11	33882.55	33882.55
LLVEEGCEDR	1	Pat_31A_FT.34801.34801.2	ENSG00000165983|PTER, ENSG00000165983|+|chr10:g.16528579:G>A',, ENSG00000165983|+|chr10:g.16526789:G>C',, ENSG00000165983|+|chr10:g.16547029:G>C',, ENSG00000165983|+|chr10:g.16528450:G>T',, ENSG00000165983|+|chr10:g.16553107:C>T',, ENSG00000165983|+|chr10:g.16553107:C>T']	ENSG00000165983	1	HGNC:9590	24532.522999999997	99253.33	61160.867	233224.02	28226.498	185758.36	224493.92	1007111.8	571895.44	83933.99	5943.4336
QEAQLELPEQQVGQPK	3	Pat_31A_1.32526.32526.2	ENSG00000163207|IVL, ENSG00000163207|+|chr1:g.152883049:A>G',, ENSG00000163207|+|chr1:g.152882821:T>C',, ENSG00000163207|+|chr1:g.152882821:T>G',, ENSG00000163207|+|chr1:g.152883465:C>A',, ENSG00000163207|+|chr1:g.152882716:A>C',, ENSG00000163207|+|chr1:g.152882385:A>C',, ENSG00000163207|+|chr1:g.152882720:A>C',, ENSG00000163207|+|chr1:g.152883151:T>G',, ENSG00000163207|+|chr1:g.152883538:A>G',, …	ENSG00000163207	1	HGNC:6187	25907.7916	424534.414	144678.64299999998	112688.533	48315.33	756231.4099999999	756231.4099999999	245428.126	245428.126	76291.677	76291.677
EFEEDLTGIDDR	1	Pat_31A_FT.41304.41304.2	ENSG00000114115|RBP1, ENSG00000114115|-|chr3:g.139236482:T>G']	ENSG00000114115	1	HGNC:9919	25689.871	39487.215	55602.8	36603.992	14518.74	207091.05	305497.2	477224	281952.34	34204.58	5384.284000000001
YLEDGGLER	1	Pat_31A_FT.30845.30845.2	ENSG00000143819|EPHX1, ENSG00000143819|+|chr1:g.226026456:G>A',, ENSG00000143819|+|chr1:g.226026456:G>A']	ENSG00000143819	1	HGNC:3401	11838.862	97003.195	81652.1	84132.97	33518.86	636333.75	304451.1	963919.25	449840.56	69318.734	14614.383
LPQVSPADSGEYVCR	1	Pat_31A_1.30479.30479.2	ENSG00000142798|HSPG2, ENSG00000142798|-|chr1:g.22198768:C>T',, ENSG00000142798|-|chr1:g.22159871:A>G',, ENSG00000142798|-|chr1:g.22173967:G>A',, ENSG00000142798|-|chr1:g.22178616:A>G',, ENSG00000142798|-|chr1:g.22191402:G>C',, ENSG00000142798|-|chr1:g.22201203:G>C',, ENSG00000142798|-|chr1:g.22175254:G>C',, ENSG00000142798|-|chr1:g.22178110:C>T',, ENSG00000142798|-|chr1:g.22149941:G>C',, ENSG000…	ENSG00000142798	1	HGNC:5273	10530.618	64146.945	57638.473	39414.437999999995	20654.209	346430.16	346430.16	262550.78	282473.4	32559.58	32559.58
NDAGQAECSCQVTVDDAPASENTK	1	Pat_31A_FT.31111.31111.3	ENSG00000065534|MYLK, ENSG00000065534|-|chr3:g.123428615:C>A',, ENSG00000065534|-|chr3:g.123452947:C>A',, ENSG00000065534|-|chr3:g.123441095:C>T',, ENSG00000065534|-|chr3:g.123333044:C>T',, ENSG00000065534|-|chr3:g.123457842:C>A',, ENSG00000065534|-|chr3:g.123345783:C>T',, ENSG00000065534|-|chr3:g.123427584:C>T',, ENSG00000065534|-|chr3:g.123457763:G>A',, ENSG00000065534|-|chr3:g.123383038:G>A',,…	ENSG00000065534	1	HGNC:7590	1033.9385	3045.5557	756.4901	1959.0042	0	18336.488	2601.9	15331.306999999999	7839.6963	2759.678	0
DVAEVDTVR	3	Pat_31A_FT.25135.25135.2	ENSG00000178209|PLEC, ENSG00000178209|-|chr8:g.145008183:C>T',, ENSG00000178209|-|chr8:g.144995759:G>A',, ENSG00000178209|-|chr8:g.145016667:C>T',, ENSG00000178209|-|chr8:g.144994888:G>A',, ENSG00000178209|-|chr8:g.144996236:C>G',, ENSG00000178209|-|chr8:g.145010020:G>A',, ENSG00000178209|-|chr8:g.144996968:C>T',, ENSG00000178209|-|chr8:g.144990901:C>T',, ENSG00000178209|-|chr8:g.145001648:C>T',,…	ENSG00000178209	1	HGNC:9069	3821.688	11140.9293	13456.191450000002	16154.3413	7855.2771999999995	54917.969000000005	51463.591700000004	45558.124299999996	30462.4781	11235.91648	735.51935
SSEEIESAFR	1	Pat_31A_FT.35211.35211.2	ENSG00000197694|SPTAN1, ENSG00000197694|+|chr9:g.131388718:A>C',, ENSG00000197694|+|chr9:g.131388814:C>T',, ENSG00000197694|+|chr9:g.131379968:G>A',, ENSG00000197694|+|chr9:g.131388752:A>G',, ENSG00000197694|+|chr9:g.131346711:G>A',, ENSG00000197694|+|chr9:g.131344110:C>T',, ENSG00000197694|+|chr9:g.131341955:G>C',, ENSG00000197694|+|chr9:g.131341955:G>C']	ENSG00000197694	1	HGNC:11273	3216.2476	12341.34	15864.702	18093.055	6037.408	34591.98	39975.297	75363.16	41797.195	7964.991	934.64886
ATCCPDVQPEEAEDHL	2	Pat_31A_FT.35269.35269.2	ENSG00000089639|GMIP, ENSG00000089639|-|chr19:g.19741101:G>A',, ENSG00000089639|-|chr19:g.19740860:C>T',, ENSG00000089639|-|chr19:g.19751333:C>A',, ENSG00000089639|-|chr19:g.19751341:C>A',, ENSG00000089639|-|chr19:g.19741068:G>A',, ENSG00000089639|-|chr19:g.19745707:C>T',, ENSG00000089639|-|chr19:g.19745707:C>T']	ENSG00000089639	1	HGNC:24852	69567.2135	44972.402	19251.6597	26438.624000000003	50028.4813	27335.226000000002	28041.612	52491.432	27473.814	205531.42100000003	0
QYECSLEQALR	1	Pat_31A_1.28862.28862.2	ENSG00000172830|SSH3, ENSG00000172830|+|chr11:g.67076920:C>T',, ENSG00000172830|+|chr11:g.67076920:C>T']	ENSG00000172830	1	HGNC:30581	16605.65	101118.14	101118.14	93086.74	26792.83	223573.53	223573.53	298848.72	298848.72	63958.234000000004	63958.234000000004
LPATAAEPEAAVISNGEH	4	Pat_31A_1.33580.33580.2	ENSG00000112972|HMGCS1, ENSG00000112972|-|chr5:g.43297256:G>A',, ENSG00000112972|-|chr5:g.43297256:G>A']	ENSG00000112972	1	HGNC:5007	30351.636	95599.832	49380.59299999999	42853.6317	31511.088560000004	72067.68410000001	71426.2271	92926.67079999999	69296.317	41425.9538	11743.3138
EQFLDGDGWTSR	2	Pat_31A_2.36348.36348.2	ENSG00000179218|CALR, ENSG00000179218|+|chr19:g.13054379:T>TCCTCATCA']	ENSG00000179218	1	HGNC:1455	772.39655	25795.123	25795.123	8549.88	4039.1172	52520.47	55512.9	87856.11	126907.81	8983.473	8983.473
SVGGSGGGSFGDNLVTR	4	Pat_31A_3.47976.47976.2	ENSG00000160789|LMNA, ENSG00000160789|+|chr1:g.156084902:G>A',, ENSG00000160789|+|chr1:g.156104629:C>T',, ENSG00000160789|+|chr1:g.156106151:G>A',, ENSG00000160789|+|chr1:g.156106776:G>A',, ENSG00000160789|+|chr1:g.156106776:G>A']	ENSG00000160789	1	HGNC:6636	22808.9747	181348.72999999998	156720.32300000003	93898.54800000001	44729.9717	321186.936	321686.5	304117.79099999997	304117.79099999997	90398.917	90398.917
QGDITEDETIR	1	Pat_31A_FT.22675.22675.2	ENSG00000136100|VPS36, ENSG00000136100|-|chr13:g.52992163:G>A']	ENSG00000136100	1	HGNC:20312	3409.2148	5182.196	7293.2495	8694.37	3407.998	22843.402000000002	16248.208	28916.701	28698.254	4486.305	0
SAGQGEVLVYVEDPAGHQEEAK	4	Pat_31A_1.32824.32824.3	ENSG00000196924|FLNA, ENSG00000196924|-|chrX:g.153581155:C>T',, ENSG00000196924|-|chrX:g.153590917:G>C',, ENSG00000196924|-|chrX:g.153590917:G>C']	ENSG00000196924	1	HGNC:3754	102369.372	2291478.793	178336.29400000002	635002.2799999999	147196.255	2820590.784	2699083.109	2460056.554	2330308.863	561044.319	512278.1754
TGSQYDIQDAIDK	1	Pat_31A_1.31023.31023.2	ENSG00000096696|DSP, ENSG00000096696|+|chr6:g.7578715:C>T',, ENSG00000096696|+|chr6:g.7580958:A>G',, ENSG00000096696|+|chr6:g.7581636:G>A',, ENSG00000096696|+|chr6:g.7580990:G>A',, ENSG00000096696|+|chr6:g.7585977:G>A',, ENSG00000096696|+|chr6:g.7585981:C>T',, ENSG00000096696|+|chr6:g.7580078:A>G']	ENSG00000096696	1	HGNC:3052	4325.593	51560.97	30343.201	23116.316000000003	13767.198	759037	759037	150271.64	150271.64	17457.459	17457.459
QLEAELGAER	3	Pat_31A_FT.33711.33711.2	ENSG00000116096|SPR	ENSG00000116096	1	HGNC:11257	168760.106	285609.55000000005	284168.03599999996	919772.26	172720.685	683789.3759999999	947339.22	4057413.4999999995	2085847.27	573417.58	74290.135
VSTNGSDDPEDAGAGENRR	1	Pat_31A_FT.10646.10646.3	ENSG00000078747|ITCH, ENSG00000078747|+|chr20:g.32996474:A>T',, ENSG00000078747|+|chr20:g.33000331:C>T',, ENSG00000078747|+|chr20:g.33095505:A>C',, ENSG00000078747|+|chr20:g.33095505:A>C']	ENSG00000078747	1	HGNC:13890	5920.393	35314.496	0	8924.231	6875.3369999999995	7003.243	5348.1359999999995	11467.091999999999	5210.455	18170.97	0
VVEESELAR	2	Pat_31A_FT.29754.29754.2	ENSG00000113600|C9, ENSG00000113600|-|chr5:g.39342291:G>T',, ENSG00000113600|-|chr5:g.39331846:G>A']	ENSG00000113600	1	HGNC:1358	122403.254	165032.39500000002	311791.763	183195.331	92645.72	91825.74500000001	66114.99	149865.355	86283.60399999999	175318.75	0
LQEVECEEQR	3	Pat_31A_FT.27241.27241.2	ENSG00000028528|SNX1, ENSG00000028528|+|chr15:g.64426995:G>A',, ENSG00000028528|+|chr15:g.64426941:G>A',, ENSG00000028528|+|chr15:g.64426941:G>A']	ENSG00000028528	1	HGNC:11172	3817.2217	11840.138	10755.166000000001	6502.7	4280.7686	30286.007999999998	29452.998	55416.934	32498.535	6115.8677	0
DTNGENIAESLVAEGLATR	4	Pat_31A_FT.55899.55899.3	ENSG00000197157|SND1, ENSG00000197157|+|chr7:g.127343265:CT>C',, ENSG00000197157|+|chr7:g.127569289:C>T',, ENSG00000197157|+|chr7:g.127725827:G>A',, ENSG00000197157|+|chr7:g.127729551:G>A',, ENSG00000197157|+|chr7:g.127631024:G>A',, ENSG00000197157|+|chr7:g.127714674:G>A',, ENSG00000197157|+|chr7:g.127326782:C>T']	ENSG00000197157	1	HGNC:30646	20876.8426	110846.26670000001	101169.43876	67740.84700000001	37416.243800000004	268622.4143	314235.1458	840126.0628	499810.7292	88263.973	49928.83
DIQENDEEAVQVK	2	Pat_31A_FT.35395.35395.3	ENSG00000108671|PSMD11, ENSG00000108671|+|chr17:g.30807200:G>C',, ENSG00000108671|+|chr17:g.30807200:G>C']	ENSG00000108671	1	HGNC:9556	5949.727	13748.0813	23242.819000000003	15694.327000000001	8617.9822	84008.953	114502.187	207168.78	83140.327	17944.0923	1304.4413
ASNTAEVFFDGVR	3	Pat_31A_1.35064.35064.2	ENSG00000072778|ACADVL	ENSG00000072778	1	HGNC:92	43278.25199999999	377277.164	377277.164	163667.37300000002	81626.204	861436.1299999999	865475.9299999999	2131942.35	2131942.35	158705.586	158705.586
EAEEHQETQCLR	2	Pat_31A_FT.8427.8427.2	ENSG00000106538|RARRES2, ENSG00000106538|-|chr7:g.150035788:G>A',, ENSG00000106538|-|chr7:g.150035788:G>A']	ENSG00000106538	1	HGNC:9868	955.3872	7755.6353	1050.0773	12225.357	2101.8665	4462.1523	3060.6997	8139.236	4774.219	2113.9053	0
QQSEEDLLLQDFSR	3	Pat_31A_FT.49125.49125.2	ENSG00000114850|SSR3	ENSG00000114850	1	HGNC:11325	338671.5205	1291785.712	468594.9095	2017538.445	585197.2520000001	502114.81950000004	829918.7930000001	2490415.686	2422341.1670000004	1382855.3650000002	1325974.1
ENAGEDPGLAR	1	Pat_31A_FT.12713.12713.2	ENSG00000161634|DCD, ENSG00000161634|-|chr12:g.55038729:C>A']	ENSG00000161634	1	HGNC:14669	3133.9976	4200.941	66965	6972.733	5650.556	8512.004	40453.305	12748.367	18158.561999999998	3694.8662	511.11902000000003
EVNENFAIDLIAEQPVSEVETR	1	Pat_31A_1.49687.49687.3	ENSG00000145494|NDUFS6	ENSG00000145494	1	HGNC:7713	40176.16	191665.62	104956.65	180904.7	48302.305	418055.88	418055.88	597115.4	597115.4	93284.75	93284.75
ITPSYVAFTPEGER	3	Pat_31A_2.43657.43657.2	ENSG00000044574|HSPA5, ENSG00000044574|-|chr9:g.128001036:A>G']	ENSG00000044574	1	HGNC:5238	22285.072399999997	387933.61600000004	475495.36	119229.372	93295.51699999999	1281903.95	1117542.28	1606415.4	996361.14	153983.708	116274.707
VDNALQSGNSQESVTEQDSK	6	Pat_31A_FT.34041.34041.3	ENSG00000211592|IGKC, ENSG00000211592|-|chr2:g.89157104:A>C']	ENSG00000211592	1	HGNC:5716	183695.896	226843.669	5014761.205999999	354448.937	486806.60599999997	3710731.0799999996	4193181.6799999997	5701404.074999999	3702016.719	542518.7167	92255.6477
AVVVHAGEDDLGR	1	Pat_31A_FT.31067.31067.3	ENSG00000109610|SOD3, ENSG00000109610|+|chr4:g.24801412:G>A']	ENSG00000109610	1	HGNC:11181	1230.4648	4395.191	3868.9463	5423.609	2392.5918	11411.76	7193.1973	11306.878	6486.866999999999	3645.3357	0
TVYHAEEVQCDGR	3	Pat_31A_FT.14406.14406.3	ENSG00000175183|CSRP2, ENSG00000175183|-|chr12:g.77253381:T>C',, ENSG00000175183|-|chr12:g.77256681:T>G']	ENSG00000175183	1	HGNC:2470	50262.7915	145630.48500000002	43014.1357	106051.316	33672.629	97344.725	98030.71	145732.981	111936.32200000001	114478.913	713.1807
QTTVSNSQQAYQEAFEISK	2	Pat_31A_2.40740.40740.3	ENSG00000166913|YWHAB	ENSG00000166913	1	HGNC:12849	4578.1003	188679.84	303747.37	50135.941	38458.576	721416.97	551517.5800000001	1205985.8	797588.22	71348.503	31584.846
CACTYGFTGPQCER	2	Pat_31A_3.38872.38872.2	ENSG00000166147|FBN1, ENSG00000166147|-|chr15:g.48826283:A>AG',, ENSG00000166147|-|chr15:g.48707952:C>T',, ENSG00000166147|-|chr15:g.48714179:C>T',, ENSG00000166147|-|chr15:g.48787415:C>T',, ENSG00000166147|-|chr15:g.48782229:G>T',, ENSG00000166147|-|chr15:g.48720553:G>T',, ENSG00000166147|-|chr15:g.48829925:T>G',, ENSG00000166147|-|chr15:g.48733923:C>A',, ENSG00000166147|-|chr15:g.48779563:G>A',…	ENSG00000166147	1	HGNC:3603	0	5708.0127	3186.44	3843.4712	728.7356599999999	66500.282	66500.282	61013.144	61013.144	2362.626	2362.626
GGDGGERDEDGDALAER	1	Pat_31A_FT.9298.9298.3	ENSG00000174749|FAM241A	ENSG00000174749	1	HGNC:26813	6742.9004	6659.2627	1320.0254	17077.777	9219.497	16568.973	10817.776000000002	20041.176	11336.896999999999	5169.5605	0
ETFLTSPEELYR	1	Pat_31A_1.36155.36155.2	ENSG00000100591|AHSA1	ENSG00000100591	1	HGNC:1189	49318.36	774433.06	205865.95	279064.84	74676.7	771380.1	800601.8	1077723.6	1077723.6	282377.97	282377.97
GISHVIVDEIHER	1	Pat_31A_1.27596.27596.4	ENSG00000135829|DHX9, ENSG00000135829|+|chr1:g.182852490:T>G',, ENSG00000135829|+|chr1:g.182850733:A>C',, ENSG00000135829|+|chr1:g.182856546:G>T',, ENSG00000135829|+|chr1:g.182853933:T>C',, ENSG00000135829|+|chr1:g.182825708:G>A',, ENSG00000135829|+|chr1:g.182852289:A>C',, ENSG00000135829|+|chr1:g.182853821:G>T']	ENSG00000135829	1	HGNC:2750	871.559	16621.566000000003	16621.566000000003	3028.9595	3028.9595	35519.01	41030.24	24637.674	41918.34	2718.6553	2718.6553
AEEPGGHAYETPR	1	Pat_31A_FT.12008.12008.3	ENSG00000143850|PLEKHA6, ENSG00000143850|-|chr1:g.204237342:G>T',, ENSG00000143850|-|chr1:g.204230581:G>A',, ENSG00000143850|-|chr1:g.204237401:G>C',, ENSG00000143850|-|chr1:g.204219682:C>G',, ENSG00000143850|-|chr1:g.204226632:C>T',, ENSG00000143850|-|chr1:g.204216515:T>G',, ENSG00000143850|-|chr1:g.204218051:C>T',, ENSG00000143850|-|chr1:g.204218051:C>T']	ENSG00000143850	1	HGNC:17053	4521.598	3667.009	5167.5156	6298.4644	2829.8296	5375.8335	8695.753	13756.928999999998	17850.74	2904.887	0
VDIDTPDINIEGSEGK	2	Pat_31A_1.38381.38381.2	ENSG00000124942|AHNAK, ENSG00000124942|-|chr11:g.62295776:T>G',, ENSG00000124942|-|chr11:g.62290365:T>C',, ENSG00000124942|-|chr11:g.62295549:C>T',, ENSG00000124942|-|chr11:g.62296271:G>A',, ENSG00000124942|-|chr11:g.62287549:C>T',, ENSG00000124942|-|chr11:g.62300583:C>T',, ENSG00000124942|-|chr11:g.62294188:T>G',, ENSG00000124942|-|chr11:g.62299055:T>C',, ENSG00000124942|-|chr11:g.62285441:A>G',…	ENSG00000124942	1	HGNC:347	3029.8625	59380.118	13319.9893	18029.2326	8072.0693	122425.60999999999	85231.93299999999	108777.42199999999	76405.942	17387.656	5162.992
RPDGEGCVDENECQTKPGICENGR	2	Pat_31A_FT.29561.29561.4	ENSG00000166147|FBN1, ENSG00000166147|-|chr15:g.48707952:C>T',, ENSG00000166147|-|chr15:g.48714179:C>T',, ENSG00000166147|-|chr15:g.48787415:C>T',, ENSG00000166147|-|chr15:g.48782229:G>T',, ENSG00000166147|-|chr15:g.48720553:G>T',, ENSG00000166147|-|chr15:g.48829925:T>G',, ENSG00000166147|-|chr15:g.48719870:G>A',, ENSG00000166147|-|chr15:g.48733923:C>A',, ENSG00000166147|-|chr15:g.48779563:G>A',,…	ENSG00000166147	1	HGNC:3603	1736.4996999999998	14461.653999999999	6133.0851999999995	14485.6963	2286.837	37640.744999999995	13222.0173	48119.606	31226.835	11069.898	585.1742
FSSGYYDFLVEVEGDNR	1	Pat_31A_2.56155.56155.2	ENSG00000118705|RPN2, ENSG00000118705|+|chr20:g.35812678:C>A',, ENSG00000118705|+|chr20:g.35812678:C>A']	ENSG00000118705	1	HGNC:10382	15425.822	57192.895	166186.36	76912.63	29483.322	485006.72	706882.44	2764390	862688.1	153693.83	22691.492000000002
AAPPDVGEER	1	Pat_31A_FT.19123.19123.2	ENSG00000146834|MEPCE, ENSG00000146834|+|chr7:g.100029274:G>A',, ENSG00000146834|+|chr7:g.100028341:G>C',, ENSG00000146834|+|chr7:g.100029073:C>T']	ENSG00000146834	1	HGNC:20247	9892.529	27088.576	15166.215	22125.86	15492.667	19636.914	27620.365	30890.701	15566.002	48132.47	0
MDATANDVPSDR	4	Pat_31A_FT.20567.20567.2	ENSG00000155660|PDIA4, ENSG00000155660|-|chr7:g.148709352:C>T',, ENSG00000155660|-|chr7:g.148708982:A>C']	ENSG00000155660	1	HGNC:30167	44593.559	180383.14800000002	46255.91649999999	133385.473	43536.288	145261.745	162921.81999999998	720760.3400000001	188358.50400000002	278376.122	11497.245
ASSVTTFTGEPNTCPR	1	Pat_31A_2.27891.27891.2	ENSG00000182809|CRIP2	ENSG00000182809	1	HGNC:2361	3160.2532	10245.016	795.18677	8951.867	782.3536	6019.156999999999	6019.156999999999	7159.1753	7159.1753	11811.646999999999	11811.646999999999
EQDRAHQTGETVTGSGTQTQAGATQTVEQDSSHQTGR	10	Pat_31A_1.13870.13870.5	ENSG00000143536|CRNN, ENSG00000143536|-|chr1:g.152383111:C>G',, ENSG00000143536|-|chr1:g.152383103:A>C',, ENSG00000143536|-|chr1:g.152383114:G>C']	ENSG00000143536	1	HGNC:1230	630.6609	281947.3318	7974.182	15716.02594	1497.2167	5401.535	5401.535	22455.34071	20825.584	3896.9876	2029.0361
EGNDILDEANR	1	Pat_31A_FT.30513.30513.2	ENSG00000196569|LAMA2, ENSG00000196569|+|chr6:g.129609203:C>T',, ENSG00000196569|+|chr6:g.129475814:T>C',, ENSG00000196569|+|chr6:g.129465181:G>T',, ENSG00000196569|+|chr6:g.129573436:T>G',, ENSG00000196569|+|chr6:g.129775339:A>C',, ENSG00000196569|+|chr6:g.129475731:G>A',, ENSG00000196569|+|chr6:g.129571330:G>A',, ENSG00000196569|+|chr6:g.129475665:G>A',, ENSG00000196569|+|chr6:g.129799896:A>G',…	ENSG00000196569	1	HGNC:6482	10905.958999999999	20739.047	13204.788999999999	16624.66	19170.938000000002	53820.715	35884.01	126026.33	82752.68	22582.6	2835.0835
IAQSDYIPTQQDVLR	2	Pat_31A_2.40310.40310.2	ENSG00000114353|GNAI2	ENSG00000114353	1	HGNC:4385	3348.4539	125624.81	125624.81	70705.335	16860.66	154935.553	154935.553	300948.92000000004	300948.92000000004	28254.286	28254.286
ILQDVADEEIAALPR	1	Pat_31A_1.50260.50260.2	ENSG00000120333|MRPS14, ENSG00000120333|-|chr1:g.174987651:C>T']	ENSG00000120333	1	HGNC:14049	55869.21	162177.64	54441.187999999995	197173.39	42150.085999999996	224904.31	224904.31	437097.03	437097.03	114602.71	114602.71
DGVLEEQIER	1	Pat_31A_FT.34875.34875.2	ENSG00000136937|NCBP1, ENSG00000136937|+|chr9:g.100432047:TA>T',, ENSG00000136937|+|chr9:g.100418028:G>A']	ENSG00000136937	1	HGNC:7658	9110.735999999999	25738.042999999998	143576.98	42519.066	26653.533	231381.12	344823.72	440682.6	201662.89	37452.68	3795.446
AADALEEQQR	1	Pat_31A_FT.15746.15746.2	ENSG00000137497|NUMA1, ENSG00000137497|-|chr11:g.71724459:T>A',, ENSG00000137497|-|chr11:g.71720083:C>T',, ENSG00000137497|-|chr11:g.71724740:C>T',, ENSG00000137497|-|chr11:g.71717267:A>G',, ENSG00000137497|-|chr11:g.71715727:G>A',, ENSG00000137497|-|chr11:g.71716353:G>A',, ENSG00000137497|-|chr11:g.71726216:T>C',, ENSG00000137497|-|chr11:g.71725567:C>G',, ENSG00000137497|-|chr11:g.71729919:T>A',…	ENSG00000137497	1	HGNC:8059	12109.94	21917.257999999998	47960.92	31994.104	27038.033	45121.79	45317.387	77089.516	53592.46	19856.15	0
NSNILEDLETLR	2	Pat_31A_1.48156.48156.2	ENSG00000095139|ARCN1, ENSG00000095139|+|chr11:g.118468601:C>T',, ENSG00000095139|+|chr11:g.118468601:C>T']	ENSG00000095139	1	HGNC:649	23174.6007	235579.949	155200.15899999999	117839.13799999999	44279.9807	478025.08	604399.1799999999	1565797.1400000001	1565797.1400000001	133300.887	133300.887
SLDGAAAVDSADR	1	Pat_31A_FT.26598.26598.2	ENSG00000159023|EPB41, ENSG00000159023|+|chr1:g.29320013:G>A',, ENSG00000159023|+|chr1:g.29314190:C>T',, ENSG00000159023|+|chr1:g.29314190:C>T']	ENSG00000159023	1	HGNC:3377	1198.1085	2522.8223	38895.16	3433.5686	2947.54	10126.616	9514.921999999999	22430.379	14672.581	3154.5820000000003	0
TGCETVDAVQER	1	Pat_31A_FT.17965.17965.2	ENSG00000164828|SUN1, ENSG00000164828|+|chr7:g.855564:G>C',, ENSG00000164828|+|chr7:g.878527:G>A',, ENSG00000164828|+|chr7:g.925717:G>A',, ENSG00000164828|+|chr7:g.925741:G>A',, ENSG00000164828|+|chr7:g.905626:C>G',, ENSG00000164828|+|chr7:g.881597:G>A',, ENSG00000164828|+|chr7:g.905681:C>T',, ENSG00000164828|+|chr7:g.905681:C>T']	ENSG00000164828	1	HGNC:18587	4474.9575	14958.253999999999	3937.0559999999996	8416.675	4237.6533	29247.402000000002	16857.06	54497.055	29546.343999999997	8936.251	789.1738
EEAEQVLGQAR	1	Pat_31A_FT.32231.32231.2	ENSG00000198947|DMD, ENSG00000198947|-|chrX:g.32663143:G>T',, ENSG00000198947|-|chrX:g.31950232:C>T',, ENSG00000198947|-|chrX:g.31893307:T>G',, ENSG00000198947|-|chrX:g.32503153:C>A',, ENSG00000198947|-|chrX:g.32430012:A>T',, ENSG00000198947|-|chrX:g.32382719:G>T',, ENSG00000198947|-|chrX:g.32663234:A>T',, ENSG00000198947|-|chrX:g.31645891:T>C',, ENSG00000198947|-|chrX:g.32827682:T>C',, ENSG00000…	ENSG00000198947	1	HGNC:2928	2084.7173	3430.9612	5760.6567	3783.736	1079.2527	32402.62	7495.1094	11108.615	13573.053	4550.4243	467.12823
IQTQPGYANTLR	6	Pat_31A_3.48440.48440.2	ENSG00000075415|SLC25A3, ENSG00000075415|+|chr12:g.98989544:T>A',, ENSG00000075415|+|chr12:g.98989544:T>A']	ENSG00000075415	1	HGNC:10989	4355.3804	424379.914	1016599.9745	148787.209	128046.34830000001	1558192.834	1649815.433	4900337.0200000005	4769010.185	186307.6843	105854.75
VDVEGPDVNIEGPEGK	2	Pat_31A_1.35019.35019.2	ENSG00000124942|AHNAK, ENSG00000124942|-|chr11:g.62295776:T>G',, ENSG00000124942|-|chr11:g.62290365:T>C',, ENSG00000124942|-|chr11:g.62295549:C>T',, ENSG00000124942|-|chr11:g.62296271:G>A',, ENSG00000124942|-|chr11:g.62287549:C>T',, ENSG00000124942|-|chr11:g.62300583:C>T',, ENSG00000124942|-|chr11:g.62294188:T>G',, ENSG00000124942|-|chr11:g.62299055:T>C',, ENSG00000124942|-|chr11:g.62285441:A>G',…	ENSG00000124942	1	HGNC:347	13256.181	158915.563	14316.8576	30161.7002	9482.2988	143121.369	137344.71180000002	120893.49829999999	119478.06959999999	19134.147699999998	17053.061999999998
SELEEQLTPVAEETR	2	Pat_31A_FT.41433.41433.3	ENSG00000130203|APOE, ENSG00000130203|+|chr19:g.45412139:C>T',, ENSG00000130203|+|chr19:g.45412139:C>T']	ENSG00000130203	1	HGNC:613	19298.082000000002	38613.042	199297.975	32909.832	21545.235	155913.165	83822.37100000001	161865.054	169136.363	25060.291000000005	891.4492
VVESLDVGQDR	2	Pat_31A_FT.37395.37395.2	ENSG00000163359|COL6A3, ENSG00000163359|-|chr2:g.238249544:GA>G',, ENSG00000163359|-|chr2:g.238275518:AC>A',, ENSG00000163359|-|chr2:g.238280477:G>A',, ENSG00000163359|-|chr2:g.238283189:G>A',, ENSG00000163359|-|chr2:g.238296320:C>T',, ENSG00000163359|-|chr2:g.238253406:C>T',, ENSG00000163359|-|chr2:g.238247734:C>G',, ENSG00000163359|-|chr2:g.238283510:C>T',, ENSG00000163359|-|chr2:g.238280852:G>…	ENSG00000163359	1	HGNC:2213	5438.53363	16867.129	16001.3755	12625.5176	8253.0612	106063.973	39550.802	73442.194	58651.06	9940.254799999999	1046.3989
EVDIGIPDATGR	1	Pat_31A_FT.42979.42979.2	ENSG00000165280|VCP, ENSG00000165280|-|chr9:g.35068023:G>A',, ENSG00000165280|-|chr9:g.35062113:C>T',, ENSG00000165280|-|chr9:g.35059116:G>T',, ENSG00000165280|-|chr9:g.35061087:A>T']	ENSG00000165280	1	HGNC:12666	40247.695	47178.117	55151.605	24657.482000000004	19302.979	133914.56	125955.9	173346.75	139498.1	48459.953	2991.12
DYIPVDQEELR	1	Pat_31A_FT.39838.39838.2	ENSG00000197102|DYNC1H1, ENSG00000197102|+|chr14:g.102452591:G>A',, ENSG00000197102|+|chr14:g.102446806:A>T',, ENSG00000197102|+|chr14:g.102467294:C>T',, ENSG00000197102|+|chr14:g.102455061:C>T',, ENSG00000197102|+|chr14:g.102502906:C>T',, ENSG00000197102|+|chr14:g.102510245:C>G',, ENSG00000197102|+|chr14:g.102446221:A>C',, ENSG00000197102|+|chr14:g.102446147:G>A',, ENSG00000197102|+|chr14:g.1024…	ENSG00000197102	1	HGNC:2961	12461.774	23396.842	74441.47	20657.713	14191.038999999999	173154.69	161334.34	133822.86	256936.25	29062.127	7987.5830000000005
YSDIEPSTEGEVIFR	1	Pat_31A_FT.45408.45408.2	ENSG00000091136|LAMB1, ENSG00000091136|-|chr7:g.107566753:G>A',, ENSG00000091136|-|chr7:g.107618606:C>T',, ENSG00000091136|-|chr7:g.107569893:C>T',, ENSG00000091136|-|chr7:g.107621202:C>T',, ENSG00000091136|-|chr7:g.107621203:C>A',, ENSG00000091136|-|chr7:g.107621203:C>A']	ENSG00000091136	1	HGNC:6486	4839.701	15471.038999999999	1948.8862	11777.976999999999	6239.1387	7967.218000000001	6718.556	17283.674	9735.777	15172.021999999999	0
VFVGEEDPEAESVTLR	2	Pat_31A_FT.45817.45817.3	ENSG00000149781|FERMT3, ENSG00000149781|+|chr11:g.63988026:G>A',, ENSG00000149781|+|chr11:g.63987788:G>A',, ENSG00000149781|+|chr11:g.63990785:G>A',, ENSG00000149781|+|chr11:g.63990615:G>A',, ENSG00000149781|+|chr11:g.63978768:G>A',, ENSG00000149781|+|chr11:g.63978768:G>A']	ENSG00000149781	1	HGNC:23151	10338.1244	22783.353	50403.732	31536.243000000002	12811.948	46712.055	39775.909	93038.773	42748.998	24121.725	687.7410000000001
QLDNIVGER	1	Pat_31A_2.28593.28593.2	ENSG00000185479|KRT6B, ENSG00000185479|-|chr12:g.52841165:C>T']	ENSG00000185479	1	HGNC:6444	7285.16	106830.26	352265.88	147845.56	26498.375	550784.25	2483128.2	358384.8	439841.78	59902.02	15248.576000000001
GCPPDDIENPR	1	Pat_31A_FT.21466.21466.2	ENSG00000150093|ITGB1, ENSG00000150093|-|chr10:g.33199288:C>T',, ENSG00000150093|-|chr10:g.33195447:G>T']	ENSG00000150093	1	HGNC:6153	1230.7131	6996.5019999999995	4985.3279999999995	17275.354	5949.8384	64357.71	19152.21	85371.75	38174.098	7425.674	0
DDEASNLVGEEK	2	Pat_31A_FT.34274.34274.2	ENSG00000146376|ARHGAP18, ENSG00000146376|-|chr6:g.129901237:CA>C',, ENSG00000146376|-|chr6:g.129901237:C>CA']	ENSG00000146376	1	HGNC:21035	10614.918	13220.338399999999	32275.1138	11326.34687	6587.808000000001	33515.2453	36671.03	92484.10399999999	95694.05	13742.4316	4089.5288
YQEGGVESAFHK	2	Pat_31A_1.25734.25734.3	ENSG00000042493|CAPG	ENSG00000042493	1	HGNC:1474	15139.183	211857.727	211857.727	71821.308	57990.9315	928922.8999999999	933160.2699999999	615770.01	615770.01	130940.027	130940.027
YGVDIPEDENEK	1	Pat_31A_FT.38279.38279.2	ENSG00000157601|MX1, ENSG00000157601|+|chr21:g.42830668:G>T',, ENSG00000157601|+|chr21:g.42817930:G>A',, ENSG00000157601|+|chr21:g.42811767:G>A',, ENSG00000157601|+|chr21:g.42811767:G>A']	ENSG00000157601	1	HGNC:7532	3595.6824	11959.868	4124.917	9795.607	6502.073	12837.2705	154067.53	20832.477	17742.453	4293.9214	0
IQALQQQADEAEDR	2	Pat_31A_FT.38306.38306.2	ENSG00000167460|TPM4, ENSG00000167460|+|chr19:g.16192795:C>T']	ENSG00000167460	1	HGNC:12013	47216.99	40536.744999999995	95413.70700000001	54531.867	40420.537000000004	161366.87699999998	216431.94	280967.87	190774.20799999998	51415.93	3867.3262
EVLNEEDEVQPNGK	1	Pat_31A_FT.36183.36183.3	ENSG00000123983|ACSL3, ENSG00000123983|+|chr2:g.223781122:G>A',, ENSG00000123983|+|chr2:g.223783810:G>A',, ENSG00000123983|+|chr2:g.223783810:G>A']	ENSG00000123983	1	HGNC:3570	13773.415	73498	20263.148	31930.33	13206.928	115500.01	92129.945	180615.66	65856.1	23294.611	1509.5625
ENINIDEASR	1	Pat_31A_FT.26183.26183.2	ENSG00000123892|RAB38, ENSG00000123892|-|chr11:g.87882869:C>T',, ENSG00000123892|-|chr11:g.87883051:A>G',, ENSG00000123892|-|chr11:g.87882892:T>C',, ENSG00000123892|-|chr11:g.87883103:T>G',, ENSG00000123892|-|chr11:g.87882970:G>A',, ENSG00000123892|-|chr11:g.87882970:G>A']	ENSG00000123892	1	HGNC:9776	3302.2917	9586.89	10013.744	7603.534000000001	4272.9473	65904.01	77843.21	21369.838	15129.83	4489.5884	0
LEEGPPVTTVLTR	6	Pat_31A_2.52351.52351.2	ENSG00000131828|PDHA1, ENSG00000131828|+|chrX:g.19364713:A>G',, ENSG00000131828|+|chrX:g.19371275:G>A',, ENSG00000131828|+|chrX:g.19377730:C>T',, ENSG00000131828|+|chrX:g.19377730:C>T']	ENSG00000131828	1	HGNC:8806	25151.221500000003	745289.915	745289.915	192889.733	129308.11799999999	2044938.4000000001	2073636.3900000001	3224679.91	3224679.91	219414.656	129560.52900000001
SYEPLEDPGVK	4	Pat_31A_1.29112.29112.2	ENSG00000177156|TALDO1, ENSG00000177156|+|chr11:g.764383:G>A']	ENSG00000177156	1	HGNC:11559	162823.12900000002	1729372.0559999999	627340.755	767217.5819999999	363629.642	1543887.1400000001	1622844.81	2520964.3299999996	2425891.616	1362316.4600000002	1266207.0604
EEGSPLELER	1	Pat_31A_FT.34305.34305.2	ENSG00000168003|SLC3A2, ENSG00000168003|+|chr11:g.62648766:G>T',, ENSG00000168003|+|chr11:g.62623812:C>T',, ENSG00000168003|+|chr11:g.62623812:C>T']	ENSG00000168003	1	HGNC:11026	25363.484	55130.2	70658.71	58744.293	26741.945	203391.38	474512.06	210863.38	201439.78	56930.734000000004	6168.844
QAEILQESR	1	Pat_31A_FT.24454.24454.2	ENSG00000171530|TBCA	ENSG00000171530	1	HGNC:11579	2825.9094	13495.886999999999	7757.2505	14766.038999999999	4272.327	23098.343999999997	16405.195	43001.62	23908.547000000002	5871.8394	664.04364
EAYMGNVLQGGEGQAPTR	2	Pat_31A_2.32573.32573.2	ENSG00000075239|ACAT1, ENSG00000075239|+|chr11:g.108009660:C>A']	ENSG00000075239	1	HGNC:93	0	3921.618	3921.618	4782.5833	603.8208599999999	21260.195499999998	21730.2267	128592.4	128592.4	8433.92135	8433.92135
IDATSASVLASR	2	Pat_31A_2.33213.33213.2	ENSG00000155660|PDIA4, ENSG00000155660|-|chr7:g.148709352:C>T',, ENSG00000155660|-|chr7:g.148708982:A>C']	ENSG00000155660	1	HGNC:30167	3619.8035	337683.01	337683.01	83594.896	42393.4414	605462.86	694237.6499999999	1517602.6300000001	855516.23	83674.72	27709.108
NVELVEGEEGR	1	Pat_31A_FT.31236.31236.2	ENSG00000159399|HK2, ENSG00000159399|+|chr2:g.75108904:G>A',, ENSG00000159399|+|chr2:g.75115121:C>T',, ENSG00000159399|+|chr2:g.75104417:T>G',, ENSG00000159399|+|chr2:g.75104417:T>G']	ENSG00000159399	1	HGNC:4923	10292.886999999999	54618.437999999995	22234.441000000003	48727.582	14741.065	89679.99	88183.52	102497.74	118217.734	21940.145	1517.1774
GTDSQAMEEEKPEGHV	1	Pat_31A_FT.29895.29895.3	ENSG00000096060|FKBP5, ENSG00000096060|-|chr6:g.35544830:C>T',, ENSG00000096060|-|chr6:g.35544830:C>T']	ENSG00000096060	1	HGNC:3721	2517.436	11771.687	2550.5178	2501.993	690.4582	11368.621000000001	3709.86	18886.482	5656.3955	7918.3633	0
AEEYEFLTPVEEAPK	3	Pat_31A_1.40337.40337.2	ENSG00000141522|ARHGDIA, ENSG00000141522|-|chr17:g.79826853:G>A',, ENSG00000141522|-|chr17:g.79826853:G>A']	ENSG00000141522	1	HGNC:678	15847.3445	159717.91400000002	59795.57780000001	101923.211	21885.947	210242.38999999998	227254.907	626969.453	519991.23	81087.381	45719.875
TDSFEYVDPVDGTVTK	1	Pat_31A_1.36442.36442.2	ENSG00000154330|PGM5, ENSG00000154330|+|chr9:g.71094399:G>A',, ENSG00000154330|+|chr9:g.71002409:T>G']	ENSG00000154330	1	HGNC:8908	10722.601	221326.7	56867.484000000004	67137.625	33752.66	936699.56	936699.56	412903.38	412903.38	31261.889	31261.889
LQAVTDDHIR	5	Pat_31A_1.23231.23231.3	ENSG00000090013|BLVRB, ENSG00000090013|-|chr19:g.40953909:G>A']	ENSG00000090013	1	HGNC:1063	3185.1342	424207.917	501488.2459999999	93676.763	63591.265999999996	781805.8230000001	644712.25	2116768.4269999997	1685615.57	116786.25499999999	51749.423
EALVVLHEDVR	1	Pat_31A_1.30003.30003.3	ENSG00000167107|ACSF2, ENSG00000167107|+|chr17:g.48538121:G>A',, ENSG00000167107|+|chr17:g.48538121:G>A']	ENSG00000167107	1	HGNC:26101	2850.8459999999995	41025.05	41025.05	12569.25	7964.2437	71701.41	71701.41	102885.18	120455.61	7990.948	7990.948
DQVANSAFVER	2	Pat_31A_FT.29237.29237.2	ENSG00000080824|HSP90AA1, ENSG00000080824|-|chr14:g.102552709:C>T',, ENSG00000080824|-|chr14:g.102551204:C>G',, ENSG00000080824|-|chr14:g.102552350:C>T',, ENSG00000080824|-|chr14:g.102552350:C>T']	ENSG00000080824	1	HGNC:5253	6534.308300000001	7155.955	25171.1555	16347.6492	8338.008100000001	134457.66	119376.678	101875.262	85039.313	8629.8283	1089.6111
HELTEISNVDVETQSGK	2	Pat_31A_1.29002.29002.4	ENSG00000124942|AHNAK, ENSG00000124942|-|chr11:g.62295776:T>G',, ENSG00000124942|-|chr11:g.62290365:T>C',, ENSG00000124942|-|chr11:g.62295549:C>T',, ENSG00000124942|-|chr11:g.62296271:G>A',, ENSG00000124942|-|chr11:g.62287549:C>T',, ENSG00000124942|-|chr11:g.62300583:C>T',, ENSG00000124942|-|chr11:g.62294188:T>G',, ENSG00000124942|-|chr11:g.62299055:T>C',, ENSG00000124942|-|chr11:g.62285441:A>G',…	ENSG00000124942	1	HGNC:347	17159.762	276032.723	225324.52	101796.68	43029.01	691424.2599999999	691424.2599999999	716878.4480000001	716878.4480000001	78628.63	78628.63
YGGDEIPFSPYR	6	Pat_31A_2.40227.40227.2	ENSG00000196924|FLNA, ENSG00000196924|-|chrX:g.153581155:C>T',, ENSG00000196924|-|chrX:g.153590917:G>C',, ENSG00000196924|-|chrX:g.153590917:G>C']	ENSG00000196924	1	HGNC:3754	22377.256500000003	2311355.8610000005	2311355.8610000005	488170.91439999995	481043.1396	14288557.65	14214470.804	9253822.965	9222580.07	302417.449	245548.761
SMYEEEINETR	4	Pat_31A_FT.28441.28441.2	ENSG00000113368|LMNB1, ENSG00000113368|+|chr5:g.126154620:G>A',, ENSG00000113368|+|chr5:g.126156711:T>C',, ENSG00000113368|+|chr5:g.126161764:G>T']	ENSG00000113368	1	HGNC:6637	71032.128	260078.265	68791.792	138278.543	95479.117	328357.02	233803.11000000002	441573.47	316986.44	300934.562	22434.283
LCTSATESEVAR	1	Pat_31A_FT.26816.26816.2	ENSG00000010256|UQCRC1	ENSG00000010256	1	HGNC:12585	9658.052	35203.56	10132.213	23735.066000000003	6492.158	47338.76	37143.74	169536.56	97065.625	19200.307	1643.0789
AAVELEEPEDAR	1	Pat_31A_FT.32979.32979.2	ENSG00000101161|PRPF6, ENSG00000101161|+|chr20:g.62624801:A>G',, ENSG00000101161|+|chr20:g.62624801:A>G']	ENSG00000101161	1	HGNC:15860	3877.9253	13133.028999999999	8954.453000000001	13933.026000000002	4518.057	28482.077999999998	33987.973	80963.4	31375.468999999997	12660.616000000002	1763.7812
GSVSDEEMMELR	1	Pat_31A_FT.36789.36789.2	ENSG00000136167|LCP1, ENSG00000136167|-|chr13:g.46708291:T>C',, ENSG00000136167|-|chr13:g.46725149:C>A',, ENSG00000136167|-|chr13:g.46725111:G>T',, ENSG00000136167|-|chr13:g.46721186:A>G',, ENSG00000136167|-|chr13:g.46701815:C>A',, ENSG00000136167|-|chr13:g.46725160:A>T',, ENSG00000136167|-|chr13:g.46725160:A>T']	ENSG00000136167	1	HGNC:6528	13545.612	30690.72	34200.973	37833.08	17520.023	171658.8	83697.94	322558.5	77539.66	42611.31	1655.1744
EEAATGGGSTGEADGK	2	Pat_31A_FT.12699.12699.3	ENSG00000108344|PSMD3	ENSG00000108344	1	HGNC:9560	2772.7263	5080.6333	17702.7632	7574.0513	2235.8772	22916.3053	34504.6146	22116.133	25794.087	4178.7456	0
AVDPEDDFQR	1	Pat_31A_FT.31219.31219.2	ENSG00000117395|EBNA1BP2, ENSG00000117395|-|chr1:g.43630162:C>G',, ENSG00000117395|-|chr1:g.43630162:C>G']	ENSG00000117395	1	HGNC:15531	12782	43245.99	30036.63	37396.816	21695.586	77213.94	158532.22	135729.3	64713.86	33680.49	0
TPAQYDASELK	5	Pat_31A_1.25715.25715.2	ENSG00000182718|ANXA2, ENSG00000182718|-|chr15:g.60653205:C>A',, ENSG00000182718|-|chr15:g.60653205:C>A']	ENSG00000182718	1	HGNC:537	18157.370560000003	1041184.9549999998	1041184.9549999998	341161.8676	236785.00570000004	3445865.32	4189248.23	4240105.68	4240105.68	434972.1577	434972.1577
MDATANDVPSPYEVR	3	Pat_31A_1.27682.27682.2	ENSG00000167004|PDIA3, ENSG00000167004|+|chr15:g.44048944:A>T',, ENSG00000167004|+|chr15:g.44048950:G>T',, ENSG00000167004|+|chr15:g.44060755:A>T',, ENSG00000167004|+|chr15:g.44060755:A>T']	ENSG00000167004	1	HGNC:4606	46595.543	171214.9975	39808.768	224579.924	87346.1597	123968.5674	158221.0074	491280.9926	180537.5726	168743.0378	168743.0378
QSSATSSFGGLGGGSVR	6	Pat_31A_4.41315.41315.2	ENSG00000171345|KRT19, ENSG00000171345|-|chr17:g.39681180:T>G',, ENSG00000171345|-|chr17:g.39681180:T>G']	ENSG00000171345	1	HGNC:6436	31971.0625	452295.224	1048202.304	638652.477	216818.4684	1979975.8230000003	2859939.58	3358253.0439999998	2750016.804	264821.618	98056.258
EDTEEYNLR	2	Pat_31A_FT.17923.17923.2	ENSG00000170144|HNRNPA3, ENSG00000170144|+|chr2:g.178080512:G>C',, ENSG00000170144|+|chr2:g.178080512:G>C']	ENSG00000170144	1	HGNC:24941	32758.1387	22069.8731	244621.31399999998	61889.614	48390.002140000004	557989.538	745815.736	322797.494	640506.6724	35709.5515	14490.71746
VDIEAPDVSLEGPEGK	5	Pat_31A_1.41089.41089.2	ENSG00000124942|AHNAK, ENSG00000124942|-|chr11:g.62295776:T>G',, ENSG00000124942|-|chr11:g.62290365:T>C',, ENSG00000124942|-|chr11:g.62295549:C>T',, ENSG00000124942|-|chr11:g.62296271:G>A',, ENSG00000124942|-|chr11:g.62287549:C>T',, ENSG00000124942|-|chr11:g.62300583:C>T',, ENSG00000124942|-|chr11:g.62294188:T>G',, ENSG00000124942|-|chr11:g.62299055:T>C',, ENSG00000124942|-|chr11:g.62285441:A>G',…	ENSG00000124942	1	HGNC:347	508633.50700000004	2862000.3600000003	1119753.933	1051130.3900000001	565134.479	4373710.27	4345020.21	4960734.13	4895866.716	1252216.021	715540.8210000001
HECQANGPEDLNR	5	Pat_31A_FT.8860.8860.3	ENSG00000125868|DSTN	ENSG00000125868	1	HGNC:15750	15471.6217	25491.002269999997	28638.944299999996	30564.550199999998	20617.9534	318546.423	81279.915	120796.39099999999	125451.30600000001	27175.009299999998	0
QIEYYFSVDNLER	1	Pat_31A_2.53684.53684.2	ENSG00000155506|LARP1, ENSG00000155506|+|chr5:g.154135327:C>T',, ENSG00000155506|+|chr5:g.154181832:G>T',, ENSG00000155506|+|chr5:g.154188091:G>A']	ENSG00000155506	1	HGNC:29531	8690.561	68966.75	68966.75	25052.107000000004	12350.878	158597.14	183841.42	209150.6	209150.6	30165.705	30165.705
EQTADGVAVIPVLQR	1	Pat_31A_1.38352.38352.2	ENSG00000165609|NUDT5	ENSG00000165609	1	HGNC:8052	0	13655.636999999999	13655.636999999999	4142.1226	2971.3562	21205.602000000003	25844.373	46374.49	46374.49	4752.2583	4752.2583
CEHSQALHCHPEACGPDATCVNRPDGR	1	Pat_31A_1.15128.15128.5	ENSG00000142798|HSPG2, ENSG00000142798|-|chr1:g.22198768:C>T',, ENSG00000142798|-|chr1:g.22159871:A>G',, ENSG00000142798|-|chr1:g.22173967:G>A',, ENSG00000142798|-|chr1:g.22178616:A>G',, ENSG00000142798|-|chr1:g.22191402:G>C',, ENSG00000142798|-|chr1:g.22201203:G>C',, ENSG00000142798|-|chr1:g.22175254:G>C',, ENSG00000142798|-|chr1:g.22178110:C>T',, ENSG00000142798|-|chr1:g.22149941:G>C',, ENSG000…	ENSG00000142798	1	HGNC:5273	0	3139.5623	0	2236.1956	0	2238.3975	2238.3975	2460.5637	2460.5637	0	0
VEGTPSDPNPNDPR	1	Pat_31A_FT.19234.19234.2	ENSG00000144591|GMPPA	ENSG00000144591	1	HGNC:22923	3338.688	6400.9795	4542.5	12434.371000000001	3094.0312	9058.205	11950.003	29126.53	15477.4795	7071.721	0
GAVYSFDPVGSYQR	1	Pat_31A_3.49663.49663.2	ENSG00000008018|PSMB1, ENSG00000008018|-|chr6:g.170858128:T>C']	ENSG00000008018	1	HGNC:9537	3225.547	171797.62	171797.62	28274.674	29561.053	589599.2	589599.2	855100.5	855100.5	48390.168	48390.168
CESGFIEELPEETR	1	Pat_31A_FT.43507.43507.2	ENSG00000070423|RNF126, ENSG00000070423|-|chr19:g.651642:C>T',, ENSG00000070423|-|chr19:g.651642:C>T']	ENSG00000070423	1	HGNC:21151	8289.882	181967.47	8155.7334	40773.344	42796.883	77123.35	53284.6	151437.47	49807.57	57389.02	0
VEPGLGADNSVVR	2	Pat_31A_FT.36271.36271.2	ENSG00000196924|FLNA, ENSG00000196924|-|chrX:g.153581155:C>T',, ENSG00000196924|-|chrX:g.153590917:G>C',, ENSG00000196924|-|chrX:g.153590917:G>C']	ENSG00000196924	1	HGNC:3754	8786.803	137489.111	138066.581	137155.17849999998	93064.853	2853191.3269999996	2813684.736	2205174.5480000004	2798495.576	65561.898	53732.3139
QVSDDLTER	2	Pat_31A_FT.19317.19317.2	ENSG00000167085|PHB, ENSG00000167085|-|chr17:g.47484147:C>T',, ENSG00000167085|-|chr17:g.47484147:C>T']	ENSG00000167085	1	HGNC:8912	68613.1357	260603.128	78546.706	358607.462	94767.30669999999	395905.527	454366.45999999996	1267510.114	681865.42	148355.328	1024.998
ERPPEEVAAR	6	Pat_31A_FT.11710.11710.2	ENSG00000132305|IMMT, ENSG00000132305|-|chr2:g.86378436:G>A',, ENSG00000132305|-|chr2:g.86374875:G>A',, ENSG00000132305|-|chr2:g.86400824:G>A',, ENSG00000132305|-|chr2:g.86408458:C>T',, ENSG00000132305|-|chr2:g.86408458:C>T']	ENSG00000132305	1	HGNC:6047	172132.51499999998	203570.5227	19978.4607	497485.594	83859.0724	120288.928	129004.4962	421748.076	341569.90650000004	210353.694	2163.4795
NMGGPYGGGNYGPGGSGGSGGYGGR	5	Pat_31A_3.32461.32461.3	ENSG00000122566|HNRNPA2B1, ENSG00000122566|-|chr7:g.26233222:C>T',, ENSG00000122566|-|chr7:g.26237461:T>C',, ENSG00000122566|-|chr7:g.26237461:T>C']	ENSG00000122566	1	HGNC:5033	2029.7298299999998	22582.1194	34305.419	12325.7252	5165.4437	51589.902	59440.35	52608.798500000004	52608.798500000004	11965.5154	3337.2592
VDVDVPDVNIEGPDAK	4	Pat_31A_1.40968.40968.2	ENSG00000124942|AHNAK, ENSG00000124942|-|chr11:g.62295776:T>G',, ENSG00000124942|-|chr11:g.62290365:T>C',, ENSG00000124942|-|chr11:g.62295549:C>T',, ENSG00000124942|-|chr11:g.62296271:G>A',, ENSG00000124942|-|chr11:g.62287549:C>T',, ENSG00000124942|-|chr11:g.62300583:C>T',, ENSG00000124942|-|chr11:g.62294188:T>G',, ENSG00000124942|-|chr11:g.62299055:T>C',, ENSG00000124942|-|chr11:g.62285441:A>G',…	ENSG00000124942	1	HGNC:347	125893.95899999999	3848903.948	3791074.479	798855.945	776164.5419999999	11400667.46	11318836.674	17140841.42	17093939.365000002	1909192.043	1751470.0488
YEWDVAEAR	2	Pat_31A_FT.35849.35849.2	ENSG00000167658|EEF2	ENSG00000167658	1	HGNC:3214	423376.94800000003	94201.438	249737.15000000002	287920.13	223387.82400000002	1234061.4300000002	1384949.87	1191364.87	1026510.31	285944.355	28650.571
SQFTITPGSEQIR	3	Pat_31A_3.49291.49291.2	ENSG00000100412|ACO2, ENSG00000100412|+|chr22:g.41914559:G>A',, ENSG00000100412|+|chr22:g.41924576:G>A',, ENSG00000100412|+|chr22:g.41924576:G>A']	ENSG00000100412	1	HGNC:118	53281.926999999996	172900.545	320407.495	340009.35	64671.795	1422012.2040000001	2509483.6464	4917456.063	3852098.7630000003	275695.816	116615.20999999999
AEDNADTLALVFEAPNQEK	1	Pat_31A_1.47363.47363.3	ENSG00000132646|PCNA	ENSG00000132646	1	HGNC:8729	18609.898	166342.94	140680.92	89479.78	37317.113	325034	468239.16	614404.1	614404.1	111944.484	111944.484
EYAENIGDGR	2	Pat_31A_FT.17299.17299.2	ENSG00000132792|CTNNBL1, ENSG00000132792|+|chr20:g.36374873:C>A',, ENSG00000132792|+|chr20:g.36405766:C>T',, ENSG00000132792|+|chr20:g.36488678:G>A',, ENSG00000132792|+|chr20:g.36386014:C>T',, ENSG00000132792|+|chr20:g.36365829:A>C',, ENSG00000132792|+|chr20:g.36488362:G>A',, ENSG00000132792|+|chr20:g.36431375:C>T',, ENSG00000132792|+|chr20:g.36407692:G>A',, ENSG00000132792|+|chr20:g.36407692:G>A…	ENSG00000132792	1	HGNC:15879	9924.142	12764.457	30690.150999999998	15758.9025	11675.497500000001	129249.85	131565.28	106125.836	121161.088	15750.6053	2623.7251
DVIDEPIIEEPSR	2	Pat_31A_FT.43629.43629.2	ENSG00000164754|RAD21, ENSG00000164754|-|chr8:g.117874106:G>C',, ENSG00000164754|-|chr8:g.117868951:C>T',, ENSG00000164754|-|chr8:g.117859926:G>A',, ENSG00000164754|-|chr8:g.117866495:T>C']	ENSG00000164754	1	HGNC:9811	14726.793000000001	60747.325	73987.621	47995.287	22320.536999999997	133298.906	171717.13	304269.496	165660.903	36072.438	6324.6106
SPDEAYAIAK	1	Pat_31A_1.26558.26558.2	ENSG00000136143|SUCLA2, ENSG00000136143|-|chr13:g.48523079:C>T',, ENSG00000136143|-|chr13:g.48523079:C>T']	ENSG00000136143	1	HGNC:11448	31031.086	162622.05	153086.11	141424.67	54296.45	679796.1	679796.1	2155986.5	2155986.5	190992.28	190992.28
ELDEEGSDPPLPGR	1	Pat_31A_FT.36488.36488.2	ENSG00000146540|C7orf50, ENSG00000146540|-|chr7:g.1049619:G>A',, ENSG00000146540|-|chr7:g.1049619:G>A']	ENSG00000146540	1	HGNC:22421	1003.04895	2205.7363	5135.692	2179.3447	823.1694	8718.987	10525.389	18371.564	7936.274	2262.468	0
LECIDNDECADEEPACEGGR	2	Pat_31A_FT.33545.33545.3	ENSG00000090006|LTBP4, ENSG00000090006|+|chr19:g.41119033:G>A',, ENSG00000090006|+|chr19:g.41128482:C>T',, ENSG00000090006|+|chr19:g.41125309:T>C',, ENSG00000090006|+|chr19:g.41133661:T>G',, ENSG00000090006|+|chr19:g.41125371:C>T',, ENSG00000090006|+|chr19:g.41135394:G>A',, ENSG00000090006|+|chr19:g.41135394:G>A']	ENSG00000090006	1	HGNC:6717	71418.52	107867.445	6995.058000000001	52552.684	55446.805	35398.234	34540.484	72495.3	27341.541	167338.55	0
VIDPATATSVDLR	1	Pat_31A_1.34016.34016.2	ENSG00000115484|CCT4	ENSG00000115484	1	HGNC:1617	15448.339	96007.89	96007.89	46428.187999999995	17649.896	206437.88	264660.47	358779.56	358779.56	45834.49	45834.49
ITSDYQATQK	2	Pat_31A_2.26050.26050.2	ENSG00000134757|DSG3, ENSG00000134757|+|chr18:g.29049247:C>T',, ENSG00000134757|+|chr18:g.29046499:C>T',, ENSG00000134757|+|chr18:g.29055831:G>C',, ENSG00000134757|+|chr18:g.29056170:C>T',, ENSG00000134757|+|chr18:g.29052728:G>T']	ENSG00000134757	1	HGNC:3050	6255.0380000000005	267874.42000000004	141888.57	126357.48499999999	87498.212	3423843.12	2248235.52	293780.52	228046.62	26753.403	13235.813
SNLDEDIIAEENIVSR	5	Pat_31A_FT.48374.48374.3	ENSG00000125730|C3, ENSG00000125730|-|chr19:g.6697558:C>A',, ENSG00000125730|-|chr19:g.6707931:C>T',, ENSG00000125730|-|chr19:g.6697682:C>T']	ENSG00000125730	1	HGNC:1318	91293.9025	589472.757	168204.40899999999	469006.926	123056.938	253049.287	255573.20630000002	507833.926	245349.36099999998	354432.865	3996.5623
VLENAEGAR	1	Pat_31A_FT.19499.19499.2	ENSG00000113013|HSPA9, ENSG00000113013|-|chr5:g.137897475:C>T']	ENSG00000113013	1	HGNC:5244	172973.94	305327.75	43467.37	291145.2	177712.64	96485.88	144819.58	311023.12	193416.64	375425.62	0
CSDFTEEICR	1	Pat_31A_FT.33941.33941.2	ENSG00000166411|IDH3A	ENSG00000166411	1	HGNC:5384	31969.17	182515.98	184158.34	125296.67	58426.805	184649.03	273751.8	415722.88	369032.03	112515.12	16867.217
VTDATETTITISWR	2	Pat_31A_2.48643.48643.2	ENSG00000115414|FN1, ENSG00000115414|-|chr2:g.216257711:C>T',, ENSG00000115414|-|chr2:g.216271134:C>T',, ENSG00000115414|-|chr2:g.216226799:A>G',, ENSG00000115414|-|chr2:g.216240008:T>C',, ENSG00000115414|-|chr2:g.216240420:T>C',, ENSG00000115414|-|chr2:g.216270961:T>C',, ENSG00000115414|-|chr2:g.216270993:T>C',, ENSG00000115414|-|chr2:g.216226780:C>T',, ENSG00000115414|-|chr2:g.216256459:G>A',, …	ENSG00000115414	1	HGNC:3778	9055.8182	259660.38499999998	259660.38499999998	70147.928	27734.177	228514.37	228514.37	271881.57	271881.57	33901.406	33901.406
AASLGSSQSSR	1	Pat_31A_3.26223.26223.2	ENSG00000153113|CAST	ENSG00000153113	1	HGNC:1515	12653.666000000001	68169.57	15700.971000000001	20703.56	16408.093999999997	88210.02	88210.02	35420.145	35420.145	18730.88	0
LEGGSGGDSEVQR	1	Pat_31A_FT.12512.12512.2	ENSG00000087191|PSMC5, ENSG00000087191|+|chr17:g.61909319:T>C',, ENSG00000087191|+|chr17:g.61909319:T>C']	ENSG00000087191	1	HGNC:9552	8253.901	8970.555	18079.664	15675.728000000001	6616.31	56181.008	74506.31	112505.695	66354.24	11999.563	895.95435
NADQEELVK	3	Pat_31A_FT.31931.31931.2	ENSG00000163359|COL6A3, ENSG00000163359|-|chr2:g.238249544:GA>G',, ENSG00000163359|-|chr2:g.238275518:AC>A',, ENSG00000163359|-|chr2:g.238280477:G>A',, ENSG00000163359|-|chr2:g.238283189:G>A',, ENSG00000163359|-|chr2:g.238296320:C>T',, ENSG00000163359|-|chr2:g.238253406:C>T',, ENSG00000163359|-|chr2:g.238247734:C>G',, ENSG00000163359|-|chr2:g.238283510:C>T',, ENSG00000163359|-|chr2:g.238280852:G>…	ENSG00000163359	1	HGNC:2213	7897.0334	130058.86599999998	32060.811700000002	36103.3683	14969.428499999998	257337.78500000003	78983.428	238034.042	146360.88199999998	26543.875	3111.56837
YAEEELEQVR	1	Pat_31A_FT.33694.33694.2	ENSG00000167323|STIM1, ENSG00000167323|+|chr11:g.4080564:G>A',, ENSG00000167323|+|chr11:g.4103574:A>C',, ENSG00000167323|+|chr11:g.4103574:A>C']	ENSG00000167323	1	HGNC:11386	10757.866000000002	34421.645	29407.11	21317.19	15664.933	166935.9	111661.85	181126.92	117062.73	29183.85	3501.7231
VAQPTITDNK	4	Pat_31A_2.28786.28786.2	ENSG00000196924|FLNA, ENSG00000196924|-|chrX:g.153581155:C>T',, ENSG00000196924|-|chrX:g.153590917:G>C',, ENSG00000196924|-|chrX:g.153590917:G>C']	ENSG00000196924	1	HGNC:3754	9283.45	39634.4008	189086.1038	39809.13	38234.26	1369081.9200000002	253471.76	507929.43200000003	457356.938	32354.75	11561.729
AILDGEEAR	1	Pat_31A_FT.28168.28168.2	ENSG00000184730|APOBR, ENSG00000184730|+|chr16:g.28508593:C>T',, ENSG00000184730|+|chr16:g.28506540:G>T',, ENSG00000184730|+|chr16:g.28508934:G>A',, ENSG00000184730|+|chr16:g.28508961:G>C',, ENSG00000184730|+|chr16:g.28506484:C>T',, ENSG00000184730|+|chr16:g.28507909:G>A',, ENSG00000184730|+|chr16:g.28506748:G>T',, ENSG00000184730|+|chr16:g.28506748:G>T']	ENSG00000184730	1	HGNC:24087	60493.324	59772.887	44946.47	56319.914000000004	320063.3	95187.8	74684.29	103566.24	65254.977	253033.81	0
EAQTLDSQIQETSI	2	Pat_31A_FT.41522.41522.2	ENSG00000047849|MAP4, ENSG00000047849|-|chr3:g.47958400:A>G',, ENSG00000047849|-|chr3:g.47913464:C>G',, ENSG00000047849|-|chr3:g.47957996:C>G',, ENSG00000047849|-|chr3:g.48040283:C>T',, ENSG00000047849|-|chr3:g.47908822:T>C',, ENSG00000047849|-|chr3:g.47953405:A>C',, ENSG00000047849|-|chr3:g.47894771:C>A',, ENSG00000047849|-|chr3:g.47958158:T>G',, ENSG00000047849|-|chr3:g.47958158:T>G']	ENSG00000047849	1	HGNC:6862	16056.139	38607.558000000005	8208.7235	27420.4759	11177.1748	39647.0366	30607.621	62178.572	31005.117399999996	28021.2887	0
ASEDGESVGHCPSCQR	1	Pat_31A_FT.6857.6857.3	ENSG00000169583|CLIC3, ENSG00000169583|-|chr9:g.139890992:C>T']	ENSG00000169583	1	HGNC:2064	0	765.209	0	0	0	5040.9890000000005	2925.0513	578.4372	0	0	0
DENLALYVENQFR	1	Pat_31A_1.43962.43962.2	ENSG00000072274|TFRC, ENSG00000072274|-|chr3:g.195782062:C>G',, ENSG00000072274|-|chr3:g.195798293:C>T',, ENSG00000072274|-|chr3:g.195792317:G>C',, ENSG00000072274|-|chr3:g.195792317:G>C']	ENSG00000072274	1	HGNC:11763	24692.201	133338.53	133338.53	70251.8	34132.383	144853.88	271069.28	207489.1	207489.1	51364.2	51364.2
MELERPGGNEITR	10	Pat_31A_FT.33036.33036.3	ENSG00000171560|FGA, ENSG00000171560|-|chr4:g.155507283:A>T',, ENSG00000171560|-|chr4:g.155507590:T>C',, ENSG00000171560|-|chr4:g.155507476:T>G',, ENSG00000171560|-|chr4:g.155507472:G>T',, ENSG00000171560|-|chr4:g.155507320:T>C',, ENSG00000171560|-|chr4:g.155507403:A>G',, ENSG00000171560|-|chr4:g.155505771:C>A',, ENSG00000171560|-|chr4:g.155507547:C>T',, ENSG00000171560|-|chr4:g.155510047:G>C',, …	ENSG00000171560	1	HGNC:3661	294912.1314	4818209.613500001	6023991.346	686912.274	595301.25	1112644.69	1105294.2140000002	1683067.442	1596492.1230000001	804222.3276	440643.049
SMPEESEDCWEAR	1	Pat_31A_FT.31319.31319.2	ENSG00000135736|CCDC102A	ENSG00000135736	1	HGNC:28097	11830.985	15441.115	3117.2104	10179.409	6136.2417	8851.989	6066.749	17536.773	6552.4062	44580.434	0
LAALEQEEAEAR	5	Pat_31A_FT.40455.40455.2	ENSG00000118898|PPL, ENSG00000118898|-|chr16:g.4945699:CCTT>C',, ENSG00000118898|-|chr16:g.4947749:G>C',, ENSG00000118898|-|chr16:g.4949235:G>A',, ENSG00000118898|-|chr16:g.4949235:G>A']	ENSG00000118898	1	HGNC:9273	76143.1207	1272083.605	396396.0261	169340.8693	102452.95595000002	763594.2320000001	546489.799	320154.65800000005	246320.43810000003	137882.44100000002	27292.562
DAEAWFTSR	2	Pat_31A_1.28189.28189.2	ENSG00000171345|KRT19, ENSG00000171345|-|chr17:g.39681180:T>G',, ENSG00000171345|-|chr17:g.39681180:T>G']	ENSG00000171345	1	HGNC:6436	914.4774	41584.710999999996	41584.710999999996	10910.7403	7311.9661	66459.875	119264.3	116869.33499999999	116869.33499999999	12797.1015	12797.1015
EAYPGDVFYLHSR	5	Pat_31A_2.55907.55907.2	ENSG00000152234|ATP5F1A	ENSG00000152234	1	HGNC:823	34518.557	1438501.988	1438501.988	229886.73700000002	179946.4384	1688365.8000000003	1641008.8900000001	3693077.9799999995	3713942.78	249455.60700000002	249455.60700000002
LHTEAQIQEEGTVVELTGR	2	Pat_31A_1.31417.31417.3	ENSG00000175899|A2M, ENSG00000175899|-|chr12:g.9266045:T>G',, ENSG00000175899|-|chr12:g.9243017:G>A',, ENSG00000175899|-|chr12:g.9225335:G>A',, ENSG00000175899|-|chr12:g.9262610:C>T',, ENSG00000175899|-|chr12:g.9268363:T>G',, ENSG00000175899|-|chr12:g.9251347:A>C',, ENSG00000175899|-|chr12:g.9259171:C>A',, ENSG00000175899|-|chr12:g.9229357:T>G',, ENSG00000175899|-|chr12:g.9242554:G>A',, ENSG00000…	ENSG00000175899	1	HGNC:7	990.0989400000001	60699.39	60699.39	9458.5244	9152.1162	39422.388	41233.513999999996	91922.59	91922.59	13515.106	13515.106
EAVQELCSEYR	1	Pat_31A_FT.34205.34205.2	ENSG00000133710|SPINK5, ENSG00000133710|+|chr5:g.147488322:TGAA>T',, ENSG00000133710|+|chr5:g.147488322:TGAA>T']	ENSG00000133710	1	HGNC:15464	13425.448	140840.38	33002.992	28648.014	23373.338	307838.44	116047.63	142679.25	114767.414	38306.973	4002.893
EFCENLSADCR	1	Pat_31A_1.22511.22511.2	ENSG00000105568|PPP2R1A	ENSG00000105568	1	HGNC:9302	10898.178	19098.494	19098.494	24814.512000000002	10020.269	42289.75	42289.75	26093.174	33540.074	20714.705	20714.705
EQWDTIEELIR	1	Pat_31A_1.48072.48072.2	ENSG00000104325|DECR1	ENSG00000104325	1	HGNC:2753	13468.921999999999	248576.48	248576.48	99756.62	46946.434	976927.9	1061353.4	3576802.5	5644789.5	201905.31	201905.31
TAFDEAIAELDTLNEDSYK	4	Pat_31A_1.51371.51371.2	ENSG00000134308|YWHAQ	ENSG00000134308	1	HGNC:12854	28773.82427	994836.054	786962.417	796833.9569999999	147994.218	4634511.52	5004082.800000001	6494719.08	6481771.470000001	445396.18299999996	433980.92639999994
PGPTPSGTNVGSSGR	1	Pat_31A_3.26640.26640.2	ENSG00000106803|SEC61B, ENSG00000106803|+|chr9:g.101992629:C>A']	ENSG00000106803	1	HGNC:16993	9150.981	20435.727	7551.9097	22423.379	5286.828	15476.796999999999	19835.102	69288.336	69288.336	23333.873	1113.8833
GLGTDEDTLIEILASR	4	Pat_31A_2.58290.58290.2	ENSG00000135046|ANXA1	ENSG00000135046	1	HGNC:533	16400.116	439071.676	956303.3160000001	818001.91	784423.8820000001	28946742.25	11882284.25	4081647.7300000004	2240609.33	184437.8	90104.084
EYEAEGIAK	1	Pat_31A_FT.32919.32919.2	ENSG00000131844|MCCC2	ENSG00000131844	1	HGNC:6937	13088.423	14091.358	23523.892999999996	16859.27	8382.224	48978.87	50755.996	202523.17	200610.84	18611.73	4876.1074
GCCFDDTVR	6	Pat_31A_FT.20674.20674.2	ENSG00000160182|TFF1	ENSG00000160182	1	HGNC:11755	415831.2838	118581.931	75527.7826	2919837.0270000002	12991.492600000001	204709.8724	218833.8057	1012336.4453	1011182.2059999999	70677.54930000001	17241.1337
GQHYEGSSHR	2	Pat_31A_2.2839.2839.2	ENSG00000143536|CRNN, ENSG00000143536|-|chr1:g.152383111:C>G',, ENSG00000143536|-|chr1:g.152383103:A>C',, ENSG00000143536|-|chr1:g.152382817:G>T',, ENSG00000143536|-|chr1:g.152383114:G>C']	ENSG00000143536	1	HGNC:1230	0	40370.849	0	4686.5249	1759.6843400000002	117767.93400000001	117767.93400000001	5936.9006	5936.9006	0	0
EGESHAENETK	3	Pat_31A_FT.6082.6082.3	ENSG00000168497|CAVIN2, ENSG00000168497|-|chr2:g.192701407:G>C',, ENSG00000168497|-|chr2:g.192701173:C>T',, ENSG00000168497|-|chr2:g.192700678:C>T',, ENSG00000168497|-|chr2:g.192700897:T>C',, ENSG00000168497|-|chr2:g.192701100:G>A']	ENSG00000168497	1	HGNC:10690	548.7666	3038.0377	695.2379	1796.6579700000002	1711.1004	31278.282	1815.75344	19785.904000000002	20421.817	3084.37996	0
ESNEELTESCETK	2	Pat_31A_FT.24554.24554.2	ENSG00000113889|KNG1, ENSG00000113889|+|chr3:g.186445052:T>G',, ENSG00000113889|+|chr3:g.186437927:G>A',, ENSG00000113889|+|chr3:g.186460110:G>C']	ENSG00000113889	1	HGNC:6383	5384.9937	22394.706	120547.86799999999	19333.735	12269.635999999999	58878.147	91652.844	72878.59	69655.572	15691.461	617.5514
DTTINEIEDTFR	1	Pat_31A_1.37973.37973.2	ENSG00000128524|ATP6V1F	ENSG00000128524	1	HGNC:16832	1368.3038	45335.043	45335.043	8798.745	7509.986999999999	79849.89	79849.89	86010.414	86010.414	11670.208999999999	11670.208999999999
SEELSEAER	1	Pat_31A_FT.12529.12529.2	ENSG00000161544|CYGB, ENSG00000161544|-|chr17:g.74524639:AG>A']	ENSG00000161544	1	HGNC:16505	7226.4336	11324.2295	13293.1455	23686.382999999998	10233.258	34194.707	41616.207	88269.42	57105.527	14300.761	0
YSGSEGSTQTLTK	11	Pat_31A_3.43846.43846.2	ENSG00000163993|S100P	ENSG00000163993	1	HGNC:10504	73068.6118	2179940.031	3247615.966	547954.6758	1285274.7892999998	3954487.691	3841283.009	7175709.85	8759188.32	974450.7491000001	769879.6089999999
DDAAICTTEYSR	1	Pat_31A_FT.22464.22464.2	ENSG00000130702|LAMA5, ENSG00000130702|-|chr20:g.60912928:C>T',, ENSG00000130702|-|chr20:g.60886269:G>A',, ENSG00000130702|-|chr20:g.60902628:C>A',, ENSG00000130702|-|chr20:g.60894013:C>T',, ENSG00000130702|-|chr20:g.60885597:C>G',, ENSG00000130702|-|chr20:g.60900586:G>A',, ENSG00000130702|-|chr20:g.60899242:C>T',, ENSG00000130702|-|chr20:g.60892429:G>T',, ENSG00000130702|-|chr20:g.60903921:A>G',…	ENSG00000130702	1	HGNC:6485	5307.798000000001	5436.2144	4250.6133	4740.715	8862.4375	28883.855	9164.004	22419.021	15213.742	6786.785	0
SQYEVMAEQNR	3	Pat_31A_FT.23056.23056.2	ENSG00000171345|KRT19, ENSG00000171345|-|chr17:g.39681180:T>G',, ENSG00000171345|-|chr17:g.39681180:T>G']	ENSG00000171345	1	HGNC:6436	4273.9233	7117.9355	11809.506000000001	10336.218	4710.4473	42199.637	125234.01	95173.625	57399.49	17418.385	1226.904
QELSEAEQATR	1	Pat_31A_FT.22481.22481.3	ENSG00000125730|C3, ENSG00000125730|-|chr19:g.6697558:C>A',, ENSG00000125730|-|chr19:g.6707931:C>T',, ENSG00000125730|-|chr19:g.6697682:C>T']	ENSG00000125730	1	HGNC:1318	906.2966	604.1188	6587.387	3227.5715	608.8453400000001	6896.9927	18206.81	9313.349	6366.343000000001	2143.0867	0
QDIAFAYQR	3	Pat_31A_2.29531.29531.2	ENSG00000182718|ANXA2, ENSG00000182718|-|chr15:g.60653205:C>A',, ENSG00000182718|-|chr15:g.60653205:C>A']	ENSG00000182718	1	HGNC:537	1978.8987	79708.7981	79708.7981	17805.115700000002	11605.2279	162322.734	272651.365	176780.89	183096.208	22419.393900000003	18479.1394
EVDDLEQWIAER	2	Pat_31A_FT.53344.53344.3	ENSG00000115306|SPTBN1, ENSG00000115306|+|chr2:g.54873104:G>A',, ENSG00000115306|+|chr2:g.54858311:G>A',, ENSG00000115306|+|chr2:g.54880747:T>C',, ENSG00000115306|+|chr2:g.54826301:G>A',, ENSG00000115306|+|chr2:g.54895588:C>T',, ENSG00000115306|+|chr2:g.54876782:C>T',, ENSG00000115306|+|chr2:g.54853150:G>A',, ENSG00000115306|+|chr2:g.54853150:G>A']	ENSG00000115306	1	HGNC:11275	11143.277100000001	13527.767100000001	15817.945600000001	10708.2837	8537.681700000001	59117.782	79628.30500000001	181350.89	101020.757	28489.031000000003	1156.5281
AEGDVAALNR	1	Pat_31A_FT.22947.22947.2	ENSG00000167460|TPM4, ENSG00000167460|+|chr19:g.16192795:C>T']	ENSG00000167460	1	HGNC:12013	3255.4727	4522.1196	26651.48	5556.9565	5321.1455	22882.492000000002	36090.047	33687.617	25655.527000000002	33067.33	0
GPGAGPGVGGPSR	1	Pat_31A_3.29952.29952.2	ENSG00000138080|EMILIN1, ENSG00000138080|+|chr2:g.27308115:C>A',, ENSG00000138080|+|chr2:g.27305190:G>A',, ENSG00000138080|+|chr2:g.27303086:G>A',, ENSG00000138080|+|chr2:g.27306253:C>T']	ENSG00000138080	1	HGNC:19880	2359.917	22234.465	22234.465	9962.274	9965.033000000001	77170.24	77170.24	117393.836	121033.67	12939.365	12939.365
ALVLDCHYPEDEVGQEDEAESDIFSIR	2	Pat_31A_1.44932.44932.3	ENSG00000108561|C1QBP, ENSG00000108561|-|chr17:g.5336660:C>T',, ENSG00000108561|-|chr17:g.5336660:C>T']	ENSG00000108561	1	HGNC:1243	918905.08	1288082.43	89004.37	908438.48	364801.48	468929.68000000005	535941.764	1268043	1268043	2306195.3	2306195.3
QQYESVAAK	3	Pat_31A_2.22886.22886.2	ENSG00000026025|VIM, ENSG00000026025|+|chr10:g.17271887:G>A',, ENSG00000026025|+|chr10:g.17271555:G>A',, ENSG00000026025|+|chr10:g.17277329:G>T',, ENSG00000026025|+|chr10:g.17277329:G>T']	ENSG00000026025	1	HGNC:12692	0	30349.872470000002	30349.872470000002	7095.7891	4989.5656	180359.147	180359.147	227703.973	227703.973	9066.2928	9066.2928
ADVDAATLAR	3	Pat_31A_FT.30863.30863.2	ENSG00000175084|DES, ENSG00000175084|+|chr2:g.220290391:G>C',, ENSG00000175084|+|chr2:g.220283497:C>T',, ENSG00000175084|+|chr2:g.220284847:A>T',, ENSG00000175084|+|chr2:g.220283360:C>T']	ENSG00000175084	1	HGNC:2770	8335.496000000001	52701.897	32113.0569	49404.085600000006	17189.17677	674523.81	72174.473	418329.63399999996	170060.28600000002	44275.8527	6146.6080999999995
VENQENVSNLVIEDTELK	1	Pat_31A_FT.52726.52726.3	ENSG00000131236|CAP1	ENSG00000131236	1	HGNC:20040	927.90533	1463.2758	4306.302	2056.7915	1281.7781	19256.463	11220.669	29896.264	11252.563999999998	3457.6277	0
GGDISVCEWYQR	9	Pat_31A_2.34773.34773.2	ENSG00000126267|COX6B1	ENSG00000126267	1	HGNC:2280	17327.6786	330857.75399999996	330857.75399999996	140924.81654	64695.93454000001	909317.5616000001	973224.9216	3042267.0080000004	3042267.0080000004	152869.81776	102005.95400000001
YQASTSNTVSK	2	Pat_31A_3.35873.35873.2	ENSG00000168497|CAVIN2, ENSG00000168497|-|chr2:g.192701407:G>C',, ENSG00000168497|-|chr2:g.192701173:C>T',, ENSG00000168497|-|chr2:g.192700678:C>T',, ENSG00000168497|-|chr2:g.192700897:T>C',, ENSG00000168497|-|chr2:g.192701100:G>A']	ENSG00000168497	1	HGNC:10690	4218.426	14916.3526	82170.58	30339.5687	12292.8852	308843.94	249677.16499999998	351504.92000000004	268603.73600000003	28959.837	12820.349699999999
SLGSVQAPSYGAR	5	Pat_31A_3.46955.46955.2	ENSG00000111057|KRT18	ENSG00000111057	1	HGNC:6430	86815.3762	445206.82200000004	445206.82200000004	144739.673	87874.098	833831.34	2069706.16	1362398.06	1231569.43	560643.0819999999	548209.9110000001
SYSSGGEDGYVR	1	Pat_31A_FT.13218.13218.2	ENSG00000084623|EIF3I	ENSG00000084623	1	HGNC:3272	3964.1648	21335.582000000002	2718.7002	12155.465	5340.003000000001	9934.532	33044.473	13923.628999999999	11242.451000000001	9415.291	0
QSPVDIDTHTAK	10	Pat_31A_2.31354.31354.3	ENSG00000104267|CA2, ENSG00000104267|+|chr8:g.86386634:AT>A',, ENSG00000104267|+|chr8:g.86392941:C>A']	ENSG00000104267	1	HGNC:1373	67565.91079999998	1227790.7319999998	1734652.787	948541.5563000002	227185.54740000004	5707005.616	4843987.796	9745211.009999998	7911217.5200000005	717786.7623	515804.8499999999
FEDGVLDPDYPR	3	Pat_31A_FT.44843.44843.2	ENSG00000109072|VTN, ENSG00000109072|-|chr17:g.26694894:C>T',, ENSG00000109072|-|chr17:g.26694404:G>A']	ENSG00000109072	1	HGNC:12724	19032.555	54599.374800000005	154116.24	51599.0117	24987.245300000002	136719.358	121082.867	179976.157	152939.332	42774.615	2071.2656
AINQQTGAFVEISR	1	Pat_31A_3.49618.49618.2	ENSG00000088247|KHSRP	ENSG00000088247	1	HGNC:6316	9474.335	121071.984	121071.984	83254.64	31478.871	404300.53	404300.53	600440.4	366855.3	59139.7	10421.75
GGAEQFMEETER	1	Pat_31A_FT.34345.34345.2	ENSG00000135624|CCT7, ENSG00000135624|+|chr2:g.73479862:C>T',, ENSG00000135624|+|chr2:g.73479862:C>T']	ENSG00000135624	1	HGNC:1622	10434.181	55543.88	34554.44	41515.47	27739.447	354638.5	258783.69	732596.8	215885.66	54160.765999999996	4261.8623
VGDGPQQEPGEDEERR	4	Pat_31A_FT.11107.11107.3	ENSG00000159212|CLIC6, ENSG00000159212|+|chr21:g.36079627:T>C',, ENSG00000159212|+|chr21:g.36079653:G>A',, ENSG00000159212|+|chr21:g.36079653:G>A']	ENSG00000159212	1	HGNC:2065	8019.80146	3218.7254000000003	1739.255	14947.641399999999	8867.395100000002	36235.153999999995	42904.1945	606260.2289999999	536518.703	24173.753299999997	644.2871
SSAEVIAQAR	1	Pat_31A_2.19776.19776.2	ENSG00000092964|DPYSL2, ENSG00000092964|+|chr8:g.26441353:A>C',, ENSG00000092964|+|chr8:g.26441353:A>C']	ENSG00000092964	1	HGNC:3014	7367.3945	108005	58932.36	102481.75	22048.222999999998	315500.3	315500.3	452462.72	452462.72	43116.23	43116.23
DFTPVCTTELGR	3	Pat_31A_1.30122.30122.2	ENSG00000117592|PRDX6	ENSG00000117592	1	HGNC:16753	78228.027	500115.584	765771.9539999999	388365.1414000001	145253.51460000002	2072140.441	1802973.081	3353470.95	3007298.5900000003	236761.424	194341.735
VAEVEGEQVDNK	2	Pat_31A_FT.33576.33576.2	ENSG00000168924|LETM1, ENSG00000168924|-|chr4:g.1843324:C>T',, ENSG00000168924|-|chr4:g.1843483:T>C',, ENSG00000168924|-|chr4:g.1843349:C>T']	ENSG00000168924	1	HGNC:6556	11754.5678	60345.218	5672.0273	29952.957	11154.4523	26408.282	31823.834	120839.953	109703.66799999999	61612.984	889.7586699999999
QAEPELDLR	1	Pat_31A_FT.34707.34707.2	ENSG00000153113|CAST, ENSG00000153113|+|chr5:g.96031550:C>G',, ENSG00000153113|+|chr5:g.96031550:C>G']	ENSG00000153113	1	HGNC:1515	63416.297	611035	66326.375	206654.77	139291.42	216511.33	171099.89	236339.8	139589.55	172633.31	0
YCLTPEYPELGEPAHNHHAHNYYNSA	2	Pat_31A_1.29016.29016.3	ENSG00000130176|CNN1, ENSG00000130176|+|chr19:g.11651901:A>G',, ENSG00000130176|+|chr19:g.11651901:A>G']	ENSG00000130176	1	HGNC:2155	35739.617	197638.04	46254.46	67300.053	22370.0373	186486.94300000003	186486.94300000003	149471.164	149471.164	68838.285	68838.285
DNMAQEGVILDDVDSSVCR	1	Pat_31A_FT.47670.47670.3	ENSG00000148335|NTMT1, ENSG00000148335|+|chr9:g.132397564:A>C',, ENSG00000148335|+|chr9:g.132396415:C>T',, ENSG00000148335|+|chr9:g.132396415:C>T']	ENSG00000148335	1	HGNC:23373	2732.7812	5068.267	6421.1987	3637.7244	3546.7197	9868.436	13509.344	16315.857	7523.2173	3548.3933	0
NTPEYEELCPR	1	Pat_31A_FT.31998.31998.2	ENSG00000166147|FBN1, ENSG00000166147|-|chr15:g.48707952:C>T',, ENSG00000166147|-|chr15:g.48714179:C>T',, ENSG00000166147|-|chr15:g.48787415:C>T',, ENSG00000166147|-|chr15:g.48782229:G>T',, ENSG00000166147|-|chr15:g.48720553:G>T',, ENSG00000166147|-|chr15:g.48829925:T>G',, ENSG00000166147|-|chr15:g.48733923:C>A',, ENSG00000166147|-|chr15:g.48779563:G>A',, ENSG00000166147|-|chr15:g.48782264:C>A',,…	ENSG00000166147	1	HGNC:3603	23003.28	339711.25	17592.652	194975.11	27868.31	284649.56	59447.28	357868.22	215012.84	112465.57	3716.1904
VETTEDLVAK	2	Pat_31A_1.29604.29604.2	ENSG00000105379|ETFB, ENSG00000105379|-|chr19:g.51853613:C>A',, ENSG00000105379|-|chr19:g.51857738:G>A',, ENSG00000105379|-|chr19:g.51848615:G>C',, ENSG00000105379|-|chr19:g.51848615:G>C']	ENSG00000105379	1	HGNC:3482	15523.151000000002	102403.2114	102760.35699999999	59863.382300000005	36965.31	301629.3998	301305.6503	873209.743	872446.8439999999	70828.42086	70245.29
IAVQPGTVGPQGR	1	Pat_31A_3.49388.49388.2	ENSG00000134871|COL4A2, ENSG00000134871|+|chr13:g.111077213:G>A',, ENSG00000134871|+|chr13:g.111080868:G>A',, ENSG00000134871|+|chr13:g.110960260:G>T',, ENSG00000134871|+|chr13:g.111130356:A>C',, ENSG00000134871|+|chr13:g.111121620:C>T',, ENSG00000134871|+|chr13:g.111125422:C>T',, ENSG00000134871|+|chr13:g.111119396:G>C',, ENSG00000134871|+|chr13:g.111077207:G>A',, ENSG00000134871|+|chr13:g.11107…	ENSG00000134871	1	HGNC:2203	10427.304	53986.9	263758.44	53403.145	44409.45	772658.94	508019.3	1481932.5	712170.1	88135.22	24062.03
GLGTDEDSLIEIICSR	3	Pat_31A_2.57042.57042.2	ENSG00000182718|ANXA2, ENSG00000182718|-|chr15:g.60653205:C>A',, ENSG00000182718|-|chr15:g.60653205:C>A']	ENSG00000182718	1	HGNC:537	130800.132	2094471.347	1281512.1700000002	1787114.5762999998	600501.4656	19823775.4	19647889.016	19211925.02	14296708.502	1015594.8854	176837.65600000002
TSRPENAIIYNNNEDFQVGQAK	6	Pat_31A_2.52136.52136.4	ENSG00000163931|TKT, ENSG00000163931|-|chr3:g.53275162:C>T',, ENSG00000163931|-|chr3:g.53262087:C>T',, ENSG00000163931|-|chr3:g.53259824:A>C',, ENSG00000163931|-|chr3:g.53259824:A>C']	ENSG00000163931	1	HGNC:11834	26411.660499999998	626326.8900000001	684799.802	139110.732	113833.6655	1852554.62	1762841.54	2817210.71	2517076.45	200450.80099999998	172357.08370000002
HQLYIDETVNSNIPTNLR	6	Pat_31A_2.55545.55545.2	ENSG00000171564|FGB, ENSG00000171564|+|chr4:g.155490726:T>G',, ENSG00000171564|+|chr4:g.155490415:A>C',, ENSG00000171564|+|chr4:g.155487734:G>T',, ENSG00000171564|+|chr4:g.155487704:A>G']	ENSG00000171564	1	HGNC:3662	91185.065	5752498.71	5752498.71	590385.405	506512.652	1542523.03	1635488.32	2891397.7899999996	3048112.3699999996	324366.66799999995	315273.12899999996
LEPYADQLR	2	Pat_31A_1.26841.26841.2	ENSG00000110244|APOA4, ENSG00000110244|-|chr11:g.116692298:G>A',, ENSG00000110244|-|chr11:g.116691634:C>A',, ENSG00000110244|-|chr11:g.116691675:T>A',, ENSG00000110244|-|chr11:g.116693480:G>A',, ENSG00000110244|-|chr11:g.116692338:C>T',, ENSG00000110244|-|chr11:g.116693478:C>G']	ENSG00000110244	1	HGNC:602	34445.4927	530291.26	530291.26	173725.65999999997	88487.205	812270.92	812270.92	1259781.29	1288736.34	98657.014	98657.014
VDNQPEELVR	1	Pat_31A_FT.32378.32378.2	ENSG00000137501|SYTL2, ENSG00000137501|-|chr11:g.85420401:G>A',, ENSG00000137501|-|chr11:g.85422208:G>A',, ENSG00000137501|-|chr11:g.85438963:C>G',, ENSG00000137501|-|chr11:g.85407319:C>T',, ENSG00000137501|-|chr11:g.85437976:T>G',, ENSG00000137501|-|chr11:g.85436319:A>C',, ENSG00000137501|-|chr11:g.85418483:C>T',, ENSG00000137501|-|chr11:g.85437514:A>C']	ENSG00000137501	1	HGNC:15585	10224.799	8338.780999999999	9313.226	26312.147999999997	8721.515	23613.611	22935.947	59541.508	34069.336	9513.368	812.1684
HIDLVEGDEGR	3	Pat_31A_FT.30564.30564.3	ENSG00000156515|HK1, ENSG00000156515|+|chr10:g.71129326:G>A',, ENSG00000156515|+|chr10:g.71052083:C>T',, ENSG00000156515|+|chr10:g.71052065:G>A',, ENSG00000156515|+|chr10:g.71152039:T>C',, ENSG00000156515|+|chr10:g.71152045:C>G',, ENSG00000156515|+|chr10:g.71052064:A>C',, ENSG00000156515|+|chr10:g.71060609:C>T',, ENSG00000156515|+|chr10:g.71142480:G>T',, ENSG00000156515|+|chr10:g.71142480:G>T']	ENSG00000156515	1	HGNC:4922	3371.3684999999996	41450.6026	12394.829099999999	24276.093399999998	6383.9419	67056.9515	28224.7364	83229.202	56939.300800000005	7385.0501	0
LGVEFDETTADDR	3	Pat_31A_FT.40662.40662.2	ENSG00000121769|FABP3	ENSG00000121769	1	HGNC:3557	25943.8755	85647.527	94746.77799999999	101731.114	40638.459	451699.76999999996	326152.495	593012.774	944082.358	83215.361	21314.7359
VDFPQDQLTALTGR	1	Pat_31A_2.54867.54867.2	ENSG00000146701|MDH2	ENSG00000146701	1	HGNC:6971	30656.987999999998	3415179.2	3415179.2	444794.34	444794.34	1251000.2	1251000.2	4369547.5	4369547.5	185200.45	75984.08
DAVEDLESVGK	1	Pat_31A_FT.44712.44712.2	ENSG00000161634|DCD, ENSG00000161634|-|chr12:g.55038729:C>A']	ENSG00000161634	1	HGNC:14669	4549.9185	7254.0312	63793.73	9914.917	7524.656999999999	14224.798	85968.234	32704.164	29902.676	10776.857	0
QADEEFQILANSWR	1	Pat_31A_1.44117.44117.2	ENSG00000102158|MAGT1	ENSG00000102158	1	HGNC:28880	1604.1954	15569.956	15569.956	20958.83	6836.718000000001	38669.363	44363.22	133050.77	133050.77	8493.872	8493.872
NVESGEEELASK	1	Pat_31A_FT.34731.34731.2	ENSG00000247077|PGAM5, ENSG00000247077|+|chr12:g.133297289:T>C',, ENSG00000247077|+|chr12:g.133287611:G>A',, ENSG00000247077|+|chr12:g.133287611:G>A']	ENSG00000247077	1	HGNC:28763	15058.035	33327.758	38922.605	31317.67	20698.406000000003	198697.67	339338.25	357094.06	132600.72	32582.908	2918.7375
DHEDYDPQTVR	1	Pat_31A_FT.11104.11104.3	ENSG00000124486|USP9X, ENSG00000124486|+|chrX:g.41000579:G>A',, ENSG00000124486|+|chrX:g.41064653:T>C',, ENSG00000124486|+|chrX:g.41064653:T>C']	ENSG00000124486	1	HGNC:12632	24456.516	9521.348	6433.6759999999995	37092.496	15944.037	20767.879	18872.016	28404.862999999998	17616.479	11113.677	0
AQYETIAAK	9	Pat_31A_2.28493.28493.2	ENSG00000175084|DES, ENSG00000175084|+|chr2:g.220290391:G>C',, ENSG00000175084|+|chr2:g.220283497:C>T',, ENSG00000175084|+|chr2:g.220284847:A>T',, ENSG00000175084|+|chr2:g.220283360:C>T']	ENSG00000175084	1	HGNC:2770	21721.3615	568873.3021	568688.5693000001	928435.4731	928435.4731	32318750.516	32318750.516	9503106.458	9503106.458	271446.476	241216.474
EATNPPVIQEEKPK	3	Pat_31A_1.27487.27487.3	ENSG00000167004|PDIA3, ENSG00000167004|+|chr15:g.44048944:A>T',, ENSG00000167004|+|chr15:g.44048950:G>T',, ENSG00000167004|+|chr15:g.44060755:A>T',, ENSG00000167004|+|chr15:g.44060755:A>T']	ENSG00000167004	1	HGNC:4606	5770.121999999999	140952.93	140952.93	58161.12299999999	21874.749	571476.35	640956.25	1615093.86	1615093.86	99573.746	99573.746
ILDETQEAVEYQR	3	Pat_31A_FT.40722.40722.2	ENSG00000176108|CHMP6	ENSG00000176108	1	HGNC:25675	49078.725	148370.418	29152.553	87397.559	64036.733	113693.512	95585.019	172657	128601.26999999999	123300.165	956.7937
SMEAEMIQLQEELAAAER	3	Pat_31A_1.50249.50249.2	ENSG00000100345|MYH9, ENSG00000100345|-|chr22:g.36708257:G>A',, ENSG00000100345|-|chr22:g.36684946:G>A',, ENSG00000100345|-|chr22:g.36688106:C>T']	ENSG00000100345	1	HGNC:7579	186243.97199999998	804185.74	86220.747	398808.626	172829.73799999998	557036.675	557036.675	1194278.6800000002	1194278.6800000002	846213.09	846213.09
YSQNIYIQNR	1	Pat_31A_3.41137.41137.2	ENSG00000057294|PKP2, ENSG00000057294|-|chr12:g.32955363:C>T',, ENSG00000057294|-|chr12:g.32955363:C>T']	ENSG00000057294	1	HGNC:9024	2526.0078	22814.097999999998	22814.097999999998	6679.6724	4012.053	30084.718999999997	81100.14	69458.95	69458.95	8275.968	8275.968
ALAAGGYDVEK	5	Pat_31A_1.27112.27112.2	ENSG00000184357|HIST1H1B	ENSG00000184357	1	HGNC:4719	104892.8769	2747475.4296	2747475.4296	380364.4019	341906.2339	4177386.665	4177386.665	7051281.345	7051281.345	567944.89467	567944.89467
EGGGAIEEEAK	1	Pat_31A_FT.25239.25239.2	ENSG00000139613|SMARCC2, ENSG00000139613|-|chr12:g.56568469:G>A',, ENSG00000139613|-|chr12:g.56578671:G>A',, ENSG00000139613|-|chr12:g.56559423:T>G',, ENSG00000139613|-|chr12:g.56558371:G>A',, ENSG00000139613|-|chr12:g.56563342:C>T',, ENSG00000139613|-|chr12:g.56563342:C>T']	ENSG00000139613	1	HGNC:11105	1072.0068	4185.2593	8291.939	2727.7007	3035.2498	22444.326	26847.479	26330.827999999998	23463.596	4053.7043	0
YTDQGGEEEEDYESEEQLQHR	1	Pat_31A_FT.25356.25356.3	ENSG00000088682|COQ9	ENSG00000088682	1	HGNC:25302	1151.6703	1511.9365	895.5986300000001	5720.53	923.9052	10325.75	5251.3853	38818.44	17418.365	3839.2356	0
AAAYDISEDEED	1	Pat_31A_FT.28208.28208.2	ENSG00000161217|PCYT1A, ENSG00000161217|-|chr3:g.195965660:G>A',, ENSG00000161217|-|chr3:g.195965660:G>A']	ENSG00000161217	1	HGNC:8754	4782.414000000001	4353.8994	30888.902000000002	4252.79	1450.3661	16871.217	15049.483999999999	22656.049	15474.923	19903.787	0
QGFGNVATNTDGK	16	Pat_31A_2.28027.28027.2	ENSG00000171564|FGB, ENSG00000171564|+|chr4:g.155490726:T>G',, ENSG00000171564|+|chr4:g.155487734:G>T',, ENSG00000171564|+|chr4:g.155487704:A>G']	ENSG00000171564	1	HGNC:3662	222961.66725	30590889.93	30590889.93	719005.2105999999	1998525.6365999999	3042667.4000500003	2458387.2687	2679522.8479999998	2848996.1419999995	231475.2861	173111.5074
YQDDFLLDESECR	1	Pat_31A_FT.42965.42965.2	ENSG00000133083|DCLK1, ENSG00000133083|-|chr13:g.36362383:C>T',, ENSG00000133083|-|chr13:g.36699956:T>G',, ENSG00000133083|-|chr13:g.36700255:A>G',, ENSG00000133083|-|chr13:g.36385071:T>G',, ENSG00000133083|-|chr13:g.36348726:T>G',, ENSG00000133083|-|chr13:g.36700148:G>A',, ENSG00000133083|-|chr13:g.36686130:G>C',, ENSG00000133083|-|chr13:g.36413246:T>G',, ENSG00000133083|-|chr13:g.36521533:T>G',…	ENSG00000133083	1	HGNC:2700	13268.396	92838.19	8313.911	55513.38	6951.4478	65632.6	22462.69	183180.39	139407.98	25657.014	2476.3706
AVEGCVSASQAATEDGQLLR	1	Pat_31A_1.28844.28844.3	ENSG00000137076|TLN1, ENSG00000137076|-|chr9:g.35711320:CAGA>C',, ENSG00000137076|-|chr9:g.35722121:C>G',, ENSG00000137076|-|chr9:g.35724314:C>T',, ENSG00000137076|-|chr9:g.35717768:G>C',, ENSG00000137076|-|chr9:g.35718843:T>C',, ENSG00000137076|-|chr9:g.35719602:T>C',, ENSG00000137076|-|chr9:g.35719602:T>C']	ENSG00000137076	1	HGNC:11845	208264.16	148855.22	97650.41	116106.41	36681.805	251572.22	251572.22	237082.61	237082.61	139569.98	139569.98
EATDAIGHLDR	1	Pat_31A_FT.28882.28882.3	ENSG00000129351|ILF3, ENSG00000129351|+|chr19:g.10787983:G>A',, ENSG00000129351|+|chr19:g.10794656:C>T',, ENSG00000129351|+|chr19:g.10794656:C>T']	ENSG00000129351	1	HGNC:6038	2944.0767	10212.201	22975.346	13070.201000000001	7054.351	31492.271	33828.15	51409.785	24536.14	7027.866	0
QTYSTEPNNLK	5	Pat_31A_2.25218.25218.2	ENSG00000108107|RPL28, ENSG00000108107|+|chr19:g.55899411:C>T',, ENSG00000108107|+|chr19:g.55914374:C>T',, ENSG00000108107|+|chr19:g.55897975:A>T',, ENSG00000108107|+|chr19:g.55897975:A>T']	ENSG00000108107	1	HGNC:10330	6299.0337	123426.18600000002	93513.81650000002	78682.069	20752.6144	320604.2991	324161.7829	503581.98120000004	412031.4436	50455.321500000005	36954.4332
QDVDNASLAR	4	Pat_31A_FT.14895.14895.2	ENSG00000026025|VIM, ENSG00000026025|+|chr10:g.17271887:G>A',, ENSG00000026025|+|chr10:g.17271555:G>A',, ENSG00000026025|+|chr10:g.17277329:G>T',, ENSG00000026025|+|chr10:g.17277329:G>T']	ENSG00000026025	1	HGNC:12692	19186.3069	222486.0535	127032.4314	100312.1929	46301.25666	964719.1503	377966.535	1110586.354	694314.724	93668.5017	11930.47165
SESLIDASEDSQLEAAIR	1	Pat_31A_FT.47881.47881.3	ENSG00000163960|UBXN7, ENSG00000163960|-|chr3:g.196083644:C>T',, ENSG00000163960|-|chr3:g.196083644:C>T']	ENSG00000163960	1	HGNC:29119	5191.8003	8237.004	3867.8323	4302.9604	4515.429	7542.522	7322.634	10731.186000000002	7716.5234	14166.014	0
GDDGIFDDNFIEER	1	Pat_31A_FT.47937.47937.2	ENSG00000112335|SNX3, ENSG00000112335|-|chr6:g.108581986:G>A',, ENSG00000112335|-|chr6:g.108581986:G>A']	ENSG00000112335	1	HGNC:11174	6290.0005	5236.4956	13403.402	11840.675	7906.677	90972.93	63280.82	43822.246	85258.79	15297.501	1366.0134
DFSALESQLQDTQELLQEENR	2	Pat_31A_1.50377.50377.2	ENSG00000100345|MYH9, ENSG00000100345|-|chr22:g.36708257:G>A',, ENSG00000100345|-|chr22:g.36684946:G>A',, ENSG00000100345|-|chr22:g.36688106:C>T']	ENSG00000100345	1	HGNC:7579	87362.2	1923378.3344	1923378.3344	342492.6536	252492.3077	3858990.883	4721253.656	6491691.29	6491691.29	278805.72250000003	278805.72250000003
DAGIYTCIATNR	3	Pat_31A_2.30531.30531.2	ENSG00000129116|PALLD, ENSG00000129116|+|chr4:g.169433356:T>C',, ENSG00000129116|+|chr4:g.169589396:G>C',, ENSG00000129116|+|chr4:g.169589396:G>C']	ENSG00000129116	1	HGNC:17068	11867.4146	156609.67200000002	186349.283	58907.147	37715.458	783563.01	644109.05	571535.836	515004.126	45447.855	40925.6777
NCMDIDECQR	2	Pat_31A_FT.18208.18208.2	ENSG00000166147|FBN1, ENSG00000166147|-|chr15:g.48707952:C>T',, ENSG00000166147|-|chr15:g.48714179:C>T',, ENSG00000166147|-|chr15:g.48787415:C>T',, ENSG00000166147|-|chr15:g.48782229:G>T',, ENSG00000166147|-|chr15:g.48720553:G>T',, ENSG00000166147|-|chr15:g.48829925:T>G',, ENSG00000166147|-|chr15:g.48733923:C>A',, ENSG00000166147|-|chr15:g.48779563:G>A',, ENSG00000166147|-|chr15:g.48782264:C>A',,…	ENSG00000166147	1	HGNC:3603	3138.4666	6046.229	3974.7983	6064.1895	6278.0234	99206.24	11919.29	43736.35	59110.265999999996	6418.8784	795.57855
VEDVVVSDECR	1	Pat_31A_FT.33082.33082.2	ENSG00000100522|GNPNAT1	ENSG00000100522	1	HGNC:19980	7763.145	18118.63	7089.335999999999	19599.093999999997	5335.36	29326.357000000004	46787.805	164618.88	47045.23	27278.202999999998	0
TVEIPDPVEAGEEVK	1	Pat_31A_1.40757.40757.2	ENSG00000198959|TGM2, ENSG00000198959|-|chr20:g.36769726:C>A',, ENSG00000198959|-|chr20:g.36760745:G>C',, ENSG00000198959|-|chr20:g.36766614:G>A',, ENSG00000198959|-|chr20:g.36775260:G>A',, ENSG00000198959|-|chr20:g.36789911:C>T',, ENSG00000198959|-|chr20:g.36784408:C>T',, ENSG00000198959|-|chr20:g.36784408:C>T']	ENSG00000198959	1	HGNC:11778	15753.135	144705.84	144705.84	54456.855	28488.314	863668.5	863668.5	1492039	1492039	88561.125	88561.125
EFGNTLEDK	1	Pat_31A_1.27229.27229.2	ENSG00000130208|APOC1, ENSG00000130208|+|chr19:g.45422114:C>A']	ENSG00000130208	1	HGNC:607	6581.2954	378985.16	378985.16	27770.482000000004	27770.482000000004	100044.97	100044.97	92820.95	134434.11	12008.285	12008.285
ESIVDVEGVVR	1	Pat_31A_FT.44062.44062.2	ENSG00000115866|DARS	ENSG00000115866	1	HGNC:2678	10880.573999999999	23236.506	35304.168	21015.213	19093.695	79006.04	85235.81	170090.42	81754.72	24336.202999999998	2320.706
IAQLEEQLDNETK	2	Pat_31A_1.41336.41336.2	ENSG00000100345|MYH9, ENSG00000100345|-|chr22:g.36708257:G>A',, ENSG00000100345|-|chr22:g.36684946:G>A',, ENSG00000100345|-|chr22:g.36688106:C>T']	ENSG00000100345	1	HGNC:7579	20248.598	397652.38	397652.38	92181.86	59092.105	719146	863121.9	1297526.6	1297526.6	87132.516	87132.516
TSLEDFYLDEER	1	Pat_31A_FT.45449.45449.2	ENSG00000132386|SERPINF1	ENSG00000132386	1	HGNC:8824	5981.2695	7714.0527	20813.215	10017.146	6422.3726	68507.59	45768.48	72575.016	64737.113	14888.896999999999	0
VYDYYETDEFAIAEYNAPCSK	1	Pat_31A_2.51605.51605.3	ENSG00000175899|A2M, ENSG00000175899|-|chr12:g.9266045:T>G',, ENSG00000175899|-|chr12:g.9243017:G>A',, ENSG00000175899|-|chr12:g.9225335:G>A',, ENSG00000175899|-|chr12:g.9262610:C>T',, ENSG00000175899|-|chr12:g.9268363:T>G',, ENSG00000175899|-|chr12:g.9251347:A>C',, ENSG00000175899|-|chr12:g.9259171:C>A',, ENSG00000175899|-|chr12:g.9229357:T>G',, ENSG00000175899|-|chr12:g.9242554:G>A',, ENSG00000…	ENSG00000175899	1	HGNC:7	4185.3755	74718.195	74718.195	29390.47	10623.466	108806.625	111210.62	197166.34	197166.34	24237.99	24237.99
VQEEFDIDMDAPETER	2	Pat_31A_FT.45052.45052.3	ENSG00000183036|PCP4	ENSG00000183036	1	HGNC:8742	10184.4255	85505.72099999999	15940.608999999999	22770.676	14634.1184	289311.29	24068.004	67514.512	27227.243000000002	17101.837399999997	0
FEIGEGENLDLPYGLER	1	Pat_31A_1.47351.47351.2	ENSG00000004478|FKBP4	ENSG00000004478	1	HGNC:3720	9115.626	118696.91	118696.91	61233.02	23127.791	447104.3	658974.5	989925.25	989925.25	64233.957	64233.957
INEVQTDVGVDTK	1	Pat_31A_1.29778.29778.2	ENSG00000151239|TWF1	ENSG00000151239	1	HGNC:9620	45421.11	1370361.8	93992.83	258051.03	67717.7	609190.8	772586.2	823775.5	823775.5	210501.69	210501.69
AVTLECVSAGEPR	1	Pat_31A_1.26837.26837.2	ENSG00000142798|HSPG2, ENSG00000142798|-|chr1:g.22198768:C>T',, ENSG00000142798|-|chr1:g.22159871:A>G',, ENSG00000142798|-|chr1:g.22173967:G>A',, ENSG00000142798|-|chr1:g.22178616:A>G',, ENSG00000142798|-|chr1:g.22191402:G>C',, ENSG00000142798|-|chr1:g.22201203:G>C',, ENSG00000142798|-|chr1:g.22175254:G>C',, ENSG00000142798|-|chr1:g.22178110:C>T',, ENSG00000142798|-|chr1:g.22149941:G>C',, ENSG000…	ENSG00000142798	1	HGNC:5273	6950.684	40547.574	4952.835	40412.07	5190.588	65377.047	65377.047	74648.375	74648.375	11095.063	11095.063
ELEDVTESAESMNR	2	Pat_31A_FT.37931.37931.2	ENSG00000105357|MYH14, ENSG00000105357|+|chr19:g.50713910:C>G',, ENSG00000105357|+|chr19:g.50805087:A>T',, ENSG00000105357|+|chr19:g.50789769:C>T',, ENSG00000105357|+|chr19:g.50753007:G>A',, ENSG00000105357|+|chr19:g.50771511:C>T',, ENSG00000105357|+|chr19:g.50784977:G>A',, ENSG00000105357|+|chr19:g.50781512:G>A',, ENSG00000105357|+|chr19:g.50781512:G>A']	ENSG00000105357	1	HGNC:23212	22384.089999999997	104022.467	112558.87700000001	90796.986	64016.758	196647.18	208004.74	278779.54000000004	158460.34	44477.474	6806.655
LPPNVVEESAR	1	Pat_31A_1.28169.28169.2	ENSG00000175899|A2M, ENSG00000175899|-|chr12:g.9266045:T>G',, ENSG00000175899|-|chr12:g.9243017:G>A',, ENSG00000175899|-|chr12:g.9225335:G>A',, ENSG00000175899|-|chr12:g.9262610:C>T',, ENSG00000175899|-|chr12:g.9268363:T>G',, ENSG00000175899|-|chr12:g.9251347:A>C',, ENSG00000175899|-|chr12:g.9259171:C>A',, ENSG00000175899|-|chr12:g.9229357:T>G',, ENSG00000175899|-|chr12:g.9242554:G>A',, ENSG00000…	ENSG00000175899	1	HGNC:7	46492.137	440382.3	440382.3	174283.34	67635.04	463527.66	515091.53	700023.7	700023.7	213794.7	213794.7
DSEEIDDVTR	1	Pat_31A_FT.21163.21163.2	ENSG00000134597|RBMX2, ENSG00000134597|+|chrX:g.129543259:G>A']	ENSG00000134597	1	HGNC:24282	10543.032	52017.402	26663.347999999998	37723.37	18755.025	45403.742	62418.17	82400.2	43153.363	33784.094	0
GANDFMCDEMER	4	Pat_31A_FT.34955.34955.2	ENSG00000120438|TCP1, ENSG00000120438|-|chr6:g.160200771:T>TTCCC',, ENSG00000120438|-|chr6:g.160200771:T>TTCCC']	ENSG00000120438	1	HGNC:11655	13544.78	39945.934	30194.139	59570.91	19527.418	261803.53	235050.66	577148.06	129108.61	38121.215	3417.67
VIFLEDDDVAAVVDGR	1	Pat_31A_FT.57894.57894.2	ENSG00000198380|GFPT1, ENSG00000198380|-|chr2:g.69569322:G>A',, ENSG00000198380|-|chr2:g.69555453:G>A',, ENSG00000198380|-|chr2:g.69575324:C>T',, ENSG00000198380|-|chr2:g.69575324:C>T']	ENSG00000198380	1	HGNC:4241	0	3750.9358	0	8784.584	1076.7186	2916.4775	7360.8247	17187.468999999997	6779.61	5957.3535	0
AIVAGDQNVEYK	5	Pat_31A_2.31768.31768.2	ENSG00000022267|FHL1, ENSG00000022267|+|chrX:g.135278980:T>G']	ENSG00000022267	1	HGNC:3702	6046.2574	79094.714	104283.44499999999	55380.167	25674.9487	1118841.8144999999	1118841.8144999999	857246.601	526418.1410000001	49005.075000000004	17930.995
TPAVEGLTEAEEEELR	1	Pat_31A_FT.45444.45444.2	ENSG00000101150|TPD52L2, ENSG00000101150|+|chr20:g.62505078:G>A',, ENSG00000101150|+|chr20:g.62505078:G>A']	ENSG00000101150	1	HGNC:12007	1574.4436	7163.48	17352.348	7862.1367	5165.299	34352.395	45335.605	30782.965	30171.727000000003	10159.509	764.34515
GDRSEDFGVNEDLADSDAR	4	Pat_31A_FT.32716.32716.3	ENSG00000135046|ANXA1	ENSG00000135046	1	HGNC:533	53191.10493	4323509.115	4677.8579	443135.7393	254555.05440000002	8936709.535	1802046.795	1472368.8530000001	357936.6389	117008.97839999999	0
CDSGFALDSEER	2	Pat_31A_FT.30980.30980.2	ENSG00000166147|FBN1, ENSG00000166147|-|chr15:g.48707952:C>T',, ENSG00000166147|-|chr15:g.48714179:C>T',, ENSG00000166147|-|chr15:g.48787415:C>T',, ENSG00000166147|-|chr15:g.48782229:G>T',, ENSG00000166147|-|chr15:g.48720553:G>T',, ENSG00000166147|-|chr15:g.48829925:T>G',, ENSG00000166147|-|chr15:g.48733923:C>A',, ENSG00000166147|-|chr15:g.48779563:G>A',, ENSG00000166147|-|chr15:g.48782264:C>A',,…	ENSG00000166147	1	HGNC:3603	9518.4094	42820.59	16254.815999999999	43037.936	13557.383000000002	347522.19999999995	341326.61	185059.864	262266.525	30055.905	7530.2886
AEECYYDENVAR	1	Pat_31A_FT.22491.22491.2	ENSG00000196569|LAMA2, ENSG00000196569|+|chr6:g.129609203:C>T',, ENSG00000196569|+|chr6:g.129475814:T>C',, ENSG00000196569|+|chr6:g.129465181:G>T',, ENSG00000196569|+|chr6:g.129573436:T>G',, ENSG00000196569|+|chr6:g.129775339:A>C',, ENSG00000196569|+|chr6:g.129475731:G>A',, ENSG00000196569|+|chr6:g.129571330:G>A',, ENSG00000196569|+|chr6:g.129475665:G>A',, ENSG00000196569|+|chr6:g.129799896:A>G',…	ENSG00000196569	1	HGNC:6482	0	0	0	574.8493	0	4959.7563	4344.1533	13381.628	6684.959	745.9533700000001	0
AFENDVDALCNLR	1	Pat_31A_1.37008.37008.2	ENSG00000114054|PCCB, ENSG00000114054|+|chr3:g.136045213:G>A',, ENSG00000114054|+|chr3:g.136002686:T>G',, ENSG00000114054|+|chr3:g.136002686:T>G']	ENSG00000114054	1	HGNC:8654	20952.064	135730.39	135730.39	113390.44	48522.566	292225.56	292225.56	1300274.6	1300274.6	168933.73	168933.73
ESLDVYELDAK	3	Pat_31A_FT.46643.46643.2	ENSG00000104763|ASAH1, ENSG00000104763|-|chr8:g.17927327:T>C',, ENSG00000104763|-|chr8:g.17930772:C>T',, ENSG00000104763|-|chr8:g.17941537:G>A',, ENSG00000104763|-|chr8:g.17941537:G>A']	ENSG00000104763	1	HGNC:735	15145.812899999999	161243.65430000002	153780.77159999998	151799.945	31660.948699999997	365858.32399999996	360328.14699999994	980473.3150000001	960439.5200000001	127317.04250000001	112235.49784
ALEAANGELEVK	14	Pat_31A_2.41209.41209.2	ENSG00000171345|KRT19, ENSG00000171345|-|chr17:g.39681180:T>G']	ENSG00000171345	1	HGNC:6436	219651.1516	17370654.709999997	18012355.606	2312385.3418	2109194.4409999996	5949437.792	17635189.93	8650115.196	11265236.553	672636.57074	462644.26914
ENTEFTDHELQEWYK	1	Pat_31A_1.34350.34350.3	ENSG00000115756|HPCAL1, ENSG00000115756|+|chr2:g.10560065:C>T',, ENSG00000115756|+|chr2:g.10563233:G>A']	ENSG00000115756	1	HGNC:5145	10145.53	121911.34	121911.34	38868.73	23264.799	115815.07	138536.89	179252.52	352515.16	43223	43223
IAHVELADAGQYR	2	Pat_31A_2.55718.55718.3	ENSG00000142798|HSPG2, ENSG00000142798|-|chr1:g.22198768:C>T',, ENSG00000142798|-|chr1:g.22159871:A>G',, ENSG00000142798|-|chr1:g.22173967:G>A',, ENSG00000142798|-|chr1:g.22178616:A>G',, ENSG00000142798|-|chr1:g.22191402:G>C',, ENSG00000142798|-|chr1:g.22201203:G>C',, ENSG00000142798|-|chr1:g.22175254:G>C',, ENSG00000142798|-|chr1:g.22178110:C>T',, ENSG00000142798|-|chr1:g.22149941:G>C',, ENSG000…	ENSG00000142798	1	HGNC:5273	20541.2853	266006.55	266006.55	121072.95500000002	43799.005000000005	657660.1599999999	958964.16	778125.5	811400.35	78412.172	78412.172
DLEDETLWVEER	2	Pat_31A_FT.45781.45781.2	ENSG00000070182|SPTB, ENSG00000070182|-|chr14:g.65237682:G>A',, ENSG00000070182|-|chr14:g.65260437:C>A',, ENSG00000070182|-|chr14:g.65258572:A>C',, ENSG00000070182|-|chr14:g.65262200:G>A',, ENSG00000070182|-|chr14:g.65249124:G>A',, ENSG00000070182|-|chr14:g.65259866:G>T',, ENSG00000070182|-|chr14:g.65239653:C>T',, ENSG00000070182|-|chr14:g.65260126:G>A',, ENSG00000070182|-|chr14:g.65249160:T>C',,…	ENSG00000070182	1	HGNC:11274	27898.436199999996	44426.693699999996	567080.6	115946.727	59938.899000000005	263522.07999999996	119872.81	198832.62999999998	215254.679	60361.536	2134.9120000000003
EFDELNPSAQR	1	Pat_31A_FT.35297.35297.2	ENSG00000174437|ATP2A2, ENSG00000174437|+|chr12:g.110734528:T>C',, ENSG00000174437|+|chr12:g.110782745:A>G',, ENSG00000174437|+|chr12:g.110778773:C>A',, ENSG00000174437|+|chr12:g.110778773:C>A']	ENSG00000174437	1	HGNC:812	26550.35	123979.37	84983.43	74580.34	37894.266	352679.38	420491.34	479000.72	221777.84	77999.52	4066.3147
SWCPDCVQAEPVVR	1	Pat_31A_3.48655.48655.2	ENSG00000129235|TXNDC17	ENSG00000129235	1	HGNC:28218	1045.3364	26421.662	26421.662	5842.878000000001	3315.5225	56118.58	56118.58	91294.63	91294.63	6788.4424	6788.4424
DPIDVDLPEEAER	2	Pat_31A_FT.44737.44737.2	ENSG00000140464|PML, ENSG00000140464|+|chr15:g.74328116:A>G',, ENSG00000140464|+|chr15:g.74328141:G>T',, ENSG00000140464|+|chr15:g.74335397:T>C',, ENSG00000140464|+|chr15:g.74336633:T>C',, ENSG00000140464|+|chr15:g.74337107:G>A',, ENSG00000140464|+|chr15:g.74327868:A>G']	ENSG00000140464	1	HGNC:9113	13005.261499999999	20796.595	59161.163	24750.747300000003	15720.321600000001	119227.98	301099.08	194530.763	199142.83299999998	29116.703	3610.2155000000002
HRPSEADEEELAR	1	Pat_31A_FT.10949.10949.4	ENSG00000065000|AP3D1, ENSG00000065000|-|chr19:g.2111292:C>T',, ENSG00000065000|-|chr19:g.2120919:G>A',, ENSG00000065000|-|chr19:g.2120919:G>A']	ENSG00000065000	1	HGNC:568	501.88912999999997	1734.4855	665.8805	2924.5542	0	3100.9053	2804.7664	7459.4336	3753.183	0	0
ECGVGVIVTPEQIEEAVEAAINR	1	Pat_31A_1.53043.53043.3	ENSG00000172053|QARS, ENSG00000172053|-|chr3:g.49137451:A>G',, ENSG00000172053|-|chr3:g.49137451:A>G']	ENSG00000172053	1	HGNC:9751	1595.9546	8118.1997	8118.1997	4288.32	1170.4785	16522.146	18492.467	28184.022999999997	28184.022999999997	3774.9912	3774.9912
ETGERPSNEEIMR	4	Pat_31A_FT.15285.15285.3	ENSG00000168924|LETM1, ENSG00000168924|-|chr4:g.1843324:C>T',, ENSG00000168924|-|chr4:g.1843483:T>C',, ENSG00000168924|-|chr4:g.1843349:C>T']	ENSG00000168924	1	HGNC:6556	17774.479	22261.5707	38065.01329999999	26805.381799999996	20187.1198	100703.46699999999	96993.469	304516.1	247559.77	34298.8768	8060.1625
LDETDDPDDYGDR	1	Pat_31A_FT.24686.24686.2	ENSG00000014216|CAPN1, ENSG00000014216|+|chr11:g.64955504:A>C',, ENSG00000014216|+|chr11:g.64955504:A>C']	ENSG00000014216	1	HGNC:1476	2008.5167	9246.739	15918.006000000001	6005.1973	3675.0662	39438.203	47772.05	28022.86	27942.612999999998	6798.3457	0
FESPEVAER	2	Pat_31A_FT.30990.30990.2	ENSG00000099783|HNRNPM, ENSG00000099783|+|chr19:g.8550507:C>T',, ENSG00000099783|+|chr19:g.8531182:C>T',, ENSG00000099783|+|chr19:g.8531182:C>T']	ENSG00000099783	1	HGNC:5046	25248.299	55047.671	125264.68	66538.897	31857.966	457835.77	520266	878165.8300000001	420168.14	67134.13	13626.6557
LNDGSQITYEK	3	Pat_31A_2.31479.31479.2	ENSG00000156709|AIFM1	ENSG00000156709	1	HGNC:8768	73332.41930000001	347168.04	347168.04	471948.145	56863.8685	733047.22	762512.97	2859373.59	2859373.59	228269.837	195511.68199999997
SEDLLDYGPFR	3	Pat_31A_2.54155.54155.2	ENSG00000163902|RPN1, ENSG00000163902|-|chr3:g.128348979:A>T',, ENSG00000163902|-|chr3:g.128341218:C>T',, ENSG00000163902|-|chr3:g.128341218:C>T']	ENSG00000163902	1	HGNC:10381	189964.10700000002	1105918.8599999999	1105918.8599999999	458650.345	261305.787	2639259.2	3338597.62	11115484.4	11115484.4	1083112.5699999998	1083112.5699999998
DTSVEDALER	2	Pat_31A_FT.32501.32501.2	ENSG00000143314|MRPL24	ENSG00000143314	1	HGNC:14037	38408.851	139281.85	295861.6	184361.12	63088.33499999999	820829.6799999999	1391112.9	1486594.6	1245634.6600000001	190029.61	45319.227
FSDTCFLDTDGQATCDACAPGYTGR	1	Pat_31A_1.35331.35331.3	ENSG00000142798|HSPG2, ENSG00000142798|-|chr1:g.22198768:C>T',, ENSG00000142798|-|chr1:g.22159871:A>G',, ENSG00000142798|-|chr1:g.22173967:G>A',, ENSG00000142798|-|chr1:g.22178616:A>G',, ENSG00000142798|-|chr1:g.22191402:G>C',, ENSG00000142798|-|chr1:g.22201203:G>C',, ENSG00000142798|-|chr1:g.22175254:G>C',, ENSG00000142798|-|chr1:g.22178110:C>T',, ENSG00000142798|-|chr1:g.22149941:G>C',, ENSG000…	ENSG00000142798	1	HGNC:5273	7543.861	42602.508	38953.094	42394.41	13125.434	98604.305	98604.305	137118.05	137118.05	31483.674	31483.674
CVELVHEEMQR	1	Pat_31A_1.23900.23900.3	ENSG00000087470|DNM1L, ENSG00000087470|+|chr12:g.32871673:T>C',, ENSG00000087470|+|chr12:g.32860302:G>A',, ENSG00000087470|+|chr12:g.32875455:G>A',, ENSG00000087470|+|chr12:g.32858796:A>C',, ENSG00000087470|+|chr12:g.32863888:T>G',, ENSG00000087470|+|chr12:g.32863888:T>G']	ENSG00000087470	1	HGNC:2973	59491.02	346791.38	166448.42	147018.86	74631.57	308317.5	308317.5	548232.9	548232.9	263146.28	263146.28
YLAEVATGDDK	3	Pat_31A_FT.41570.41570.2	ENSG00000175793|SFN	ENSG00000175793	1	HGNC:10773	28236.924	182323.038	200863.163	152923.282	78914.969	1636310.65	1764638.4	660524.97	496674.53	87990.625	59536.992
ESQSPDTTIQR	1	Pat_31A_FT.10710.10710.2	ENSG00000083312|TNPO1, ENSG00000083312|+|chr5:g.72199544:AT>A',, ENSG00000083312|+|chr5:g.72183988:C>T',, ENSG00000083312|+|chr5:g.72192287:G>A',, ENSG00000083312|+|chr5:g.72192287:G>A']	ENSG00000083312	1	HGNC:6401	762.7327	993.3330699999999	968.2926	1037.0134	1064.8743	7743.0723	10297.583	17242.514	8514.864	731.57336	0
QVLEGEEIAYK	1	Pat_31A_1.31082.31082.2	ENSG00000176619|LMNB2	ENSG00000176619	1	HGNC:6638	892.02386	15933.301000000001	15933.301000000001	6630.6978	3012.1177	79347.25	79347.25	142354.66	142354.66	10160.755	10160.755
MLDQSTDFEER	1	Pat_31A_FT.35450.35450.2	ENSG00000183963|SMTN, ENSG00000183963|+|chr22:g.31491295:G>C',, ENSG00000183963|+|chr22:g.31491332:C>T',, ENSG00000183963|+|chr22:g.31489746:G>A',, ENSG00000183963|+|chr22:g.31492725:G>A',, ENSG00000183963|+|chr22:g.31487375:A>G',, ENSG00000183963|+|chr22:g.31487375:A>G']	ENSG00000183963	1	HGNC:11126	15375.043	52152.094000000005	31317.09	31338.984	20627.373	525759.7	53524.405999999995	215157.95	75465.63	28433.361	1235.8168
YLAEVATGEK	6	Pat_31A_2.48573.48573.2	ENSG00000170027|YWHAG, ENSG00000170027|-|chr7:g.75958907:TCGC>T']	ENSG00000170027	1	HGNC:12852	63570.13230000001	3960138.1119999997	4125339.07	408009.56200000003	385608.7270000001	3110779.84	3176362.5900000003	4196612.16	3960792.3599999994	355172.233	303267.652
EDDLNSFNATDLK	1	Pat_31A_1.34497.34497.2	ENSG00000111144|LTA4H, ENSG00000111144|-|chr12:g.96408773:T>G',, ENSG00000111144|-|chr12:g.96396811:C>A',, ENSG00000111144|-|chr12:g.96396811:C>A']	ENSG00000111144	1	HGNC:6710	3396.783	57532.594000000005	57532.594000000005	16418.176	9111.158000000001	137158.89	137158.89	139571.23	139571.23	14299.84	14299.84
VEYTPYEEGLHSVDVTYDGSPVPSSPFQVPVTEGCDPSR	1	Pat_31A_2.56190.56190.4	ENSG00000196924|FLNA, ENSG00000196924|-|chrX:g.153581155:C>T',, ENSG00000196924|-|chrX:g.153590917:G>C',, ENSG00000196924|-|chrX:g.153590917:G>C']	ENSG00000196924	1	HGNC:3754	1698.1433	13786.366000000002	52085.655999999995	10198.583	10198.583	92097.3	49564.953	92758.68	61873.155999999995	8455.311	1749.0897
TENPGDASDLQGR	3	Pat_31A_FT.14628.14628.2	ENSG00000118898|PPL, ENSG00000118898|-|chr16:g.4945699:CCTT>C',, ENSG00000118898|-|chr16:g.4947749:G>C',, ENSG00000118898|-|chr16:g.4949235:G>A',, ENSG00000118898|-|chr16:g.4949235:G>A']	ENSG00000118898	1	HGNC:9273	15962.691400000002	33920.902700000006	15078.91156	27546.2023	19148.582100000003	754826.38	360118.484	131824.2023	58022.3473	21348.209600000002	0
GAEEEEVEEPLGVEK	1	Pat_31A_FT.40643.40643.3	ENSG00000187867|PALM3, ENSG00000187867|-|chr19:g.14165973:G>A',, ENSG00000187867|-|chr19:g.14169949:C>T']	ENSG00000187867	1	HGNC:33274	9530.369	22594.531000000003	39039.637	19829.232	10580.107	56514.655999999995	54215.57	125212.23	97465.72	21811.1	1559.7255
ELGEYGFHEYTEVK	4	Pat_31A_1.31651.31651.2	ENSG00000165092|ALDH1A1, ENSG00000165092|-|chr9:g.75540464:ACTGTGT>A',, ENSG00000165092|-|chr9:g.75524651:T>A']	ENSG00000165092	1	HGNC:402	29182.6397	1305873.328	924266.8720000001	380432.68200000003	108992.23000000001	908249.53	945176.0199999999	4281435.74	4281435.74	275666.812	275666.812
YDYEEVEAEGANK	2	Pat_31A_FT.35660.35660.3	ENSG00000079739|PGM1, ENSG00000079739|+|chr1:g.64059352:T>C',, ENSG00000079739|+|chr1:g.64097432:C>T',, ENSG00000079739|+|chr1:g.64095112:T>A',, ENSG00000079739|+|chr1:g.64095112:T>A']	ENSG00000079739	1	HGNC:8905	22069.6997	62373.831	74092.607	49963.204	31363.550499999998	323781.66000000003	186153.08000000002	669367.12	400261.58999999997	78791.92	13322.4836
HLEQQQGQLEVPEQQVGQPK	2	Pat_31A_1.27134.27134.3	ENSG00000163207|IVL, ENSG00000163207|+|chr1:g.152883049:A>G',, ENSG00000163207|+|chr1:g.152882821:T>C',, ENSG00000163207|+|chr1:g.152882821:T>G',, ENSG00000163207|+|chr1:g.152883465:C>A',, ENSG00000163207|+|chr1:g.152882716:A>C',, ENSG00000163207|+|chr1:g.152882385:A>C',, ENSG00000163207|+|chr1:g.152882720:A>C',, ENSG00000163207|+|chr1:g.152883151:T>G',, ENSG00000163207|+|chr1:g.152883538:A>G',, …	ENSG00000163207	1	HGNC:6187	31190.339	1776487	87465.756	175052.052	46879.552	877396.5	552673.28	180943.69	111938.456	66953.19	66953.19
EVSEAVVDTLESEYLK	2	Pat_31A_1.50276.50276.2	ENSG00000142798|HSPG2, ENSG00000142798|-|chr1:g.22198768:C>T',, ENSG00000142798|-|chr1:g.22159871:A>G',, ENSG00000142798|-|chr1:g.22173967:G>A',, ENSG00000142798|-|chr1:g.22178616:A>G',, ENSG00000142798|-|chr1:g.22191402:G>C',, ENSG00000142798|-|chr1:g.22201203:G>C',, ENSG00000142798|-|chr1:g.22175254:G>C',, ENSG00000142798|-|chr1:g.22178110:C>T',, ENSG00000142798|-|chr1:g.22149941:G>C',, ENSG000…	ENSG00000142798	1	HGNC:5273	24714.764	133579.546	110006.534	131430.01	68679.43599999999	1710355.04	1226032.74	3367526.5	2727509.56	331455.59	331455.59
TSEVQDLQDEVQR	1	Pat_31A_FT.36025.36025.3	ENSG00000085832|EPS15, ENSG00000085832|-|chr1:g.51829605:AC>A',, ENSG00000085832|-|chr1:g.51826921:T>C',, ENSG00000085832|-|chr1:g.51871690:C>T',, ENSG00000085832|-|chr1:g.51868115:A>G',, ENSG00000085832|-|chr1:g.51913780:C>T',, ENSG00000085832|-|chr1:g.51929410:G>T',, ENSG00000085832|-|chr1:g.51929410:G>T']	ENSG00000085832	1	HGNC:3419	13389.382	28308.93	46089.992	30551.984	17233.218999999997	65070.848	60788.605	89566.69	72229.4	36427.863	2225.4087
SLYASSPGGVYATR	3	Pat_31A_3.47714.47714.2	ENSG00000026025|VIM, ENSG00000026025|+|chr10:g.17271887:G>A',, ENSG00000026025|+|chr10:g.17271555:G>A',, ENSG00000026025|+|chr10:g.17277329:G>T',, ENSG00000026025|+|chr10:g.17277329:G>T']	ENSG00000026025	1	HGNC:12692	55514.891	685557.475	323235.45499999996	505231.31	104285.1565	2137399.1100000003	1270734.6099999999	2690674.9699999997	1422252.77	411028.13700000005	81848.88500000001
GIMEEDEACGR	4	Pat_31A_FT.20344.20344.2	ENSG00000173801|JUP, ENSG00000173801|-|chr17:g.39919450:G>T',, ENSG00000173801|-|chr17:g.39777990:C>T']	ENSG00000173801	1	HGNC:6207	34313.965000000004	479249.62	13561.2012	71615.45700000001	57104.386999999995	352655.554	162840.59	106109.618	44900.873999999996	42695.253	0
GATTTFSAVER	3	Pat_31A_2.24396.24396.2	ENSG00000143196|DPT	ENSG00000143196	1	HGNC:3011	5081.662	44871.4848	44871.4848	16564.1825	8808.856969999999	169040.61	169040.61	168458.6	177962.07	13963.9288	13663.9092
EQYEAMAER	32	Pat_31A_FT.19415.19415.2	ENSG00000171401|KRT13, ENSG00000171401|-|chr17:g.39659673:G>A',, ENSG00000171401|-|chr17:g.39657533:C>T']	ENSG00000171401	1	HGNC:6415	404975.9997000001	367406.0879	1602858.2286	4724383.030699999	4238998.7212000005	159259959.67700002	67128605.4214	5218018.118699999	2879426.6396999992	247246.4805	40227.17333
TTTYTQGVPPSQGDLEYQMSTTAR	1	Pat_31A_2.34352.34352.3	ENSG00000173801|JUP, ENSG00000173801|-|chr17:g.39919450:G>T',, ENSG00000173801|-|chr17:g.39777990:C>T']	ENSG00000173801	1	HGNC:6207	0	16347.898000000001	20534.582	4330.812	959.8343	34901.19	27143.695	36623.406	15867.476999999999	4961.436	0
AAEDDEDDDVDTK	7	Pat_31A_FT.17514.17514.3	ENSG00000187514|PTMA, ENSG00000187514|+|chr2:g.232575277:C>A']	ENSG00000187514	1	HGNC:9623	13495.6531	161962.949	24263.32406	45991.5843	15873.7267	203104.1984	148004.568	433979.309	178728.3887	119192.612	851.2374
NDDIADGNPK	1	Pat_31A_FT.23912.23912.2	ENSG00000178209|PLEC, ENSG00000178209|-|chr8:g.145008183:C>T',, ENSG00000178209|-|chr8:g.144995759:G>A',, ENSG00000178209|-|chr8:g.145016667:C>T',, ENSG00000178209|-|chr8:g.144994888:G>A',, ENSG00000178209|-|chr8:g.144996236:C>G',, ENSG00000178209|-|chr8:g.145010020:G>A',, ENSG00000178209|-|chr8:g.144996968:C>T',, ENSG00000178209|-|chr8:g.144990901:C>T',, ENSG00000178209|-|chr8:g.145001648:C>T',,…	ENSG00000178209	1	HGNC:9069	2769.7463	10826.417	3121.9307	3963.8623	3547.0315	30327.422000000002	20320.262	34752.934	14896.961000000001	11384.951000000001	0
SMGYDDLDYGMMSDYGTAR	3	Pat_31A_2.38912.38912.3	ENSG00000198561|CTNND1, ENSG00000198561|+|chr11:g.57569385:G>C',, ENSG00000198561|+|chr11:g.57569621:G>C',, ENSG00000198561|+|chr11:g.57574407:C>G',, ENSG00000198561|+|chr11:g.57573382:G>T',, ENSG00000198561|+|chr11:g.57573382:G>T']	ENSG00000198561	1	HGNC:2515	12203.089	70303.54	70303.54	15785.319	15459.267	106719.87	114113.67	128565.15	128565.15	22723.002	22723.002
IANLQTDLSDGLR	3	Pat_31A_2.54865.54865.2	ENSG00000196924|FLNA, ENSG00000196924|-|chrX:g.153581155:C>T',, ENSG00000196924|-|chrX:g.153590917:G>C',, ENSG00000196924|-|chrX:g.153590917:G>C']	ENSG00000196924	1	HGNC:3754	22395.787	599534.28	599534.28	181771.5	165190.88	4030943.9	4030943.9	1717645.05	1951745.05	190397.44	190397.44
DVDAAYLNK	11	Pat_31A_2.32794.32794.2	ENSG00000170477|KRT4, ENSG00000170477|-|chr12:g.53205757:T>C',, ENSG00000170477|-|chr12:g.53207628:G>A',, ENSG00000170477|-|chr12:g.53204559:T>C',, ENSG00000170477|-|chr12:g.53204559:T>C']	ENSG00000170477	1	HGNC:6441	1290977.784	6696346.2455	4104980.2554999995	3591835.1395000005	2912278.7512	84154973.614	78221031.594	12024745.5146	12377865.444600001	1632101.3376999998	391206.8813
NEIDNYEEDYQK	2	Pat_31A_FT.34372.34372.2	ENSG00000115306|SPTBN1, ENSG00000115306|+|chr2:g.54873104:G>A',, ENSG00000115306|+|chr2:g.54858311:G>A',, ENSG00000115306|+|chr2:g.54880747:T>C',, ENSG00000115306|+|chr2:g.54826301:G>A',, ENSG00000115306|+|chr2:g.54895588:C>T',, ENSG00000115306|+|chr2:g.54876782:C>T',, ENSG00000115306|+|chr2:g.54853150:G>A',, ENSG00000115306|+|chr2:g.54853150:G>A']	ENSG00000115306	1	HGNC:11275	0	0	2974.7593	785.75433	0	10755.777	16006.015	13227.056	20224.346	2231.3044	0
TTGGICTYCNR	2	Pat_31A_3.29346.29346.2	ENSG00000147394|ZNF185, ENSG00000147394|+|chrX:g.152083059:G>A',, ENSG00000147394|+|chrX:g.152083059:G>A']	ENSG00000147394	1	HGNC:12976	3613.8090999999995	63549.369	29602.17	24810.090300000003	14722.2427	376219.32	376219.32	68048.469	42795.17	10100.737000000001	5502.46
QFTSSTSYNR	29	Pat_31A_4.29846.29846.2	ENSG00000171560|FGA, ENSG00000171560|-|chr4:g.155507283:A>T',, ENSG00000171560|-|chr4:g.155507590:T>C',, ENSG00000171560|-|chr4:g.155507476:T>G',, ENSG00000171560|-|chr4:g.155507472:G>T',, ENSG00000171560|-|chr4:g.155507320:T>C',, ENSG00000171560|-|chr4:g.155507403:A>G',, ENSG00000171560|-|chr4:g.155505771:C>A',, ENSG00000171560|-|chr4:g.155507547:C>T',, ENSG00000171560|-|chr4:g.155510047:G>C',, …	ENSG00000171560	1	HGNC:3661	348217.46045	22970977.119999997	31382340.098999996	740093.8829	725048.6538000001	2103246.0843	1667231.0927999998	2924993.70334	2654365.9749000003	410591.93396	191486.65266
VELEDWNGR	7	Pat_31A_1.27530.27530.2	ENSG00000171557|FGG, ENSG00000171557|-|chr4:g.155528084:C>T',, ENSG00000171557|-|chr4:g.155528084:C>T']	ENSG00000171557	1	HGNC:3694	615127.4598000001	21374583.906	60361376.989999995	1586658.8524	2898007.2645	13825090.844	11561174.511	7539854.319	7203264.0855	882790.5	540791.7681999999
VEEAEPEEFVVEK	2	Pat_31A_FT.46977.46977.2	ENSG00000122565|CBX3, ENSG00000122565|+|chr7:g.26246084:G>A',, ENSG00000122565|+|chr7:g.26246084:G>A']	ENSG00000122565	1	HGNC:1553	4299.0876	79258.905	38944.769	30713.595	15754.9463	56956.475000000006	81153.85999999999	147760.49	55632.111000000004	45810.945999999996	0
VDNEFDQR	1	Pat_31A_FT.19966.19966.2	ENSG00000197102|DYNC1H1, ENSG00000197102|+|chr14:g.102452591:G>A',, ENSG00000197102|+|chr14:g.102446806:A>T',, ENSG00000197102|+|chr14:g.102467294:C>T',, ENSG00000197102|+|chr14:g.102455061:C>T',, ENSG00000197102|+|chr14:g.102502906:C>T',, ENSG00000197102|+|chr14:g.102510245:C>G',, ENSG00000197102|+|chr14:g.102446221:A>C',, ENSG00000197102|+|chr14:g.102446147:G>A',, ENSG00000197102|+|chr14:g.1024…	ENSG00000197102	1	HGNC:2961	2361.9075	5118.07	17577.299	9298.84	5100.181	55538.223	50992.375	108671.61	68022.055	8422.423	1180.9891
TLTAEEAEEEWER	1	Pat_31A_FT.38816.38816.2	ENSG00000125651|GTF2F1, ENSG00000125651|-|chr19:g.6392398:G>A',, ENSG00000125651|-|chr19:g.6383462:C>G',, ENSG00000125651|-|chr19:g.6383394:C>T',, ENSG00000125651|-|chr19:g.6383394:C>T']	ENSG00000125651	1	HGNC:4652	14582.139	27845.89	17347.324	24321.545	14536.565	32486.2	32037.062	59556.405999999995	35981.89	21252.16	1164.9474
THEAEIVEGENHTYCIR	9	Pat_31A_FT.31485.31485.4	ENSG00000196924|FLNA, ENSG00000196924|-|chrX:g.153581155:C>T',, ENSG00000196924|-|chrX:g.153590917:G>C',, ENSG00000196924|-|chrX:g.153590917:G>C']	ENSG00000196924	1	HGNC:3754	104876.05745	632397.5509	201690.64179999998	647896.2886000001	158451.4502	673690.0335999998	528313.6716	835537.5702999999	552068.8603000001	267692.8672	124933.07400000001
NPVPAQDEALYQQLLR	1	Pat_31A_2.54264.54264.2	ENSG00000169583|CLIC3, ENSG00000169583|-|chr9:g.139890992:C>T']	ENSG00000169583	1	HGNC:2064	7643.9116	28260.303	67184.24	28724.062	18638.354	556874.2	370700.16	138699.3	101191.82	22174.186	2710.0308
SLGTADVHFER	1	Pat_31A_1.24064.24064.3	ENSG00000183684|ALYREF	ENSG00000183684	1	HGNC:19071	32235.972999999998	214297.6	214297.6	91172.17	41503.066	264714.8	264714.8	386648.2	386648.2	66131.47	66131.47
LESDVSAQMEYCR	9	Pat_31A_1.27075.27075.2	ENSG00000171564|FGB, ENSG00000171564|+|chr4:g.155490726:T>G',, ENSG00000171564|+|chr4:g.155490415:A>C',, ENSG00000171564|+|chr4:g.155487734:G>T',, ENSG00000171564|+|chr4:g.155487704:A>G']	ENSG00000171564	1	HGNC:3662	223121.3122	10190936.670000002	13084611.655000003	294151.03024	454719.5845	926384.0381	961089.4335	1089192.8866599998	1033132.1146600001	249908.72139999998	174561.1801
LQSSSASYGGGFGGGSCQLGGGR	19	Pat_31A_7.50984.50984.3	ENSG00000171401|KRT13, ENSG00000171401|-|chr17:g.39659673:G>A',, ENSG00000171401|-|chr17:g.39657533:C>T']	ENSG00000171401	1	HGNC:6415	0	61639.24369999999	323071.3475299999	128243.46604999999	165595.51850000003	11112909.5514	4776960.0434	928567.5318999997	411372.58569999994	24353.0673	2805.2977
THEDIEAQIR	1	Pat_31A_FT.21619.21619.3	ENSG00000115524|SF3B1, ENSG00000115524|-|chr2:g.198266199:T>A',, ENSG00000115524|-|chr2:g.198263292:C>A',, ENSG00000115524|-|chr2:g.198270019:G>C',, ENSG00000115524|-|chr2:g.198266834:T>C']	ENSG00000115524	1	HGNC:10768	2239.2937	7898.9155	14145.694	6349.179	3541.6245	80313.82	46935.105	72778.68	41829.273	5380.285	1052.7305
GVGTDENCLIEILASR	3	Pat_31A_2.57048.57048.2	ENSG00000109511|ANXA10, ENSG00000109511|+|chr4:g.169100382:C>T',, ENSG00000109511|+|chr4:g.169085420:G>A',, ENSG00000109511|+|chr4:g.169083694:A>C']	ENSG00000109511	1	HGNC:534	43574.998999999996	272476.31	321450.355	144548.96600000001	77908.511	659893.6350000001	1663669.2	7350122.4	12738217.2	408356.255	406386.985
VGVEVPDVNIEGPEGK	3	Pat_31A_1.41244.41244.2	ENSG00000124942|AHNAK, ENSG00000124942|-|chr11:g.62295776:T>G',, ENSG00000124942|-|chr11:g.62290365:T>C',, ENSG00000124942|-|chr11:g.62295549:C>T',, ENSG00000124942|-|chr11:g.62296271:G>A',, ENSG00000124942|-|chr11:g.62287549:C>T',, ENSG00000124942|-|chr11:g.62300583:C>T',, ENSG00000124942|-|chr11:g.62294188:T>G',, ENSG00000124942|-|chr11:g.62299055:T>C',, ENSG00000124942|-|chr11:g.62285441:A>G',…	ENSG00000124942	1	HGNC:347	148911.452	4628697.83	326978.814	2858978.777	175881.957	1740528.206	1740528.206	2672287.6799999997	2672287.6799999997	766788.274	766788.274
IEQDYWQVPR	1	Pat_31A_1.31266.31266.2	ENSG00000183347|GBP6, ENSG00000183347|+|chr1:g.89846179:T>A',, ENSG00000183347|+|chr1:g.89834167:G>T',, ENSG00000183347|+|chr1:g.89850888:G>A',, ENSG00000183347|+|chr1:g.89850864:C>T',, ENSG00000183347|+|chr1:g.89847526:A>C',, ENSG00000183347|+|chr1:g.89847526:A>C']	ENSG00000183347	1	HGNC:25395	22859.547000000002	178996.98	178996.98	135097.86	73881.54	1634138.6	1634138.6	496497.4	496497.4	87014.54	87014.54
FNQDPEAVDEDR	1	Pat_31A_FT.28044.28044.2	ENSG00000107669|ATE1, ENSG00000107669|-|chr10:g.123662052:G>A',, ENSG00000107669|-|chr10:g.123600712:C>T',, ENSG00000107669|-|chr10:g.123600712:C>T']	ENSG00000107669	1	HGNC:782	6571.4463	25710.371	23716.92	14519.357	7008.5034	53232.95	34441.836	77696.78	47442.883	12130.829	1138.4636
HVGDLGNVTADK	1	Pat_31A_1.24892.24892.3	ENSG00000142168|SOD1	ENSG00000142168	1	HGNC:11179	1312.6448	40497.348	40497.348	3807.0945	2898.185	28976.7	28976.7	43099.29	47403.965	3802.5803	3802.5803
GFGDGYNGYGGGPGGGNFGGSPGYGGGR	3	Pat_31A_3.46531.46531.3	ENSG00000122566|HNRNPA2B1, ENSG00000122566|-|chr7:g.26233222:C>T',, ENSG00000122566|-|chr7:g.26237461:T>C',, ENSG00000122566|-|chr7:g.26237461:T>C']	ENSG00000122566	1	HGNC:5033	1528.4807	31581.2383	44721.126000000004	6461.4490000000005	5325.2571	57412.341	66888.33	99045.297	94162.21	12032.7248	9178.155
ESSETPDQFMTADETR	2	Pat_31A_FT.33847.33847.3	ENSG00000026508|CD44, ENSG00000026508|+|chr11:g.35226155:A>G',, ENSG00000026508|+|chr11:g.35229673:T>C',, ENSG00000026508|+|chr11:g.35229673:T>C']	ENSG00000026508	1	HGNC:1681	28683.273999999998	162700.441	37767.832500000004	71986.742	29797.235	203104.45500000002	190632.24	250996.536	110325.20000000001	118066.902	0
AENYDIPSADR	1	Pat_31A_FT.26090.26090.2	ENSG00000130985|UBA1, ENSG00000130985|+|chrX:g.47063064:G>A',, ENSG00000130985|+|chrX:g.47063064:G>A']	ENSG00000130985	1	HGNC:12469	0	13165.288999999999	70767.26	28035.807	13642.2	171424.03	160020.27	393925.75	188052.36	20179.453	3069.015
DDGEEEFAGAK	1	Pat_31A_FT.31443.31443.2	ENSG00000158941|CCAR2, ENSG00000158941|+|chr8:g.22473607:C>T',, ENSG00000158941|+|chr8:g.22473255:C>T',, ENSG00000158941|+|chr8:g.22464812:G>A',, ENSG00000158941|+|chr8:g.22464136:G>A',, ENSG00000158941|+|chr8:g.22464136:G>A']	ENSG00000158941	1	HGNC:23360	6886.7827	13735.419	51188.78	16129.106000000002	14272.923	179409.62	209456.75	163024.53	227559.52	30715.897999999997	5583.0156
QVQNEAEDAK	2	Pat_31A_FT.18089.18089.2	ENSG00000133710|SPINK5, ENSG00000133710|+|chr5:g.147488322:TGAA>T',, ENSG00000133710|+|chr5:g.147488322:TGAA>T']	ENSG00000133710	1	HGNC:15464	5711.236	32326.7992	8277.171699999999	10932.9306	7515.4451	172304.29499999998	53602.989	39799.06	21874.279000000002	10429.4886	0
TGQAPGYSYTAANK	4	Pat_31A_3.40197.40197.2	ENSG00000172115|CYCS	ENSG00000172115	1	HGNC:19986	0	26713.4058	149894.1468	43556.7427	18908.220699999998	544378.355	529670.29	2939161.207	2959112.707	116018.3934	68533.9094
SSPEPVALTESETEYVIR	1	Pat_31A_FT.47551.47551.3	ENSG00000181789|COPG1, ENSG00000181789|+|chr3:g.128987364:G>A']	ENSG00000181789	1	HGNC:2236	5072.7925	21065.697	12868.855	15814.292	12004.383	27568.674	25210.242000000002	51335.258	33509.5	21164.076	0
GDSVSDSGSDALR	1	Pat_31A_FT.13959.13959.2	ENSG00000150593|PDCD4, ENSG00000150593|+|chr10:g.112653876:C>T',, ENSG00000150593|+|chr10:g.112653876:C>T']	ENSG00000150593	1	HGNC:8763	1286.4506	3699.1929999999998	3512.5637	3787.493	3632.6838	32327.686	15889.396999999999	22308.625	21160.45	2643.6090000000004	0
SDSSLDAEV	1	Pat_31A_FT.28880.28880.2	ENSG00000159166|LAD1, ENSG00000159166|-|chr1:g.201356296:C>T',, ENSG00000159166|-|chr1:g.201356296:C>T']	ENSG00000159166	1	HGNC:6472	7907.4146	32990.54	10439.963	15495.067	11843.71	25060.77	22878.902000000002	28765.744	17076.13	22972.316000000003	0
GAGTDDSTLVR	1	Pat_31A_FT.15763.15763.2	ENSG00000138279|ANXA7, ENSG00000138279|-|chr10:g.75139678:C>T',, ENSG00000138279|-|chr10:g.75139678:C>T']	ENSG00000138279	1	HGNC:545	5507.026999999999	7034.9043	31149.115	9371.44	8592.218	43731.996	23258.8	70766.484	39663.93	8558.974	546.14453
VAELYEEELR	4	Pat_31A_FT.43716.43716.2	ENSG00000175084|DES, ENSG00000175084|+|chr2:g.220290391:G>C',, ENSG00000175084|+|chr2:g.220283497:C>T',, ENSG00000175084|+|chr2:g.220284847:A>T',, ENSG00000175084|+|chr2:g.220283360:C>T']	ENSG00000175084	1	HGNC:2770	44296.440800000004	116488.904	66160.679	221371.1192	453092.67100000003	21246207.05	39251.975	5092873.645	2799797.4529999997	147322.37179999996	40097.103200000005
ATPFIECNGGR	2	Pat_31A_2.28196.28196.2	ENSG00000134871|COL4A2, ENSG00000134871|+|chr13:g.111077213:G>A',, ENSG00000134871|+|chr13:g.111080868:G>A',, ENSG00000134871|+|chr13:g.110960260:G>T',, ENSG00000134871|+|chr13:g.111130356:A>C',, ENSG00000134871|+|chr13:g.111121620:C>T',, ENSG00000134871|+|chr13:g.111125422:C>T',, ENSG00000134871|+|chr13:g.111119396:G>C',, ENSG00000134871|+|chr13:g.111077207:G>A',, ENSG00000134871|+|chr13:g.11107…	ENSG00000134871	1	HGNC:2203	13606.7355	261610.31	261610.31	162247.109	55853.966	1164959.24	1164959.24	2074202.03	2074202.03	123946.062	114937.096
EEAQAEIEQYR	2	Pat_31A_FT.29230.29230.2	ENSG00000136888|ATP6V1G1	ENSG00000136888	1	HGNC:864	8348.2009	40523.035	45978.155	23761.412	12672.1153	154884.244	160097.474	170243.604	139257.484	25331.402000000002	13299.560900000002
EAVAPVQEESDLEK	2	Pat_31A_FT.38715.38715.3	ENSG00000077380|DYNC1I2, ENSG00000077380|+|chr2:g.172585353:C>T',, ENSG00000077380|+|chr2:g.172586295:G>A',, ENSG00000077380|+|chr2:g.172586295:G>A']	ENSG00000077380	1	HGNC:2964	13821.7	59154.43	57347.095	47507.9	34120.528000000006	206231.80599999998	146399.711	458234.69999999995	235250.66	41478.528	8134.9932
LPAVEPTDQAQYLCR	2	Pat_31A_2.40994.40994.2	ENSG00000142798|HSPG2, ENSG00000142798|-|chr1:g.22198768:C>T',, ENSG00000142798|-|chr1:g.22159871:A>G',, ENSG00000142798|-|chr1:g.22173967:G>A',, ENSG00000142798|-|chr1:g.22178616:A>G',, ENSG00000142798|-|chr1:g.22191402:G>C',, ENSG00000142798|-|chr1:g.22201203:G>C',, ENSG00000142798|-|chr1:g.22175254:G>C',, ENSG00000142798|-|chr1:g.22178110:C>T',, ENSG00000142798|-|chr1:g.22149941:G>C',, ENSG000…	ENSG00000142798	1	HGNC:5273	1452.006	26969.623	26969.623	9504.622	5640.78	146873.24	53877.1	176924.416	107762.696	8197.6074	8197.6074
EQEITAVQAR	2	Pat_31A_FT.23434.23434.2	ENSG00000125844|RRBP1, ENSG00000125844|-|chr20:g.17639529:C>T',, ENSG00000125844|-|chr20:g.17640795:G>A',, ENSG00000125844|-|chr20:g.17640795:G>A']	ENSG00000125844	1	HGNC:10448	33668.233	44678.16	16266.768999999998	82756.005	17660.6795	48487.004	60699.442	225130.05	69304.6	73991.707	0
ALDGDFSEDNR	1	Pat_31A_FT.28956.28956.2	ENSG00000171914|TLN2, ENSG00000171914|+|chr15:g.63054482:AC>A',, ENSG00000171914|+|chr15:g.63112720:A>G',, ENSG00000171914|+|chr15:g.63073358:C>T',, ENSG00000171914|+|chr15:g.63111739:T>C',, ENSG00000171914|+|chr15:g.63000770:C>T',, ENSG00000171914|+|chr15:g.63044619:C>T',, ENSG00000171914|+|chr15:g.63112805:C>A',, ENSG00000171914|+|chr15:g.62995001:G>A',, ENSG00000171914|+|chr15:g.62995001:G>A']	ENSG00000171914	1	HGNC:15447	3839.5305	8024.7383	17273.68	9043.826	6892.335	34027.145	20056.69	56825.027	49225.066	8334.02	0
QYDIDDAIAK	1	Pat_31A_1.30812.30812.2	ENSG00000178209|PLEC, ENSG00000178209|-|chr8:g.145008183:C>T',, ENSG00000178209|-|chr8:g.144995759:G>A',, ENSG00000178209|-|chr8:g.145016667:C>T',, ENSG00000178209|-|chr8:g.144994888:G>A',, ENSG00000178209|-|chr8:g.144996236:C>G',, ENSG00000178209|-|chr8:g.145010020:G>A',, ENSG00000178209|-|chr8:g.144996968:C>T',, ENSG00000178209|-|chr8:g.144990901:C>T',, ENSG00000178209|-|chr8:g.145001648:C>T',,…	ENSG00000178209	1	HGNC:9069	1243.2803	15907.952	15907.952	11265.902	5770.44	120522.15	120522.15	150608.08	150608.08	7740.291	7740.291
ELEDEVPILGR	1	Pat_31A_FT.49622.49622.2	ENSG00000154305|MIA3, ENSG00000154305|+|chr1:g.222802225:G>C',, ENSG00000154305|+|chr1:g.222826360:A>C',, ENSG00000154305|+|chr1:g.222837428:G>A',, ENSG00000154305|+|chr1:g.222802109:C>T',, ENSG00000154305|+|chr1:g.222838857:C>T',, ENSG00000154305|+|chr1:g.222838857:C>T']	ENSG00000154305	1	HGNC:24008	7979.65	6241.0786	11012.823999999999	11099.316	5897.6484	20309.107	23868.316000000003	58964.61	35633.785	7692.138000000001	705.6578
TASTNNIAQAR	1	Pat_31A_3.24774.24774.2	ENSG00000172380|GNG12	ENSG00000172380	1	HGNC:19663	1285.3656	22702.33	20365.31	12334.181999999999	4183.9253	72017.016	50272.227	115379.26	68614.47	11541.229	2011.1824
SQEATEAAPSCVGDMADTPR	1	Pat_31A_FT.32848.32848.3	ENSG00000184640|SEPT9, ENSG00000184640|+|chr17:g.75369584:C>G',, ENSG00000184640|+|chr17:g.75398498:C>T',, ENSG00000184640|+|chr17:g.75398498:C>T']	ENSG00000184640	1	HGNC:7323	42842.242	23054.701	11189.911	83693.68	11969.443000000001	24471.588	27394.646	48748.098	17907.883	35599.207	0
CGEDDETIPSEYR	2	Pat_31A_FT.25230.25230.2	ENSG00000153113|CAST, ENSG00000153113|+|chr5:g.96031550:C>G',, ENSG00000153113|+|chr5:g.96031550:C>G']	ENSG00000153113	1	HGNC:1515	2281.7085	67321.49399999999	4040.742	9968.941	3379.2544	44010.084	19615.9023	38827.666	21624.252	10473.8255	0
GTQGATAGASSELDASK	1	Pat_31A_1.21885.21885.3	ENSG00000174780|SRP72, ENSG00000174780|+|chr4:g.57335848:G>T',, ENSG00000174780|+|chr4:g.57366720:A>G',, ENSG00000174780|+|chr4:g.57366720:A>G']	ENSG00000174780	1	HGNC:11303	0	2808.2646	1943.4698	2316.2	431.09302	6615.7609999999995	6615.7609999999995	8411.839	8411.839	985.0206	985.0206
TDDEQFADEK	1	Pat_31A_FT.29106.29106.2	ENSG00000102547|CAB39L, ENSG00000102547|-|chr13:g.49885074:T>G',, ENSG00000102547|-|chr13:g.49885074:T>G']	ENSG00000102547	1	HGNC:20290	10460.574	20268.713	8340.662	51499.074	8480.555	143296.56	48939.527	156344.52	98547.89	26847.965	0
NISEAEEWYK	7	Pat_31A_2.38940.38940.2	ENSG00000175084|DES, ENSG00000175084|+|chr2:g.220290391:G>C',, ENSG00000175084|+|chr2:g.220283497:C>T',, ENSG00000175084|+|chr2:g.220284847:A>T',, ENSG00000175084|+|chr2:g.220283360:C>T']	ENSG00000175084	1	HGNC:2770	22969.6716	672597.0585	822751.594	268480.6196	279470.9976	7263368.016000001	7023884.896000001	2708059.8919999995	2615197.252	167894.637	98525.025
INLAEDVLAWEHER	1	Pat_31A_1.49519.49519.3	ENSG00000125912|NCLN, ENSG00000125912|+|chr19:g.3196268:G>C',, ENSG00000125912|+|chr19:g.3205850:A>G']	ENSG00000125912	1	HGNC:26923	6394.5419999999995	136151.56	136151.56	37634.33	24661.146	276699.56	285405.16	548922.06	548922.06	55321.83	55321.83
LGVIEDHSNR	4	Pat_31A_2.25645.25645.3	ENSG00000166598|HSP90B1	ENSG00000166598	1	HGNC:12028	3678.5065999999997	349667.669	349667.669	71859.441	42073.8763	514228.869	730474.578	1145071.78	1145071.78	99447.3415	99447.3415
DYNVTANSK	1	Pat_31A_2.22266.22266.2	ENSG00000134333|LDHA	ENSG00000134333	1	HGNC:6535	0	9075.494	9075.494	3018.3447	975.9948	25121.734	34368.11	30779.232000000004	30779.232000000004	3001.8171	0
VSDLTQAANK	11	Pat_31A_2.32915.32915.2	ENSG00000175084|DES, ENSG00000175084|+|chr2:g.220290391:G>C',, ENSG00000175084|+|chr2:g.220283497:C>T',, ENSG00000175084|+|chr2:g.220284847:A>T',, ENSG00000175084|+|chr2:g.220283360:C>T']	ENSG00000175084	1	HGNC:2770	106465.699	1293098.9752000002	1554806.4752	1784068.7033	1727603.3119999997	70902749.926	60330215.92600001	22515191.711	14009374.011	938522.579	341576.96290000004
CVDVNECETGVHR	1	Pat_31A_FT.19514.19514.3	ENSG00000163520|FBLN2, ENSG00000163520|+|chr3:g.13611835:C>T',, ENSG00000163520|+|chr3:g.13612844:C>A',, ENSG00000163520|+|chr3:g.13612226:C>G',, ENSG00000163520|+|chr3:g.13678057:A>C',, ENSG00000163520|+|chr3:g.13612279:G>A',, ENSG00000163520|+|chr3:g.13672274:G>A',, ENSG00000163520|+|chr3:g.13672274:G>A']	ENSG00000163520	1	HGNC:3601	11253.801000000001	26273.43	10381.553	18200.686	10242.294	24060.496	26082.37	42547.63	23518.722999999998	24854.857000000004	0
AEDGENYDIK	1	Pat_31A_FT.30352.30352.2	ENSG00000171530|TBCA	ENSG00000171530	1	HGNC:11579	11442.26	38695.867	95244.26	46139.215	13751.173999999999	234691.39	304143.97	242852.52	380223.88	28862.617000000002	8299.416
GLDEDETNFLDEVSR	1	Pat_31A_FT.49028.49028.2	ENSG00000172775|FAM192A, ENSG00000172775|-|chr16:g.57197938:G>T',, ENSG00000172775|-|chr16:g.57197938:G>T']	ENSG00000172775	1	HGNC:29856	10907.121000000001	53604.805	9033.143	29954.18	15590.787	26211.152000000002	29264.017999999996	50728.69	23957.965	39995.1	1476.1866
NNQIDHIDEK	3	Pat_31A_FT.28200.28200.3	ENSG00000139329|LUM, ENSG00000139329|-|chr12:g.91502175:A>T',, ENSG00000139329|-|chr12:g.91502123:A>C']	ENSG00000139329	1	HGNC:6724	7715.802100000001	9099.6322	22158.4905	11296.497200000002	11564.665299999999	209234.79299999998	55297.787000000004	246295.217	146120.765	17779.3778	5333.9595
AQYYLPDGSTIEIGPSR	2	Pat_31A_2.46728.46728.2	ENSG00000138107|ACTR1A, ENSG00000138107|-|chr10:g.104244129:C>T',, ENSG00000138107|-|chr10:g.104244129:C>T']	ENSG00000138107	1	HGNC:167	6112.8066	183616.08000000002	151125	46808.0215	25410.5425	323598.306	295474.436	325139.70999999996	297543.15	31994.428399999997	15968.447400000001
APLEVAQEH	1	Pat_31A_FT.32278.32278.2	ENSG00000147471|PLPBP, ENSG00000147471|+|chr8:g.37623065:C>T',, ENSG00000147471|+|chr8:g.37635543:G>A']	ENSG00000147471	1	HGNC:9457	10782.487	15981.216	15080.844	26105.867000000002	10831.553	21014.066000000003	24584.227000000003	43478.03	33502.1	15909.436000000002	1045.5665
AAELETDIR	1	Pat_31A_FT.33052.33052.2	ENSG00000101161|PRPF6, ENSG00000101161|+|chr20:g.62624801:A>G',, ENSG00000101161|+|chr20:g.62624801:A>G']	ENSG00000101161	1	HGNC:15860	6206.113	16372.184	18531.05	16699.47	11336.665	47635.027	57480.223	94974.48	42121.258	12947.589	0
IQEAGTEVVK	1	Pat_31A_2.31381.31381.2	ENSG00000146701|MDH2	ENSG00000146701	1	HGNC:6971	0	31856.077999999998	31856.077999999998	9867.72	3702.29	53058.316	53058.316	122437.375	122437.375	9579.324	9579.324
DAEDAMDAMDGAVLDGR	6	Pat_31A_FT.46801.46801.2	ENSG00000161547|SRSF2, ENSG00000161547|-|chr17:g.74732389:AGGACTT>A',, ENSG00000161547|-|chr17:g.74732389:AGGACTT>A']	ENSG00000161547	1	HGNC:10783	25420.4034	185017.2917	67757.88160000001	108104.057	38587.984300000004	289142.555	250167.902	492308.06700000004	176116.5123	96505.4197	3897.4334300000005
SAAQAAAQTNSNAAGK	3	Pat_31A_3.28330.28330.3	ENSG00000142864|SERBP1	ENSG00000142864	1	HGNC:17860	26001.3083	157921.032	91496.795	97983.969	25799.5844	345065.836	400986.93000000005	330536.19999999995	145584.08899999998	79941.951	55040.35860000001
VGAAEEELQK	4	Pat_31A_1.26439.26439.2	ENSG00000125844|RRBP1, ENSG00000125844|-|chr20:g.17639529:C>T',, ENSG00000125844|-|chr20:g.17640795:G>A',, ENSG00000125844|-|chr20:g.17640795:G>A']	ENSG00000125844	1	HGNC:10448	15378.7821	128639.8058	102697.64980000001	148473.2935	25202.86383	315750.55100000004	341903.289	1727606.2349999999	1590735.168	128811.40303999999	112799.20804
YIHPDDELVLEDELQR	2	Pat_31A_FT.48158.48158.3	ENSG00000106628|POLD2, ENSG00000106628|-|chr7:g.44161600:G>A',, ENSG00000106628|-|chr7:g.44157236:C>T',, ENSG00000106628|-|chr7:g.44157236:C>T']	ENSG00000106628	1	HGNC:9176	11040.1236	22219.624	7485.8633	11761.7023	12242.503700000001	19197.727	19183.475	28792.643000000004	15085.071	18904.8845	0
VAEELALEQAK	2	Pat_31A_1.34624.34624.2	ENSG00000106554|CHCHD3, ENSG00000106554|-|chr7:g.132481325:G>A',, ENSG00000106554|-|chr7:g.132707176:A>C']	ENSG00000106554	1	HGNC:21906	28427.343	206168.574	206168.574	181308.65000000002	54701.65	496414.17	523789.64	1448535.8599999999	1635658.3800000001	436553.597	436553.597
EYESYSDFER	2	Pat_31A_FT.30020.30020.2	ENSG00000021852|C8B, ENSG00000021852|-|chr1:g.57411519:C>T',, ENSG00000021852|-|chr1:g.57415278:T>G',, ENSG00000021852|-|chr1:g.57406629:C>A',, ENSG00000021852|-|chr1:g.57395171:C>T',, ENSG00000021852|-|chr1:g.57395171:C>T']	ENSG00000021852	1	HGNC:1353	4330.2717	3089.1663	106715.498	5365.824500000001	11230.6985	40809.65	33470.854	41257.454	49092.375	8227.727	625.3288
DPTVHDDVLELEMDELNR	2	Pat_31A_FT.51666.51666.3	ENSG00000253729|PRKDC, ENSG00000253729|-|chr8:g.48701554:G>GT',, ENSG00000253729|-|chr8:g.48825106:A>C',, ENSG00000253729|-|chr8:g.48752677:G>A',, ENSG00000253729|-|chr8:g.48707040:T>C',, ENSG00000253729|-|chr8:g.48736430:G>A',, ENSG00000253729|-|chr8:g.48691338:C>T',, ENSG00000253729|-|chr8:g.48690339:T>C',, ENSG00000253729|-|chr8:g.48769803:C>T',, ENSG00000253729|-|chr8:g.48706987:C>A',, ENSG00…	ENSG00000253729	1	HGNC:9413	1076.1559	6547.111	6052.451999999999	4308.833	2567.0798	14551.204	38879.687999999995	23032.795	15470.796	4518.4385	0
QLQLAQEAAQK	1	Pat_31A_2.36486.36486.2	ENSG00000178209|PLEC, ENSG00000178209|-|chr8:g.145008183:C>T',, ENSG00000178209|-|chr8:g.144995759:G>A',, ENSG00000178209|-|chr8:g.145016667:C>T',, ENSG00000178209|-|chr8:g.144994888:G>A',, ENSG00000178209|-|chr8:g.144996236:C>G',, ENSG00000178209|-|chr8:g.145010020:G>A',, ENSG00000178209|-|chr8:g.144996968:C>T',, ENSG00000178209|-|chr8:g.144990901:C>T',, ENSG00000178209|-|chr8:g.145001648:C>T',,…	ENSG00000178209	1	HGNC:9069	1169.657	34100.06	34100.06	16367.008999999998	7100.6694	190096.66	190096.66	197918.5	197918.5	13439.55	13439.55
GQQLVEAAEIDCQDLEER	1	Pat_31A_FT.46505.46505.3	ENSG00000070182|SPTB, ENSG00000070182|-|chr14:g.65237682:G>A',, ENSG00000070182|-|chr14:g.65260437:C>A',, ENSG00000070182|-|chr14:g.65258572:A>C',, ENSG00000070182|-|chr14:g.65262200:G>A',, ENSG00000070182|-|chr14:g.65249124:G>A',, ENSG00000070182|-|chr14:g.65259866:G>T',, ENSG00000070182|-|chr14:g.65239653:C>T',, ENSG00000070182|-|chr14:g.65260126:G>A',, ENSG00000070182|-|chr14:g.65249160:T>C',,…	ENSG00000070182	1	HGNC:11274	5463.7656	18455.52	26065.07	19482.537	7084.969	90032.484	115529.59	431241.94	180059.84	32945.137	4431.396
FQEGQEEER	1	Pat_31A_FT.11350.11350.2	ENSG00000124491|F13A1, ENSG00000124491|-|chr6:g.6197536:G>A',, ENSG00000124491|-|chr6:g.6318795:C>A',, ENSG00000124491|-|chr6:g.6152160:C>T',, ENSG00000124491|-|chr6:g.6197557:T>G',, ENSG00000124491|-|chr6:g.6305638:A>C',, ENSG00000124491|-|chr6:g.6174939:G>A']	ENSG00000124491	1	HGNC:3531	871.83484	973.0899	13117.885	2235.6562	920.31415	10900.813	2964.3357	14919.54	9489.928	1067.6783	0
SEEAHAEDSVMDHHFR	2	Pat_31A_FT.24452.24452.5	ENSG00000142864|SERBP1	ENSG00000142864	1	HGNC:17860	0	0	2073.411	0	0	855.56573	2261.9985	3337.4092	2235.7913	0	0
SAEEGELAESK	2	Pat_31A_FT.27845.27845.2	ENSG00000149115|TNKS1BP1, ENSG00000149115|-|chr11:g.57088022:G>T',, ENSG00000149115|-|chr11:g.57080530:C>A',, ENSG00000149115|-|chr11:g.57076158:C>T',, ENSG00000149115|-|chr11:g.57080076:C>T',, ENSG00000149115|-|chr11:g.57075947:T>A',, ENSG00000149115|-|chr11:g.57075947:T>A']	ENSG00000149115	1	HGNC:19081	14351.965	180993.238	6199.138000000001	51094.771	9185.4661	46640.969	53285.797000000006	64834.437999999995	53642.003	114577.66	0
LNTQEIFDDWAR	1	Pat_31A_1.45023.45023.2	ENSG00000197102|DYNC1H1, ENSG00000197102|+|chr14:g.102452591:G>A',, ENSG00000197102|+|chr14:g.102446806:A>T',, ENSG00000197102|+|chr14:g.102467294:C>T',, ENSG00000197102|+|chr14:g.102455061:C>T',, ENSG00000197102|+|chr14:g.102502906:C>T',, ENSG00000197102|+|chr14:g.102510245:C>G',, ENSG00000197102|+|chr14:g.102446221:A>C',, ENSG00000197102|+|chr14:g.102446147:G>A',, ENSG00000197102|+|chr14:g.1024…	ENSG00000197102	1	HGNC:2961	242751.05	203447.27	134179.89	116076.68	116076.68	391695.34	391695.34	782104.8	782104.8	590338.94	590338.94
TIEAEAAHGTVTR	3	Pat_31A_FT.19259.19259.3	ENSG00000182054|IDH2, ENSG00000182054|-|chr15:g.90631883:A>G',, ENSG00000182054|-|chr15:g.90645544:T>C',, ENSG00000182054|-|chr15:g.90645544:T>C']	ENSG00000182054	1	HGNC:5383	1719.6189	3126.8315999999995	2828.7601	7906.0266	805.29755	5093.5718	5757.941699999999	15811.594900000002	15323.303000000002	5148.520200000001	837.7762
GFEGSFEELCR	1	Pat_31A_1.31648.31648.2	ENSG00000151726|ACSL1, ENSG00000151726|-|chr4:g.185689472:G>A',, ENSG00000151726|-|chr4:g.185697754:C>T',, ENSG00000151726|-|chr4:g.185697754:C>T']	ENSG00000151726	1	HGNC:3569	25427.487999999998	160467.61	160467.61	95953.59	45940.848	478425.94	478425.94	1429029.1	1429029.1	74580.35	74580.35
IPIEDGSGEVVLSR	2	Pat_31A_1.35704.35704.2	ENSG00000125730|C3, ENSG00000125730|-|chr19:g.6697558:C>A',, ENSG00000125730|-|chr19:g.6707931:C>T',, ENSG00000125730|-|chr19:g.6697682:C>T']	ENSG00000125730	1	HGNC:1318	9740.4805	145704.08870000002	154830.173	32727.4562	25541.692	172426.17	164607.09	224318.72	214547.019	28793.6213	24072.29284
VGDDVEFEVSSDR	1	Pat_31A_FT.37938.37938.2	ENSG00000009307|CSDE1, ENSG00000009307|-|chr1:g.115280630:A>T',, ENSG00000009307|-|chr1:g.115280175:C>T',, ENSG00000009307|-|chr1:g.115280175:C>T']	ENSG00000009307	1	HGNC:29905	26970.702999999998	144170.06	62163.64	91456.76	30955.049	216082.98	265408.06	426437.78	221631.98	62613.155999999995	3373.665
VIAAEGEMNASR	1	Pat_31A_1.22038.22038.2	ENSG00000148175|STOM, ENSG00000148175|-|chr9:g.124111549:C>T',, ENSG00000148175|-|chr9:g.124116909:G>A',, ENSG00000148175|-|chr9:g.124132444:G>A',, ENSG00000148175|-|chr9:g.124132444:G>A']	ENSG00000148175	1	HGNC:3383	4105.443	24589.486	24589.486	9280.499	4364.892	19201.932	20828.496	27422.007999999998	27422.007999999998	11857.298	11857.298
EATDPRPCEVENAVESWR	2	Pat_31A_1.31452.31452.3	ENSG00000198898|CAPZA2, ENSG00000198898|+|chr7:g.116550291:G>A',, ENSG00000198898|+|chr7:g.116557857:G>T',, ENSG00000198898|+|chr7:g.116546321:A>G',, ENSG00000198898|+|chr7:g.116546321:A>G']	ENSG00000198898	1	HGNC:1490	43019.193999999996	352015.905	366277.043	142535.951	80099.904	1456968.12	1445465.3660000002	2804911.41	2785220.875	190722.098	176155.504
NHEEEMLALR	6	Pat_31A_FT.32027.32027.2	ENSG00000186832|KRT16, ENSG00000186832|-|chr17:g.39767713:C>T',, ENSG00000186832|-|chr17:g.39767966:G>A',, ENSG00000186832|-|chr17:g.39767227:T>A',, ENSG00000186832|-|chr17:g.39767227:T>A']	ENSG00000186832	1	HGNC:6423	19624.9474	55709.5204	159575.65540000002	89359.25696000001	39300.32167	178080.57099999997	985414.771	267051.804	262210.1483	59777.1941	11385.965199999999
NCIDITGVR	2	Pat_31A_2.28557.28557.2	ENSG00000169223|LMAN2, ENSG00000169223|-|chr5:g.176759242:C>T']	ENSG00000169223	1	HGNC:16986	3049.3965	102761.06899999999	102761.06899999999	15959.588700000002	15690.879	217793.799	220532.055	433155.627	433155.627	24934.472500000003	24934.472500000003
IIHEDGYSEDECK	1	Pat_31A_FT.31919.31919.3	ENSG00000065135|GNAI3	ENSG00000065135	1	HGNC:4387	2562.3862	7396.6196	7628.16	6305.9890000000005	3958.7815	42492.655999999995	19591.308999999997	37278.64	20684.69	5317.9873	549.7958
GLGEHEMEEDEEDYESSAK	1	Pat_31A_FT.34820.34820.3	ENSG00000113441|LNPEP, ENSG00000113441|+|chr5:g.96315248:TA>T',, ENSG00000113441|+|chr5:g.96333734:A>T',, ENSG00000113441|+|chr5:g.96363459:A>G',, ENSG00000113441|+|chr5:g.96328821:T>C',, ENSG00000113441|+|chr5:g.96360370:G>A',, ENSG00000113441|+|chr5:g.96360370:G>A']	ENSG00000113441	1	HGNC:6656	19812.37	106974.055	9746.858	45250.395	16823.578	47025.555	37204.863	104572.9	34780.9	74335.266	0
AEGPEVDVNLPK	8	Pat_31A_1.34735.34735.2	ENSG00000124942|AHNAK, ENSG00000124942|-|chr11:g.62295776:T>G',, ENSG00000124942|-|chr11:g.62290365:T>C',, ENSG00000124942|-|chr11:g.62295549:C>T',, ENSG00000124942|-|chr11:g.62296271:G>A',, ENSG00000124942|-|chr11:g.62287549:C>T',, ENSG00000124942|-|chr11:g.62300583:C>T',, ENSG00000124942|-|chr11:g.62294188:T>G',, ENSG00000124942|-|chr11:g.62299055:T>C',, ENSG00000124942|-|chr11:g.62285441:A>G',…	ENSG00000124942	1	HGNC:347	154339.67779999998	2081733.9769999997	2060588.883	1590209.2222999998	1367440.834	53798649.6637	53437692.6887	48485451.418000005	48314408.534	2236255.693	675563.88
SLLEGQEDHYNNLSASK	7	Pat_31A_1.28565.28565.4	ENSG00000171345|KRT19, ENSG00000171345|-|chr17:g.39681180:T>G']	ENSG00000171345	1	HGNC:6436	65301.56479999999	2726353.272	2598676.172	460957.07325	364485.69225	2573864.8090000004	5777490.8537	6525852.732299999	6525852.732299999	471439.42339999997	295017.6334
QRPQATAEQIR	1	Pat_31A_2.12417.12417.3	ENSG00000143569|UBAP2L, ENSG00000143569|+|chr1:g.154241299:C>G',, ENSG00000143569|+|chr1:g.154207206:G>A',, ENSG00000143569|+|chr1:g.154207206:G>A']	ENSG00000143569	1	HGNC:29877	1049.2772	10632.438	10042.612	10662.819	3253.8520000000003	58822.445	64988.26	80798.56	80798.56	9096.61	9096.61
DSSSTNLESMDTS	1	Pat_31A_FT.23170.23170.2	ENSG00000111530|CAND1, ENSG00000111530|+|chr12:g.67706448:G>T',, ENSG00000111530|+|chr12:g.67699777:C>T',, ENSG00000111530|+|chr12:g.67691290:C>T',, ENSG00000111530|+|chr12:g.67691287:G>A']	ENSG00000111530	1	HGNC:30688	2309.4756	3506.3513	3605.958	4136.5605	1319.9943	5957.9146	7181.286	9358.72	5978.3369999999995	3949.175	0
TCVDINECLLEPR	1	Pat_31A_1.35017.35017.2	ENSG00000166147|FBN1, ENSG00000166147|-|chr15:g.48707952:C>T',, ENSG00000166147|-|chr15:g.48714179:C>T',, ENSG00000166147|-|chr15:g.48787415:C>T',, ENSG00000166147|-|chr15:g.48782229:G>T',, ENSG00000166147|-|chr15:g.48720553:G>T',, ENSG00000166147|-|chr15:g.48829925:T>G',, ENSG00000166147|-|chr15:g.48719870:G>A',, ENSG00000166147|-|chr15:g.48733923:C>A',, ENSG00000166147|-|chr15:g.48779563:G>A',,…	ENSG00000166147	1	HGNC:3603	5691.269	35160.85	2277.544	22157.257999999998	3786.9329	20962.8	20962.8	25854.428	25854.428	35907.883	35907.883
EWQELDDAEK	2	Pat_31A_FT.40510.40510.2	ENSG00000175166|PSMD2, ENSG00000175166|+|chr3:g.184023583:G>T',, ENSG00000175166|+|chr3:g.184023584:G>T',, ENSG00000175166|+|chr3:g.184025749:G>C',, ENSG00000175166|+|chr3:g.184025749:G>C']	ENSG00000175166	1	HGNC:9559	5440.715	14305.341	33059.67	10641.909	8120.9136	99898.58	111063.08	169683.78	87342.234	16467.262	3037.4179999999997
LTGGAAGHQDR	2	Pat_31A_2.9548.9548.2	ENSG00000124466|LYPD3, ENSG00000124466|-|chr19:g.43965804:G>A',, ENSG00000124466|-|chr19:g.43965943:G>A']	ENSG00000124466	1	HGNC:24880	636.304	91142.9	0	6447.0327	0	55173.473	28869.596	5144.8516	887.07526	838.1091299999999	838.1091299999999
TCNCETEDYGEK	4	Pat_31A_FT.18538.18538.2	ENSG00000153187|HNRNPU, ENSG00000153187|-|chr1:g.245019795:T>C',, ENSG00000153187|-|chr1:g.245019795:T>C']	ENSG00000153187	1	HGNC:5048	1476.1774	6736.0380000000005	24203.972999999998	4513.1759999999995	1544.6993	60873.87	107398.516	44537.168	66140.12	3408.2542	1130.0115
ILATPPQEDAPSVDIANIR	3	Pat_31A_2.55516.55516.2	ENSG00000163931|TKT, ENSG00000163931|-|chr3:g.53275162:C>T',, ENSG00000163931|-|chr3:g.53262087:C>T',, ENSG00000163931|-|chr3:g.53259824:A>C',, ENSG00000163931|-|chr3:g.53259824:A>C']	ENSG00000163931	1	HGNC:11834	64676.0034	642308.09	402746.74	405248.19000000006	161440.401	1153198.82	1169706.37	3861674.2199999997	3756493.46	311144.78	283846.6725
SQEQLAAELAEYTAK	2	Pat_31A_2.54869.54869.2	ENSG00000092820|EZR	ENSG00000092820	1	HGNC:12691	702657.94	523741.14	303734.24	358459.832	199217.37900000002	1387082.5	1507123.9100000001	4612390.97	2964531.2699999996	1202865.68	233998.5
QLHDDYFYHDEL	2	Pat_31A_1.28102.28102.3	ENSG00000117906|RCN2	ENSG00000117906	1	HGNC:9935	26120.6494	52014.66	92433.389	47056.834	36108.26	304212.905	192878.355	386056.55799999996	291440.05799999996	80014.679	20365.559999999998
SAINEVVTR	1	Pat_31A_2.24676.24676.2	ENSG00000071082|RPL31	ENSG00000071082	1	HGNC:10334	0	13692.127	13692.127	12131.497	2427.8997	52731.79	43424.164000000004	115600.555	52173.285	20147.13	20147.13
ETEEILADVLK	1	Pat_31A_1.50025.50025.2	ENSG00000242372|EIF6	ENSG00000242372	1	HGNC:6159	4608.4529999999995	158332.88	158332.88	25474.854	20830.639	291205.88	374395.44	268024.97	268024.97	21186.824	21186.824
AAEDYGVIK	2	Pat_31A_2.30770.30770.2	ENSG00000149591|TAGLN, ENSG00000149591|+|chr11:g.117073799:G>A',, ENSG00000149591|+|chr11:g.117073853:G>A',, ENSG00000149591|+|chr11:g.117073853:G>A']	ENSG00000149591	1	HGNC:11553	20989.420000000002	184120.417	393328.24500000005	207497.204	194790.639	6195954.41	6115506.652	2137125.4099999997	2389018.03	207699.184	86078.8744
LVEGEEVVR	1	Pat_31A_FT.34482.34482.2	ENSG00000183486|MX2	ENSG00000183486	1	HGNC:7533	13562.028	21075.87	51008.215	38327.355	16403.5	63089.6	382146.25	135918.17	72446.52	21676.379	2342.5286
EADGSETPEPFAAEAK	3	Pat_31A_FT.39227.39227.3	ENSG00000197157|SND1, ENSG00000197157|+|chr7:g.127569289:C>T',, ENSG00000197157|+|chr7:g.127725827:G>A',, ENSG00000197157|+|chr7:g.127729551:G>A',, ENSG00000197157|+|chr7:g.127631024:G>A',, ENSG00000197157|+|chr7:g.127714674:G>A',, ENSG00000197157|+|chr7:g.127326782:C>T']	ENSG00000197157	1	HGNC:30646	49015.8188	513669.38	148930.9667	299625.706	56925.5239	260886.478	374668.474	865036.986	351550.311	340080.262	0
ESLQQMAEVTR	2	Pat_31A_1.27164.27164.2	ENSG00000130175|PRKCSH, ENSG00000130175|+|chr19:g.11560124:CAG>C',, ENSG00000130175|+|chr19:g.11552120:G>A',, ENSG00000130175|+|chr19:g.11558275:G>A',, ENSG00000130175|+|chr19:g.11558533:C>T',, ENSG00000130175|+|chr19:g.11558533:C>T']	ENSG00000130175	1	HGNC:9411	23862.249299999996	388725.32	149030.47	237462.48	73331.571	1396148.5	1396148.5	4970222.8	4970222.8	281361.70499999996	281361.70499999996
DLETSCSDIR	1	Pat_31A_FT.22562.22562.2	ENSG00000204843|DCTN1, ENSG00000204843|-|chr2:g.74598279:C>A',, ENSG00000204843|-|chr2:g.74598690:C>A',, ENSG00000204843|-|chr2:g.74593929:G>A',, ENSG00000204843|-|chr2:g.74604790:T>C',, ENSG00000204843|-|chr2:g.74604790:T>C']	ENSG00000204843	1	HGNC:2711	0	871.0732	14756.489	917.207	3530.7107	7467.7935	4801.1504	13090.983999999999	10055.396999999999	0	0
AELSEGQVR	1	Pat_31A_FT.17562.17562.2	ENSG00000140416|TPM1	ENSG00000140416	1	HGNC:12010	5791.701999999999	14854.853000000001	15063.136	16852.17	6065.986	20417.129	28226.107000000004	71594.07	50585.64	17073.145	1092.8986
TSYAQHQQVR	3	Pat_31A_2.8687.8687.2	ENSG00000145425|RPS3A	ENSG00000145425	1	HGNC:10421	763.8884	21458.9082	5962.8205	10645.309299999999	2734.33	44252.6682	52620.9577	73181.78730000001	73515.95000000001	5372.91056	5372.91056
NFEDVAFDEK	4	Pat_31A_1.34201.34201.2	ENSG00000185624|P4HB, ENSG00000185624|-|chr17:g.79801917:C>T',, ENSG00000185624|-|chr17:g.79801917:C>T']	ENSG00000185624	1	HGNC:8548	12015.6389	70811.6408	98939.59479999999	50209.328400000006	31691.532	439953.029	495425.419	802043.646	723920.38	65152.16	38252.927
EGVVHGVATVAEK	1	Pat_31A_1.26477.26477.3	ENSG00000145335|SNCA, ENSG00000145335|-|chr4:g.90650387:C>A',, ENSG00000145335|-|chr4:g.90756740:C>T',, ENSG00000145335|-|chr4:g.90756740:C>T']	ENSG00000145335	1	HGNC:11138	43100.344000000005	605010.9	605010.9	119618.99	72036.914	410852.9	410852.9	349116.03	349116.03	68338.836	68338.836
ALELDSNLYR	7	Pat_31A_1.31541.31541.2	ENSG00000100345|MYH9, ENSG00000100345|-|chr22:g.36708257:G>A',, ENSG00000100345|-|chr22:g.36684946:G>A',, ENSG00000100345|-|chr22:g.36688106:C>T']	ENSG00000100345	1	HGNC:7579	146124.695	3001963.98	3001963.98	615219.334	429596.23	4417775.18	4788698.6899999995	8027098.800000001	8027098.800000001	596448.71	596448.71
ADLAEEYSK	1	Pat_31A_FT.36071.36071.2	ENSG00000185651|UBE2L3	ENSG00000185651	1	HGNC:12488	28280.336	14366.526000000002	33037.094	32749.6	11981.458	126594.87	104892.266	151645.83	91506.77	22047.647999999997	3626.717
SVEEEEQVWR	3	Pat_31A_FT.32829.32829.2	ENSG00000125844|RRBP1, ENSG00000125844|-|chr20:g.17639529:C>T',, ENSG00000125844|-|chr20:g.17640795:G>A',, ENSG00000125844|-|chr20:g.17640795:G>A']	ENSG00000125844	1	HGNC:10448	270219.79000000004	928715.4459999999	180277.625	2900352.158	233767.78	651710.1129999999	873377.17	5376730.07	1261889.697	1095130.31	0
VIEASFPAGVDSSPR	9	Pat_31A_2.42315.42315.2	ENSG00000107159|CA9, ENSG00000107159|+|chr9:g.35676366:G>A']	ENSG00000107159	1	HGNC:1383	85440.481	1502538.6145000001	1502538.6145000001	398585.28059999994	201466.5995	1481836.4170000001	1481836.4170000001	1777421.267	1796664.6069999998	232400.4512	232400.4512
LDVTSVEDYK	1	Pat_31A_1.34722.34722.2	ENSG00000150753|CCT5, ENSG00000150753|+|chr5:g.10260964:CACTT>C',, ENSG00000150753|+|chr5:g.10264802:T>G',, ENSG00000150753|+|chr5:g.10261801:G>A',, ENSG00000150753|+|chr5:g.10261801:G>A']	ENSG00000150753	1	HGNC:1618	73685.95	807529.6	807529.6	268565.38	139623.2	2196077.5	3662782	1662365.4	2439868.8	172884.86	172884.86
TIVEAASDEER	1	Pat_31A_FT.25423.25423.2	ENSG00000056050|HPF1, ENSG00000056050|-|chr4:g.170652875:G>C']	ENSG00000056050	1	HGNC:26051	3204.6074	5135.022	3513.8708	3640.7422	2398.3677	9645.598	7632.2363	20612.893	8121.1587	4612.7534	0
DYEEVGADSADGEDEGEEY	1	Pat_31A_FT.29998.29998.2	ENSG00000167553|TUBA1C, ENSG00000167553|+|chr12:g.49621768:T>G']	ENSG00000167553	1	HGNC:20768	0	0	0	0	0	939.9763	980.3981	1340.5402	661.32983	0	0
QDGSVDFGR	14	Pat_31A_FT.18220.18220.2	ENSG00000171564|FGB, ENSG00000171564|+|chr4:g.155490726:T>G',, ENSG00000171564|+|chr4:g.155490415:A>C',, ENSG00000171564|+|chr4:g.155487734:G>T',, ENSG00000171564|+|chr4:g.155487704:A>G']	ENSG00000171564	1	HGNC:3662	30458.32033	98331.242	2359811.097	65071.27970000001	177934.84600000002	350521.43539999996	325267.5204	502360.40320000006	534063.2849	69681.08837000001	26747.5104
GSTDNLMDDIER	2	Pat_31A_FT.39034.39034.2	ENSG00000156261|CCT8, ENSG00000156261|-|chr21:g.30439214:C>T',, ENSG00000156261|-|chr21:g.30439214:C>T']	ENSG00000156261	1	HGNC:1623	101642.766	376109.44	37038.457	376028.4	117814.78	338581.34	264600.12	752419.8	219594.75	222263.31	0
RQEEEAGALEAGEEAR	1	Pat_31A_FT.18014.18014.3	ENSG00000105357|MYH14, ENSG00000105357|+|chr19:g.50713910:C>G',, ENSG00000105357|+|chr19:g.50805087:A>T',, ENSG00000105357|+|chr19:g.50789769:C>T',, ENSG00000105357|+|chr19:g.50753007:G>A',, ENSG00000105357|+|chr19:g.50771511:C>T',, ENSG00000105357|+|chr19:g.50784977:G>A',, ENSG00000105357|+|chr19:g.50781512:G>A',, ENSG00000105357|+|chr19:g.50781512:G>A']	ENSG00000105357	1	HGNC:23212	4696.058	7895.2803	18408.898	14065.94	9168.157	41610.387	38795.758	61095.434	41478.8	15319.278999999999	1321.8462
CQCPSGMTLDATGR	2	Pat_31A_3.35875.35875.2	ENSG00000166147|FBN1, ENSG00000166147|-|chr15:g.48707952:C>T',, ENSG00000166147|-|chr15:g.48714179:C>T',, ENSG00000166147|-|chr15:g.48787415:C>T',, ENSG00000166147|-|chr15:g.48782229:G>T',, ENSG00000166147|-|chr15:g.48720553:G>T',, ENSG00000166147|-|chr15:g.48829925:T>G',, ENSG00000166147|-|chr15:g.48733923:C>A',, ENSG00000166147|-|chr15:g.48779563:G>A',, ENSG00000166147|-|chr15:g.48782264:C>A',,…	ENSG00000166147	1	HGNC:3603	1333.0005	25638.623	25638.623	13638.775999999998	6239.040999999999	170788.418	115782.918	199292.654	165828.144	14448.317500000001	1862.3973
DQTPDENEEVIVR	1	Pat_31A_FT.28854.28854.2	ENSG00000073792|IGF2BP2, ENSG00000073792|-|chr3:g.185407146:G>A',, ENSG00000073792|-|chr3:g.185407146:G>A']	ENSG00000073792	1	HGNC:28867	4594.376	4032.577	5325.6934	5116.067	3451.808	4863.144	23492.756	35003.734	20682.277	10740.278999999999	1133.0665
GFGTDEQAIIDCLGSR	1	Pat_31A_1.41157.41157.2	ENSG00000122359|ANXA11, ENSG00000122359|-|chr10:g.81927020:C>T',, ENSG00000122359|-|chr10:g.81927020:C>T']	ENSG00000122359	1	HGNC:535	6366.2236	51461.49	51461.49	27322.992000000002	10527.826000000001	113452.555	113452.555	223299.97	223299.97	19679.639	19679.639
DTVQIHDITGK	8	Pat_31A_2.51836.51836.3	ENSG00000171557|FGG, ENSG00000171557|-|chr4:g.155528084:C>T',, ENSG00000171557|-|chr4:g.155528084:C>T']	ENSG00000171557	1	HGNC:3694	366712.53630000004	36232593.154	36232593.154	2304211.921	2304211.921	2742863.9636000004	2859874.1799999997	2725848.855	2788715.643	181970.9263	181970.9263
DCGATWVVLGHSER	3	Pat_31A_2.55984.55984.3	ENSG00000111669|TPI1, ENSG00000111669|+|chr12:g.6978340:C>G',, ENSG00000111669|+|chr12:g.6978340:C>G']	ENSG00000111669	1	HGNC:12009	32451.146	788389.51	788389.51	183100.413	143629.274	1349507.3599999999	1430449.78	2042066.88	2042066.88	157029.614	157335.33000000002
EVFEDAAEIR	5	Pat_31A_FT.40092.40092.2	ENSG00000115053|NCL, ENSG00000115053|-|chr2:g.232326267:ATCGTCATCCTCATCATCT>A',, ENSG00000115053|-|chr2:g.232326384:GTCATCCTCC>G',, ENSG00000115053|-|chr2:g.232326414:A>C',, ENSG00000115053|-|chr2:g.232322044:G>A',, ENSG00000115053|-|chr2:g.232325475:T>C',, ENSG00000115053|-|chr2:g.232325476:C>A']	ENSG00000115053	1	HGNC:7667	37354.062000000005	247330.45109999998	1554153.1119999997	448032.9487	344328.4419	4791027.4123	6210160.4304	6529301.5875	3519954.707	243863.31209999998	19091.5743
AEAEAQAEELSFPR	1	Pat_31A_FT.40701.40701.3	ENSG00000173599|PC, ENSG00000173599|-|chr11:g.66639309:G>A',, ENSG00000173599|-|chr11:g.66617828:C>T',, ENSG00000173599|-|chr11:g.66617146:C>T',, ENSG00000173599|-|chr11:g.66618659:G>A',, ENSG00000173599|-|chr11:g.66619351:C>T',, ENSG00000173599|-|chr11:g.66631410:C>A',, ENSG00000173599|-|chr11:g.66619370:G>A',, ENSG00000173599|-|chr11:g.66619370:G>A']	ENSG00000173599	1	HGNC:8636	9857.075	15262.755	21571.87	13490.4	9813.845	45707.684	46421.01	65815.27	56631.48	18680.545	2942.7566
GSSGLGGGSSR	3	Pat_31A_3.20792.20792.2	ENSG00000128422|KRT17, ENSG00000128422|-|chr17:g.39780418:T>G',, ENSG00000128422|-|chr17:g.39780482:G>A',, ENSG00000128422|-|chr17:g.39777990:C>T',, ENSG00000128422|-|chr17:g.39777990:C>T']	ENSG00000128422	1	HGNC:6427	5172.7803	56272.0375	56272.0375	13287.2838	9852.207	18967.311999999998	188727.12	16488.555	24482.642	5464.8588	615.536
VQTPEVDVK	1	Pat_31A_1.27862.27862.2	ENSG00000124942|AHNAK, ENSG00000124942|-|chr11:g.62295776:T>G',, ENSG00000124942|-|chr11:g.62290365:T>C',, ENSG00000124942|-|chr11:g.62295549:C>T',, ENSG00000124942|-|chr11:g.62296271:G>A',, ENSG00000124942|-|chr11:g.62287549:C>T',, ENSG00000124942|-|chr11:g.62300583:C>T',, ENSG00000124942|-|chr11:g.62294188:T>G',, ENSG00000124942|-|chr11:g.62299055:T>C',, ENSG00000124942|-|chr11:g.62285441:A>G',…	ENSG00000124942	1	HGNC:347	31308.02	459207.16	160917.86	208164.34	63728.99	2010005.4	2010005.4	1416106.6	1416106.6	144514.22	27741.111
DFEQPLAISR	2	Pat_31A_1.30863.30863.2	ENSG00000107438|PDLIM1, ENSG00000107438|-|chr10:g.97023630:T>C']	ENSG00000107438	1	HGNC:2067	14845.6931	306837.045	306837.045	114469.826	42281.7046	543925.35	579801.5499999999	827168.99	827168.99	71468.702	71468.702
VEYSEEELK	2	Pat_31A_1.25721.25721.2	ENSG00000196419|XRCC6, ENSG00000196419|+|chr22:g.42057419:C>T',, ENSG00000196419|+|chr22:g.42057419:C>T']	ENSG00000196419	1	HGNC:4055	18429.4218	57450.921	229582.084	51105.8365	32453.584700000003	717033.596	970987.395	842907.07	773996.12	58275.050500000005	26656.9685
DYAFIHFDER	1	Pat_31A_1.32162.32162.3	ENSG00000135316|SYNCRIP, ENSG00000135316|-|chr6:g.86324763:C>T',, ENSG00000135316|-|chr6:g.86324763:C>T']	ENSG00000135316	1	HGNC:16918	17236.697	167675.86	167675.86	55741.62	31889.209	279992.25	330232.78	238969.14	262044.3	39601.84	39601.84
TCVDVNECDLNPNICLSGTCENTK	2	Pat_31A_2.42394.42394.3	ENSG00000166147|FBN1, ENSG00000166147|-|chr15:g.48707952:C>T',, ENSG00000166147|-|chr15:g.48714179:C>T',, ENSG00000166147|-|chr15:g.48787415:C>T',, ENSG00000166147|-|chr15:g.48782229:G>T',, ENSG00000166147|-|chr15:g.48720553:G>T',, ENSG00000166147|-|chr15:g.48829925:T>G',, ENSG00000166147|-|chr15:g.48733923:C>A',, ENSG00000166147|-|chr15:g.48779563:G>A',, ENSG00000166147|-|chr15:g.48782264:C>A',,…	ENSG00000166147	1	HGNC:3603	0	15828.567000000001	13160.821	12914.805	1528.1008	87197.08	87197.08	100175.31599999999	100175.31599999999	7534.200699999999	7534.200699999999
LGDASDTEAADGER	1	Pat_31A_FT.17054.17054.2	ENSG00000099814|CEP170B, ENSG00000099814|+|chr14:g.105354123:A>G',, ENSG00000099814|+|chr14:g.105344804:G>A',, ENSG00000099814|+|chr14:g.105353431:G>T',, ENSG00000099814|+|chr14:g.105351799:G>A',, ENSG00000099814|+|chr14:g.105351799:G>A']	ENSG00000099814	1	HGNC:20362	16269.036	43309.984000000004	3237.4795	15681.995	11179.132	19957.678	15574.361	25676	9633.541	40693.062000000005	0
QEDEEDKPR	1	Pat_31A_FT.9226.9226.3	ENSG00000157637|SLC38A10, ENSG00000157637|-|chr17:g.79219741:TC>T',, ENSG00000157637|-|chr17:g.79220054:C>T',, ENSG00000157637|-|chr17:g.79220213:C>A',, ENSG00000157637|-|chr17:g.79263577:A>T']	ENSG00000157637	1	HGNC:28237	3896.7083	12922.472	5291.116999999999	17005.535	3152.0876	12568.32	13988.733	58788.695	24781.045	10073.309000000001	0
AENLGEVLR	1	Pat_31A_1.28038.28038.2	ENSG00000101337|TM9SF4, ENSG00000101337|+|chr20:g.30738614:G>T',, ENSG00000101337|+|chr20:g.30738656:G>A',, ENSG00000101337|+|chr20:g.30745654:C>G',, ENSG00000101337|+|chr20:g.30729627:G>A',, ENSG00000101337|+|chr20:g.30729426:G>A',, ENSG00000101337|+|chr20:g.30729426:G>A']	ENSG00000101337	1	HGNC:30797	4352.8022	20812.688000000002	20812.688000000002	15012.628999999999	5231.4062	43239.42	43239.42	50792.04	50792.04	8004.1016	8004.1016
LNQDQLDAVSK	1	Pat_31A_1.29826.29826.2	ENSG00000135387|CAPRIN1	ENSG00000135387	1	HGNC:6743	18703.666	146654.06	146654.06	83491.44	38718.35	692033.8	738056.4	792087.25	792087.25	103915.64	103915.64
YSSLAEAASK	6	Pat_31A_2.31265.31265.2	ENSG00000133742|CA1, ENSG00000133742|-|chr8:g.86240836:GGTT>G',, ENSG00000133742|-|chr8:g.86240836:GGTT>G']	ENSG00000133742	1	HGNC:1368	40194.825	1176072.22	5976045.719999999	205526.536	398175.3559999999	3647845.13	1439354.38	1501724.6160000002	2474778.375	98617.3232	99943.7307
VGAEDADGIDMAYR	1	Pat_31A_FT.36896.36896.2	ENSG00000090861|AARS, ENSG00000090861|-|chr16:g.70292927:T>C',, ENSG00000090861|-|chr16:g.70287193:G>A']	ENSG00000090861	1	HGNC:20	19784.732	39671.324	37947.832	38601.59	16451.783	142169.97	195752.66	549318.25	128258.2	46032.47	1479.4569
ETVDQVEELR	2	Pat_31A_FT.33901.33901.2	ENSG00000197102|DYNC1H1, ENSG00000197102|+|chr14:g.102452591:G>A',, ENSG00000197102|+|chr14:g.102446806:A>T',, ENSG00000197102|+|chr14:g.102467294:C>T',, ENSG00000197102|+|chr14:g.102455061:C>T',, ENSG00000197102|+|chr14:g.102502906:C>T',, ENSG00000197102|+|chr14:g.102510245:C>G',, ENSG00000197102|+|chr14:g.102446221:A>C',, ENSG00000197102|+|chr14:g.102446147:G>A',, ENSG00000197102|+|chr14:g.1024…	ENSG00000197102	1	HGNC:2961	20076.932	45911.465	92366.65	66923.805	30133.47	259524.89	300673.44	282787.97	292335.7	49777.98	8093.0107
EQGQTQTQPGSGQR	2	Pat_31A_8.19612.19612.3	ENSG00000143536|CRNN, ENSG00000143536|-|chr1:g.152383111:C>G',, ENSG00000143536|-|chr1:g.152383103:A>C',, ENSG00000143536|-|chr1:g.152382817:G>T',, ENSG00000143536|-|chr1:g.152383114:G>C']	ENSG00000143536	1	HGNC:1230	0	2183.23	0	0	0	503.93245999999994	0	0	498.2465	0	0
EGEVALEELR	1	Pat_31A_FT.39152.39152.2	ENSG00000143367|TUFT1, ENSG00000143367|+|chr1:g.151512895:A>G',, ENSG00000143367|+|chr1:g.151512895:A>G']	ENSG00000143367	1	HGNC:12422	8814.501	29527.531000000003	28392.17	29609.646	19418.902	231509.16	197770.1	84113.68	54898.008	15166.944	1035.7704
SEETLDEGPPK	2	Pat_31A_FT.32324.32324.2	ENSG00000100442|FKBP3, ENSG00000100442|-|chr14:g.45603563:C>G',, ENSG00000100442|-|chr14:g.45603604:T>A',, ENSG00000100442|-|chr14:g.45603604:T>A']	ENSG00000100442	1	HGNC:3719	1542.7069	47728.7115	13023.6297	16614.631	3839.8583599999997	57363.655999999995	66029.858	163288.345	65691.527	34415.7516	0
CCTESLVNR	12	Pat_31A_3.35922.35922.2	ENSG00000163631|ALB, ENSG00000163631|+|chr4:g.74281976:G>A',, ENSG00000163631|+|chr4:g.74276060:C>T',, ENSG00000163631|+|chr4:g.74276060:C>T']	ENSG00000163631	1	HGNC:399	9097.8688	122182.51174	517889.0462000001	215666.21334999998	170125.40274	4377552.345299999	1827839.2802999998	4788923.732599999	4822214.0826	182890.61114000005	79801.7408
HWELTAEGEEIAR	1	Pat_31A_1.27104.27104.3	ENSG00000179115|FARSA, ENSG00000179115|-|chr19:g.13033605:A>G',, ENSG00000179115|-|chr19:g.13041200:T>C',, ENSG00000179115|-|chr19:g.13044586:G>C']	ENSG00000179115	1	HGNC:3592	13093.545	334023.78	334023.78	65565.945	46898	166789.58	185740.78	315561.7	315561.7	63903.312000000005	63903.312000000005
LQLEEEQHR	2	Pat_31A_FT.23507.23507.3	ENSG00000118898|PPL, ENSG00000118898|-|chr16:g.4945699:CCTT>C',, ENSG00000118898|-|chr16:g.4947749:G>C',, ENSG00000118898|-|chr16:g.4949235:G>A',, ENSG00000118898|-|chr16:g.4949235:G>A']	ENSG00000118898	1	HGNC:9273	589.6799	3267.3345	10786.484400000001	3974.42133	1949.5194700000002	25365.391000000003	18424.594999999998	13161.8642	9762.5764	2515.21677	0
NPDELAEALDER	2	Pat_31A_FT.45603.45603.2	ENSG00000123159|GIPC1, ENSG00000123159|-|chr19:g.14593770:G>A',, ENSG00000123159|-|chr19:g.14593770:G>A']	ENSG00000123159	1	HGNC:1226	5896.6306	17956.4313	22249.251	19037.216699999997	10938.825799999999	179724.02300000002	138629.818	201419.212	74614.4745	23384.452	1541.8168
RPQYSNPPVQGEVMEGADNQGAGEQGR	1	Pat_31A_1.22856.22856.3	ENSG00000065978|YBX1, ENSG00000065978|+|chr1:g.43148266:GCCCGCCGCCCCC>G',, ENSG00000065978|+|chr1:g.43148885:C>T']	ENSG00000065978	1	HGNC:8014	0	0	0	719.9858	0	3845.2676	7577.266	3961.4646	3961.4646	0	0
EAPVDVLTQIGR	2	Pat_31A_2.55693.55693.2	ENSG00000110108|TMEM109, ENSG00000110108|+|chr11:g.60687349:C>T',, ENSG00000110108|+|chr11:g.60689599:C>T',, ENSG00000110108|+|chr11:g.60689599:C>T']	ENSG00000110108	1	HGNC:28771	23412.1789	3312848.176	3312848.176	299319.613	299319.613	1839381.8299999998	1858445.71	2520912.9340000004	2525763.5	126699.1784	126699.1784
VQPNEAVYTK	1	Pat_31A_2.29094.29094.2	ENSG00000160211|G6PD	ENSG00000160211	1	HGNC:4057	7510.039000000001	171158.42	42696.73	46338.152	16107.046999999999	110713.51	110713.51	115863.45	115863.45	55623.34	55623.34
VCEVDNELR	2	Pat_31A_FT.31127.31127.2	ENSG00000101347|SAMHD1, ENSG00000101347|-|chr20:g.35563517:G>A']	ENSG00000101347	1	HGNC:15925	668.368	9790.328000000001	2542.3452	8094.398	1198.9835	12103.763	19663.947	25678.072	14865.551000000001	7193.5576	669.0487
GGPVQVLEDEELK	2	Pat_31A_1.40140.40140.2	ENSG00000143416|SELENBP1, ENSG00000143416|-|chr1:g.151337060:G>A',, ENSG00000143416|-|chr1:g.151337060:G>A']	ENSG00000143416	1	HGNC:10719	4023.5537999999997	18051.6006	21170.803	25572.3695	4981.5702	84180.595	72190.726	213025.016	183158.03	13361.654999999999	6910.419
AAIISAEGDSK	1	Pat_31A_1.25381.25381.2	ENSG00000167085|PHB, ENSG00000167085|-|chr17:g.47484147:C>T',, ENSG00000167085|-|chr17:g.47484147:C>T']	ENSG00000167085	1	HGNC:8912	23735.568	96346.85	96346.85	48069.855	27034.156000000003	166012.2	166012.2	337031.1	337031.1	52047.97	52047.97
DVDDATLSR	1	Pat_31A_FT.18086.18086.2	ENSG00000135406|PRPH	ENSG00000135406	1	HGNC:9461	7016.2	5832.674	13023.563999999998	12638.668	7384.8174	62556.67	21674.766	44873.73	88789.82	13805.991000000002	2343.155
GLGTDEDAIISVLAYR	2	Pat_31A_2.57693.57693.2	ENSG00000196975|ANXA4, ENSG00000196975|+|chr2:g.70033584:C>T',, ENSG00000196975|+|chr2:g.70046423:A>T',, ENSG00000196975|+|chr2:g.70046423:A>T']	ENSG00000196975	1	HGNC:542	23512.120499999997	382249.37	382249.37	178120.40999999997	91333.246	1277579.36	2152985.76	4401595.800000001	4401595.800000001	239120.30000000002	184396.888
DLQHPNEFIR	1	Pat_31A_1.24819.24819.3	ENSG00000129083|COPB1, ENSG00000129083|-|chr11:g.14515224:C>G',, ENSG00000129083|-|chr11:g.14502334:G>A',, ENSG00000129083|-|chr11:g.14501184:C>T',, ENSG00000129083|-|chr11:g.14504631:A>C',, ENSG00000129083|-|chr11:g.14496046:G>A',, ENSG00000129083|-|chr11:g.14496046:G>A']	ENSG00000129083	1	HGNC:2231	28431.139	384932.72	198491.6	194602.55	62198.06	567319.4	693496.94	1541667.8	1541667.8	148093.2	148093.2
DIQDSLTVSNEVQTAK	1	Pat_31A_1.33219.33219.2	ENSG00000198898|CAPZA2, ENSG00000198898|+|chr7:g.116550291:G>A',, ENSG00000198898|+|chr7:g.116557857:G>T',, ENSG00000198898|+|chr7:g.116546321:A>G']	ENSG00000198898	1	HGNC:1490	0	6101.67	6101.67	2973.173	0	13320.918	14105.202	25071.424	25071.424	3212.1592	3212.1592
DEDEDIQSILR	1	Pat_31A_FT.43505.43505.2	ENSG00000159166|LAD1, ENSG00000159166|-|chr1:g.201356296:C>T',, ENSG00000159166|-|chr1:g.201356296:C>T']	ENSG00000159166	1	HGNC:6472	14079.238000000001	46736.934	49185.24	31860.338	23875.83	168177.44	393074.38	103640.68	107082.21	27817.827999999998	0
QLELEVQQLR	1	Pat_31A_1.34643.34643.2	ENSG00000167880|EVPL, ENSG00000167880|-|chr17:g.74006272:C>A',, ENSG00000167880|-|chr17:g.74015086:C>T',, ENSG00000167880|-|chr17:g.74011575:G>C',, ENSG00000167880|-|chr17:g.74011633:G>A',, ENSG00000167880|-|chr17:g.74011633:G>A']	ENSG00000167880	1	HGNC:3503	23412.135	138903.16	126058.07	131980.34	44365.355	763358.6	763358.6	480651.03	480651.03	66926.2	66926.2
TGEEVGFVVDAK	1	Pat_31A_1.34028.34028.2	ENSG00000136068|FLNB, ENSG00000136068|+|chr3:g.58138487:GT>G',, ENSG00000136068|+|chr3:g.58134543:G>A',, ENSG00000136068|+|chr3:g.58062899:C>G',, ENSG00000136068|+|chr3:g.58121746:A>G',, ENSG00000136068|+|chr3:g.58089697:G>T',, ENSG00000136068|+|chr3:g.58095423:G>T',, ENSG00000136068|+|chr3:g.58095424:A>T',, ENSG00000136068|+|chr3:g.58127630:G>T',, ENSG00000136068|+|chr3:g.58128446:A>G',, ENSG000…	ENSG00000136068	1	HGNC:3755	2254.9187	45822.664000000004	29097.586	27607.767999999996	9353.431	221268.3	221268.3	253904.58	253904.58	18673.76	18673.76
ETDEVSNTK	1	Pat_31A_FT.14948.14948.2	ENSG00000117523|PRRC2C, ENSG00000117523|+|chr1:g.171526447:C>CA',, ENSG00000117523|+|chr1:g.171486912:G>A',, ENSG00000117523|+|chr1:g.171506510:C>G',, ENSG00000117523|+|chr1:g.171558610:A>T',, ENSG00000117523|+|chr1:g.171483707:C>G',, ENSG00000117523|+|chr1:g.171549046:C>T',, ENSG00000117523|+|chr1:g.171540545:C>G',, ENSG00000117523|+|chr1:g.171540545:C>G']	ENSG00000117523	1	HGNC:24903	2201.9983	20665.527	11570.886999999999	6387.307	4285.0723	25185.865	37979.844	27123.816000000003	20894.205	9899.348	0
LSVISVEDPPQR	3	Pat_31A_2.40469.40469.2	ENSG00000105379|ETFB, ENSG00000105379|-|chr19:g.51853613:C>A',, ENSG00000105379|-|chr19:g.51857738:G>A',, ENSG00000105379|-|chr19:g.51848615:G>C',, ENSG00000105379|-|chr19:g.51848615:G>C']	ENSG00000105379	1	HGNC:3482	12560.685300000001	283282.685	315728.43	65340.331000000006	45479.562	572483.145	542214.265	690927.75	636543.33	53056.9404	40800.0987
TSGGAGGLGSLR	3	Pat_31A_3.48795.48795.2	ENSG00000175084|DES, ENSG00000175084|+|chr2:g.220290391:G>C',, ENSG00000175084|+|chr2:g.220283497:C>T',, ENSG00000175084|+|chr2:g.220284847:A>T']	ENSG00000175084	1	HGNC:2770	19270.375	365162.48600000003	451268.971	199492.95770000003	206448.477	9151081.58	5818820.92	2920930.35	2157136.416	252176.7942	123374.457
QLEEDIAAK	4	Pat_31A_1.27641.27641.2	ENSG00000140416|TPM1	ENSG00000140416	1	HGNC:12010	1525813.2999999998	663777.4298	153539.3898	473293.88159999996	1103749.8769	17401378.883	58477.883	6414742.835	3566778.9349999996	2184127.8837	41988.7637
AQLGGPEAAK	2	Pat_31A_2.26311.26311.2	ENSG00000106211|HSPB1	ENSG00000106211	1	HGNC:5246	129535.073	11158296.8	2939990.1	1662759.9	649206.3799999999	16041696.5	11302223.5	5135681.6	3770083.9	571178.64	37770.942
LNEQASEEILK	1	Pat_31A_1.33080.33080.2	ENSG00000119335|SET, ENSG00000119335|+|chr9:g.131456259:G>A',, ENSG00000119335|+|chr9:g.131456259:G>A']	ENSG00000119335	1	HGNC:10760	875.96075	32198.257999999998	32198.257999999998	7853.486999999999	4833.045999999999	95204.23	115931.69	56927.71	102555.53	5801.3584	5801.3584
TLADAEGDVFR	1	Pat_31A_FT.41491.41491.2	ENSG00000119711|ALDH6A1, ENSG00000119711|-|chr14:g.74538937:A>C']	ENSG00000119711	1	HGNC:7179	23386.838	23996.02	11877.73	26313.984	5130.8135	52017.387	22755.327999999998	191470.12	98362.984	18096.22	1423.4879999999998
AELQELNAR	1	Pat_31A_FT.32687.32687.2	ENSG00000182253|SYNM, ENSG00000182253|+|chr15:g.99645869:TGC>T',, ENSG00000182253|+|chr15:g.99672544:C>G',, ENSG00000182253|+|chr15:g.99645781:G>A',, ENSG00000182253|+|chr15:g.99670265:C>T',, ENSG00000182253|+|chr15:g.99671720:A>C',, ENSG00000182253|+|chr15:g.99670103:C>A',, ENSG00000182253|+|chr15:g.99672320:C>T',, ENSG00000182253|+|chr15:g.99671572:G>A',, ENSG00000182253|+|chr15:g.99671572:G>A']	ENSG00000182253	1	HGNC:24466	6443.37	11161.43	11754.809	8054.134	11205.02	160734.69	30031.947	45528.875	25646.256	10712.094	0
SVMIDEDMTAR	2	Pat_31A_1.26028.26028.2	ENSG00000166333|ILK, ENSG00000166333|+|chr11:g.6631246:C>A',, ENSG00000166333|+|chr11:g.6631009:G>C',, ENSG00000166333|+|chr11:g.6631009:G>C']	ENSG00000166333	1	HGNC:6040	111234.435	134622.296	53566.620500000005	104411.58600000001	56839.355599999995	269812.329	126241.289	235539.548	106677.538	207962.056	19002.076
DALDGPAAEAEPEHSFDGLR	1	Pat_31A_FT.41335.41335.3	ENSG00000178209|PLEC, ENSG00000178209|-|chr8:g.145008183:C>T',, ENSG00000178209|-|chr8:g.144995759:G>A',, ENSG00000178209|-|chr8:g.145016667:C>T',, ENSG00000178209|-|chr8:g.144994888:G>A',, ENSG00000178209|-|chr8:g.144996236:C>G',, ENSG00000178209|-|chr8:g.145010020:G>A',, ENSG00000178209|-|chr8:g.144996968:C>T',, ENSG00000178209|-|chr8:g.144990901:C>T',, ENSG00000178209|-|chr8:g.145001648:C>T',,…	ENSG00000178209	1	HGNC:9069	14772.806999999999	20850.324	7714.6895	12992.173999999999	3820.2903	57096.984000000004	43989.67	71920.11	40954.906	35648.83	0
GMTENEVEDR	1	Pat_31A_FT.12560.12560.2	ENSG00000108094|CUL2, ENSG00000108094|-|chr10:g.35300799:G>A',, ENSG00000108094|-|chr10:g.35320435:T>C',, ENSG00000108094|-|chr10:g.35320435:T>C']	ENSG00000108094	1	HGNC:2552	4907.418	4062.3564	4810.362	7343.9062	5076.0757	24590.314	16579.004	34296.21	18489.004	8256.814	0
FDVPGDENAEMDAR	2	Pat_31A_FT.38665.38665.2	ENSG00000140575|IQGAP1, ENSG00000140575|+|chr15:g.90986644:G>C',, ENSG00000140575|+|chr15:g.91030207:A>G',, ENSG00000140575|+|chr15:g.91035840:A>G',, ENSG00000140575|+|chr15:g.90934041:A>G',, ENSG00000140575|+|chr15:g.90934041:A>G']	ENSG00000140575	1	HGNC:6110	18826.945	20721.354	21441.107000000004	23128.387000000002	11334.871000000001	180379.98	143388.36	173819.02	94157.25	32529.365	2596.827
EAAEQDVEK	5	Pat_31A_FT.19439.19439.2	ENSG00000167526|RPL13	ENSG00000167526	1	HGNC:10303	47694.377700000005	1134349.4349999998	10008.39385	396573.8213	46699.91136	515621.63759999996	647371.8300000001	1390075.1900000002	471667.28469999996	326090.6842	3125.8758000000003
LLQVTPADSGEYVCR	5	Pat_31A_2.44740.44740.2	ENSG00000142798|HSPG2, ENSG00000142798|-|chr1:g.22198768:C>T',, ENSG00000142798|-|chr1:g.22159871:A>G',, ENSG00000142798|-|chr1:g.22173967:G>A',, ENSG00000142798|-|chr1:g.22178616:A>G',, ENSG00000142798|-|chr1:g.22191402:G>C',, ENSG00000142798|-|chr1:g.22201203:G>C',, ENSG00000142798|-|chr1:g.22175254:G>C',, ENSG00000142798|-|chr1:g.22178110:C>T',, ENSG00000142798|-|chr1:g.22149941:G>C',, ENSG000…	ENSG00000142798	1	HGNC:5273	27196.176000000003	203689.979	89777.235	179607.362	33801.863	567359.11	567359.11	651647.22	651647.22	87253.84	87253.84
DSPQSLTDESCSEK	1	Pat_31A_FT.30541.30541.3	ENSG00000115648|MLPH, ENSG00000115648|+|chr2:g.238434285:C>G',, ENSG00000115648|+|chr2:g.238461010:C>T',, ENSG00000115648|+|chr2:g.238461010:C>T']	ENSG00000115648	1	HGNC:29643	19830.16	17776.982	21899.527000000002	38392.816	14346.851999999999	31409.097999999998	26062.042999999998	83888.33	59084.75	65172.9	0
LELEQTYQAK	1	Pat_31A_1.30898.30898.2	ENSG00000176619|LMNB2	ENSG00000176619	1	HGNC:6638	2563.1643	47086.59	47086.59	11350.465	7341.228	91278.23	91278.23	122029.516	122029.516	8103.638000000001	8103.638000000001
NSDPALGLDDDPDAPAAQLAR	1	Pat_31A_FT.44477.44477.3	ENSG00000102109|PCSK1N, ENSG00000102109|-|chrX:g.48689813:C>T',, ENSG00000102109|-|chrX:g.48689761:G>A']	ENSG00000102109	1	HGNC:17301	3236.6653	4003.0996	11273.828000000001	4684.259	3497.6426	17632.55	26241.355	56599.515999999996	21072.767999999996	8728.516	0
AADCEVEQWDSDEPIPAK	1	Pat_31A_FT.44680.44680.3	ENSG00000137106|GRHPR	ENSG00000137106	1	HGNC:4570	4287.736	11963.363000000001	6487.353	9577.589	5026.845	30438.871	21159.642999999996	54784.45	33188.125	9992.329	0
AISETEENSDELSGER	1	Pat_31A_FT.25494.25494.3	ENSG00000135679|MDM2, ENSG00000135679|+|chr12:g.69222710:C>T',, ENSG00000135679|+|chr12:g.69222710:C>T']	ENSG00000135679	1	HGNC:6973	608.30963	9458.54	2242.7898	3214.7388	1177.5858	5317.8286	7709.2285	8571.38	5566.547	4476.0283	0
SPELQAEAK	1	Pat_31A_2.25894.25894.2	ENSG00000158874|APOA2, ENSG00000158874|-|chr1:g.161193212:C>T',, ENSG00000158874|-|chr1:g.161192819:G>A',, ENSG00000158874|-|chr1:g.161192819:G>A']	ENSG00000158874	1	HGNC:601	17977.248	561805.94	561805.94	86942.04	74491.3	694403.94	775879.5	212013.25	1197942.6	58508.727	58508.727
NDYATMLPDSTEIDQDTINR	3	Pat_31A_1.34707.34707.3	ENSG00000142173|COL6A2, ENSG00000142173|+|chr21:g.47548832:T>G',, ENSG00000142173|+|chr21:g.47549181:C>A',, ENSG00000142173|+|chr21:g.47542031:G>A',, ENSG00000142173|+|chr21:g.47532345:G>A',, ENSG00000142173|+|chr21:g.47545417:G>A',, ENSG00000142173|+|chr21:g.47545417:G>A']	ENSG00000142173	1	HGNC:2212	9898.229	48500.984000000004	75280.07	50853.47	15147.062	128988.32	111550.63	182310.25	116253.164	28978.142999999996	6118.409000000001
[truncated: 5,325 more rows]
