# Supplementary material for: Multi-Omic Analysis of Esophageal Adenocarcinoma Uncovers Candidate Therapeutic Targets and Cancer-Selective Posttranscriptional Regulation
Source: Mol Cell Proteomics. 2024 Apr 9;23(6):100764. doi: 10.1016/j.mcpro.2024.100764 (PMC11245951; doi:10.1016/j.mcpro.2024.100764)
Supplement: Supplemental Data 2 [file mmc8.csv]

peptide	PSMs	spectrum	ENSG_GENE	ENSG	mapped_genes	HGNC	X126	X127C	X127N	X128C	X128N	X129N	X129C	X130N	X130C	X131	X131C
LVSPGSANETSSILVESVTR	4	Pat_31B_5.63877.63877.2	ENSG00000136068|FLNB, ENSG00000136068|+|chr3:g.58134543:G>A',, ENSG00000136068|+|chr3:g.58062899:C>G',, ENSG00000136068|+|chr3:g.58121746:A>G',, ENSG00000136068|+|chr3:g.58089697:G>T',, ENSG00000136068|+|chr3:g.58095423:G>T',, ENSG00000136068|+|chr3:g.58095424:A>T',, ENSG00000136068|+|chr3:g.58127630:G>T',, ENSG00000136068|+|chr3:g.58128446:A>G',, ENSG00000136068|+|chr3:g.58108954:C>A',, ENSG0000…	ENSG00000136068	1	HGNC:3755	343000.02	298805.13899999997	155680	151494.11	320399.37	320834.16000000003	6216.9634	8093.911	0	0	0
EWNDSTSVQNPTR	6	Pat_31B_1.34029.34029.2	ENSG00000101347|SAMHD1, ENSG00000101347|-|chr20:g.35563517:G>A']	ENSG00000101347	1	HGNC:15925	2830763.255	5703775.720000001	1437851.986	1840826.964	1852388.2430000002	3670984.0100000002	24136.577999999998	168823.3488	0	0	0
QILAADAGADAGQLDLVDQIDQR	1	Pat_31B_2.65360.65360.3	ENSG00000178951|ZBTB7A, ENSG00000178951|-|chr19:g.4048070:CG>C',, ENSG00000178951|-|chr19:g.4048109:AG>A',, ENSG00000178951|-|chr19:g.4054150:C>A',, ENSG00000178951|-|chr19:g.4047854:C>T',, ENSG00000178951|-|chr19:g.4054958:G>C',, ENSG00000178951|-|chr19:g.4054958:G>C']	ENSG00000178951	1	HGNC:18078	27865.607000000004	40504.633	23067.47	26200.397999999997	26257.602000000003	41887.9	0	1490.0093	0	0	0
FNEEHIPDSPFVVPVASPSGDAR	8	Pat_31B_4.64744.64744.3	ENSG00000196924|FLNA, ENSG00000196924|-|chrX:g.153581155:C>T',, ENSG00000196924|-|chrX:g.153590917:G>C',, ENSG00000196924|-|chrX:g.153590917:G>C']	ENSG00000196924	1	HGNC:3754	1055863.2589999998	565973.062	626374.717	712356.3509999999	649240.1299999999	714384.985	30529.2322	46559.122500000005	0	0	0
LYLEDDDPVQAEAYINR	1	Pat_31B_1.59325.59325.2	ENSG00000138663|COPS4	ENSG00000138663	1	HGNC:16702	109914.58	113771.91	42023.77	56263.945	80470.62	114152.09	4409.915	5426.35	945.68195	0	0
NTQIDNSWGSEER	5	Pat_31B_1.33788.33788.2	ENSG00000168961|LGALS9, ENSG00000168961|+|chr17:g.25970642:A>T']	ENSG00000168961	1	HGNC:6570	794861.77	1187503.6600000001	308715.351	403304.955	476439.433	1162690.65	0	61993.174399999996	0	0	0
VQYTLPDGSTLDVGPAR	1	Pat_31B_4.58790.58790.2	ENSG00000115073|ACTR1B, ENSG00000115073|-|chr2:g.98274522:T>TC',, ENSG00000115073|-|chr2:g.98274979:C>T',, ENSG00000115073|-|chr2:g.98277086:C>T']	ENSG00000115073	1	HGNC:168	159561.67	37682.562000000005	99371.31	107883.82	197661.02	76384.69	6050.8296	3984.0498	0	0	0
VSGQGLHEGHTFEPAEFIIDTR	8	Pat_31B_5.59691.59691.4	ENSG00000196924|FLNA, ENSG00000196924|-|chrX:g.153581155:C>T',, ENSG00000196924|-|chrX:g.153590917:G>C',, ENSG00000196924|-|chrX:g.153590917:G>C']	ENSG00000196924	1	HGNC:3754	1831165.901	1003265.903	2273165.011	2580955.457	2207370.653	2206105.4639999997	130268.0435	129612.0559	0	0	0
TTAGSVDWTDQLGLR	1	Pat_31B_4.56883.56883.2	ENSG00000149115|TNKS1BP1, ENSG00000149115|-|chr11:g.57088022:G>T',, ENSG00000149115|-|chr11:g.57080530:C>A',, ENSG00000149115|-|chr11:g.57076158:C>T',, ENSG00000149115|-|chr11:g.57080076:C>T',, ENSG00000149115|-|chr11:g.57075947:T>A',, ENSG00000149115|-|chr11:g.57075947:T>A']	ENSG00000149115	1	HGNC:19081	452345.16	155119.4	189361.16	215477.44	199876.84	137558.88	5805.1416	7962.0605	0	0	0
SNLDEDIIAEENIVSR	9	Pat_31B_1.58052.58052.2	ENSG00000125730|C3, ENSG00000125730|-|chr19:g.6697558:C>A',, ENSG00000125730|-|chr19:g.6707931:C>T',, ENSG00000125730|-|chr19:g.6697682:C>T']	ENSG00000125730	1	HGNC:1318	978845.4566500001	2699510.7619999996	711766.0094	872822.137	533559.4148	1404893.5016999997	74093.101	20062.325810000002	0	0	0
IVITGDGDIDHDQALAQAIR	2	Pat_31B_2.59948.59948.3	ENSG00000079819|EPB41L2, ENSG00000079819|-|chr6:g.131222276:C>T',, ENSG00000079819|-|chr6:g.131206408:G>A',, ENSG00000079819|-|chr6:g.131206408:G>A']	ENSG00000079819	1	HGNC:3379	177745.5	165257.964	109720.457	133911.783	148337.247	275265.25	3699.5706	14246.108499999998	0	0	0
SSPEPVALTESETEYVIR	1	Pat_31B_1.57152.57152.2	ENSG00000181789|COPG1, ENSG00000181789|+|chr3:g.128987364:G>A']	ENSG00000181789	1	HGNC:2236	220791.02	326620.75	38819.42	53549.92	98632.375	293928.28	0	16737.53	0	0	0
GVVPLAGTDGETTTQGLDGLSER	9	Pat_31B_1.58062.58062.3	ENSG00000109107|ALDOC, ENSG00000109107|-|chr17:g.26902546:G>T',, ENSG00000109107|-|chr17:g.26902546:G>T']	ENSG00000109107	1	HGNC:418	1693611.1500000001	2020812.48	1042677.8060000001	1204788.559	1032534.931	1796787.526	52427.9087	89485.7498	0	0	0
QQPTQFINPETPGYVGFANLPNQVHR	1	Pat_31B_5.63862.63862.3	ENSG00000168385|SEPT2, ENSG00000168385|+|chr2:g.242285623:T>G',, ENSG00000168385|+|chr2:g.242285623:T>G']	ENSG00000168385	1	HGNC:7729	9259.658000000001	4128.5693	14221.886	11241.344	27588.234	5422.3887	0	0	0	0	0
VVIHFTDGADGDLADLHR	6	Pat_31B_4.57069.57069.3	ENSG00000163359|COL6A3, ENSG00000163359|-|chr2:g.238249544:GA>G',, ENSG00000163359|-|chr2:g.238280477:G>A',, ENSG00000163359|-|chr2:g.238283189:G>A',, ENSG00000163359|-|chr2:g.238296320:C>T',, ENSG00000163359|-|chr2:g.238253406:C>T',, ENSG00000163359|-|chr2:g.238247734:C>G',, ENSG00000163359|-|chr2:g.238283510:C>T',, ENSG00000163359|-|chr2:g.238280852:G>A',, ENSG00000163359|-|chr2:g.238289588:G>A…	ENSG00000163359	1	HGNC:2213	1155938.475	1184772.83	999635.035	1348314.3599999999	1275391.21	1317513.2400000002	62931.448000000004	84195.33299999998	0	0	0
LATQSNEITIPVTFESR	21	Pat_31B_5.63542.63542.2	ENSG00000106211|HSPB1	ENSG00000106211	1	HGNC:5246	7260683.951999999	5758607.2706	22992800.805000003	23213534.52	11563397.039	9176867.364	946800.3659	313741.1029	1091.4915	0	0
SAIVHLINYQDDAELATR	3	Pat_31B_4.58317.58317.3	ENSG00000173801|JUP, ENSG00000173801|-|chr17:g.39919450:G>T',, ENSG00000173801|-|chr17:g.39777990:C>T']	ENSG00000173801	1	HGNC:6207	482662.914	383393.629	869798.7100000001	611505.24	579518.0900000001	356439.57	39084.5046	18231.4822	0	0	0
GYNPGLLVHPDLAYLQAEGGGDR	1	Pat_31B_4.64021.64021.3	ENSG00000109320|NFKB1, ENSG00000109320|+|chr4:g.103504038:G>GA',, ENSG00000109320|+|chr4:g.103527700:G>T',, ENSG00000109320|+|chr4:g.103528809:G>A',, ENSG00000109320|+|chr4:g.103528809:G>A']	ENSG00000109320	1	HGNC:7794	86221.56	53660.945	69536.39	63123.335999999996	87423.375	46669.875	0	1824.0774	0	0	0
GGEGTGYFVDFSVR	1	Pat_31B_4.56097.56097.2	ENSG00000113905|HRG, ENSG00000113905|+|chr3:g.186395645:G>GT',, ENSG00000113905|+|chr3:g.186390627:C>T',, ENSG00000113905|+|chr3:g.186392964:A>T']	ENSG00000113905	1	HGNC:5181	382974.2	495918.53	291776.56	406970.28	455554.8	364484.84	18581.47	19671.42	0	0	0
VDNDENEHQLSLR	12	Pat_31B_1.34363.34363.3	ENSG00000181163|NPM1	ENSG00000181163	1	HGNC:7910	4117755.8870000006	5000578.136000001	3786753.507	4225920.8670000015	4666879.436	3541724.4470000006	125630.10289999998	168759.76570000002	0	0	0
GILFVGSGVSGGEEGAR	4	Pat_31B_5.56367.56367.2	ENSG00000142657|PGD, ENSG00000142657|+|chr1:g.10459705:G>T',, ENSG00000142657|+|chr1:g.10459705:G>T']	ENSG00000142657	1	HGNC:8891	1726548.27	1167698.04	1893332.64	1837624.8800000001	2488976.25	1276255.33	101137.97529999999	64222.573	0	0	0
VQYTPLTGLGQPLPSER	1	Pat_31B_5.60694.60694.2	ENSG00000114270|COL7A1, ENSG00000114270|-|chr3:g.48619919:C>T',, ENSG00000114270|-|chr3:g.48602850:C>A',, ENSG00000114270|-|chr3:g.48626375:C>T',, ENSG00000114270|-|chr3:g.48613705:G>A',, ENSG00000114270|-|chr3:g.48605933:G>A',, ENSG00000114270|-|chr3:g.48612948:G>A',, ENSG00000114270|-|chr3:g.48612948:G>A']	ENSG00000114270	1	HGNC:2214	9676.940999999999	8693.076	44182.355	65287.34	20979.678	9393.282	3196.849	0	0	0	0
GSTAPVGGGAFPTIVER	2	Pat_31B_4.55312.55312.2	ENSG00000143870|PDIA6	ENSG00000143870	1	HGNC:30168	442313.68	193745.816	492175.47000000003	444706.66000000003	1359264.9	280682.75	20634.864999999998	14166.991600000001	0	0	0
TTQVPQFILDDFIQNDR	3	Pat_31B_5.70820.70820.2	ENSG00000135829|DHX9, ENSG00000135829|+|chr1:g.182852490:T>G',, ENSG00000135829|+|chr1:g.182850733:A>C',, ENSG00000135829|+|chr1:g.182856546:G>T',, ENSG00000135829|+|chr1:g.182853933:T>C',, ENSG00000135829|+|chr1:g.182825708:G>A',, ENSG00000135829|+|chr1:g.182852289:A>C',, ENSG00000135829|+|chr1:g.182853821:G>T']	ENSG00000135829	1	HGNC:2750	738997.86	976550.7	541735.813	516432.09400000004	638995.6259999999	854632.3500000001	16245.3357	42640.720799999996	0	0	0
TDLNPDNLQGGDDLDPNYVLSSR	5	Pat_31B_1.59741.59741.3	ENSG00000166165|CKB, ENSG00000166165|-|chr14:g.103988233:G>T',, ENSG00000166165|-|chr14:g.103988233:G>T']	ENSG00000166165	1	HGNC:1991	2773546.9299999997	366701.875	245343.847	239447.07	314563.465	230555.419	4438.0675	7048.0479	0	0	0
LIAEGPGETVLVAEEEAAR	4	Pat_31B_1.64824.64824.2	ENSG00000135900|MRPL44, ENSG00000135900|+|chr2:g.224824290:A>T',, ENSG00000135900|+|chr2:g.224824319:T>C']	ENSG00000135900	1	HGNC:16650	260491.316	340968.97	124421.91	131183.398	140990.39	319507.243	5431.5008	12980.079099999999	0	0	0
AANNGALPPDLSYIVR	14	Pat_31B_5.62271.62271.2	ENSG00000179091|CYC1	ENSG00000179091	1	HGNC:2579	4152785.984	1420639.7790000003	1386243.889	1270582.784	1877335.206	1524398.134	52014.4397	68622.1137	0	0	0
DNSDFDLLTVSETANEPPQDEGNSFNSPR	1	Pat_31B_1.60400.60400.3	ENSG00000100353|EIF3D, ENSG00000100353|-|chr22:g.36915518:C>A',, ENSG00000100353|-|chr22:g.36915518:C>A']	ENSG00000100353	1	HGNC:3278	5714.6177	15780.921	2535.7929999999997	5330.445	4259.4375	11375.695	0	0	0	0	0
AIAELGIYPAVDPLDSTSR	9	Pat_31B_4.69941.69941.2	ENSG00000110955|ATP5F1B, ENSG00000110955|-|chr12:g.57037657:C>A',, ENSG00000110955|-|chr12:g.57037657:C>A']	ENSG00000110955	1	HGNC:830	13695515.77	2445000.376	3027335.6999999997	2917742.1989999996	3385141.761	2125148.715	187906.85510000002	48671.52679999999	0	0	0
ASAHAITGPPTELITSEVTAR	3	Pat_31B_5.57819.57819.3	ENSG00000187955|COL14A1, ENSG00000187955|+|chr8:g.121357662:C>A',, ENSG00000187955|+|chr8:g.121275192:C>G',, ENSG00000187955|+|chr8:g.121174734:A>G',, ENSG00000187955|+|chr8:g.121256139:A>T',, ENSG00000187955|+|chr8:g.121267554:G>A',, ENSG00000187955|+|chr8:g.121298156:G>C',, ENSG00000187955|+|chr8:g.121344960:G>A',, ENSG00000187955|+|chr8:g.121224768:A>G',, ENSG00000187955|+|chr8:g.121239591:C>A…	ENSG00000187955	1	HGNC:2191	309179.836	183359.234	357430.426	482696.615	518210.08499999996	236922.508	30989.9102	17966.6243	3598.3074	0	0
GVGGAVPGAVLEPVAR	2	Pat_31B_4.56609.56609.2	ENSG00000184363|PKP3, ENSG00000184363|+|chr11:g.397346:GCAGCCT>G',, ENSG00000184363|+|chr11:g.400031:G>C',, ENSG00000184363|+|chr11:g.397550:T>C',, ENSG00000184363|+|chr11:g.394365:G>A',, ENSG00000184363|+|chr11:g.397082:G>A',, ENSG00000184363|+|chr11:g.400629:G>A',, ENSG00000184363|+|chr11:g.400442:C>G']	ENSG00000184363	1	HGNC:9025	612511.92	477562.83	709661.1299999999	896232.15	634936.69	572948.1599999999	41386.462	17506.7805	0	0	0
EYIPTVFDNYSAQSAVDGR	2	Pat_31B_2.60196.60196.2	ENSG00000177105|RHOG	ENSG00000177105	1	HGNC:672	137215.615	101567.537	116703.887	101631.828	147464.934	108115.78	1697.3508	5758.1255	0	0	0
PGSTGTWNPGSSER	1	Pat_31B_4.33232.33232.2	ENSG00000171560|FGA, ENSG00000171560|-|chr4:g.155507283:A>T',, ENSG00000171560|-|chr4:g.155507590:T>C',, ENSG00000171560|-|chr4:g.155507476:T>G',, ENSG00000171560|-|chr4:g.155507472:G>T',, ENSG00000171560|-|chr4:g.155507320:T>C',, ENSG00000171560|-|chr4:g.155507403:A>G',, ENSG00000171560|-|chr4:g.155505771:C>A',, ENSG00000171560|-|chr4:g.155507547:C>T',, ENSG00000171560|-|chr4:g.155510047:G>C',, …	ENSG00000171560	1	HGNC:3661	36299.047	42908.918	67918.39	60804.77	124634.98	28335.64	2590.4258	972.8189	0	0	0
VEEEAAPSIFDEPLER	3	Pat_31B_1.59728.59728.2	ENSG00000163431|LMOD1, ENSG00000163431|-|chr1:g.201869257:G>A',, ENSG00000163431|-|chr1:g.201869369:C>G']	ENSG00000163431	1	HGNC:6647	44360.967599999996	23802.1937	58192.1038	52349.81800000001	58480.615300000005	50445.39436	0	1563.2053	0	0	0
EQGVTFPSGDIQEQLIR	1	Pat_31B_2.60485.60485.2	ENSG00000169710|FASN, ENSG00000169710|-|chr17:g.80053280:CGAA>C',, ENSG00000169710|-|chr17:g.80039626:T>TG',, ENSG00000169710|-|chr17:g.80049282:C>G',, ENSG00000169710|-|chr17:g.80042560:C>A',, ENSG00000169710|-|chr17:g.80043390:C>T',, ENSG00000169710|-|chr17:g.80045603:A>G']	ENSG00000169710	1	HGNC:3594	27945.535	28317.957000000002	80720.16	76563.664	104552.445	26846.729	3636.5117	887.99194	0	0	0
ILGADTSVDLEETGR	9	Pat_31B_1.54613.54613.2	ENSG00000152234|ATP5F1A	ENSG00000152234	1	HGNC:823	51557323.61	5919166.8100000005	4497589.21	3925795.8600000003	5428691.859999999	5246020.54	43344.937999999995	113687.8303	0	0	0
TLPETLDPAEYNISPETR	3	Pat_31B_1.60103.60103.2	ENSG00000065518|NDUFB4	ENSG00000065518	1	HGNC:7699	1171746.78	368959.857	234182.143	301328.673	337457.51100000006	629153.07	866.0965	22563.853499999997	0	0	0
EYQLNDSASYYLNDLDR	2	Pat_31B_2.57136.57136.2	ENSG00000065135|GNAI3	ENSG00000065135	1	HGNC:4387	257710.53	181012.197	281379.52	278908.95999999996	243805.586	232470.623	10671.3037	10805.703700000002	0	0	0
AVTEQGAELSNEER	11	Pat_31B_FT.31624.31624.2	ENSG00000134308|YWHAQ	ENSG00000134308	1	HGNC:12854	16977037.726999998	5387943.249	5285580.837	4821541.161	6425300.456999999	5869296.96	35424.6488	223920.83750000002	0	0	0
TVSGNTVEYALTDLEPATEYTLR	3	Pat_31B_2.68785.68785.2	ENSG00000041982|TNC, ENSG00000041982|-|chr9:g.117853174:G>T',, ENSG00000041982|-|chr9:g.117827000:G>A',, ENSG00000041982|-|chr9:g.117798515:C>T',, ENSG00000041982|-|chr9:g.117788857:T>G',, ENSG00000041982|-|chr9:g.117808862:A>C',, ENSG00000041982|-|chr9:g.117835942:G>T',, ENSG00000041982|-|chr9:g.117819471:T>C',, ENSG00000041982|-|chr9:g.117808785:T>A',, ENSG00000041982|-|chr9:g.117815273:G>A',, …	ENSG00000041982	1	HGNC:5318	82487.113	107510.541	59820.08	92069.564	62956.384	249849.143	2258.6763	14056.103299999999	0	0	0
AEDGSVIDYELIDQDAR	15	Pat_31B_1.55458.55458.2	ENSG00000182718|ANXA2, ENSG00000182718|-|chr15:g.60653205:C>A',, ENSG00000182718|-|chr15:g.60653205:C>A']	ENSG00000182718	1	HGNC:537	1480533.6804	2020214.4250999999	1763934.5375	2309777.9366	1609897.1404999997	2151566.7708000005	51210.42363999999	68520.5221	1444.7009	0	0
AVQEDEVGVPGSNSADLLR	2	Pat_31B_1.53155.53155.2	ENSG00000151779|NBAS, ENSG00000151779|-|chr2:g.15427206:G>A',, ENSG00000151779|-|chr2:g.15614267:C>T',, ENSG00000151779|-|chr2:g.15519924:C>T',, ENSG00000151779|-|chr2:g.15614261:C>T',, ENSG00000151779|-|chr2:g.15493799:C>G',, ENSG00000151779|-|chr2:g.15519814:C>G',, ENSG00000151779|-|chr2:g.15374831:C>A',, ENSG00000151779|-|chr2:g.15448437:G>C',, ENSG00000151779|-|chr2:g.15326880:T>C',, ENSG0000…	ENSG00000151779	1	HGNC:15625	169581.766	202748.22	92544.045	101278.104	182740.01799999998	159262.916	3951.3618	7906.7606000000005	0	0	0
SALYSPSDPLTLLQADTVR	2	Pat_31B_4.70338.70338.2	ENSG00000116260|QSOX1, ENSG00000116260|+|chr1:g.180155276:C>T',, ENSG00000116260|+|chr1:g.180155276:C>T']	ENSG00000116260	1	HGNC:9756	227457.91	80912.16399999999	127762.62400000001	155337.51	526995.1799999999	85747.26999999999	5681.7659	1582.9763	0	0	0
IAPLEEGTLPFNLAEAQR	1	Pat_31B_4.70578.70578.2	ENSG00000004864|SLC25A13, ENSG00000004864|-|chr7:g.95820501:G>A',, ENSG00000004864|-|chr7:g.95761156:G>A',, ENSG00000004864|-|chr7:g.95820484:C>T',, ENSG00000004864|-|chr7:g.95820484:C>T']	ENSG00000004864	1	HGNC:10983	884476.9	233136.95	122085.695	110336.36	224173.33	194757.94	0	7349.474	0	0	0
GFGFGQGAGALVHSE	6	Pat_31B_4.56190.56190.2	ENSG00000159176|CSRP1, ENSG00000159176|-|chr1:g.201454411:C>A',, ENSG00000159176|-|chr1:g.201454411:C>A']	ENSG00000159176	1	HGNC:2469	1484330.75	883727.24	2201132.02	1973297.29	2071718.75	1024832.04	98651.517	48002.3712	0	0	0
EGEAVVLPEVEPGLTAR	1	Pat_31B_1.60036.60036.2	ENSG00000115884|SDC1	ENSG00000115884	1	HGNC:10658	23913.705	45145.17	119934.266	105767.586	72294.805	37849.004	5710.6387	764.26373	0	0	0
QQEELLAEENQR	8	Pat_31B_1.35695.35695.2	ENSG00000178209|PLEC, ENSG00000178209|-|chr8:g.145008183:C>T',, ENSG00000178209|-|chr8:g.144995759:G>A',, ENSG00000178209|-|chr8:g.145016667:C>T',, ENSG00000178209|-|chr8:g.144994888:G>A',, ENSG00000178209|-|chr8:g.145010020:G>A',, ENSG00000178209|-|chr8:g.144996968:C>T',, ENSG00000178209|-|chr8:g.144990901:C>T',, ENSG00000178209|-|chr8:g.145001648:C>T',, ENSG00000178209|-|chr8:g.145007187:G>A',,…	ENSG00000178209	1	HGNC:9069	718092.3329999999	2189594.4170000004	1380202.8809999998	1483581.626	1688930.9659999998	1609640.325	30960.761	40454.184	0	0	0
TNQVQEENEVLR	1	Pat_31B_1.34803.34803.2	ENSG00000105875|WDR91, ENSG00000105875|-|chr7:g.134882812:T>A',, ENSG00000105875|-|chr7:g.134879814:C>A',, ENSG00000105875|-|chr7:g.134879814:C>A']	ENSG00000105875	1	HGNC:24997	129700.914	71859.99	78625.15	86725.01	85729.82	76224.195	2396.8633	4082.9045	0	0	0
AAFGEEVDAVDTGISR	1	Pat_31B_1.53181.53181.2	ENSG00000160049|DFFA, ENSG00000160049|-|chr1:g.10523563:G>A',, ENSG00000160049|-|chr1:g.10523563:G>A']	ENSG00000160049	1	HGNC:2772	292381.75	802875.2	81862.93	130845.5	120071.484	493427.62	0	19646.36	0	0	0
GAQGPAGPAGPPGLIGEQGISGPR	1	Pat_31B_4.55969.55969.3	ENSG00000163359|COL6A3, ENSG00000163359|-|chr2:g.238249544:GA>G',, ENSG00000163359|-|chr2:g.238280477:G>A',, ENSG00000163359|-|chr2:g.238283189:G>A',, ENSG00000163359|-|chr2:g.238296320:C>T',, ENSG00000163359|-|chr2:g.238253406:C>T',, ENSG00000163359|-|chr2:g.238247734:C>G',, ENSG00000163359|-|chr2:g.238283510:C>T',, ENSG00000163359|-|chr2:g.238280852:G>A',, ENSG00000163359|-|chr2:g.238289588:G>A…	ENSG00000163359	1	HGNC:2213	217462.97	141104.03	155909.16	228302.47	183432.16	179286.45	16571.69	12813.655	0	0	0
EYQNEEDSLGGSR	2	Pat_31B_FT.24465.24465.2	ENSG00000110871|COQ5	ENSG00000110871	1	HGNC:28722	106877.25200000001	64356.31800000001	36940.597	45251.661	51084.278	74187.855	0	1931.79223	0	0	0
GEDEEENNLEVR	9	Pat_31B_FT.25815.25815.2	ENSG00000163902|RPN1, ENSG00000163902|-|chr3:g.128356698:G>A',, ENSG00000163902|-|chr3:g.128348979:A>T',, ENSG00000163902|-|chr3:g.128341218:C>T']	ENSG00000163902	1	HGNC:10381	3446190.73	1559644.434	995530.9750000001	959354.383	2290511.664	2100522.076	11136.613000000001	36382.697700000004	0	0	0
SVTEQGAELSNEER	23	Pat_31B_FT.31531.31531.2	ENSG00000164924|YWHAZ, ENSG00000164924|-|chr8:g.101936410:A>G',, ENSG00000164924|-|chr8:g.101936410:A>G']	ENSG00000164924	1	HGNC:12855	7290686.161999999	7055836.442000001	9267066.843999999	9321152.655000001	8936135.729999999	7568203.282000001	74372.0185	170433.69710000002	0	0	0
VFVGEEDPEAESVTLR	1	Pat_31B_1.55407.55407.2	ENSG00000149781|FERMT3, ENSG00000149781|+|chr11:g.63988026:G>A',, ENSG00000149781|+|chr11:g.63987788:G>A',, ENSG00000149781|+|chr11:g.63990785:G>A',, ENSG00000149781|+|chr11:g.63990615:G>A',, ENSG00000149781|+|chr11:g.63978768:G>A',, ENSG00000149781|+|chr11:g.63978768:G>A']	ENSG00000149781	1	HGNC:23151	111302.01	204693.23	74981.49	100031.62	112297.09	413584.22	0	28256.775	0	0	0
QPVYYDELDAASSSLR	1	Pat_31B_2.54261.54261.2	ENSG00000143850|PLEKHA6, ENSG00000143850|-|chr1:g.204237342:G>T',, ENSG00000143850|-|chr1:g.204230581:G>A',, ENSG00000143850|-|chr1:g.204237401:G>C',, ENSG00000143850|-|chr1:g.204219682:C>G',, ENSG00000143850|-|chr1:g.204226632:C>T',, ENSG00000143850|-|chr1:g.204216515:T>G',, ENSG00000143850|-|chr1:g.204218051:C>T',, ENSG00000143850|-|chr1:g.204218051:C>T']	ENSG00000143850	1	HGNC:17053	177348.27	75592.99	29599.176	34739.56	87636.34	99040.15	0	4201.2246	0	0	0
IEGYEDQVLITEHGDLGNSR	2	Pat_31B_1.54688.54688.3	ENSG00000116489|CAPZA1	ENSG00000116489	1	HGNC:1488	328645.32	319689.88	296046.42	283943.426	653637.0049999999	283695.59	17938.6175	22417.644	1621.273	0	0
LCEAICPAQAITIEAEPR	2	Pat_31B_4.62910.62910.3	ENSG00000110717|NDUFS8, ENSG00000110717|+|chr11:g.67803759:C>T',, ENSG00000110717|+|chr11:g.67803759:C>T']	ENSG00000110717	1	HGNC:7715	461668.17	303695.91000000003	335448.58999999997	331894.48600000003	317517.32	287119.91000000003	17855.8747	18804.945000000003	0	0	0
SPECTHESPLETR	5	Pat_31B_4.25487.25487.3	ENSG00000105675|ATP4A, ENSG00000105675|-|chr19:g.36044007:C>T',, ENSG00000105675|-|chr19:g.36050843:G>A',, ENSG00000105675|-|chr19:g.36051345:T>G',, ENSG00000105675|-|chr19:g.36044658:C>T',, ENSG00000105675|-|chr19:g.36049380:C>T',, ENSG00000105675|-|chr19:g.36043986:C>T']	ENSG00000105675	1	HGNC:819	1271418.35	623803.12	294019.905	373916.33	474614.12	582577.116	10747.969	33319.2857	0	0	0
GVVDSEDIPLNLSR	3	Pat_31B_1.57650.57650.2	ENSG00000126602|TRAP1, ENSG00000126602|-|chr16:g.3714457:C>G',, ENSG00000126602|-|chr16:g.3714457:C>G']	ENSG00000126602	1	HGNC:16264	520020.85000000003	552461.316	917555.0199999999	954953.5900000001	1274893.7599999998	459683.88	98496.735	17491.8975	5821.9736	0	0
NIDEHANEDVER	13	Pat_31B_FT.19789.19789.2	ENSG00000084733|RAB10, ENSG00000084733|+|chr2:g.26332746:A>T']	ENSG00000084733	1	HGNC:9759	3494563.8869999996	2562412.301	3407649.0640000002	3843825.289	2477663.397	3231576.413	64270.248	107060.70399999998	0	0	0
NEQDAYAINSYTR	15	Pat_31B_4.37202.37202.2	ENSG00000075239|ACAT1	ENSG00000075239	1	HGNC:93	31011818.45	10805910.565	9169792.105	11427993.941	8737951.023	17344449.581	604048.3497	1214965.92175	0	0	0
GPDEDGEEEAAPGPR	1	Pat_31B_FT.21818.21818.2	ENSG00000136295|TTYH3, ENSG00000136295|+|chr7:g.2696038:G>A',, ENSG00000136295|+|chr7:g.2696038:G>A']	ENSG00000136295	1	HGNC:22222	9867.169	64274.605	3809.5890000000004	7301.4814	7614.5576	44448.547	0	1114.3003	0	0	0
GDYIEAESSYSR	1	Pat_31B_1.34335.34335.2	ENSG00000113312|TTC1	ENSG00000113312	1	HGNC:12391	142248.77	140858.72	81749.4	105204.87	86191.36	153912.19	0	7108.37	0	0	0
NENQLIIFADDTYPR	1	Pat_31B_2.61844.61844.2	ENSG00000189091|SF3B3, ENSG00000189091|+|chr16:g.70595563:A>G']	ENSG00000189091	1	HGNC:10770	69749.984	60284.555	58927.1	54539.543	59192.25	46680.395	0	850.4236	0	0	0
TENPGDASDLQGR	6	Pat_31B_FT.22567.22567.2	ENSG00000118898|PPL, ENSG00000118898|-|chr16:g.4945699:CCTT>C',, ENSG00000118898|-|chr16:g.4947749:G>C',, ENSG00000118898|-|chr16:g.4949235:G>A',, ENSG00000118898|-|chr16:g.4949235:G>A']	ENSG00000118898	1	HGNC:9273	530453.652	806072.4589999999	1077194.8800000001	1037847.678	642711.434	783076.8690000001	28838.31727	45279.25966	0	0	0
EVPVYIGEDSTIAR	4	Pat_31B_1.54191.54191.2	ENSG00000182253|SYNM, ENSG00000182253|+|chr15:g.99672544:C>G',, ENSG00000182253|+|chr15:g.99645781:G>A',, ENSG00000182253|+|chr15:g.99670265:C>T',, ENSG00000182253|+|chr15:g.99671720:A>C',, ENSG00000182253|+|chr15:g.99670103:C>A',, ENSG00000182253|+|chr15:g.99672320:C>T',, ENSG00000182253|+|chr15:g.99671572:G>A',, ENSG00000182253|+|chr15:g.99671572:G>A']	ENSG00000182253	1	HGNC:24466	547421.78	632905.22	880657.6799999999	628855.39	479167.11	1005220.69	12204.6216	50311.5266	0	0	0
VPADTEVVCAPPTAYIDFAR	6	Pat_31B_4.66162.66162.2	ENSG00000111669|TPI1, ENSG00000111669|+|chr12:g.6978340:C>G',, ENSG00000111669|+|chr12:g.6978340:C>G']	ENSG00000111669	1	HGNC:12009	749788.0700000001	435941.37700000004	801519.5960000001	684892.156	1031441.636	401098.068	29760.254699999998	12314.0762	0	0	0
GSFSEQGINEFLR	1	Pat_31B_4.59085.59085.2	ENSG00000143870|PDIA6	ENSG00000143870	1	HGNC:30168	454716.88	214377.95	574445.06	496598.03	2314736.2	330654.97	26894.553	6442.4976	0	0	0
SLSNYPFDFQGAR	1	Pat_31B_5.55871.55871.2	ENSG00000138185|ENTPD1, ENSG00000138185|+|chr10:g.97583045:TCTC>T',, ENSG00000138185|+|chr10:g.97583037:C>G',, ENSG00000138185|+|chr10:g.97583037:C>G']	ENSG00000138185	1	HGNC:3363	108422.9	39250.46	289543.94	258598.12	346754.47	61729.418	12386.976999999999	4144.9326	749.3006	0	0
VIEASFPAGVDSSPR	2	Pat_31B_4.55107.55107.2	ENSG00000107159|CA9, ENSG00000107159|+|chr9:g.35676366:G>A']	ENSG00000107159	1	HGNC:1383	1578325.58	450814.14	478932.32999999996	366307.41000000003	528552.74	458504.29	9524.09	16823.527000000002	0	0	0
AAEEAFVNDIDESSPGTEWER	3	Pat_31B_1.57933.57933.3	ENSG00000122705|CLTA	ENSG00000122705	1	HGNC:2090	282323.506	599239.48	112016.81	175851.638	156109.98700000002	509889.78	0	28405.9394	0	0	0
TVGIDDLTGEPLIQR	2	Pat_31B_2.60975.60975.2	ENSG00000147853|AK3	ENSG00000147853	1	HGNC:17376	1047929.56	203886.33000000002	261866.45	280193.01	374878.44	187557.445	18802.475	7939.5942	0	0	0
YGGLHFSDQVEVFSPPGSDR	2	Pat_31B_5.59379.59379.3	ENSG00000142173|COL6A2, ENSG00000142173|+|chr21:g.47548832:T>G',, ENSG00000142173|+|chr21:g.47549181:C>A',, ENSG00000142173|+|chr21:g.47542031:G>A',, ENSG00000142173|+|chr21:g.47532345:G>A',, ENSG00000142173|+|chr21:g.47545417:G>A',, ENSG00000142173|+|chr21:g.47545417:G>A']	ENSG00000142173	1	HGNC:2212	1122389.7999999998	933296	1129433	1525344.5	2462851.4	1193233	25796.791	24278.585	0	0	0
ATDNEPSQFSEPR	1	Pat_31B_1.28546.28546.2	ENSG00000132205|EMILIN2, ENSG00000132205|+|chr18:g.2891192:A>ATGAC',, ENSG00000132205|+|chr18:g.2885127:G>T',, ENSG00000132205|+|chr18:g.2891573:T>G',, ENSG00000132205|+|chr18:g.2847260:C>T',, ENSG00000132205|+|chr18:g.2891854:C>T',, ENSG00000132205|+|chr18:g.2891846:G>A',, ENSG00000132205|+|chr18:g.2891888:A>G',, ENSG00000132205|+|chr18:g.2892337:T>C',, ENSG00000132205|+|chr18:g.2891557:G>A',, E…	ENSG00000132205	1	HGNC:19881	90515.234	175093.36	91725.37	119290.82	75133.86	611166.6	0	31943.088	0	0	0
GQECEYPPTQDGR	3	Pat_31B_1.19556.19556.2	ENSG00000111142|METAP2, ENSG00000111142|+|chr12:g.95869852:G>A',, ENSG00000111142|+|chr12:g.95907555:T>A',, ENSG00000111142|+|chr12:g.95907555:T>A']	ENSG00000111142	1	HGNC:16672	109094.312	315300.26	72439.176	89366.863	88242.404	208171.274	717.2188	12101.2184	0	0	0
AVTEQGHELSNEER	9	Pat_31B_FT.21894.21894.3	ENSG00000166913|YWHAB	ENSG00000166913	1	HGNC:12849	2659534.697	2128906.2649999997	3505570.708	3485976.395	4506999.875	2536289.017	54796.4987	64536.9761	0	0	0
SPTDWALFTYEGNSNDIR	2	Pat_31B_4.62919.62919.2	ENSG00000136279|DBNL, ENSG00000136279|+|chr7:g.44096482:G>C',, ENSG00000136279|+|chr7:g.44096482:G>C']	ENSG00000136279	1	HGNC:2696	586996.81	289469.886	931996.3500000001	686529.74	1287051.23	297544.615	31606.223599999998	20324.53	0	0	0
TSLEDFYLDEER	1	Pat_31B_1.55005.55005.2	ENSG00000132386|SERPINF1	ENSG00000132386	1	HGNC:8824	205009.16	154086.22	194040.3	246345.55	230730	224474.5	8899.215	11507.261999999999	0	0	0
LLDAQLATGGIVDPR	4	Pat_31B_5.63832.63832.2	ENSG00000178209|PLEC, ENSG00000178209|-|chr8:g.145008183:C>T',, ENSG00000178209|-|chr8:g.144995759:G>A',, ENSG00000178209|-|chr8:g.145016667:C>T',, ENSG00000178209|-|chr8:g.144994888:G>A',, ENSG00000178209|-|chr8:g.144996236:C>G',, ENSG00000178209|-|chr8:g.145010020:G>A',, ENSG00000178209|-|chr8:g.144996968:C>T',, ENSG00000178209|-|chr8:g.144990901:C>T',, ENSG00000178209|-|chr8:g.145001648:C>T',,…	ENSG00000178209	1	HGNC:9069	548509.2999999999	360769.882	582264.6900000001	731468.554	804139.54	380541.42000000004	42301.2195	17850.834300000002	0	0	0
VWDDGIIDPADTR	4	Pat_31B_1.57581.57581.2	ENSG00000131844|MCCC2	ENSG00000131844	1	HGNC:6937	1259577.64	459808.31200000003	221797.406	257536.066	271146.445	443806.506	11440.605800000001	24831.5733	0	0	0
IQGLTVEQAEAVVR	1	Pat_31B_4.58861.58861.2	ENSG00000197102|DYNC1H1, ENSG00000197102|+|chr14:g.102452591:G>A',, ENSG00000197102|+|chr14:g.102446806:A>T',, ENSG00000197102|+|chr14:g.102467294:C>T',, ENSG00000197102|+|chr14:g.102455061:C>T',, ENSG00000197102|+|chr14:g.102502906:C>T',, ENSG00000197102|+|chr14:g.102510245:C>G',, ENSG00000197102|+|chr14:g.102446221:A>C',, ENSG00000197102|+|chr14:g.102446147:G>A',, ENSG00000197102|+|chr14:g.1024…	ENSG00000197102	1	HGNC:2961	446673.22	238287	963977.06	1170994.1	824567.6	330168.34	93432.55	16181.641000000001	0	0	0
VYQSLCPTSWVTDWDEQR	6	Pat_31B_5.67156.67156.2	ENSG00000126267|COX6B1	ENSG00000126267	1	HGNC:2280	2596338.4450000003	1891174.06	1128436.43	1156471.8390000002	2312721.583	1792763.6568	18657.3607	92731.7315	0	0	0
DIGAIAQVHAENGDIIAEEQQR	1	Pat_31B_1.54927.54927.3	ENSG00000092964|DPYSL2, ENSG00000092964|+|chr8:g.26441353:A>C',, ENSG00000092964|+|chr8:g.26441353:A>C']	ENSG00000092964	1	HGNC:3014	63933.062000000005	80374.11	52952.9	67205	114044.33	104416.8	3136.597	7155.994000000001	0	0	0
SENECLGGVPECR	1	Pat_31B_1.32364.32364.2	ENSG00000156273|BACH1, ENSG00000156273|+|chr21:g.30701922:CGAA>C',, ENSG00000156273|+|chr21:g.30715119:C>T',, ENSG00000156273|+|chr21:g.30701922:C>T',, ENSG00000156273|+|chr21:g.30701922:C>T']	ENSG00000156273	1	HGNC:935	55998.9	119321.76	99235.27	66276.586	59023.7	147225.05	0	11103.098	0	0	0
VAPAQPSEEGPGR	4	Pat_31B_1.25950.25950.2	ENSG00000063046|EIF4B	ENSG00000063046	1	HGNC:3285	571859.89	994862.01	338367.746	410554.068	491514.49100000004	863576.71	0	46509.379700000005	0	0	0
VTDATETTITISWR	3	Pat_31B_4.56988.56988.2	ENSG00000115414|FN1, ENSG00000115414|-|chr2:g.216257711:C>T',, ENSG00000115414|-|chr2:g.216271134:C>T',, ENSG00000115414|-|chr2:g.216226799:A>G',, ENSG00000115414|-|chr2:g.216240008:T>C',, ENSG00000115414|-|chr2:g.216240420:T>C',, ENSG00000115414|-|chr2:g.216270961:T>C',, ENSG00000115414|-|chr2:g.216270993:T>C',, ENSG00000115414|-|chr2:g.216226780:C>T',, ENSG00000115414|-|chr2:g.216256459:G>A',, …	ENSG00000115414	1	HGNC:3778	720599.5800000001	679747.83	482571.56	500313.15	642702.56	788362.49	20988.276	39460.286	0	0	0
LVQDVANNTNEEAGDGTTTATVLAR	7	Pat_31B_1.54000.54000.3	ENSG00000144381|HSPD1, ENSG00000144381|-|chr2:g.198358179:C>G',, ENSG00000144381|-|chr2:g.198352688:G>C',, ENSG00000144381|-|chr2:g.198352688:G>C']	ENSG00000144381	1	HGNC:5261	2161030.0039999997	1493705.784	1081054.202	1239359.6730000002	1765291.5429999998	1508888.054	68710.08840000001	78430.60680000001	0	1082.0085	0
SVVCQESDLPDELLYGR	1	Pat_31B_1.62145.62145.2	ENSG00000132434|LANCL2, ENSG00000132434|+|chr7:g.55433739:G>C',, ENSG00000132434|+|chr7:g.55479741:G>T',, ENSG00000132434|+|chr7:g.55466163:A>G',, ENSG00000132434|+|chr7:g.55496104:T>C',, ENSG00000132434|+|chr7:g.55498930:G>A']	ENSG00000132434	1	HGNC:6509	51150.47	47581.23	31370.086	29211.637000000002	46562.684	36189.54	1337.451	1293.5703	0	0	0
LTLTSDESTLIEDGGAR	1	Pat_31B_1.57010.57010.2	ENSG00000111897|SERINC1	ENSG00000111897	1	HGNC:13464	134444.23	406176.78	50044.75	88838.98	72539.8	312635.47	0	25740.123	0	0	0
TAEDYSVDENGQR	5	Pat_31B_FT.20218.20218.2	ENSG00000068366|ACSL4, ENSG00000068366|-|chrX:g.108902656:A>T']	ENSG00000068366	1	HGNC:3571	478981.03	519683.41099999996	203365.745	229479.00799999997	294721.101	470010.182	4529.529	21901.761199999997	0	0	0
NALVSHLDGTTPVCEDIGR	2	Pat_31B_2.53246.53246.3	ENSG00000010256|UQCRC1	ENSG00000010256	1	HGNC:12585	1213954.6	368758.36	538421.97	642833.52	711317.09	384832.8	33527.903999999995	22637.486	0	0	0
LVYQHDDSETTEDDIPFVATR	1	Pat_31B_2.57315.57315.3	ENSG00000173546|CSPG4, ENSG00000173546|-|chr15:g.75975026:C>T',, ENSG00000173546|-|chr15:g.75978026:A>C',, ENSG00000173546|-|chr15:g.75982346:A>G',, ENSG00000173546|-|chr15:g.75982946:G>C',, ENSG00000173546|-|chr15:g.75968877:G>A',, ENSG00000173546|-|chr15:g.75967961:G>A',, ENSG00000173546|-|chr15:g.75968976:T>G',, ENSG00000173546|-|chr15:g.75968675:C>T',, ENSG00000173546|-|chr15:g.75981407:G>A',…	ENSG00000173546	1	HGNC:2466	49085.742	77768.695	32368.977000000003	39837.934	41162.64	72872.36	2221.1536	3816.1755	0	0	0
VSQTDNSITLEWR	2	Pat_31B_4.52644.52644.2	ENSG00000041982|TNC, ENSG00000041982|-|chr9:g.117853174:G>T',, ENSG00000041982|-|chr9:g.117827000:G>A',, ENSG00000041982|-|chr9:g.117798515:C>T',, ENSG00000041982|-|chr9:g.117788857:T>G',, ENSG00000041982|-|chr9:g.117808862:A>C',, ENSG00000041982|-|chr9:g.117835942:G>T',, ENSG00000041982|-|chr9:g.117819471:T>C',, ENSG00000041982|-|chr9:g.117808785:T>A',, ENSG00000041982|-|chr9:g.117815273:G>A',, …	ENSG00000041982	1	HGNC:5318	500566.715	374117.31	529176.3300000001	716358.1000000001	543626.51	744355.75	19251.545	29639.805	0	0	0
VDNLSDEGALNISDR	2	Pat_31B_1.50353.50353.2	ENSG00000113615|SEC24A, ENSG00000113615|+|chr5:g.133997162:C>T']	ENSG00000113615	1	HGNC:10703	330998.96	293792.46	180031.65600000002	176981.7	286647.14400000003	289272.29	10272.5064	14246.6587	0	0	0
AEAGVPAEFSIWTR	7	Pat_31B_5.61963.61963.2	ENSG00000196924|FLNA, ENSG00000196924|-|chrX:g.153581155:C>T',, ENSG00000196924|-|chrX:g.153590917:G>C',, ENSG00000196924|-|chrX:g.153590917:G>C']	ENSG00000196924	1	HGNC:3754	2744863.63	1055769.71	3403214.5399999996	3992845.06	2821081.0199999996	2914869.7539999997	161583.0247	148521.6677	0	0	0
DGTCTVSYLPTAPGDYSIIVR	2	Pat_31B_4.62861.62861.2	ENSG00000128591|FLNC, ENSG00000128591|+|chr7:g.128487762:C>T',, ENSG00000128591|+|chr7:g.128483582:T>C',, ENSG00000128591|+|chr7:g.128494159:C>T',, ENSG00000128591|+|chr7:g.128485123:G>A',, ENSG00000128591|+|chr7:g.128480715:G>A',, ENSG00000128591|+|chr7:g.128486412:G>A',, ENSG00000128591|+|chr7:g.128496611:G>A',, ENSG00000128591|+|chr7:g.128488745:G>A',, ENSG00000128591|+|chr7:g.128493010:C>T',,…	ENSG00000128591	1	HGNC:3756	91136.895	74972.8837	110515.81	110500.416	105547.04999999999	72213.23999999999	954.8519	1991.8369	0	0	0
QSGQCLDIDECR	16	Pat_31B_1.31888.31888.2	ENSG00000140092|FBLN5, ENSG00000140092|-|chr14:g.92353538:A>C',, ENSG00000140092|-|chr14:g.92349379:C>G',, ENSG00000140092|-|chr14:g.92349379:C>G']	ENSG00000140092	1	HGNC:3602	4029148.9919999996	3731198.3619999997	2066140.6215	3330179.0689999997	3052194.647	9247818.58	39904.57000000001	387779.2036	2255.4531500000003	0	0
VNPTVFFDIAVDGEPLGR	5	Pat_31B_5.72201.72201.2	ENSG00000196262|PPIA	ENSG00000196262	1	HGNC:9253	693804.442	244383.699	1239854.646	1069627.469	1361195.14	253776.86200000002	53188.09485	10562.5228	0	0	0
TGEPDEEEGTFR	1	Pat_31B_FT.26184.26184.2	ENSG00000266964|FXYD1	ENSG00000266964	1	HGNC:4025	61581.895	34792.855	37737.652	45461.56	46333.773	57078.043	2407.2427	3693.1777	0	0	0
FGGEHVPNSPFQVTALAGDQPSVQPPLR	4	Pat_31B_5.68615.68615.4	ENSG00000196924|FLNA, ENSG00000196924|-|chrX:g.153581155:C>T',, ENSG00000196924|-|chrX:g.153590917:G>C',, ENSG00000196924|-|chrX:g.153590917:G>C']	ENSG00000196924	1	HGNC:3754	214231.448	125121.69900000002	291234.295	292074.42799999996	399231.78	136507.47199999998	19378.1463	5251.903550000001	0	0	0
AGVEEQEGLLSFQEDR	1	Pat_31B_1.53857.53857.2	ENSG00000167880|EVPL, ENSG00000167880|-|chr17:g.74006272:C>A',, ENSG00000167880|-|chr17:g.74015086:C>T',, ENSG00000167880|-|chr17:g.74011575:G>C',, ENSG00000167880|-|chr17:g.74011633:G>A',, ENSG00000167880|-|chr17:g.74011633:G>A']	ENSG00000167880	1	HGNC:3503	40162.937999999995	58193.434	386388.94	445448.16	33612.812000000005	55356.297	14955.694	3979.6982	0	0	0
SEDGVEGDLGETQSR	2	Pat_31B_FT.29745.29745.2	ENSG00000124942|AHNAK, ENSG00000124942|-|chr11:g.62295776:T>G',, ENSG00000124942|-|chr11:g.62290365:T>C',, ENSG00000124942|-|chr11:g.62295549:C>T',, ENSG00000124942|-|chr11:g.62296271:G>A',, ENSG00000124942|-|chr11:g.62287549:C>T',, ENSG00000124942|-|chr11:g.62300583:C>T',, ENSG00000124942|-|chr11:g.62294188:T>G',, ENSG00000124942|-|chr11:g.62299055:T>C',, ENSG00000124942|-|chr11:g.62285441:A>G',…	ENSG00000124942	1	HGNC:347	51225.195999999996	135484.177	60915.963	92338.25	76278.204	121012.175	0	5486.3331	0	0	0
EISEGDEVEVYSR	4	Pat_31B_1.41824.41824.2	ENSG00000114416|FXR1, ENSG00000114416|+|chr3:g.180666227:C>CA',, ENSG00000114416|+|chr3:g.180685931:G>A',, ENSG00000114416|+|chr3:g.180669090:C>T',, ENSG00000114416|+|chr3:g.180669210:C>T',, ENSG00000114416|+|chr3:g.180633391:G>T']	ENSG00000114416	1	HGNC:4023	250287.73100000003	944415.48	620793.92	806309.7829999999	196632.066	429295.63	38014.633	15293.603200000001	0	0	0
EDAVEVLAIDNTSVR	1	Pat_31B_1.57587.57587.2	ENSG00000146085|MUT, ENSG00000146085|-|chr6:g.49412449:G>C',, ENSG00000146085|-|chr6:g.49403282:T>C',, ENSG00000146085|-|chr6:g.49403284:C>T',, ENSG00000146085|-|chr6:g.49407968:G>A',, ENSG00000146085|-|chr6:g.49416553:G>A']	ENSG00000146085	1	HGNC:7526	83987.06	72245.305	24233.584	36816.348	43932.04	53168.344000000005	0	2920.0312	0	0	0
RPTEICADPQFIIGGATR	1	Pat_31B_5.56045.56045.3	ENSG00000162909|CAPN2, ENSG00000162909|+|chr1:g.223949898:G>A',, ENSG00000162909|+|chr1:g.223931867:G>A',, ENSG00000162909|+|chr1:g.223951909:C>T',, ENSG00000162909|+|chr1:g.223900424:C>G',, ENSG00000162909|+|chr1:g.223939763:G>A']	ENSG00000162909	1	HGNC:1479	246198.7	291960.9	486543.12	400262.16	693182.9	224231.44	23480.938	7489.1133	0	0	0
DTEDQEDQVDPR	1	Pat_31B_FT.15353.15353.2	ENSG00000115718|PROC, ENSG00000115718|+|chr2:g.128186331:G>A',, ENSG00000115718|+|chr2:g.128186235:G>A',, ENSG00000115718|+|chr2:g.128180750:G>C',, ENSG00000115718|+|chr2:g.128186287:A>G',, ENSG00000115718|+|chr2:g.128186287:A>G']	ENSG00000115718	1	HGNC:9451	26048.62	93579.31	11247.866000000002	16875.215	15892.412	54750.12	0	1358.0654	0	0	0
SDLGPSYGGWQVLDATPQER	3	Pat_31B_4.58623.58623.3	ENSG00000125780|TGM3, ENSG00000125780|+|chr20:g.2312717:C>T',, ENSG00000125780|+|chr20:g.2312808:A>C',, ENSG00000125780|+|chr20:g.2290958:G>A',, ENSG00000125780|+|chr20:g.2312836:C>G',, ENSG00000125780|+|chr20:g.2291025:T>C',, ENSG00000125780|+|chr20:g.2293658:G>T']	ENSG00000125780	1	HGNC:11779	263676.592	234839.862	744940.5100000001	625739.97	471796.21	276658.028	36459.715	15837.625	0	0	0
ANDTTFGLAAGVFTR	1	Pat_31B_5.61974.61974.2	ENSG00000143149|ALDH9A1, ENSG00000143149|-|chr1:g.165648813:C>G',, ENSG00000143149|-|chr1:g.165648813:C>G']	ENSG00000143149	1	HGNC:412	138615.33	48101.824	196230.86	137821.92	183755.9	59456.585999999996	5816.8843	4790.2075	0	0	0
AAELIANSLATAGDGLIELR	4	Pat_31B_5.72303.72303.2	ENSG00000167085|PHB, ENSG00000167085|-|chr17:g.47484147:C>T',, ENSG00000167085|-|chr17:g.47484147:C>T']	ENSG00000167085	1	HGNC:8912	1069920.54	330459.18	1675500.85	1567592.19	2619141.5549999997	332341.33200000005	71662.67050000001	9164.298	1920.558	0	0
ELTNQQEASVER	4	Pat_31B_FT.26138.26138.2	ENSG00000204843|DCTN1, ENSG00000204843|-|chr2:g.74598279:C>A',, ENSG00000204843|-|chr2:g.74598690:C>A',, ENSG00000204843|-|chr2:g.74593929:G>A',, ENSG00000204843|-|chr2:g.74604790:T>C',, ENSG00000204843|-|chr2:g.74604790:T>C']	ENSG00000204843	1	HGNC:2711	408564.114	381429.946	192536.76499999998	229070.20299999998	267722.16099999996	505781.94200000004	0	19706.3285	0	0	0
SLYDEVAAQGEVVR	4	Pat_31B_1.51549.51549.2	ENSG00000136628|EPRS, ENSG00000136628|-|chr1:g.220160626:T>A',, ENSG00000136628|-|chr1:g.220206982:A>C',, ENSG00000136628|-|chr1:g.220206982:A>C']	ENSG00000136628	1	HGNC:3418	1609659.145	1892236.0999999999	725156.73	758006.83	838301.91	1442624.7	13470.045	69601.9575	0	0	0
LDGLVETPTGYIESLPR	1	Pat_31B_4.69232.69232.2	ENSG00000187109|NAP1L1, ENSG00000187109|-|chr12:g.76448864:C>T',, ENSG00000187109|-|chr12:g.76448864:C>T']	ENSG00000187109	1	HGNC:7637	90159.1	112441.91	102586.664	115712.71	290142.9	107679.59	8896.704	2782.46	0	0	0
YHTINGHNAEVR	16	Pat_31B_5.17949.17949.2	ENSG00000122566|HNRNPA2B1, ENSG00000122566|-|chr7:g.26233222:C>T',, ENSG00000122566|-|chr7:g.26237461:T>C',, ENSG00000122566|-|chr7:g.26237461:T>C']	ENSG00000122566	1	HGNC:5033	3876788.5700000003	4334151.468	2559126.643	2658975.683	2798979.7139999997	4904380.182	54373.80575	537073.1749999999	9643.935	0	0
LGTFEVEDQIEAAR	3	Pat_31B_1.58068.58068.2	ENSG00000197635|DPP4, ENSG00000197635|-|chr2:g.162868446:C>G',, ENSG00000197635|-|chr2:g.162865081:C>T']	ENSG00000197635	1	HGNC:3009	356531.328	537434.746	223369.548	279165.324	459873.51	726475.1599999999	0	33627.8704	0	0	0
DAAEPVEDEAER	2	Pat_31B_FT.23912.23912.2	ENSG00000165752|STK32C, ENSG00000165752|-|chr10:g.134021621:G>T',, ENSG00000165752|-|chr10:g.134121088:C>G',, ENSG00000165752|-|chr10:g.134059405:T>A',, ENSG00000165752|-|chr10:g.134059405:T>A']	ENSG00000165752	1	HGNC:21332	11936.159	61322.758	5676.394	11594.928999999998	8839.695	57090.7	0	1124.5189	0	0	0
LVEWIIVQCGPDVGRPDR	5	Pat_31B_5.69950.69950.3	ENSG00000149591|TAGLN, ENSG00000149591|+|chr11:g.117073799:G>A',, ENSG00000149591|+|chr11:g.117073799:G>A']	ENSG00000149591	1	HGNC:11553	5469039.48	973763.2320000001	6015921.365999999	5729397.04	7082199.25	1090767	364155.3475	39071.224200000004	0	0	0
GVGQADWTPDLGLR	1	Pat_31B_4.57892.57892.2	ENSG00000149115|TNKS1BP1, ENSG00000149115|-|chr11:g.57088022:G>T',, ENSG00000149115|-|chr11:g.57080530:C>A',, ENSG00000149115|-|chr11:g.57076158:C>T',, ENSG00000149115|-|chr11:g.57080076:C>T',, ENSG00000149115|-|chr11:g.57075947:T>A',, ENSG00000149115|-|chr11:g.57075947:T>A']	ENSG00000149115	1	HGNC:19081	256282.55	118099.73	169565.23	169595.98	200627.52	111448.484	6821.4795	8021.919	987.8926	0	0
EGEGGLSLQVEPEWR	1	Pat_31B_1.56213.56213.2	ENSG00000155363|MOV10, ENSG00000155363|+|chr1:g.113232720:G>A',, ENSG00000155363|+|chr1:g.113238858:T>A',, ENSG00000155363|+|chr1:g.113238858:T>A']	ENSG00000155363	1	HGNC:7200	85472.836	117629.57	72951.54	76184.64	49545.22	138490.03	0	7856.1587	0	0	0
FLTNGPSSSPGQER	1	Pat_31B_5.42939.42939.2	ENSG00000105357|MYH14, ENSG00000105357|+|chr19:g.50775819:C>CGCCTACG',, ENSG00000105357|+|chr19:g.50713910:C>G',, ENSG00000105357|+|chr19:g.50805087:A>T',, ENSG00000105357|+|chr19:g.50789769:C>T',, ENSG00000105357|+|chr19:g.50753007:G>A',, ENSG00000105357|+|chr19:g.50771511:C>T',, ENSG00000105357|+|chr19:g.50784977:G>A',, ENSG00000105357|+|chr19:g.50781512:G>A',, ENSG00000105357|+|chr19:g.5078151…	ENSG00000105357	1	HGNC:23212	33238.543	37497.953	64868.77	45855.426	258295.47	56037.605	1899.5945	1618.4695	0	0	0
FDDGAGGDNEVQR	4	Pat_31B_1.25581.25581.2	ENSG00000161057|PSMC2, ENSG00000161057|+|chr7:g.103008442:A>C',, ENSG00000161057|+|chr7:g.103008442:A>C']	ENSG00000161057	1	HGNC:9548	328057.108	298296.378	321762.79	304021.14300000004	342488.761	298720.271	12626.124799999998	14141.615699999998	0	0	0
TQAVFNHTEDYVLLPDER	1	Pat_31B_2.57078.57078.3	ENSG00000101138|CSTF1, ENSG00000101138|+|chr20:g.54972782:C>T',, ENSG00000101138|+|chr20:g.54970681:G>A',, ENSG00000101138|+|chr20:g.54974293:G>A']	ENSG00000101138	1	HGNC:2483	124326.375	177458.44	113685.43	112808.445	120057.91	164911.06	10250.2705	10724.455	0	0	0
EAQTLDSQIQETN	3	Pat_31B_FT.38719.38719.2	ENSG00000047849|MAP4, ENSG00000047849|-|chr3:g.47913464:C>G',, ENSG00000047849|-|chr3:g.47894771:C>A']	ENSG00000047849	1	HGNC:6862	110484.701	134530.872	97531.975	107979.841	169383.646	163572.78999999998	1820.9751	8292.896799999999	0	0	0
HQAFEAELHANADR	8	Pat_31B_2.33006.33006.3	ENSG00000197694|SPTAN1, ENSG00000197694|+|chr9:g.131388718:A>C',, ENSG00000197694|+|chr9:g.131388814:C>T',, ENSG00000197694|+|chr9:g.131379968:G>A',, ENSG00000197694|+|chr9:g.131388752:A>G',, ENSG00000197694|+|chr9:g.131346711:G>A',, ENSG00000197694|+|chr9:g.131344110:C>T',, ENSG00000197694|+|chr9:g.131341955:G>C',, ENSG00000197694|+|chr9:g.131341955:G>C']	ENSG00000197694	1	HGNC:11273	2587757.055	1517837.216	1141797.1409999998	1115964.395	1417186.0799999998	1430935.706	30421.5961	71306.7943	0	723.7883	0
WTELAGCTADFR	2	Pat_31B_4.56013.56013.2	ENSG00000169223|LMAN2, ENSG00000169223|-|chr5:g.176759242:C>T']	ENSG00000169223	1	HGNC:16986	819254.44	396049.43	855210.48	649199.65	1332406.65	445168.27999999997	22225.6947	25277.7206	0	0	0
SPSGGAAGPLLTPSQSLDGSR	2	Pat_31B_5.50807.50807.2	ENSG00000178695|KCTD12	ENSG00000178695	1	HGNC:14678	279357.577	173171.597	219191.652	272394.853	327989.66699999996	212158.671	12974.048999999999	9955.3953	0	0	0
ITPSYVAFTPEGER	8	Pat_31B_4.55394.55394.2	ENSG00000044574|HSPA5, ENSG00000044574|-|chr9:g.128001036:A>G']	ENSG00000044574	1	HGNC:5238	16169117.3	4062391.53	3725975.0749999997	3410836.7840000005	4572332.2299999995	4072260.9	115864.6072	117659.2985	0	0	0
SLLTEADAGHTEFTDEVYQNESR	1	Pat_31B_1.54318.54318.3	ENSG00000138119|MYOF, ENSG00000138119|-|chr10:g.95168639:T>G',, ENSG00000138119|-|chr10:g.95147609:G>A',, ENSG00000138119|-|chr10:g.95111455:T>A',, ENSG00000138119|-|chr10:g.95072940:G>A',, ENSG00000138119|-|chr10:g.95085678:G>A',, ENSG00000138119|-|chr10:g.95211838:C>A',, ENSG00000138119|-|chr10:g.95159187:C>T',, ENSG00000138119|-|chr10:g.95159187:C>T']	ENSG00000138119	1	HGNC:3656	50367.297	95777.97	33366.715	51933.992	45788.316	133348.61	0	6509.915	0	0	0
LLDEEEATDNDLR	6	Pat_31B_1.47953.47953.2	ENSG00000170248|PDCD6IP, ENSG00000170248|+|chr3:g.33906919:C>A',, ENSG00000170248|+|chr3:g.33906919:C>A']	ENSG00000170248	1	HGNC:8766	986466.814	439908.191	878518.665	854532.59	928988.0179999999	445933.941	9523.3504	9987.221099999999	0	0	0
GHTPTQPGALNQR	5	Pat_31B_4.21267.21267.2	ENSG00000142798|HSPG2, ENSG00000142798|-|chr1:g.22198768:C>T',, ENSG00000142798|-|chr1:g.22159871:A>G',, ENSG00000142798|-|chr1:g.22173967:G>A',, ENSG00000142798|-|chr1:g.22178616:A>G',, ENSG00000142798|-|chr1:g.22191402:G>C',, ENSG00000142798|-|chr1:g.22201203:G>C',, ENSG00000142798|-|chr1:g.22175254:G>C',, ENSG00000142798|-|chr1:g.22178110:C>T',, ENSG00000142798|-|chr1:g.22149941:G>C',, ENSG000…	ENSG00000142798	1	HGNC:5273	1192490.286	640266.621	837395.1900000001	1081351.699	1009971.792	931220.4820000001	2286.6375	12773.118	1368.7502	0	0
HEERPDEHGFVAR	5	Pat_31B_1.19235.19235.2	ENSG00000004776|HSPB6	ENSG00000004776	1	HGNC:26511	448358.277	335670.838	325683.36000000004	593181.6950000001	403584.31000000006	698688.806	20668.1701	33645.306469999996	0	0	0
EQYQQQQQWGSR	1	Pat_31B_2.23092.23092.2	ENSG00000138668|HNRNPD, ENSG00000138668|-|chr4:g.83280653:G>C',, ENSG00000138668|-|chr4:g.83277831:T>A',, ENSG00000138668|-|chr4:g.83277831:T>A']	ENSG00000138668	1	HGNC:5036	42716.57	32312.176	32925.645	37086.363	44565.027	31428.834	2464.0564	1220.585	0	0	0
EEEAIQLDGLNASQIR	3	Pat_31B_1.55022.55022.2	ENSG00000166598|HSP90B1	ENSG00000166598	1	HGNC:12028	10324690.44	1962759.24	13585213.86	11377079.99	6527380.220000001	15125365.83	4718.889	444902.254	0	0	0
VCLEITEDGGDSIEVPGAR	3	Pat_31B_1.60437.60437.2	ENSG00000206075|SERPINB5, ENSG00000206075|+|chr18:g.61170880:CCATCCCTTTATTTACAT>C']	ENSG00000206075	1	HGNC:8949	90677.2456	165802.3405	176332.02000000002	225559.41999999998	104061.197	174472.049	7358.941699999999	7375.5560000000005	0	0	0
ENLATVEGNFASIDER	1	Pat_31B_1.55939.55939.2	ENSG00000175203|DCTN2, ENSG00000175203|-|chr12:g.57927879:G>A',, ENSG00000175203|-|chr12:g.57927879:G>A']	ENSG00000175203	1	HGNC:2712	109453.03	50613.65	113155.28	93347.67	174182.94	51077.86	3910.6265	1961.3767	0	0	0
QADYVPSDQDLLR	2	Pat_31B_1.49503.49503.2	ENSG00000087460|GNAS, ENSG00000087460|+|chr20:g.57428599:C>A',, ENSG00000087460|+|chr20:g.57429521:G>A',, ENSG00000087460|+|chr20:g.57429890:C>T',, ENSG00000087460|+|chr20:g.57429311:G>A',, ENSG00000087460|+|chr20:g.57484420:C>T',, ENSG00000087460|+|chr20:g.57484598:C>T',, ENSG00000087460|+|chr20:g.57430145:C>T',, ENSG00000087460|+|chr20:g.57428891:G>A',, ENSG00000087460|+|chr20:g.57430254:G>A',,…	ENSG00000087460	1	HGNC:4392	972296.11	652399.17	349048.556	415633.64999999997	527262.06	412234.53	13214.122	21092.8235	0	0	0
SAYQTIDSAEAPADPFAVPEGR	2	Pat_31B_1.57565.57565.3	ENSG00000177674|AGTRAP	ENSG00000177674	1	HGNC:13539	173751.801	226547.47600000002	157506.41	163757.095	165816.403	223204.67500000002	9954.47	12609.075499999999	0	0	0
YSQTGNYELAVALSR	1	Pat_31B_4.54098.54098.2	ENSG00000244038|DDOST	ENSG00000244038	1	HGNC:2728	535557.44	98494.14	277811.66	221765.81	593330	88396.414	11846.962	4320.3755	0	0	0
FASEASGYQDNIAR	8	Pat_31B_5.41973.41973.2	ENSG00000175084|DES, ENSG00000175084|+|chr2:g.220290391:G>C',, ENSG00000175084|+|chr2:g.220283497:C>T',, ENSG00000175084|+|chr2:g.220284847:A>T',, ENSG00000175084|+|chr2:g.220283360:C>T']	ENSG00000175084	1	HGNC:2770	2190756.3589999997	1308720.35	17827687.814999998	9495817.825	8326387.0600000005	1918652.72	195967.4545	73312.8655	0	0	0
DNHLLGTFDLTGIPPAPR	6	Pat_31B_5.67802.67802.3	ENSG00000044574|HSPA5, ENSG00000044574|-|chr9:g.128001036:A>G']	ENSG00000044574	1	HGNC:5238	1495323.94	1084357.038	1150629.21	1008484.4500000001	1744390.16	909248.782	54478.884399999995	49298.033800000005	0	0	0
VGAHAGEYGAEALER	55	Pat_31B_1.38176.38176.2	ENSG00000188536|HBA2	ENSG00000188536	1	HGNC:4824	141457968.37800002	37421238.02200001	121942023.76099999	69085613.84800002	64723571.303	29357150.51600001	1362593.9011000004	594765.2313999999	0	880.83417	0
VASTENGIIFGNIVYDVSGAASDR	1	Pat_31B_4.71025.71025.3	ENSG00000129083|COPB1, ENSG00000129083|-|chr11:g.14515224:C>G',, ENSG00000129083|-|chr11:g.14502334:G>A',, ENSG00000129083|-|chr11:g.14501184:C>T',, ENSG00000129083|-|chr11:g.14504631:A>C',, ENSG00000129083|-|chr11:g.14496046:G>A',, ENSG00000129083|-|chr11:g.14496046:G>A']	ENSG00000129083	1	HGNC:2231	99966.35	67039.71	145245.48	127508.06	187324.97	63134.21	8814.643	3459.1213	0	0	0
TTLPTFQSPEFSVTR	2	Pat_31B_5.60621.60621.2	ENSG00000089006|SNX5, ENSG00000089006|-|chr20:g.17934731:C>A',, ENSG00000089006|-|chr20:g.17936047:C>A',, ENSG00000089006|-|chr20:g.17923816:T>C',, ENSG00000089006|-|chr20:g.17923816:T>C']	ENSG00000089006	1	HGNC:14969	251574.72	154078.153	275878.27999999997	250887.33500000002	416793.83999999997	146915.293	14642.997	9281.802800000001	0	0	0
ASDAEGDVAALNR	7	Pat_31B_1.36989.36989.2	ENSG00000167460|TPM4, ENSG00000167460|+|chr19:g.16192795:C>T',, ENSG00000167460|+|chr19:g.16192795:C>T']	ENSG00000167460	1	HGNC:12013	1099099.8329999999	1125199.452	1282886.5869999998	1297675.345	1804847.449	2064178.56	27837.475999999995	78261.1645	0	0	0
ALTSQLTDEELAQGR	2	Pat_31B_1.50669.50669.2	ENSG00000082212|ME2, ENSG00000082212|+|chr18:g.48458662:G>A']	ENSG00000082212	1	HGNC:6984	1618918.7	420968.47	223538.62	215907.75	489558.22	238087.87	8475.7243	16544.3027	0	0	0
ELQTAQAQLSEWR	1	Pat_31B_4.52529.52529.2	ENSG00000105357|MYH14, ENSG00000105357|+|chr19:g.50713910:C>G',, ENSG00000105357|+|chr19:g.50805087:A>T',, ENSG00000105357|+|chr19:g.50789769:C>T',, ENSG00000105357|+|chr19:g.50753007:G>A',, ENSG00000105357|+|chr19:g.50771511:C>T',, ENSG00000105357|+|chr19:g.50784977:G>A',, ENSG00000105357|+|chr19:g.50781512:G>A',, ENSG00000105357|+|chr19:g.50781512:G>A']	ENSG00000105357	1	HGNC:23212	128586.56	113121.086	131828.61	132270.36	229330.42	136192.06	0	7502.828	0	0	0
TCVDVDECATGR	2	Pat_31B_1.27724.27724.2	ENSG00000168743|NPNT, ENSG00000168743|+|chr4:g.106859549:G>C',, ENSG00000168743|+|chr4:g.106859549:G>C']	ENSG00000168743	1	HGNC:27405	282702.07800000004	592730.0580000001	93049.73240000001	446753.898	464285.208	419103.84500000003	19898.413549999997	9819.1084	0	0	0
SLGDDISSETSGDFR	1	Pat_31B_1.47181.47181.2	ENSG00000138772|ANXA3	ENSG00000138772	1	HGNC:541	503108.5	272218.34	133627.45	130791.37	489389.47	309856.22	0	13545.527	0	0	0
QYAGYDYSQQGR	1	Pat_31B_2.24546.24546.2	ENSG00000145817|YIPF5, ENSG00000145817|-|chr5:g.143539969:C>T',, ENSG00000145817|-|chr5:g.143539969:C>T']	ENSG00000145817	1	HGNC:24877	96547.7	167380.44	41279.465	54606.062000000005	62297.047	112755.805	0	6788.584	0	0	0
SSGVPVDGFYTEEVR	2	Pat_31B_2.50917.50917.2	ENSG00000135778|NTPCR	ENSG00000135778	1	HGNC:28204	334545.2	253717.3	199504.141	191045.66	206669.38	230847.03	0	10367.6775	0	0	0
EHQHEEIQNVR	9	Pat_31B_FT.11503.11503.2	ENSG00000184743|ATL3, ENSG00000184743|-|chr11:g.63426373:C>G',, ENSG00000184743|-|chr11:g.63426526:C>T',, ENSG00000184743|-|chr11:g.63426526:C>T']	ENSG00000184743	1	HGNC:24526	205003.278	296237.6254	194884.771	243033.079	227587.55169999998	271487.819	2181.9409	11083.906299999999	0	0	0
LGQGAHHAAGQAGK	13	Pat_31B_5.21712.21712.3	ENSG00000189001|SBSN, ENSG00000189001|-|chr19:g.36018588:G>A']	ENSG00000189001	1	HGNC:24950	128292092.8367	68104912.418	30753674.18	36832712.054	15506776.850999998	67049164.6125	454843.6173	3679877.1276999996	0	0	0
EVFSSCSSEVVLSGDDEEYQR	1	Pat_31B_1.51461.51461.2	ENSG00000124942|AHNAK, ENSG00000124942|-|chr11:g.62295776:T>G',, ENSG00000124942|-|chr11:g.62290365:T>C',, ENSG00000124942|-|chr11:g.62295549:C>T',, ENSG00000124942|-|chr11:g.62296271:G>A',, ENSG00000124942|-|chr11:g.62287549:C>T',, ENSG00000124942|-|chr11:g.62300583:C>T',, ENSG00000124942|-|chr11:g.62294188:T>G',, ENSG00000124942|-|chr11:g.62299055:T>C',, ENSG00000124942|-|chr11:g.62285441:A>G',…	ENSG00000124942	1	HGNC:347	54185.56	63780.152	76443.484	111930.09	43432.234000000004	113269.78	5993.6704	2259.57	0	0	0
NAVTQEFGPVPDTAR	5	Pat_31B_4.48533.48533.2	ENSG00000100412|ACO2, ENSG00000100412|+|chr22:g.41914559:G>A',, ENSG00000100412|+|chr22:g.41924576:G>A',, ENSG00000100412|+|chr22:g.41924576:G>A']	ENSG00000100412	1	HGNC:118	2864813.32	588201.464	348843.68500000006	359051.27700000006	397041.539	729030.33	7281.543000000001	34050.592000000004	0	0	0
SQGGEPTYNVAVGR	1	Pat_31B_2.34274.34274.2	ENSG00000070087|PFN2, ENSG00000070087|-|chr3:g.149683989:C>A',, ENSG00000070087|-|chr3:g.149683989:C>A']	ENSG00000070087	1	HGNC:8882	125291.914	228122.52	53242.085999999996	95163.92	90010.63	133162.64	0	5384.3413	0	0	0
DQTPDENEEVIVR	2	Pat_31B_FT.37688.37688.2	ENSG00000073792|IGF2BP2, ENSG00000073792|-|chr3:g.185407146:G>A',, ENSG00000073792|-|chr3:g.185407146:G>A']	ENSG00000073792	1	HGNC:28867	80079.764	175349.354	21536.215000000004	33554.565	58785.295	50410.886	990.8606	1219.9	0	0	0
LDVTTQTPLTPEQLR	1	Pat_31B_4.59159.59159.2	ENSG00000124608|AARS2, ENSG00000124608|-|chr6:g.44279966:C>T',, ENSG00000124608|-|chr6:g.44268909:G>A',, ENSG00000124608|-|chr6:g.44274067:C>T']	ENSG00000124608	1	HGNC:21022	107931.586	99191.56	60363.23	62768.758	80169.52	126446.016	5135.03	5966.879	0	0	0
VSDSISAQYPVVDHEFDAVVVGAGGAGLR	4	Pat_31B_4.68282.68282.4	ENSG00000073578|SDHA, ENSG00000073578|+|chr5:g.225649:C>T',, ENSG00000073578|+|chr5:g.225649:C>T']	ENSG00000073578	1	HGNC:10680	342525.064	127112.082	182258.945	152717.22	285247.897	125770.1	6825.43725	4989.805399999999	0	0	0
AAQVAQDEEIAR	2	Pat_31B_1.32946.32946.2	ENSG00000152492|CCDC50	ENSG00000152492	1	HGNC:18111	303989.92	677750.5900000001	146239.6	185899.442	162833.532	517507.026	0	25829.899	0	0	0
EALELTDTGLLSGSEER	2	Pat_31B_1.59713.59713.2	ENSG00000197102|DYNC1H1, ENSG00000197102|+|chr14:g.102452591:G>A',, ENSG00000197102|+|chr14:g.102446806:A>T',, ENSG00000197102|+|chr14:g.102467294:C>T',, ENSG00000197102|+|chr14:g.102455061:C>T',, ENSG00000197102|+|chr14:g.102502906:C>T',, ENSG00000197102|+|chr14:g.102510245:C>G',, ENSG00000197102|+|chr14:g.102446221:A>C',, ENSG00000197102|+|chr14:g.102446147:G>A',, ENSG00000197102|+|chr14:g.1024…	ENSG00000197102	1	HGNC:2961	324092.31	459175.64	233011.69	243623.75	251320.78600000002	427945.8	0	23414.072999999997	0	0	0
GQEVETSVTYYR	2	Pat_31B_1.38015.38015.2	ENSG00000103018|CYB5B	ENSG00000103018	1	HGNC:24374	490810.97	355521.91000000003	253871.06	290983.49	432399.62	645828.3200000001	0	33144.08	0	0	0
HQAFEAELSANQSR	5	Pat_31B_2.35860.35860.2	ENSG00000197694|SPTAN1, ENSG00000197694|+|chr9:g.131388718:A>C',, ENSG00000197694|+|chr9:g.131388814:C>T',, ENSG00000197694|+|chr9:g.131379968:G>A',, ENSG00000197694|+|chr9:g.131388752:A>G',, ENSG00000197694|+|chr9:g.131346711:G>A',, ENSG00000197694|+|chr9:g.131344110:C>T',, ENSG00000197694|+|chr9:g.131341955:G>C',, ENSG00000197694|+|chr9:g.131341955:G>C']	ENSG00000197694	1	HGNC:11273	2511677.795	1855751.46	1308414.253	1398659.605	2495972.466	1631818.8739999998	52874.994000000006	85900.7692	0	0	0
HECQANGPEDLNR	8	Pat_31B_1.16060.16060.2	ENSG00000125868|DSTN	ENSG00000125868	1	HGNC:15750	373169.0349999999	433024.76	758914.8970000001	790627.303	695034.05	585183.771	23614.4369	32213.684100000002	0	0	0
ATAEQISSQTGNK	3	Pat_31B_4.35392.35392.2	ENSG00000104325|DECR1	ENSG00000104325	1	HGNC:2753	3507766.14	6873751.05	2091548.3599999999	2330619.77	3278967.81	6160258.251999999	0	288874.43	0	0	0
AVTELNEPLSNEDR	7	Pat_31B_1.46269.46269.2	ENSG00000128245|YWHAH	ENSG00000128245	1	HGNC:12853	718334.232	958957.79	1087048.399	951127.6479999999	2888685.8700000006	851890.73	36923.59795	24083.0273	0	0	0
PGPTPSGTNVGSSGR	2	Pat_31B_4.25139.25139.2	ENSG00000106803|SEC61B, ENSG00000106803|+|chr9:g.101992629:C>A']	ENSG00000106803	1	HGNC:16993	370449.8	207318.01	45799.704	49063.604999999996	51846.913	274649.952	1225.9366	11692.482759999999	0	0	0
SSEDPNEDIVER	10	Pat_31B_FT.27782.27782.2	ENSG00000132465|JCHAIN	ENSG00000132465	1	HGNC:5713	8399739.368	3269645.9100000006	1556225.2270000002	1555251.1009999998	4707297.608000001	3748494.215	1957.1172	100053.099	0	0	0
EEDPATGTGDPPR	2	Pat_31B_FT.18646.18646.2	ENSG00000111667|USP5, ENSG00000111667|+|chr12:g.6965514:C>T',, ENSG00000111667|+|chr12:g.6961356:A>G',, ENSG00000111667|+|chr12:g.6969334:C>T',, ENSG00000111667|+|chr12:g.6970717:G>A',, ENSG00000111667|+|chr12:g.6970717:G>A']	ENSG00000111667	1	HGNC:12628	86064.396	62963.341	60734.162	58105.736000000004	72906.712	74499.63699999999	1085.1041	2001.1127	0	0	0
AFLEVNEEGSEAAASTAVVIAGR	2	Pat_31B_2.65069.65069.3	ENSG00000117601|SERPINC1	ENSG00000117601	1	HGNC:775	103310.88200000001	146775.607	100744.449	116583.175	105542.675	119442.34300000001	2688.0508	4759.4262	0	0	0
EGGSIPVTLTFQEATGK	5	Pat_31B_4.65087.65087.2	ENSG00000133313|CNDP2, ENSG00000133313|+|chr18:g.72176114:C>G',, ENSG00000133313|+|chr18:g.72176114:C>G']	ENSG00000133313	1	HGNC:24437	4066852.62	1209077.404	2017434.487	2061624.285	2800274.1450000005	1583720.46	93643.7659	82575.6838	0	0	0
GGLVSDAYGEDDFSR	1	Pat_31B_1.46742.46742.2	ENSG00000161526|SAP30BP, ENSG00000161526|+|chr17:g.73664659:A>G',, ENSG00000161526|+|chr17:g.73664659:A>G']	ENSG00000161526	1	HGNC:30785	258276.1	528508.3	122517.12	141872.7	148456.42	449276.38	0	17764.12	0	0	0
SVEDAQDVSLALTQR	4	Pat_31B_4.53303.53303.2	ENSG00000163359|COL6A3, ENSG00000163359|-|chr2:g.238249544:GA>G',, ENSG00000163359|-|chr2:g.238275518:AC>A',, ENSG00000163359|-|chr2:g.238280477:G>A',, ENSG00000163359|-|chr2:g.238283189:G>A',, ENSG00000163359|-|chr2:g.238296320:C>T',, ENSG00000163359|-|chr2:g.238253406:C>T',, ENSG00000163359|-|chr2:g.238247734:C>G',, ENSG00000163359|-|chr2:g.238283510:C>T',, ENSG00000163359|-|chr2:g.238280852:G>…	ENSG00000163359	1	HGNC:2213	6554673.23	3080800.21	6609902.9399999995	12751940.260000002	5382382.35	8494140.129999999	204123.053	177549.1875	0	0	0
EGAAGAGVAQAGPLVDGELLR	1	Pat_31B_2.60803.60803.3	ENSG00000068400|GRIPAP1, ENSG00000068400|-|chrX:g.48830687:A>C',, ENSG00000068400|-|chrX:g.48831701:G>T',, ENSG00000068400|-|chrX:g.48839662:C>T',, ENSG00000068400|-|chrX:g.48837687:G>A',, ENSG00000068400|-|chrX:g.48837687:G>A']	ENSG00000068400	1	HGNC:18706	126405.65	104849.37	79088.59	101031.23	78559	130897.06	6892.2085	9924.151	0	0	0
DSQDAGGFGPEDR	5	Pat_31B_1.23951.23951.2	ENSG00000178209|PLEC, ENSG00000178209|-|chr8:g.145008183:C>T',, ENSG00000178209|-|chr8:g.144995759:G>A',, ENSG00000178209|-|chr8:g.145016667:C>T',, ENSG00000178209|-|chr8:g.144994888:G>A',, ENSG00000178209|-|chr8:g.144996236:C>G',, ENSG00000178209|-|chr8:g.145010020:G>A',, ENSG00000178209|-|chr8:g.144996968:C>T',, ENSG00000178209|-|chr8:g.144990901:C>T',, ENSG00000178209|-|chr8:g.145001648:C>T',,…	ENSG00000178209	1	HGNC:9069	1054469.05	994281.0900000001	807171.45	866434.12	847425.4099999999	813114.71	13176.7254	18595.0614	0	0	0
ALTQPSPVSTPSSVQFFLQEDDSADR	1	Pat_31B_4.67761.67761.3	ENSG00000164889|SLC4A2, ENSG00000164889|+|chr7:g.150771789:G>A',, ENSG00000164889|+|chr7:g.150773115:A>T',, ENSG00000164889|+|chr7:g.150763944:G>A',, ENSG00000164889|+|chr7:g.150763944:G>A']	ENSG00000164889	1	HGNC:11028	42855.7	17917.438000000002	17304.879	15540.435	19311.334	11343.264	1343.9957	0	0	0	0
LGDTPGVSYSDIAAR	1	Pat_31B_2.51047.51047.2	ENSG00000215305|VPS16, ENSG00000215305|+|chr20:g.2843240:G>A',, ENSG00000215305|+|chr20:g.2843240:G>A']	ENSG00000215305	1	HGNC:14584	339937.22	276769.94	146849.75	176669.89	184378.55	321848.16	0	16507.107	0	0	0
LSVLGPAGEGPSAEVTAR	1	Pat_31B_4.56670.56670.2	ENSG00000114270|COL7A1, ENSG00000114270|-|chr3:g.48619919:C>T',, ENSG00000114270|-|chr3:g.48602850:C>A',, ENSG00000114270|-|chr3:g.48626375:C>T',, ENSG00000114270|-|chr3:g.48613705:G>A',, ENSG00000114270|-|chr3:g.48605933:G>A',, ENSG00000114270|-|chr3:g.48612948:G>A',, ENSG00000114270|-|chr3:g.48612948:G>A']	ENSG00000114270	1	HGNC:2214	43928.285	74185.57	250794.92	511550.9	52600.58	54766.86	18911.19	0	0	0	0
HTAAPTDPADGPV	10	Pat_31B_1.30940.30940.2	ENSG00000102007|PLP2	ENSG00000102007	1	HGNC:9087	2100853.3999999994	3414920.31	1587693.503	1955816.0969999996	1656248.7989999999	4211236.720000001	40539.231400000004	111992.7758	0	0	0
TIQVDNTDAEGR	2	Pat_31B_1.28032.28032.2	ENSG00000002549|LAP3, ENSG00000002549|+|chr4:g.17585181:C>T',, ENSG00000002549|+|chr4:g.17600169:G>A',, ENSG00000002549|+|chr4:g.17600169:G>A']	ENSG00000002549	1	HGNC:18449	577543.074	616049.87	246548.521	221045.43	277517.77	564949.827	0	36580.5813	0	0	0
SLIIDEGEDDLGR	4	Pat_31B_1.53133.53133.2	ENSG00000173992|CCS, ENSG00000173992|+|chr11:g.66366680:C>T',, ENSG00000173992|+|chr11:g.66366677:G>A',, ENSG00000173992|+|chr11:g.66366677:G>A']	ENSG00000173992	1	HGNC:1613	517213.6396	491776.0067	261930.7504	284105.2562	341066.5827	672350.5024	0	29578.6767	0	0	0
GECVPGEQEPEPILIPR	2	Pat_31B_1.57409.57409.2	ENSG00000106927|AMBP, ENSG00000106927|-|chr9:g.116823357:A>T',, ENSG00000106927|-|chr9:g.116823276:C>T',, ENSG00000106927|-|chr9:g.116823342:C>T',, ENSG00000106927|-|chr9:g.116823839:A>G',, ENSG00000106927|-|chr9:g.116823839:A>G']	ENSG00000106927	1	HGNC:453	236778.7	307721.70999999996	220190.87399999998	286364.01	256614.81	355885.54000000004	16644.4106	21682.5867	0	0	0
TEAPSATGQASSLLGGR	2	Pat_31B_4.46791.46791.2	ENSG00000182871|COL18A1, ENSG00000182871|+|chr21:g.46911188:C>G',, ENSG00000182871|+|chr21:g.46913477:G>C',, ENSG00000182871|+|chr21:g.46930014:G>A',, ENSG00000182871|+|chr21:g.46888317:C>T',, ENSG00000182871|+|chr21:g.46913460:G>T',, ENSG00000182871|+|chr21:g.46893818:G>A',, ENSG00000182871|+|chr21:g.46909412:G>A',, ENSG00000182871|+|chr21:g.46876232:T>G',, ENSG00000182871|+|chr21:g.46929491:C>G…	ENSG00000182871	1	HGNC:2195	762671.31	562321.24	693865.32	702911.5	1150047.8599999999	602564.52	33464.802	36927.174	0	0	0
GEAGVPAEFSIWTR	3	Pat_31B_5.61153.61153.2	ENSG00000136068|FLNB, ENSG00000136068|+|chr3:g.58134543:G>A',, ENSG00000136068|+|chr3:g.58062899:C>G',, ENSG00000136068|+|chr3:g.58121746:A>G',, ENSG00000136068|+|chr3:g.58089697:G>T',, ENSG00000136068|+|chr3:g.58095423:G>T',, ENSG00000136068|+|chr3:g.58095424:A>T',, ENSG00000136068|+|chr3:g.58127630:G>T',, ENSG00000136068|+|chr3:g.58128446:A>G',, ENSG00000136068|+|chr3:g.58108954:C>A',, ENSG0000…	ENSG00000136068	1	HGNC:3755	1417804.18	548175.54	798888.05	734715.56	1808532.02	638303.52	36034.2536	33589.157999999996	0	0	0
SGSSSAYTGYIER	2	Pat_31B_4.34675.34675.2	ENSG00000138823|MTTP, ENSG00000138823|+|chr4:g.100504664:T>C',, ENSG00000138823|+|chr4:g.100512392:G>A',, ENSG00000138823|+|chr4:g.100516022:C>G',, ENSG00000138823|+|chr4:g.100503095:G>A',, ENSG00000138823|+|chr4:g.100540243:G>A',, ENSG00000138823|+|chr4:g.100521805:A>C',, ENSG00000138823|+|chr4:g.100504575:G>C',, ENSG00000138823|+|chr4:g.100504575:G>C']	ENSG00000138823	1	HGNC:7467	55774.312	455786.43	33700.021	63493.397999999994	199114.406	162836.602	704.06616	6855.9989399999995	0	0	0
VAVGQEQAFSVNTR	3	Pat_31B_4.47091.47091.2	ENSG00000128591|FLNC, ENSG00000128591|+|chr7:g.128487762:C>T',, ENSG00000128591|+|chr7:g.128483582:T>C',, ENSG00000128591|+|chr7:g.128494159:C>T',, ENSG00000128591|+|chr7:g.128485123:G>A',, ENSG00000128591|+|chr7:g.128480715:G>A',, ENSG00000128591|+|chr7:g.128486412:G>A',, ENSG00000128591|+|chr7:g.128496611:G>A',, ENSG00000128591|+|chr7:g.128488745:G>A',, ENSG00000128591|+|chr7:g.128493010:C>T',,…	ENSG00000128591	1	HGNC:3756	811126.1199999999	530563.9299999999	931410.6599999999	1268367.5	894183.74	890306.25	39294.4794	54181.1235	0	0	0
FECGEGEEAAETE	4	Pat_31B_1.34009.34009.2	ENSG00000123297|TSFM, ENSG00000123297|+|chr12:g.58190076:G>T',, ENSG00000123297|+|chr12:g.58190076:G>T']	ENSG00000123297	1	HGNC:12367	80335.703	167778.25	41106.288700000005	64417.748700000004	56135.0554	120542.364	870.16974	4561.970700000001	0	0	0
VGDYFATEESVGTQTSVR	2	Pat_31B_2.51030.51030.2	ENSG00000182253|SYNM, ENSG00000182253|+|chr15:g.99672544:C>G',, ENSG00000182253|+|chr15:g.99645781:G>A',, ENSG00000182253|+|chr15:g.99670265:C>T',, ENSG00000182253|+|chr15:g.99671720:A>C',, ENSG00000182253|+|chr15:g.99670103:C>A',, ENSG00000182253|+|chr15:g.99671572:G>A']	ENSG00000182253	1	HGNC:24466	536159.21	279755.649	489693.36	414865.14	326652.013	445661.42999999993	15062.633999999998	26340.609500000002	0	0	0
ELAEDGYSGVEVR	12	Pat_31B_1.43660.43660.2	ENSG00000149273|RPS3, ENSG00000149273|+|chr11:g.75115231:G>A',, ENSG00000149273|+|chr11:g.75115231:G>A']	ENSG00000149273	1	HGNC:10420	11047229.51	13140707.458	4364207.424	5135788.504	4451308.32	11979737.006	24418.907000000003	262947.7744	1957.8341	0	0
EGIITIESQDGGPFPQLGSR	1	Pat_31B_4.65797.65797.3	ENSG00000132470|ITGB4, ENSG00000132470|+|chr17:g.73725378:C>T',, ENSG00000132470|+|chr17:g.73723280:C>T',, ENSG00000132470|+|chr17:g.73738803:G>A',, ENSG00000132470|+|chr17:g.73732433:A>G',, ENSG00000132470|+|chr17:g.73732433:A>G']	ENSG00000132470	1	HGNC:6158	84125.69	67177.85	115059.31	102270.1	115453.07	94446.87	4844.3125	6442.568	0	0	0
IDAAQNWLADPNGGPEGEEQIR	1	Pat_31B_2.58816.58816.3	ENSG00000035403|VCL, ENSG00000035403|+|chr10:g.75855443:G>A',, ENSG00000035403|+|chr10:g.75871719:C>T',, ENSG00000035403|+|chr10:g.75867021:G>A',, ENSG00000035403|+|chr10:g.75867021:G>A']	ENSG00000035403	1	HGNC:12665	53580.637	55756.94	46223.71	50830.367	50531.85	52376.074	1823.8234	1338.0934	0	0	0
LYPIANGNNQSPVDIK	18	Pat_31B_5.60337.60337.2	ENSG00000133742|CA1, ENSG00000133742|-|chr8:g.86240836:GGTT>G',, ENSG00000133742|-|chr8:g.86240836:GGTT>G']	ENSG00000133742	1	HGNC:1368	15141409.985	10930592.486	5148829.812	6216342.676	6505526.625999999	9011246.343	175281.7507	413921.29650000005	0	0	0
VLYVQDSLEGEAR	5	Pat_31B_1.53989.53989.2	ENSG00000085377|PREP, ENSG00000085377|-|chr6:g.105726036:C>T',, ENSG00000085377|-|chr6:g.105730436:T>G',, ENSG00000085377|-|chr6:g.105845748:G>A',, ENSG00000085377|-|chr6:g.105726060:C>T']	ENSG00000085377	1	HGNC:9358	1482297.65	2202571.69	825525.8	889889.084	952940.51	2145870.13	9211.795	90883.22629999998	0	0	0
FQSVESGANNVVFIR	1	Pat_31B_5.58542.58542.2	ENSG00000066654|THUMPD1, ENSG00000066654|-|chr16:g.20749166:TA>T',, ENSG00000066654|-|chr16:g.20749166:TA>T']	ENSG00000066654	1	HGNC:23807	76120.62	36625.25	179388.56	165659.14	172681.17	39573.734	9110.287	937.9264	0	0	0
ASDLEDEESAAR	1	Pat_31B_FT.26571.26571.2	ENSG00000158545|ZC3H18	ENSG00000158545	1	HGNC:25091	53849.137	117038	21339.482000000004	34127.52	39386.43	95534.22	1307.5493	4492.076	0	0	0
QDHAQQLATAAEER	2	Pat_31B_1.26728.26728.2	ENSG00000137497|NUMA1, ENSG00000137497|-|chr11:g.71724459:T>A',, ENSG00000137497|-|chr11:g.71720083:C>T',, ENSG00000137497|-|chr11:g.71724740:C>T',, ENSG00000137497|-|chr11:g.71717267:A>G',, ENSG00000137497|-|chr11:g.71715727:G>A',, ENSG00000137497|-|chr11:g.71716353:G>A',, ENSG00000137497|-|chr11:g.71726216:T>C',, ENSG00000137497|-|chr11:g.71725567:C>G',, ENSG00000137497|-|chr11:g.71729919:T>A',…	ENSG00000137497	1	HGNC:8059	361774.484	394589.92	218504.51	231584.06	235771.24	346037.076	4064.1853	16583.649299999997	0	0	0
AWDQEAEGAGPELGLR	2	Pat_31B_2.53716.53716.2	ENSG00000161618|ALDH16A1, ENSG00000161618|+|chr19:g.49969533:C>T',, ENSG00000161618|+|chr19:g.49969533:C>T']	ENSG00000161618	1	HGNC:28114	351599.32999999996	537948.45	133584.543	184424.744	183451.644	404371.58999999997	0	22764.096	0	0	0
QSFTTVADTPENLR	2	Pat_31B_2.48356.48356.2	ENSG00000078114|NEBL, ENSG00000078114|-|chr10:g.21250628:C>CA',, ENSG00000078114|-|chr10:g.21101784:T>C',, ENSG00000078114|-|chr10:g.21101784:T>C']	ENSG00000078114	1	HGNC:16932	138672.44	85119.26	136187.75	156658.16	91421.69	374778.5	0	13212.926000000001	0	0	0
LYTLVLTDPDAPSR	8	Pat_31B_5.64370.64370.2	ENSG00000089220|PEBP1, ENSG00000089220|+|chr12:g.118577356:G>A',, ENSG00000089220|+|chr12:g.118582592:A>C']	ENSG00000089220	1	HGNC:8630	1551083.05	920028.993	1782812.9409999999	1590232.98	2757451.71	1069664.953	93498.4858	57067.0761	0	0	0
EAYPGDVFYLHSR	7	Pat_31B_4.50854.50854.2	ENSG00000152234|ATP5F1A	ENSG00000152234	1	HGNC:823	12148940.76	3600141.85	4423626.12	4536527.77	5485903.140000001	3285370.09	204354.27370000002	122433.366	0	7396.0815	0
LIEAYVIQCQAEAQEVTIAR	1	Pat_31B_4.68767.68767.3	ENSG00000162819|BROX	ENSG00000162819	1	HGNC:26512	104402.1	82354.72	79272.93	72644.84	120265.44	79153.02	9465.738000000001	4237.3345	0	0	0
TLEQQENFAEVAR	1	Pat_31B_1.46423.46423.2	ENSG00000145362|ANK2, ENSG00000145362|+|chr4:g.114264255:GT>G',, ENSG00000145362|+|chr4:g.114275145:G>C',, ENSG00000145362|+|chr4:g.114277831:T>C',, ENSG00000145362|+|chr4:g.114274316:G>T',, ENSG00000145362|+|chr4:g.114223960:C>T',, ENSG00000145362|+|chr4:g.114276880:T>C',, ENSG00000145362|+|chr4:g.114277738:C>T',, ENSG00000145362|+|chr4:g.114199051:T>G',, ENSG00000145362|+|chr4:g.114179296:A>G',…	ENSG00000145362	1	HGNC:493	191251.44	147608.58	117533.164	186776.95	198018.86	236059.28	8545.365	10950.806	0	0	0
SWASPVYTEADGTFSR	1	Pat_31B_4.52935.52935.2	ENSG00000136153|LMO7, ENSG00000136153|+|chr13:g.76416068:G>A',, ENSG00000136153|+|chr13:g.76395620:C>T',, ENSG00000136153|+|chr13:g.76397731:G>A',, ENSG00000136153|+|chr13:g.76414533:G>A',, ENSG00000136153|+|chr13:g.76407290:C>T',, ENSG00000136153|+|chr13:g.76414548:G>T',, ENSG00000136153|+|chr13:g.76414548:G>T']	ENSG00000136153	1	HGNC:6646	109431.664	361187.78	125733.84	149332.06	94190.66	400671.97	0	20466.986	1056.1051	0	0
ASVSVTAEDEGTQR	1	Pat_31B_1.26224.26224.2	ENSG00000090339|ICAM1	ENSG00000090339	1	HGNC:5344	185635.84	133153.34	143180.36	149117.94	148990.61	380139.97	0	18500.643	0	0	0
AGLENTVAETECR	63	Pat_31B_1.36996.36996.2	ENSG00000171401|KRT13, ENSG00000171401|-|chr17:g.39659673:G>A',, ENSG00000171401|-|chr17:g.39657533:C>T']	ENSG00000171401	1	HGNC:6415	29031674.1198	22326202.416999996	601595348.4679998	584104103.0309997	77802646.31300004	29570031.2223	16365927.433900006	1265101.6386	58160.759000000005	1285.2919	0
LGGPEAGLGEYLFER	1	Pat_31B_4.67272.67272.2	ENSG00000087086|FTL, ENSG00000087086|+|chr19:g.49469553:G>C',, ENSG00000087086|+|chr19:g.49469631:C>A']	ENSG00000087086	1	HGNC:3999	248946.44	184134.84	292415.2	271627	406399.22	106260.92	10961.013	4133.897	0	0	0
GILEQGWQADSTTR	1	Pat_31B_4.49689.49689.2	ENSG00000198612|COPS8	ENSG00000198612	1	HGNC:24335	244820.3	135620.88	223369.12	202282.88	261645.48	131311.7	8752.764000000001	9826.327	0	0	0
TSVQPTFTASQYR	1	Pat_31B_5.42511.42511.2	ENSG00000127481|UBR4, ENSG00000127481|-|chr1:g.19468252:G>GTCA',, ENSG00000127481|-|chr1:g.19473466:T>A',, ENSG00000127481|-|chr1:g.19420569:G>T',, ENSG00000127481|-|chr1:g.19420516:A>G',, ENSG00000127481|-|chr1:g.19536721:C>G',, ENSG00000127481|-|chr1:g.19511756:C>A',, ENSG00000127481|-|chr1:g.19470545:C>T',, ENSG00000127481|-|chr1:g.19499679:C>T',, ENSG00000127481|-|chr1:g.19478202:C>T',, ENSG0…	ENSG00000127481	1	HGNC:30313	119280.09	82630.23	90956.75	84936.76	119668.31	115279.234	0	5562.42	0	0	0
DTASDSPAGIDNPVFSPDEALDR	1	Pat_31B_1.58221.58221.3	ENSG00000066230|SLC9A3, ENSG00000066230|-|chr5:g.492096:G>A',, ENSG00000066230|-|chr5:g.492096:G>A']	ENSG00000066230	1	HGNC:11073	70182.805	70143.83	24956.389	27496.9	28665.062	48148.8	0	3584.9014	0	0	0
GDVEEVQGPGVVGEFPIISPGR	1	Pat_31B_2.67282.67282.3	ENSG00000110429|FBXO3, ENSG00000110429|-|chr11:g.33777349:G>A',, ENSG00000110429|-|chr11:g.33768722:C>T',, ENSG00000110429|-|chr11:g.33768722:C>T']	ENSG00000110429	1	HGNC:13582	26553.2	28137.31	24963.588	27371.29	19814.188000000002	27288.316000000003	541.3843400000001	1212.1581	0	0	0
AIEHADGGVAAGVAVLDNPYPV	6	Pat_31B_2.63729.63729.3	ENSG00000100983|GSS, ENSG00000100983|-|chr20:g.33530291:C>T',, ENSG00000100983|-|chr20:g.33530291:C>T']	ENSG00000100983	1	HGNC:4624	351398.87899999996	451943.867	196777.418	215827.17799999999	269191.17300000007	478942.412	0	29294.25	0	0	0
DDAAICTTEYSR	2	Pat_31B_1.29176.29176.2	ENSG00000130702|LAMA5, ENSG00000130702|-|chr20:g.60912928:C>T',, ENSG00000130702|-|chr20:g.60886269:G>A',, ENSG00000130702|-|chr20:g.60902628:C>A',, ENSG00000130702|-|chr20:g.60894013:C>T',, ENSG00000130702|-|chr20:g.60885597:C>G',, ENSG00000130702|-|chr20:g.60900586:G>A',, ENSG00000130702|-|chr20:g.60899242:C>T',, ENSG00000130702|-|chr20:g.60892429:G>T',, ENSG00000130702|-|chr20:g.60903921:A>G',…	ENSG00000130702	1	HGNC:6485	849992.7	568932.51	1166053.85	1260553.19	1351399.4	895096.65	43132.024	24360.318	0	0	0
TVEETQVPEISGVAR	3	Pat_31B_1.49522.49522.2	ENSG00000135596|MICAL1, ENSG00000135596|-|chr6:g.109766686:GGGTAGTTATTCAT>G',, ENSG00000135596|-|chr6:g.109774489:C>T',, ENSG00000135596|-|chr6:g.109771540:C>T',, ENSG00000135596|-|chr6:g.109774871:G>A',, ENSG00000135596|-|chr6:g.109771613:C>T',, ENSG00000135596|-|chr6:g.109765426:C>T',, ENSG00000135596|-|chr6:g.109765426:C>T']	ENSG00000135596	1	HGNC:20619	507240.89	788922.0399999999	266000.981	397038.23	509218.87	717248.05	11934.042	35463.891	0	0	0
STGFETLVVTSEDGITK	3	Pat_31B_4.64754.64754.2	ENSG00000198721|ECI2, ENSG00000198721|-|chr6:g.4133855:C>T',, ENSG00000198721|-|chr6:g.4133855:C>T']	ENSG00000198721	1	HGNC:14601	2240119.16	653600.983	634421.629	678435.997	520388.753	794632.79	12226.664400000001	43774.619999999995	0	0	0
GGDGQINEQVEK	2	Pat_31B_1.35587.35587.2	ENSG00000142655|PEX14, ENSG00000142655|+|chr1:g.10687338:T>C',, ENSG00000142655|+|chr1:g.10689958:C>T',, ENSG00000142655|+|chr1:g.10689958:C>T']	ENSG00000142655	1	HGNC:8856	594709.86	1714324.85	225552.01	369297.03	319921.8	1104313.6800000002	0	69858.732	0	0	0
VAPGYYTLTADQDAR	1	Pat_31B_2.48787.48787.2	ENSG00000132470|ITGB4, ENSG00000132470|+|chr17:g.73725378:C>T',, ENSG00000132470|+|chr17:g.73723280:C>T',, ENSG00000132470|+|chr17:g.73738803:G>A',, ENSG00000132470|+|chr17:g.73732433:A>G',, ENSG00000132470|+|chr17:g.73732433:A>G']	ENSG00000132470	1	HGNC:6158	225785.17	308860.84	117533.63	180185	278694.6	440933.12	0	23946.201	0	0	0
FADQDDIGNVSFDR	1	Pat_31B_1.52768.52768.2	ENSG00000110075|PPP6R3	ENSG00000110075	1	HGNC:1173	209159.47	178838.14	166412.55	166777.44	194430.5	142198.73	7083.7734	10558.336000000001	0	0	0
DGAVNGPSVVGDQTPIEPQTSIER	1	Pat_31B_1.51847.51847.3	ENSG00000132780|NASP, ENSG00000132780|+|chr1:g.46073823:G>T',, ENSG00000132780|+|chr1:g.46082063:A>G',, ENSG00000132780|+|chr1:g.46082063:A>G']	ENSG00000132780	1	HGNC:7644	38047.91	88242.98	88242.98	39083.98	39083.98	59396.184	0	3476.2844	877.69714	0	0
DEEWELAQDQLIR	1	Pat_31B_1.57538.57538.2	ENSG00000139629|GALNT6, ENSG00000139629|-|chr12:g.51757996:G>A',, ENSG00000139629|-|chr12:g.51751222:C>T',, ENSG00000139629|-|chr12:g.51751222:C>T']	ENSG00000139629	1	HGNC:4128	40011.246	51119.883	21616.827999999998	21371.343999999997	73023.12	83864.63	0	5127.1777	0	0	0
DALDGPAAEAEPEHSFDGLR	1	Pat_31B_1.50875.50875.3	ENSG00000178209|PLEC, ENSG00000178209|-|chr8:g.145008183:C>T',, ENSG00000178209|-|chr8:g.144995759:G>A',, ENSG00000178209|-|chr8:g.145016667:C>T',, ENSG00000178209|-|chr8:g.144994888:G>A',, ENSG00000178209|-|chr8:g.144996236:C>G',, ENSG00000178209|-|chr8:g.145010020:G>A',, ENSG00000178209|-|chr8:g.144996968:C>T',, ENSG00000178209|-|chr8:g.144990901:C>T',, ENSG00000178209|-|chr8:g.145001648:C>T',,…	ENSG00000178209	1	HGNC:9069	273915.66	515174.94	254212.39	321835.06	275313.1	489386.25	19965.113	14420.17	0	0	0
DCPGTAEEYER	1	Pat_31B_FT.19416.19416.2	ENSG00000055163|CYFIP2, ENSG00000055163|+|chr5:g.156741446:A>G',, ENSG00000055163|+|chr5:g.156738737:G>T',, ENSG00000055163|+|chr5:g.156766105:G>A',, ENSG00000055163|+|chr5:g.156727880:A>G',, ENSG00000055163|+|chr5:g.156727880:A>G']	ENSG00000055163	1	HGNC:13760	209421.39	78921	27582.248	28051.281000000003	40582.33	129763.84	0	4860.877	0	0	0
EQIVVDLSHPGVSEDDQVSR	5	Pat_31B_1.54468.54468.3	ENSG00000109814|UGDH, ENSG00000109814|-|chr4:g.39505574:AT>A',, ENSG00000109814|-|chr4:g.39505574:AT>A']	ENSG00000109814	1	HGNC:12525	1218063.8900000001	5527619.7	452499.88300000003	727571.9299999999	1047452.7	1340743.22	0	38541.7723	0	0	0
NILLTNEQLESAR	1	Pat_31B_4.53398.53398.2	ENSG00000164466|SFXN1	ENSG00000164466	1	HGNC:16085	178851.44	111777.7	154291.14	111886.97	384874.94	113134.6	5013.817	6200.4346	0	0	0
NSPELASESVTQR	1	Pat_31B_1.33044.33044.2	ENSG00000197321|SVIL, ENSG00000197321|-|chr10:g.29760115:TC>T',, ENSG00000197321|-|chr10:g.29782177:C>T',, ENSG00000197321|-|chr10:g.29777660:T>G',, ENSG00000197321|-|chr10:g.29812422:C>A',, ENSG00000197321|-|chr10:g.29784072:G>C',, ENSG00000197321|-|chr10:g.29770643:C>T',, ENSG00000197321|-|chr10:g.29840037:C>A',, ENSG00000197321|-|chr10:g.29747379:G>A',, ENSG00000197321|-|chr10:g.29812380:C>A',…	ENSG00000197321	1	HGNC:11480	55553.555	100097.195	68512.6	68306.75	62584.367	186667	0	6653.2554	0	0	0
LESEGSPETLTNLR	3	Pat_31B_1.50688.50688.2	ENSG00000074696|HACD3, ENSG00000074696|+|chr15:g.65847278:T>G',, ENSG00000074696|+|chr15:g.65847278:T>G']	ENSG00000074696	1	HGNC:24175	833343.75	753933.8	465296.91	439866.23	1415038.63	741389.4700000001	8271.37	47557.7715	0	0	0
VIECSYTSADGQR	3	Pat_31B_1.34802.34802.2	ENSG00000172893|DHCR7, ENSG00000172893|-|chr11:g.71150116:T>C',, ENSG00000172893|-|chr11:g.71150116:T>C']	ENSG00000172893	1	HGNC:2860	378915.62	781126.15	194293.19	319454.319	314375.646	829289.3200000001	12274.801000000001	53718.265	0	0	0
GHTVTEPIQPLEPELPGEGQPEAR	1	Pat_31B_1.56514.56514.3	ENSG00000117877|CD3EAP, ENSG00000117877|+|chr19:g.45912489:CAAG>C',, ENSG00000117877|+|chr19:g.45912489:CAAG>C']	ENSG00000117877	1	HGNC:24219	25900.077999999998	46015.12	16720.428	21924.292999999998	20354.32	35167.14	0	3031.0728	0	0	0
YFEADPPGQVAASPDPTT	2	Pat_31B_1.52797.52797.2	ENSG00000112667|DNPH1, ENSG00000112667|-|chr6:g.43197076:T>A',, ENSG00000112667|-|chr6:g.43197076:T>A']	ENSG00000112667	1	HGNC:21218	186160.9	216508.525	118091.211	139206.24599999998	171874.065	226725.02	8393.886999999999	13125.012299999999	0	0	0
ALYTLSGETEELSR	1	Pat_31B_2.54297.54297.2	ENSG00000076826|CAMSAP3, ENSG00000076826|+|chr19:g.7677192:G>T',, ENSG00000076826|+|chr19:g.7675392:C>T',, ENSG00000076826|+|chr19:g.7680411:G>A',, ENSG00000076826|+|chr19:g.7681433:C>T',, ENSG00000076826|+|chr19:g.7681433:C>T']	ENSG00000076826	1	HGNC:29307	185379.36	167518.58	123168.19	131836.88	110273.73	247838.6	0	13632.013	0	0	0
SAGYLDDVTLASAR	1	Pat_31B_2.51473.51473.2	ENSG00000135862|LAMC1, ENSG00000135862|+|chr1:g.183096406:A>T',, ENSG00000135862|+|chr1:g.183085755:A>G',, ENSG00000135862|+|chr1:g.183094547:T>C',, ENSG00000135862|+|chr1:g.183091354:T>C',, ENSG00000135862|+|chr1:g.183095259:G>T',, ENSG00000135862|+|chr1:g.183091317:G>C',, ENSG00000135862|+|chr1:g.183097819:G>C',, ENSG00000135862|+|chr1:g.183101582:A>G',, ENSG00000135862|+|chr1:g.183091306:C>T',…	ENSG00000135862	1	HGNC:6492	274969.38	212764.31	717928.06	578166.75	1417909.5	244682.52	21239.656000000003	11546.752	0	0	0
ELDTLNNEIVDLQR	2	Pat_31B_1.60395.60395.2	ENSG00000085832|EPS15, ENSG00000085832|-|chr1:g.51829605:AC>A',, ENSG00000085832|-|chr1:g.51826921:T>C',, ENSG00000085832|-|chr1:g.51871690:C>T',, ENSG00000085832|-|chr1:g.51868115:A>G',, ENSG00000085832|-|chr1:g.51913780:C>T',, ENSG00000085832|-|chr1:g.51929410:G>T',, ENSG00000085832|-|chr1:g.51929410:G>T']	ENSG00000085832	1	HGNC:3419	214581.12	169536.45	138148.76	140070.7	191352.21500000003	161862.2	6339.7708999999995	9445.2554	0	0	0
QVFEQDASGDER	2	Pat_31B_1.27990.27990.2	ENSG00000130158|DOCK6, ENSG00000130158|-|chr19:g.11348960:G>A',, ENSG00000130158|-|chr19:g.11353945:A>C',, ENSG00000130158|-|chr19:g.11363193:C>A',, ENSG00000130158|-|chr19:g.11364361:C>T',, ENSG00000130158|-|chr19:g.11332662:C>A',, ENSG00000130158|-|chr19:g.11347551:G>A',, ENSG00000130158|-|chr19:g.11312719:T>C',, ENSG00000130158|-|chr19:g.11343896:G>A',, ENSG00000130158|-|chr19:g.11332626:G>A',…	ENSG00000130158	1	HGNC:19189	118758.69	328740.98	77642.15	110089.711	119833.15599999999	384385.41	0	17683.800900000002	0	0	0
STGPGASLGTGYDR	2	Pat_31B_2.31749.31749.2	ENSG00000165215|CLDN3	ENSG00000165215	1	HGNC:2045	150363.073	1116604	78834.504	197751.13	403742.36	2277912.8	0	102202.36499999999	0	0	0
DVEDEILWVGER	3	Pat_31B_1.61118.61118.2	ENSG00000115306|SPTBN1, ENSG00000115306|+|chr2:g.54873104:G>A',, ENSG00000115306|+|chr2:g.54858311:G>A',, ENSG00000115306|+|chr2:g.54880747:T>C',, ENSG00000115306|+|chr2:g.54826301:G>A',, ENSG00000115306|+|chr2:g.54895588:C>T',, ENSG00000115306|+|chr2:g.54876782:C>T',, ENSG00000115306|+|chr2:g.54853150:G>A',, ENSG00000115306|+|chr2:g.54853150:G>A']	ENSG00000115306	1	HGNC:11275	542550.854	428842.95800000004	265066.951	316142.808	605239.7259999999	323620.425	12501.645	13896.031	0	0	0
EEYVQEDAGIIFVGSTNR	4	Pat_31B_2.58668.58668.3	ENSG00000125780|TGM3, ENSG00000125780|+|chr20:g.2312717:C>T',, ENSG00000125780|+|chr20:g.2312808:A>C',, ENSG00000125780|+|chr20:g.2290958:G>A',, ENSG00000125780|+|chr20:g.2312836:C>G',, ENSG00000125780|+|chr20:g.2291025:T>C',, ENSG00000125780|+|chr20:g.2293658:G>T',, ENSG00000125780|+|chr20:g.2306548:C>T']	ENSG00000125780	1	HGNC:11779	747840.656	811703.31	1463118.94	1430888.286	804179.306	954037.6799999999	86698.37299999999	48431.71000000001	904.6519	1059.5197	0
TELEDTLDSTAAQQELR	2	Pat_31B_1.53448.53448.2	ENSG00000100345|MYH9, ENSG00000100345|-|chr22:g.36708257:G>A',, ENSG00000100345|-|chr22:g.36684946:G>A',, ENSG00000100345|-|chr22:g.36688106:C>T']	ENSG00000100345	1	HGNC:7579	25599.999	39394.602999999996	22827.404	24161.5897	41449.403	45477.386	1209.4446	2238.9011	0	0	0
GLVEPVDVVDNADGTQTVNYVPSR	9	Pat_31B_1.59595.59595.3	ENSG00000196924|FLNA, ENSG00000196924|-|chrX:g.153581155:C>T',, ENSG00000196924|-|chrX:g.153590917:G>C',, ENSG00000196924|-|chrX:g.153590917:G>C']	ENSG00000196924	1	HGNC:3754	3091192.7870000005	1634237.4139999999	2388006.614	2706763.8370000003	2100400.312	2673031.607	105700.49070000001	130414.17240000001	0	0	0
EVGTPHGIILDSVDAAFICPGSSR	7	Pat_31B_4.68244.68244.3	ENSG00000110169|HPX, ENSG00000110169|-|chr11:g.6459603:C>T']	ENSG00000110169	1	HGNC:5171	2696382.7	985707.2250000001	1241877.54	1206668.905	1536972.75	848531.026	131459.4107	52346.447700000004	0	0	0
EAEGAPQVEAGK	2	Pat_31B_1.37022.37022.2	ENSG00000122786|CALD1, ENSG00000122786|+|chr7:g.134650070:G>A',, ENSG00000122786|+|chr7:g.134618000:C>G',, ENSG00000122786|+|chr7:g.134613569:C>T',, ENSG00000122786|+|chr7:g.134632261:G>A',, ENSG00000122786|+|chr7:g.134650060:T>G',, ENSG00000122786|+|chr7:g.134618388:G>T',, ENSG00000122786|+|chr7:g.134552540:G>A',, ENSG00000122786|+|chr7:g.134617816:G>A',, ENSG00000122786|+|chr7:g.134617816:G>A']	ENSG00000122786	1	HGNC:1441	531125.5599999999	289443.87	817846.3200000001	663021.8	629979.99	491923.8	18233.4996	23693.017	0	0	0
AYLYLDEAHSIGALGPTGR	1	Pat_31B_4.60305.60305.3	ENSG00000100596|SPTLC2, ENSG00000100596|-|chr14:g.77984448:G>A',, ENSG00000100596|-|chr14:g.78018546:C>T',, ENSG00000100596|-|chr14:g.78018546:C>T']	ENSG00000100596	1	HGNC:11278	152120.77	159797.8	162692.44	144728.81	199807.98	135121.73	6849.2227	9737.86	0	0	0
TLEQQENFEEVAR	1	Pat_31B_1.45044.45044.2	ENSG00000151150|ANK3, ENSG00000151150|-|chr10:g.61831289:AT>A',, ENSG00000151150|-|chr10:g.61832520:C>T',, ENSG00000151150|-|chr10:g.61946646:C>T',, ENSG00000151150|-|chr10:g.61967940:C>T',, ENSG00000151150|-|chr10:g.61959930:C>A',, ENSG00000151150|-|chr10:g.61965624:C>T',, ENSG00000151150|-|chr10:g.61834078:T>G',, ENSG00000151150|-|chr10:g.61831401:G>C',, ENSG00000151150|-|chr10:g.61941178:A>G',…	ENSG00000151150	1	HGNC:494	608207	287446.06	187343.4	182607.3	206625	327793.25	0	16496.848	0	0	0
TAVAPSAVNLADPR	1	Pat_31B_4.49041.49041.2	ENSG00000167978|SRRM2, ENSG00000167978|+|chr16:g.2819160:CTCT>C',, ENSG00000167978|+|chr16:g.2816608:C>T',, ENSG00000167978|+|chr16:g.2812475:C>A',, ENSG00000167978|+|chr16:g.2815648:A>C',, ENSG00000167978|+|chr16:g.2816518:C>T',, ENSG00000167978|+|chr16:g.2816006:C>T',, ENSG00000167978|+|chr16:g.2815820:C>T',, ENSG00000167978|+|chr16:g.2809164:G>A',, ENSG00000167978|+|chr16:g.2817774:C>A',, ENSG…	ENSG00000167978	1	HGNC:16639	223181.73	452001.62	168914.52	197945.78	213755.98	450658.3	0	18175.506	0	0	0
QGHFYGETAAVYVAVEER	1	Pat_31B_2.52245.52245.3	ENSG00000162896|PIGR, ENSG00000162896|-|chr1:g.207108000:CGAG>C',, ENSG00000162896|-|chr1:g.207110628:A>C',, ENSG00000162896|-|chr1:g.207109148:C>T',, ENSG00000162896|-|chr1:g.207112706:C>T']	ENSG00000162896	1	HGNC:8968	320571.16	223775.1	102282.24	109299.914	112288.82	132679.48	4557.15	5877.804	0	0	0
AINQQTGAFVEISR	1	Pat_31B_4.50640.50640.2	ENSG00000088247|KHSRP	ENSG00000088247	1	HGNC:6316	380528.25	369017.66	327773.34	301644.2	391501.34	531367.56	0	16032.506000000001	0	0	0
ILATPPQEDAPSVDIANIR	8	Pat_31B_4.64509.64509.3	ENSG00000163931|TKT, ENSG00000163931|-|chr3:g.53275162:C>T',, ENSG00000163931|-|chr3:g.53262087:C>T',, ENSG00000163931|-|chr3:g.53259824:A>C',, ENSG00000163931|-|chr3:g.53259824:A>C']	ENSG00000163931	1	HGNC:11834	6108018.25	2869910.404	3737910.7	5078606.375	2415521.826	1973152.8869999999	166170.50089999998	49491.361800000006	0	0	0
DNPLNEGTDAAR	2	Pat_31B_1.28957.28957.2	ENSG00000100321|SYNGR1, ENSG00000100321|+|chr22:g.39777822:C>CCAA',, ENSG00000100321|+|chr22:g.39772064:G>A',, ENSG00000100321|+|chr22:g.39746079:C>T',, ENSG00000100321|+|chr22:g.39746079:C>T']	ENSG00000100321	1	HGNC:11498	427253.11199999996	356767.58999999997	210026.44300000003	217499.179	129659.252	248801.64	0	11166.543099999999	0	0	0
LSAEDLVLEGAGLR	5	Pat_31B_4.67162.67162.2	ENSG00000135862|LAMC1, ENSG00000135862|+|chr1:g.183096406:A>T',, ENSG00000135862|+|chr1:g.183085755:A>G',, ENSG00000135862|+|chr1:g.183094547:T>C',, ENSG00000135862|+|chr1:g.183091354:T>C',, ENSG00000135862|+|chr1:g.183095259:G>T',, ENSG00000135862|+|chr1:g.183091317:G>C',, ENSG00000135862|+|chr1:g.183097819:G>C',, ENSG00000135862|+|chr1:g.183101582:A>G',, ENSG00000135862|+|chr1:g.183091306:C>T',…	ENSG00000135862	1	HGNC:6492	911902.827	455355.586	1031464.415	965673.954	1049271.288	553533.314	40492.6225	26357.752500000002	0	0	0
GVVDSDDLPLNVSR	6	Pat_31B_2.54376.54376.2	ENSG00000166598|HSP90B1	ENSG00000166598	1	HGNC:12028	1369872.95	1123585.3299999998	2157557.63	1527924.6099999999	7434215.29	1287755.6600000001	71616.13799999999	42461.5181	0	0	0
QEIFQEQLAAVPEFR	2	Pat_31B_4.65668.65668.2	ENSG00000181789|COPG1, ENSG00000181789|+|chr3:g.128987364:G>A']	ENSG00000181789	1	HGNC:2236	490489.64	208996.95	392755.87	307920.85000000003	586513.1	280422.35	15410.2562	10972.4213	0	0	0
ASDQLQVGVEFEASTR	1	Pat_31B_2.53127.53127.2	ENSG00000130204|TOMM40, ENSG00000130204|+|chr19:g.45394767:C>T',, ENSG00000130204|+|chr19:g.45404049:G>C',, ENSG00000130204|+|chr19:g.45404049:G>C']	ENSG00000130204	1	HGNC:18001	72462.9	132085.66	27796.06	41085.187999999995	38527.687999999995	110083.47	0	4176.12	0	0	0
EFAGEDTSDLFLEER	1	Pat_31B_1.57153.57153.2	ENSG00000082898|XPO1, ENSG00000082898|-|chr2:g.61719804:C>CTCT',, ENSG00000082898|-|chr2:g.61719804:C>CTCT']	ENSG00000082898	1	HGNC:12825	152012.66	115175.664	231558.33	175283.58	332705.25	128049.62	10411.122	5775.170999999999	0	0	0
ETSTLQVEQNGDYGR	1	Pat_31B_1.33986.33986.2	ENSG00000161813|LARP4, ENSG00000161813|+|chr12:g.50854959:C>T',, ENSG00000161813|+|chr12:g.50854959:C>T']	ENSG00000161813	1	HGNC:24320	33678.516	119963.06	25940.602000000003	65075.535	46395.51	72408.47	2628.3604	4681.4756	0	0	0
CSVCEAPAIAIAVHSQDVSIPHCPAGWR	1	Pat_31B_5.63441.63441.4	ENSG00000134871|COL4A2, ENSG00000134871|+|chr13:g.111077213:G>A',, ENSG00000134871|+|chr13:g.111080868:G>A',, ENSG00000134871|+|chr13:g.110960260:G>T',, ENSG00000134871|+|chr13:g.111130356:A>C',, ENSG00000134871|+|chr13:g.111121620:C>T',, ENSG00000134871|+|chr13:g.111125422:C>T',, ENSG00000134871|+|chr13:g.111119396:G>C',, ENSG00000134871|+|chr13:g.111077207:G>A',, ENSG00000134871|+|chr13:g.11107…	ENSG00000134871	1	HGNC:2203	34529.555	19891.482	46300.992	44096.914000000004	61283.535	23771.945	1443.6129999999998	882.9967	0	0	0
ILTATVDNANVLLQIDNAR	1	Pat_31B_5.70365.70365.3	ENSG00000186847|KRT14, ENSG00000186847|-|chr17:g.39739852:C>T',, ENSG00000186847|-|chr17:g.39738761:G>A',, ENSG00000186847|-|chr17:g.39739614:G>A',, ENSG00000186847|-|chr17:g.39743071:G>A',, ENSG00000186847|-|chr17:g.39739816:G>A']	ENSG00000186847	1	HGNC:6416	259926.11	105728.73	613807.94	488388.03	399886.12	104226.13	28686.682	6432.3306	0	0	0
YFVISNTTGYNDR	1	Pat_31B_5.49740.49740.2	ENSG00000168522|FNTA	ENSG00000168522	1	HGNC:3782	186245.78	87291.39	220790.95	197387.1	210098.47	104820.49	9381.589	3488.4817	0	0	0
GTPLELVNGDGVDSEIR	1	Pat_31B_1.59429.59429.2	ENSG00000143393|PI4KB	ENSG00000143393	1	HGNC:8984	44730.074	55120.902	15250.238000000001	21138.572	18636.398	37728.9	0	1182.5093	0	0	0
SDVLELTDDNFESR	27	Pat_31B_1.55597.55597.2	ENSG00000167004|PDIA3, ENSG00000167004|+|chr15:g.44048944:A>T',, ENSG00000167004|+|chr15:g.44048950:G>T']	ENSG00000167004	1	HGNC:4606	13747551.087299999	26285780.992700014	2647592.0836	3454547.915739999	5854563.3358	15219112.4726	25184.545700000002	308064.98289999994	0	0	0
GEIDASVPELEGDLR	1	Pat_31B_1.57158.57158.2	ENSG00000124942|AHNAK, ENSG00000124942|-|chr11:g.62295776:T>G',, ENSG00000124942|-|chr11:g.62290365:T>C',, ENSG00000124942|-|chr11:g.62295549:C>T',, ENSG00000124942|-|chr11:g.62296271:G>A',, ENSG00000124942|-|chr11:g.62287549:C>T',, ENSG00000124942|-|chr11:g.62300583:C>T',, ENSG00000124942|-|chr11:g.62294188:T>G',, ENSG00000124942|-|chr11:g.62299055:T>C',, ENSG00000124942|-|chr11:g.62285441:A>G',…	ENSG00000124942	1	HGNC:347	44939.418	56183.29	52880.203	52227.477	60409.992	45698.652	3020.5134	2577.1099	0	0	0
HYDGSYSTFGER	3	Pat_31B_4.28863.28863.2	ENSG00000175899|A2M, ENSG00000175899|-|chr12:g.9266045:T>G',, ENSG00000175899|-|chr12:g.9243017:G>A',, ENSG00000175899|-|chr12:g.9225335:G>A',, ENSG00000175899|-|chr12:g.9262610:C>T',, ENSG00000175899|-|chr12:g.9268363:T>G',, ENSG00000175899|-|chr12:g.9251347:A>C',, ENSG00000175899|-|chr12:g.9259171:C>A',, ENSG00000175899|-|chr12:g.9229357:T>G',, ENSG00000175899|-|chr12:g.9242554:G>A',, ENSG00000…	ENSG00000175899	1	HGNC:7	1493785.1099999999	1649369.74	758060.47	893162.534	796082.506	1513673.2950000002	3069.493	81665.276	0	0	0
TGDIFTTETSIDR	1	Pat_31B_2.50324.50324.2	ENSG00000156453|PCDH1, ENSG00000156453|-|chr5:g.141244956:C>T',, ENSG00000156453|-|chr5:g.141248454:G>A',, ENSG00000156453|-|chr5:g.141244182:G>A',, ENSG00000156453|-|chr5:g.141236972:T>C',, ENSG00000156453|-|chr5:g.141243401:G>A',, ENSG00000156453|-|chr5:g.141244386:G>A',, ENSG00000156453|-|chr5:g.141235824:G>C']	ENSG00000156453	1	HGNC:8655	306049.9	209905.19	174701.81	213724.47	305446.56	154832.34	8680.209	10767.811000000002	0	0	0
VAIDNTNPDAASR	2	Pat_31B_1.33591.33591.2	ENSG00000039650|PNKP, ENSG00000039650|-|chr19:g.50368461:G>A',, ENSG00000039650|-|chr19:g.50367004:G>A',, ENSG00000039650|-|chr19:g.50368645:C>G',, ENSG00000039650|-|chr19:g.50365481:C>T',, ENSG00000039650|-|chr19:g.50365973:G>C',, ENSG00000039650|-|chr19:g.50364751:T>C',, ENSG00000039650|-|chr19:g.50365689:G>C',, ENSG00000039650|-|chr19:g.50365689:G>C']	ENSG00000039650	1	HGNC:9154	313722.31	580482	96202.167	139677.95	175137.875	368475.4	0	15488.3413	0	0	0
LLVCEDIDECQNGPVCQR	9	Pat_31B_1.54669.54669.3	ENSG00000166147|FBN1, ENSG00000166147|-|chr15:g.48707952:C>T',, ENSG00000166147|-|chr15:g.48714179:C>T',, ENSG00000166147|-|chr15:g.48787415:C>T',, ENSG00000166147|-|chr15:g.48782229:G>T',, ENSG00000166147|-|chr15:g.48720553:G>T',, ENSG00000166147|-|chr15:g.48829925:T>G',, ENSG00000166147|-|chr15:g.48719870:G>A',, ENSG00000166147|-|chr15:g.48733923:C>A',, ENSG00000166147|-|chr15:g.48779563:G>A',,…	ENSG00000166147	1	HGNC:3603	912199.0450000002	919097.55	597507.287	1007523.2699999999	743355.9700000001	2448753.984	36248.58	106720.08260000002	0	0	0
SQQPDAPLGTGANR	6	Pat_31B_2.26748.26748.2	ENSG00000184502|GAST	ENSG00000184502	1	HGNC:4164	459937.563	555691.54	422289.734	452297.327	2666282.44	608227.401	14996.9608	27262.5367	0	634.5344	0
EVLDYSTPTTNGTPEAALSEDINLIR	1	Pat_31B_2.68817.68817.3	ENSG00000182934|SRPRA, ENSG00000182934|-|chr11:g.126134931:C>T',, ENSG00000182934|-|chr11:g.126136725:C>T',, ENSG00000182934|-|chr11:g.126136155:C>A',, ENSG00000182934|-|chr11:g.126136467:C>T',, ENSG00000182934|-|chr11:g.126136467:C>T']	ENSG00000182934	1	HGNC:11307	14926.072	13605.635	8152.076	10273.026	10373.877	17985.078	0	0	0	0	0
SACGNCYLGDAFR	1	Pat_31B_4.46361.46361.2	ENSG00000005194|CIAPIN1	ENSG00000005194	1	HGNC:28050	245952.75	342509	170359.64	190213.42	165205.27	296617.75	0	16200.253999999999	0	0	0
IVGPEENLSQAEAR	1	Pat_31B_1.47048.47048.2	ENSG00000152952|PLOD2, ENSG00000152952|-|chr3:g.145796919:C>A',, ENSG00000152952|-|chr3:g.145803056:A>C',, ENSG00000152952|-|chr3:g.145789203:C>T',, ENSG00000152952|-|chr3:g.145806436:A>C',, ENSG00000152952|-|chr3:g.145789168:C>T',, ENSG00000152952|-|chr3:g.145803035:A>G',, ENSG00000152952|-|chr3:g.145828210:G>A',, ENSG00000152952|-|chr3:g.145828210:G>A']	ENSG00000152952	1	HGNC:9082	184548.6	592197.4	71746.75	143138.36	112451.06	476931.03	0	21765.14	949.49005	0	0
SVGGSGGGSFGDNLVTR	6	Pat_31B_4.46067.46067.2	ENSG00000160789|LMNA, ENSG00000160789|+|chr1:g.156084902:G>A',, ENSG00000160789|+|chr1:g.156104629:C>T',, ENSG00000160789|+|chr1:g.156106151:G>A',, ENSG00000160789|+|chr1:g.156106776:G>A',, ENSG00000160789|+|chr1:g.156106776:G>A']	ENSG00000160789	1	HGNC:6636	3029429.1219999995	2031775.59	5559498.151000001	6196674.681999999	7509902.5030000005	5470458.366	606579.0287	387290.8152	0	0	0
SGYAIQADEEQLR	1	Pat_31B_1.42064.42064.2	ENSG00000138750|NUP54, ENSG00000138750|-|chr4:g.77065423:G>T',, ENSG00000138750|-|chr4:g.77065433:C>T']	ENSG00000138750	1	HGNC:17359	222839.25	360138.56	160574.27	176556.55	216920.7	273564.94	8926.814	14765.567	0	0	0
WNTDNTLGTEITVEDQLAR	4	Pat_31B_2.60988.60988.3	ENSG00000213585|VDAC1	ENSG00000213585	1	HGNC:12669	1998525.05	744407.99	417925.632	415904.262	563604.139	444286.75100000005	3398.5916	12868.2384	0	0	0
AIEQADLLQEEDESPR	5	Pat_31B_1.50239.50239.2	ENSG00000106367|AP1S1	ENSG00000106367	1	HGNC:559	894353.452	892846.4639999999	253815.4675	334686.266	396349.78200000006	769147.6060000001	23779.1743	48016.675460000006	0	0	0
YSDIEPSTEGEVIFR	4	Pat_31B_1.54963.54963.2	ENSG00000091136|LAMB1, ENSG00000091136|-|chr7:g.107566753:G>A',, ENSG00000091136|-|chr7:g.107618606:C>T',, ENSG00000091136|-|chr7:g.107569893:C>T',, ENSG00000091136|-|chr7:g.107621202:C>T',, ENSG00000091136|-|chr7:g.107621203:C>A',, ENSG00000091136|-|chr7:g.107621203:C>A']	ENSG00000091136	1	HGNC:6486	624449.3999999999	1354404.99	279197.166	388213.75899999996	478901.534	987160.72	0	45771.162	0	0	0
QGETLNFLEIGYSR	2	Pat_31B_4.62931.62931.2	ENSG00000143369|ECM1, ENSG00000143369|+|chr1:g.150484264:G>A',, ENSG00000143369|+|chr1:g.150484264:G>A']	ENSG00000143369	1	HGNC:3153	235319.41	186243.22	734834.45	564997.8200000001	305219.79	183023.03399999999	19878.114	7402.7876	0	0	0
LSTQSNSNNIEPAR	1	Pat_31B_2.31746.31746.2	ENSG00000153827|TRIP12, ENSG00000153827|-|chr2:g.230673022:A>T',, ENSG00000153827|-|chr2:g.230654466:G>A',, ENSG00000153827|-|chr2:g.230654475:C>G',, ENSG00000153827|-|chr2:g.230675881:G>A',, ENSG00000153827|-|chr2:g.230683165:G>A',, ENSG00000153827|-|chr2:g.230659928:T>C',, ENSG00000153827|-|chr2:g.230652376:G>T',, ENSG00000153827|-|chr2:g.230636235:T>G',, ENSG00000153827|-|chr2:g.230636235:T>G']	ENSG00000153827	1	HGNC:12306	27212.666	74152.445	27164.322	29177.404	27249.452999999998	71934.58	0	3216.0056	0	0	0
EDGSLEIGDTTTFSR	1	Pat_31B_1.48861.48861.2	ENSG00000182179|UBA7, ENSG00000182179|-|chr3:g.49848858:G>A']	ENSG00000182179	1	HGNC:12471	190518.3	100301.22	87791.07	78833.57	117364.234	161231.94	0	5476.1777	0	0	0
IIDVVYNASNNELVR	6	Pat_31B_4.65982.65982.2	ENSG00000142937|RPS8, ENSG00000142937|+|chr1:g.45244326:T>G',, ENSG00000142937|+|chr1:g.45244326:T>G']	ENSG00000142937	1	HGNC:10441	1456869.8199999998	715532.37	882587.771	845634.3600000001	1024322.6060000001	682007.224	36306.642100000005	40925.8529	0	0	0
TSDIFGSPVTATSR	1	Pat_31B_4.50273.50273.2	ENSG00000206053|JPT2, ENSG00000206053|+|chr16:g.1750206:G>C']	ENSG00000206053	1	HGNC:14137	310592.1	330083.66	196292.39	235465.52	155320.81	392462.78	0	18673.71	0	0	0
LNSEQSQALQHQQETGR	4	Pat_31B_4.29009.29009.3	ENSG00000167880|EVPL, ENSG00000167880|-|chr17:g.74006272:C>A',, ENSG00000167880|-|chr17:g.74015086:C>T',, ENSG00000167880|-|chr17:g.74011575:G>C',, ENSG00000167880|-|chr17:g.74011633:G>A',, ENSG00000167880|-|chr17:g.74011633:G>A']	ENSG00000167880	1	HGNC:3503	642756.0229999999	721398.733	825089.7860000001	989246.8670000001	348838.402	823753.46	50596.5811	62605.3572	0	0	0
SQGSGNEAEPLGK	1	Pat_31B_2.35805.35805.2	ENSG00000196141|SPATS2L, ENSG00000196141|+|chr2:g.201337608:C>T',, ENSG00000196141|+|chr2:g.201284129:G>A',, ENSG00000196141|+|chr2:g.201284129:G>A']	ENSG00000196141	1	HGNC:24574	55740.35	248726.03	24854.867000000002	50212.585999999996	53096.39	159946.31	0	9349.940999999999	0	0	0
SANAEDAQEFSDVER	5	Pat_31B_1.37336.37336.2	ENSG00000189334|S100A14	ENSG00000189334	1	HGNC:18901	82232.208	171156.335	2333234.372	2790336.621	608084.96	190547.92600000004	105881.5354	5333.3259	0	0	509.33902
SLGGDVASDGDFLIFEGNR	1	Pat_31B_2.65946.65946.3	ENSG00000196235|SUPT5H, ENSG00000196235|+|chr19:g.39964752:C>T',, ENSG00000196235|+|chr19:g.39963862:G>A',, ENSG00000196235|+|chr19:g.39955678:G>A',, ENSG00000196235|+|chr19:g.39955678:G>A']	ENSG00000196235	1	HGNC:11469	41796.47	44075.098	40910.605	37648.676	44755.36	51669.332	0	3492.5513	0	0	0
SSTPLPTISSSAENTR	2	Pat_31B_5.45023.45023.2	ENSG00000120802|TMPO, ENSG00000120802|+|chr12:g.98927830:C>G',, ENSG00000120802|+|chr12:g.98931419:A>T']	ENSG00000120802	1	HGNC:11875	223720.598	1107291.35	108359.583	193663.09399999998	156617.11000000002	512061.13	0	22793.5941	0	0	0
NVESTNSNAYTQR	2	Pat_31B_2.18530.18530.2	ENSG00000169641|LUZP1	ENSG00000169641	1	HGNC:14985	57195.885	113530.582	40736.975999999995	58828.686	86840.53600000001	154069.075	1912.9835	6715.174800000001	0	0	0
VTVTPIYTDGEGVSVSAPGK	1	Pat_31B_5.59342.59342.2	ENSG00000187955|COL14A1, ENSG00000187955|+|chr8:g.121357662:C>A',, ENSG00000187955|+|chr8:g.121275192:C>G',, ENSG00000187955|+|chr8:g.121174734:A>G',, ENSG00000187955|+|chr8:g.121256139:A>T',, ENSG00000187955|+|chr8:g.121267554:G>A',, ENSG00000187955|+|chr8:g.121298156:G>C',, ENSG00000187955|+|chr8:g.121344960:G>A',, ENSG00000187955|+|chr8:g.121224768:A>G',, ENSG00000187955|+|chr8:g.121239591:C>A…	ENSG00000187955	1	HGNC:2191	64676.645	8882.795	53316.527	117047.305	56276.53	13340.566	7483.4404	0	0	0	0
GGPEETITQQGR	3	Pat_31B_1.24952.24952.2	ENSG00000182795|C1orf116, ENSG00000182795|-|chr1:g.207196462:C>CT',, ENSG00000182795|-|chr1:g.207195691:C>A']	ENSG00000182795	1	HGNC:28667	1466880.49	2091312.05	374706.91000000003	530339.09	320191.391	720679.26	5878.928000000001	40323.893	0	0	0
EGTIQVQGQALFFR	1	Pat_31B_5.60652.60652.2	ENSG00000114779|ABHD14B	ENSG00000114779	1	HGNC:28235	115865.13	35753.8	86959.31	54813.86	111719.84	34627.492	1252.7498	1257.6732	0	0	0
QSEDSTFYLGER	1	Pat_31B_1.42882.42882.2	ENSG00000047457|CP, ENSG00000047457|-|chr3:g.148896253:C>T',, ENSG00000047457|-|chr3:g.148916215:G>A',, ENSG00000047457|-|chr3:g.148939568:C>G',, ENSG00000047457|-|chr3:g.148917532:A>G',, ENSG00000047457|-|chr3:g.148917532:A>G']	ENSG00000047457	1	HGNC:2295	841711.2	980490.4	439230.4	469128.62	409235.97	478334.66	17769.535	23269.292999999998	0	0	0
VITDVYYVDGTEVER	1	Pat_31B_2.54292.54292.2	ENSG00000067369|TP53BP1, ENSG00000067369|-|chr15:g.43748553:C>T',, ENSG00000067369|-|chr15:g.43762196:C>T',, ENSG00000067369|-|chr15:g.43771670:C>T',, ENSG00000067369|-|chr15:g.43762133:A>G',, ENSG00000067369|-|chr15:g.43738612:C>G',, ENSG00000067369|-|chr15:g.43738612:C>G']	ENSG00000067369	1	HGNC:11999	155819.42	329243.94	89726.71	116537.48	97299.97	291486.03	0	13941.673	0	0	0
ADEHVIDQGDDGDNFYVIER	3	Pat_31B_1.50477.50477.3	ENSG00000114302|PRKAR2A	ENSG00000114302	1	HGNC:9391	274534.707	362093.70800000004	117058.9542	160309.888	171281.629	277892.61470000003	4954.3823	19264.743300000002	0	0	0
ADLNQGIGEPQSPSR	2	Pat_31B_1.40642.40642.2	ENSG00000142634|EFHD2	ENSG00000142634	1	HGNC:28670	270750.51	554388.42	170924.05	244502.154	215236.43	408194.94	9929.055	19415.5545	0	0	0
ESISVSSEQLAQFR	1	Pat_31B_4.52979.52979.2	ENSG00000133742|CA1, ENSG00000133742|-|chr8:g.86240836:GGTT>G',, ENSG00000133742|-|chr8:g.86240836:GGTT>G']	ENSG00000133742	1	HGNC:1368	181758.61	78411.26	275102.12	171586.5	308780.16	80214.62	9319.614	5972.059	0	0	0
INSVEVYDGTWYR	1	Pat_31B_4.54770.54770.2	ENSG00000112655|PTK7	ENSG00000112655	1	HGNC:9618	130126.83	111617.12	144046.69	168691.19	166018.22	145797.5	9806.641	9371.063	0	0	0
ALVLDCHYPEDEVGQEDEAESDIFSIR	4	Pat_31B_1.65349.65349.3	ENSG00000108561|C1QBP, ENSG00000108561|-|chr17:g.5336660:C>T',, ENSG00000108561|-|chr17:g.5336660:C>T']	ENSG00000108561	1	HGNC:1243	139955.098	156150.457	86385.84719999999	110618.77229999998	86449.6484	132550.405	4552.1049	5376.11367	0	0	0
GHTEIDTAFVYSEGQSETILGGLGLR	2	Pat_31B_4.70033.70033.3	ENSG00000162482|AKR7A3	ENSG00000162482	1	HGNC:390	1722007.92	612591.655	1936944.57	1461507.33	2379615.25	421280.393	32948.953	8550.985	0	0	0
LSYCGGGEALAVPFEPAR	1	Pat_31B_4.62736.62736.2	ENSG00000213563|C8orf82, ENSG00000213563|-|chr8:g.145752899:C>T',, ENSG00000213563|-|chr8:g.145752899:C>T']	ENSG00000213563	1	HGNC:33826	54579.46	18643.857	26916.012000000002	21874.408	33192.637	16573.002	634.21173	598.8697	598.8697	0	0
GGASELQEDESFTLR	1	Pat_31B_1.48817.48817.2	ENSG00000073350|LLGL2, ENSG00000073350|+|chr17:g.73570061:G>A',, ENSG00000073350|+|chr17:g.73559233:G>A',, ENSG00000073350|+|chr17:g.73567846:C>T',, ENSG00000073350|+|chr17:g.73570718:C>G',, ENSG00000073350|+|chr17:g.73564562:G>C',, ENSG00000073350|+|chr17:g.73568032:G>A',, ENSG00000073350|+|chr17:g.73568032:G>A']	ENSG00000073350	1	HGNC:6629	149858.39	125469.4	61318.473	75617.16	127713.18	112097.336	0	5322.758000000001	0	0	0
STLQDSDEYSNPAPLPLDQHSR	1	Pat_31B_1.50645.50645.3	ENSG00000110031|LPXN	ENSG00000110031	1	HGNC:14061	72662.59	78088.32	37204.55	45805.195	50785.805	84789.81	0	3904.0925	0	0	0
QNYHQDSEAAINR	4	Pat_31B_2.16895.16895.3	ENSG00000167996|FTH1	ENSG00000167996	1	HGNC:3976	403576.148	979068.321	161872.81	298746.96	220497.946	1081073.06	0	68260.5636	0	1264.8234	0
ALYLQYTDETFR	2	Pat_31B_4.56461.56461.2	ENSG00000047457|CP, ENSG00000047457|-|chr3:g.148896253:C>T',, ENSG00000047457|-|chr3:g.148916215:G>A',, ENSG00000047457|-|chr3:g.148939568:C>G',, ENSG00000047457|-|chr3:g.148917532:A>G',, ENSG00000047457|-|chr3:g.148903150:G>T',, ENSG00000047457|-|chr3:g.148903150:G>T']	ENSG00000047457	1	HGNC:2295	1670618	750712.96	1866677.26	1565422.3199999998	1464045.84	667984.47	68422.508	34055.455	0	0	0
DNLTLWTADNAGEEGGEAPQEPQS	2	Pat_31B_2.56000.56000.3	ENSG00000175793|SFN	ENSG00000175793	1	HGNC:10773	44187.1149	44754.11893	81882.02100000001	77341.842	73317.7653	55890.6665	1932.634	3729.4832	0	0	0
EACSYTIHAEGDER	1	Pat_31B_2.24126.24126.3	ENSG00000176715|ACSF3, ENSG00000176715|+|chr16:g.89188800:T>TG',, ENSG00000176715|+|chr16:g.89167204:C>T',, ENSG00000176715|+|chr16:g.89178528:C>T',, ENSG00000176715|+|chr16:g.89178590:G>A',, ENSG00000176715|+|chr16:g.89178590:G>A']	ENSG00000176715	1	HGNC:27288	92742	134240.14	54683.48	61227.07	63711.695	146797.81	0	8267.863000000001	0	0	0
TEFSTQEEEQLR	2	Pat_31B_1.40722.40722.2	ENSG00000175287|PHYHD1, ENSG00000175287|+|chr9:g.131702891:A>G',, ENSG00000175287|+|chr9:g.131702956:G>T',, ENSG00000175287|+|chr9:g.131696100:C>T',, ENSG00000175287|+|chr9:g.131696100:C>T']	ENSG00000175287	1	HGNC:23396	619823.06	250121.50699999998	188300.106	220531.78	149824.51	214551.293	1261.6051	8271.98454	0	0	0
DVIDEPIIEEPSR	4	Pat_31B_1.53282.53282.2	ENSG00000164754|RAD21, ENSG00000164754|-|chr8:g.117874106:G>C',, ENSG00000164754|-|chr8:g.117868951:C>T',, ENSG00000164754|-|chr8:g.117859926:G>A',, ENSG00000164754|-|chr8:g.117866495:T>C']	ENSG00000164754	1	HGNC:9811	174483.00630000004	328025.163	102707.07949999999	132144.86169999998	158919.46269999997	313877.575	0	14297.190840000001	0	0	0
LCSGPGIVGNVLVDPSAR	1	Pat_31B_5.63834.63834.2	ENSG00000173540|GMPPB, ENSG00000173540|-|chr3:g.49759250:C>T',, ENSG00000173540|-|chr3:g.49759250:C>T']	ENSG00000173540	1	HGNC:22932	83846.25	48340.758	45565.824	44835.32	91444.805	44208.664000000004	0	1710.0103	0	0	0
IGAADYQPTEQDILR	3	Pat_31B_2.53425.53425.2	ENSG00000087258|GNAO1, ENSG00000087258|+|chr16:g.56362571:T>C',, ENSG00000087258|+|chr16:g.56362571:T>C']	ENSG00000087258	1	HGNC:4389	645686.6799999999	481329.841	321299.79500000004	449298.997	504382.605	750923.83	12493.918	44370.6506	0	0	0
FEEEGNPYYSSAR	1	Pat_31B_1.40958.40958.2	ENSG00000131844|MCCC2	ENSG00000131844	1	HGNC:6937	604944.4	176987.78	63456.96	66553.36	88279.375	156881.86	0	5545.704000000001	0	0	0
EAYCLQYSNNLQEDIYSETSGHFR	1	Pat_31B_4.59544.59544.3	ENSG00000109511|ANXA10, ENSG00000109511|+|chr4:g.169100382:C>T',, ENSG00000109511|+|chr4:g.169085420:G>A',, ENSG00000109511|+|chr4:g.169083694:A>C']	ENSG00000109511	1	HGNC:534	47089.29	25926.207000000002	36462.15	37314.855	72675.63	46778.754	0	1734.9783	0	0	0
GGHFAAFEEPELLAQDIR	2	Pat_31B_2.64192.64192.3	ENSG00000143819|EPHX1, ENSG00000143819|+|chr1:g.226026456:G>A',, ENSG00000143819|+|chr1:g.226026456:G>A']	ENSG00000143819	1	HGNC:3401	78471.621	73869.951	94292.074	88559.023	106908.73000000001	77431.718	6214.4864	3806.2327	752.3647	0	0
VDISAPDVDVHGPDWHLK	2	Pat_31B_4.62795.62795.4	ENSG00000124942|AHNAK, ENSG00000124942|-|chr11:g.62295776:T>G',, ENSG00000124942|-|chr11:g.62290365:T>C',, ENSG00000124942|-|chr11:g.62295549:C>T',, ENSG00000124942|-|chr11:g.62296271:G>A',, ENSG00000124942|-|chr11:g.62287549:C>T',, ENSG00000124942|-|chr11:g.62300583:C>T',, ENSG00000124942|-|chr11:g.62294188:T>G',, ENSG00000124942|-|chr11:g.62299055:T>C',, ENSG00000124942|-|chr11:g.62285441:A>G',…	ENSG00000124942	1	HGNC:347	792468.53	520320.52	2700713.1799999997	2965014.8000000003	6356254.2	1158163.8399999999	194984.80599999998	57002.314999999995	0	0	0
CFCQVSGYLDDCTCDVETIDR	1	Pat_31B_2.57464.57464.3	ENSG00000197930|ERO1A, ENSG00000197930|-|chr14:g.53119800:G>C']	ENSG00000197930	1	HGNC:13280	42716.992	43172.246	35076.383	35578.465	34359.434	41901.566	1547.4991	3091.7393	0	0	0
VEALQSGGGQER	1	Pat_31B_2.28589.28589.2	ENSG00000244005|NFS1, ENSG00000244005|-|chr20:g.34260687:G>A',, ENSG00000244005|-|chr20:g.34260687:G>A']	ENSG00000244005	1	HGNC:15910	291366.9	237905.33	166073.16	186666.38	155005	390225.72	13399.964	29815.382999999998	0	0	0
EQFLDGDGWTSR	8	Pat_31B_2.50988.50988.2	ENSG00000179218|CALR, ENSG00000179218|+|chr19:g.13054379:T>TCCTCATCA']	ENSG00000179218	1	HGNC:1455	12040708.55	3196467.83	30170279.7	22060595.74	19099925.74	3667060.79	1031503.1449999999	174839.53499999997	11781.015	2202.8623	0
SQPEPGVADEDQTA	1	Pat_31B_FT.26185.26185.2	ENSG00000178718|RPP25	ENSG00000178718	1	HGNC:30361	8491.33	31396.682	4132.2886	6561.51	5619.621999999999	18069.545	0	968.32135	0	0	0
ADVEASPGNPPDR	2	Pat_31B_1.24085.24085.2	ENSG00000171729|TMEM51, ENSG00000171729|+|chr1:g.15541690:G>A',, ENSG00000171729|+|chr1:g.15541690:G>A']	ENSG00000171729	1	HGNC:25488	150132.55	127727.264	45127.938	62534.47900000001	81553.352	168792.785	0	7802.4373	0	0	0
VEAAEIVEGEDSAYSVR	3	Pat_31B_1.52912.52912.2	ENSG00000128591|FLNC, ENSG00000128591|+|chr7:g.128487762:C>T',, ENSG00000128591|+|chr7:g.128483582:T>C',, ENSG00000128591|+|chr7:g.128494159:C>T',, ENSG00000128591|+|chr7:g.128485123:G>A',, ENSG00000128591|+|chr7:g.128480715:G>A',, ENSG00000128591|+|chr7:g.128486412:G>A',, ENSG00000128591|+|chr7:g.128496611:G>A',, ENSG00000128591|+|chr7:g.128488745:G>A',, ENSG00000128591|+|chr7:g.128493010:C>T',,…	ENSG00000128591	1	HGNC:3756	152528.87430000002	70611.62145	179121.0373	277363.90599999996	138024.04200000002	264769.565	7195.053000000001	8605.992	0	0	0
NGSEADIDEGLYSR	11	Pat_31B_1.39577.39577.2	ENSG00000130985|UBA1, ENSG00000130985|+|chrX:g.47063064:G>A',, ENSG00000130985|+|chrX:g.47063064:G>A']	ENSG00000130985	1	HGNC:12469	1688686.137	2557027.978	1115577.94	1329148.856	1312195.829	2774401.7449999996	8105.3141	108484.073	0	0	0
VDIDAPDVDVHGPDWHLK	8	Pat_31B_2.62972.62972.4	ENSG00000124942|AHNAK, ENSG00000124942|-|chr11:g.62295776:T>G',, ENSG00000124942|-|chr11:g.62290365:T>C',, ENSG00000124942|-|chr11:g.62295549:C>T',, ENSG00000124942|-|chr11:g.62296271:G>A',, ENSG00000124942|-|chr11:g.62287549:C>T',, ENSG00000124942|-|chr11:g.62300583:C>T',, ENSG00000124942|-|chr11:g.62294188:T>G',, ENSG00000124942|-|chr11:g.62299055:T>C',, ENSG00000124942|-|chr11:g.62285441:A>G',…	ENSG00000124942	1	HGNC:347	1276271.7540000002	1316037.4	1859598.6400000001	2595540.17	1567167.46	1447940.545	138331.5702	92037.68299999999	0	0	0
SLQEQADAAEER	5	Pat_31B_1.24828.24828.2	ENSG00000140416|TPM1	ENSG00000140416	1	HGNC:12010	3285323.986	835581.503	398448.503	472906.8	1213161.503	836572.649	8598.47	13860.2569	0	0	0
VASEQSSQPTCTVGVWIDVGSR	1	Pat_31B_4.58783.58783.3	ENSG00000010256|UQCRC1	ENSG00000010256	1	HGNC:12585	165478.8	82716.26	115159.22	100120.18	176405.66	70343.12	4798.9033	3143.5884	0	0	0
EASPNPEDGIVR	3	Pat_31B_1.36558.36558.2	ENSG00000196576|PLXNB2, ENSG00000196576|-|chr22:g.50721225:AC>A',, ENSG00000196576|-|chr22:g.50714162:C>G',, ENSG00000196576|-|chr22:g.50714162:C>G']	ENSG00000196576	1	HGNC:9104	635773.513	1005107.713	257185.27599999998	325710.751	349274.30299999996	709134.1100000001	15096.236	35237.8802	0	0	0
TGLIDYNQLALTAR	1	Pat_31B_5.59154.59154.2	ENSG00000182199|SHMT2, ENSG00000182199|+|chr12:g.57627836:G>A',, ENSG00000182199|+|chr12:g.57627836:G>A']	ENSG00000182199	1	HGNC:10852	245043.86	200744.53	415000.25	379161.47	463868.16	223988.66	15279.343	8857.174	0	0	0
WGPGGPGDTSGGCR	1	Pat_31B_4.32931.32931.2	ENSG00000125826|RBCK1, ENSG00000125826|+|chr20:g.408018:G>A',, ENSG00000125826|+|chr20:g.408018:G>A']	ENSG00000125826	1	HGNC:15864	48787.6	77756.24	36718.816	42218.51	41008.79	102975.016	0	5976.8936	0	0	0
SSWLEEDDDPVVAR	1	Pat_31B_1.51281.51281.2	ENSG00000072682|P4HA2, ENSG00000072682|-|chr5:g.131534607:C>A',, ENSG00000072682|-|chr5:g.131534607:C>A']	ENSG00000072682	1	HGNC:8547	67858.83	250251.39	43658.934	71327.73	68059.56	220134.67	0	11202.248	0	0	0
CGEDDETIPSEYR	6	Pat_31B_1.32948.32948.2	ENSG00000153113|CAST, ENSG00000153113|+|chr5:g.96031550:C>G',, ENSG00000153113|+|chr5:g.96031550:C>G']	ENSG00000153113	1	HGNC:1515	407284.2420000001	854190.0659999999	399286.4605	476548.1476	317391.44399999996	770047.8209999999	0	32395.2459	0	0	0
ACNVLQSSHLEDYPFNAEY	9	Pat_31B_4.58958.58958.3	ENSG00000198074|AKR1B10, ENSG00000198074|+|chr7:g.134223018:G>C']	ENSG00000198074	1	HGNC:382	2354769.641	1765391.0340000002	1517275.0917999998	1332226.046	2336305.5228000004	1106258.0341	67732.30709999999	58815.865000000005	0	0	0
SEVSSDEDIQFR	4	Pat_31B_1.40861.40861.2	ENSG00000084754|HADHA, ENSG00000084754|-|chr2:g.26459797:C>T']	ENSG00000084754	1	HGNC:4801	538484.3420000001	327848.034	395412.17000000004	353933.039	728228.452	364815.86899999995	13634.2176	16000.64526	0	0	0
FQNVNSVTIFVQSNQGEEETTR	1	Pat_31B_4.60303.60303.3	ENSG00000091164|TXNL1	ENSG00000091164	1	HGNC:12436	50041.703	56377.97	72067.19	58050.277	61371.445	51742.215	3031.0735	1886.2668	0	0	0
ISQTYQQQYGR	2	Pat_31B_4.30145.30145.2	ENSG00000196975|ANXA4, ENSG00000196975|+|chr2:g.70031677:A>G',, ENSG00000196975|+|chr2:g.70033584:C>T',, ENSG00000196975|+|chr2:g.70046423:A>T',, ENSG00000196975|+|chr2:g.70046423:A>T']	ENSG00000196975	1	HGNC:542	265582.06	217381.364	197544.994	200482.72999999998	844683.5900000001	219917.27999999997	3204.336	11303.6296	0	0	0
SSTVTEAPIAVVTSR	1	Pat_31B_4.52500.52500.2	ENSG00000119638|NEK9	ENSG00000119638	1	HGNC:18591	243320.17	393694.38	214335.8	299579.7	288068.16	514209.7	0	19810.951	0	0	0
SNVSDAVAQSTR	5	Pat_31B_5.24840.24840.2	ENSG00000111669|TPI1, ENSG00000111669|+|chr12:g.6978340:C>G',, ENSG00000111669|+|chr12:g.6978340:C>G']	ENSG00000111669	1	HGNC:12009	1076102.0250000001	803228.247	6227325.8	4658946.093	12121985.58	963733.5149999999	524987.6143	44485.3409	6776.1367	0	0
EISPDTTLLDLQNNDISELR	2	Pat_31B_1.67571.67571.3	ENSG00000182492|BGN	ENSG00000182492	1	HGNC:1044	24985.2475	30010.0515	25610.078999999998	43552.678	33414.059	33741.107	0	1129.4042	0	0	0
DVDETGITVASLER	2	Pat_31B_1.51922.51922.2	ENSG00000065548|ZC3H15, ENSG00000065548|+|chr2:g.187370218:A>C']	ENSG00000065548	1	HGNC:29528	577835.28	726960.8	492590.54	414665.9	395890.06	655037.5	10518.431999999999	36510.721000000005	0	0	0
VDVSAPDVEAHGPEWNLK	3	Pat_31B_4.59389.59389.3	ENSG00000124942|AHNAK, ENSG00000124942|-|chr11:g.62295776:T>G',, ENSG00000124942|-|chr11:g.62290365:T>C',, ENSG00000124942|-|chr11:g.62295549:C>T',, ENSG00000124942|-|chr11:g.62296271:G>A',, ENSG00000124942|-|chr11:g.62287549:C>T',, ENSG00000124942|-|chr11:g.62300583:C>T',, ENSG00000124942|-|chr11:g.62294188:T>G',, ENSG00000124942|-|chr11:g.62299055:T>C',, ENSG00000124942|-|chr11:g.62285441:A>G',…	ENSG00000124942	1	HGNC:347	5944481.720000001	1085168.15	1799655.37	1841860.82	1885292.27	1057296.02	80989.26800000001	43937.638999999996	0	0	0
GADFLVTEVENGGSLGSK	21	Pat_31B_4.66261.66261.2	ENSG00000067225|PKM, ENSG00000067225|-|chr15:g.72499530:CAAGG>C',, ENSG00000067225|-|chr15:g.72499530:CAAGG>C']	ENSG00000067225	1	HGNC:9021	7779416.165999999	6630033.652999999	5358416.339000002	5611003.444999999	3972323.475	11749193.075	38751.2235	510059.3491000001	732.81305	0	0
STTELGENLQELR	1	Pat_31B_1.50595.50595.2	ENSG00000152818|UTRN, ENSG00000152818|+|chr6:g.144806642:A>C',, ENSG00000152818|+|chr6:g.144860517:A>T',, ENSG00000152818|+|chr6:g.144783899:A>T',, ENSG00000152818|+|chr6:g.144613013:G>A',, ENSG00000152818|+|chr6:g.144854342:G>A',, ENSG00000152818|+|chr6:g.144769899:A>C',, ENSG00000152818|+|chr6:g.144750725:G>A',, ENSG00000152818|+|chr6:g.144869785:A>G',, ENSG00000152818|+|chr6:g.144811275:G>T',,…	ENSG00000152818	1	HGNC:12635	278771.44	177619.05	136791.69	182266.52	204411.8	189231.5	7376.3467	8719.37	0	0	0
AQALAIETEAELQR	3	Pat_31B_1.55956.55956.2	ENSG00000013364|MVP, ENSG00000013364|+|chr16:g.29847067:C>T',, ENSG00000013364|+|chr16:g.29842218:C>T',, ENSG00000013364|+|chr16:g.29842218:C>T']	ENSG00000013364	1	HGNC:7531	409176.436	381437.405	427950.54	362509.43	995595.78	440460.61	14592.8095	24139.1005	0	0	0
VVYSPVDGTRPSESIVVPGNTR	1	Pat_31B_5.52509.52509.3	ENSG00000111799|COL12A1, ENSG00000111799|-|chr6:g.75823429:A>G',, ENSG00000111799|-|chr6:g.75884880:T>C',, ENSG00000111799|-|chr6:g.75834978:G>C',, ENSG00000111799|-|chr6:g.75890675:C>A',, ENSG00000111799|-|chr6:g.75884843:T>G',, ENSG00000111799|-|chr6:g.75848654:A>C',, ENSG00000111799|-|chr6:g.75816199:C>T',, ENSG00000111799|-|chr6:g.75829158:T>G',, ENSG00000111799|-|chr6:g.75811728:A>G',, ENSG0…	ENSG00000111799	1	HGNC:2188	90073.766	49303.977	82228	112971.195	95799.94	61876.133	4434.1147	2999.1833	0	0	0
LGHGVNNAAGQAGK	6	Pat_31B_5.30465.30465.2	ENSG00000189001|SBSN	ENSG00000189001	1	HGNC:24950	2037228.3129999998	1540692.3514999999	6300350.82	6380454.57	5209428.229	3062925.2593	333424.92199999996	285926.917	0	2741.3767	0
VNVTVDYIRPASPATETVPAFSER	1	Pat_31B_4.60427.60427.3	ENSG00000197157|SND1, ENSG00000197157|+|chr7:g.127569289:C>T',, ENSG00000197157|+|chr7:g.127725827:G>A',, ENSG00000197157|+|chr7:g.127729551:G>A',, ENSG00000197157|+|chr7:g.127631024:G>A',, ENSG00000197157|+|chr7:g.127714674:G>A',, ENSG00000197157|+|chr7:g.127326782:C>T']	ENSG00000197157	1	HGNC:30646	71279.445	47369.805	53548.34	49798.405999999995	103517.22	45938.515999999996	1351.5895	1438.6298	0	0	0
IAQSEAELISDEAQADLALR	2	Pat_31B_1.67948.67948.3	ENSG00000196586|MYO6, ENSG00000196586|+|chr6:g.76568652:G>A',, ENSG00000196586|+|chr6:g.76617353:G>A',, ENSG00000196586|+|chr6:g.76624716:G>A',, ENSG00000196586|+|chr6:g.76591445:C>T',, ENSG00000196586|+|chr6:g.76591445:C>T']	ENSG00000196586	1	HGNC:7605	78562.99399999999	109891.983	50904.697	51431.217	72947.325	86904.6255	3142.1838	5252.6777	0	0	0
AYLPVNESFGFTADLR	6	Pat_31B_4.68070.68070.2	ENSG00000167658|EEF2	ENSG00000167658	1	HGNC:3214	617271.682	278186.423	745201.962	603640.38	942665.12	246761.282	27064.348100000003	4353.5254	0	0	0
NLENGALQPSDLDR	2	Pat_31B_1.47470.47470.2	ENSG00000102572|STK24	ENSG00000102572	1	HGNC:11403	531417.68	583202.25	371602.14	402874.26	337120.28	744650.44	0	36058.012	0	955.3495	0
QEEASGGPTAPK	6	Pat_31B_1.25740.25740.2	ENSG00000125753|VASP	ENSG00000125753	1	HGNC:12652	979552.3200000001	1277403.455	650080.315	693767.986	915730.5300000001	1150818.52	23847.843999999997	63647.48330000001	1646.08156	0	0
IEGDETSTEAATR	4	Pat_31B_FT.23599.23599.2	ENSG00000163882|POLR2H	ENSG00000163882	1	HGNC:9195	662478.3180000001	573263.1579999999	407094.52499999997	352430.175	463741.312	524271.30000000005	0	7525.5885	0	0	0
CLCPEGFSLSSSGR	4	Pat_31B_4.53010.53010.2	ENSG00000166147|FBN1, ENSG00000166147|-|chr15:g.48707952:C>T',, ENSG00000166147|-|chr15:g.48714179:C>T',, ENSG00000166147|-|chr15:g.48787415:C>T',, ENSG00000166147|-|chr15:g.48782229:G>T',, ENSG00000166147|-|chr15:g.48720553:G>T',, ENSG00000166147|-|chr15:g.48829925:T>G',, ENSG00000166147|-|chr15:g.48719870:G>A',, ENSG00000166147|-|chr15:g.48733923:C>A',, ENSG00000166147|-|chr15:g.48779563:G>A',,…	ENSG00000166147	1	HGNC:3603	892411.23	484529.47	973192.3300000001	1369919.28	1483610.63	908860.62	58268.563299999994	39509.064000000006	0	0	0
DASVAEAWLLGQEPYLSSR	2	Pat_31B_4.69490.69490.2	ENSG00000115306|SPTBN1, ENSG00000115306|+|chr2:g.54873104:G>A',, ENSG00000115306|+|chr2:g.54858311:G>A',, ENSG00000115306|+|chr2:g.54880747:T>C',, ENSG00000115306|+|chr2:g.54826301:G>A',, ENSG00000115306|+|chr2:g.54895588:C>T',, ENSG00000115306|+|chr2:g.54876782:C>T',, ENSG00000115306|+|chr2:g.54853150:G>A',, ENSG00000115306|+|chr2:g.54853150:G>A']	ENSG00000115306	1	HGNC:11275	809591.0499999999	342537.89	252579.348	248398.52999999997	351351.364	217909.23799999998	11109.403999999999	15435.1142	0	0	0
LEGLGSSEADQDGLASTVR	2	Pat_31B_1.52924.52924.2	ENSG00000136026|CKAP4, ENSG00000136026|-|chr12:g.106641205:T>C',, ENSG00000136026|-|chr12:g.106633980:T>A']	ENSG00000136026	1	HGNC:16991	1052918.78	301877.24	290618.18	293341.73	368921.514	223309.03999999998	5568.0830000000005	10222.2659	0	0	0
FLEQQNAALAAEVNR	9	Pat_31B_4.54911.54911.2	ENSG00000175084|DES, ENSG00000175084|+|chr2:g.220290391:G>C',, ENSG00000175084|+|chr2:g.220283497:C>T',, ENSG00000175084|+|chr2:g.220284847:A>T',, ENSG00000175084|+|chr2:g.220283360:C>T']	ENSG00000175084	1	HGNC:2770	2750405.8769999994	1673254.0389999999	7246833.590000002	5455465.430000001	4287177.180000001	1433578.842	153414.04379999998	61309.70280000001	0	0	0
EVDEISPEDDQR	2	Pat_31B_FT.32750.32750.2	ENSG00000162775|RBM15, ENSG00000162775|+|chr1:g.110888948:G>A']	ENSG00000162775	1	HGNC:14959	32729.701	63911.57	22163.637000000002	25056.533	35236.13	43945.76	0	2498.278	0	0	0
FLGTEPEPDAVGLDSGHIR	1	Pat_31B_4.57233.57233.3	ENSG00000128311|TST, ENSG00000128311|-|chr22:g.37407109:G>C',, ENSG00000128311|-|chr22:g.37407109:G>C']	ENSG00000128311	1	HGNC:12388	316712	476957.4	239180.55	245585.47	275041.22	387038.7	0	23022.916	0	0	0
VEHHDHAVVSGR	29	Pat_31B_4.12078.12078.2	ENSG00000156709|AIFM1	ENSG00000156709	1	HGNC:8768	3077568.622	912507.9519999999	251734.1689	331200.69959999993	358284.04660000006	848345.4657000001	689.6039	23750.030319999998	0	0	0
HQLYIDETVNSNIPTNLR	1	Pat_31B_4.53168.53168.3	ENSG00000171564|FGB, ENSG00000171564|+|chr4:g.155490726:T>G',, ENSG00000171564|+|chr4:g.155490415:A>C',, ENSG00000171564|+|chr4:g.155487734:G>T',, ENSG00000171564|+|chr4:g.155487704:A>G']	ENSG00000171564	1	HGNC:3662	140549.33	113826.41	187812.98	115237.46	262645.5	115270.91	6956.0205	5961.264	0	0	0
ITGWGEETLPDGR	2	Pat_31B_2.53468.53468.2	ENSG00000142910|TINAGL1, ENSG00000142910|+|chr1:g.32050793:G>A',, ENSG00000142910|+|chr1:g.32050793:G>A']	ENSG00000142910	1	HGNC:19168	1716459.28	1161786.1	752572.99	948985.9099999999	897253.5399999999	1325126.95	0	75111.716	0	0	0
VFTTQELVQAFTHAPATLEADR	1	Pat_31B_5.71954.71954.3	ENSG00000100591|AHSA1	ENSG00000100591	1	HGNC:1189	17197.729	11346.337	35901.96	31801.414	72442.65	12391.704	1217.3163	749.4507	0	0	0
VQEGETIEDGAR	1	Pat_31B_FT.29048.29048.2	ENSG00000106268|NUDT1	ENSG00000106268	1	HGNC:8048	42110.75	90432.02	46840.324	48409.508	43430.07	59502.99	4622.142	2442.902	0	0	0
LLTIGDANGEIQR	2	Pat_31B_4.55763.55763.2	ENSG00000142453|CARM1, ENSG00000142453|+|chr19:g.11015643:CT>C',, ENSG00000142453|+|chr19:g.11022906:C>T',, ENSG00000142453|+|chr19:g.11032327:C>A',, ENSG00000142453|+|chr19:g.11032327:C>A']	ENSG00000142453	1	HGNC:23393	447143.78	571873.96	381352.44999999995	434141.01	483273.57999999996	804799.3	0	33733.085	0	0	0
GCDVVVIPAGVPR	3	Pat_31B_4.55995.55995.2	ENSG00000146701|MDH2, ENSG00000146701|+|chr7:g.75693709:G>A',, ENSG00000146701|+|chr7:g.75693709:G>A']	ENSG00000146701	1	HGNC:6971	3538895.44	1000493.08	2655213.86	2132875.37	3159820.48	1032150.9500000001	112635.22	38164.28200000001	0	0	0
FITHAPPGEFNEVFNDVR	3	Pat_31B_5.63261.63261.3	ENSG00000116489|CAPZA1	ENSG00000116489	1	HGNC:1488	834223.3550000001	350994.12	1389878.02	1016450.96	1243662.26	392488.68	61397.205400000006	19172.5125	0	0	0
STGDPWLTDGSYLDGTGFAR	1	Pat_31B_4.60393.60393.2	ENSG00000130702|LAMA5, ENSG00000130702|-|chr20:g.60912928:C>T',, ENSG00000130702|-|chr20:g.60886269:G>A',, ENSG00000130702|-|chr20:g.60902628:C>A',, ENSG00000130702|-|chr20:g.60894013:C>T',, ENSG00000130702|-|chr20:g.60885597:C>G',, ENSG00000130702|-|chr20:g.60900586:G>A',, ENSG00000130702|-|chr20:g.60899242:C>T',, ENSG00000130702|-|chr20:g.60892429:G>T',, ENSG00000130702|-|chr20:g.60903921:A>G',…	ENSG00000130702	1	HGNC:6485	68919.41	49848.07	67956.27	98285.305	77982.266	93141.9	6564.9536	5507.5015	0	0	0
NLLFNDNTECLAR	3	Pat_31B_4.55840.55840.2	ENSG00000012223|LTF, ENSG00000012223|-|chr3:g.46497330:C>T',, ENSG00000012223|-|chr3:g.46501213:T>C',, ENSG00000012223|-|chr3:g.46501268:C>T',, ENSG00000012223|-|chr3:g.46501291:C>T',, ENSG00000012223|-|chr3:g.46501291:C>T']	ENSG00000012223	1	HGNC:6720	860385	1498279.1400000001	859984.664	841982.3269999999	1692183.546	1503042.9300000002	28347.674	71912.822	0	0	0
DGEEAGAYDGPR	11	Pat_31B_FT.19238.19238.2	ENSG00000167004|PDIA3, ENSG00000167004|+|chr15:g.44060755:A>T',, ENSG00000167004|+|chr15:g.44060755:A>T']	ENSG00000167004	1	HGNC:4606	8039917.136000002	3047569.639	2452119.6350000002	1881948.869	6941466.201	3276763.582	0	73586.69619999999	9342.501400000001	1810.9216000000001	0
DALTQINVHYGGVQNLCSR	2	Pat_31B_5.52546.52546.3	ENSG00000058668|ATP2B4, ENSG00000058668|+|chr1:g.203708846:A>C',, ENSG00000058668|+|chr1:g.203689779:T>C',, ENSG00000058668|+|chr1:g.203689779:T>C']	ENSG00000058668	1	HGNC:817	103896.14	83360.36	127834.33	127189.27	188404.58	76753.92	5981.266	4575.789000000001	0	0	0
TASLTSAASVDGNR	2	Pat_31B_4.36575.36575.2	ENSG00000165795|NDRG2, ENSG00000165795|-|chr14:g.21485840:G>C',, ENSG00000165795|-|chr14:g.21489183:T>C']	ENSG00000165795	1	HGNC:14460	103265.21800000001	149920.831	74569.132	95759.152	103151.261	371571.115	0	14119.6388	0	0	0
EGNNPAENGDAK	17	Pat_31B_1.19819.19819.2	ENSG00000198830|HMGN2	ENSG00000198830	1	HGNC:4986	1953762.0659999999	3037059.0640000007	1374501.739	1274307.2210000004	2658694.7130000005	2393163.6719999993	23446.3106	105289.0593	0	0	0
VEGTPSDPNPNDPR	2	Pat_31B_1.26290.26290.2	ENSG00000144591|GMPPA	ENSG00000144591	1	HGNC:22923	292478.53	383006.26999999996	173175.31	182971.363	208377.59600000002	380347.98	8480.119	31027.758	0	0	0
SIQEAPVSEDLVIR	4	Pat_31B_2.55639.55639.2	ENSG00000143337|TOR1AIP1, ENSG00000143337|+|chr1:g.179886769:G>A',, ENSG00000143337|+|chr1:g.179886769:G>A']	ENSG00000143337	1	HGNC:29456	1219555.79	691352.98	940296.3859999999	1157445.93	1189220.32	1473582.6999999997	24837.2488	68759.066	0	0	0
IVDIIDTTGSGDVNTATEVEPK	3	Pat_31B_2.65598.65598.3	ENSG00000134900|TPP2, ENSG00000134900|+|chr13:g.103287949:A>G',, ENSG00000134900|+|chr13:g.103280231:G>T',, ENSG00000134900|+|chr13:g.103286380:C>T',, ENSG00000134900|+|chr13:g.103286380:C>T']	ENSG00000134900	1	HGNC:12016	104725.175	204271.24	53765.866	74710.073	68379.422	179753.174	0	8545.597	0	0	0
TVLDPVTGDLSDTR	4	Pat_31B_1.54400.54400.2	ENSG00000189091|SF3B3, ENSG00000189091|+|chr16:g.70595563:A>G']	ENSG00000189091	1	HGNC:10770	2600717.88	4178697.84	1698946.42	1714136.47	1996984.01	4638702.68	0	256389.269	0	0	0
SINQQSGAHVELQR	2	Pat_31B_5.29850.29850.3	ENSG00000107164|FUBP3	ENSG00000107164	1	HGNC:4005	386033.43999999994	374809.14	204193.39500000002	246444.395	360473.5	377706.27	0	20580.235999999997	0	0	0
VDINAPDVDVQGPDWHLK	3	Pat_31B_4.64808.64808.3	ENSG00000124942|AHNAK, ENSG00000124942|-|chr11:g.62295776:T>G',, ENSG00000124942|-|chr11:g.62290365:T>C',, ENSG00000124942|-|chr11:g.62295549:C>T',, ENSG00000124942|-|chr11:g.62296271:G>A',, ENSG00000124942|-|chr11:g.62287549:C>T',, ENSG00000124942|-|chr11:g.62300583:C>T',, ENSG00000124942|-|chr11:g.62294188:T>G',, ENSG00000124942|-|chr11:g.62299055:T>C',, ENSG00000124942|-|chr11:g.62285441:A>G',…	ENSG00000124942	1	HGNC:347	595926.11	334137.726	969862.76	1180375.1400000001	1197201.79	545611.769	82301.749	27170.5815	0	0	0
DNNQFASASLDR	2	Pat_31B_1.35630.35630.2	ENSG00000184432|COPB2, ENSG00000184432|-|chr3:g.139094399:C>T',, ENSG00000184432|-|chr3:g.139092641:C>T',, ENSG00000184432|-|chr3:g.139092641:C>T']	ENSG00000184432	1	HGNC:2232	952115.8	589663.96	337409.55	366685.686	574433.22	516540.08	12684.968	22859.71	0	0	0
QLVDEFQASGGVGER	2	Pat_31B_1.51299.51299.2	ENSG00000095321|CRAT, ENSG00000095321|-|chr9:g.131862180:AG>A',, ENSG00000095321|-|chr9:g.131862837:C>T',, ENSG00000095321|-|chr9:g.131862948:C>T']	ENSG00000095321	1	HGNC:2342	541993.0800000001	202656.09	118013.25	123363.531	154542.864	179748.72	3085.7070000000003	9336.562	0	0	0
IPLSQEEITLQGHAFEAR	1	Pat_31B_4.60261.60261.3	ENSG00000078070|MCCC1, ENSG00000078070|-|chr3:g.182751830:T>A',, ENSG00000078070|-|chr3:g.182740300:C>T',, ENSG00000078070|-|chr3:g.182817224:G>A',, ENSG00000078070|-|chr3:g.182817224:G>A']	ENSG00000078070	1	HGNC:6936	464088.25	291260.44	241535.34	236495.34	297940.88	220980.23	13105.923	16230.882	0	0	0
DIPNENEAQFQIR	3	Pat_31B_1.49266.49266.2	ENSG00000100280|AP1B1, ENSG00000100280|-|chr22:g.29745272:G>A',, ENSG00000100280|-|chr22:g.29745272:G>A']	ENSG00000100280	1	HGNC:554	651805.48	399155.5	471864.88	470234.63	717794.03	411023.47	17794.5183	18701.5202	0	0	0
SEGTYCCGPVPVR	5	Pat_31B_5.37031.37031.2	ENSG00000198959|TGM2, ENSG00000198959|-|chr20:g.36769726:C>A',, ENSG00000198959|-|chr20:g.36760745:G>C',, ENSG00000198959|-|chr20:g.36766614:G>A',, ENSG00000198959|-|chr20:g.36775260:G>A',, ENSG00000198959|-|chr20:g.36789911:C>T',, ENSG00000198959|-|chr20:g.36758748:T>C',, ENSG00000198959|-|chr20:g.36784408:C>T',, ENSG00000198959|-|chr20:g.36784408:C>T']	ENSG00000198959	1	HGNC:11778	2022869.376	2664142.487	1102587.3290000001	2063848.0380000002	2328319.83	6533558.67	12448.212	236386.8304	0	0	0
ISGETIFVTAPHEATAGIIGVNR	2	Pat_31B_5.65457.65457.3	ENSG00000141367|CLTC, ENSG00000141367|+|chr17:g.57743965:T>C',, ENSG00000141367|+|chr17:g.57737921:C>T',, ENSG00000141367|+|chr17:g.57738925:A>T',, ENSG00000141367|+|chr17:g.57743578:A>T',, ENSG00000141367|+|chr17:g.57743578:A>T']	ENSG00000141367	1	HGNC:2092	227087.78999999998	110398.17300000001	192520.434	166613.53	326019.066	104216.801	9580.1383	4122.5437	0	0	0
IAQPNYIPTQQDVLR	1	Pat_31B_4.55361.55361.2	ENSG00000127955|GNAI1, ENSG00000127955|+|chr7:g.79846732:A>G',, ENSG00000127955|+|chr7:g.79846732:A>G']	ENSG00000127955	1	HGNC:4384	382138.2	73938.49	145974.05	177182.67	163562.34	88602.414	9026.190999999999	5295.8867	0	0	0
YGPEGEAVPVAIPEER	1	Pat_31B_1.53687.53687.2	ENSG00000140521|POLG, ENSG00000140521|-|chr15:g.89860650:AG>A',, ENSG00000140521|-|chr15:g.89872221:TG>T',, ENSG00000140521|-|chr15:g.89876874:C>T',, ENSG00000140521|-|chr15:g.89868751:G>A',, ENSG00000140521|-|chr15:g.89872329:G>A',, ENSG00000140521|-|chr15:g.89872329:G>A']	ENSG00000140521	1	HGNC:9179	66549.85	120077.016	27164	31109.312	35418.086	108000.26	0	4602.2104	0	0	0
QVYEEEYGSSLEDDVVGDTSGYYQR	2	Pat_31B_1.54079.54079.3	ENSG00000164111|ANXA5, ENSG00000164111|-|chr4:g.122604580:A>G',, ENSG00000164111|-|chr4:g.122599587:A>C',, ENSG00000164111|-|chr4:g.122599587:A>C']	ENSG00000164111	1	HGNC:543	75470.66399999999	64436.617	37092.991	34107.45	37147.943	60365.85799999999	0	829.4681	0	0	0
ETTIQGLDGLSER	6	Pat_31B_2.50047.50047.2	ENSG00000136872|ALDOB	ENSG00000136872	1	HGNC:417	8371398.7	4511525.14	1851661.6400000001	1705503.368	1962220.72	2936402.75	0	185838.236	0	0	0
EALGGQAEEFSGR	2	Pat_31B_1.39893.39893.2	ENSG00000167600|CYP2S1, ENSG00000167600|+|chr19:g.41703789:A>T',, ENSG00000167600|+|chr19:g.41703789:A>T']	ENSG00000167600	1	HGNC:15654	2519193.84	1012713.5	552411.24	518598.94999999995	4455828.3	1097188.3	0	56343.25199999999	0	0	0
LLVVDQETDEELR	2	Pat_31B_1.56932.56932.2	ENSG00000065054|SLC9A3R2, ENSG00000065054|+|chr16:g.2077020:A>G',, ENSG00000065054|+|chr16:g.2077020:A>G']	ENSG00000065054	1	HGNC:11076	926008.98	1268069.96	315471.14999999997	378916.33	442287.36	1173757.03	0	49039.484000000004	0	0	0
FVAAVHYEQPTIQIELR	5	Pat_31B_5.63836.63836.3	ENSG00000184292|TACSTD2, ENSG00000184292|-|chr1:g.59042181:G>T',, ENSG00000184292|-|chr1:g.59042388:C>G']	ENSG00000184292	1	HGNC:11530	733068.22	401060.70300000004	1703435.6199999999	1509225.9400000002	1366613.3900000001	480500.064	73958.17599999999	22288.766900000002	0	0	0
EAEAAIYHLQLFEELR	3	Pat_31B_2.69212.69212.3	ENSG00000067225|PKM	ENSG00000067225	1	HGNC:9021	318912.56	278297.005	343532.76	290885.76	355454.9	259767.73200000002	10237.331699999999	16308.8629	0	0	0
AEISGVQGSETQVLR	1	Pat_31B_2.46514.46514.2	ENSG00000173442|EHBP1L1, ENSG00000173442|+|chr11:g.65357637:G>A',, ENSG00000173442|+|chr11:g.65353031:C>T',, ENSG00000173442|+|chr11:g.65350727:C>T']	ENSG00000173442	1	HGNC:30682	215691.56	370802	145518.45	176219.7	211399.39	292699.28	10726.801000000001	18170.305	0	0	0
ECYFDTAAPDACDNILAR	1	Pat_31B_1.55444.55444.3	ENSG00000090006|LTBP4, ENSG00000090006|+|chr19:g.41119033:G>A',, ENSG00000090006|+|chr19:g.41125309:T>C',, ENSG00000090006|+|chr19:g.41133661:T>G',, ENSG00000090006|+|chr19:g.41125371:C>T',, ENSG00000090006|+|chr19:g.41135394:G>A',, ENSG00000090006|+|chr19:g.41135394:G>A']	ENSG00000090006	1	HGNC:6717	78424.46	138215.06	46517.655999999995	62150.15	46079.254	114622.55	5028.4385	8467.378	0	0	0
EVEEQHEVNEQLQAR	3	Pat_31B_FT.33759.33759.3	ENSG00000143375|CGN, ENSG00000143375|+|chr1:g.151493145:G>A',, ENSG00000143375|+|chr1:g.151505012:G>C']	ENSG00000143375	1	HGNC:17429	128452.11799999999	427131.98000000004	57608.047000000006	95470.326	95380.709	241207.102	1578.9639	11294.466400000001	0	0	0
EAAYHPEVAPDVR	1	Pat_31B_1.37307.37307.3	ENSG00000137076|TLN1, ENSG00000137076|-|chr9:g.35711320:CAGA>C',, ENSG00000137076|-|chr9:g.35722121:C>G',, ENSG00000137076|-|chr9:g.35724314:C>T',, ENSG00000137076|-|chr9:g.35717768:G>C',, ENSG00000137076|-|chr9:g.35718843:T>C',, ENSG00000137076|-|chr9:g.35719602:T>C',, ENSG00000137076|-|chr9:g.35719602:T>C']	ENSG00000137076	1	HGNC:11845	784439.25	391119.53	862006.8	970874.25	951343.7	590175.5	35863.703	0	0	0	0
TLSPTPSAEGYQDVR	1	Pat_31B_2.42723.42723.2	ENSG00000099204|ABLIM1, ENSG00000099204|-|chr10:g.116247755:C>T',, ENSG00000099204|-|chr10:g.116200818:C>T',, ENSG00000099204|-|chr10:g.116197672:A>C',, ENSG00000099204|-|chr10:g.116213234:G>A',, ENSG00000099204|-|chr10:g.116213234:G>A']	ENSG00000099204	1	HGNC:78	181334.19	111353.2	201689.5	212051.66	145561.14	181385.27	8878.279	9879.264000000001	0	0	0
QYLSGELEVELTPQGTLAER	2	Pat_31B_2.63277.63277.3	ENSG00000083720|OXCT1, ENSG00000083720|-|chr5:g.41794810:AG>A',, ENSG00000083720|-|chr5:g.41739586:A>C']	ENSG00000083720	1	HGNC:8527	234030.57	187091.575	96874.592	102203.13699999999	121190.166	179215.75400000002	0	11946.430400000001	0	0	0
TCLHYLGEFGEDQIYEAHQQGR	3	Pat_31B_2.55168.55168.4	ENSG00000170476|MZB1, ENSG00000170476|-|chr5:g.138723513:A>T',, ENSG00000170476|-|chr5:g.138723513:A>T']	ENSG00000170476	1	HGNC:30125	455575.056	397867.34	232894.487	263971.68	340119.03	516595.9	6053.793000000001	27420.7046	0	0	0
AVLEQEETAAASR	1	Pat_31B_1.39199.39199.2	ENSG00000082397|EPB41L3, ENSG00000082397|-|chr18:g.5415932:G>A',, ENSG00000082397|-|chr18:g.5433911:T>C',, ENSG00000082397|-|chr18:g.5394760:C>A',, ENSG00000082397|-|chr18:g.5428400:C>T',, ENSG00000082397|-|chr18:g.5397212:C>T',, ENSG00000082397|-|chr18:g.5433942:C>T',, ENSG00000082397|-|chr18:g.5396223:T>C',, ENSG00000082397|-|chr18:g.5395630:G>A',, ENSG00000082397|-|chr18:g.5433965:C>T',, ENSG0…	ENSG00000082397	1	HGNC:3380	182819.16	380776.94	137862.72	200704.3	186596.4	302388.4	9376.883	13583.483	0	0	0
NVISLTEDVDEFR	3	Pat_31B_1.62373.62373.2	ENSG00000132470|ITGB4, ENSG00000132470|+|chr17:g.73725378:C>T',, ENSG00000132470|+|chr17:g.73723280:C>T',, ENSG00000132470|+|chr17:g.73738803:G>A',, ENSG00000132470|+|chr17:g.73732433:A>G',, ENSG00000132470|+|chr17:g.73732433:A>G']	ENSG00000132470	1	HGNC:6158	102347.06	108423.188	173384.784	146071.11299999998	309829.81299999997	126082.507	4686.0741	7965.0544	0	0	0
FSAICQGDGTWSPR	1	Pat_31B_5.51024.51024.2	ENSG00000123838|C4BPA, ENSG00000123838|+|chr1:g.207317172:G>T',, ENSG00000123838|+|chr1:g.207314607:C>T',, ENSG00000123838|+|chr1:g.207304900:T>C',, ENSG00000123838|+|chr1:g.207297534:C>G',, ENSG00000123838|+|chr1:g.207288814:A>G']	ENSG00000123838	1	HGNC:1325	125792.54	71100.75	120320.78	85518.66	115980.7	40674.234	3732.6956	1588.3151	0	0	0
YVELDPEEPPSLEELQAR	1	Pat_31B_1.63456.63456.3	ENSG00000166689|PLEKHA7, ENSG00000166689|-|chr11:g.16805286:C>T',, ENSG00000166689|-|chr11:g.16824833:G>A',, ENSG00000166689|-|chr11:g.16816252:G>A',, ENSG00000166689|-|chr11:g.16872754:C>T']	ENSG00000166689	1	HGNC:27049	35807.687999999995	52414.58	20379.037	23831.2	30941.51	46603.13	0	2842.2954	0	0	0
NFILDQTNVSAAAQR	3	Pat_31B_5.52894.52894.2	ENSG00000153187|HNRNPU, ENSG00000153187|-|chr1:g.245019795:T>C',, ENSG00000153187|-|chr1:g.245019795:T>C']	ENSG00000153187	1	HGNC:5048	15683367.14	6177559.32	9716985.27	8964856.66	10457226.719999999	4823211.46	422596.41099999996	217138.18469999998	0	0	0
ASNTAEVFFDGVR	2	Pat_31B_4.55822.55822.2	ENSG00000072778|ACADVL	ENSG00000072778	1	HGNC:92	1204140.52	387258.71	481816.82	410734.19	729467.63	344210.42	20580.943	18969.549000000003	0	0	0
ETPSQENGPTAK	11	Pat_31B_1.24532.24532.2	ENSG00000115241|PPM1G	ENSG00000115241	1	HGNC:9278	945533.25	1391396.96	431561.824	538725.09	500224.98	1874639.7	0	94619.697	0	0	0
QTPAGPETEEEPYR	1	Pat_31B_FT.31340.31340.2	ENSG00000173171|MTX1, ENSG00000173171|+|chr1:g.155181943:C>G',, ENSG00000173171|+|chr1:g.155181943:C>G']	ENSG00000173171	1	HGNC:7504	38813.848	15495.856000000002	11346.885	13070.351	32378.826	18483.71	0	926.4768	0	0	0
SCQDINECEHR	3	Pat_31B_FT.11229.11229.2	ENSG00000140092|FBLN5, ENSG00000140092|-|chr14:g.92353538:A>C',, ENSG00000140092|-|chr14:g.92349379:C>G',, ENSG00000140092|-|chr14:g.92349379:C>G']	ENSG00000140092	1	HGNC:3602	44430.507	60496.875	42870.653999999995	71023.763	46753.166000000005	112754.47700000001	1748.9545	6082.8186	0	0	0
SEEWADNHLPLTDAELAR	1	Pat_31B_1.56099.56099.3	ENSG00000105355|PLIN3	ENSG00000105355	1	HGNC:16893	58654.015999999996	93919.48	66170.88	65284.418	56911.598	103293.11	0	6803.984	0	0	0
GTEFAESADAALQGDPALQDAGDSSR	1	Pat_31B_1.55870.55870.3	ENSG00000136732|GYPC, ENSG00000136732|+|chr2:g.127447884:G>A',, ENSG00000136732|+|chr2:g.127413868:C>T',, ENSG00000136732|+|chr2:g.127413859:C>G',, ENSG00000136732|+|chr2:g.127413859:C>G']	ENSG00000136732	1	HGNC:4704	119213.53	217308.89	41933.906	84375.984	58281.34	143803.16	6053.9453	15040.508	0	0	0
SINDPEHPLTLEELNVVEQVR	3	Pat_31B_2.64852.64852.3	ENSG00000166595|CIAO2B	ENSG00000166595	1	HGNC:24261	354067.62	300400.69	151428.809	214752.96600000001	105279.394	370734.68000000005	0	21079.382999999998	0	0	0
SSTTSTWELLDQR	1	Pat_31B_4.52360.52360.2	ENSG00000134905|CARS2, ENSG00000134905|-|chr13:g.111335467:C>A',, ENSG00000134905|-|chr13:g.111340167:G>A']	ENSG00000134905	1	HGNC:25695	146709.52	135145.98	72705.01	96319.836	101295.88	250676.34	0	10562.903999999999	0	0	0
IVNGWQVEEADDWLR	3	Pat_31B_4.66512.66512.2	ENSG00000100994|PYGB, ENSG00000100994|+|chr20:g.25274863:CT>C',, ENSG00000100994|+|chr20:g.25228833:G>T',, ENSG00000100994|+|chr20:g.25274828:G>A',, ENSG00000100994|+|chr20:g.25228831:C>A']	ENSG00000100994	1	HGNC:9723	217745.77000000002	257197.239	190718.37699999998	172534.476	192653.181	241928.645	5745.6705999999995	12726.6455	0	0	0
ACGNFGIPCELR	1	Pat_31B_5.51898.51898.2	ENSG00000128050|PAICS, ENSG00000128050|+|chr4:g.57314891:G>C',, ENSG00000128050|+|chr4:g.57314891:G>C']	ENSG00000128050	1	HGNC:8587	631249.4	914585.4	590871.6	603689.56	688269.5	625211.4	22006.299	29283.602000000003	0	0	0
VSGVDGYETEGIR	1	Pat_31B_1.42509.42509.2	ENSG00000076003|MCM6, ENSG00000076003|-|chr2:g.136615471:A>G',, ENSG00000076003|-|chr2:g.136614338:C>T',, ENSG00000076003|-|chr2:g.136620310:C>T']	ENSG00000076003	1	HGNC:6949	281686.78	1049849.1	345506.1	414474.1	340020.16	735977.75	0	38243.305	0	0	0
ASLEVTQQQATQAEGQLLELR	1	Pat_31B_2.63857.63857.3	ENSG00000141569|TRIM65, ENSG00000141569|-|chr17:g.73886888:A>G',, ENSG00000141569|-|chr17:g.73888427:A>C',, ENSG00000141569|-|chr17:g.73887305:A>C',, ENSG00000141569|-|chr17:g.73886885:C>T']	ENSG00000141569	1	HGNC:27316	31559.125	43849.258	23281.202999999998	30191.662	28826.705	36569.406	0	1300.5935	0	0	0
SESEEEVLLVSSSR	4	Pat_31B_FT.47529.47529.2	ENSG00000272325|NUDT3	ENSG00000272325	1	HGNC:8050	455582.695	432911.37100000004	303711.6555	373972.9647	287540.338	635711.159	5913.630999999999	29479.522399999998	0	0	0
LHTEAQIQEEGTVVELTGR	5	Pat_31B_1.52749.52749.3	ENSG00000175899|A2M, ENSG00000175899|-|chr12:g.9266045:T>G',, ENSG00000175899|-|chr12:g.9243017:G>A',, ENSG00000175899|-|chr12:g.9225335:G>A',, ENSG00000175899|-|chr12:g.9262610:C>T',, ENSG00000175899|-|chr12:g.9268363:T>G',, ENSG00000175899|-|chr12:g.9251347:A>C',, ENSG00000175899|-|chr12:g.9259171:C>A',, ENSG00000175899|-|chr12:g.9229357:T>G',, ENSG00000175899|-|chr12:g.9242554:G>A',, ENSG00000…	ENSG00000175899	1	HGNC:7	851477.97	1981457.51	535692.24	655592.094	596661.255	895920.0800000001	46626.7287	42907.8831	0	0	0
EDSPSEDPVFLR	1	Pat_31B_1.49001.49001.2	ENSG00000185532|PRKG1, ENSG00000185532|+|chr10:g.53893629:C>A',, ENSG00000185532|+|chr10:g.53227582:C>A',, ENSG00000185532|+|chr10:g.53227518:T>G',, ENSG00000185532|+|chr10:g.54032175:G>T',, ENSG00000185532|+|chr10:g.54053604:G>A',, ENSG00000185532|+|chr10:g.54053604:G>A']	ENSG00000185532	1	HGNC:9414	191932.95	165020.44	139684.73	185807.77	160131.4	215723.27	7908.0509999999995	12370.694	0	0	0
NDECVLEDNSQR	1	Pat_31B_FT.26361.26361.2	ENSG00000127603|MACF1, ENSG00000127603|+|chr1:g.39827223:AC>A',, ENSG00000127603|+|chr1:g.39901283:G>C',, ENSG00000127603|+|chr1:g.39901260:C>A',, ENSG00000127603|+|chr1:g.39763365:G>T',, ENSG00000127603|+|chr1:g.39797055:A>G',, ENSG00000127603|+|chr1:g.39801815:A>C',, ENSG00000127603|+|chr1:g.39835817:A>G',, ENSG00000127603|+|chr1:g.39824532:T>C',, ENSG00000127603|+|chr1:g.39670795:G>T',, ENSG00…	ENSG00000127603	1	HGNC:13664	75540.07	44838.117	45874.543	42921.01	56447.715	47758.19	0	1253.1614	0	0	0
SASPDDDLGSSNWEAADLGNEER	3	Pat_31B_1.49119.49119.2	ENSG00000110696|C11orf58	ENSG00000110696	1	HGNC:16990	140374.49959999998	689352.035	75581.6766	133984.3113	98398.76369999998	263174.388	0	12326.6937	0	0	0
VGIGAFPTEQDNEIGELLQTR	1	Pat_31B_4.70447.70447.3	ENSG00000035687|ADSS, ENSG00000035687|-|chr1:g.244587636:G>A']	ENSG00000035687	1	HGNC:292	235818.73	163309.06	236585.03	209087.39	408250.7	160354.05	10057.514000000001	9595.931999999999	0	0	0
APSTYGGGLSVSSSR	14	Pat_31B_4.39324.39324.2	ENSG00000186847|KRT14, ENSG00000186847|-|chr17:g.39739852:C>T',, ENSG00000186847|-|chr17:g.39738761:G>A',, ENSG00000186847|-|chr17:g.39739614:G>A',, ENSG00000186847|-|chr17:g.39743071:G>A',, ENSG00000186847|-|chr17:g.39739816:G>A']	ENSG00000186847	1	HGNC:6416	2301870.4128	2732457.2826	5259153.471800001	6237436.278999999	3053632.8550000004	2376043.8952599997	273304.51196000003	88700.28736999999	616.2153	0	0
AGTAFYIDQCAVR	1	Pat_31B_4.50084.50084.2	ENSG00000102763|VWA8, ENSG00000102763|-|chr13:g.42161725:C>G',, ENSG00000102763|-|chr13:g.42404702:C>G',, ENSG00000102763|-|chr13:g.42357950:A>C',, ENSG00000102763|-|chr13:g.42144799:G>A',, ENSG00000102763|-|chr13:g.42460097:C>A',, ENSG00000102763|-|chr13:g.42404758:A>G',, ENSG00000102763|-|chr13:g.42481762:C>T',, ENSG00000102763|-|chr13:g.42407516:A>G',, ENSG00000102763|-|chr13:g.42245237:C>A',,…	ENSG00000102763	1	HGNC:29071	355689.75	81394.44	95310.36	125640.516	140350.42	99973.766	8531.269	3221.4539	0	0	0
DAGEGLLAVQITDPEGKPK	6	Pat_31B_4.64904.64904.3	ENSG00000196924|FLNA, ENSG00000196924|-|chrX:g.153581155:C>T',, ENSG00000196924|-|chrX:g.153590917:G>C',, ENSG00000196924|-|chrX:g.153590917:G>C']	ENSG00000196924	1	HGNC:3754	3515685.016	1025482.586	4714760.750000001	6213206.05	3505959.56	2985794.978	305702.8037	149502.9049	0	0	0
LWGDSGIQECFNR	4	Pat_31B_4.56473.56473.2	ENSG00000087258|GNAO1, ENSG00000087258|+|chr16:g.56362571:T>C',, ENSG00000087258|+|chr16:g.56362571:T>C']	ENSG00000087258	1	HGNC:4389	327748.37	125528.54299999999	205167.15000000002	254387.26	423369.75	141420.04	13482.2577	8446.7603	0	0	0
TDELPAAAPADSAR	1	Pat_31B_1.39694.39694.2	ENSG00000132361|CLUH, ENSG00000132361|-|chr17:g.2598252:CG>C',, ENSG00000132361|-|chr17:g.2600229:G>A',, ENSG00000132361|-|chr17:g.2601389:C>T']	ENSG00000132361	1	HGNC:29094	209054.27	432180.66	205440.3	231521.78	175431.95	211135.83	8698.578000000001	7158.696999999999	0	0	0
ANEGTVGVSAATER	1	Pat_31B_1.25955.25955.2	ENSG00000162551|ALPL, ENSG00000162551|+|chr1:g.21903108:G>A',, ENSG00000162551|+|chr1:g.21903107:C>T',, ENSG00000162551|+|chr1:g.21889718:G>A',, ENSG00000162551|+|chr1:g.21889774:G>A',, ENSG00000162551|+|chr1:g.21889774:G>A']	ENSG00000162551	1	HGNC:438	70384.516	94112.88	29712.086	46022.566	33516.918	58405.176	0	2881.9404	0	0	0
SIEYSPQLEDAGSR	3	Pat_31B_1.44575.44575.2	ENSG00000142798|HSPG2, ENSG00000142798|-|chr1:g.22198768:C>T',, ENSG00000142798|-|chr1:g.22159871:A>G',, ENSG00000142798|-|chr1:g.22173967:G>A',, ENSG00000142798|-|chr1:g.22178616:A>G',, ENSG00000142798|-|chr1:g.22191402:G>C',, ENSG00000142798|-|chr1:g.22201203:G>C',, ENSG00000142798|-|chr1:g.22175254:G>C',, ENSG00000142798|-|chr1:g.22178110:C>T',, ENSG00000142798|-|chr1:g.22149941:G>C',, ENSG000…	ENSG00000142798	1	HGNC:5273	2568887.9	1777238.72	1229913.6600000001	2007686.95	1723429.36	1865267.12	81991.82400000001	110531.082	0	0	0
ELPTAFDYVEFTR	2	Pat_31B_4.66415.66415.2	ENSG00000197694|SPTAN1, ENSG00000197694|+|chr9:g.131388718:A>C',, ENSG00000197694|+|chr9:g.131388814:C>T',, ENSG00000197694|+|chr9:g.131379968:G>A',, ENSG00000197694|+|chr9:g.131388752:A>G',, ENSG00000197694|+|chr9:g.131346711:G>A',, ENSG00000197694|+|chr9:g.131344110:C>T',, ENSG00000197694|+|chr9:g.131341955:G>C',, ENSG00000197694|+|chr9:g.131341955:G>C']	ENSG00000197694	1	HGNC:11273	628667.586	405434.46	354983.43	377180.38	599993.85	295585.58	13753.7575	17701.986399999998	0	0	0
VCEDLDTSVNLAWTSGTNCTR	1	Pat_31B_4.58625.58625.3	ENSG00000165637|VDAC2, ENSG00000165637|+|chr10:g.76972002:C>T',, ENSG00000165637|+|chr10:g.76971990:A>G',, ENSG00000165637|+|chr10:g.76971990:A>G']	ENSG00000165637	1	HGNC:12672	80715.7	51537.066	73334.88	79120.23	76984.914	48570.098	2284.1277	1942.9501	0	0	0
GGGEQETQELASK	3	Pat_31B_1.37266.37266.2	ENSG00000146676|PURB	ENSG00000146676	1	HGNC:9702	2226558.85	2909944	5225563.140000001	5990305.17	1650381.73	3426919.14	268544.99	181466.91	0	0	0
GPGLYYVDSEGNR	1	Pat_31B_2.44074.44074.2	ENSG00000100804|PSMB5, ENSG00000100804|-|chr14:g.23503952:CCCAGCCTGG>C',, ENSG00000100804|-|chr14:g.23503893:C>G',, ENSG00000100804|-|chr14:g.23503893:C>G']	ENSG00000100804	1	HGNC:9542	175106.77	185642.47	206284.92	203529.33	238129.47	126737.32	11072.88	7337.0419999999995	0	0	0
NETDEDGWTTVR	1	Pat_31B_FT.35154.35154.2	ENSG00000107581|EIF3A, ENSG00000107581|-|chr10:g.120817746:G>A',, ENSG00000107581|-|chr10:g.120817513:C>G',, ENSG00000107581|-|chr10:g.120801743:G>A',, ENSG00000107581|-|chr10:g.120801743:G>A']	ENSG00000107581	1	HGNC:3271	29860.658	27786.566000000003	12511.86	15497.238000000001	18228.105	19614.412	0	0	0	0	0
YHVPVVVVPEGSASDTHEQAILR	3	Pat_31B_4.55965.55965.4	ENSG00000118705|RPN2, ENSG00000118705|+|chr20:g.35812678:C>A',, ENSG00000118705|+|chr20:g.35812678:C>A']	ENSG00000118705	1	HGNC:10382	855550.72	1158473.16	745561.3	741439.71	1034778.48	711298.434	40984.164000000004	44056.620500000005	0	0	0
SYQDPSNAQFLESIR	1	Pat_31B_2.54226.54226.2	ENSG00000088833|NSFL1C, ENSG00000088833|-|chr20:g.1426393:C>T',, ENSG00000088833|-|chr20:g.1426771:T>A']	ENSG00000088833	1	HGNC:15912	158147.06	75595.59	107415.414	106278.19	114677	79380.32	3190.2761	3572.8552	0	0	0
VDALNDEINFLR	2	Pat_31B_4.65714.65714.2	ENSG00000135480|KRT7, ENSG00000135480|+|chr12:g.52639248:C>T']	ENSG00000135480	1	HGNC:6445	167980.75	218125.58000000002	659957.84	148014.782	273820.72	163052.2	6332.244699999999	8788.6123	0	0	0
VASGPSPGEGISPQSAQAPQAPGDNHVVPVLR	3	Pat_31B_4.56051.56051.3	ENSG00000013364|MVP, ENSG00000013364|+|chr16:g.29847067:C>T',, ENSG00000013364|+|chr16:g.29842218:C>T',, ENSG00000013364|+|chr16:g.29842218:C>T']	ENSG00000013364	1	HGNC:7531	411272.689	582477.9569999999	550013.736	865445.4029999999	806164.043	620562.596	47779.8066	40703.8056	0	0	0
AQAELVGTADEATR	3	Pat_31B_1.41627.41627.2	ENSG00000099624|ATP5F1D, ENSG00000099624|+|chr19:g.1244132:C>T',, ENSG00000099624|+|chr19:g.1244132:C>T']	ENSG00000099624	1	HGNC:837	11690153.399999999	5369491.83	2132053.734	2334266.17	2257844.56	5621117.88	4083.7129999999997	239214.767	0	0	0
SEDPDQQYLILNTAR	2	Pat_31B_1.51633.51633.2	ENSG00000069329|VPS35, ENSG00000069329|-|chr16:g.46712988:C>T']	ENSG00000069329	1	HGNC:13487	112788.465	127458.177	324765.73	243754.36	701785	162616.075	14062.623599999999	8756.5113	0	0	0
ILDNTSEPQPGEAR	3	Pat_31B_1.42597.42597.2	ENSG00000110090|CPT1A, ENSG00000110090|-|chr11:g.68540846:C>T',, ENSG00000110090|-|chr11:g.68571564:C>T',, ENSG00000110090|-|chr11:g.68571569:C>T',, ENSG00000110090|-|chr11:g.68529132:G>T',, ENSG00000110090|-|chr11:g.68549389:C>T',, ENSG00000110090|-|chr11:g.68549389:C>T']	ENSG00000110090	1	HGNC:2328	3124247.6	5543139.15	889999.294	1318242.27	967613.82	2377930.76	36408.566	167550.765	0	0	0
LESEEEGVPSTAIR	1	Pat_31B_1.45445.45445.2	ENSG00000170312|CDK1, ENSG00000170312|+|chr10:g.62551696:C>T',, ENSG00000170312|+|chr10:g.62551696:C>T']	ENSG00000170312	1	HGNC:1722	98583.266	449748.25	86216.77	117188.74	73137.625	212092.03	0	7130.1772	0	0	0
STGGAPTFNVTVTK	3	Pat_31B_5.52971.52971.2	ENSG00000108518|PFN1	ENSG00000108518	1	HGNC:8881	1732620.1800000002	1107795.38	2187072.35	2098173.34	2982814.76	1268855.27	108097.762	63014.712	0	0	0
LELQSLEAAEIEPEAQAQR	1	Pat_31B_1.62579.62579.3	ENSG00000144589|STK11IP, ENSG00000144589|+|chr2:g.220480797:G>A',, ENSG00000144589|+|chr2:g.220466743:C>A',, ENSG00000144589|+|chr2:g.220473355:G>A',, ENSG00000144589|+|chr2:g.220466404:G>T',, ENSG00000144589|+|chr2:g.220462852:C>T',, ENSG00000144589|+|chr2:g.220462852:C>T']	ENSG00000144589	1	HGNC:19184	25954.147999999997	34689.117	26288.814	27950.445	36540.344	47335.883	0	3857.007	0	0	0
DIISIAEDEDLR	5	Pat_31B_1.59169.59169.2	ENSG00000196419|XRCC6, ENSG00000196419|+|chr22:g.42057419:C>T',, ENSG00000196419|+|chr22:g.42057419:C>T']	ENSG00000196419	1	HGNC:4055	96275.3845	170253.35710000002	147870.4206	127755.01490000001	320622.4833	148433.793	2926.0359999999996	7998.4783	0	0	0
TDTYVTDNGDGTYR	5	Pat_31B_1.26269.26269.2	ENSG00000128591|FLNC, ENSG00000128591|+|chr7:g.128487762:C>T',, ENSG00000128591|+|chr7:g.128483582:T>C',, ENSG00000128591|+|chr7:g.128494159:C>T',, ENSG00000128591|+|chr7:g.128485123:G>A',, ENSG00000128591|+|chr7:g.128480715:G>A',, ENSG00000128591|+|chr7:g.128486412:G>A',, ENSG00000128591|+|chr7:g.128496611:G>A',, ENSG00000128591|+|chr7:g.128488745:G>A',, ENSG00000128591|+|chr7:g.128493010:C>T',,…	ENSG00000128591	1	HGNC:3756	2478684.157	1513948.083	1778825.3429999999	2347866.354	1349471.4880000001	3454524.38	0	76696.18879999999	0	0	0
TAGPEQGPGLGGR	1	Pat_31B_2.26817.26817.2	ENSG00000146909|NOM1, ENSG00000146909|+|chr7:g.156743185:G>A',, ENSG00000146909|+|chr7:g.156743164:A>T']	ENSG00000146909	1	HGNC:13244	55447.684	213843.67	38635.945	61895.004	55385.227	138521.89	0	5813.408	0	0	0
QLEDGDQPESK	5	Pat_31B_FT.32170.32170.2	ENSG00000088247|KHSRP	ENSG00000088247	1	HGNC:6316	1335047.3	4046253.43	755856.812	1093749.083	1115395.53	3814911.8200000003	0	196782.51200000002	4691.8286	0	0
DTEQTLYQVQER	2	Pat_31B_1.38993.38993.2	ENSG00000172037|LAMB2, ENSG00000172037|-|chr3:g.49158923:G>A',, ENSG00000172037|-|chr3:g.49160684:C>T',, ENSG00000172037|-|chr3:g.49162722:C>A',, ENSG00000172037|-|chr3:g.49167419:C>T',, ENSG00000172037|-|chr3:g.49158763:C>T',, ENSG00000172037|-|chr3:g.49163902:G>C',, ENSG00000172037|-|chr3:g.49166533:G>A',, ENSG00000172037|-|chr3:g.49167684:C>T',, ENSG00000172037|-|chr3:g.49167684:C>T']	ENSG00000172037	1	HGNC:6487	602573.4099999999	529541.04	693213.5	890054.58	718126.45	657425.97	30083.643	33637.226	0	0	0
HVETNSYDVQR	6	Pat_31B_1.19569.19569.2	ENSG00000127831|VIL1, ENSG00000127831|+|chr2:g.219305476:A>G',, ENSG00000127831|+|chr2:g.219314009:C>G']	ENSG00000127831	1	HGNC:12690	6650142.177	4026160.0799999996	4259183.381999999	3019348.938	2765266.9050000003	5079712.216	133244.23	223454.82	890.4827	0	0
AFGPGLQGGSAGSPAR	5	Pat_31B_5.43545.43545.2	ENSG00000196924|FLNA, ENSG00000196924|-|chrX:g.153581155:C>T',, ENSG00000196924|-|chrX:g.153590917:G>C',, ENSG00000196924|-|chrX:g.153590917:G>C']	ENSG00000196924	1	HGNC:3754	439110.247	942847.978	1198545.951	1209185.892	1202956.69	498055.19	317237.7985	10395.351999999999	0	0	0
TGETGIEETILEGHLGVTK	1	Pat_31B_2.65651.65651.3	ENSG00000124486|USP9X, ENSG00000124486|+|chrX:g.41000579:G>A',, ENSG00000124486|+|chrX:g.41064653:T>C',, ENSG00000124486|+|chrX:g.41064653:T>C']	ENSG00000124486	1	HGNC:12632	69141.664	59761.55	47498.965	50854.33	53743.703	62865.945	0	2605.4456	0	0	0
AAYWEEEPAEVR	1	Pat_31B_1.45373.45373.2	ENSG00000107651|SEC23IP, ENSG00000107651|+|chr10:g.121663822:T>TA',, ENSG00000107651|+|chr10:g.121652440:C>A',, ENSG00000107651|+|chr10:g.121679013:A>G',, ENSG00000107651|+|chr10:g.121679013:A>G']	ENSG00000107651	1	HGNC:17018	594943.7	787012.4	420476.12	614141.5	308425.62	711753.06	0	41973.164000000004	0	0	0
LLTQDEGPALVPGGR	1	Pat_31B_4.57543.57543.2	ENSG00000181873|IBA57, ENSG00000181873|+|chr1:g.228353569:G>A',, ENSG00000181873|+|chr1:g.228353651:G>C',, ENSG00000181873|+|chr1:g.228362691:G>A',, ENSG00000181873|+|chr1:g.228362490:C>T']	ENSG00000181873	1	HGNC:27302	163373	114501.484	110676.6	115232.06	195201.81	123153.41	4811.4220000000005	5985.1743	0	0	0
GALQNIIPASTGAAK	2	Pat_31B_5.59510.59510.2	ENSG00000111640|GAPDH	ENSG00000111640	1	HGNC:4141	505362.5	175644.454	1139833.02	894735	2773365.3	415974.443	57838.18059999999	25450.51286	0	0	0
ATDYGPEEVCER	2	Pat_31B_FT.32492.32492.2	ENSG00000196428|TSC22D2, ENSG00000196428|+|chr3:g.150127517:C>T',, ENSG00000196428|+|chr3:g.150128392:G>A',, ENSG00000196428|+|chr3:g.150128392:G>A']	ENSG00000196428	1	HGNC:29095	30200.783	98086.15	12021.808	17744.041	12471.285	40966.83	0	1322.7307	0	0	0
FSTVAGESGSADTVR	1	Pat_31B_2.40388.40388.2	ENSG00000121691|CAT, ENSG00000121691|+|chr11:g.34482804:CT>C',, ENSG00000121691|+|chr11:g.34477621:G>A']	ENSG00000121691	1	HGNC:1516	129581.64	105511.52	87148.39	85422.484	214596.81	93943.72	0	5184.351	0	0	0
QRPPDLDTSSNAVDLLFFTDESGDSR	1	Pat_31B_2.68908.68908.3	ENSG00000159403|C1R, ENSG00000159403|-|chr12:g.7188170:C>G',, ENSG00000159403|-|chr12:g.7188497:C>T']	ENSG00000159403	1	HGNC:1246	17423.508	16494.635	13621.18	12393.675	12936.089	15038.466	0	0	0	0	0
ILDETQEAVEYQR	2	Pat_31B_1.50209.50209.2	ENSG00000176108|CHMP6	ENSG00000176108	1	HGNC:25675	383312.24	717824.54	191539.16999999998	265879.33	251867.72000000003	583426.64	0	33704.081999999995	0	0	0
AGTGVDNVDLEAATR	2	Pat_31B_1.44685.44685.2	ENSG00000092621|PHGDH, ENSG00000092621|+|chr1:g.120269694:T>C',, ENSG00000092621|+|chr1:g.120269694:T>C']	ENSG00000092621	1	HGNC:8923	1850221	2264153.56	807564.75	1025420.38	728100.15	1050082.26	22551.178	59864.991	0	0	0
NTDVAQSPEAPK	3	Pat_31B_1.35394.35394.2	ENSG00000125844|RRBP1, ENSG00000125844|-|chr20:g.17639529:C>T',, ENSG00000125844|-|chr20:g.17640795:G>A',, ENSG00000125844|-|chr20:g.17640795:G>A']	ENSG00000125844	1	HGNC:10448	738435.55	937141.0660000001	268179.39	323148.68299999996	544134.415	868296.88	0	49021.1759	0	0	0
YEGSYALTSEEAER	1	Pat_31B_1.39827.39827.2	ENSG00000168497|CAVIN2, ENSG00000168497|-|chr2:g.192701407:G>C',, ENSG00000168497|-|chr2:g.192701173:C>T',, ENSG00000168497|-|chr2:g.192700678:C>T',, ENSG00000168497|-|chr2:g.192700897:T>C',, ENSG00000168497|-|chr2:g.192701100:G>A']	ENSG00000168497	1	HGNC:10690	108462.805	80258.5	104273.14	157559.47	128759.05	107234.125	4740.088	6854.7183000000005	0	0	0
DSTEVEISTGER	1	Pat_31B_FT.31538.31538.2	ENSG00000116641|DOCK7, ENSG00000116641|-|chr1:g.62958425:CAGTAAAGT>C',, ENSG00000116641|-|chr1:g.62993919:T>C',, ENSG00000116641|-|chr1:g.62993920:C>A',, ENSG00000116641|-|chr1:g.63102209:T>A',, ENSG00000116641|-|chr1:g.63050503:A>G',, ENSG00000116641|-|chr1:g.62941576:G>T',, ENSG00000116641|-|chr1:g.62941576:G>T']	ENSG00000116641	1	HGNC:19190	78100.85	142335.7	24277.75	31461.647999999997	34542.41	116897.74	0	5889.769	0	0	0
APAPASAPPGPSEELLR	3	Pat_31B_2.53630.53630.2	ENSG00000138080|EMILIN1, ENSG00000138080|+|chr2:g.27308115:C>A',, ENSG00000138080|+|chr2:g.27305190:G>A',, ENSG00000138080|+|chr2:g.27303086:G>A',, ENSG00000138080|+|chr2:g.27306253:C>T']	ENSG00000138080	1	HGNC:19880	1092538.97	620709.87	961352.1499999999	922648.8200000001	2007337.1	647013.14	48789.9724	36320.253	0	0	0
SDLLELDCQLTR	2	Pat_31B_2.60175.60175.2	ENSG00000102886|GDPD3	ENSG00000102886	1	HGNC:28638	208948.564	238630.15999999997	181604.978	174869.36	300765.19	151569.2	7595.0505	6503.354299999999	0	0	0
VVIEDEQLVLGASQEPVGR	1	Pat_31B_2.63148.63148.3	ENSG00000247596|TWF2, ENSG00000247596|-|chr3:g.52265145:C>T',, ENSG00000247596|-|chr3:g.52265145:C>T']	ENSG00000247596	1	HGNC:9621	86979.93	82675.23	69460.51	90564.98	84535.59	71133.38	0	3070.8645	0	0	0
SAGLEQPTDPVAR	3	Pat_31B_1.39653.39653.2	ENSG00000147526|TACC1	ENSG00000147526	1	HGNC:11522	667558.89	1509473.82	285978.595	435329.83999999997	301429.838	1007564.63	36266.178499999995	57605.708	0	0	0
HRPSEADEEELAR	4	Pat_31B_FT.18168.18168.3	ENSG00000065000|AP3D1, ENSG00000065000|-|chr19:g.2111292:C>T',, ENSG00000065000|-|chr19:g.2120919:G>A',, ENSG00000065000|-|chr19:g.2120919:G>A']	ENSG00000065000	1	HGNC:568	448504.115	550083.852	161003.142	188607.95799999998	273789.38899999997	506235.04000000004	0	31673.23	0	0	0
ACTEAEFACHSYNECVALEYR	1	Pat_31B_2.49093.49093.3	ENSG00000142798|HSPG2, ENSG00000142798|-|chr1:g.22198768:C>T',, ENSG00000142798|-|chr1:g.22159871:A>G',, ENSG00000142798|-|chr1:g.22173967:G>A',, ENSG00000142798|-|chr1:g.22178616:A>G',, ENSG00000142798|-|chr1:g.22191402:G>C',, ENSG00000142798|-|chr1:g.22201203:G>C',, ENSG00000142798|-|chr1:g.22175254:G>C',, ENSG00000142798|-|chr1:g.22178110:C>T',, ENSG00000142798|-|chr1:g.22149941:G>C',, ENSG000…	ENSG00000142798	1	HGNC:5273	164050.17	274851.9	70963.71	130530.17	99178.12	265642.56	0	18655.799	0	0	0
TAVVVGTITDDVR	3	Pat_31B_4.54094.54094.2	ENSG00000063177|RPL18	ENSG00000063177	1	HGNC:10310	1877315.06	1239032.51	1188759.0999999999	1189295.03	938863.0399999999	1088952.93	44245.364	47156.218	0	0	0
VVWCAVGEQELR	2	Pat_31B_5.54850.54850.2	ENSG00000012223|LTF, ENSG00000012223|-|chr3:g.46497330:C>T',, ENSG00000012223|-|chr3:g.46501213:T>C',, ENSG00000012223|-|chr3:g.46501268:C>T',, ENSG00000012223|-|chr3:g.46501291:C>T',, ENSG00000012223|-|chr3:g.46501291:C>T']	ENSG00000012223	1	HGNC:6720	522776.25	1738028.65	584702.12	434090.45999999996	628630.9700000001	1259836.82	5559.3247	56714.477	0	0	0
GAGIGGLGITVEGPSESK	2	Pat_31B_4.59622.59622.2	ENSG00000136068|FLNB, ENSG00000136068|+|chr3:g.58138487:GT>G',, ENSG00000136068|+|chr3:g.58134543:G>A',, ENSG00000136068|+|chr3:g.58062899:C>G',, ENSG00000136068|+|chr3:g.58121746:A>G',, ENSG00000136068|+|chr3:g.58089697:G>T',, ENSG00000136068|+|chr3:g.58095423:G>T',, ENSG00000136068|+|chr3:g.58095424:A>T',, ENSG00000136068|+|chr3:g.58127630:G>T',, ENSG00000136068|+|chr3:g.58128446:A>G',, ENSG000…	ENSG00000136068	1	HGNC:3755	1831799.38	786761.36	658063.91	679345.95	1840509.2200000002	1054135.08	38173.9793	27741.834	0	0	0
TADTAVTGLASPLSTGK	1	Pat_31B_5.56420.56420.2	ENSG00000204291|COL15A1, ENSG00000204291|+|chr9:g.101824573:C>T',, ENSG00000204291|+|chr9:g.101812027:T>G',, ENSG00000204291|+|chr9:g.101748234:G>A',, ENSG00000204291|+|chr9:g.101748356:A>G',, ENSG00000204291|+|chr9:g.101767315:G>A',, ENSG00000204291|+|chr9:g.101778275:A>C',, ENSG00000204291|+|chr9:g.101765810:C>T',, ENSG00000204291|+|chr9:g.101800986:T>C',, ENSG00000204291|+|chr9:g.101777742:C>T…	ENSG00000204291	1	HGNC:2192	81884.35	33538.242	31636.865	39360.71	56139.613	51891.905999999995	0	2896.9927	0	0	0
GYGFVHFETQEAAER	4	Pat_31B_2.49030.49030.2	ENSG00000070756|PABPC1, ENSG00000070756|-|chr8:g.101730015:TAGGAGCATTC>T',, ENSG00000070756|-|chr8:g.101721941:G>A',, ENSG00000070756|-|chr8:g.101721941:G>A']	ENSG00000070756	1	HGNC:8554	3990603.3049999997	2274689.04	2732530.56	2307466.07	3322817.51	2090703.424	115069.4582	69147.5757	0	0	0
QVPDTSVQETDR	1	Pat_31B_1.26045.26045.2	ENSG00000128463|EMC4	ENSG00000128463	1	HGNC:28032	599089	444572.44	156614.39	189729.2	274070.5	456247.12	0	25916.146	0	0	0
ASGPGLNASGIPASLPVEFTIDAR	1	Pat_31B_5.69982.69982.3	ENSG00000128591|FLNC, ENSG00000128591|+|chr7:g.128487762:C>T',, ENSG00000128591|+|chr7:g.128483582:T>C',, ENSG00000128591|+|chr7:g.128494159:C>T',, ENSG00000128591|+|chr7:g.128485123:G>A',, ENSG00000128591|+|chr7:g.128480715:G>A',, ENSG00000128591|+|chr7:g.128486412:G>A',, ENSG00000128591|+|chr7:g.128496611:G>A',, ENSG00000128591|+|chr7:g.128488745:G>A',, ENSG00000128591|+|chr7:g.128493010:C>T',,…	ENSG00000128591	1	HGNC:3756	238080.34	170392	367911.6	410960.7	454243.4	209829.17	25167.09	10216.871	0	0	0
SVDPDSPAEASGLR	2	Pat_31B_1.39851.39851.2	ENSG00000109062|SLC9A3R1	ENSG00000109062	1	HGNC:11075	3471035.9	2099045.29	881456.948	1052679.18	574106.4400000001	1283519.91	4099.644	72191.6095	0	0	0
TSIDAYDNFDNISLAQR	2	Pat_31B_2.56816.56816.3	ENSG00000141367|CLTC, ENSG00000141367|+|chr17:g.57743965:T>C',, ENSG00000141367|+|chr17:g.57737921:C>T',, ENSG00000141367|+|chr17:g.57738925:A>T',, ENSG00000141367|+|chr17:g.57743578:A>T',, ENSG00000141367|+|chr17:g.57743578:A>T']	ENSG00000141367	1	HGNC:2092	827861.34	340028.264	429764.4	400469.53	710356.63	346797.47	20053.929	17972.584	0	0	0
GAYPLSIEPIGVR	4	Pat_31B_4.60418.60418.2	ENSG00000047457|CP, ENSG00000047457|-|chr3:g.148896253:C>T',, ENSG00000047457|-|chr3:g.148916215:G>A',, ENSG00000047457|-|chr3:g.148939568:C>G',, ENSG00000047457|-|chr3:g.148917532:A>G',, ENSG00000047457|-|chr3:g.148903150:G>T',, ENSG00000047457|-|chr3:g.148903150:G>T']	ENSG00000047457	1	HGNC:2295	1018678.7099999998	652203.71	1921044.6099999999	1408306.3800000001	3341774.37	716579.66	63920.86799999999	38681.4209	0	0	0
YHDEADQSALQR	2	Pat_31B_1.19520.19520.3	ENSG00000077235|GTF3C1, ENSG00000077235|-|chr16:g.27519935:G>A',, ENSG00000077235|-|chr16:g.27519935:G>A']	ENSG00000077235	1	HGNC:4664	159771.277	365974.53	67130.762	118449.62	78658.425	260167.62300000002	9849.558	17906.880999999998	0	0	0
LNSDDTYQTALLSGSDEE	1	Pat_31B_1.53691.53691.2	ENSG00000151715|TMEM45B	ENSG00000151715	1	HGNC:25194	11670.964	48115.61	6489.933000000001	9119.247	5500.2666	24886.195	0	790.6575	0	0	0
STGEAFVQFASK	2	Pat_31B_5.56390.56390.2	ENSG00000096746|HNRNPH3, ENSG00000096746|+|chr10:g.70101738:G>A',, ENSG00000096746|+|chr10:g.70101738:G>A']	ENSG00000096746	1	HGNC:5043	1132112.35	885616.95	698569.25	778288.26	1040804.5900000001	739938.1299999999	40433.521	45844.497	0	0	0
AEASAFAESIDVELR	2	Pat_31B_2.62048.62048.2	ENSG00000118898|PPL, ENSG00000118898|-|chr16:g.4945699:CCTT>C',, ENSG00000118898|-|chr16:g.4947749:G>C',, ENSG00000118898|-|chr16:g.4949235:G>A',, ENSG00000118898|-|chr16:g.4949235:G>A']	ENSG00000118898	1	HGNC:9273	201142.88	197413.73700000002	446223.68	526216.464	360719.884	269851.422	20432.0266	14304.2479	0	0	0
LAQGHTTVDELAR	4	Pat_31B_5.40283.40283.2	ENSG00000178209|PLEC, ENSG00000178209|-|chr8:g.145008183:C>T',, ENSG00000178209|-|chr8:g.144995759:G>A',, ENSG00000178209|-|chr8:g.145016667:C>T',, ENSG00000178209|-|chr8:g.144994888:G>A',, ENSG00000178209|-|chr8:g.144996236:C>G',, ENSG00000178209|-|chr8:g.145010020:G>A',, ENSG00000178209|-|chr8:g.144996968:C>T',, ENSG00000178209|-|chr8:g.144990901:C>T',, ENSG00000178209|-|chr8:g.145001648:C>T',,…	ENSG00000178209	1	HGNC:9069	1636746.35	1477506.48	1371677.53	1419436.56	1356570.73	1126419.73	64201.106	52557.9528	0	0	0
TLGVSFVQAESECR	1	Pat_31B_4.54069.54069.2	ENSG00000101997|CCDC22, ENSG00000101997|+|chrX:g.49105166:C>T']	ENSG00000101997	1	HGNC:28909	139418.36	129548.05	81757.33	92531.734	118529.1	159500.05	0	10075.103000000001	0	0	0
EGETITEVIHGEPIIK	15	Pat_31B_2.63836.63836.3	ENSG00000133110|POSTN, ENSG00000133110|-|chr13:g.38158870:A>G',, ENSG00000133110|-|chr13:g.38164571:C>T',, ENSG00000133110|-|chr13:g.38172766:C>T',, ENSG00000133110|-|chr13:g.38153366:T>G',, ENSG00000133110|-|chr13:g.38164585:A>G',, ENSG00000133110|-|chr13:g.38156594:A>G',, ENSG00000133110|-|chr13:g.38159011:C>A',, ENSG00000133110|-|chr13:g.38154111:A>G',, ENSG00000133110|-|chr13:g.38145584:T>G',…	ENSG00000133110	1	HGNC:16953	4399024.995	3819019.7199999997	1327143.0740000003	945679.1909999999	5493228.532	3740804.854	8160.8511	168723.7328	0	0	0
NPATTNQTEFER	1	Pat_31B_1.26617.26617.2	ENSG00000136807|CDK9, ENSG00000136807|+|chr9:g.130548504:G>A',, ENSG00000136807|+|chr9:g.130548504:G>A']	ENSG00000136807	1	HGNC:1780	126280.516	331040	61598.49	88133.03	94943.37	214642.55	0	10582.878999999999	0	0	0
YYEGYYAAGPGYGGR	4	Pat_31B_5.42145.42145.2	ENSG00000145012|LPP, ENSG00000145012|+|chr3:g.188590458:C>A',, ENSG00000145012|+|chr3:g.188590458:C>A']	ENSG00000145012	1	HGNC:6679	1149777.59	687713.632	1172215.74	1161769.67	958227.335	1237997.81	50694.1	67888.5794	0	0	0
YAPSGFYIASGDVSGK	4	Pat_31B_4.57272.57272.2	ENSG00000071127|WDR1	ENSG00000071127	1	HGNC:12754	2447375.05	1245427.974	2770119.54	2500929.96	3395322.1399999997	1268649.44	139569.382	70018.435	0	0	0
TGTCGYCGLQFR	1	Pat_31B_5.44165.44165.2	ENSG00000145494|NDUFS6	ENSG00000145494	1	HGNC:7713	2766374.2	277634.25	536974.8	411062.56	901901.94	442969.3	0	14628.768999999998	0	0	0
YEQGTGCWQGPNR	1	Pat_31B_2.32672.32672.2	ENSG00000130175|PRKCSH, ENSG00000130175|+|chr19:g.11560124:CAG>C',, ENSG00000130175|+|chr19:g.11552120:G>A',, ENSG00000130175|+|chr19:g.11558275:G>A',, ENSG00000130175|+|chr19:g.11558533:C>T',, ENSG00000130175|+|chr19:g.11558533:C>T']	ENSG00000130175	1	HGNC:9411	69323.09	26648.312	77388.08	54181.29	186641.31	30809.67	2379.6365	610.5667	0	0	0
GGGGNFGPGPGSNFR	4	Pat_31B_5.39787.39787.2	ENSG00000122566|HNRNPA2B1, ENSG00000122566|-|chr7:g.26233222:C>T',, ENSG00000122566|-|chr7:g.26237461:T>C',, ENSG00000122566|-|chr7:g.26237461:T>C']	ENSG00000122566	1	HGNC:5033	748687.3650000001	324742.451	867421.5249999999	684825.1499999999	1167227.6	250493.261	46745.1853	9014.2327	1238.156	0	0
SPTQDAAGVGPPASQGR	1	Pat_31B_2.31719.31719.2	ENSG00000072952|MRVI1, ENSG00000072952|-|chr11:g.10650366:G>C',, ENSG00000072952|-|chr11:g.10650367:G>A',, ENSG00000072952|-|chr11:g.10622527:G>A',, ENSG00000072952|-|chr11:g.10651240:A>T',, ENSG00000072952|-|chr11:g.10651253:C>T',, ENSG00000072952|-|chr11:g.10673669:G>A',, ENSG00000072952|-|chr11:g.10651117:T>G',, ENSG00000072952|-|chr11:g.10622555:G>T',, ENSG00000072952|-|chr11:g.10651107:G>T',…	ENSG00000072952	1	HGNC:7237	25762.416	15489.212	21688.027000000002	27635.709	18910.38	32911.66	1927.2802	1190.7299	0	0	0
QQNVQSASQDEK	2	Pat_31B_1.20373.20373.2	ENSG00000136051|WASHC4, ENSG00000136051|+|chr12:g.105512272:G>A',, ENSG00000136051|+|chr12:g.105534707:G>C',, ENSG00000136051|+|chr12:g.105507999:G>C']	ENSG00000136051	1	HGNC:29174	85655.28	109659.35	63431.28	54303.44	89206.18	91236.12	0	1458.8674	0	0	0
ALNLGYALDYAQR	2	Pat_31B_5.61409.61409.2	ENSG00000163359|COL6A3, ENSG00000163359|-|chr2:g.238249544:GA>G',, ENSG00000163359|-|chr2:g.238275518:AC>A',, ENSG00000163359|-|chr2:g.238280477:G>A',, ENSG00000163359|-|chr2:g.238283189:G>A',, ENSG00000163359|-|chr2:g.238296320:C>T',, ENSG00000163359|-|chr2:g.238253406:C>T',, ENSG00000163359|-|chr2:g.238247734:C>G',, ENSG00000163359|-|chr2:g.238283510:C>T',, ENSG00000163359|-|chr2:g.238280852:G>…	ENSG00000163359	1	HGNC:2213	245048.39	148653.274	750120.5	996771.09	1893722.6400000001	232610.68	30059.248	8160.8011	0	0	0
SSLPPVLGTESDATVK	2	Pat_31B_4.58766.58766.2	ENSG00000065534|MYLK, ENSG00000065534|-|chr3:g.123428615:C>A',, ENSG00000065534|-|chr3:g.123452947:C>A',, ENSG00000065534|-|chr3:g.123441095:C>T',, ENSG00000065534|-|chr3:g.123333044:C>T',, ENSG00000065534|-|chr3:g.123457842:C>A',, ENSG00000065534|-|chr3:g.123345783:C>T',, ENSG00000065534|-|chr3:g.123427584:C>T',, ENSG00000065534|-|chr3:g.123457763:G>A',, ENSG00000065534|-|chr3:g.123383038:G>A',,…	ENSG00000065534	1	HGNC:7590	638540.64	452497.72000000003	414577.07999999996	470276.75	469798.72	851072.9600000001	4993.5470000000005	32430.198299999996	0	0	0
VLAATDLDAEEEVVAGEFGSR	1	Pat_31B_1.68014.68014.3	ENSG00000163161|ERCC3, ENSG00000163161|-|chr2:g.128051279:C>T',, ENSG00000163161|-|chr2:g.128050378:G>T',, ENSG00000163161|-|chr2:g.128050378:G>T']	ENSG00000163161	1	HGNC:3435	12681.04	12740.293	15245.716999999999	15429.923	13169.258999999998	13128.788	0	683.98914	0	0	0
VQQLQISVDQHGDNLK	18	Pat_31B_4.54509.54509.3	ENSG00000170477|KRT4, ENSG00000170477|-|chr12:g.53205757:T>C',, ENSG00000170477|-|chr12:g.53207628:G>A',, ENSG00000170477|-|chr12:g.53204559:T>C',, ENSG00000170477|-|chr12:g.53204559:T>C']	ENSG00000170477	1	HGNC:6441	5473585.8982999995	4245567.334	52234398.04000001	64186767.38	6130878.271000002	4197752.3652	2799306.4447999997	157276.445	0	0	0
SLNSFGGCLEGSR	2	Pat_31B_5.46922.46922.2	ENSG00000170423|KRT78, ENSG00000170423|-|chr12:g.53240018:C>T']	ENSG00000170423	1	HGNC:28926	815160.58	1026649.55	4240526.24	2540625.46	542886.6799999999	967092.61	100770.67499999999	54518.880600000004	0	0	0
AFTHTAQYDEAISDYFR	1	Pat_31B_4.56531.56531.3	ENSG00000138363|ATIC, ENSG00000138363|+|chr2:g.216213943:T>G',, ENSG00000138363|+|chr2:g.216190020:C>G',, ENSG00000138363|+|chr2:g.216199695:G>T',, ENSG00000138363|+|chr2:g.216199695:G>T']	ENSG00000138363	1	HGNC:794	678383.6	290606.75	457702.16	454247.62	625894.1	381914.3	21387.566000000003	33560.805	0	0	0
GTQGVVTNFEIFR	2	Pat_31B_5.60847.60847.2	ENSG00000106263|EIF3B, ENSG00000106263|+|chr7:g.2419056:A>G',, ENSG00000106263|+|chr7:g.2416608:G>C',, ENSG00000106263|+|chr7:g.2416608:G>C']	ENSG00000106263	1	HGNC:3280	214972.33	95132.769	213837.61599999998	187281.32	407318.175	92590.007	12109.517	2168.7559	0	0	0
EQQAQQEDPIER	2	Pat_31B_FT.22644.22644.2	ENSG00000011454|RABGAP1, ENSG00000011454|+|chr9:g.125772760:C>G']	ENSG00000011454	1	HGNC:17155	142009.916	127132.003	65574.291	71453.39199999999	77328.766	108942.584	2288.9473	4569.9534	0	0	0
DVAFTVGEGEDHDIPIGIDK	2	Pat_31B_1.64389.64389.3	ENSG00000096060|FKBP5, ENSG00000096060|-|chr6:g.35544830:C>T',, ENSG00000096060|-|chr6:g.35544830:C>T']	ENSG00000096060	1	HGNC:3721	220410.105	123500.492	104929.08399999999	106638.336	82260.11499999999	140862.73200000002	4390.792	6313.1291	0	0	0
TCSECQELFWGDPDVECR	2	Pat_31B_1.54701.54701.3	ENSG00000091136|LAMB1, ENSG00000091136|-|chr7:g.107566753:G>A',, ENSG00000091136|-|chr7:g.107618606:C>T',, ENSG00000091136|-|chr7:g.107569893:C>T',, ENSG00000091136|-|chr7:g.107621202:C>T',, ENSG00000091136|-|chr7:g.107621203:C>A',, ENSG00000091136|-|chr7:g.107621203:C>A']	ENSG00000091136	1	HGNC:6486	146959.543	204973.72999999998	75808.917	76761.612	71322.49	168478.673	5549.5493	9296.482899999999	0	0	0
GSGTASDDEFENLR	3	Pat_31B_FT.39547.39547.2	ENSG00000086758|HUWE1, ENSG00000086758|-|chrX:g.53579831:C>T',, ENSG00000086758|-|chrX:g.53654441:T>C',, ENSG00000086758|-|chrX:g.53563205:T>A',, ENSG00000086758|-|chrX:g.53621576:G>A',, ENSG00000086758|-|chrX:g.53570921:C>T',, ENSG00000086758|-|chrX:g.53622277:T>C',, ENSG00000086758|-|chrX:g.53611997:G>A',, ENSG00000086758|-|chrX:g.53611997:G>A']	ENSG00000086758	1	HGNC:30892	171973.1525	305272.17799999996	110413.39899999999	137061.5	118688.377	270321.611	1485.5873	12646.6117	0	0	0
TCVDINECLLEPR	9	Pat_31B_1.56104.56104.2	ENSG00000166147|FBN1, ENSG00000166147|-|chr15:g.48707952:C>T',, ENSG00000166147|-|chr15:g.48714179:C>T',, ENSG00000166147|-|chr15:g.48787415:C>T',, ENSG00000166147|-|chr15:g.48782229:G>T',, ENSG00000166147|-|chr15:g.48720553:G>T',, ENSG00000166147|-|chr15:g.48829925:T>G',, ENSG00000166147|-|chr15:g.48719870:G>A',, ENSG00000166147|-|chr15:g.48733923:C>A',, ENSG00000166147|-|chr15:g.48779563:G>A',,…	ENSG00000166147	1	HGNC:3603	4071592.44	5090403.09	2641601.643	5304175.254999999	3654422.4	19995920.759999998	0	478144.90199999994	951.2539	0	0
LFVVPADEAQAR	1	Pat_31B_4.57517.57517.2	ENSG00000105223|PLD3, ENSG00000105223|+|chr19:g.40872547:G>A',, ENSG00000105223|+|chr19:g.40872547:G>A']	ENSG00000105223	1	HGNC:17158	817049.25	756869.9	278368.16	300771.4	443031.84	903557.7	0	43547.57	0	0	0
EVEVVASTAAGAPAQR	1	Pat_31B_2.44229.44229.2	ENSG00000197256|KANK2, ENSG00000197256|-|chr19:g.11303554:A>G',, ENSG00000197256|-|chr19:g.11304404:C>T',, ENSG00000197256|-|chr19:g.11304170:G>T',, ENSG00000197256|-|chr19:g.11289241:C>G',, ENSG00000197256|-|chr19:g.11280758:G>A',, ENSG00000197256|-|chr19:g.11304551:G>A',, ENSG00000197256|-|chr19:g.11304551:G>A']	ENSG00000197256	1	HGNC:29300	519403.78	289469.7	205295.16	409119.7	496908.47	498215.16	0	18836.05	0	0	0
VSLAGACGVGGYGSR	9	Pat_31B_5.45511.45511.2	ENSG00000186081|KRT5, ENSG00000186081|-|chr12:g.52913806:C>T',, ENSG00000186081|-|chr12:g.52913668:C>T',, ENSG00000186081|-|chr12:g.52910601:C>T',, ENSG00000186081|-|chr12:g.52912790:C>T',, ENSG00000186081|-|chr12:g.52911743:G>C',, ENSG00000186081|-|chr12:g.52913813:C>T',, ENSG00000186081|-|chr12:g.52913813:C>T']	ENSG00000186081	1	HGNC:6442	1019523.0537999999	5470361.233	7315864.352	7355644.079	2394160.6530999993	726184.94456	576741.9433599999	51506.14499999999	25235.7488	0	0
EAFQPQEPDFPPPPPDLEQLR	3	Pat_31B_2.68781.68781.3	ENSG00000035403|VCL, ENSG00000035403|+|chr10:g.75855443:G>A',, ENSG00000035403|+|chr10:g.75871719:C>T',, ENSG00000035403|+|chr10:g.75867021:G>A',, ENSG00000035403|+|chr10:g.75867021:G>A']	ENSG00000035403	1	HGNC:12665	114283.823	188535.02	89657.607	96468.15	91918.07	185426.30800000002	0	10503.4054	0	0	0
SENEPIENEAAK	3	Pat_31B_FT.36313.36313.2	ENSG00000172340|SUCLG2, ENSG00000172340|-|chr3:g.67548591:AT>A',, ENSG00000172340|-|chr3:g.67411103:C>T',, ENSG00000172340|-|chr3:g.67546245:T>C',, ENSG00000172340|-|chr3:g.67546245:T>C']	ENSG00000172340	1	HGNC:11450	402408.06999999995	159625.553	106784.716	96784.061	238628.264	172475.71	4791.8366000000005	8285.0544	0	0	0
GGSDSDASLVITDLTLEDYGR	2	Pat_31B_1.65495.65495.3	ENSG00000145681|HAPLN1, ENSG00000145681|-|chr5:g.82948529:G>A',, ENSG00000145681|-|chr5:g.82948529:G>A']	ENSG00000145681	1	HGNC:2380	51744.337	71208.51299999999	40407.62300000001	48088.523	77283.28899999999	60933.508499999996	0	4409.3861	0	0	0
VYEIDITDASVVR	1	Pat_31B_2.58384.58384.2	ENSG00000082068|WDR70	ENSG00000082068	1	HGNC:25495	186799.8	302584.2	105753.305	131571.14	123065.89	323261.34	0	18851.139	0	0	0
LEEGPPVTTVLTR	1	Pat_31B_4.57572.57572.2	ENSG00000131828|PDHA1, ENSG00000131828|+|chrX:g.19364713:A>G',, ENSG00000131828|+|chrX:g.19371275:G>A',, ENSG00000131828|+|chrX:g.19377730:C>T',, ENSG00000131828|+|chrX:g.19377730:C>T']	ENSG00000131828	1	HGNC:8806	980395.06	201495.45	361879.28	257122.39	299238.4	166564	6924.3013	9393.07	0	0	0
VDCDQHSDIAQR	9	Pat_31B_1.18299.18299.3	ENSG00000023318|ERP44, ENSG00000023318|-|chr9:g.102784481:C>G']	ENSG00000023318	1	HGNC:18311	2522444.382	3162653.8690000004	697891.105	1024634.2124000001	1743006.7040000004	3411298.4540000004	0	136453.3135	0	0	0
VDIDAPDVEVHDPDWHLK	5	Pat_31B_2.61646.61646.4	ENSG00000124942|AHNAK, ENSG00000124942|-|chr11:g.62295776:T>G',, ENSG00000124942|-|chr11:g.62290365:T>C',, ENSG00000124942|-|chr11:g.62295549:C>T',, ENSG00000124942|-|chr11:g.62296271:G>A',, ENSG00000124942|-|chr11:g.62287549:C>T',, ENSG00000124942|-|chr11:g.62300583:C>T',, ENSG00000124942|-|chr11:g.62294188:T>G',, ENSG00000124942|-|chr11:g.62299055:T>C',, ENSG00000124942|-|chr11:g.62285441:A>G',…	ENSG00000124942	1	HGNC:347	259664.27300000002	274365.82200000004	277451.731	358927.852	303928.033	355611.127	6642.20784	20897.6046	0	0	0
GFSVVADTPELQR	3	Pat_31B_4.54092.54092.2	ENSG00000002834|LASP1	ENSG00000002834	1	HGNC:6513	5063822.56	1785243.2	1692760.25	1788035.25	3002266.3	2543221.8000000003	89637.927	151900.93999999997	0	0	0
NAVITVPAYFNDSQR	6	Pat_31B_5.56824.56824.2	ENSG00000113013|HSPA9, ENSG00000113013|-|chr5:g.137897475:C>T']	ENSG00000113013	1	HGNC:5244	2226811.18	1372965.15	1557133.415	1640438.061	1787219.56	949799.86	88214.124	54862.4868	0	0	0
TLGSVGEPINCEAWEWLHR	1	Pat_31B_4.67287.67287.3	ENSG00000154930|ACSS1, ENSG00000154930|-|chr20:g.25004176:C>T',, ENSG00000154930|-|chr20:g.25013014:G>A',, ENSG00000154930|-|chr20:g.25038542:G>A',, ENSG00000154930|-|chr20:g.24993491:A>G',, ENSG00000154930|-|chr20:g.24993491:A>G']	ENSG00000154930	1	HGNC:16091	63766.86	62182.707	59525.22	60656.477	74240.32	52220.44	2392.4846	3156.623	0	0	0
ASTSDYQVISDR	3	Pat_31B_1.35604.35604.2	ENSG00000163002|NUP35	ENSG00000163002	1	HGNC:29797	302461.68999999994	465908.67999999993	262022.74	302266.03	254800.77000000002	451873.27	7116.8438	20789.225	0	0	0
NTIEETGNLAEQAR	1	Pat_31B_1.41266.41266.2	ENSG00000135862|LAMC1, ENSG00000135862|+|chr1:g.183096406:A>T',, ENSG00000135862|+|chr1:g.183085755:A>G',, ENSG00000135862|+|chr1:g.183094547:T>C',, ENSG00000135862|+|chr1:g.183091354:T>C',, ENSG00000135862|+|chr1:g.183095259:G>T',, ENSG00000135862|+|chr1:g.183091317:G>C',, ENSG00000135862|+|chr1:g.183097819:G>C',, ENSG00000135862|+|chr1:g.183101582:A>G',, ENSG00000135862|+|chr1:g.183091306:C>T',…	ENSG00000135862	1	HGNC:6492	352050.16	222671.48	952887.44	455451.94	698782.1	138067.34	19036.537	0	0	0	0
SIPLDEGEDEAQR	3	Pat_31B_1.42110.42110.2	ENSG00000197102|DYNC1H1, ENSG00000197102|+|chr14:g.102452591:G>A',, ENSG00000197102|+|chr14:g.102446806:A>T',, ENSG00000197102|+|chr14:g.102467294:C>T',, ENSG00000197102|+|chr14:g.102455061:C>T',, ENSG00000197102|+|chr14:g.102502906:C>T',, ENSG00000197102|+|chr14:g.102510245:C>G',, ENSG00000197102|+|chr14:g.102446221:A>C',, ENSG00000197102|+|chr14:g.102446147:G>A',, ENSG00000197102|+|chr14:g.1024…	ENSG00000197102	1	HGNC:2961	601271.2740000001	861971.3529999999	248374.61000000004	299502.606	566185.212	1861636.7079999999	0	53225.67503	0	0	0
GVVEYEAQCSR	1	Pat_31B_1.28431.28431.2	ENSG00000186141|POLR3C, ENSG00000186141|-|chr1:g.145609305:AAAG>A',, ENSG00000186141|-|chr1:g.145601603:C>T',, ENSG00000186141|-|chr1:g.145598567:T>A',, ENSG00000186141|-|chr1:g.145606317:C>A',, ENSG00000186141|-|chr1:g.145606317:C>A']	ENSG00000186141	1	HGNC:30076	184205.03	498450.8	144807.17	159659.8	160164.95	404233.34	0	17241.03	0	0	0
FQAYDWGSPVQNR	3	Pat_31B_5.51932.51932.2	ENSG00000182333|LIPF, ENSG00000182333|+|chr10:g.90428327:T>C',, ENSG00000182333|+|chr10:g.90429652:A>G',, ENSG00000182333|+|chr10:g.90433345:T>A',, ENSG00000182333|+|chr10:g.90433345:T>A']	ENSG00000182333	1	HGNC:6622	3066975.5799999996	297950.53	576594.28	352824.726	709713.9450000001	207138.09000000003	18236.908300000003	7314.4551	0	0	0
SGGVGGSNTNWK	1	Pat_31B_5.38548.38548.2	ENSG00000132383|RPA1, ENSG00000132383|+|chr17:g.1747902:T>C']	ENSG00000132383	1	HGNC:10289	83647.77	42801.113	276366.97	205700.23	424707.1	51790.637	9354	1618.366	0	0	0
VLRPPGGGSNFSLGFDEPTEQPVR	1	Pat_31B_5.61428.61428.3	ENSG00000189159|JPT1	ENSG00000189159	1	HGNC:14569	25844.697	19092.496	37149.234	34074.223	55361.7	21947.557	1467.0107	826.47833	0	0	0
SYSGENTASAIAR	1	Pat_31B_2.27622.27622.2	ENSG00000188352|FOCAD, ENSG00000188352|+|chr9:g.20764870:T>C',, ENSG00000188352|+|chr9:g.20926306:C>T',, ENSG00000188352|+|chr9:g.20990186:C>A',, ENSG00000188352|+|chr9:g.20926329:G>T',, ENSG00000188352|+|chr9:g.20926333:G>T',, ENSG00000188352|+|chr9:g.20907219:G>A',, ENSG00000188352|+|chr9:g.20865958:A>T',, ENSG00000188352|+|chr9:g.20976499:C>A',, ENSG00000188352|+|chr9:g.20770045:A>G',, ENSG000…	ENSG00000188352	1	HGNC:23377	108565.84	103581.57	72410.664	67768.29	70918.37	68623.34	1328.6755	2626.7393	0	0	0
IEWLESHQDADIEDFK	2	Pat_31B_2.65438.65438.3	ENSG00000044574|HSPA5, ENSG00000044574|-|chr9:g.128001036:A>G']	ENSG00000044574	1	HGNC:5238	269162.82	141760.313	365895.36600000004	293491.31	955862.95	175345.592	14767.749	9921.665399999998	0	0	0
QATAHCPNSYVNNNDIYQVTPVYR	2	Pat_31B_4.48181.48181.3	ENSG00000142910|TINAGL1, ENSG00000142910|+|chr1:g.32050793:G>A',, ENSG00000142910|+|chr1:g.32050793:G>A']	ENSG00000142910	1	HGNC:19168	35591.875	18736.648	22286.634	24593.248	27851.922	22580.441	935.85425	0	0	0	0
ESPEGSYTDDANQEVR	3	Pat_31B_FT.26428.26428.2	ENSG00000137942|FNBP1L, ENSG00000137942|+|chr1:g.94014882:C>T',, ENSG00000137942|+|chr1:g.94014882:C>T']	ENSG00000137942	1	HGNC:20851	109829.97499999999	317811.48600000003	47439.051	65097.142	65103.060000000005	164162.576	0	8392.3165	0	0	0
TLSPGDSFSTFDTPYCR	2	Pat_31B_4.56020.56020.2	ENSG00000114021|NIT2	ENSG00000114021	1	HGNC:29878	530117.15	614251.91	398598.48	346775.70999999996	478523.51	540737.88	14383.374	19057.9655	0	0	0
LLDPEDVDVPQPDEK	4	Pat_31B_1.62466.62466.2	ENSG00000178209|PLEC, ENSG00000178209|-|chr8:g.145008183:C>T',, ENSG00000178209|-|chr8:g.144995759:G>A',, ENSG00000178209|-|chr8:g.145016667:C>T',, ENSG00000178209|-|chr8:g.144994888:G>A',, ENSG00000178209|-|chr8:g.144996236:C>G',, ENSG00000178209|-|chr8:g.145010020:G>A',, ENSG00000178209|-|chr8:g.144996968:C>T',, ENSG00000178209|-|chr8:g.144990901:C>T',, ENSG00000178209|-|chr8:g.145001648:C>T',,…	ENSG00000178209	1	HGNC:9069	454668.2250000001	904474.8570000001	440779.481	555410.552	462719.353	670281.439	24860.1065	35819.3222	0	0	0
QYYEGSEIVVAGR	2	Pat_31B_2.44167.44167.2	ENSG00000055957|ITIH1, ENSG00000055957|+|chr3:g.52816016:T>A',, ENSG00000055957|+|chr3:g.52823750:G>T',, ENSG00000055957|+|chr3:g.52820981:A>T',, ENSG00000055957|+|chr3:g.52821011:A>G',, ENSG00000055957|+|chr3:g.52825800:G>T',, ENSG00000055957|+|chr3:g.52816234:T>A',, ENSG00000055957|+|chr3:g.52825835:G>A',, ENSG00000055957|+|chr3:g.52825835:G>A']	ENSG00000055957	1	HGNC:6166	763639.05	1220649.35	651753.52	827849.18	772310.1799999999	1057459.83	46778.831000000006	48145.531	0	0	0
AENNSEVGASGYGVPGPTWDR	1	Pat_31B_2.48352.48352.3	ENSG00000135829|DHX9, ENSG00000135829|+|chr1:g.182852490:T>G',, ENSG00000135829|+|chr1:g.182850733:A>C',, ENSG00000135829|+|chr1:g.182856546:G>T',, ENSG00000135829|+|chr1:g.182853933:T>C',, ENSG00000135829|+|chr1:g.182825708:G>A',, ENSG00000135829|+|chr1:g.182852289:A>C',, ENSG00000135829|+|chr1:g.182853821:G>T']	ENSG00000135829	1	HGNC:2750	115364.66	125640.695	124479.7	143759.69	139813.3	131933.31	6462.7046	8847.487	0	0	0
SEDFGVNEDLADSDAR	17	Pat_31B_1.45473.45473.2	ENSG00000135046|ANXA1	ENSG00000135046	1	HGNC:533	1231194.9827	1756520.6587000005	17487671.476000004	23213018.5	887152.5462	2043089.3619	547317.52556	23897.993	0	0	0
VSQGVEDGPDTK	1	Pat_31B_1.35411.35411.2	ENSG00000142230|SAE1	ENSG00000142230	1	HGNC:30660	138953.42	477722.66	78707.914	114975.59	117621.836	296603.3	0	12988.948	0	0	0
ELESVCVVEAGPGTCTFDHR	2	Pat_31B_2.53423.53423.3	ENSG00000174840|PDE12, ENSG00000174840|+|chr3:g.57542173:C>T',, ENSG00000174840|+|chr3:g.57542173:C>T']	ENSG00000174840	1	HGNC:25386	321136.35	312952.03	157189.383	202210.304	189572.145	329342.65	10492.331	27945.1525	0	0	0
LPYDVTPEQALAHEEVK	2	Pat_31B_2.61299.61299.3	ENSG00000140575|IQGAP1, ENSG00000140575|+|chr15:g.90986644:G>C',, ENSG00000140575|+|chr15:g.91030207:A>G',, ENSG00000140575|+|chr15:g.91035840:A>G',, ENSG00000140575|+|chr15:g.90934041:A>G',, ENSG00000140575|+|chr15:g.90934041:A>G']	ENSG00000140575	1	HGNC:6110	299219.97	222585.786	367780.86	373157.98	442001.9	309190.07	15504.2584	19476.647	0	0	0
ANENSNIQVLSER	1	Pat_31B_1.41093.41093.2	ENSG00000145216|FIP1L1	ENSG00000145216	1	HGNC:19124	118859.414	235226.86	91105.7	111958.66	90500.3	239831.45	0	9234.968	0	0	0
YGVNPGPIVGTTR	2	Pat_31B_5.46667.46667.2	ENSG00000120802|TMPO, ENSG00000120802|+|chr12:g.98927830:C>G',, ENSG00000120802|+|chr12:g.98931419:A>T']	ENSG00000120802	1	HGNC:11875	1013949.76	644880.68	1389974.57	1261808.4	1191179.42	676254.6699999999	49127.232	34111.03	0	0	0
VFEVSLADLQNDEVAFR	1	Pat_31B_4.70690.70690.3	ENSG00000145425|RPS3A	ENSG00000145425	1	HGNC:10421	360536.2	160769.11	302098.9	267089.97	366927.34	150254.7	15640.798999999999	11193.627	0	0	0
LQEVEVPEDFGPVR	4	Pat_31B_2.60621.60621.2	ENSG00000125746|EML2, ENSG00000125746|-|chr19:g.46110682:A>G']	ENSG00000125746	1	HGNC:18035	1577175.69	809054.74	653647.08	722538.896	788854.79	941450.0599999999	19571.1843	57139.2374	0	0	0
QQLSAEELDAQLDAYNAR	2	Pat_31B_1.55511.55511.3	ENSG00000183684|ALYREF	ENSG00000183684	1	HGNC:19071	286520.88	355977.30000000005	184867	196021.08000000002	246640.865	380622.74	7879.6973	26761.708	0	0	0
YEDEECTLPIAGR	4	Pat_31B_1.47100.47100.2	ENSG00000166147|FBN1, ENSG00000166147|-|chr15:g.48707952:C>T',, ENSG00000166147|-|chr15:g.48714179:C>T',, ENSG00000166147|-|chr15:g.48787415:C>T',, ENSG00000166147|-|chr15:g.48720553:G>T',, ENSG00000166147|-|chr15:g.48829925:T>G',, ENSG00000166147|-|chr15:g.48733923:C>A',, ENSG00000166147|-|chr15:g.48779563:G>A',, ENSG00000166147|-|chr15:g.48782264:C>A',, ENSG00000166147|-|chr15:g.48766841:T>C',,…	ENSG00000166147	1	HGNC:3603	2422505.215	1017013.3439999999	1460122.7419999999	3638799.4229999995	2215023.583	3369475.0030000005	130145.96429999999	148289.02289999998	0	0	0
TEDEVQSYPSK	4	Pat_31B_1.36046.36046.2	ENSG00000066405|CLDN18, ENSG00000066405|+|chr3:g.137743508:A>T',, ENSG00000066405|+|chr3:g.137743508:A>T']	ENSG00000066405	1	HGNC:2039	2844345.6999999997	1519046.76	372407.696	379435.80700000003	3047630.61	455759.353	12206.4012	17939.4339	0	0	0
VIQDCEDENIQR	5	Pat_31B_1.34692.34692.2	ENSG00000213949|ITGA1, ENSG00000213949|+|chr5:g.52201722:C>T',, ENSG00000213949|+|chr5:g.52214581:G>A',, ENSG00000213949|+|chr5:g.52229745:T>G',, ENSG00000213949|+|chr5:g.52235764:C>A']	ENSG00000213949	1	HGNC:6134	332814.578	688482.9820000001	263872.259	363755.79099999997	402380.27199999994	811253.74	4477.0513	48056.45063000001	0	0	0
TDPTTLTDEEINR	4	Pat_31B_1.43438.43438.2	ENSG00000100714|MTHFD1, ENSG00000100714|+|chr14:g.64908845:G>A',, ENSG00000100714|+|chr14:g.64882380:A>G',, ENSG00000100714|+|chr14:g.64882380:A>G']	ENSG00000100714	1	HGNC:7432	1135745.563	1223001.2640000002	571288.633	680395.9690000002	773259.318	1436989.554	18155.852	47992.9357	0	0	0
TLVGSENPPLTVIR	1	Pat_31B_5.58384.58384.2	ENSG00000145703|IQGAP2, ENSG00000145703|+|chr5:g.75979036:TTTCTTG>T',, ENSG00000145703|+|chr5:g.75969794:T>C',, ENSG00000145703|+|chr5:g.75858325:C>T',, ENSG00000145703|+|chr5:g.75858325:C>T']	ENSG00000145703	1	HGNC:6111	68788.86	50811.547	67157.39	73091.74	259422.12	57925.477	4046.2327	4001.5881	0	0	0
STDYGIFQINSR	5	Pat_31B_5.51773.51773.2	ENSG00000090382|LYZ	ENSG00000090382	1	HGNC:6740	1956437.37	1791079.4200000002	1325510.64	1200347.51	4972257.16	1914320.7	24107.861	76734.4427	0	0	0
SQFTITPGSEQIR	3	Pat_31B_4.48430.48430.2	ENSG00000100412|ACO2, ENSG00000100412|+|chr22:g.41914559:G>A',, ENSG00000100412|+|chr22:g.41924576:G>A',, ENSG00000100412|+|chr22:g.41924576:G>A']	ENSG00000100412	1	HGNC:118	5230720.9	1028195.62	1119046.18	1233322.8	1893886.3099999998	973097.6599999999	125741.04599999999	36754.591	0	0	0
GIAVEVQDTPNACATFNFLCHEGR	1	Pat_31B_4.66134.66134.3	ENSG00000178057|NDUFAF3, ENSG00000178057|+|chr3:g.49060344:A>G',, ENSG00000178057|+|chr3:g.49059790:G>T']	ENSG00000178057	1	HGNC:29918	30886.846	20305.842	22356.936	17522.363	24275.422000000002	17785.367	767.4128400000001	0	0	0	0
AVGSISSTAFDIR	1	Pat_31B_5.54288.54288.2	ENSG00000132361|CLUH, ENSG00000132361|-|chr17:g.2598252:CG>C',, ENSG00000132361|-|chr17:g.2600229:G>A',, ENSG00000132361|-|chr17:g.2601389:C>T',, ENSG00000132361|-|chr17:g.2601389:C>T']	ENSG00000132361	1	HGNC:29094	190970.89	127220.57	368175.06	269240.9	386870.3	157811.86	11021.604	9923.692	0	0	0
ETAEADVASLNR	6	Pat_31B_1.37414.37414.2	ENSG00000140416|TPM1	ENSG00000140416	1	HGNC:12010	4075283.8279999997	1799153.734	842022.931	908062.601	1954113.7500000002	1821259.809	11472.222699999998	105062.29470000001	0	0	0
SSHYDELLAAEAR	5	Pat_31B_4.42407.42407.2	ENSG00000197157|SND1, ENSG00000197157|+|chr7:g.127569289:C>T',, ENSG00000197157|+|chr7:g.127725827:G>A',, ENSG00000197157|+|chr7:g.127729551:G>A',, ENSG00000197157|+|chr7:g.127631024:G>A',, ENSG00000197157|+|chr7:g.127714674:G>A',, ENSG00000197157|+|chr7:g.127326782:C>T']	ENSG00000197157	1	HGNC:30646	3855123.0199999996	3877170.64	1636831.74	1880766.9100000001	2831870.46	4296070.07	10265.936	276830.357	0	0	0
QAGPQDTVVYTR	4	Pat_31B_2.33230.33230.2	ENSG00000136155|SCEL, ENSG00000136155|+|chr13:g.78191967:T>G',, ENSG00000136155|+|chr13:g.78173873:G>T',, ENSG00000136155|+|chr13:g.78141837:G>A',, ENSG00000136155|+|chr13:g.78173862:G>A',, ENSG00000136155|+|chr13:g.78173862:G>A']	ENSG00000136155	1	HGNC:10573	246109.898	166266.733	3168644.98	3587740.7600000002	428627.935	236340.12299999996	210213.429	1621.3551	0	0	0
TGTIVVEGHELHDEDIR	4	Pat_31B_1.45224.45224.3	ENSG00000196305|IARS, ENSG00000196305|-|chr9:g.95040557:C>T',, ENSG00000196305|-|chr9:g.95033937:C>T',, ENSG00000196305|-|chr9:g.95012544:C>G',, ENSG00000196305|-|chr9:g.95012544:C>G']	ENSG00000196305	1	HGNC:5330	2723387.34	4027353.9800000004	1069130.35	1375892.03	1537629.2200000002	2506234.54	0	150372.28	2614.3389	0	0
TIEAEAAHGTVTR	15	Pat_31B_4.27455.27455.2	ENSG00000182054|IDH2, ENSG00000182054|-|chr15:g.90631883:A>G',, ENSG00000182054|-|chr15:g.90645544:T>C',, ENSG00000182054|-|chr15:g.90645544:T>C']	ENSG00000182054	1	HGNC:5383	32330703.29	12147167.976	4135916.0510000004	4593614.467	5543023.975000001	14794602.370000001	56214.929000000004	943106.6349000003	3826.6209999999996	10835.921999999999	0
GPVEGYEENEEFLR	2	Pat_31B_1.49942.49942.2	ENSG00000173113|TRMT112	ENSG00000173113	1	HGNC:26940	166249.83	180576.56	243722.3	259730	131975.7	182632.75	9438.838	8747.624	0	0	0
LLEGEDAHLSSSQFSSGSQSSR	2	Pat_31B_5.47223.47223.3	ENSG00000186847|KRT14, ENSG00000186847|-|chr17:g.39739852:C>T',, ENSG00000186847|-|chr17:g.39738761:G>A',, ENSG00000186847|-|chr17:g.39739614:G>A',, ENSG00000186847|-|chr17:g.39743071:G>A',, ENSG00000186847|-|chr17:g.39739816:G>A']	ENSG00000186847	1	HGNC:6416	96438.55299999999	81041.781	210562.16	438272.57999999996	209705.11599999998	105872.05500000001	19972.5423	2214.3357	0	0	0
AQYYLPDGSTIEIGPSR	1	Pat_31B_4.58723.58723.2	ENSG00000138107|ACTR1A, ENSG00000138107|-|chr10:g.104244129:C>T',, ENSG00000138107|-|chr10:g.104244129:C>T']	ENSG00000138107	1	HGNC:167	146566.69	186467.97	203121.33	166017.58	240027.88	126952.72	3943.4	10395.963	0	0	0
NENEEILERPAQLANAR	1	Pat_31B_1.47891.47891.3	ENSG00000050405|LIMA1, ENSG00000050405|-|chr12:g.50575757:G>A',, ENSG00000050405|-|chr12:g.50575757:G>A']	ENSG00000050405	1	HGNC:24636	326936.22	362835.28	143224.03	144977.36	405569.44	313622.5	0	19819.988	0	0	0
TKPYIQVDIGGGQTK	2	Pat_31B_5.55062.55062.3	ENSG00000044574|HSPA5, ENSG00000044574|-|chr9:g.128001036:A>G']	ENSG00000044574	1	HGNC:5238	2784071.5	1182506.85	1361565.7000000002	1175428.6600000001	3499908.5	1177590.86	52387.52	50927.97899999999	0	0	0
TPAFAESVTEGDVR	6	Pat_31B_1.49247.49247.2	ENSG00000119689|DLST, ENSG00000119689|+|chr14:g.75355830:T>C',, ENSG00000119689|+|chr14:g.75349316:G>A',, ENSG00000119689|+|chr14:g.75349316:G>A']	ENSG00000119689	1	HGNC:2911	2436540.41	1455985.8099999998	772048.78	777974.835	1300361.6949999998	1683320.9600000002	15847.371599999999	80119.0947	0	0	0
LVGSQEELASWGHEYVR	1	Pat_31B_5.56053.56053.3	ENSG00000175166|PSMD2, ENSG00000175166|+|chr3:g.184023583:G>T',, ENSG00000175166|+|chr3:g.184023584:G>T',, ENSG00000175166|+|chr3:g.184025749:G>C',, ENSG00000175166|+|chr3:g.184025749:G>C']	ENSG00000175166	1	HGNC:9559	129407.2	103302.46	205176.02	169318.56	221228.7	104178.16	8286.136999999999	5240.0034	0	0	0
TATEKPGPAEAAR	2	Pat_31B_2.27671.27671.3	ENSG00000161513|FDXR, ENSG00000161513|-|chr17:g.72860253:A>G',, ENSG00000161513|-|chr17:g.72862593:C>T',, ENSG00000161513|-|chr17:g.72863030:T>C']	ENSG00000161513	1	HGNC:3642	1029538.92	564938.8300000001	285166.9	288065.435	317160.73	979027.5	6059.0435	52470.566999999995	0	0	0
LGHGVNNAAGQVGK	2	Pat_31B_5.39264.39264.2	ENSG00000189001|SBSN, ENSG00000189001|-|chr19:g.36018588:G>A']	ENSG00000189001	1	HGNC:24950	234097.25199999998	355480.26399999997	817983.4299999999	759629.48	281263.477	279723.276	36364.182	12951.2804	0	0	0
LVSQDNFGLELAAVEAAVR	1	Pat_31B_4.71764.71764.3	ENSG00000173898|SPTBN2, ENSG00000173898|-|chr11:g.66453407:G>A',, ENSG00000173898|-|chr11:g.66483405:A>C',, ENSG00000173898|-|chr11:g.66456311:A>G',, ENSG00000173898|-|chr11:g.66472450:G>A',, ENSG00000173898|-|chr11:g.66481603:C>T',, ENSG00000173898|-|chr11:g.66457736:C>T',, ENSG00000173898|-|chr11:g.66455054:G>T',, ENSG00000173898|-|chr11:g.66455054:G>T']	ENSG00000173898	1	HGNC:11276	87836.76	77284.61	89488.164	81703.44	87210.59	52363.773	4692.598	3028.1940000000004	0	0	0
GNTPATGTTQGK	8	Pat_31B_4.22332.22332.2	ENSG00000125844|RRBP1, ENSG00000125844|-|chr20:g.17639529:C>T',, ENSG00000125844|-|chr20:g.17640795:G>A',, ENSG00000125844|-|chr20:g.17640795:G>A']	ENSG00000125844	1	HGNC:10448	3536909.694	5461008.473999999	969561.504	1146530.72	2089014.35	4705308.008	16679.582	281239.6001	0	0	0
SLELNGAVEPSEGAPR	1	Pat_31B_1.49224.49224.2	ENSG00000090372|STRN4	ENSG00000090372	1	HGNC:15721	55817.55	100000.445	29637.436	35382.3	39003.035	87156.73	0	5461.9697	0	0	0
DAQGLVLFDVTGQVR	6	Pat_31B_5.66988.66988.2	ENSG00000013364|MVP, ENSG00000013364|+|chr16:g.29847067:C>T',, ENSG00000013364|+|chr16:g.29842218:C>T',, ENSG00000013364|+|chr16:g.29842218:C>T']	ENSG00000013364	1	HGNC:7531	1460198.36	1244308.086	6545918.350000001	5983740.2	2394729.12	1606435.9540000001	260651.435	82027.7336	0	0	0
SGGGYIVVDPILR	2	Pat_31B_4.59987.59987.2	ENSG00000162688|AGL, ENSG00000162688|+|chr1:g.100316662:C>CATT',, ENSG00000162688|+|chr1:g.100327160:T>A',, ENSG00000162688|+|chr1:g.100353568:C>T',, ENSG00000162688|+|chr1:g.100366344:T>C',, ENSG00000162688|+|chr1:g.100382218:C>T',, ENSG00000162688|+|chr1:g.100346869:C>T',, ENSG00000162688|+|chr1:g.100347164:C>T',, ENSG00000162688|+|chr1:g.100347164:C>T']	ENSG00000162688	1	HGNC:321	768470.82	455433.866	421898.58	412194.90499999997	445330.77999999997	383990.5	30056.44	23504.742299999998	0	0	0
GTPAGTTPGASQAPK	2	Pat_31B_4.33376.33376.2	ENSG00000099812|MISP, ENSG00000099812|+|chr19:g.757127:G>A']	ENSG00000099812	1	HGNC:27000	579591.7899999999	701028.42	222965.426	742744.48	970584.76	1491139.8800000001	109336.53	62070.851500000004	701.0014	0	0
QVVEAAQAPIQER	3	Pat_31B_1.42774.42774.2	ENSG00000159166|LAD1, ENSG00000159166|-|chr1:g.201356296:C>T',, ENSG00000159166|-|chr1:g.201356296:C>T']	ENSG00000159166	1	HGNC:6472	618356.8300000001	1220078.32	556531.4	673045.04	435398.32999999996	892312.13	16719.0374	51618.933000000005	1474.6998	0	0
DVVFLIDGSQSAGPEFQYVR	2	Pat_31B_4.69863.69863.2	ENSG00000163359|COL6A3, ENSG00000163359|-|chr2:g.238249544:GA>G',, ENSG00000163359|-|chr2:g.238275518:AC>A',, ENSG00000163359|-|chr2:g.238280477:G>A',, ENSG00000163359|-|chr2:g.238283189:G>A',, ENSG00000163359|-|chr2:g.238296320:C>T',, ENSG00000163359|-|chr2:g.238253406:C>T',, ENSG00000163359|-|chr2:g.238247734:C>G',, ENSG00000163359|-|chr2:g.238283510:C>T',, ENSG00000163359|-|chr2:g.238280852:G>…	ENSG00000163359	1	HGNC:2213	175217.892	152825.158	651857.81	988180.75	984995.76	198844.16499999998	39196.401	1337.629	0	0	0
DLGGIVLANACGPCIGQWDR	1	Pat_31B_5.68241.68241.3	ENSG00000100412|ACO2, ENSG00000100412|+|chr22:g.41914559:G>A',, ENSG00000100412|+|chr22:g.41924576:G>A',, ENSG00000100412|+|chr22:g.41924576:G>A']	ENSG00000100412	1	HGNC:118	72910.67	37921.6	110781.04	107175.08	202666.33	44307.707	6573.1567	1128.0819	0	0	0
AVCEADQSHGGPR	2	Pat_31B_1.14140.14140.2	ENSG00000135148|TRAFD1	ENSG00000135148	1	HGNC:24808	64001.625	137354.86000000002	53848.539	81428.604	38307.557	127116.91	2933.567	8885.7454	0	0	0
NDLSPASSGNAVYDFFIGR	1	Pat_31B_5.69308.69308.3	ENSG00000143815|LBR, ENSG00000143815|-|chr1:g.225600212:T>C',, ENSG00000143815|-|chr1:g.225607143:A>C',, ENSG00000143815|-|chr1:g.225607143:A>C']	ENSG00000143815	1	HGNC:6518	178645.19	95700.125	218521.39	214382.16	343394.6	110366.375	13810.393999999998	5136.474	0	0	0
NAYTDYSDSVAR	1	Pat_31B_2.30790.30790.2	ENSG00000169762|TAPT1, ENSG00000169762|-|chr4:g.16165017:C>T',, ENSG00000169762|-|chr4:g.16165017:C>T']	ENSG00000169762	1	HGNC:26887	105113.9	134609.52	37768.773	48873.105	53900.457	88608.26	0	6687.8706	0	0	0
NCESDTEEDIAR	1	Pat_31B_FT.18732.18732.2	ENSG00000035664|DAPK2, ENSG00000035664|-|chr15:g.64263729:C>T',, ENSG00000035664|-|chr15:g.64263729:C>T']	ENSG00000035664	1	HGNC:2675	27929.408	56715.78	11382.802	11831.411	22425.362999999998	75236.56	0	2506.958	0	0	0
VKPPEGYDVVAVYPNAK	2	Pat_31B_5.58590.58590.3	ENSG00000131435|PDLIM4, ENSG00000131435|+|chr5:g.131593440:G>A',, ENSG00000131435|+|chr5:g.131607809:T>G',, ENSG00000131435|+|chr5:g.131607142:T>C']	ENSG00000131435	1	HGNC:16501	116990.17	69187.74	196305.53	298022.16	258782.45	271429.9	17199.785	10263.859	0	0	0
WIDTTACLSAER	1	Pat_31B_4.52469.52469.2	ENSG00000162390|ACOT11	ENSG00000162390	1	HGNC:18156	230326.84	103879.27	262653.03	217855.52	485902.1	111554.164	10370.273000000001	5985.135	0	0	0
DAQELYAAGENR	7	Pat_31B_1.35995.35995.2	ENSG00000122359|ANXA11, ENSG00000122359|-|chr10:g.81926702:G>A',, ENSG00000122359|-|chr10:g.81927020:C>T',, ENSG00000122359|-|chr10:g.81927020:C>T']	ENSG00000122359	1	HGNC:535	4001653.676	14289453.249999998	1899700.4300000002	2677964.11	2438153.36	7749280.585	12297.61	160649.979	0	0	0
FSGWYDADLSPAGHEEAK	2	Pat_31B_4.56994.56994.3	ENSG00000171314|PGAM1, ENSG00000171314|+|chr10:g.99190864:C>A']	ENSG00000171314	1	HGNC:8888	628745.95	340051.96	730351.85	709660.73	541562.28	342785.33999999997	36278.2637	0	0	0	0
EQLGEFYEALDCLCIPR	2	Pat_31B_4.71083.71083.2	ENSG00000228278|ORM2	ENSG00000228278	1	HGNC:8499	180658.101	113909.178	228786.504	191294.2	466198.02	115646.08	7277.260300000001	5002.2275	0	0	0
EALLGVQEDVDEYVK	5	Pat_31B_1.65352.65352.2	ENSG00000117906|RCN2	ENSG00000117906	1	HGNC:9935	1024255.6799999999	600464.032	400031.475	393282.3	401849.115	534303.8300000001	17923.7104	25050.4848	0	0	0
IYDDDFFQNLDGVANALDNVDAR	2	Pat_31B_4.71851.71851.3	ENSG00000130985|UBA1, ENSG00000130985|+|chrX:g.47063064:G>A',, ENSG00000130985|+|chrX:g.47063064:G>A']	ENSG00000130985	1	HGNC:12469	72911.288	53871.784	130660.225	121515.364	99933.936	67790.188	7223.5467	1675.3937	0	0	0
YCQEQDLCCR	4	Pat_31B_1.23760.23760.2	ENSG00000142910|TINAGL1, ENSG00000142910|+|chr1:g.32050793:G>A',, ENSG00000142910|+|chr1:g.32050793:G>A']	ENSG00000142910	1	HGNC:19168	860825.594	1229292.5	313786.36600000004	484417.64999999997	474872.18299999996	1049687.88	0	60050.981	0	0	0
QQVPSGESAILDR	1	Pat_31B_1.43876.43876.2	ENSG00000143799|PARP1, ENSG00000143799|-|chr1:g.226568769:T>C',, ENSG00000143799|-|chr1:g.226555302:A>G',, ENSG00000143799|-|chr1:g.226568781:T>C']	ENSG00000143799	1	HGNC:270	92373.77	204408.02	113526.07	126198.74	302720.12	133823.81	6787.4487	8975.39	0	0	0
ELQGYESNDFVSYFK	1	Pat_31B_4.64251.64251.2	ENSG00000006747|SCIN, ENSG00000006747|+|chr7:g.12610594:A>G',, ENSG00000006747|+|chr7:g.12680069:G>A',, ENSG00000006747|+|chr7:g.12680069:G>A']	ENSG00000006747	1	HGNC:21695	27877.41	9334.784	57216.31	42994.457	97079.6	13686.315	2550.573	0	0	0	0
ANPETLTITVTSR	2	Pat_31B_4.51476.51476.2	ENSG00000016602|CLCA4, ENSG00000016602|+|chr1:g.87041270:G>C',, ENSG00000016602|+|chr1:g.87033320:A>G']	ENSG00000016602	1	HGNC:2018	423453.19000000006	351780.11	970471.74	877005.81	598303.84	319504.98	43009.179000000004	23382.468	0	0	0
IEPGTLGVEHSWDTPCR	1	Pat_31B_4.52622.52622.3	ENSG00000183801|OLFML1, ENSG00000183801|+|chr11:g.7509566:A>T',, ENSG00000183801|+|chr11:g.7530955:C>T',, ENSG00000183801|+|chr11:g.7531315:T>G',, ENSG00000183801|+|chr11:g.7531315:T>G']	ENSG00000183801	1	HGNC:24473	254532.45	221939.3	131156.02	208777.95	224242.06	310349.34	10669.567	13664.94	0	0	0
ISATEDTPEAEGEVPELYHQR	2	Pat_31B_1.50206.50206.3	ENSG00000198954|KIF1BP, ENSG00000198954|+|chr10:g.70775928:G>A']	ENSG00000198954	1	HGNC:23419	85050.6	125292.08	42203.2	56337.31	51538.633	113383.9	0	7752.808000000001	0	0	0
AVLLASDAQECTLEEVVER	1	Pat_31B_1.66175.66175.3	ENSG00000203485|INF2, ENSG00000203485|+|chr14:g.105177286:GCCGCCAGCTGCCCATCTT>G',, ENSG00000203485|+|chr14:g.105169761:G>A',, ENSG00000203485|+|chr14:g.105178792:T>G',, ENSG00000203485|+|chr14:g.105167773:A>G',, ENSG00000203485|+|chr14:g.105167964:G>A',, ENSG00000203485|+|chr14:g.105167964:G>A']	ENSG00000203485	1	HGNC:23791	14389.534	20014.19	21756.13	14427.202	21875.834	23107.28	0	999.7713	0	0	0
SQEADVQDWEFR	1	Pat_31B_1.47613.47613.2	ENSG00000149115|TNKS1BP1, ENSG00000149115|-|chr11:g.57077166:C>CT',, ENSG00000149115|-|chr11:g.57088022:G>T',, ENSG00000149115|-|chr11:g.57080530:C>A',, ENSG00000149115|-|chr11:g.57076158:C>T',, ENSG00000149115|-|chr11:g.57080076:C>T',, ENSG00000149115|-|chr11:g.57075947:T>A',, ENSG00000149115|-|chr11:g.57075947:T>A']	ENSG00000149115	1	HGNC:19081	775861.06	814504.7	417898.3	535566	543916.4	834923.5	0	38411.227	0	0	0
NYTNSPEESSK	2	Pat_31B_1.23171.23171.2	ENSG00000154059|IMPACT, ENSG00000154059|+|chr18:g.22007929:G>T']	ENSG00000154059	1	HGNC:20387	254242.15999999997	394520.94	108765.78700000001	146854.11	137933.783	217031.56	0	11848.402	0	0	0
TDAGGEDAILQTR	3	Pat_31B_1.39982.39982.2	ENSG00000144848|ATG3, ENSG00000144848|-|chr3:g.112251586:G>A']	ENSG00000144848	1	HGNC:20962	781314.384	1834198.1500000001	346710.574	519089.35399999993	474736.666	1215249.0399999998	0	62487.592699999994	0	0	0
ALDVSASDDEIAR	3	Pat_31B_1.44989.44989.2	ENSG00000164062|APEH	ENSG00000164062	1	HGNC:586	3065029.913	2379649.5260000005	1141729.5170000002	1074240.773	1217565.19	3149869.208	969.4004	113561.2459	0	0	0
WDSNVIETFDIAR	2	Pat_31B_4.67235.67235.2	ENSG00000214530|STARD10, ENSG00000214530|-|chr11:g.72466006:C>G',, ENSG00000214530|-|chr11:g.72466006:C>G']	ENSG00000214530	1	HGNC:10666	714992.16	170308.71500000003	186872.59999999998	158185.934	462740.49	151081.077	7675.5024	8797.5497	0	0	0
TIPIDGNFFTYTR	4	Pat_31B_5.64833.64833.2	ENSG00000165092|ALDH1A1, ENSG00000165092|-|chr9:g.75540464:ACTGTGT>A',, ENSG00000165092|-|chr9:g.75524651:T>A']	ENSG00000165092	1	HGNC:402	2622548.5	530055.115	724017.26	537334.5700000001	1866037.95	322868.04	23462.603300000002	13374.310899999999	0	0	0
ESGAAEQVDNK	4	Pat_31B_FT.26171.26171.2	ENSG00000185722|ANKFY1, ENSG00000185722|-|chr17:g.4100674:T>G',, ENSG00000185722|-|chr17:g.4145611:T>C',, ENSG00000185722|-|chr17:g.4077208:G>T',, ENSG00000185722|-|chr17:g.4085487:C>T',, ENSG00000185722|-|chr17:g.4085487:C>T']	ENSG00000185722	1	HGNC:20763	597294.861	582654.35	295590.334	332785.91399999993	406095.59599999996	553452.074	9903.786	26482.9002	0	0	0
LSGAQADLHIEDGDSIR	1	Pat_31B_2.49696.49696.3	ENSG00000105755|ETHE1, ENSG00000105755|-|chr19:g.44030780:T>A',, ENSG00000105755|-|chr19:g.44030780:T>A']	ENSG00000105755	1	HGNC:23287	188922.19	182587.25	138193.7	152397.56	162851.67	230940.12	0	12345.201000000001	0	0	0
VVTDTDETELAR	9	Pat_31B_1.41069.41069.2	ENSG00000134001|EIF2S1	ENSG00000134001	1	HGNC:3265	2632631.25	10046189.65	781354.3979999999	1365905.1099999999	1324494.246	5529228.656	0	95476.66750000001	687.56146	0	0
SDFGSCPPEEQPR	1	Pat_31B_1.29336.29336.2	ENSG00000262664|OVCA2	ENSG00000262664	1	HGNC:24203	348272.44	521670.6	158776.81	190733.78	171646.92	440369.4	0	27369.785	0	0	0
ESFESQFLADTER	1	Pat_31B_1.55185.55185.2	ENSG00000055130|CUL1, ENSG00000055130|+|chr7:g.148486911:C>T',, ENSG00000055130|+|chr7:g.148494918:A>C',, ENSG00000055130|+|chr7:g.148494916:C>T',, ENSG00000055130|+|chr7:g.148494916:C>T']	ENSG00000055130	1	HGNC:2551	118287.11	94777.89	190699.66	171539.45	217165.73	111245.51	10164.113000000001	7494.196	0	0	0
HQPQEFPTYVEPTNDEICEAFR	3	Pat_31B_2.57468.57468.3	ENSG00000145321|GC	ENSG00000145321	1	HGNC:4187	158751.42700000003	153520.75	162735.048	161309.882	151500.786	163700.83000000002	10240.245299999999	7559.1797	0	0	0
GIVDQSQQAYQEAFEISK	11	Pat_31B_4.60667.60667.3	ENSG00000164924|YWHAZ, ENSG00000164924|-|chr8:g.101936410:A>G',, ENSG00000164924|-|chr8:g.101936410:A>G']	ENSG00000164924	1	HGNC:12855	8316566.340000001	5181953.955999999	11274017.320000002	11255753.440000001	11999000.065	5718655.65	467067.37549999997	259171.50369999997	0	0	0
GEFEAGFETGGQTR	1	Pat_31B_1.43890.43890.2	ENSG00000112339|HBS1L, ENSG00000112339|-|chr6:g.135318029:A>T',, ENSG00000112339|-|chr6:g.135308817:G>A',, ENSG00000112339|-|chr6:g.135308817:G>A']	ENSG00000112339	1	HGNC:4834	222547.39	222465	126603.8	152689.64	240752.81	209091.9	0	10874.63	0	0	0
LIAINANDPEASK	1	Pat_31B_4.56705.56705.2	ENSG00000138777|PPA2, ENSG00000138777|-|chr4:g.106327072:C>T',, ENSG00000138777|-|chr4:g.106377901:C>A',, ENSG00000138777|-|chr4:g.106377901:C>A']	ENSG00000138777	1	HGNC:28883	1029283.8	358713.66	700337.44	494329.22	1292136.2	339624.5	13523.918	24755.484	0	0	0
CAPGVVGPAEADIDFDIIR	6	Pat_31B_2.68044.68044.3	ENSG00000196924|FLNA, ENSG00000196924|-|chrX:g.153581155:C>T',, ENSG00000196924|-|chrX:g.153581155:C>T']	ENSG00000196924	1	HGNC:3754	378831.542	205833.22099999996	491575.31899999996	500112.397	461583.902	341250.555	22945.6473	3275.0425	0	0	0
AYIVQLQIEDLTR	1	Pat_31B_5.69006.69006.2	ENSG00000168066|SF1, ENSG00000168066|-|chr11:g.64535175:G>C',, ENSG00000168066|-|chr11:g.64544080:C>T',, ENSG00000168066|-|chr11:g.64535100:G>T',, ENSG00000168066|-|chr11:g.64533369:G>C',, ENSG00000168066|-|chr11:g.64533369:G>C']	ENSG00000168066	1	HGNC:12950	491414.97	337237.12	435806.7	382473.75	488280.8	231539.77	16672.883	9120.065	0	0	0
AVLEECTSFIPEAR	1	Pat_31B_2.57745.57745.2	ENSG00000134326|CMPK2, ENSG00000134326|-|chr2:g.6990021:G>A',, ENSG00000134326|-|chr2:g.6991800:G>A',, ENSG00000134326|-|chr2:g.7005790:G>C',, ENSG00000134326|-|chr2:g.7005790:G>C']	ENSG00000134326	1	HGNC:27015	122217.586	138168.45	42737.04	51352.83	82968.4	121147.01	0	7468.4917	0	0	0
SQAPGQPGASQWGSR	3	Pat_31B_5.27083.27083.2	ENSG00000071626|DAZAP1, ENSG00000071626|+|chr19:g.1432594:C>T',, ENSG00000071626|+|chr19:g.1432597:C>G',, ENSG00000071626|+|chr19:g.1425950:G>A',, ENSG00000071626|+|chr19:g.1425950:G>A']	ENSG00000071626	1	HGNC:2683	271834.438	340289.055	250508.77399999998	260850.137	235467.304	297283.655	10484.3565	13694.3737	0	0	0
ALYDYEGQEHDELSFK	2	Pat_31B_1.55769.55769.3	ENSG00000100266|PACSIN2	ENSG00000100266	1	HGNC:8571	949496.5900000001	646545.26	222891.01	284036.6	285825.063	909395.67	0	45299.846	0	0	0
GTELDDGIQADSGPINDTDANPR	2	Pat_31B_1.47062.47062.3	ENSG00000165806|CASP7, ENSG00000165806|+|chr10:g.115489152:C>G',, ENSG00000165806|+|chr10:g.115489152:C>G']	ENSG00000165806	1	HGNC:1508	97734.036	174283.492	49973.643000000004	73584.325	81751.049	145946.756	0	5885.17935	0	0	0
EGLVHSFDFQGFNGDWTAR	5	Pat_31B_5.64150.64150.3	ENSG00000140519|RHCG	ENSG00000140519	1	HGNC:18140	710814.58	438552.65599999996	1312484.24	974091.63	820165.6499999999	418990.41599999997	58206.015	23007.531499999997	0	0	0
AVYEDRPPGSVVPTSAAEASR	1	Pat_31B_2.45202.45202.3	ENSG00000101940|WDR13	ENSG00000101940	1	HGNC:14352	435864.2	332138.78	148676.67	188225.39	168289.05	274738.84	14305.921	16676.744	0	0	0
TQPYDVYDQVEFDVPVGSR	4	Pat_31B_2.59900.59900.3	ENSG00000158864|NDUFS2, ENSG00000158864|+|chr1:g.161180484:G>A',, ENSG00000158864|+|chr1:g.161179041:A>G',, ENSG00000158864|+|chr1:g.161179041:A>G']	ENSG00000158864	1	HGNC:7708	819394.902	286455.74	185959.812	201764.89	238454.26300000004	290064.537	4492.4343	14822.8561	0	0	0
TVQGPPTSDDIFER	3	Pat_31B_2.50969.50969.2	ENSG00000065154|OAT, ENSG00000065154|-|chr10:g.126097486:C>A']	ENSG00000065154	1	HGNC:8091	1005650.11	3165173.18	573132.16	965790.8499999999	1272414.1500000001	729970.14	15848.410000000002	16895.962	0	0	0
CPTGYYLNEDTR	8	Pat_31B_5.39108.39108.2	ENSG00000166147|FBN1, ENSG00000166147|-|chr15:g.48707952:C>T',, ENSG00000166147|-|chr15:g.48714179:C>T',, ENSG00000166147|-|chr15:g.48787415:C>T',, ENSG00000166147|-|chr15:g.48782229:G>T',, ENSG00000166147|-|chr15:g.48720553:G>T',, ENSG00000166147|-|chr15:g.48829925:T>G',, ENSG00000166147|-|chr15:g.48719870:G>A',, ENSG00000166147|-|chr15:g.48733923:C>A',, ENSG00000166147|-|chr15:g.48779563:G>A',,…	ENSG00000166147	1	HGNC:3603	4359750.885000001	3442459.522	3478094.8699999996	5990417.470000001	5126648.680000001	12893542.66	77623.0175	279169.265	0	0	0
DTGGDGQDSLYK	1	Pat_31B_1.36866.36866.2	ENSG00000011454|RABGAP1, ENSG00000011454|+|chr9:g.125772760:C>G',, ENSG00000011454|+|chr9:g.125772760:C>G']	ENSG00000011454	1	HGNC:17155	121208.67	89588.09	77917.54	82126.92	103457.89	86258.695	4549.7705	3886.4114	0	0	0
ILTLESNVDTTANSSCQINR	1	Pat_31B_4.56147.56147.3	ENSG00000115808|STRN, ENSG00000115808|-|chr2:g.37094982:G>T',, ENSG00000115808|-|chr2:g.37113870:T>C',, ENSG00000115808|-|chr2:g.37085056:G>A',, ENSG00000115808|-|chr2:g.37111075:C>G',, ENSG00000115808|-|chr2:g.37111075:C>G']	ENSG00000115808	1	HGNC:11424	172117.1	171172.77	111927.875	141656.73	149302.1	188199.8	7356.6074	10162.463	0	0	0
TGPLPPGPPPEIVIYQELR	3	Pat_31B_4.71095.71095.2	ENSG00000106853|PTGR1, ENSG00000106853|-|chr9:g.114337076:A>C',, ENSG00000106853|-|chr9:g.114337076:A>C']	ENSG00000106853	1	HGNC:18429	1360462.6800000002	597096.8999999999	1210458.67	1026414.31	1405392.1600000001	375880.047	60943.727	22592.8887	0	0	0
YSWQDEIVQGTR	2	Pat_31B_2.50111.50111.2	ENSG00000182253|SYNM, ENSG00000182253|+|chr15:g.99672544:C>G',, ENSG00000182253|+|chr15:g.99645781:G>A',, ENSG00000182253|+|chr15:g.99670265:C>T',, ENSG00000182253|+|chr15:g.99671720:A>C',, ENSG00000182253|+|chr15:g.99670103:C>A',, ENSG00000182253|+|chr15:g.99672320:C>T',, ENSG00000182253|+|chr15:g.99671572:G>A',, ENSG00000182253|+|chr15:g.99671572:G>A']	ENSG00000182253	1	HGNC:24466	606815.94	377380.5	1555384.52	934572.3300000001	629417.0599999999	1553264.5	0	74639.91500000001	1085.5012	0	0
LGDTQQSIPGNEER	1	Pat_31B_1.38708.38708.2	ENSG00000132109|TRIM21, ENSG00000132109|-|chr11:g.4411328:C>G',, ENSG00000132109|-|chr11:g.4411287:C>T',, ENSG00000132109|-|chr11:g.4410894:G>T',, ENSG00000132109|-|chr11:g.4411353:C>T',, ENSG00000132109|-|chr11:g.4411353:C>T']	ENSG00000132109	1	HGNC:11312	95208.445	70521.59	72749.516	61981.32	100396.71	88543.17	0	3132.0696	0	0	0
LPPEEASPYVVDHGESGPLR	2	Pat_31B_2.53245.53245.3	ENSG00000176986|SEC24C, ENSG00000176986|+|chr10:g.75527686:A>G',, ENSG00000176986|+|chr10:g.75527686:A>G']	ENSG00000176986	1	HGNC:10705	141026.55	192064.44	82672.055	92974.08	112309.18	179736.98	0	8857.884	0	0	0
FGQGSGPIVLDDVR	6	Pat_31B_4.58383.58383.2	ENSG00000187908|DMBT1, ENSG00000187908|+|chr10:g.124380869:C>A',, ENSG00000187908|+|chr10:g.124380870:A>G',, ENSG00000187908|+|chr10:g.124351924:C>A',, ENSG00000187908|+|chr10:g.124399856:G>T',, ENSG00000187908|+|chr10:g.124390590:C>G',, ENSG00000187908|+|chr10:g.124345740:T>G',, ENSG00000187908|+|chr10:g.124402670:C>T',, ENSG00000187908|+|chr10:g.124392854:T>C',, ENSG00000187908|+|chr10:g.124395…	ENSG00000187908	1	HGNC:2926	1651156.8	15574280.64	1127170.57	1722464.49	1667437.44	3654151.67	49173.916	135147.706	0	0	0
SGPPAPEEEEEEER	1	Pat_31B_FT.23675.23675.2	ENSG00000083642|PDS5B, ENSG00000083642|+|chr13:g.33332756:G>T',, ENSG00000083642|+|chr13:g.33338714:C>G',, ENSG00000083642|+|chr13:g.33268407:T>G',, ENSG00000083642|+|chr13:g.33258020:C>G',, ENSG00000083642|+|chr13:g.33327473:G>A',, ENSG00000083642|+|chr13:g.33338694:A>G',, ENSG00000083642|+|chr13:g.33338671:C>T',, ENSG00000083642|+|chr13:g.33332325:G>T',, ENSG00000083642|+|chr13:g.33332325:G>T']	ENSG00000083642	1	HGNC:20418	8280.668	22233.152000000002	5212.222	6376.718000000001	11560.497	22263.05	0	1230.7761	0	0	0
IGIFGQDEDVTSK	1	Pat_31B_4.59974.59974.2	ENSG00000174437|ATP2A2, ENSG00000174437|+|chr12:g.110734528:T>C',, ENSG00000174437|+|chr12:g.110782745:A>G',, ENSG00000174437|+|chr12:g.110778698:C>T',, ENSG00000174437|+|chr12:g.110778773:C>A',, ENSG00000174437|+|chr12:g.110778773:C>A']	ENSG00000174437	1	HGNC:812	467357.78	415910.34	482422.1	383246.16	460890.47	373879	13335.653999999999	14814.0625	0	0	0
EEAGGEAAAAAAAER	2	Pat_31B_FT.27548.27548.2	ENSG00000117713|ARID1A, ENSG00000117713|+|chr1:g.27057897:CT>C',, ENSG00000117713|+|chr1:g.27105930:T>TG',, ENSG00000117713|+|chr1:g.27089705:AG>A',, ENSG00000117713|+|chr1:g.27106342:T>TC',, ENSG00000117713|+|chr1:g.27023438:GCAGC>G',, ENSG00000117713|+|chr1:g.27092824:TC>T',, ENSG00000117713|+|chr1:g.27023500:TC>T',, ENSG00000117713|+|chr1:g.27105957:GACCC>G',, ENSG00000117713|+|chr1:g.27107135…	ENSG00000117713	1	HGNC:11110	50852.508	82791.812	39492.073	35982.721000000005	48265.93	70030.78199999999	0	3462.656	0	0	0
VNEISVEVDSDPR	2	Pat_31B_1.47742.47742.2	ENSG00000084774|CAD, ENSG00000084774|+|chr2:g.27465188:C>T',, ENSG00000084774|+|chr2:g.27448585:G>A',, ENSG00000084774|+|chr2:g.27459159:C>A',, ENSG00000084774|+|chr2:g.27458134:C>T',, ENSG00000084774|+|chr2:g.27447956:A>C',, ENSG00000084774|+|chr2:g.27456924:G>A',, ENSG00000084774|+|chr2:g.27465221:G>A',, ENSG00000084774|+|chr2:g.27460951:C>T',, ENSG00000084774|+|chr2:g.27464835:T>A',, ENSG00000…	ENSG00000084774	1	HGNC:1424	460586.69	773918.86	207232.565	273907.16	243850.93600000002	779268.49	0	34230.656	0	0	0
ELYIPSGESEVAGGASHSSGQR	1	Pat_31B_4.47261.47261.3	ENSG00000182253|SYNM, ENSG00000182253|+|chr15:g.99672544:C>G',, ENSG00000182253|+|chr15:g.99645781:G>A',, ENSG00000182253|+|chr15:g.99670265:C>T',, ENSG00000182253|+|chr15:g.99671720:A>C',, ENSG00000182253|+|chr15:g.99670103:C>A',, ENSG00000182253|+|chr15:g.99672320:C>T',, ENSG00000182253|+|chr15:g.99671572:G>A',, ENSG00000182253|+|chr15:g.99671572:G>A']	ENSG00000182253	1	HGNC:24466	96821.484	106428.516	79421.8	104444.59	139437.69	144911.05	8598.216	13852.518999999998	0	0	0
SLGQNPTEAELR	3	Pat_31B_1.41475.41475.2	ENSG00000178363|CALML3	ENSG00000178363	1	HGNC:1452	617754.25	1666638.07	6893078.6	6153492.04	560234.21	1325980.95	99752.895	14880.032	0	0	0
ASYDVSDSGQLEHVQPWSV	1	Pat_31B_2.56678.56678.3	ENSG00000067057|PFKP, ENSG00000067057|+|chr10:g.3174591:C>T',, ENSG00000067057|+|chr10:g.3155361:C>T',, ENSG00000067057|+|chr10:g.3147333:T>A',, ENSG00000067057|+|chr10:g.3147333:T>A']	ENSG00000067057	1	HGNC:8878	135299.5	118287.83	144830.3	145088.25	134190.12	124055.164	7464.257	8955.138	0	0	0
ELALALQEALEPAVR	1	Pat_31B_4.71947.71947.2	ENSG00000223496|EXOSC6, ENSG00000223496|-|chr16:g.70285791:G>C']	ENSG00000223496	1	HGNC:19055	107729.484	141869.22	113214.33	120237.086	120463.36	105221.69	8258.994	4360.3027	0	0	0
SWEQEEEEEEVR	2	Pat_31B_FT.36346.36346.2	ENSG00000184730|APOBR, ENSG00000184730|+|chr16:g.28508593:C>T',, ENSG00000184730|+|chr16:g.28506540:G>T',, ENSG00000184730|+|chr16:g.28508934:G>A',, ENSG00000184730|+|chr16:g.28508961:G>C',, ENSG00000184730|+|chr16:g.28506484:C>T',, ENSG00000184730|+|chr16:g.28507909:G>A',, ENSG00000184730|+|chr16:g.28506748:G>T',, ENSG00000184730|+|chr16:g.28506748:G>T']	ENSG00000184730	1	HGNC:24087	35356.7	57233.905999999995	31909.998	25944.748	27975.972999999998	86769.03	0	3656.7544	0	0	0
YYVTIIDAPGHR	4	Pat_31B_4.51666.51666.2	ENSG00000156508|EEF1A1, ENSG00000156508|-|chr6:g.74228674:A>ATGT',, ENSG00000156508|-|chr6:g.74229093:GTC>G',, ENSG00000156508|-|chr6:g.74229093:GTC>G']	ENSG00000156508	1	HGNC:3189	1322188.9	1000508.166	1880217.3699999999	1726375.57	3381368.49	1129219.74	96589.09539999999	27667.958	0	0	0
SSIPGCGVTFEIVSNIPEDAQGVEER	1	Pat_31B_2.67984.67984.3	ENSG00000197892|KIF13B, ENSG00000197892|-|chr8:g.28991567:T>C',, ENSG00000197892|-|chr8:g.29037680:G>A',, ENSG00000197892|-|chr8:g.28928110:C>T',, ENSG00000197892|-|chr8:g.29037681:G>T',, ENSG00000197892|-|chr8:g.28929784:G>A',, ENSG00000197892|-|chr8:g.28929394:G>A',, ENSG00000197892|-|chr8:g.28974353:G>A']	ENSG00000197892	1	HGNC:14405	11037.781	11112.703000000001	4698.6704	6487.451999999999	4722.7856	8733.164	0	0	0	0	0
VPEPCPSIVTPAPAQQK	10	Pat_31B_5.56037.56037.2	ENSG00000169469|SPRR1B, ENSG00000169469|+|chr1:g.153004853:C>T',, ENSG00000169469|+|chr1:g.153004853:C>T']	ENSG00000169469	1	HGNC:11260	3766700.194	1693681.418	6146920.860000001	6953246.489999999	2989082.152	1572943.574	346538.531	95910.17719999999	0	0	0
EGGLGPLNIPLLADVTR	1	Pat_31B_5.71964.71964.2	ENSG00000167815|PRDX2, ENSG00000167815|-|chr19:g.12911841:A>C',, ENSG00000167815|-|chr19:g.12910769:G>A']	ENSG00000167815	1	HGNC:9353	43970.848	13372.207	66181.58	46015.88	153005.17	18686.94	2670.7021	0	0	0	0
DAGTIAGLNVLR	6	Pat_31B_5.56556.56556.2	ENSG00000109971|HSPA8, ENSG00000109971|-|chr11:g.122929130:C>G',, ENSG00000109971|-|chr11:g.122931481:T>A',, ENSG00000109971|-|chr11:g.122929484:C>T',, ENSG00000109971|-|chr11:g.122929484:C>T']	ENSG00000109971	1	HGNC:5241	22354181.700000003	10830126.059999999	17309397.59	13963072.45	17751170.83	8667066.95	354912.19399999996	141134.478	0	1077.1332	0
LLTSQDVSYDEAR	1	Pat_31B_2.47138.47138.2	ENSG00000070182|SPTB, ENSG00000070182|-|chr14:g.65237682:G>A',, ENSG00000070182|-|chr14:g.65260437:C>A',, ENSG00000070182|-|chr14:g.65258572:A>C',, ENSG00000070182|-|chr14:g.65262200:G>A',, ENSG00000070182|-|chr14:g.65249124:G>A',, ENSG00000070182|-|chr14:g.65259866:G>T',, ENSG00000070182|-|chr14:g.65239653:C>T',, ENSG00000070182|-|chr14:g.65260126:G>A',, ENSG00000070182|-|chr14:g.65249160:T>C',,…	ENSG00000070182	1	HGNC:11274	404195.9	194756.75	174293.22	166049.11	153471.69	208631.1	7098.99	11965.242	0	0	0
AEDAPLSSGEDPNSR	5	Pat_31B_FT.27702.27702.2	ENSG00000182795|C1orf116, ENSG00000182795|-|chr1:g.207195691:C>A',, ENSG00000182795|-|chr1:g.207195691:C>A']	ENSG00000182795	1	HGNC:28667	549948.846	1373722.748	179669.0635	355314.06299999997	222856.33000000002	849651.1935	44876.832	84553.01079999999	0	0	0
GLQAQIASSGLTVEVDAPK	3	Pat_31B_5.63152.63152.2	ENSG00000111057|KRT18	ENSG00000111057	1	HGNC:6430	356965.48600000003	152114.12300000002	298648.674	137494.8	2872460.9000000004	279071.99	4628.3345	10302.1775	0	0	0
TLVDNAYSCDPR	1	Pat_31B_2.39712.39712.2	ENSG00000105821|DNAJC2, ENSG00000105821|-|chr7:g.102953401:C>T',, ENSG00000105821|-|chr7:g.102953401:C>T']	ENSG00000105821	1	HGNC:13192	140406.86	156502.22	94306.3	102443.3	98204.234	184706.88	0	9650.54	0	0	0
AGNSLAASTAEETAGSAQGR	4	Pat_31B_1.36561.36561.2	ENSG00000172037|LAMB2, ENSG00000172037|-|chr3:g.49158923:G>A',, ENSG00000172037|-|chr3:g.49160684:C>T',, ENSG00000172037|-|chr3:g.49162722:C>A',, ENSG00000172037|-|chr3:g.49167419:C>T',, ENSG00000172037|-|chr3:g.49158763:C>T',, ENSG00000172037|-|chr3:g.49163902:G>C',, ENSG00000172037|-|chr3:g.49166533:G>A',, ENSG00000172037|-|chr3:g.49167684:C>T',, ENSG00000172037|-|chr3:g.49167684:C>T']	ENSG00000172037	1	HGNC:6487	876684.7069999999	794233.308	723917.275	1284491.17	1453483.4100000001	1025816.16	39387.0352	53075.3337	0	0	0
AVEGCVSASQAATEDGQLLR	4	Pat_31B_1.49174.49174.2	ENSG00000137076|TLN1, ENSG00000137076|-|chr9:g.35711320:CAGA>C',, ENSG00000137076|-|chr9:g.35722121:C>G',, ENSG00000137076|-|chr9:g.35724314:C>T',, ENSG00000137076|-|chr9:g.35717768:G>C',, ENSG00000137076|-|chr9:g.35718843:T>C',, ENSG00000137076|-|chr9:g.35719602:T>C',, ENSG00000137076|-|chr9:g.35719602:T>C']	ENSG00000137076	1	HGNC:11845	1253447.3900000001	1094800.4370000002	1593011.136	1595866.8849999998	1350043.6199999999	1107002.655	100294.699	76095.03	1375.9325	0	0
FATASADGQIYIYDGK	5	Pat_31B_4.58241.58241.2	ENSG00000071127|WDR1	ENSG00000071127	1	HGNC:12754	4296783.9	1997769.7900000003	2798695.488	2851990.39	3192781.78	1759324.443	133334.7317	96586.6909	0	0	0
SPFLQVFNNSPDESSYYR	1	Pat_31B_5.64201.64201.3	ENSG00000101310|SEC23B, ENSG00000101310|+|chr20:g.18506439:C>T',, ENSG00000101310|+|chr20:g.18513350:G>A',, ENSG00000101310|+|chr20:g.18535007:C>G',, ENSG00000101310|+|chr20:g.18507119:C>T',, ENSG00000101310|+|chr20:g.18507119:C>T']	ENSG00000101310	1	HGNC:10702	77096.79	42514.285	82036.36	84401.16	114099.305	41200.19	3781.4990000000003	1296.9037	0	0	0
GEAVLRPGLDAEPELSPEEQR	1	Pat_31B_1.52592.52592.3	ENSG00000146540|C7orf50, ENSG00000146540|-|chr7:g.1037310:AG>A',, ENSG00000146540|-|chr7:g.1049619:G>A',, ENSG00000146540|-|chr7:g.1049619:G>A']	ENSG00000146540	1	HGNC:22421	70395.36	175569.72	58580.902	79539.74	73827.2	89022.08	6445.5527	5585.334	0	0	0
EVVSLTEACCAEGADPDCYDTR	2	Pat_31B_1.49949.49949.3	ENSG00000145321|GC	ENSG00000145321	1	HGNC:4187	188875.33000000002	104937.457	195742.915	174535.384	197935.204	80570.264	6554.2970000000005	2065.7270000000003	0	0	0
TLPGWNTDISNAR	1	Pat_31B_5.51993.51993.2	ENSG00000035687|ADSS, ENSG00000035687|-|chr1:g.244587636:G>A']	ENSG00000035687	1	HGNC:292	479224.44	247164.02	449735.97	363715.88	436558.7	217110.66	13969.515	10199.193000000001	0	0	0
GAVDAAVPTNIIAAK	2	Pat_31B_5.61094.61094.2	ENSG00000047249|ATP6V1H, ENSG00000047249|-|chr8:g.54714396:A>G',, ENSG00000047249|-|chr8:g.54714396:A>G']	ENSG00000047249	1	HGNC:18303	89725.59	47149.727	78616.69	86080.25	86080.25	36687.73	11945.136999999999	1632.9572	990.8439300000001	0	0
NDDDEEEAARER	10	Pat_31B_FT.7496.7496.2	ENSG00000122786|CALD1, ENSG00000122786|+|chr7:g.134650070:G>A',, ENSG00000122786|+|chr7:g.134618000:C>G',, ENSG00000122786|+|chr7:g.134613569:C>T',, ENSG00000122786|+|chr7:g.134632261:G>A',, ENSG00000122786|+|chr7:g.134650060:T>G',, ENSG00000122786|+|chr7:g.134618388:G>T',, ENSG00000122786|+|chr7:g.134552540:G>A',, ENSG00000122786|+|chr7:g.134617816:G>A',, ENSG00000122786|+|chr7:g.134617816:G>A']	ENSG00000122786	1	HGNC:1441	570583.5719999999	427552.834	381593.3657	326186.2196	167252.3875	1659243.147	0	59917.52040000001	0	0	0
TTSSAYSYSLER	2	Pat_31B_5.34351.34351.2	ENSG00000090857|PDPR, ENSG00000090857|+|chr16:g.70170222:G>T',, ENSG00000090857|+|chr16:g.70166167:G>A',, ENSG00000090857|+|chr16:g.70166167:G>A']	ENSG00000090857	1	HGNC:30264	701052.27	190389.40600000002	153852.51	149816.758	215757.50400000002	226960.723	0	11607.224400000001	0	0	0
CSPGYQQVGSK	1	Pat_31B_4.32977.32977.2	ENSG00000163703|CRELD1, ENSG00000163703|+|chr3:g.9986215:G>T',, ENSG00000163703|+|chr3:g.9986215:G>T']	ENSG00000163703	1	HGNC:14630	182216.16	278775.47	46321.582	65388.277	89830.2	225503.17	0	8967.804	0	0	0
DAPDHQELNLDVSLQLPSR	1	Pat_31B_2.61086.61086.3	ENSG00000125730|C3, ENSG00000125730|-|chr19:g.6697558:C>A',, ENSG00000125730|-|chr19:g.6707931:C>T',, ENSG00000125730|-|chr19:g.6697682:C>T']	ENSG00000125730	1	HGNC:1318	70519.625	65525.805	64604.94	78693.336	85417.98	69169.16	3040.5229999999997	5073.2029999999995	0	0	0
AVSDSFGPGEWDDR	3	Pat_31B_1.49449.49449.2	ENSG00000135926|TMBIM1, ENSG00000135926|-|chr2:g.219140759:CA>C',, ENSG00000135926|-|chr2:g.219146803:G>A',, ENSG00000135926|-|chr2:g.219142092:G>A']	ENSG00000135926	1	HGNC:23410	4195456.96	5373512.9	1982717.46	2651223.98	3705015.67	4136027	112971.34300000001	269003.407	0	9876.148000000001	0
NEEEGNSEEIK	6	Pat_31B_FT.26792.26792.2	ENSG00000084073|ZMPSTE24	ENSG00000084073	1	HGNC:12877	974837.7679999999	1334779.61	485806.4920000001	526302.867	737490.1240000001	1767714.105	4887.6973	66213.9994	0	0	0
QELSEAEQATR	5	Pat_31B_1.29133.29133.2	ENSG00000125730|C3, ENSG00000125730|-|chr19:g.6697558:C>A',, ENSG00000125730|-|chr19:g.6707931:C>T',, ENSG00000125730|-|chr19:g.6697682:C>T']	ENSG00000125730	1	HGNC:1318	1314929.045	2300497.536	1026181.3130000001	1225481.866	1031548.4310000001	1613460.8050000002	31594.9579	86837.57430000001	0	0	0
GAVYSFDPVGSYQR	1	Pat_31B_4.51867.51867.2	ENSG00000008018|PSMB1, ENSG00000008018|-|chr6:g.170858128:T>C']	ENSG00000008018	1	HGNC:9537	198524.6	109434.12	323063.25	231225.39	641190.25	123861.164	7450.965999999999	2348.1255	0	0	0
NAFYIGSYQQCINEAQR	2	Pat_31B_4.53251.53251.3	ENSG00000105669|COPE, ENSG00000105669|-|chr19:g.19010756:C>T',, ENSG00000105669|-|chr19:g.19014120:C>T',, ENSG00000105669|-|chr19:g.19014120:C>T']	ENSG00000105669	1	HGNC:2234	357878.88	264640.444	254811.53999999998	267317.51	354843.48	275474.75	13876.4174	20012.97	0	0	0
VELPGTAVPSVPEDAAPASR	2	Pat_31B_2.58814.58814.3	ENSG00000064651|SLC12A2, ENSG00000064651|+|chr5:g.127419931:T>TGCGGCGGCG',, ENSG00000064651|+|chr5:g.127493746:C>T',, ENSG00000064651|+|chr5:g.127488460:C>A',, ENSG00000064651|+|chr5:g.127507423:C>T',, ENSG00000064651|+|chr5:g.127507423:C>T']	ENSG00000064651	1	HGNC:10911	416890.4	227001.55000000002	133061.152	125237.613	169723.125	391884.18999999994	4494.9434	18944.548000000003	0	0	0
ENLLEEQGSIALR	3	Pat_31B_2.55507.55507.2	ENSG00000197694|SPTAN1, ENSG00000197694|+|chr9:g.131388718:A>C',, ENSG00000197694|+|chr9:g.131388814:C>T',, ENSG00000197694|+|chr9:g.131379968:G>A',, ENSG00000197694|+|chr9:g.131388752:A>G',, ENSG00000197694|+|chr9:g.131346711:G>A',, ENSG00000197694|+|chr9:g.131344110:C>T',, ENSG00000197694|+|chr9:g.131341955:G>C',, ENSG00000197694|+|chr9:g.131341955:G>C']	ENSG00000197694	1	HGNC:11273	623984.4099999999	560545.88	366002.97	393267.98	476346.26499999996	498814.68999999994	13012.494999999999	22586.495000000003	0	0	0
IDSGSEVIVGVNK	1	Pat_31B_4.54899.54899.2	ENSG00000146085|MUT, ENSG00000146085|-|chr6:g.49412449:G>C',, ENSG00000146085|-|chr6:g.49403282:T>C',, ENSG00000146085|-|chr6:g.49403284:C>T',, ENSG00000146085|-|chr6:g.49407968:G>A',, ENSG00000146085|-|chr6:g.49416553:G>A']	ENSG00000146085	1	HGNC:7526	933708.25	249488.47	212847.16	186959.39	315434.72	305119.62	8964.638	10456.766	0	0	0
SGDLFNCGSLTIR	1	Pat_31B_5.55583.55583.2	ENSG00000083123|BCKDHB, ENSG00000083123|+|chr6:g.81053517:A>T',, ENSG00000083123|+|chr6:g.81053517:A>T']	ENSG00000083123	1	HGNC:987	1126719.9	125492.11	249788.69	183438.69	378963.75	84065.01	8476.605	2056.6467	0	0	0
VWLDPNETNEIANANSR	8	Pat_31B_4.56212.56212.2	ENSG00000108298|RPL19, ENSG00000108298|+|chr17:g.37359248:G>A',, ENSG00000108298|+|chr17:g.37360422:C>T',, ENSG00000108298|+|chr17:g.37360422:C>T']	ENSG00000108298	1	HGNC:10312	4577498.05	2849618.705	3856222.21	5000885.08	3283295.566	5647146.03	339602.4127	448603.1139	0	6121.5437999999995	0
AEAPDGQGPGPQAAR	1	Pat_31B_1.21461.21461.2	ENSG00000125503|PPP1R12C, ENSG00000125503|-|chr19:g.55623919:C>T',, ENSG00000125503|-|chr19:g.55603877:C>T']	ENSG00000125503	1	HGNC:14947	87181.72	129567.08	43830.37	64209.3	46173.58	166651.47	0	8235.66	0	0	0
CQQLQQEYSR	1	Pat_31B_2.24143.24143.2	ENSG00000108465|CDK5RAP3, ENSG00000108465|+|chr17:g.46052947:G>T',, ENSG00000108465|+|chr17:g.46055275:G>C',, ENSG00000108465|+|chr17:g.46052654:C>T',, ENSG00000108465|+|chr17:g.46052654:C>T']	ENSG00000108465	1	HGNC:18673	151556.72	204021.62	51501.824	63151.17	70859.64	155449.55	0	8226.832	0	0	0
ITEIYEGTSEIQR	3	Pat_31B_1.51885.51885.2	ENSG00000122971|ACADS, ENSG00000122971|+|chr12:g.121176221:G>C',, ENSG00000122971|+|chr12:g.121176221:G>C']	ENSG00000122971	1	HGNC:90	3378721.7699999996	832165.7999999999	622600.1	540137.4199999999	589153.97	838625.4600000001	11249.305	42794.224	0	0	0
AVFDETYPDPVR	2	Pat_31B_2.52224.52224.2	ENSG00000090861|AARS, ENSG00000090861|-|chr16:g.70292927:T>C',, ENSG00000090861|-|chr16:g.70287193:G>A']	ENSG00000090861	1	HGNC:20	384533.746	366641.35	333950.99	326836.17000000004	378590.75	276131.63	16436.113299999997	18160.3977	0	0	0
AGGGAAEQEELHYIPIR	2	Pat_31B_2.50601.50601.3	ENSG00000119638|NEK9	ENSG00000119638	1	HGNC:18591	1001046.3300000001	1140026.62	721492.78	805124.38	818824.56	1409540.6	20329.49	97854.206	0	0	0
QAGLTYAGPPPAGR	1	Pat_31B_4.41204.41204.2	ENSG00000197191|CYSRT1, ENSG00000197191|+|chr9:g.140120459:GC>G',, ENSG00000197191|+|chr9:g.140120459:GC>G']	ENSG00000197191	1	HGNC:30529	72291.266	70561.586	47470.83	359141.88	95469.52	113457.29	14314.598999999998	5054.484	0	0	0
TTPSVVAFTADGER	5	Pat_31B_4.50046.50046.2	ENSG00000113013|HSPA9, ENSG00000113013|-|chr5:g.137897475:C>T']	ENSG00000113013	1	HGNC:5244	3170672.1	1975331.7599999998	1689995.09	1268294.04	1514476.51	1418218.83	19810.013	68781.2429	0	0	0
VTEGLTDVILYHQPDDK	2	Pat_31B_4.66032.66032.3	ENSG00000135316|SYNCRIP, ENSG00000135316|-|chr6:g.86332353:GT>G',, ENSG00000135316|-|chr6:g.86324763:C>T',, ENSG00000135316|-|chr6:g.86324763:C>T']	ENSG00000135316	1	HGNC:16918	162971.06	154306.566	226719.28399999999	214115.59	240880.44999999998	136044.44	8567.035600000001	6670.1891	0	0	0
AVEQGGAFSNPETLDLYR	1	Pat_31B_2.55918.55918.3	ENSG00000081760|AACS, ENSG00000081760|+|chr12:g.125613906:C>T']	ENSG00000081760	1	HGNC:21298	143615.48	153308.61	120254.02	114042.95	168559.36	162390.81	6068.253000000001	11497.219	0	0	0
VANPSGNLTETYVQDR	7	Pat_31B_2.46189.46189.2	ENSG00000196924|FLNA, ENSG00000196924|-|chrX:g.153581155:C>T',, ENSG00000196924|-|chrX:g.153590917:G>C',, ENSG00000196924|-|chrX:g.153590917:G>C']	ENSG00000196924	1	HGNC:3754	1533286.4150000003	1293967.2300000002	1646558.1030000001	2141959.616	1392255.16	3353844.53	120640.518	109689.0533	0	0	0
YIHPDDELVLEDELQR	1	Pat_31B_1.57677.57677.3	ENSG00000106628|POLD2, ENSG00000106628|-|chr7:g.44161600:G>A',, ENSG00000106628|-|chr7:g.44157236:C>T',, ENSG00000106628|-|chr7:g.44157236:C>T']	ENSG00000106628	1	HGNC:9176	82711.18	192615.11	84183.47	105717.69	70532.08	172408.77	8079.427	11039.646999999999	0	0	0
SGERPVTAGEEDEQVPDSIDAR	1	Pat_31B_FT.39656.39656.3	ENSG00000166595|CIAO2B	ENSG00000166595	1	HGNC:24261	47010.04	63541.457	31979.791	35864.367	27329.625	56769.52	0	3019.2458	0	0	0
NQEADVQEVK	2	Pat_31B_1.33950.33950.2	ENSG00000173821|RNF213, ENSG00000173821|+|chr17:g.78317762:G>A',, ENSG00000173821|+|chr17:g.78314099:G>A',, ENSG00000173821|+|chr17:g.78272230:C>G',, ENSG00000173821|+|chr17:g.78293189:A>T',, ENSG00000173821|+|chr17:g.78357600:A>G',, ENSG00000173821|+|chr17:g.78305871:G>A',, ENSG00000173821|+|chr17:g.78306280:A>G',, ENSG00000173821|+|chr17:g.78318754:G>A',, ENSG00000173821|+|chr17:g.78319290:G>C'…	ENSG00000173821	1	HGNC:14539	416113.35	1639553.12	217958.71	345253.97	379182.805	1018759.7000000001	0	49616.012	0	0	0
FTASAGIQVVGDDLTVTNPK	21	Pat_31B_5.67290.67290.3	ENSG00000074800|ENO1, ENSG00000074800|-|chr1:g.8925416:C>A',, ENSG00000074800|-|chr1:g.8923371:C>T',, ENSG00000074800|-|chr1:g.8926455:T>C',, ENSG00000074800|-|chr1:g.8934964:A>T']	ENSG00000074800	1	HGNC:3350	5717787.224000001	3192522.1739999996	7424274.5819999995	6698667.347	5823157.276000001	2768816.9930000007	264791.2787	101202.75219999999	0	0	0
GETGPSGPVGPAGAVGPR	8	Pat_31B_4.41652.41652.2	ENSG00000164692|COL1A2, ENSG00000164692|+|chr7:g.94057073:A>C',, ENSG00000164692|+|chr7:g.94054492:G>A',, ENSG00000164692|+|chr7:g.94058607:G>C',, ENSG00000164692|+|chr7:g.94039814:G>T',, ENSG00000164692|+|chr7:g.94039047:G>A',, ENSG00000164692|+|chr7:g.94030880:A>C',, ENSG00000164692|+|chr7:g.94049709:C>T',, ENSG00000164692|+|chr7:g.94035569:A>C']	ENSG00000164692	1	HGNC:2198	2120690.94	1226499.858	1150089.2	2418786.2399999998	4127109.7199999997	1790933.3530000001	110718.4011	82252.3732	0	0	0
AHIVFDFHQAADGIQEQQR	1	Pat_31B_4.55136.55136.3	ENSG00000035687|ADSS, ENSG00000035687|-|chr1:g.244587636:G>A']	ENSG00000035687	1	HGNC:292	235512.67	158857.36	209821.12	217428.08	297409.44	145723.66	13229.787	7958.6074	0	0	0
LVEGEVYAVDER	1	Pat_31B_1.48798.48798.2	ENSG00000134864|GGACT, ENSG00000134864|-|chr13:g.101184430:G>A',, ENSG00000134864|-|chr13:g.101184430:G>A']	ENSG00000134864	1	HGNC:25100	590787.8	275808.7	158884.73	197135.08	226705.28	426390.66	0	23916.472999999998	0	0	0
DGFYEAELCPDR	2	Pat_31B_1.48094.48094.2	ENSG00000173039|RELA, ENSG00000173039|-|chr11:g.65422145:G>A',, ENSG00000173039|-|chr11:g.65429236:T>C',, ENSG00000173039|-|chr11:g.65429236:T>C']	ENSG00000173039	1	HGNC:9955	312155.1	260594.6	202718.16	236165.53	216490.53	447709.03	0	29012.658	1573.9072	0	0
ESDYFTPQGEFR	3	Pat_31B_1.47345.47345.2	ENSG00000163527|STT3B	ENSG00000163527	1	HGNC:30611	1738516.5399999998	1505578.88	609160.61	754906.6100000001	755266.55	1583829.0699999998	5904.2534	76814.024	0	0	0
LIEHGVNTAEDLVR	1	Pat_31B_2.54263.54263.3	ENSG00000176390|CRLF3, ENSG00000176390|-|chr17:g.29111368:A>G',, ENSG00000176390|-|chr17:g.29119506:A>G',, ENSG00000176390|-|chr17:g.29119495:C>T',, ENSG00000176390|-|chr17:g.29120584:A>G']	ENSG00000176390	1	HGNC:17177	130399.53	142090.75	116447.01	133051.92	125383.31	138846.86	5081.5093	5482.294	0	0	0
GITINAAHVEYSTAAR	4	Pat_31B_5.46230.46230.3	ENSG00000178952|TUFM	ENSG00000178952	1	HGNC:12420	2552387.39	1699811.165	2698273.0199999996	2183350.1	2486482.1950000003	1843653.8900000001	86648.472	83242.859	0	0	0
VGAAGPAPGTGSGPLR	1	Pat_31B_5.42903.42903.2	ENSG00000126107|HECTD3, ENSG00000126107|-|chr1:g.45473968:G>C',, ENSG00000126107|-|chr1:g.45473968:G>C']	ENSG00000126107	1	HGNC:26117	54529.805	42182.285	57528.133	52919.31	132679.36	40557.19	3163.0356	1272.4318	0	0	0
TYITDPVSAPCAPPLQPK	3	Pat_31B_5.61430.61430.2	ENSG00000145012|LPP, ENSG00000145012|+|chr3:g.188590458:C>A',, ENSG00000145012|+|chr3:g.188590458:C>A']	ENSG00000145012	1	HGNC:6679	349631.041	141855.7244	373656.01	364113.47699999996	380699.313	240216.34000000003	21022.134400000003	13092.2065	0	0	0
GTPTAENPEYLGLDVPV	2	Pat_31B_1.65574.65574.2	ENSG00000141736|ERBB2, ENSG00000141736|+|chr17:g.37879588:A>G',, ENSG00000141736|+|chr17:g.37884037:C>G',, ENSG00000141736|+|chr17:g.37881000:G>T',, ENSG00000141736|+|chr17:g.37868208:C>T',, ENSG00000141736|+|chr17:g.37881332:G>A',, ENSG00000141736|+|chr17:g.37884227:C>T',, ENSG00000141736|+|chr17:g.37866666:C>G',, ENSG00000141736|+|chr17:g.37866666:C>G']	ENSG00000141736	1	HGNC:3430	39277.057	83058.438	18658.900999999998	27644.326	24833.668999999998	49307.171	0	2731.3253	0	0	0
AQPVQVAEGSEPDGFWEALGGK	2	Pat_31B_4.69526.69526.2	ENSG00000148180|GSN, ENSG00000148180|+|chr9:g.124074719:C>T',, ENSG00000148180|+|chr9:g.124074719:C>T']	ENSG00000148180	1	HGNC:4620	562578.355	178652.629	509131.17	549771.323	731048.12	179039.37900000002	26767.9137	3093.4424	0	0	0
GTGGVDTAAVADVYDISNIDR	5	Pat_31B_1.60066.60066.2	ENSG00000131730|CKMT2	ENSG00000131730	1	HGNC:1996	1234839.7	259398.081	2240333.8950000005	2197259.0256000003	325036.57660000003	262467.1787	134489.1874	13092.5556	0	0	0
AIELNPANAVYFCNR	1	Pat_31B_5.60692.60692.2	ENSG00000104969|SGTA, ENSG00000104969|-|chr19:g.2769047:A>G',, ENSG00000104969|-|chr19:g.2757727:C>A']	ENSG00000104969	1	HGNC:10819	37029.895	18487.303	66327.625	48917.93	122131.695	19574.093999999997	1353.0779	0	0	0	0
SQACGGNLGSIEELR	1	Pat_31B_2.47160.47160.2	ENSG00000102572|STK24	ENSG00000102572	1	HGNC:11403	103754.586	104567.73	192490.3	219575.22	218788.06	135447.55	7316.6616	7276.6807	0	0	0
HDIAFVEFDNEVQAGAAR	1	Pat_31B_2.56800.56800.3	ENSG00000077312|SNRPA	ENSG00000077312	1	HGNC:11151	153415.56	196517.55	211185	169276.05	215132.36	166010.27	8142.07	9831.605	0	0	0
LDPGSEETQTLVR	2	Pat_31B_1.47314.47314.2	ENSG00000254772|EEF1G	ENSG00000254772	1	HGNC:3213	478111.26	509700.11	529529.15	457981.94999999995	593292.79	572063.99	10125.575	31059.159	0	0	0
YEEIDNAPEER	7	Pat_31B_FT.32374.32374.2	ENSG00000178952|TUFM	ENSG00000178952	1	HGNC:12420	4575328.09	1742922.245	682197.2779999999	835450.9180000001	1103379.608	2722208.8740000003	17140.031000000003	76549.0452	0	0	0
QNQHEELQNVR	2	Pat_31B_1.16773.16773.2	ENSG00000119787|ATL2, ENSG00000119787|-|chr2:g.38604351:A>G',, ENSG00000119787|-|chr2:g.38525420:T>C',, ENSG00000119787|-|chr2:g.38525420:T>C']	ENSG00000119787	1	HGNC:24047	50590.498	64562.344	73101.36300000001	44409.210999999996	51125.479	53188.405	1700.5477	3074.27004	0	0	0
SVTGTDVDIVFSK	3	Pat_31B_5.61210.61210.2	ENSG00000159713|TPPP3, ENSG00000159713|-|chr16:g.67424252:CCT>C',, ENSG00000159713|-|chr16:g.67424531:T>TC',, ENSG00000159713|-|chr16:g.67424531:T>TC']	ENSG00000159713	1	HGNC:24162	304922.605	282170.186	375101.23199999996	580524.12	336253.516	1788665.9	0	80100.75099999999	0	0	0
DLAGAPPGEVVGCFTPQSR	2	Pat_31B_4.57429.57429.2	ENSG00000184363|PKP3, ENSG00000184363|+|chr11:g.397346:GCAGCCT>G',, ENSG00000184363|+|chr11:g.400031:G>C',, ENSG00000184363|+|chr11:g.397550:T>C',, ENSG00000184363|+|chr11:g.394365:G>A',, ENSG00000184363|+|chr11:g.397082:G>A',, ENSG00000184363|+|chr11:g.400629:G>A',, ENSG00000184363|+|chr11:g.400442:C>G']	ENSG00000184363	1	HGNC:9025	692723.8400000001	487868.034	917709.84	1527263.314	737976.283	1280287.133	90122.644	90390.0432	0	0	0
TFHFNTVEEVHSR	9	Pat_31B_4.43735.43735.2	ENSG00000021355|SERPINB1	ENSG00000021355	1	HGNC:3311	3912023.044	2580585.397	10446407.129999999	9610784.110000001	8034238.736	3559971.1700000004	784876.5869999999	137341.1963	0	0	0
DLGLSESGEDVNAAILDESGK	1	Pat_31B_1.61839.61839.3	ENSG00000155660|PDIA4, ENSG00000155660|-|chr7:g.148709352:C>T',, ENSG00000155660|-|chr7:g.148708982:A>C']	ENSG00000155660	1	HGNC:30167	104087.48	69099.49	25578.074	30720.38	71673.19	90336.16	0	5224.1187	0	0	0
VSPESNEDISTTVVYR	3	Pat_31B_1.46796.46796.2	ENSG00000115419|GLS, ENSG00000115419|+|chr2:g.191796341:G>A',, ENSG00000115419|+|chr2:g.191796341:G>A']	ENSG00000115419	1	HGNC:4331	545163.26	2724242.08	358634.4	697651.286	614519.8670000001	1037241.48	0	51469.499500000005	0	0	0
LASEAKPAAVAAENEEIGSHIK	1	Pat_31B_4.56808.56808.4	ENSG00000137076|TLN1, ENSG00000137076|-|chr9:g.35711320:CAGA>C',, ENSG00000137076|-|chr9:g.35722121:C>G',, ENSG00000137076|-|chr9:g.35724314:C>T',, ENSG00000137076|-|chr9:g.35717768:G>C',, ENSG00000137076|-|chr9:g.35718843:T>C',, ENSG00000137076|-|chr9:g.35719602:T>C']	ENSG00000137076	1	HGNC:11845	709462.9	456799.22	740305.56	782474.44	788745.1	751191.25	36715.312000000005	37177.074	0	0	0
GPDGLTAFEATDNQAIK	5	Pat_31B_4.58381.58381.3	ENSG00000105887|MTPN	ENSG00000105887	1	HGNC:15667	6055231.6	5722743.89	3947098.654	4258745.024	4405732.36	7753217.06	24220.584	435694.768	2508.7961	0	0
ATLLEDQQDPSPSS	2	Pat_31B_1.46224.46224.2	ENSG00000143924|EML4, ENSG00000143924|+|chr2:g.42508017:G>A',, ENSG00000143924|+|chr2:g.42515437:A>G',, ENSG00000143924|+|chr2:g.42522364:G>A',, ENSG00000143924|+|chr2:g.42530272:C>T',, ENSG00000143924|+|chr2:g.42530272:C>T']	ENSG00000143924	1	HGNC:1316	295777.95999999996	519429.51	158915.531	207476.45500000002	249866.02000000002	396937.4	0	23263.659	0	0	0
LVDYLDVGFDTTR	5	Pat_31B_4.67773.67773.2	ENSG00000163359|COL6A3, ENSG00000163359|-|chr2:g.238249544:GA>G',, ENSG00000163359|-|chr2:g.238275518:AC>A',, ENSG00000163359|-|chr2:g.238280477:G>A',, ENSG00000163359|-|chr2:g.238283189:G>A',, ENSG00000163359|-|chr2:g.238296320:C>T',, ENSG00000163359|-|chr2:g.238253406:C>T',, ENSG00000163359|-|chr2:g.238247734:C>G',, ENSG00000163359|-|chr2:g.238283510:C>T',, ENSG00000163359|-|chr2:g.238289588:G>…	ENSG00000163359	1	HGNC:2213	481432.538	286427.846	914477.4700000001	1204485.79	1476843.99	384187.832	59657.344	14322.0769	0	0	0
ILAVTDFEPTQAR	1	Pat_31B_4.62449.62449.2	ENSG00000164308|ERAP2, ENSG00000164308|+|chr5:g.96231000:G>T',, ENSG00000164308|+|chr5:g.96224916:C>T',, ENSG00000164308|+|chr5:g.96245365:C>T',, ENSG00000164308|+|chr5:g.96245365:C>T']	ENSG00000164308	1	HGNC:29499	82167.484	74102.17	135634.28	184790.14	231913.53	436288.97	0	14657.482	0	0	0
TQYNQVPSEDFER	1	Pat_31B_1.41222.41222.2	ENSG00000154639|CXADR	ENSG00000154639	1	HGNC:2559	338134	319465.9	103634.48	119723.36	131842.44	242091.05	0	13242.84	0	0	0
IQTQPGYANTLR	7	Pat_31B_4.41826.41826.2	ENSG00000075415|SLC25A3, ENSG00000075415|+|chr12:g.98989544:T>A',, ENSG00000075415|+|chr12:g.98989544:T>A']	ENSG00000075415	1	HGNC:10989	15586533.620000001	33681214.38	3540800.0700000003	8956562.05	3989207.2639999995	16447940.61	25727.378599999996	1545445.7219999998	0	23273.451	23273.451
NIELICQENEGENDPVLQR	2	Pat_31B_1.55487.55487.3	ENSG00000101367|MAPRE1	ENSG00000101367	1	HGNC:6890	143357.535	168339.75	104461.117	115768.15699999999	130458.191	188668.35	5289.3467	10700.770700000001	0	0	0
AEAEAGSPRPDPR	3	Pat_31B_1.16700.16700.2	ENSG00000261150|EPPK1	ENSG00000261150	1	HGNC:15577	2067307.71	7402075.58	1904963.383	1152775.335	1051144.1016000002	6392413.595000001	0	263837.012	0	0	0
AAVEEGIVLGGGCALLR	2	Pat_31B_4.64929.64929.2	ENSG00000144381|HSPD1, ENSG00000144381|-|chr2:g.198358179:C>G',, ENSG00000144381|-|chr2:g.198352688:G>C',, ENSG00000144381|-|chr2:g.198352688:G>C']	ENSG00000144381	1	HGNC:5261	567043.44	217581.83000000002	334581.12	242178.93	528774.2250000001	182107.48	6009.097	11455.1945	0	0	0
SCALAEDPQELR	2	Pat_31B_1.42099.42099.2	ENSG00000060339|CCAR1, ENSG00000060339|+|chr10:g.70525687:C>T',, ENSG00000060339|+|chr10:g.70546406:A>T',, ENSG00000060339|+|chr10:g.70482310:A>G',, ENSG00000060339|+|chr10:g.70509390:C>T',, ENSG00000060339|+|chr10:g.70513680:C>T',, ENSG00000060339|+|chr10:g.70516210:G>C',, ENSG00000060339|+|chr10:g.70516210:G>C']	ENSG00000060339	1	HGNC:24236	298997.33	421829.47	218971.32	243925.25	339413.83999999997	383094.74	4443.8843	17291.6576	0	0	0
GGVQVPAVDISSSLGGR	4	Pat_31B_5.57965.57965.2	ENSG00000124942|AHNAK, ENSG00000124942|-|chr11:g.62295776:T>G',, ENSG00000124942|-|chr11:g.62290365:T>C',, ENSG00000124942|-|chr11:g.62295549:C>T',, ENSG00000124942|-|chr11:g.62296271:G>A',, ENSG00000124942|-|chr11:g.62287549:C>T',, ENSG00000124942|-|chr11:g.62300583:C>T',, ENSG00000124942|-|chr11:g.62294188:T>G',, ENSG00000124942|-|chr11:g.62299055:T>C',, ENSG00000124942|-|chr11:g.62285441:A>G',…	ENSG00000124942	1	HGNC:347	621997.9299999999	377502.28	1500403.5	1617581.2199999997	1222989.87	468191.304	124920.70399999998	26177.7787	1809.9583	0	0
NLDSTTVAIHDEEIYCK	2	Pat_31B_2.53118.53118.3	ENSG00000175183|CSRP2, ENSG00000175183|-|chr12:g.77253381:T>C',, ENSG00000175183|-|chr12:g.77256681:T>G']	ENSG00000175183	1	HGNC:2470	667287.3200000001	503208.32	391456.38	576869.08	330086.89	774113.3	25548.621	40466.313	0	0	0
AVTLECVSAGEPR	2	Pat_31B_2.47136.47136.2	ENSG00000142798|HSPG2, ENSG00000142798|-|chr1:g.22198768:C>T',, ENSG00000142798|-|chr1:g.22159871:A>G',, ENSG00000142798|-|chr1:g.22173967:G>A',, ENSG00000142798|-|chr1:g.22178616:A>G',, ENSG00000142798|-|chr1:g.22191402:G>C',, ENSG00000142798|-|chr1:g.22201203:G>C',, ENSG00000142798|-|chr1:g.22175254:G>C',, ENSG00000142798|-|chr1:g.22178110:C>T',, ENSG00000142798|-|chr1:g.22149941:G>C',, ENSG000…	ENSG00000142798	1	HGNC:5273	1398807.82	989332.9600000001	860336.08	1327196.25	1116645.6800000002	1607577.03	64568.74	98847.55	0	0	0
QTLPEDNEEPPALPPR	1	Pat_31B_1.49943.49943.2	ENSG00000180353|HCLS1, ENSG00000180353|-|chr3:g.121351016:G>A',, ENSG00000180353|-|chr3:g.121351257:C>T',, ENSG00000180353|-|chr3:g.121351338:C>T',, ENSG00000180353|-|chr3:g.121350754:C>T',, ENSG00000180353|-|chr3:g.121350743:G>T',, ENSG00000180353|-|chr3:g.121353203:G>A',, ENSG00000180353|-|chr3:g.121376196:C>T',, ENSG00000180353|-|chr3:g.121376196:C>T']	ENSG00000180353	1	HGNC:4844	62366.45	65241.2	41569.758	38109.04	73327.414	87855.65	0	4884.639	0	0	0
LLQFYAETCPAPER	2	Pat_31B_5.60693.60693.2	ENSG00000197879|MYO1C, ENSG00000197879|-|chr17:g.1385827:C>T',, ENSG00000197879|-|chr17:g.1385827:C>T']	ENSG00000197879	1	HGNC:7597	158022.27000000002	82646.68900000001	172823.99	170400.995	293733.19	81958.104	7820.1713	4098.2741000000005	0	0	0
CEEDEEFTCR	4	Pat_31B_FT.24925.24925.2	ENSG00000122194|PLG, ENSG00000122194|+|chr6:g.161139389:G>A',, ENSG00000122194|+|chr6:g.161152819:C>T',, ENSG00000122194|+|chr6:g.161143530:A>G',, ENSG00000122194|+|chr6:g.161127603:G>C',, ENSG00000122194|+|chr6:g.161158022:A>C']	ENSG00000122194	1	HGNC:9071	394670.923	549399.645	214817.196	249480.076	252496.568	307960.509	6251.558	19825.67495	0	0	0
ETNISYSQEADDR	1	Pat_31B_FT.26187.26187.2	ENSG00000018510|AGPS, ENSG00000018510|+|chr2:g.178301607:C>A',, ENSG00000018510|+|chr2:g.178362467:G>A',, ENSG00000018510|+|chr2:g.178370286:G>A']	ENSG00000018510	1	HGNC:327	14046.735	20531.525	30752.967	23480.287	51880.28	13775.51	0	0	0	0	0
SSASAPDVDDPEAFPALA	1	Pat_31B_1.59662.59662.2	ENSG00000142864|SERBP1	ENSG00000142864	1	HGNC:17860	51950.594000000005	82686.93	27963.414	26835.068	25301.455	65693.4	0	1667.1488	0	0	0
AASGPGPEQEASFTVTVPPSEGSSYR	2	Pat_31B_2.52803.52803.3	ENSG00000142798|HSPG2, ENSG00000142798|-|chr1:g.22198768:C>T',, ENSG00000142798|-|chr1:g.22159871:A>G',, ENSG00000142798|-|chr1:g.22173967:G>A',, ENSG00000142798|-|chr1:g.22178616:A>G',, ENSG00000142798|-|chr1:g.22191402:G>C',, ENSG00000142798|-|chr1:g.22201203:G>C',, ENSG00000142798|-|chr1:g.22175254:G>C',, ENSG00000142798|-|chr1:g.22178110:C>T',, ENSG00000142798|-|chr1:g.22149941:G>C',, ENSG000…	ENSG00000142798	1	HGNC:5273	146165.78	102341.109	63978.26	81377.961	106630.655	105909.379	5526.2373	3818.1352	0	0	0
VYDQTNPYTDVR	1	Pat_31B_2.40369.40369.2	ENSG00000162402|USP24, ENSG00000162402|-|chr1:g.55559660:CT>C',, ENSG00000162402|-|chr1:g.55622695:G>A',, ENSG00000162402|-|chr1:g.55638084:G>T',, ENSG00000162402|-|chr1:g.55586374:G>A',, ENSG00000162402|-|chr1:g.55586374:G>A']	ENSG00000162402	1	HGNC:12623	188686.17	263163	74285.414	104340.61	121945.7	241979.45	0	13465.715	0	0	0
FSLVGIGGQDLNEGNR	2	Pat_31B_4.60868.60868.2	ENSG00000136167|LCP1, ENSG00000136167|-|chr13:g.46708291:T>C',, ENSG00000136167|-|chr13:g.46725149:C>A',, ENSG00000136167|-|chr13:g.46725111:G>T',, ENSG00000136167|-|chr13:g.46721186:A>G',, ENSG00000136167|-|chr13:g.46701815:C>A',, ENSG00000136167|-|chr13:g.46725160:A>T',, ENSG00000136167|-|chr13:g.46725160:A>T']	ENSG00000136167	1	HGNC:6528	285375.33999999997	151202.12	420822.38	254081.32	417683.27	176747.37	10942.7023	11007.448199999999	0	0	0
DLGLAQDSATSTK	4	Pat_31B_4.46468.46468.2	ENSG00000106049|HIBADH	ENSG00000106049	1	HGNC:4907	5651015.14	2226793.0300000003	4438717.24	2349616.87	1983670.12	2755017.2	109862.58499999999	152621.492	0	0	0
VDINTPDVDVHGPDWHLK	2	Pat_31B_4.60670.60670.4	ENSG00000124942|AHNAK, ENSG00000124942|-|chr11:g.62295776:T>G',, ENSG00000124942|-|chr11:g.62290365:T>C',, ENSG00000124942|-|chr11:g.62295549:C>T',, ENSG00000124942|-|chr11:g.62296271:G>A',, ENSG00000124942|-|chr11:g.62287549:C>T',, ENSG00000124942|-|chr11:g.62300583:C>T',, ENSG00000124942|-|chr11:g.62294188:T>G',, ENSG00000124942|-|chr11:g.62299055:T>C',, ENSG00000124942|-|chr11:g.62285441:A>G',…	ENSG00000124942	1	HGNC:347	998907.1000000001	705818.6200000001	1196995	1162120.31	972008.9099999999	940762.03	52663.69	46888.581000000006	0	0	0
LQSSSASYGGGFGGGSCQLGGGR	22	Pat_31B_5.45346.45346.3	ENSG00000171401|KRT13, ENSG00000171401|-|chr17:g.39659673:G>A',, ENSG00000171401|-|chr17:g.39657533:C>T']	ENSG00000171401	1	HGNC:6415	634035.2535599999	1398335.81	25328188.735999994	20461754.477900006	1767252.5800999997	483774.49166	854785.7612600002	13276.7595	0	0	0
SPVESTTEPPAVR	4	Pat_31B_1.38748.38748.2	ENSG00000176986|SEC24C, ENSG00000176986|+|chr10:g.75527686:A>G',, ENSG00000176986|+|chr10:g.75527686:A>G']	ENSG00000176986	1	HGNC:10705	690477.24	916954.0199999999	345128.06700000004	472238.48	617365.523	819830.83	15848.898000000001	43651.481	0	0	0
IVYGHLDDPASQEIER	6	Pat_31B_2.49580.49580.3	ENSG00000100412|ACO2, ENSG00000100412|+|chr22:g.41914559:G>A',, ENSG00000100412|+|chr22:g.41924576:G>A',, ENSG00000100412|+|chr22:g.41924576:G>A']	ENSG00000100412	1	HGNC:118	16917522.66	4463839.779999999	2078401.649	2075172.3549999997	2260106.5	5626894.62	21696.438	172509.38499999998	0	0	0
LLTSHDCEILESEVTGR	1	Pat_31B_2.58643.58643.3	ENSG00000173821|RNF213, ENSG00000173821|+|chr17:g.78317762:G>A',, ENSG00000173821|+|chr17:g.78314099:G>A',, ENSG00000173821|+|chr17:g.78272230:C>G',, ENSG00000173821|+|chr17:g.78357600:A>G',, ENSG00000173821|+|chr17:g.78305871:G>A',, ENSG00000173821|+|chr17:g.78306280:A>G',, ENSG00000173821|+|chr17:g.78318754:G>A',, ENSG00000173821|+|chr17:g.78319290:G>C',, ENSG00000173821|+|chr17:g.78319454:G>C'…	ENSG00000173821	1	HGNC:14539	109972.22	180300.94	74501.36	83053.32	89457.95	151488.11	0	7981.9893	0	0	0
FGQGGAGPVGGQGPR	2	Pat_31B_5.39103.39103.2	ENSG00000116560|SFPQ, ENSG00000116560|-|chr1:g.35657000:T>A',, ENSG00000116560|-|chr1:g.35657944:C>G',, ENSG00000116560|-|chr1:g.35654638:G>T']	ENSG00000116560	1	HGNC:10774	1186355.72	1073486.3199999998	1122738.06	1650217.66	1528751.6400000001	2725145.04	0	101556.447	0	0	0
LEPGGGAEAQAVR	3	Pat_31B_1.35590.35590.2	ENSG00000128591|FLNC, ENSG00000128591|+|chr7:g.128487762:C>T',, ENSG00000128591|+|chr7:g.128483582:T>C',, ENSG00000128591|+|chr7:g.128494159:C>T',, ENSG00000128591|+|chr7:g.128485123:G>A',, ENSG00000128591|+|chr7:g.128480715:G>A',, ENSG00000128591|+|chr7:g.128486412:G>A',, ENSG00000128591|+|chr7:g.128496611:G>A',, ENSG00000128591|+|chr7:g.128488745:G>A',, ENSG00000128591|+|chr7:g.128493010:C>T',,…	ENSG00000128591	1	HGNC:3756	816883.8400000001	549862.89	1593839.52	1698899.63	994731.73	727066.73	125625.638	34757.6063	0	0	0
VGAIPANALDDGQWSQGLISAAR	1	Pat_31B_5.68603.68603.3	ENSG00000137076|TLN1, ENSG00000137076|-|chr9:g.35711320:CAGA>C',, ENSG00000137076|-|chr9:g.35722121:C>G',, ENSG00000137076|-|chr9:g.35724314:C>T',, ENSG00000137076|-|chr9:g.35717768:G>C',, ENSG00000137076|-|chr9:g.35718843:T>C',, ENSG00000137076|-|chr9:g.35719602:T>C',, ENSG00000137076|-|chr9:g.35719602:T>C']	ENSG00000137076	1	HGNC:11845	167993.38	43388.47	180693.06	148323.61	401552.16	70469.984	6926.056	3400.9307	0	0	0
EHNPTQYEER	7	Pat_31B_FT.11786.11786.2	ENSG00000132323|ILKAP, ENSG00000132323|-|chr2:g.239082286:C>T',, ENSG00000132323|-|chr2:g.239082286:C>T']	ENSG00000132323	1	HGNC:15566	487622.2320000001	795440.6350000001	663355.99	478528.17000000004	403489.4044	546298.48	7082.0044	29764.6611	0	0	0
AYLEEECPATLR	2	Pat_31B_1.46430.46430.2	ENSG00000160862|AZGP1, ENSG00000160862|-|chr7:g.99569569:G>A',, ENSG00000160862|-|chr7:g.99565996:C>T',, ENSG00000160862|-|chr7:g.99565996:C>T']	ENSG00000160862	1	HGNC:910	1332752.22	666847.95	1187609.12	789283.5050000001	1259318.1600000001	692661.53	26173.7373	37519.284999999996	0	0	0
SSLSSAQADFNQLAELDR	2	Pat_31B_2.61153.61153.3	ENSG00000197694|SPTAN1, ENSG00000197694|+|chr9:g.131388718:A>C',, ENSG00000197694|+|chr9:g.131379968:G>A',, ENSG00000197694|+|chr9:g.131388752:A>G',, ENSG00000197694|+|chr9:g.131346711:G>A',, ENSG00000197694|+|chr9:g.131344110:C>T',, ENSG00000197694|+|chr9:g.131341955:G>C',, ENSG00000197694|+|chr9:g.131341955:G>C']	ENSG00000197694	1	HGNC:11273	340753.46	246723.325	246088.114	222514.054	365167.36	193501.21999999997	10840.239300000001	9575.038199999999	0	0	0
QVICVYTDDFTDR	1	Pat_31B_2.54432.54432.2	ENSG00000175573|C11orf68	ENSG00000175573	1	HGNC:28801	145644.16	84090.09	138752.48	146078.12	201049.61	99875.39	5598.65	4162.668	0	0	0
IANLQTDLSDGLR	3	Pat_31B_4.59816.59816.2	ENSG00000196924|FLNA, ENSG00000196924|-|chrX:g.153581155:C>T',, ENSG00000196924|-|chrX:g.153590917:G>C',, ENSG00000196924|-|chrX:g.153590917:G>C']	ENSG00000196924	1	HGNC:3754	688900.98	757100.72	1693779.93	1515386.51	5264815.180000001	1045946.6	42500.964	51136.740000000005	0	0	0
SLDNNYSTPNER	9	Pat_31B_1.25436.25436.2	ENSG00000198561|CTNND1, ENSG00000198561|+|chr11:g.57569385:G>C',, ENSG00000198561|+|chr11:g.57569621:G>C',, ENSG00000198561|+|chr11:g.57574407:C>G',, ENSG00000198561|+|chr11:g.57573382:G>T',, ENSG00000198561|+|chr11:g.57573382:G>T']	ENSG00000198561	1	HGNC:2515	2443324.22	3882507.1799999997	2377317.1000000006	3027791.6909999996	1931720.475	4589087.624	356544.82	334371.0836	16662.591800000002	1864.5808	0
TSPNEGLSGNPADLER	1	Pat_31B_1.42898.42898.2	ENSG00000070961|ATP2B1, ENSG00000070961|-|chr12:g.89997673:CAGCAT>C',, ENSG00000070961|-|chr12:g.90049561:G>A',, ENSG00000070961|-|chr12:g.90013962:G>A',, ENSG00000070961|-|chr12:g.89997932:T>G',, ENSG00000070961|-|chr12:g.89985014:G>C',, ENSG00000070961|-|chr12:g.90049560:C>A',, ENSG00000070961|-|chr12:g.90015411:G>T',, ENSG00000070961|-|chr12:g.90015411:G>T']	ENSG00000070961	1	HGNC:814	177611.11	212246.56	61805.015999999996	73034.414	127842.4	159535.5	0	10315.332	0	0	0
DYDSLAQPGFFDR	5	Pat_31B_2.56114.56114.2	ENSG00000142173|COL6A2, ENSG00000142173|+|chr21:g.47542031:G>A',, ENSG00000142173|+|chr21:g.47532345:G>A',, ENSG00000142173|+|chr21:g.47545417:G>A']	ENSG00000142173	1	HGNC:2212	5224359.37	3079878.4940000004	5005964.51	5904187.5	6246945.6	4530677.300000001	187557.193	279327.066	0	0	0
QSSATSSFGGLGGGSVR	8	Pat_31B_5.41393.41393.2	ENSG00000171345|KRT19, ENSG00000171345|-|chr17:g.39681180:T>G',, ENSG00000171345|-|chr17:g.39681180:T>G']	ENSG00000171345	1	HGNC:6436	1762408.091	1197544.352	2417370.715	2250565.736	2988003.258	2595659.177	134673.371	142599.34730000002	0	1254.8999	0
TAVFGFETSEAK	4	Pat_31B_4.56829.56829.2	ENSG00000013364|MVP, ENSG00000013364|+|chr16:g.29847067:C>T',, ENSG00000013364|+|chr16:g.29842218:C>T',, ENSG00000013364|+|chr16:g.29842218:C>T']	ENSG00000013364	1	HGNC:7531	2451543.5000000005	1253102.3299999998	2233329.52	1698425.1400000001	5963244.37	1668692.11	78806.059	66831.3293	0	0	0
DAGEGGLSLAIEGPSK	5	Pat_31B_2.58364.58364.2	ENSG00000196924|FLNA, ENSG00000196924|-|chrX:g.153581155:C>T',, ENSG00000196924|-|chrX:g.153590917:G>C',, ENSG00000196924|-|chrX:g.153590917:G>C']	ENSG00000196924	1	HGNC:3754	1286331.24	627067.6240000001	1753775.35	1998247.6900000002	1585584.3	1407906.4900000002	85811.72899999999	67740.1777	0	0	0
EGPYSISVLYGDEEVPR	4	Pat_31B_1.57997.57997.2	ENSG00000196924|FLNA, ENSG00000196924|-|chrX:g.153581155:C>T',, ENSG00000196924|-|chrX:g.153590917:G>C',, ENSG00000196924|-|chrX:g.153590917:G>C']	ENSG00000196924	1	HGNC:3754	823097.65	451554.67500000005	1165564.7349999999	1351472.675	868092.03	518605.55499999993	65172.8568	29767.642200000002	0	0	0
QGFNVVVESGAGEASK	4	Pat_31B_4.52836.52836.2	ENSG00000112992|NNT, ENSG00000112992|+|chr5:g.43644904:A>C',, ENSG00000112992|+|chr5:g.43644761:C>G',, ENSG00000112992|+|chr5:g.43613166:A>T',, ENSG00000112992|+|chr5:g.43609341:C>A',, ENSG00000112992|+|chr5:g.43653180:G>C',, ENSG00000112992|+|chr5:g.43653180:G>C']	ENSG00000112992	1	HGNC:7863	15672833.3	2457543.13	3496095.56	3032477.33	5941379.4	1898739.19	103299.2153	85688.4422	0	0	0
DVAWAPSIGLPTSTIASCSQDGR	1	Pat_31B_5.66181.66181.3	ENSG00000157020|SEC13, ENSG00000157020|-|chr3:g.10347361:C>T',, ENSG00000157020|-|chr3:g.10347361:C>T']	ENSG00000157020	1	HGNC:10697	62266.297	34851.3	65169.687999999995	59727.973	111222	29562.093999999997	2000.471	1871.2635	0	0	0
LAPDYDALDVANK	3	Pat_31B_4.58944.58944.2	ENSG00000198242|RPL23A	ENSG00000198242	1	HGNC:10317	2626153	2181289.4	1015168.69	1089884	1212162.93	1915151.41	28226.17	106948.37999999999	0	0	0
TPEFEEFNGKPDSLFFNDGQR	1	Pat_31B_4.66372.66372.3	ENSG00000177119|ANO6, ENSG00000177119|+|chr12:g.45816769:AC>A',, ENSG00000177119|+|chr12:g.45814891:G>A',, ENSG00000177119|+|chr12:g.45814992:G>A',, ENSG00000177119|+|chr12:g.45741877:G>A',, ENSG00000177119|+|chr12:g.45741877:G>A']	ENSG00000177119	1	HGNC:25240	85245.33	54448.22	55587.07	68395.01	79158.27	95303.14	3339.3720000000003	4986.104	0	0	0
VYGVESDLSEVAR	2	Pat_31B_1.53439.53439.2	ENSG00000167508|MVD	ENSG00000167508	1	HGNC:7529	836364.2799999999	713471.07	1306821.1	1044474.23	1089465.58	1439725.3699999999	0	63763.270000000004	0	0	0
AVAGNISDPGLQK	5	Pat_31B_5.48613.48613.2	ENSG00000035403|VCL, ENSG00000035403|+|chr10:g.75855443:G>A',, ENSG00000035403|+|chr10:g.75871719:C>T',, ENSG00000035403|+|chr10:g.75867021:G>A',, ENSG00000035403|+|chr10:g.75867021:G>A']	ENSG00000035403	1	HGNC:12665	9067183.93	4624135.143999999	9282319.42	7680029.289999999	11284337.5	5240681.630000001	331102.267	187803.18800000002	11351.854	0	0
DLPPDTTLLDLQNNK	14	Pat_31B_4.65697.65697.2	ENSG00000011465|DCN, ENSG00000011465|-|chr12:g.91539867:G>T',, ENSG00000011465|-|chr12:g.91572142:C>A',, ENSG00000011465|-|chr12:g.91572298:G>A',, ENSG00000011465|-|chr12:g.91572213:T>G',, ENSG00000011465|-|chr12:g.91545441:T>G',, ENSG00000011465|-|chr12:g.91545441:T>G']	ENSG00000011465	1	HGNC:2705	4260890.0309999995	2459979.8270000005	2990192.8639999996	3211666.477999999	5090745.459000001	2850718.3999999994	130347.22490000003	123168.84045	0	0	0
SLYASSPGGVYATR	7	Pat_31B_5.42397.42397.2	ENSG00000026025|VIM, ENSG00000026025|+|chr10:g.17271887:G>A',, ENSG00000026025|+|chr10:g.17271555:G>A',, ENSG00000026025|+|chr10:g.17277329:G>T',, ENSG00000026025|+|chr10:g.17277329:G>T']	ENSG00000026025	1	HGNC:12692	6295465.7299999995	5341367.1	4983533.62	4408539.38	3853523.47	6001732.889999999	140309.112	291674.817	0	0	0
SGAEEQGPIDGPSK	1	Pat_31B_1.38133.38133.2	ENSG00000152291|TGOLN2	ENSG00000152291	1	HGNC:15450	230698.73	276277.53	79733.27	92911.79	99241.57	318414.7	0	13314.321000000002	0	0	0
LQVEPAVDTSGVQCYGPGIEGQGVFR	3	Pat_31B_4.62973.62973.3	ENSG00000196924|FLNA, ENSG00000196924|-|chrX:g.153581155:C>T',, ENSG00000196924|-|chrX:g.153590917:G>C',, ENSG00000196924|-|chrX:g.153590917:G>C']	ENSG00000196924	1	HGNC:3754	102320.395	91645.046	196119.164	219506.683	277859.075	90901.75200000001	27642.652000000002	5271.2508	1084.7666	0	0
IQEGEIQDQDLR	1	Pat_31B_FT.42403.42403.2	ENSG00000126001|CEP250, ENSG00000126001|+|chr20:g.34099364:G>A',, ENSG00000126001|+|chr20:g.34092076:G>A',, ENSG00000126001|+|chr20:g.34091835:C>T',, ENSG00000126001|+|chr20:g.34067561:G>T',, ENSG00000126001|+|chr20:g.34065738:G>A',, ENSG00000126001|+|chr20:g.34067210:G>T',, ENSG00000126001|+|chr20:g.34061259:G>T',, ENSG00000126001|+|chr20:g.34061259:G>T']	ENSG00000126001	1	HGNC:1859	18592.229	40288.543	9107.228000000001	13771.766000000001	14617.656	41654.51	0	1360.7681	0	0	0
FVINYDYPNSSEDYIHR	1	Pat_31B_4.55380.55380.3	ENSG00000108654|DDX5, ENSG00000108654|-|chr17:g.62496884:T>G',, ENSG00000108654|-|chr17:g.62500125:C>G',, ENSG00000108654|-|chr17:g.62500125:C>G']	ENSG00000108654	1	HGNC:2746	164497.45	293044.16	135135.97	144878.7	430327.12	307252.53	0	15952.899	0	0	0
VIQESEAGDAGLPR	3	Pat_31B_1.45485.45485.2	ENSG00000172403|SYNPO2, ENSG00000172403|+|chr4:g.119951620:G>A',, ENSG00000172403|+|chr4:g.119978566:G>A',, ENSG00000172403|+|chr4:g.119978566:G>A']	ENSG00000172403	1	HGNC:17732	2301597.26	5227707.8	1271999.97	1595961.5499999998	1238837.18	3691866.8000000003	0	218203.427	0	0	0
AWGPGLETGQVGK	2	Pat_31B_5.53085.53085.2	ENSG00000128591|FLNC, ENSG00000128591|+|chr7:g.128487762:C>T',, ENSG00000128591|+|chr7:g.128483582:T>C',, ENSG00000128591|+|chr7:g.128494159:C>T',, ENSG00000128591|+|chr7:g.128485123:G>A',, ENSG00000128591|+|chr7:g.128480715:G>A',, ENSG00000128591|+|chr7:g.128486412:G>A',, ENSG00000128591|+|chr7:g.128496611:G>A',, ENSG00000128591|+|chr7:g.128488745:G>A',, ENSG00000128591|+|chr7:g.128493010:C>T',,…	ENSG00000128591	1	HGNC:3756	537153.2999999999	185747.32	841612.98	1048125.8599999999	687771.3200000001	463047.29999999993	40503.453	20123.0186	1099.5426	0	0
VIGGDDLSTLTGK	4	Pat_31B_4.60783.60783.2	ENSG00000165704|HPRT1	ENSG00000165704	1	HGNC:5157	1618965.25	960537.4700000001	1050154.9100000001	974845.9	1482909.62	1000107.12	53467.23299999999	48735.61000000001	0	0	0
KPEDVLDDDDAGSAPLK	1	Pat_31B_2.55746.55746.3	ENSG00000172270|BSG, ENSG00000172270|+|chr19:g.580410:T>C',, ENSG00000172270|+|chr19:g.580410:T>C']	ENSG00000172270	1	HGNC:1116	293461.75	199835.3	128101.02	123337.63	215217.27	167868.11	0	10863.441	0	0	0
GYAYVEFENPDEAEK	2	Pat_31B_1.53056.53056.2	ENSG00000205937|RNPS1, ENSG00000205937|-|chr16:g.2314216:C>T',, ENSG00000205937|-|chr16:g.2314216:C>T']	ENSG00000205937	1	HGNC:10080	1317414.58	1433013.85	193730.15	317540.65	278448.20200000005	919926.63	0	52669.515	0	1211.7297	0
NQASSEAQPGQK	2	Pat_31B_2.18568.18568.2	ENSG00000116663|FBXO6, ENSG00000116663|+|chr1:g.11733771:C>T',, ENSG00000116663|+|chr1:g.11733771:C>T']	ENSG00000116663	1	HGNC:13585	139295.918	201543.794	74988.64	96775.334	85317.013	243074.547	0	12293.805	588.7933	0	0
YIASVQGSTPSPR	1	Pat_31B_5.40517.40517.2	ENSG00000153201|RANBP2, ENSG00000153201|+|chr2:g.109368380:TA>T',, ENSG00000153201|+|chr2:g.109352041:G>C',, ENSG00000153201|+|chr2:g.109382873:C>T',, ENSG00000153201|+|chr2:g.109381005:C>T',, ENSG00000153201|+|chr2:g.109365484:C>G',, ENSG00000153201|+|chr2:g.109389014:G>T']	ENSG00000153201	1	HGNC:9848	89537.27	92288.75	69078.99	71342.03	82257.766	105166.445	0	4918.3296	0	0	0
EFIDFSDTDEVFR	1	Pat_31B_2.64769.64769.2	ENSG00000132953|XPO4, ENSG00000132953|-|chr13:g.21395941:C>A',, ENSG00000132953|-|chr13:g.21476847:C>T',, ENSG00000132953|-|chr13:g.21476847:C>T']	ENSG00000132953	1	HGNC:17796	42424.215	28990.326	46865.715	43315.78	48714.86	24011.285	1141.0184	0	0	0	0
EGATVYATGTHAQVEDGR	1	Pat_31B_1.28034.28034.3	ENSG00000183010|PYCR1, ENSG00000183010|-|chr17:g.79893244:G>A',, ENSG00000183010|-|chr17:g.79893232:G>A',, ENSG00000183010|-|chr17:g.79893232:G>A']	ENSG00000183010	1	HGNC:9721	415462.03	297823.8	162176.16	179527.55	376200.53	228250.92	15645.28	23723.24	0	0	0
ASLEDAPVDDLTR	1	Pat_31B_1.50939.50939.2	ENSG00000105939|ZC3HAV1, ENSG00000105939|-|chr7:g.138761034:G>C',, ENSG00000105939|-|chr7:g.138764060:G>A',, ENSG00000105939|-|chr7:g.138764233:C>T',, ENSG00000105939|-|chr7:g.138732497:G>A',, ENSG00000105939|-|chr7:g.138768666:T>C',, ENSG00000105939|-|chr7:g.138764780:G>A',, ENSG00000105939|-|chr7:g.138764780:G>A']	ENSG00000105939	1	HGNC:23721	717769.25	1706458.1	471959.53	606765.4	454111.94	2722427.2	0	149112.78	0	0	0
LPTEEEWEFAAR	2	Pat_31B_1.58171.58171.2	ENSG00000129103|SUMF2, ENSG00000129103|+|chr7:g.56146099:C>T',, ENSG00000129103|+|chr7:g.56147306:G>A']	ENSG00000129103	1	HGNC:20415	627038.1799999999	1368001.81	240346.135	316541.9	438598.64	818509	0	46297.236000000004	0	0	0
ECPGIEPVCVDLGDWEATER	4	Pat_31B_1.63423.63423.3	ENSG00000169738|DCXR	ENSG00000169738	1	HGNC:18985	575943.0800000001	284892.507	65103.274	78887.624	87752.4394	301363.956	2911.895	14524.4351	0	0	0
TLDFDALSVGQR	3	Pat_31B_4.59598.59598.2	ENSG00000113657|DPYSL3, ENSG00000113657|-|chr5:g.146773623:C>T',, ENSG00000113657|-|chr5:g.146792181:A>G',, ENSG00000113657|-|chr5:g.146777356:A>C',, ENSG00000113657|-|chr5:g.146781193:T>G',, ENSG00000113657|-|chr5:g.146804460:A>T',, ENSG00000113657|-|chr5:g.146804462:A>T',, ENSG00000113657|-|chr5:g.146889370:C>T']	ENSG00000113657	1	HGNC:3015	681519.09	449271.82800000004	876927.01	933919.9	737218.99	1216451.7800000003	42648.2822	69092.70850000001	0	0	0
VPQVSTPTLVEVSR	8	Pat_31B_5.57228.57228.2	ENSG00000163631|ALB, ENSG00000163631|+|chr4:g.74281976:G>A',, ENSG00000163631|+|chr4:g.74276060:C>T',, ENSG00000163631|+|chr4:g.74276060:C>T']	ENSG00000163631	1	HGNC:399	4202220.683	1983598.4349999998	5292419.380000001	5738971.39	3854576.53	1807148.0170000002	268271.0995	48576.155699999996	0	0	0
TNVLGHLQQGGAPTPFDR	1	Pat_31B_5.54606.54606.3	ENSG00000141959|PFKL, ENSG00000141959|+|chr21:g.45733867:A>T',, ENSG00000141959|+|chr21:g.45730904:G>A',, ENSG00000141959|+|chr21:g.45742046:G>A',, ENSG00000141959|+|chr21:g.45742046:G>A']	ENSG00000141959	1	HGNC:8876	234076.61	148119.97	468955.06	381565.56	991590.56	225979.72	16489.068	17626.643	0	0	0
GFGYGQGAGALVHAQ	1	Pat_31B_4.49395.49395.2	ENSG00000175183|CSRP2, ENSG00000175183|-|chr12:g.77253381:T>C',, ENSG00000175183|-|chr12:g.77256681:T>G']	ENSG00000175183	1	HGNC:2470	187025.03	121287.664	233914.14	273062.94	208846.1	139710.33	16223.51	9377.179	0	0	0
SDTYYQSPTGDR	1	Pat_31B_1.21430.21430.2	ENSG00000141644|MBD1, ENSG00000141644|-|chr18:g.47801793:G>A',, ENSG00000141644|-|chr18:g.47799714:C>A',, ENSG00000141644|-|chr18:g.47799714:C>A']	ENSG00000141644	1	HGNC:6916	85050.06	66711.79	49029.32	56530.96	70694.73	80644.016	0	4601.549	0	0	0
GAPEGTVCGSDGADYPGECQLLR	1	Pat_31B_1.49935.49935.3	ENSG00000188157|AGRN, ENSG00000188157|+|chr1:g.982274:G>A',, ENSG00000188157|+|chr1:g.976930:T>G',, ENSG00000188157|+|chr1:g.982026:C>T',, ENSG00000188157|+|chr1:g.981565:A>G',, ENSG00000188157|+|chr1:g.970690:C>T',, ENSG00000188157|+|chr1:g.983023:C>T']	ENSG00000188157	1	HGNC:329	109090.43	207088.89	67383.29	82562.09	80486.875	151599.89	0	7724.8057	0	0	0
VVGEHVEVHAR	10	Pat_31B_2.26271.26271.2	ENSG00000004776|HSPB6	ENSG00000004776	1	HGNC:26511	10903807.99	12339305.953	17915000.433000002	17107355.524	14761771.667000001	14152630.484000001	284478.37	548337.2596	0	0	0
AVVVHAGEDDLGR	5	Pat_31B_1.38963.38963.2	ENSG00000109610|SOD3, ENSG00000109610|+|chr4:g.24801412:G>A']	ENSG00000109610	1	HGNC:11181	468765.536	546364.39	384100.173	569300.41	432687.79	738857.67	30805.954800000003	46399.87300000001	0	0	0
TVQIEASTVEIEER	3	Pat_31B_1.51318.51318.2	ENSG00000168385|SEPT2, ENSG00000168385|+|chr2:g.242285623:T>G',, ENSG00000168385|+|chr2:g.242285623:T>G']	ENSG00000168385	1	HGNC:7729	665776.5	915202.24	443740.705	444199.45999999996	638128.53	1057618.68	36966.958900000005	52821.864	0	0	0
VHEIFQVDPETEQEITR	3	Pat_31B_1.55104.55104.3	ENSG00000167880|EVPL, ENSG00000167880|-|chr17:g.74006272:C>A',, ENSG00000167880|-|chr17:g.74015086:C>T',, ENSG00000167880|-|chr17:g.74011575:G>C',, ENSG00000167880|-|chr17:g.74011633:G>A',, ENSG00000167880|-|chr17:g.74011633:G>A']	ENSG00000167880	1	HGNC:3503	335287.49400000006	422614.42000000004	733128.55	906349.364	391719.45	468750.77499999997	141873.503	26731.3394	9686.2838	0	0
AQFAQPEILIGTIPGAGGTQR	1	Pat_31B_5.68764.68764.3	ENSG00000127884|ECHS1	ENSG00000127884	1	HGNC:3151	513448.16	158131.67	170917.81	148150.8	245290.62	122565.11	9104.738000000001	6377.382	0	0	0
FNDEHIPESPYLVPVIAPSDDAR	4	Pat_31B_2.66457.66457.3	ENSG00000136068|FLNB, ENSG00000136068|+|chr3:g.58134543:G>A',, ENSG00000136068|+|chr3:g.58062899:C>G',, ENSG00000136068|+|chr3:g.58121746:A>G',, ENSG00000136068|+|chr3:g.58089697:G>T',, ENSG00000136068|+|chr3:g.58095423:G>T',, ENSG00000136068|+|chr3:g.58095424:A>T',, ENSG00000136068|+|chr3:g.58127630:G>T',, ENSG00000136068|+|chr3:g.58128446:A>G',, ENSG00000136068|+|chr3:g.58108954:C>A',, ENSG0000…	ENSG00000136068	1	HGNC:3755	298579.32	160232.626	193969.9155	175562.12	191931.08299999998	236998.249	6820.108	8860.4991000000009	0	0	0
EADECIESEDK	2	Pat_31B_FT.32952.32952.2	ENSG00000183801|OLFML1, ENSG00000183801|+|chr11:g.7530955:C>T',, ENSG00000183801|+|chr11:g.7531315:T>G',, ENSG00000183801|+|chr11:g.7531315:T>G']	ENSG00000183801	1	HGNC:24473	50271.854999999996	43114.983	36374.172	71633.148	89241.43	51657.57800000001	2113.0099999999998	1857.31815	0	0	0
NDTPCGTTIGPILASR	1	Pat_31B_4.52678.52678.2	ENSG00000123992|DNPEP, ENSG00000123992|-|chr2:g.220250804:C>T',, ENSG00000123992|-|chr2:g.220250804:C>T']	ENSG00000123992	1	HGNC:2981	58237.902	33738.574	67415.92	64802.773	168397.52	40553.113	5099.303	1085.0454	0	0	0
EAAFSPGQQDWSR	1	Pat_31B_4.44022.44022.2	ENSG00000149115|TNKS1BP1, ENSG00000149115|-|chr11:g.57088022:G>T',, ENSG00000149115|-|chr11:g.57080530:C>A',, ENSG00000149115|-|chr11:g.57076158:C>T',, ENSG00000149115|-|chr11:g.57080076:C>T',, ENSG00000149115|-|chr11:g.57075947:T>A',, ENSG00000149115|-|chr11:g.57075947:T>A']	ENSG00000149115	1	HGNC:19081	94810.445	66834.36	51787.887	66959.46	66718.74	63515.03	5003.467000000001	3504.258	0	0	0
LSQEQVDNFTLDINTAYAR	1	Pat_31B_4.63420.63420.3	ENSG00000132305|IMMT, ENSG00000132305|-|chr2:g.86378436:G>A',, ENSG00000132305|-|chr2:g.86374875:G>A',, ENSG00000132305|-|chr2:g.86400824:G>A',, ENSG00000132305|-|chr2:g.86408458:C>T',, ENSG00000132305|-|chr2:g.86408458:C>T']	ENSG00000132305	1	HGNC:6047	147162.36	79949.414	111163.16	99558	104190.75	84380.01	6069.9136	6006.233	0	0	0
ADFDNTVAIHPTSSEELVTLR	2	Pat_31B_4.58703.58703.3	ENSG00000104687|GSR, ENSG00000104687|-|chr8:g.30546776:C>T',, ENSG00000104687|-|chr8:g.30541634:T>C',, ENSG00000104687|-|chr8:g.30541634:T>C']	ENSG00000104687	1	HGNC:4623	363767.1	261786.275	219208.03399999999	203026.654	227005.88	279816.88	5907.6333	17649.224000000002	0	0	0
QEVNVPAGETSVR	2	Pat_31B_1.36238.36238.2	ENSG00000114270|COL7A1, ENSG00000114270|-|chr3:g.48619919:C>T',, ENSG00000114270|-|chr3:g.48602850:C>A',, ENSG00000114270|-|chr3:g.48626375:C>T',, ENSG00000114270|-|chr3:g.48613705:G>A',, ENSG00000114270|-|chr3:g.48605933:G>A',, ENSG00000114270|-|chr3:g.48612948:G>A',, ENSG00000114270|-|chr3:g.48612948:G>A']	ENSG00000114270	1	HGNC:2214	119527.313	193847.49599999998	267177.566	536077.14	177267.218	179506.58000000002	20414.554	6845.316199999999	0	0	0
EVDDLGPEVGDIK	2	Pat_31B_1.56078.56078.2	ENSG00000109606|DHX15, ENSG00000109606|-|chr4:g.24538784:A>T',, ENSG00000109606|-|chr4:g.24531390:C>A',, ENSG00000109606|-|chr4:g.24578243:G>A']	ENSG00000109606	1	HGNC:2738	692955.34	1639445.1600000001	334834.22	420141.46	460251.33	1041362.3	0	39075.87699999999	0	0	0
IYSHDGTDSPPDADEVVIVLNNFK	1	Pat_31B_4.71225.71225.3	ENSG00000136731|UGGT1, ENSG00000136731|+|chr2:g.128880792:T>G',, ENSG00000136731|+|chr2:g.128931418:G>A',, ENSG00000136731|+|chr2:g.128917262:G>T',, ENSG00000136731|+|chr2:g.128936060:G>T',, ENSG00000136731|+|chr2:g.128936060:G>T']	ENSG00000136731	1	HGNC:15663	65017.82	28312.23	31359.035	30400.746	47521.92	27094.63	2456.841	1229.1167	0	0	0
AVVQVFEGTSGIDAK	3	Pat_31B_4.62483.62483.2	ENSG00000147416|ATP6V1B2, ENSG00000147416|+|chr8:g.20069694:T>G',, ENSG00000147416|+|chr8:g.20068697:T>C',, ENSG00000147416|+|chr8:g.20068697:T>C']	ENSG00000147416	1	HGNC:854	1189582.1600000001	999764.25	564444.074	628273.0599999999	769915.8899999999	1007054.8899999999	14702.288	49541.329	0	0	0
YTTPEDATPEPGEDPR	5	Pat_31B_1.36608.36608.2	ENSG00000087460|GNAS, ENSG00000087460|+|chr20:g.57428599:C>A',, ENSG00000087460|+|chr20:g.57429521:G>A',, ENSG00000087460|+|chr20:g.57429890:C>T',, ENSG00000087460|+|chr20:g.57429311:G>A',, ENSG00000087460|+|chr20:g.57484420:C>T',, ENSG00000087460|+|chr20:g.57484598:C>T',, ENSG00000087460|+|chr20:g.57430145:C>T',, ENSG00000087460|+|chr20:g.57428891:G>A',, ENSG00000087460|+|chr20:g.57430254:G>A',,…	ENSG00000087460	1	HGNC:4392	496621.24	384294.246	166954.98799999998	210737.653	256443.166	242013.033	5739.9138	11938.25477	0	0	0
YESGPDGGEEGVSGR	1	Pat_31B_FT.20164.20164.2	ENSG00000126214|KLC1, ENSG00000126214|+|chr14:g.104143822:G>A']	ENSG00000126214	1	HGNC:6387	19309.693	29837.742000000002	13762.806	13252.565	12350.242	36776.043	0	824.5664	0	0	0
TEDVEPQSVPLLAR	2	Pat_31B_1.55544.55544.2	ENSG00000132670|PTPRA, ENSG00000132670|+|chr20:g.3007403:AC>A',, ENSG00000132670|+|chr20:g.2998472:A>C',, ENSG00000132670|+|chr20:g.3016475:G>A',, ENSG00000132670|+|chr20:g.3016475:G>A']	ENSG00000132670	1	HGNC:9664	110322.633	150898.59	163061.92200000002	171137.863	128106.603	152488.725	7133.4704	11346.7394	0	0	0
DLTDGHFENILADNSVNDQTK	4	Pat_31B_2.60335.60335.3	ENSG00000206075|SERPINB5, ENSG00000206075|+|chr18:g.61170880:CCATCCCTTTATTTACAT>C']	ENSG00000206075	1	HGNC:8949	563734.853	544700.8019999999	1174138.818	1099279.426	835227.816	483625.31299999997	55897.625700000004	24926.452299999997	0	0	0
ASEDSEEEPSGK	3	Pat_31B_FT.19647.19647.2	ENSG00000164877|MICALL2, ENSG00000164877|-|chr7:g.1481959:T>C',, ENSG00000164877|-|chr7:g.1476379:G>A',, ENSG00000164877|-|chr7:g.1477608:C>T',, ENSG00000164877|-|chr7:g.1486416:C>T',, ENSG00000164877|-|chr7:g.1479677:G>A',, ENSG00000164877|-|chr7:g.1479677:G>A']	ENSG00000164877	1	HGNC:29672	196882.722	756929.86	92702.79800000001	158925.517	159575.057	638548.354	0	38484.1261	0	0	0
AGSFTGTSDPEAAPAR	1	Pat_31B_2.35236.35236.2	ENSG00000099814|CEP170B, ENSG00000099814|+|chr14:g.105344804:G>A',, ENSG00000099814|+|chr14:g.105353431:G>T',, ENSG00000099814|+|chr14:g.105351799:G>A',, ENSG00000099814|+|chr14:g.105351799:G>A']	ENSG00000099814	1	HGNC:20362	26722.465	53055.953	21626.229	30338.172000000002	26942.94	73838.266	0	3991.651	0	0	0
IGEEQSAEDAEDGPPELLFIHGGHTAK	2	Pat_31B_1.63442.63442.4	ENSG00000102054|RBBP7, ENSG00000102054|-|chrX:g.16887655:C>T']	ENSG00000102054	1	HGNC:9890	68540.171	66096.092	83784.33300000001	79036.962	61891.429000000004	85171.91500000001	2849.6848	6537.7345000000005	0	0	0
SFEVEEVETPNSTPPR	2	Pat_31B_1.49286.49286.2	ENSG00000184640|SEPT9, ENSG00000184640|+|chr17:g.75369584:C>G',, ENSG00000184640|+|chr17:g.75398498:C>T',, ENSG00000184640|+|chr17:g.75398498:C>T']	ENSG00000184640	1	HGNC:7323	128917.7	140262.38	52040.293	73057.51	69682.71	209418.48	0	9064.399	0	0	0
TTGGICTYCNR	2	Pat_31B_4.25775.25775.2	ENSG00000147394|ZNF185, ENSG00000147394|+|chrX:g.152083059:G>A',, ENSG00000147394|+|chrX:g.152083059:G>A']	ENSG00000147394	1	HGNC:12976	227474.65	226112.821	717781.6	804288.51	215592.94	221385.962	38972.893	9857.1	0	0	0
LPSGSGAASPTGSAVDIR	2	Pat_31B_4.48270.48270.2	ENSG00000124942|AHNAK, ENSG00000124942|-|chr11:g.62295776:T>G',, ENSG00000124942|-|chr11:g.62290365:T>C',, ENSG00000124942|-|chr11:g.62295549:C>T',, ENSG00000124942|-|chr11:g.62296271:G>A',, ENSG00000124942|-|chr11:g.62287549:C>T',, ENSG00000124942|-|chr11:g.62300583:C>T',, ENSG00000124942|-|chr11:g.62294188:T>G',, ENSG00000124942|-|chr11:g.62299055:T>C',, ENSG00000124942|-|chr11:g.62285441:A>G',…	ENSG00000124942	1	HGNC:347	400347.54	315779.615	504178.52	577820.44	595779.5	319266.46200000006	34184.493	15801.861399999998	0	0	0
EYNEDEDPAAR	3	Pat_31B_FT.17604.17604.2	ENSG00000113141|IK, ENSG00000113141|+|chr5:g.140032592:TGA>T',, ENSG00000113141|+|chr5:g.140035527:G>T',, ENSG00000113141|+|chr5:g.140035527:G>T']	ENSG00000113141	1	HGNC:5958	165522.009	537355.8269999999	91173.8195	114924.998	106746.878	395849.88999999996	0	16732.8902	0	0	0
LISWYDNEFGYSNR	3	Pat_31B_5.62577.62577.2	ENSG00000111640|GAPDH	ENSG00000111640	1	HGNC:4141	549600.0719999999	266642.418	1258211.02	944739.6939999999	2524042	403318.815	42281.4833	9858.799	0	0	0
EAVLIDPVLETAPR	7	Pat_31B_1.64837.64837.2	ENSG00000105755|ETHE1, ENSG00000105755|-|chr19:g.44030780:T>A',, ENSG00000105755|-|chr19:g.44030780:T>A']	ENSG00000105755	1	HGNC:23287	535224.22	645328.4959999999	515692.44899999996	439518.87700000004	758146.518	681558.453	22136.158300000003	29702.19956	0	0	0
IQQDADSVITVGR	1	Pat_31B_2.50435.50435.2	ENSG00000182827|ACBD3, ENSG00000182827|-|chr1:g.226334378:T>G',, ENSG00000182827|-|chr1:g.226346898:A>G']	ENSG00000182827	1	HGNC:15453	253281.64	190371.38	225487.8	190151.9	407956.8	175430.7	9675.134	10236.176	0	0	0
VALSSETEVALAR	3	Pat_31B_2.52190.52190.2	ENSG00000047849|MAP4, ENSG00000047849|-|chr3:g.47958400:A>G',, ENSG00000047849|-|chr3:g.47913464:C>G',, ENSG00000047849|-|chr3:g.48040283:C>T',, ENSG00000047849|-|chr3:g.47908822:T>C',, ENSG00000047849|-|chr3:g.47953405:A>C',, ENSG00000047849|-|chr3:g.47894771:C>A',, ENSG00000047849|-|chr3:g.47958158:T>G',, ENSG00000047849|-|chr3:g.47958158:T>G']	ENSG00000047849	1	HGNC:6862	552991.025	713540.35	369138.88	428390.23	430092.24	813659.7100000001	9917.2355	38311.055799999995	0	0	0
VIDFDENTALDDAEEESFR	1	Pat_31B_1.62366.62366.3	ENSG00000117906|RCN2	ENSG00000117906	1	HGNC:9935	22068.772999999997	44838.05	13779.256000000001	16277.736	17286.016	63148.227	0	3615.991	0	0	0
NLVVGDETTSSLR	3	Pat_31B_2.46494.46494.2	ENSG00000187955|COL14A1, ENSG00000187955|+|chr8:g.121357662:C>A',, ENSG00000187955|+|chr8:g.121275192:C>G',, ENSG00000187955|+|chr8:g.121174734:A>G',, ENSG00000187955|+|chr8:g.121256139:A>T',, ENSG00000187955|+|chr8:g.121267554:G>A',, ENSG00000187955|+|chr8:g.121298156:G>C',, ENSG00000187955|+|chr8:g.121344960:G>A',, ENSG00000187955|+|chr8:g.121224768:A>G',, ENSG00000187955|+|chr8:g.121239591:C>A…	ENSG00000187955	1	HGNC:2191	1092015.95	499127.839	669590.55	1372114.02	770607.736	693906.73	60417.3388	29425.736200000003	0	0	0
TAAENDFVVLK	17	Pat_31B_4.58546.58546.2	ENSG00000170477|KRT4, ENSG00000170477|-|chr12:g.53205757:T>C',, ENSG00000170477|-|chr12:g.53207628:G>A',, ENSG00000170477|-|chr12:g.53207628:G>A']	ENSG00000170477	1	HGNC:6441	3902334.2569999998	2547955.98	64248847.76	66487000.54999999	4771082.35	3154515.096	1996302.9949999999	117609.3883	2348.2470000000003	0	0
DLEDETLWVEER	3	Pat_31B_1.55454.55454.2	ENSG00000070182|SPTB, ENSG00000070182|-|chr14:g.65237682:G>A',, ENSG00000070182|-|chr14:g.65260437:C>A',, ENSG00000070182|-|chr14:g.65258572:A>C',, ENSG00000070182|-|chr14:g.65262200:G>A',, ENSG00000070182|-|chr14:g.65249124:G>A',, ENSG00000070182|-|chr14:g.65259866:G>T',, ENSG00000070182|-|chr14:g.65239653:C>T',, ENSG00000070182|-|chr14:g.65260126:G>A',, ENSG00000070182|-|chr14:g.65249160:T>C',,…	ENSG00000070182	1	HGNC:11274	424481.3136	464893.917	165113.1162	177398.8177	107546.9001	382723.071	0	21685.414	0	0	0
DVATSPISPTENNTTPPDALTR	1	Pat_31B_2.51475.51475.3	ENSG00000149269|PAK1, ENSG00000149269|-|chr11:g.77060319:C>T',, ENSG00000149269|-|chr11:g.77103487:C>T',, ENSG00000149269|-|chr11:g.77103487:C>T']	ENSG00000149269	1	HGNC:8590	145541.94	201803.2	179766.98	154410.81	144815.33	189069.33	10263.535	10706.368999999999	0	0	0
ATENPEQVASEGLPEPVLR	2	Pat_31B_1.57886.57886.3	ENSG00000105364|MRPL4, ENSG00000105364|+|chr19:g.10369156:C>T',, ENSG00000105364|+|chr19:g.10369156:C>T']	ENSG00000105364	1	HGNC:14276	217151.55	400917.63	140765.164	205040.074	156206.799	299871.52	17637.568	18895.706000000002	0	0	0
APVPGTPDSLSSGSSR	1	Pat_31B_4.43204.43204.2	ENSG00000165283|STOML2, ENSG00000165283|-|chr9:g.35103082:G>A',, ENSG00000165283|-|chr9:g.35103082:G>A']	ENSG00000165283	1	HGNC:14559	121154.84	84053.375	79060.46	77906.836	125602.87	120231.26	0	4751.456	0	0	0
NLSSTTDDEAPR	6	Pat_31B_FT.23494.23494.2	ENSG00000159166|LAD1, ENSG00000159166|-|chr1:g.201356296:C>T',, ENSG00000159166|-|chr1:g.201356296:C>T']	ENSG00000159166	1	HGNC:6472	371793.803	1259849.8	275257.465	413445.215	243564.90899999999	746441.748	0	28243.2632	0	0	0
TGQPSAPGDTSVNGPV	1	Pat_31B_1.41461.41461.2	ENSG00000110075|PPP6R3	ENSG00000110075	1	HGNC:1173	103381.31	230499.19	80383.08	100337.61	94855.72	163006.55	6474.6626	11489.548	0	0	0
EAGHEAEAGSLLLAVR	1	Pat_31B_2.53720.53720.3	ENSG00000151779|NBAS, ENSG00000151779|-|chr2:g.15427206:G>A',, ENSG00000151779|-|chr2:g.15614267:C>T',, ENSG00000151779|-|chr2:g.15519924:C>T',, ENSG00000151779|-|chr2:g.15614261:C>T',, ENSG00000151779|-|chr2:g.15493799:C>G',, ENSG00000151779|-|chr2:g.15519814:C>G',, ENSG00000151779|-|chr2:g.15374831:C>A',, ENSG00000151779|-|chr2:g.15448437:G>C',, ENSG00000151779|-|chr2:g.15326880:T>C',, ENSG0000…	ENSG00000151779	1	HGNC:15625	162110.67	173224.66	125360.64	129630.26	168404.6	164202.97	7544.4937	11145.452	0	0	0
SAQSLEYCAELLGLDQDDLR	3	Pat_31B_2.66022.66022.3	ENSG00000196586|MYO6, ENSG00000196586|+|chr6:g.76568652:G>A',, ENSG00000196586|+|chr6:g.76617353:G>A',, ENSG00000196586|+|chr6:g.76624716:G>A',, ENSG00000196586|+|chr6:g.76591445:C>T',, ENSG00000196586|+|chr6:g.76602345:G>T',, ENSG00000196586|+|chr6:g.76602345:G>T']	ENSG00000196586	1	HGNC:7605	83507.049	144320.535	45645.413	58662.209	56146.43299999999	89536.871	2329.99986	4129.6453	0	0	0
HPHDIIDDINSGAVECPAS	5	Pat_31B_1.50708.50708.2	ENSG00000197958|RPL12	ENSG00000197958	1	HGNC:10302	696383.564	934781.635	511944.79600000003	582446.961	676772.983	789108.0430000001	23239.9577	41648.4958	0	0	0
GDVTAEEAAGASPAK	3	Pat_31B_1.40226.40226.2	ENSG00000175130|MARCKSL1, ENSG00000175130|-|chr1:g.32800671:C>T']	ENSG00000175130	1	HGNC:7142	708011.1799999999	1497983.5	264924.14	442640.26	651790.46	1606008.6800000002	0	81777.999	0	0	0
EGVYTVFAPTNEAFR	2	Pat_31B_4.59518.59518.2	ENSG00000120708|TGFBI, ENSG00000120708|+|chr5:g.135364761:G>T',, ENSG00000120708|+|chr5:g.135390526:A>C',, ENSG00000120708|+|chr5:g.135390526:A>C']	ENSG00000120708	1	HGNC:11771	234540.06999999998	173404.168	590924.78	863346.5299999999	1033982.95	358912.74	22063.9295	11969.4644	0	0	0
TALAEAELEYNPEHVSR	1	Pat_31B_2.50705.50705.3	ENSG00000067704|IARS2, ENSG00000067704|+|chr1:g.220315225:G>A',, ENSG00000067704|+|chr1:g.220287736:G>T',, ENSG00000067704|+|chr1:g.220316303:C>T',, ENSG00000067704|+|chr1:g.220284259:G>A',, ENSG00000067704|+|chr1:g.220279332:G>A',, ENSG00000067704|+|chr1:g.220279332:G>A']	ENSG00000067704	1	HGNC:29685	179299.25	350911.53	132089.55	195741.48	207113.42	231665.78	13334.874	12762.118	0	0	0
DADSQNPDAPEGK	9	Pat_31B_FT.24398.24398.2	ENSG00000122218|COPA, ENSG00000122218|-|chr1:g.160263234:G>A',, ENSG00000122218|-|chr1:g.160268978:C>T',, ENSG00000122218|-|chr1:g.160264372:C>T',, ENSG00000122218|-|chr1:g.160267363:C>T',, ENSG00000122218|-|chr1:g.160264324:C>T',, ENSG00000122218|-|chr1:g.160264324:C>T']	ENSG00000122218	1	HGNC:2230	3347902.75	4554909.5	1659285.6400000001	2117925.557	1739228.8329999999	3546406.62	7057.7607	201112.52399999998	0	0	0
DAQHYGGWEHR	3	Pat_31B_2.19857.19857.2	ENSG00000089597|GANAB, ENSG00000089597|-|chr11:g.62406527:A>G',, ENSG00000089597|-|chr11:g.62406527:A>G']	ENSG00000089597	1	HGNC:4138	342661.80000000005	470150.237	282745.016	231269.855	728232.24	459498.81799999997	0	26337.2022	0	0	0
NYEASVDSLTFSVVTGPAPSQEAGTK	2	Pat_31B_4.65096.65096.3	ENSG00000198959|TGM2, ENSG00000198959|-|chr20:g.36769726:C>A',, ENSG00000198959|-|chr20:g.36760745:G>C',, ENSG00000198959|-|chr20:g.36766614:G>A',, ENSG00000198959|-|chr20:g.36775260:G>A',, ENSG00000198959|-|chr20:g.36789911:C>T',, ENSG00000198959|-|chr20:g.36758748:T>C',, ENSG00000198959|-|chr20:g.36784408:C>T',, ENSG00000198959|-|chr20:g.36784408:C>T']	ENSG00000198959	1	HGNC:11778	228023.33000000002	144131.566	134869.745	206173.28999999998	200660.977	255743.56	15664.483	14716.329399999999	0	0	0
DVQIGDIVTVGECRPLSK	7	Pat_31B_4.64055.64055.3	ENSG00000142534|RPS11	ENSG00000142534	1	HGNC:10384	2930827.79	1093560.12	9940504.11	11461927.8	5719455.7299999995	921066.855	240257.93999999997	33107.9268	0	0	0
GFSEGLWEIENNPTVK	4	Pat_31B_4.66007.66007.2	ENSG00000143321|HDGF	ENSG00000143321	1	HGNC:4856	1731307.84	2273509.0999999996	1755805.736	1944539.79	1112850.08	2322102.7800000003	95676.378	130378.50700000001	1643.7213	0	0
ATEEDSQVPSIR	1	Pat_31B_1.35607.35607.2	ENSG00000141429|GALNT1	ENSG00000141429	1	HGNC:4123	145308.52	116232.98	103383.84	105341.77	132594.88	170110.72	0	6448.0527	0	0	0
SVQANLDQSQR	1	Pat_31B_2.24663.24663.2	ENSG00000203485|INF2, ENSG00000203485|+|chr14:g.105177286:GCCGCCAGCTGCCCATCTT>G',, ENSG00000203485|+|chr14:g.105169761:G>A',, ENSG00000203485|+|chr14:g.105178792:T>G',, ENSG00000203485|+|chr14:g.105167773:A>G',, ENSG00000203485|+|chr14:g.105167964:G>A',, ENSG00000203485|+|chr14:g.105167964:G>A']	ENSG00000203485	1	HGNC:23791	165449.16	1054312.2	54724.58	144916.06	199681.17	384399.75	0	10946.25	0	0	0
NAPCILFIDEIDAVGR	1	Pat_31B_4.71273.71273.2	ENSG00000141385|AFG3L2, ENSG00000141385|-|chr18:g.12329692:A>G']	ENSG00000141385	1	HGNC:315	333638.47	55571.383	140779.44	113594.14	185038.16	77866.94	6112.039000000001	3617.2744	0	0	0
SIDGTADDEDEGVPTDQAIR	1	Pat_31B_FT.42765.42765.3	ENSG00000083642|PDS5B, ENSG00000083642|+|chr13:g.33332756:G>T',, ENSG00000083642|+|chr13:g.33338714:C>G',, ENSG00000083642|+|chr13:g.33268407:T>G',, ENSG00000083642|+|chr13:g.33258020:C>G',, ENSG00000083642|+|chr13:g.33327473:G>A',, ENSG00000083642|+|chr13:g.33338694:A>G',, ENSG00000083642|+|chr13:g.33338671:C>T',, ENSG00000083642|+|chr13:g.33332325:G>T',, ENSG00000083642|+|chr13:g.33332325:G>T']	ENSG00000083642	1	HGNC:20418	7714.9507	20503.521	6073.1177	7677.754	7355.1875	12032.118	0	666.8833	0	0	0
QDIAVISDSYFPR	2	Pat_31B_4.59294.59294.2	ENSG00000135862|LAMC1, ENSG00000135862|+|chr1:g.183096406:A>T',, ENSG00000135862|+|chr1:g.183085755:A>G',, ENSG00000135862|+|chr1:g.183094547:T>C',, ENSG00000135862|+|chr1:g.183091354:T>C',, ENSG00000135862|+|chr1:g.183095259:G>T',, ENSG00000135862|+|chr1:g.183091317:G>C',, ENSG00000135862|+|chr1:g.183097819:G>C',, ENSG00000135862|+|chr1:g.183101582:A>G',, ENSG00000135862|+|chr1:g.183091306:C>T',…	ENSG00000135862	1	HGNC:6492	852449.13	424371.69999999995	981671.03	1168578.6	1539742.4	604786.76	49724.554000000004	26668.8208	0	0	0
DSSGQHVDVSPTSQR	4	Pat_31B_5.18088.18088.3	ENSG00000100412|ACO2, ENSG00000100412|+|chr22:g.41914559:G>A',, ENSG00000100412|+|chr22:g.41924576:G>A',, ENSG00000100412|+|chr22:g.41924576:G>A']	ENSG00000100412	1	HGNC:118	815380.646	198563.3375	184752.39059999998	209387.91	174695.64049999998	371545.90099999995	10853.56	18843.8276	0	0	0
GGGPAGAGGEAPAALR	1	Pat_31B_2.35776.35776.2	ENSG00000223496|EXOSC6, ENSG00000223496|-|chr16:g.70285791:G>C']	ENSG00000223496	1	HGNC:19055	122305.26	346384.25	111509.5	136094.52	106234.28	238686.23	4886.2666	18492.363	0	0	0
VQLDLAETDLSQGVAR	1	Pat_31B_2.60787.60787.3	ENSG00000139641|ESYT1, ENSG00000139641|+|chr12:g.56537101:G>A',, ENSG00000139641|+|chr12:g.56526099:C>T',, ENSG00000139641|+|chr12:g.56525310:C>T',, ENSG00000139641|+|chr12:g.56532718:C>T',, ENSG00000139641|+|chr12:g.56532282:C>T',, ENSG00000139641|+|chr12:g.56532282:C>T']	ENSG00000139641	1	HGNC:29534	163310.33	104184.98	121932.695	122282.44	135995.44	126318.86	7584.816	3955.1809999999996	0	0	0
TVGQCLETTAQR	1	Pat_31B_2.35294.35294.2	ENSG00000167107|ACSF2, ENSG00000167107|+|chr17:g.48538121:G>A',, ENSG00000167107|+|chr17:g.48538121:G>A']	ENSG00000167107	1	HGNC:26101	225327.77	54867.473	61544.805	56268.24	135909.8	43109.727	1777.0154	2800.2966	0	0	0
LPSEGPRPAHVVVGDVLQAADVDK	1	Pat_31B_4.65621.65621.4	ENSG00000090013|BLVRB, ENSG00000090013|-|chr19:g.40953909:G>A',, ENSG00000090013|-|chr19:g.40953909:G>A']	ENSG00000090013	1	HGNC:1063	120525.35	71412.16	149091.1	123200.96	488147.97	91931.04	7965.2144	4324.0470000000005	0	0	0
LEGLTDEINFLR	7	Pat_31B_4.70240.70240.2	ENSG00000170421|KRT8, ENSG00000170421|-|chr12:g.53298602:C>T',, ENSG00000170421|-|chr12:g.53298602:C>T']	ENSG00000170421	1	HGNC:6446	12749596.74	3487357.5190000003	5692089.336	1371691.1949999998	74726564.35000001	3730379.8649999998	56995.1756	55495.6599	0	0	0
LLQDEFPGIPSPLDAAVECHR	1	Pat_31B_4.71055.71055.3	ENSG00000110169|HPX, ENSG00000110169|-|chr11:g.6459603:C>T']	ENSG00000110169	1	HGNC:5171	218311.58	127861.97	407154.03	318429.28	398147.84	94404.234	11454.375	0	0	0	0
DVPFGFQTVTSDVNK	3	Pat_31B_5.63989.63989.2	ENSG00000206075|SERPINB5, ENSG00000206075|+|chr18:g.61170880:CCATCCCTTTATTTACAT>C']	ENSG00000206075	1	HGNC:8949	2829553.258	1465493.4649999999	2677701.69	2641880.07	2632701.745	1504421.045	165564.3556	111586.07999999999	0	0	0
CGAETQHEGLELR	1	Pat_31B_1.28860.28860.3	ENSG00000138073|PREB, ENSG00000138073|-|chr2:g.27354950:A>C',, ENSG00000138073|-|chr2:g.27354346:A>C',, ENSG00000138073|-|chr2:g.27354346:A>C']	ENSG00000138073	1	HGNC:9356	251045.39	182905	167036.48	146437.77	224178.94	198074.58	15385.425	15199.142	0	0	0
TSPVTQQPQQK	1	Pat_31B_4.30420.30420.2	ENSG00000081177|EXD2	ENSG00000081177	1	HGNC:20217	72560.23	147632.34	25153.202999999998	39651.137	29342.158	119564.73	0	7522.339	0	0	0
TVAGQDAVIVLLGTR	1	Pat_31B_5.68921.68921.2	ENSG00000090013|BLVRB, ENSG00000090013|-|chr19:g.40953909:G>A',, ENSG00000090013|-|chr19:g.40953909:G>A']	ENSG00000090013	1	HGNC:1063	157980.23	86081.9	262092.6	204336.3	650476.5	108186.7	9028.1875	5269.9775	0	0	0
DAAAPAEPQAQHTR	4	Pat_31B_1.16320.16320.2	ENSG00000109501|WFS1, ENSG00000109501|+|chr4:g.6303354:G>A',, ENSG00000109501|+|chr4:g.6304103:G>A',, ENSG00000109501|+|chr4:g.6304103:G>A']	ENSG00000109501	1	HGNC:12762	270165.308	935292.747	125955.68	254156.929	230588.73600000003	534385.01	2862.8074	27643.327899999997	0	0	0
SCDPGLEDPCGLNR	1	Pat_31B_1.41410.41410.2	ENSG00000124571|XPO5, ENSG00000124571|-|chr6:g.43491676:G>GT',, ENSG00000124571|-|chr6:g.43492889:A>G',, ENSG00000124571|-|chr6:g.43515415:G>A',, ENSG00000124571|-|chr6:g.43535078:C>T']	ENSG00000124571	1	HGNC:17675	94955.945	799694.75	54295.637	118562.64	65883.84	313157.25	0	16958.172	0	0	0
GNEIVLSAGSTPR	1	Pat_31B_4.43879.43879.2	ENSG00000197102|DYNC1H1, ENSG00000197102|+|chr14:g.102452591:G>A',, ENSG00000197102|+|chr14:g.102446806:A>T',, ENSG00000197102|+|chr14:g.102467294:C>T',, ENSG00000197102|+|chr14:g.102455061:C>T',, ENSG00000197102|+|chr14:g.102502906:C>T',, ENSG00000197102|+|chr14:g.102510245:C>G',, ENSG00000197102|+|chr14:g.102446221:A>C',, ENSG00000197102|+|chr14:g.102446147:G>A',, ENSG00000197102|+|chr14:g.1024…	ENSG00000197102	1	HGNC:2961	400819.75	255425.66	223739.47	237850.06	312541.06	312966.78	0	13663.356000000002	0	0	0
DQYELLCLDNTR	3	Pat_31B_1.54142.54142.2	ENSG00000091513|TF, ENSG00000091513|+|chr3:g.133494360:G>T',, ENSG00000091513|+|chr3:g.133467337:G>A',, ENSG00000091513|+|chr3:g.133478078:G>A',, ENSG00000091513|+|chr3:g.133485130:G>T',, ENSG00000091513|+|chr3:g.133485130:G>T']	ENSG00000091513	1	HGNC:11740	731193.55	724408.1	1170421.03	1161058.04	1904530.3299999998	707591.03	42598.9435	36053.8545	0	0	0
SVQEGENPDDGVR	2	Pat_31B_FT.19498.19498.2	ENSG00000188739|RBM34, ENSG00000188739|-|chr1:g.235298996:C>T',, ENSG00000188739|-|chr1:g.235318228:C>A',, ENSG00000188739|-|chr1:g.235318228:C>A']	ENSG00000188739	1	HGNC:28965	15549.62	106111.7	6217.9136	13979.132	10936.194	52919.68	0	1351.6093	0	0	0
GAAANPENEDQQQR	1	Pat_31B_FT.9761.9761.2	ENSG00000171914|TLN2, ENSG00000171914|+|chr15:g.63054482:AC>A',, ENSG00000171914|+|chr15:g.63112720:A>G',, ENSG00000171914|+|chr15:g.63073358:C>T',, ENSG00000171914|+|chr15:g.63111739:T>C',, ENSG00000171914|+|chr15:g.63000770:C>T',, ENSG00000171914|+|chr15:g.63044619:C>T',, ENSG00000171914|+|chr15:g.63112805:C>A',, ENSG00000171914|+|chr15:g.62995001:G>A',, ENSG00000171914|+|chr15:g.62995001:G>A']	ENSG00000171914	1	HGNC:15447	21396.4	6334.343000000001	9372.019	14015.782	36172.703	18241.889	0	653.7294	0	0	0
DNAGAATEEFIK	2	Pat_31B_1.50497.50497.2	ENSG00000109107|ALDOC, ENSG00000109107|-|chr17:g.26902546:G>T',, ENSG00000109107|-|chr17:g.26902546:G>T']	ENSG00000109107	1	HGNC:418	332495.65	423942.22000000003	287767.63	359921.746	476797.12	535763.71	7193.4585	23068.108	0	0	0
DLIHDQDEDEEEEEGQR	4	Pat_31B_1.28020.28020.3	ENSG00000088833|NSFL1C, ENSG00000088833|-|chr20:g.1426393:C>T',, ENSG00000088833|-|chr20:g.1426771:T>A']	ENSG00000088833	1	HGNC:15912	301859.816	304161.365	221194.48	262858.841	177568.103	559896.826	3998.6428	33501.0173	0	0	0
LDPQTLDTEQQWDTPCPR	1	Pat_31B_2.55648.55648.3	ENSG00000116774|OLFML3, ENSG00000116774|+|chr1:g.114523669:GAGA>G',, ENSG00000116774|+|chr1:g.114523730:G>A',, ENSG00000116774|+|chr1:g.114523092:G>A',, ENSG00000116774|+|chr1:g.114524308:C>T',, ENSG00000116774|+|chr1:g.114524308:C>T']	ENSG00000116774	1	HGNC:24956	97432.29	93001.71	93001.71	100919.49	100919.49	112095.41	20911.955	5511.933000000001	0	0	0
YQASTSNTVSK	4	Pat_31B_4.30026.30026.2	ENSG00000168497|CAVIN2, ENSG00000168497|-|chr2:g.192701407:G>C',, ENSG00000168497|-|chr2:g.192701173:C>T',, ENSG00000168497|-|chr2:g.192700678:C>T',, ENSG00000168497|-|chr2:g.192700897:T>C',, ENSG00000168497|-|chr2:g.192701100:G>A']	ENSG00000168497	1	HGNC:10690	4136285.3	3678128.243	2518224.12	3389806.86	6663332.800000001	5083006.642	183787.848	325523.32067	0	0	0
GVCEETSGAYEK	6	Pat_31B_1.34677.34677.2	ENSG00000106927|AMBP, ENSG00000106927|-|chr9:g.116823357:A>T',, ENSG00000106927|-|chr9:g.116823276:C>T',, ENSG00000106927|-|chr9:g.116823342:C>T',, ENSG00000106927|-|chr9:g.116832072:A>G',, ENSG00000106927|-|chr9:g.116823839:A>G']	ENSG00000106927	1	HGNC:453	8482029.98	3569229.55	3126939.3099999996	4236051	4638204.98	3912050.275	262148.2204	245974.52039999998	0	0	0
VLQEDLEQEQVR	2	Pat_31B_1.47558.47558.2	ENSG00000198947|DMD, ENSG00000198947|-|chrX:g.32663143:G>T',, ENSG00000198947|-|chrX:g.31950232:C>T',, ENSG00000198947|-|chrX:g.31893307:T>G',, ENSG00000198947|-|chrX:g.32503153:C>A',, ENSG00000198947|-|chrX:g.32430012:A>T',, ENSG00000198947|-|chrX:g.32382719:G>T',, ENSG00000198947|-|chrX:g.32663234:A>T',, ENSG00000198947|-|chrX:g.31645891:T>C',, ENSG00000198947|-|chrX:g.32827682:T>C',, ENSG00000…	ENSG00000198947	1	HGNC:2928	223966.06	152322.636	186587.296	209368.88	152192.617	223488.654	6277.786	12896.45994	0	0	0
LLDAVDTYIPVPAR	2	Pat_31B_4.70419.70419.2	ENSG00000178952|TUFM	ENSG00000178952	1	HGNC:12420	294566.36	217890.334	633273.26	579532.7	1492230.93	268449.04	34532.032999999996	8607.6132	0	0	0
EGGTDSQPEWALDR	1	Pat_31B_1.43427.43427.2	ENSG00000178467|P4HTM, ENSG00000178467|+|chr3:g.49039949:G>A',, ENSG00000178467|+|chr3:g.49043558:T>G',, ENSG00000178467|+|chr3:g.49043558:T>G']	ENSG00000178467	1	HGNC:28858	268965.25	408845.28	91498.805	114658.05	140882.9	350069.06	0	23445.984	0	0	0
ESGTDDFNVWIGLHDPK	2	Pat_31B_4.63432.63432.3	ENSG00000115386|REG1A, ENSG00000115386|+|chr2:g.79348784:G>A',, ENSG00000115386|+|chr2:g.79347998:C>A',, ENSG00000115386|+|chr2:g.79348009:T>G',, ENSG00000115386|+|chr2:g.79349133:A>C']	ENSG00000115386	1	HGNC:9951	2612681.12	582221.1699999999	1092454.85	826933.1399999999	1862464.1199999999	1784659.74	45212.03	94375.29000000001	1547.1584	1348.8168	0
TSYVTSVEENTVDVEILR	4	Pat_31B_1.61231.61231.3	ENSG00000134755|DSC2, ENSG00000134755|-|chr18:g.28660078:T>G',, ENSG00000134755|-|chr18:g.28673590:C>G',, ENSG00000134755|-|chr18:g.28666694:C>T',, ENSG00000134755|-|chr18:g.28666694:C>T']	ENSG00000134755	1	HGNC:3036	598684.61	439041.02	1241345.68	1570509.6999999997	518723.806	597208.97	60603.69720000001	27524.795	0	0	0
TFVQEDIYDEFVER	12	Pat_31B_1.64437.64437.2	ENSG00000111275|ALDH2, ENSG00000111275|+|chr12:g.112237780:C>G',, ENSG00000111275|+|chr12:g.112223141:A>G',, ENSG00000111275|+|chr12:g.112221062:G>A',, ENSG00000111275|+|chr12:g.112227712:G>A',, ENSG00000111275|+|chr12:g.112227712:G>A']	ENSG00000111275	1	HGNC:404	2664997.228	8184015.626	1002169.149	1483791.0090000003	1699737.565	3472368.934	45893.556800000006	134579.5098	0	1177.0797	0
DLDPNNVIIEQEER	2	Pat_31B_1.52992.52992.2	ENSG00000121766|ZCCHC17	ENSG00000121766	1	HGNC:30246	84590.3713	130217.57400000001	41185.397000000004	57610.3315	50788.076	140700.312	0	9042.827	0	0	0
SSTVATLQGTPDHGDPR	2	Pat_31B_5.31458.31458.3	ENSG00000099812|MISP, ENSG00000099812|+|chr19:g.757127:G>A']	ENSG00000099812	1	HGNC:27000	151978.1	278656.51	112670.907	150162.51	205778.91	291321.17000000004	0	21701.716	0	0	0
GTQVSYIGQDCR	1	Pat_31B_2.31714.31714.2	ENSG00000148655|LRMDA	ENSG00000148655	1	HGNC:23405	100487.42	31462.507999999998	23337.832000000002	27238.656000000003	32117.292999999998	38762.75	0	2041.4401	0	0	0
ATQQQHDFTLTQTADGR	3	Pat_31B_5.35151.35151.3	ENSG00000253729|PRKDC, ENSG00000253729|-|chr8:g.48701554:G>GT',, ENSG00000253729|-|chr8:g.48825106:A>C',, ENSG00000253729|-|chr8:g.48752677:G>A',, ENSG00000253729|-|chr8:g.48707040:T>C',, ENSG00000253729|-|chr8:g.48736430:G>A',, ENSG00000253729|-|chr8:g.48691338:C>T',, ENSG00000253729|-|chr8:g.48690339:T>C',, ENSG00000253729|-|chr8:g.48769803:C>T',, ENSG00000253729|-|chr8:g.48706987:C>A',, ENSG00…	ENSG00000253729	1	HGNC:9413	361634.99	433213.95	243521.59499999997	349691.897	393931.651	380254.42	19940.8465	26515.062299999998	0	0	0
EAGPSVAVDSSGR	1	Pat_31B_1.25887.25887.2	ENSG00000057294|PKP2, ENSG00000057294|-|chr12:g.32955363:C>T',, ENSG00000057294|-|chr12:g.32955363:C>T']	ENSG00000057294	1	HGNC:9024	119183.12	247990.17	69060.36	81155.96	120189.15	255759.27	0	8907.963	0	0	0
QGPVNLLSDPEQGVEVTGQYER	2	Pat_31B_1.59446.59446.3	ENSG00000055955|ITIH4, ENSG00000055955|-|chr3:g.52852538:G>T',, ENSG00000055955|-|chr3:g.52861211:A>T',, ENSG00000055955|-|chr3:g.52860586:C>T',, ENSG00000055955|-|chr3:g.52850921:G>A',, ENSG00000055955|-|chr3:g.52858542:G>T',, ENSG00000055955|-|chr3:g.52853986:A>G',, ENSG00000055955|-|chr3:g.52848043:C>G',, ENSG00000055955|-|chr3:g.52863268:C>T',, ENSG00000055955|-|chr3:g.52863268:C>T']	ENSG00000055955	1	HGNC:6169	149454.954	229160.58000000002	111824.36799999999	134637.41999999998	109133.728	164887.664	10467.1633	4375.9287	0	0	0
STQAATQVVLNVPETR	1	Pat_31B_4.50728.50728.2	ENSG00000105819|PMPCB	ENSG00000105819	1	HGNC:9119	216373.22	280272.47	63796.164000000004	87761.88	87070.63	209682.67	0	7744.762	0	0	0
IIHEDGYSEEECR	12	Pat_31B_2.30463.30463.3	ENSG00000114353|GNAI2	ENSG00000114353	1	HGNC:4385	11999670.587000001	6722778.490999999	11570953.614	14348517.706	22388554.485	15493726.901999999	197013.244	547309.3927	0	0	0
VVGSSGTQEASVLVTIQQR	2	Pat_31B_5.56120.56120.3	ENSG00000142798|HSPG2, ENSG00000142798|-|chr1:g.22198768:C>T',, ENSG00000142798|-|chr1:g.22159871:A>G',, ENSG00000142798|-|chr1:g.22173967:G>A',, ENSG00000142798|-|chr1:g.22178616:A>G',, ENSG00000142798|-|chr1:g.22191402:G>C',, ENSG00000142798|-|chr1:g.22201203:G>C',, ENSG00000142798|-|chr1:g.22175254:G>C',, ENSG00000142798|-|chr1:g.22178110:C>T',, ENSG00000142798|-|chr1:g.22149941:G>C',, ENSG000…	ENSG00000142798	1	HGNC:5273	619612.61	580232.72	724106.47	681680.43	754200.04	752504.286	31234.394	46732.644	0	0	0
GAGTGGLGLAIEGPSEAK	2	Pat_31B_4.57344.57344.2	ENSG00000128591|FLNC, ENSG00000128591|+|chr7:g.128487762:C>T',, ENSG00000128591|+|chr7:g.128483582:T>C',, ENSG00000128591|+|chr7:g.128494159:C>T',, ENSG00000128591|+|chr7:g.128485123:G>A',, ENSG00000128591|+|chr7:g.128480715:G>A',, ENSG00000128591|+|chr7:g.128486412:G>A',, ENSG00000128591|+|chr7:g.128496611:G>A',, ENSG00000128591|+|chr7:g.128488745:G>A',, ENSG00000128591|+|chr7:g.128493010:C>T',,…	ENSG00000128591	1	HGNC:3756	1156647.6	500809.25	931018.54	1159339.9	1160769.2999999998	1476899.26	51185.07800000001	70796.978	0	1052.4724	0
TEESPASDEAGEK	3	Pat_31B_FT.25085.25085.2	ENSG00000205581|HMGN1, ENSG00000205581|-|chr21:g.40721403:A>T']	ENSG00000205581	1	HGNC:4984	73175.879	205978.298	76994.334	78740.37299999999	173874.34999999998	96476.196	6187.1367	4777.4105	0	0	0
ANDGEGGDEEAGTEEAVPR	2	Pat_31B_FT.24473.24473.3	ENSG00000179604|CDC42EP4, ENSG00000179604|-|chr17:g.71282536:C>T',, ENSG00000179604|-|chr17:g.71282536:C>T']	ENSG00000179604	1	HGNC:17147	54283.316000000006	110237.63	20663.138	33263.797	28876.023	77988.924	0	6276.1826	0	0	0
YSDNWEAITGTGDPEHYLINVCK	1	Pat_31B_4.66576.66576.3	ENSG00000197081|IGF2R, ENSG00000197081|+|chr6:g.160485897:C>T',, ENSG00000197081|+|chr6:g.160482619:G>T',, ENSG00000197081|+|chr6:g.160468848:T>G',, ENSG00000197081|+|chr6:g.160483571:C>A']	ENSG00000197081	1	HGNC:5467	29705.47	33425.473	17871.492	16316.015	25091.982000000004	22873.996	0	0	0	0	0
DAGEGGLSLAVEGPSK	2	Pat_31B_2.54854.54854.2	ENSG00000128591|FLNC, ENSG00000128591|+|chr7:g.128487762:C>T',, ENSG00000128591|+|chr7:g.128483582:T>C',, ENSG00000128591|+|chr7:g.128494159:C>T',, ENSG00000128591|+|chr7:g.128485123:G>A',, ENSG00000128591|+|chr7:g.128480715:G>A',, ENSG00000128591|+|chr7:g.128486412:G>A',, ENSG00000128591|+|chr7:g.128496611:G>A',, ENSG00000128591|+|chr7:g.128488745:G>A',, ENSG00000128591|+|chr7:g.128493010:C>T',,…	ENSG00000128591	1	HGNC:3756	462960.67000000004	264795.18	838920.69	1029849.47	604021.36	510070.94	72969.523	31305.179	0	0	0
NQGGSSWEAPYSR	1	Pat_31B_2.33073.33073.2	ENSG00000162664|ZNF326, ENSG00000162664|+|chr1:g.90475803:C>G',, ENSG00000162664|+|chr1:g.90473212:G>A']	ENSG00000162664	1	HGNC:14104	24125.66	52947.77	22653.36	26573.916	22127.722999999998	54093.793	0	3601.864	0	0	0
ILACDDLDEAAR	2	Pat_31B_1.50496.50496.2	ENSG00000136143|SUCLA2	ENSG00000136143	1	HGNC:11448	725542.0900000001	418483.9	339344.24	309920.9	495409.72	445495.66000000003	9390.624	25501.509	0	0	0
LYGPSSVSFADDFVR	3	Pat_31B_4.64223.64223.2	ENSG00000149257|SERPINH1, ENSG00000149257|+|chr11:g.75282985:G>A',, ENSG00000149257|+|chr11:g.75277731:G>A',, ENSG00000149257|+|chr11:g.75277530:C>T',, ENSG00000149257|+|chr11:g.75277530:C>T']	ENSG00000149257	1	HGNC:1546	245833.28999999998	299234.322	305023.153	284030.446	421709.39300000004	353271.65400000004	16673.206000000002	15830.1874	0	0	0
VIPEDGPAAQNPENVK	3	Pat_31B_2.51080.51080.2	ENSG00000105953|OGDH, ENSG00000105953|+|chr7:g.44747551:C>G',, ENSG00000105953|+|chr7:g.44706443:G>T',, ENSG00000105953|+|chr7:g.44736996:G>C',, ENSG00000105953|+|chr7:g.44734072:C>T',, ENSG00000105953|+|chr7:g.44737221:C>T',, ENSG00000105953|+|chr7:g.44737244:G>T',, ENSG00000105953|+|chr7:g.44706400:G>A',, ENSG00000105953|+|chr7:g.44739836:C>T',, ENSG00000105953|+|chr7:g.44739836:C>T']	ENSG00000105953	1	HGNC:8124	3168531.82	2377079.04	694451.2050000001	846994.196	1365963.2000000002	1329532.3339999998	24906.892999999996	86744.02739999999	0	0	0
NGQVIGIGAGQQSR	2	Pat_31B_5.37358.37358.2	ENSG00000138363|ATIC, ENSG00000138363|+|chr2:g.216213943:T>G',, ENSG00000138363|+|chr2:g.216190020:C>G',, ENSG00000138363|+|chr2:g.216199695:G>T',, ENSG00000138363|+|chr2:g.216199695:G>T']	ENSG00000138363	1	HGNC:794	155145.993	241521.94400000002	154100.457	163995.366	156924.40600000002	336378.555	0	17730.782	0	0	0
YFSYDCGADFPGVPLAPPR	1	Pat_31B_5.67807.67807.3	ENSG00000172037|LAMB2, ENSG00000172037|-|chr3:g.49158923:G>A',, ENSG00000172037|-|chr3:g.49160684:C>T',, ENSG00000172037|-|chr3:g.49162722:C>A',, ENSG00000172037|-|chr3:g.49167419:C>T',, ENSG00000172037|-|chr3:g.49158763:C>T',, ENSG00000172037|-|chr3:g.49163902:G>C',, ENSG00000172037|-|chr3:g.49166533:G>A',, ENSG00000172037|-|chr3:g.49167684:C>T',, ENSG00000172037|-|chr3:g.49167684:C>T']	ENSG00000172037	1	HGNC:6487	108103.4	52326.176	128193.484	122817.46	118977.19	48453.184	6148.1587	3370.0476	0	0	0
LVTPEDDELDELRPGQR	2	Pat_31B_1.55187.55187.3	ENSG00000103043|VAC14, ENSG00000103043|-|chr16:g.70817412:G>C',, ENSG00000103043|-|chr16:g.70778454:G>A']	ENSG00000103043	1	HGNC:25507	1803153.65	1744126.4	3036448.15	2386616.6	2260323.9000000004	1648914.96	160479.875	96210.647	0	0	0
EVYEHVYETVDISSSPEVR	1	Pat_31B_2.52820.52820.3	ENSG00000148943|LIN7C	ENSG00000148943	1	HGNC:17789	110827.19	124930.73	123233.22	111147.37	87604.25	118524.16	4135.0645	4960.762	0	0	0
QQELTHQEHR	12	Pat_31B_1.11015.11015.2	ENSG00000035403|VCL, ENSG00000035403|+|chr10:g.75843224:C>CA',, ENSG00000035403|+|chr10:g.75855443:G>A',, ENSG00000035403|+|chr10:g.75871719:C>T',, ENSG00000035403|+|chr10:g.75867021:G>A',, ENSG00000035403|+|chr10:g.75867021:G>A']	ENSG00000035403	1	HGNC:12665	2197634.227	1555932.7950000002	1185527.2186	1522836.4330000002	1216227.3947	2022425.7140000002	15923.562399999999	68929.5467	0	0	0
SYGEEDFEYHR	5	Pat_31B_1.33119.33119.2	ENSG00000164889|SLC4A2, ENSG00000164889|+|chr7:g.150771789:G>A',, ENSG00000164889|+|chr7:g.150773115:A>T',, ENSG00000164889|+|chr7:g.150763944:G>A',, ENSG00000164889|+|chr7:g.150763944:G>A']	ENSG00000164889	1	HGNC:11028	1942865.7400000002	602378.1499999999	332009.30999999994	412061.56299999997	358232.83	581227.5	14110.5004	37761.7317	0	0	0
VAGHPNIVINNAAGNFISPTER	1	Pat_31B_5.56423.56423.3	ENSG00000104325|DECR1	ENSG00000104325	1	HGNC:2753	74933.09	54349.17	103338.13	91614.28	141507.86	57209.3	7097.991	4262.089	0	0	0
ASSQSAPSPDVGSGVQT	2	Pat_31B_1.36687.36687.2	ENSG00000127838|PNKD	ENSG00000127838	1	HGNC:9153	98960.62	251604.06	24546.17	45698.902	32558.645	212331.38	0	9975.928	0	0	0
SSGPGGQNVNK	1	Pat_31B_4.22660.22660.2	ENSG00000167862|MRPL58, ENSG00000167862|+|chr17:g.73016489:C>T',, ENSG00000167862|+|chr17:g.73016489:C>T']	ENSG00000167862	1	HGNC:5359	113894.79	79934.27	47760.79	47872.758	61303.312000000005	97127.445	0	6190.1743	0	0	0
GPGDLEAPSNLVISER	2	Pat_31B_2.56086.56086.2	ENSG00000111799|COL12A1, ENSG00000111799|-|chr6:g.75823429:A>G',, ENSG00000111799|-|chr6:g.75884880:T>C',, ENSG00000111799|-|chr6:g.75834978:G>C',, ENSG00000111799|-|chr6:g.75890675:C>A',, ENSG00000111799|-|chr6:g.75884843:T>G',, ENSG00000111799|-|chr6:g.75848654:A>C',, ENSG00000111799|-|chr6:g.75816199:C>T',, ENSG00000111799|-|chr6:g.75829158:T>G',, ENSG00000111799|-|chr6:g.75811728:A>G',, ENSG0…	ENSG00000111799	1	HGNC:2188	377857.93	444657.31	308892.54	463361.04000000004	347950.38	793164.5800000001	14848.413	35561.688	0	0	0
QHELLSQEQSVNQLEDDGER	2	Pat_31B_1.44361.44361.3	ENSG00000167880|EVPL, ENSG00000167880|-|chr17:g.74006272:C>A',, ENSG00000167880|-|chr17:g.74015086:C>T',, ENSG00000167880|-|chr17:g.74011575:G>C',, ENSG00000167880|-|chr17:g.74011633:G>A',, ENSG00000167880|-|chr17:g.74011633:G>A']	ENSG00000167880	1	HGNC:3503	74137.932	149582.683	112873.319	139062.998	94618.8447	146203.407	6567.598000000001	7235.9424	0	0	0
VENQENVSNLVIEDTELK	8	Pat_31B_1.62477.62477.3	ENSG00000131236|CAP1	ENSG00000131236	1	HGNC:20040	803821.1300000001	935901.796	752619.4929999999	723116.0730000001	977655.9880000001	795241.907	28623.547	41562.577099999995	0	0	0
GQSSWGTGESFR	1	Pat_31B_4.35888.35888.2	ENSG00000176619|LMNB2	ENSG00000176619	1	HGNC:6638	258537.5	101733.11	233254.34	234352.39	445325.56	206625.69	8505.905	6275.885	0	0	0
APASEEEFQFLR	1	Pat_31B_2.56702.56702.2	ENSG00000140464|PML, ENSG00000140464|+|chr15:g.74328116:A>G',, ENSG00000140464|+|chr15:g.74328141:G>T',, ENSG00000140464|+|chr15:g.74335397:T>C',, ENSG00000140464|+|chr15:g.74336633:T>C',, ENSG00000140464|+|chr15:g.74337107:G>A',, ENSG00000140464|+|chr15:g.74327868:A>G',, ENSG00000140464|+|chr15:g.74327868:A>G']	ENSG00000140464	1	HGNC:9113	250315.03	440535	290585.25	247514.34	306351.94	571424.75	0	27021.11	0	0	0
VETCGCAEGYAR	1	Pat_31B_1.23952.23952.2	ENSG00000157538|VPS26C	ENSG00000157538	1	HGNC:3044	252319.4	158822.78	99768.75	110621.375	148383.97	227889.47	0	8169.849	0	0	0
APEDAGPQPGSYEIR	2	Pat_31B_1.42129.42129.2	ENSG00000051620|HEBP2, ENSG00000051620|+|chr6:g.138727239:G>C']	ENSG00000051620	1	HGNC:15716	500652.09	460266.96	266788.17	303996.03	324670.24	520706.04000000004	7306.5645	26716.754999999997	0	0	0
ILVGPSEIGDASK	3	Pat_31B_4.59937.59937.2	ENSG00000128591|FLNC, ENSG00000128591|+|chr7:g.128487762:C>T',, ENSG00000128591|+|chr7:g.128483582:T>C',, ENSG00000128591|+|chr7:g.128494159:C>T',, ENSG00000128591|+|chr7:g.128485123:G>A',, ENSG00000128591|+|chr7:g.128480715:G>A',, ENSG00000128591|+|chr7:g.128486412:G>A',, ENSG00000128591|+|chr7:g.128496611:G>A',, ENSG00000128591|+|chr7:g.128488745:G>A',, ENSG00000128591|+|chr7:g.128493010:C>T',,…	ENSG00000128591	1	HGNC:3756	1017544.25	591800.63	1615948.81	1866614.6400000001	1336697.94	943966.89	76020.28450000001	63691.495	0	0	0
SEDTGLDSVATR	1	Pat_31B_1.29220.29220.2	ENSG00000172046|USP19, ENSG00000172046|-|chr3:g.49148992:G>A',, ENSG00000172046|-|chr3:g.49154673:C>T',, ENSG00000172046|-|chr3:g.49147760:C>A',, ENSG00000172046|-|chr3:g.49147760:C>A']	ENSG00000172046	1	HGNC:12617	224989.25	460352.28	141017.53	175691.9	150837.19	316449.8	0	14841.935	0	0	0
DPSASPGDAGEQAIR	2	Pat_31B_1.28495.28495.2	ENSG00000035403|VCL, ENSG00000035403|+|chr10:g.75843224:C>CA',, ENSG00000035403|+|chr10:g.75855443:G>A',, ENSG00000035403|+|chr10:g.75871719:C>T',, ENSG00000035403|+|chr10:g.75867021:G>A',, ENSG00000035403|+|chr10:g.75867021:G>A']	ENSG00000035403	1	HGNC:12665	252304.815	352485.31	547994.56	515116.59	1289555.06	372577.82999999996	249497.023	12763.296999999999	12763.296999999999	0	0
AGEDAVWVLDSGSVR	1	Pat_31B_2.57828.57828.2	ENSG00000165661|QSOX2, ENSG00000165661|-|chr9:g.139110619:A>G',, ENSG00000165661|-|chr9:g.139101100:C>T']	ENSG00000165661	1	HGNC:30249	97237.13	101938.58	64083.48	67926.8	107181.266	91506.99	5120.28	5770.3174	0	0	0
LGIFGDTEDVAGK	1	Pat_31B_4.64060.64060.2	ENSG00000074370|ATP2A3	ENSG00000074370	1	HGNC:813	174048.47	78707.34	120240.625	84718.33	414839.1	123989.25	5886.3384	5535.835999999999	0	0	0
FEDGVLDPDYPR	9	Pat_31B_1.54392.54392.2	ENSG00000109072|VTN, ENSG00000109072|-|chr17:g.26694894:C>T',, ENSG00000109072|-|chr17:g.26694404:G>A']	ENSG00000109072	1	HGNC:12724	7497000.496	5738150.096000001	3676536.49	9697205.654	10428596.09	6179645.3	283051.5784	207721.22239999997	0	0	0
QVGYENAGTVEFLVDR	1	Pat_31B_2.58385.58385.2	ENSG00000173599|PC, ENSG00000173599|-|chr11:g.66639309:G>A',, ENSG00000173599|-|chr11:g.66617828:C>T',, ENSG00000173599|-|chr11:g.66617146:C>T',, ENSG00000173599|-|chr11:g.66618659:G>A',, ENSG00000173599|-|chr11:g.66619351:C>T',, ENSG00000173599|-|chr11:g.66631410:C>A',, ENSG00000173599|-|chr11:g.66619370:G>A',, ENSG00000173599|-|chr11:g.66619370:G>A']	ENSG00000173599	1	HGNC:8636	395128.97	136287.39	118707.164	108407.65	94194.69	99534.23	3811.4058	5755.802	0	0	0
ELCEVDEDGDSWLQVTR	1	Pat_31B_1.57617.57617.3	ENSG00000095319|NUP188, ENSG00000095319|+|chr9:g.131762021:G>T',, ENSG00000095319|+|chr9:g.131764211:C>A']	ENSG00000095319	1	HGNC:17859	45796.504	73031.03	37542.258	36875.047	45051.277	75707.984	0	4462.8027	0	0	0
LGAPENSGISTLER	1	Pat_31B_2.49396.49396.2	ENSG00000152767|FARP1, ENSG00000152767|+|chr13:g.98896776:C>T',, ENSG00000152767|+|chr13:g.99047679:G>A',, ENSG00000152767|+|chr13:g.99047679:G>A']	ENSG00000152767	1	HGNC:3591	729730.06	473955.03	223499.55	294997.56	281413.66	582439.6	0	26308.475	0	0	0
DNVDDPTGNFR	4	Pat_31B_1.34203.34203.2	ENSG00000169223|LMAN2	ENSG00000169223	1	HGNC:16986	1288334.832	831073.8779999999	485929.159	530749.997	788716.76	907840.844	0	40551.4962	0	0	0
LAPITSDPTEATAVGAVEASFK	7	Pat_31B_5.69903.69903.2	ENSG00000067225|PKM	ENSG00000067225	1	HGNC:9021	16204420.780000001	10511476.21	9553160.98	9541643.78	6288608.46	21087851.189999998	27375.535	750493.0989999999	8984.458	0	0
SDSELNSEVAAR	1	Pat_31B_FT.28131.28131.2	ENSG00000071967|CYBRD1, ENSG00000071967|+|chr2:g.172411224:C>T',, ENSG00000071967|+|chr2:g.172398103:G>A',, ENSG00000071967|+|chr2:g.172411306:T>C',, ENSG00000071967|+|chr2:g.172411306:T>C']	ENSG00000071967	1	HGNC:20797	86041.84	62002.207	55267.992	24135.59	19828.387	36455.805	0	893.4830000000001	0	0	0
EGDYVLFHHEGGVDVGDVDAK	6	Pat_31B_2.55353.55353.4	ENSG00000131473|ACLY, ENSG00000131473|-|chr17:g.40028421:G>C',, ENSG00000131473|-|chr17:g.40028371:C>G',, ENSG00000131473|-|chr17:g.40062812:C>T',, ENSG00000131473|-|chr17:g.40030110:C>G',, ENSG00000131473|-|chr17:g.40030110:C>G']	ENSG00000131473	1	HGNC:115	1911713.3800000001	3822582.21	1429311.031	1846971.085	1414167.37	3038006.74	73245.9996	183782.37099999998	1989.7344	1830.3120000000001	0
TFEHVTSEIGAEEAEEVGVEHLLR	2	Pat_31B_2.65624.65624.4	ENSG00000103035|PSMD7, ENSG00000103035|+|chr16:g.74334057:T>C',, ENSG00000103035|+|chr16:g.74334057:T>C']	ENSG00000103035	1	HGNC:9565	173172.96000000002	159761.44	167276.71000000002	163593	153863.25	284404.31	0	12621.686099999999	0	0	0
AEAEQSVTCAHCR	1	Pat_31B_1.16702.16702.3	ENSG00000074755|ZZEF1, ENSG00000074755|-|chr17:g.3947644:T>C',, ENSG00000074755|-|chr17:g.3953102:A>G',, ENSG00000074755|-|chr17:g.3999215:G>A']	ENSG00000074755	1	HGNC:29027	60238.117	104764.86	41984.805	59483.03	50101.992	73980.47	2451.4587	1836.2787	0	0	0
SLEGSDDAVLLQR	1	Pat_31B_1.49763.49763.2	ENSG00000198947|DMD, ENSG00000198947|-|chrX:g.32663143:G>T',, ENSG00000198947|-|chrX:g.31950232:C>T',, ENSG00000198947|-|chrX:g.31893307:T>G',, ENSG00000198947|-|chrX:g.32503153:C>A',, ENSG00000198947|-|chrX:g.32430012:A>T',, ENSG00000198947|-|chrX:g.32382719:G>T',, ENSG00000198947|-|chrX:g.32663234:A>T',, ENSG00000198947|-|chrX:g.31645891:T>C',, ENSG00000198947|-|chrX:g.32827682:T>C',, ENSG00000…	ENSG00000198947	1	HGNC:2928	213565.94	165368.56	195157.77	239422.03	188082.83	230808.05	8760.248	14602.613000000001	0	0	0
TATSEYQTFFNPR	2	Pat_31B_4.51726.51726.2	ENSG00000180210|F2, ENSG00000180210|+|chr11:g.46745003:C>T',, ENSG00000180210|+|chr11:g.46748264:G>A',, ENSG00000180210|+|chr11:g.46747708:G>A',, ENSG00000180210|+|chr11:g.46747708:G>A']	ENSG00000180210	1	HGNC:3535	1484202.12	1416549.9	1041414.3600000001	1049678.74	1052671.81	845927.15	36736.478	33348.489	0	0	0
QYTSFHFASLEDVQAK	1	Pat_31B_5.58785.58785.3	ENSG00000057149|SERPINB3, ENSG00000057149|-|chr18:g.61322995:T>C',, ENSG00000057149|-|chr18:g.61325752:G>A']	ENSG00000057149	1	HGNC:10569	254192.22	96255	798711.06	837999.6	423631.06	142880.34	38958.656	6468.3013	0	0	0
LSNTGEYESQR	2	Pat_31B_1.23246.23246.2	ENSG00000127838|PNKD	ENSG00000127838	1	HGNC:9153	1757087.3	840075.04	202667.64800000002	279750.48	389890.9	843711.4199999999	0	46854.8614	0	0	0
ELDENVEYEER	1	Pat_31B_FT.36394.36394.2	ENSG00000117222|RBBP5, ENSG00000117222|-|chr1:g.205083945:C>T',, ENSG00000117222|-|chr1:g.205083945:C>T']	ENSG00000117222	1	HGNC:9888	10701.567	19542.498	12542.013	15109.538	27984.266	22794.957000000002	0	583.6791	0	0	0
STSLDVEPIYTFR	1	Pat_31B_4.58825.58825.2	ENSG00000115808|STRN, ENSG00000115808|-|chr2:g.37113870:T>C',, ENSG00000115808|-|chr2:g.37085056:G>A',, ENSG00000115808|-|chr2:g.37111075:C>G',, ENSG00000115808|-|chr2:g.37111075:C>G']	ENSG00000115808	1	HGNC:11424	322258.62	217160.25	227811.88	234822.83	235014.75	301279.47	11209.892	13096.294	0	0	0
LSSQEAASSFGDDR	1	Pat_31B_1.39782.39782.2	ENSG00000175198|PCCA, ENSG00000175198|+|chr13:g.100992438:A>G',, ENSG00000175198|+|chr13:g.100992438:A>G']	ENSG00000175198	1	HGNC:8653	1196585.6	372030.16	384798.28	336711.44	700636.94	466440.7	0	5811.5396	0	0	0
ALGFEAAESSLTK	2	Pat_31B_4.59500.59500.2	ENSG00000125999|BPIFB1, ENSG00000125999|+|chr20:g.31891831:G>T',, ENSG00000125999|+|chr20:g.31894729:C>A',, ENSG00000125999|+|chr20:g.31876631:C>T',, ENSG00000125999|+|chr20:g.31876618:C>T',, ENSG00000125999|+|chr20:g.31890751:C>G']	ENSG00000125999	1	HGNC:16108	318138.43	246803.67	1149153	395397.39	744131.97	351458.12	29044.288	30079.023	0	0	0
VQEAPIDEHWIIECNDGVFQR	1	Pat_31B_2.62239.62239.3	ENSG00000130005|GAMT	ENSG00000130005	1	HGNC:4136	56717.687999999995	30398.82	32881.957	35316.285	36618.875	30614.164	3452.5754	875.4246	0	0	0
DSPSVWAAVPGK	5	Pat_31B_5.56068.56068.2	ENSG00000108518|PFN1	ENSG00000108518	1	HGNC:8881	1168188.384	624322.066	5582288.89	3404146.77	13580921.44	1047803.524	97812.7504	30582.308800000003	0	0	0
HETAQQLEVLEQQSTSLGQDAR	1	Pat_31B_4.52175.52175.3	ENSG00000130702|LAMA5, ENSG00000130702|-|chr20:g.60912928:C>T',, ENSG00000130702|-|chr20:g.60886269:G>A',, ENSG00000130702|-|chr20:g.60902628:C>A',, ENSG00000130702|-|chr20:g.60894013:C>T',, ENSG00000130702|-|chr20:g.60885597:C>G',, ENSG00000130702|-|chr20:g.60900586:G>A',, ENSG00000130702|-|chr20:g.60899242:C>T',, ENSG00000130702|-|chr20:g.60892429:G>T',, ENSG00000130702|-|chr20:g.60903921:A>G',…	ENSG00000130702	1	HGNC:6485	51895.76	72716.484	62099.434	64338.125	74828.54	78819.164	0	4968.1074	0	0	0
LSEGSQPAEEEEDQETPSR	2	Pat_31B_FT.30392.30392.3	ENSG00000100813|ACIN1, ENSG00000100813|-|chr14:g.23548787:C>CGTGAAT',, ENSG00000100813|-|chr14:g.23548063:TCAGCTGATTCAGGCTGACTCAGACGCCTTG>T',, ENSG00000100813|-|chr14:g.23549120:AT>A',, ENSG00000100813|-|chr14:g.23532193:T>C',, ENSG00000100813|-|chr14:g.23549319:A>G',, ENSG00000100813|-|chr14:g.23549785:T>C',, ENSG00000100813|-|chr14:g.23548169:C>T',, ENSG00000100813|-|chr14:g.23549568:A>G',, ENS…	ENSG00000100813	1	HGNC:17066	21065.712	83890.712	14852.9138	19274.928	17291.102700000003	72240.037	1422.0588	2463.9913	0	0	0
AYTGFSSNSER	1	Pat_31B_2.26911.26911.2	ENSG00000115241|PPM1G	ENSG00000115241	1	HGNC:9278	137823.89	168765.72	103613.86	118991.02	133555.19	370345.8	0	14089.37	0	0	0
VEPADASGTEK	6	Pat_31B_1.32667.32667.2	ENSG00000143149|ALDH9A1, ENSG00000143149|-|chr1:g.165648813:C>G',, ENSG00000143149|-|chr1:g.165636556:C>T',, ENSG00000143149|-|chr1:g.165636556:C>T']	ENSG00000143149	1	HGNC:412	7927803.1899999995	4491189.65	3937955.16	3911156.7700000005	3593303.4200000004	9476543.099999998	21293.459	307466.08400000003	0	0	0
CLPSACEVVTGSPR	1	Pat_31B_4.48996.48996.2	ENSG00000110799|VWF, ENSG00000110799|-|chr12:g.6103273:C>T',, ENSG00000110799|-|chr12:g.6061559:C>T',, ENSG00000110799|-|chr12:g.6153534:T>C',, ENSG00000110799|-|chr12:g.6076667:G>T',, ENSG00000110799|-|chr12:g.6126022:G>T',, ENSG00000110799|-|chr12:g.6103655:A>G',, ENSG00000110799|-|chr12:g.6128307:C>T',, ENSG00000110799|-|chr12:g.6166041:G>A']	ENSG00000110799	1	HGNC:12726	111781.5	199453.61	109473.68	135189.61	137045.67	158747.81	0	6753.704000000001	0	0	0
GSTLDLSDLEAEK	1	Pat_31B_1.58834.58834.2	ENSG00000099194|SCD, ENSG00000099194|+|chr10:g.102120629:C>A',, ENSG00000099194|+|chr10:g.102112215:C>T']	ENSG00000099194	1	HGNC:10571	42187.668	56655.19	84029.71	147600.48	74640.836	65564.52	2922.4194	3456.9883	0	0	0
ILASTQFEPTAAR	1	Pat_31B_5.52636.52636.2	ENSG00000164307|ERAP1, ENSG00000164307|-|chr5:g.96129535:T>C',, ENSG00000164307|-|chr5:g.96098915:C>T',, ENSG00000164307|-|chr5:g.96112209:C>T',, ENSG00000164307|-|chr5:g.96112209:C>T']	ENSG00000164307	1	HGNC:18173	369261.8	235274.27	155029.02	120520.84	213065.95	214697.92	0	12138.336000000001	0	0	0
LNDGNEYLFQAK	1	Pat_31B_4.57197.57197.2	ENSG00000115306|SPTBN1, ENSG00000115306|+|chr2:g.54873104:G>A',, ENSG00000115306|+|chr2:g.54858311:G>A',, ENSG00000115306|+|chr2:g.54880747:T>C',, ENSG00000115306|+|chr2:g.54826301:G>A',, ENSG00000115306|+|chr2:g.54895588:C>T',, ENSG00000115306|+|chr2:g.54876782:C>T',, ENSG00000115306|+|chr2:g.54853150:G>A',, ENSG00000115306|+|chr2:g.54853150:G>A']	ENSG00000115306	1	HGNC:11275	752160.75	321183.94	380189.38	345604.53	942958.56	226666.17	13111.908000000001	8577.4795	0	0	0
AAEDDEDDDVDTK	13	Pat_31B_FT.26463.26463.2	ENSG00000187514|PTMA, ENSG00000187514|+|chr2:g.232575277:C>A']	ENSG00000187514	1	HGNC:9623	3381232.765	10954809.004999999	2340436.478	2909840.1380000003	2713889.451	10185327.588	1715.2695	384378.66126	7288.281	0	0
SLEYLDLSFNQIAR	5	Pat_31B_4.69537.69537.2	ENSG00000139329|LUM, ENSG00000139329|-|chr12:g.91502123:A>C']	ENSG00000139329	1	HGNC:6724	1091774.2	359574.474	2515566.69	2843304.77	6064833.24	688957.666	110428.03899999999	19006.6483	0	0	0
DDDGALHAACQVQPSATLDAAQPR	1	Pat_31B_1.48143.48143.3	ENSG00000109610|SOD3, ENSG00000109610|+|chr4:g.24801412:G>A']	ENSG00000109610	1	HGNC:11181	37012.543	69525.34	24674.468999999997	60337.844000000005	46125.543	88614.914	0	7433.722	0	0	0
DLGTESQIFISR	2	Pat_31B_4.54093.54093.2	ENSG00000057608|GDI2, ENSG00000057608|-|chr10:g.5827857:A>G',, ENSG00000057608|-|chr10:g.5808593:C>T',, ENSG00000057608|-|chr10:g.5808593:C>T']	ENSG00000057608	1	HGNC:4227	1121638.24	792480	867176.22	789837.28	1081185.28	833983.76	40316.399	34790.141	0	0	0
AGPGTLSVTIEGPSK	4	Pat_31B_5.55870.55870.2	ENSG00000136068|FLNB, ENSG00000136068|+|chr3:g.58134543:G>A',, ENSG00000136068|+|chr3:g.58062899:C>G',, ENSG00000136068|+|chr3:g.58121746:A>G',, ENSG00000136068|+|chr3:g.58089697:G>T',, ENSG00000136068|+|chr3:g.58095423:G>T',, ENSG00000136068|+|chr3:g.58095424:A>T',, ENSG00000136068|+|chr3:g.58127630:G>T',, ENSG00000136068|+|chr3:g.58128446:A>G',, ENSG00000136068|+|chr3:g.58108954:C>A',, ENSG0000…	ENSG00000136068	1	HGNC:3755	1182253.206	600284.94	1401040	995262.48	1754028.45	781769.94	47063.0245	31275.8761	0	0	0
QLQEETPPGGPLTEALPPAR	1	Pat_31B_2.58953.58953.3	ENSG00000147684|NDUFB9, ENSG00000147684|+|chr8:g.125562074:G>A',, ENSG00000147684|+|chr8:g.125562122:C>T',, ENSG00000147684|+|chr8:g.125562122:C>T']	ENSG00000147684	1	HGNC:7704	236570.98	134900.48	166613.02	191970.84	120664.914	123876.11	8748.389000000001	6603.5923	0	0	0
AAATPESQEPQAK	5	Pat_31B_1.28323.28323.2	ENSG00000175130|MARCKSL1, ENSG00000175130|-|chr1:g.32800671:C>T']	ENSG00000175130	1	HGNC:7142	4212685.32	7657198.46	2442661.836	2322335.075	2144508.664	5404833.419999999	0	247526.59	0	0	0
GGELVYTDSEAR	6	Pat_31B_1.33540.33540.2	ENSG00000178209|PLEC, ENSG00000178209|-|chr8:g.145008183:C>T',, ENSG00000178209|-|chr8:g.144995759:G>A',, ENSG00000178209|-|chr8:g.145016667:C>T',, ENSG00000178209|-|chr8:g.144994888:G>A',, ENSG00000178209|-|chr8:g.144996236:C>G',, ENSG00000178209|-|chr8:g.145010020:G>A',, ENSG00000178209|-|chr8:g.144996968:C>T',, ENSG00000178209|-|chr8:g.144990901:C>T',, ENSG00000178209|-|chr8:g.145001648:C>T',,…	ENSG00000178209	1	HGNC:9069	3250530.5	9152588.3	2802144.026	3980357.55	2932450.0500000003	6815614.12	20213.0912	183013.03	0	0	0
FNVANGGPAPDVVSDK	1	Pat_31B_4.56181.56181.2	ENSG00000154330|PGM5, ENSG00000154330|+|chr9:g.71094399:G>A',, ENSG00000154330|+|chr9:g.71002409:T>G',, ENSG00000154330|+|chr9:g.71002409:T>G']	ENSG00000154330	1	HGNC:8908	43556.043	21797.596	112000.39	95195.15	159638.8	29049.799	5232.7354	3796.0198	0	0	0
VTAAPQSVCALR	2	Pat_31B_5.44632.44632.2	ENSG00000175899|A2M, ENSG00000175899|-|chr12:g.9266045:T>G',, ENSG00000175899|-|chr12:g.9243017:G>A',, ENSG00000175899|-|chr12:g.9225335:G>A',, ENSG00000175899|-|chr12:g.9262610:C>T',, ENSG00000175899|-|chr12:g.9268363:T>G',, ENSG00000175899|-|chr12:g.9251347:A>C',, ENSG00000175899|-|chr12:g.9259171:C>A',, ENSG00000175899|-|chr12:g.9229357:T>G',, ENSG00000175899|-|chr12:g.9242554:G>A',, ENSG00000…	ENSG00000175899	1	HGNC:7	1116728.22	836367.38	1122878.3199999998	936977.03	830497.8200000001	442130.445	95055.873	23616.698	4491.585	0	0
LGGVSSTEELDIR	1	Pat_31B_2.51812.51812.2	ENSG00000155827|RNF20, ENSG00000155827|+|chr9:g.104312898:G>A',, ENSG00000155827|+|chr9:g.104302775:G>T',, ENSG00000155827|+|chr9:g.104302775:G>T']	ENSG00000155827	1	HGNC:10062	242760.45	497891.72	198635.03	235860.16	171426.75	404471.75	0	16200.118999999999	0	0	0
LDQEDALLGSYPVDDGCR	4	Pat_31B_1.56660.56660.2	ENSG00000105254|TBCB, ENSG00000105254|+|chr19:g.36616372:T>C',, ENSG00000105254|+|chr19:g.36606478:G>A',, ENSG00000105254|+|chr19:g.36606478:G>A']	ENSG00000105254	1	HGNC:1989	1396431.9849999999	684124.6070000001	972330.12	834452.0800000001	1126687.55	612010.973	64887.40340000001	29882.1155	0	0	0
EGWPSSAYGVTK	3	Pat_31B_5.49579.49579.2	ENSG00000159228|CBR1, ENSG00000159228|+|chr21:g.37444776:G>A']	ENSG00000159228	1	HGNC:1548	2289319.66	847075.9340000001	3303822.87	2064356.4300000002	3540293.23	934522.064	91758.357	29983.607600000003	0	0	0
ACNLDVILGFDGSR	11	Pat_31B_4.65952.65952.2	ENSG00000163359|COL6A3, ENSG00000163359|-|chr2:g.238249544:GA>G',, ENSG00000163359|-|chr2:g.238280477:G>A',, ENSG00000163359|-|chr2:g.238283189:G>A',, ENSG00000163359|-|chr2:g.238296320:C>T',, ENSG00000163359|-|chr2:g.238253406:C>T',, ENSG00000163359|-|chr2:g.238247734:C>G',, ENSG00000163359|-|chr2:g.238283510:C>T',, ENSG00000163359|-|chr2:g.238280852:G>A',, ENSG00000163359|-|chr2:g.238289588:G>A…	ENSG00000163359	1	HGNC:2213	2490667.43	1023427.469	3839340.4	5415462.510000001	4451948.34	1254428.059	246259.87339999998	35710.9897	760.4538	0	0
YVGVSSDSVGGFR	1	Pat_31B_4.46914.46914.2	ENSG00000113282|CLINT1	ENSG00000113282	1	HGNC:23186	936402.7	471885.28	644459.8	679908.94	806589.4	437303.72	50251.027	30824.498	0	0	0
FGQGVHHAAGQAGNEAGR	4	Pat_31B_4.20868.20868.3	ENSG00000189001|SBSN, ENSG00000189001|-|chr19:g.36018588:G>A']	ENSG00000189001	1	HGNC:24950	353566.7	488385.30000000005	779914.22	953665.68	187738.106	373953.185	33976.157999999996	10083.8306	0	0	0
GGDISVCEWYQR	6	Pat_31B_5.47946.47946.2	ENSG00000126267|COX6B1	ENSG00000126267	1	HGNC:2280	21889651.4	1549630.1999999997	3052950.8600000003	2017450.81	2916028.85	1171014.486	67392.43160000001	27470.0331	0	0	0
SQETECTYFSTPLLLGK	10	Pat_31B_4.68402.68402.2	ENSG00000146701|MDH2, ENSG00000146701|+|chr7:g.75693709:G>A',, ENSG00000146701|+|chr7:g.75693709:G>A']	ENSG00000146701	1	HGNC:6971	9734650.45	2250403.6210000003	2742434.5689999997	2036854.8949999998	3924091.4499999997	2035700.106	50578.6201	81400.37	0	0	0
HYEAEHEYYER	4	Pat_31B_1.18216.18216.3	ENSG00000178567|EPM2AIP1, ENSG00000178567|-|chr3:g.37034244:C>T',, ENSG00000178567|-|chr3:g.37033461:C>G']	ENSG00000178567	1	HGNC:19735	589090.1	683014.39	482073.23	593088.44	409968.636	666284.4	26988.9087	39624.601	0	0	0
VINEPTAAALAYGLDK	5	Pat_31B_4.68177.68177.2	ENSG00000113013|HSPA9, ENSG00000113013|-|chr5:g.137897475:C>T']	ENSG00000113013	1	HGNC:5244	2125033.23	675926.7710000001	1846092.295	1307295.98	2417842.0900000003	520817.341	58602.805799999995	24857.5026	0	0	0
EAVCIVLSDDTCSDEK	5	Pat_31B_1.56628.56628.2	ENSG00000165280|VCP, ENSG00000165280|-|chr9:g.35068023:G>A',, ENSG00000165280|-|chr9:g.35062113:C>T',, ENSG00000165280|-|chr9:g.35059116:G>T',, ENSG00000165280|-|chr9:g.35061087:A>T']	ENSG00000165280	1	HGNC:12666	2398880.17	2232523.88	4108286.376	3950444.655	6310060.76	3096662.97	176502.06	161889.1314	0	0	0
LLDAQLSTGGIVDPSK	7	Pat_31B_5.65297.65297.2	ENSG00000178209|PLEC, ENSG00000178209|-|chr8:g.145008183:C>T',, ENSG00000178209|-|chr8:g.144995759:G>A',, ENSG00000178209|-|chr8:g.145016667:C>T',, ENSG00000178209|-|chr8:g.144994888:G>A',, ENSG00000178209|-|chr8:g.144996236:C>G',, ENSG00000178209|-|chr8:g.145010020:G>A',, ENSG00000178209|-|chr8:g.144996968:C>T',, ENSG00000178209|-|chr8:g.144990901:C>T',, ENSG00000178209|-|chr8:g.145001648:C>T',,…	ENSG00000178209	1	HGNC:9069	4734129.005	2786850.7240000004	7953492.029999999	7279730.914	12477138.23	3405004.5999999996	890771.6267	210601.43480000002	18333.064	3382.1688000000004	0
VGVKPVGSDPDFQPELSGAGSR	2	Pat_31B_4.55805.55805.3	ENSG00000091164|TXNL1	ENSG00000091164	1	HGNC:12436	778537.8300000001	280241.77	515273.36	495956.06999999995	540993.49	294788.36	27766.8373	17938.026	0	0	0
EVYQQQQYGSGGR	2	Pat_31B_2.20630.20630.2	ENSG00000197451|HNRNPAB	ENSG00000197451	1	HGNC:5034	172385.237	156686.446	92203.313	89701.878	123463.01199999999	152545.546	0	5758.1503999999995	0	0	0
RPGGEPSPEGTTGQSYNQYSQR	5	Pat_31B_4.26546.26546.3	ENSG00000115414|FN1, ENSG00000115414|-|chr2:g.216257711:C>T',, ENSG00000115414|-|chr2:g.216271134:C>T',, ENSG00000115414|-|chr2:g.216226799:A>G',, ENSG00000115414|-|chr2:g.216240008:T>C',, ENSG00000115414|-|chr2:g.216240420:T>C',, ENSG00000115414|-|chr2:g.216270961:T>C',, ENSG00000115414|-|chr2:g.216270993:T>C',, ENSG00000115414|-|chr2:g.216256459:G>A',, ENSG00000115414|-|chr2:g.216229667:C>T',, …	ENSG00000115414	1	HGNC:3778	86336.991	75295.88799999999	175849.641	168160.294	101112.91500000001	117492.26699999999	4840.5091	5055.4048999999995	1135.3179	0	0
VNVGAGSHPNK	7	Pat_31B_5.29157.29157.2	ENSG00000196924|FLNA, ENSG00000196924|-|chrX:g.153581155:C>T',, ENSG00000196924|-|chrX:g.153590917:G>C',, ENSG00000196924|-|chrX:g.153590917:G>C']	ENSG00000196924	1	HGNC:3754	4064801.1539999996	3875460.052	12492827.366	12069416.195	23586771.14	4733895.362	550946.395	253744.71250000002	0	0	0
TTTTNTQVEGDDEAAFLER	10	Pat_31B_1.46811.46811.3	ENSG00000122786|CALD1, ENSG00000122786|+|chr7:g.134650070:G>A',, ENSG00000122786|+|chr7:g.134618000:C>G',, ENSG00000122786|+|chr7:g.134613569:C>T',, ENSG00000122786|+|chr7:g.134632261:G>A',, ENSG00000122786|+|chr7:g.134650060:T>G',, ENSG00000122786|+|chr7:g.134618388:G>T',, ENSG00000122786|+|chr7:g.134552540:G>A',, ENSG00000122786|+|chr7:g.134552540:G>A']	ENSG00000122786	1	HGNC:1441	5781577.104	1984124.2445000003	1923892.8319999997	2028491.392	2117783.1920000003	3953408.1639999994	0	198497.72510000004	2555.0068	0	0
TVTNAVVTVPAYFNDSQR	2	Pat_31B_5.58269.58269.3	ENSG00000109971|HSPA8, ENSG00000109971|-|chr11:g.122929130:C>G',, ENSG00000109971|-|chr11:g.122931481:T>A',, ENSG00000109971|-|chr11:g.122929484:C>T',, ENSG00000109971|-|chr11:g.122929484:C>T']	ENSG00000109971	1	HGNC:5241	326003.69	205427.837	262418.02	289302.72000000003	356893.39	272132.74	16481.4075	18354.028	0	0	0
AADDTWEPFASGK	3	Pat_31B_4.55521.55521.2	ENSG00000118271|TTR, ENSG00000118271|+|chr18:g.29172865:G>A']	ENSG00000118271	1	HGNC:12405	1609546.98	955584.21	1510614.0499999998	1262653.24	1753683.44	838122.08	73296.348	45233.706999999995	0	0	0
AECSAEQCYK	6	Pat_31B_1.26018.26018.2	ENSG00000065833|ME1, ENSG00000065833|-|chr6:g.84108200:T>A',, ENSG00000065833|-|chr6:g.84108156:T>C',, ENSG00000065833|-|chr6:g.83938606:T>A',, ENSG00000065833|-|chr6:g.83921696:A>G',, ENSG00000065833|-|chr6:g.83921696:A>G']	ENSG00000065833	1	HGNC:6983	1553505.85	4552748.76	1336325.432	1844121.388	1910211.198	2124207.1520000002	20912.896	100342.87164999999	0	0	0
AGDTVIPLYIPQCGECK	1	Pat_31B_4.66250.66250.2	ENSG00000197894|ADH5, ENSG00000197894|-|chr4:g.99993574:C>G']	ENSG00000197894	1	HGNC:253	26678.209	8836.685	96926.79	84034.555	162319.83	14026.1045	4840.9194	0	0	0	0
EPCGGQNTVPGVR	1	Pat_31B_2.31629.31629.2	ENSG00000145681|HAPLN1, ENSG00000145681|-|chr5:g.82948529:G>A',, ENSG00000145681|-|chr5:g.82948529:G>A']	ENSG00000145681	1	HGNC:2380	77491.91	42114.395	23721.805	56389.137	144782.19	34942.31	1629.8062	1516.8103	0	0	0
QGSEIQDSPDFR	1	Pat_31B_1.35254.35254.2	ENSG00000129116|PALLD, ENSG00000129116|+|chr4:g.169433356:T>C',, ENSG00000129116|+|chr4:g.169589396:G>C',, ENSG00000129116|+|chr4:g.169589396:G>C']	ENSG00000129116	1	HGNC:17068	110082.88	79018.51	78365.734	118326.055	101019.3	106512.75	4751.4077	4977.4756	0	0	0
EIETYHNLLEGGQEDFESSGAGK	1	Pat_31B_2.57439.57439.4	ENSG00000171403|KRT9, ENSG00000171403|-|chr17:g.39725800:T>C',, ENSG00000171403|-|chr17:g.39725800:T>C']	ENSG00000171403	1	HGNC:6447	84489.555	80564.83	77752.79	83543.66	127885.77	79795.12	6648.184	5341.3525	0	0	0
TATEEWGTEDWNEDLSETK	1	Pat_31B_1.55599.55599.3	ENSG00000143569|UBAP2L, ENSG00000143569|+|chr1:g.154241299:C>G',, ENSG00000143569|+|chr1:g.154207206:G>A',, ENSG00000143569|+|chr1:g.154207206:G>A']	ENSG00000143569	1	HGNC:29877	112164.54	336452.44	61949.68	88642.06	57900.14	204521.75	0	11334.857	0	0	0
GSSTANLIFEDCR	1	Pat_31B_2.49742.49742.2	ENSG00000122971|ACADS, ENSG00000122971|+|chr12:g.121176221:G>C',, ENSG00000122971|+|chr12:g.121176221:G>C']	ENSG00000122971	1	HGNC:90	688661.6	176001.22	180757.81	168207.77	380282.84	192841.02	12501.048999999999	11968.081	0	0	0
GAHPSGGADDVAK	6	Pat_31B_4.23010.23010.2	ENSG00000136026|CKAP4, ENSG00000136026|-|chr12:g.106641205:T>C',, ENSG00000136026|-|chr12:g.106633980:T>A']	ENSG00000136026	1	HGNC:16991	7847703.92	5126614.835	2210927.794	2421964.02	3539218.2800000003	6685042.41	45855.445	396930.93460000004	0	7218.173000000001	1991.0454
TLLGDGPVVTDPK	4	Pat_31B_4.58897.58897.2	ENSG00000111348|ARHGDIB	ENSG00000111348	1	HGNC:679	3606411	1666158.48	4500022.34	4695521.5	4824279.8	1645874.54	80120.167	58379.047000000006	0	0	0
EAIDSPVSFLALHNQIR	2	Pat_31B_5.66469.66469.3	ENSG00000005007|UPF1, ENSG00000005007|+|chr19:g.18968241:G>T',, ENSG00000005007|+|chr19:g.18967809:G>A',, ENSG00000005007|+|chr19:g.18967809:G>A']	ENSG00000005007	1	HGNC:9962	305954.17	280147.54000000004	344220.69	261018.4	437113.45	158935.69	13348.9843	12524.593	0	0	0
GQNRPGVQTQGQATGSAWVSSYDR	2	Pat_31B_5.40095.40095.3	ENSG00000143536|CRNN, ENSG00000143536|-|chr1:g.152382817:G>T']	ENSG00000143536	1	HGNC:1230	16069.7147	0	1453421.31	1029510.5900000001	89524.982	15689.151699999999	51023.125	0	0	0	0
DLQLQCEANVR	1	Pat_31B_2.43458.43458.2	ENSG00000065613|SLK, ENSG00000065613|+|chr10:g.105763026:C>T',, ENSG00000065613|+|chr10:g.105727558:A>C',, ENSG00000065613|+|chr10:g.105761972:G>A',, ENSG00000065613|+|chr10:g.105761972:G>A']	ENSG00000065613	1	HGNC:11088	226996.58	205990.78	149440.66	174377.44	143732.23	192850.52	5714.735	10296.016	0	0	0
NLGLEELGIELDPR	3	Pat_31B_4.69743.69743.2	ENSG00000091140|DLD	ENSG00000091140	1	HGNC:2898	1660520.3100000003	293141.5	294665.67	255805.724	357519.74199999997	258575.97699999998	12725.6964	9793.845400000002	0	0	0
SLPSTSSTSSTK	1	Pat_31B_5.34850.34850.2	ENSG00000162599|NFIA, ENSG00000162599|+|chr1:g.61554032:G>A',, ENSG00000162599|+|chr1:g.61554032:G>A']	ENSG00000162599	1	HGNC:7784	69949.445	93201.64	55091.82	68981.84	69556.76	87653.24	2575.8318	3540.9607	0	0	0
SFGQFNPGCVER	1	Pat_31B_5.48972.48972.2	ENSG00000163694|RBM47, ENSG00000163694|-|chr4:g.40428100:C>T',, ENSG00000163694|-|chr4:g.40440361:A>G',, ENSG00000163694|-|chr4:g.40428046:C>T',, ENSG00000163694|-|chr4:g.40428046:C>T']	ENSG00000163694	1	HGNC:30358	198481.58	106919.1	372399.62	152016.19	407365.16	88062.086	6782.483	1373.0714	0	0	0
DVDFEGTDEPIFGK	4	Pat_31B_2.61858.61858.2	ENSG00000039123|MTREX, ENSG00000039123|+|chr5:g.54645410:AG>A']	ENSG00000039123	1	HGNC:18734	380193.67799999996	673459.37	293536.45	340685.56299999997	393551.784	752901.0560000001	0	42071.0274	0	0	0
VAEVEGEQVDNK	8	Pat_31B_1.42431.42431.2	ENSG00000168924|LETM1, ENSG00000168924|-|chr4:g.1843324:C>T',, ENSG00000168924|-|chr4:g.1843483:T>C',, ENSG00000168924|-|chr4:g.1843349:C>T']	ENSG00000168924	1	HGNC:6556	11872520.51	12052384.84	1810040.298	2746640.064	2338098.7649999997	4664125.8	45653.285	197540.55550000002	0	0	0
NINPSTANSPK	2	Pat_31B_5.37459.37459.2	ENSG00000137693|YAP1, ENSG00000137693|+|chr11:g.102098217:G>A',, ENSG00000137693|+|chr11:g.101984923:C>T']	ENSG00000137693	1	HGNC:16262	357437.54000000004	437605.69	306963.62	315444.73	377759.6	458906.75	11940.685	26122.0693	0	0	0
LASGETVAAFCLTEPSSGSDAASIR	2	Pat_31B_4.61190.61190.3	ENSG00000072778|ACADVL	ENSG00000072778	1	HGNC:92	452273.44999999995	256384.432	2331049.95	3220794.69	643092.61	324106.576	253332.423	20033.387000000002	7167.1147	0	0
QVQNEAEDAK	2	Pat_31B_1.24609.24609.2	ENSG00000133710|SPINK5, ENSG00000133710|+|chr5:g.147488322:TGAA>T',, ENSG00000133710|+|chr5:g.147488322:TGAA>T']	ENSG00000133710	1	HGNC:15464	63125.869	106954.315	587908.54	441057.11000000004	63048.416	78078.961	19556.0342	3159.1575	0	0	0
VGEEFEEQTVDGR	3	Pat_31B_1.43493.43493.2	ENSG00000143320|CRABP2, ENSG00000143320|-|chr1:g.156670409:C>A',, ENSG00000143320|-|chr1:g.156670718:A>C',, ENSG00000143320|-|chr1:g.156670718:A>C']	ENSG00000143320	1	HGNC:2339	119143.6256	205070.38599999997	489428.87	574964.3859999999	122658.468	209734.158	22488.0482	16766.63783	0	0	0
TVEINNTDAEGR	1	Pat_31B_1.27587.27587.2	ENSG00000215440|NPEPL1, ENSG00000215440|+|chr20:g.57268916:G>A',, ENSG00000215440|+|chr20:g.57268916:G>A']	ENSG00000215440	1	HGNC:16244	219617.92	234422.56	104023.11	184050.22	95718.305	219535.92	9025.146999999999	12988.055	0	0	0
FFADDTQAALTK	1	Pat_31B_5.59412.59412.2	ENSG00000014123|UFL1, ENSG00000014123|+|chr6:g.96990779:G>A',, ENSG00000014123|+|chr6:g.96973244:G>C']	ENSG00000014123	1	HGNC:23039	143387.45	83414.375	144078.38	107037.34	286878.47	104395.695	3909.6313	5564.389	0	0	0
CEDVNECEAQR	4	Pat_31B_FT.13375.13375.2	ENSG00000163520|FBLN2, ENSG00000163520|+|chr3:g.13611835:C>T',, ENSG00000163520|+|chr3:g.13612844:C>A',, ENSG00000163520|+|chr3:g.13612226:C>G',, ENSG00000163520|+|chr3:g.13678057:A>C',, ENSG00000163520|+|chr3:g.13612279:G>A',, ENSG00000163520|+|chr3:g.13672274:G>A',, ENSG00000163520|+|chr3:g.13672274:G>A']	ENSG00000163520	1	HGNC:3601	73471.82530000001	124511.171	108631.97799999999	176545.60400000002	81170.2046	354472.47	0	19270.0056	0	0	0
FVINYDYPNSSEDYVHR	2	Pat_31B_2.54240.54240.3	ENSG00000100201|DDX17	ENSG00000100201	1	HGNC:2740	299571.25	314381.03	241175.27	228085.317	351415.92500000005	310074.02	8605.433	16954.7654	0	0	0
TVYFAEEVQCEGNSFHK	4	Pat_31B_5.56253.56253.3	ENSG00000159176|CSRP1, ENSG00000159176|-|chr1:g.201454411:C>A',, ENSG00000159176|-|chr1:g.201454411:C>A']	ENSG00000159176	1	HGNC:2469	4555635.8	1499632.634	7726221.36	6415921.65	5034534.1	2507330.27	160951.992	98725.973	0	0	0
YTAESSDTLCPR	7	Pat_31B_1.32752.32752.2	ENSG00000067704|IARS2, ENSG00000067704|+|chr1:g.220315225:G>A',, ENSG00000067704|+|chr1:g.220287736:G>T',, ENSG00000067704|+|chr1:g.220316303:C>T',, ENSG00000067704|+|chr1:g.220284259:G>A',, ENSG00000067704|+|chr1:g.220279332:G>A',, ENSG00000067704|+|chr1:g.220279332:G>A']	ENSG00000067704	1	HGNC:29685	1702717.7049999998	2739770.39	627318.073	843506.8200000001	1027290.8	1842840.1800000002	19321.202	91219.32710000001	0	0	0
IGQNCSIGPNVSLGPGVVVEDGVCIR	2	Pat_31B_4.68051.68051.3	ENSG00000173540|GMPPB, ENSG00000173540|-|chr3:g.49759250:C>T',, ENSG00000173540|-|chr3:g.49759250:C>T']	ENSG00000173540	1	HGNC:22932	52813.228	30759.193	36334.369	39047.111000000004	79543.27799999999	29691.845999999998	1171.7894	1237.7788	0	0	0
VTQVDGNSPVR	5	Pat_31B_2.32268.32268.2	ENSG00000095139|ARCN1, ENSG00000095139|+|chr11:g.118468601:C>T',, ENSG00000095139|+|chr11:g.118468601:C>T']	ENSG00000095139	1	HGNC:649	1339363.19	1591154.895	389358.89	424580.33	666364.78	1485492.8349999997	0	72145.4911	0	0	0
TPSAAYLWVGTGASEAEK	6	Pat_31B_4.60192.60192.2	ENSG00000148180|GSN, ENSG00000148180|+|chr9:g.124089722:G>A',, ENSG00000148180|+|chr9:g.124074719:C>T',, ENSG00000148180|+|chr9:g.124074719:C>T']	ENSG00000148180	1	HGNC:4620	1750523.984	647392.063	2396661.76	2407721.62	4687542.82	674162.139	117463.342	27270.5393	0	0	0
AVELEGDVEALR	2	Pat_31B_1.54454.54454.2	ENSG00000162069|BICDL2, ENSG00000162069|-|chr16:g.3081097:C>T',, ENSG00000162069|-|chr16:g.3080541:C>T',, ENSG00000162069|-|chr16:g.3079631:G>A',, ENSG00000162069|-|chr16:g.3079694:C>T',, ENSG00000162069|-|chr16:g.3079694:C>T']	ENSG00000162069	1	HGNC:33584	437444.64	631174.96	1171109.38	1168566.41	478268.79000000004	431530.38	59989.356	22451.349	0	0	0
YYDSRPGGYGYGYGR	1	Pat_31B_2.34497.34497.3	ENSG00000102317|RBM3	ENSG00000102317	1	HGNC:9900	122913.17	129598.45	198761.84	174521.19	164527.1	174298.14	5948.2173	8181.3267	0	0	0
ETVEEQASTTER	2	Pat_31B_FT.17657.17657.2	ENSG00000158290|CUL4B	ENSG00000158290	1	HGNC:2555	123822.164	142267.486	75378.44099999999	86327.98	71396.106	157762.695	0	6209.4396	0	0	0
VIDPATATSVDLR	4	Pat_31B_4.54615.54615.2	ENSG00000115484|CCT4	ENSG00000115484	1	HGNC:1617	1570259.1099999999	923701.17	1286932.3499999999	1201848.94	1446429.8099999998	984016.44	54418.579999999994	41756.817800000004	0	0	0
GAGTGGLGLAVEGPSEAK	3	Pat_31B_4.53894.53894.2	ENSG00000196924|FLNA, ENSG00000196924|-|chrX:g.153581155:C>T',, ENSG00000196924|-|chrX:g.153590917:G>C',, ENSG00000196924|-|chrX:g.153590917:G>C']	ENSG00000196924	1	HGNC:3754	1542262.6600000001	1010103.92	1723081.51	2057984.56	1827398.04	2784580.36	72091.091	169414.80200000003	0	0	0
DFTPVCTTELGR	2	Pat_31B_2.50706.50706.2	ENSG00000117592|PRDX6	ENSG00000117592	1	HGNC:16753	1845803.2999999998	783906.3	703042.04	781911.53	874911.2	914861.4400000001	11842.89	54088.006	0	0	0
AGYPTGTGVGPQAAAAAAAK	2	Pat_31B_5.49311.49311.2	ENSG00000049540|ELN, ENSG00000049540|+|chr7:g.73456964:G>GTTACCT',, ENSG00000049540|+|chr7:g.73470714:G>A',, ENSG00000049540|+|chr7:g.73474233:G>C',, ENSG00000049540|+|chr7:g.73474233:G>C']	ENSG00000049540	1	HGNC:3327	196852.493	256537.059	242472.447	774977.3	478946.49	204195.11	35481.509000000005	2550.76	0	0	0
LGSTAPQVLSTSSPAQQAENEAK	1	Pat_31B_4.54898.54898.3	ENSG00000088833|NSFL1C, ENSG00000088833|-|chr20:g.1426393:C>T',, ENSG00000088833|-|chr20:g.1426393:C>T']	ENSG00000088833	1	HGNC:15912	172936.78	150512.66	130407.805	134616.84	151538.94	125500.6	5903.758000000001	6873.015	0	0	0
LQGGAGPELISEER	1	Pat_31B_1.50160.50160.2	ENSG00000115648|MLPH, ENSG00000115648|+|chr2:g.238434285:C>G',, ENSG00000115648|+|chr2:g.238461010:C>T',, ENSG00000115648|+|chr2:g.238461010:C>T']	ENSG00000115648	1	HGNC:29643	325743.84	190198.06	60005.375	73702.02	174095.4	142260.19	0	8132.471	0	0	0
VDVDIPDVNIEGPDAK	9	Pat_31B_2.64796.64796.2	ENSG00000124942|AHNAK, ENSG00000124942|-|chr11:g.62295776:T>G',, ENSG00000124942|-|chr11:g.62290365:T>C',, ENSG00000124942|-|chr11:g.62295549:C>T',, ENSG00000124942|-|chr11:g.62296271:G>A',, ENSG00000124942|-|chr11:g.62287549:C>T',, ENSG00000124942|-|chr11:g.62300583:C>T',, ENSG00000124942|-|chr11:g.62294188:T>G',, ENSG00000124942|-|chr11:g.62299055:T>C',, ENSG00000124942|-|chr11:g.62285441:A>G',…	ENSG00000124942	1	HGNC:347	761285.7039999999	879004.284	1344861.5550000002	1627093.71	1219089.905	1040486.044	72503.38850000002	45736.939699999995	0	0	0
DEATAAVIDLNDRPIGSR	1	Pat_31B_2.52213.52213.3	ENSG00000244462|RBM12, ENSG00000244462|-|chr20:g.34242574:G>C',, ENSG00000244462|-|chr20:g.34243235:C>T',, ENSG00000244462|-|chr20:g.34243235:C>T']	ENSG00000244462	1	HGNC:9898	210541.77	189617.2	158188.92	154020.61	298670.38	246349.44	7383.647	14426.296	0	0	0
NQLLQEELEALQLQLR	2	Pat_31B_4.71664.71664.3	ENSG00000118898|PPL, ENSG00000118898|-|chr16:g.4945699:CCTT>C',, ENSG00000118898|-|chr16:g.4947749:G>C',, ENSG00000118898|-|chr16:g.4949235:G>A',, ENSG00000118898|-|chr16:g.4949235:G>A']	ENSG00000118898	1	HGNC:9273	297807.782	171449.966	670391.85	738182	232662.97	265165.686	36271.909999999996	10627.3665	0	0	0
FQSDSSSYPTVDSNSLLGQSR	1	Pat_31B_4.53713.53713.3	ENSG00000167978|SRRM2, ENSG00000167978|+|chr16:g.2815862:GGA>G',, ENSG00000167978|+|chr16:g.2819160:CTCT>C',, ENSG00000167978|+|chr16:g.2816608:C>T',, ENSG00000167978|+|chr16:g.2812475:C>A',, ENSG00000167978|+|chr16:g.2815648:A>C',, ENSG00000167978|+|chr16:g.2816518:C>T',, ENSG00000167978|+|chr16:g.2816006:C>T',, ENSG00000167978|+|chr16:g.2815820:C>T',, ENSG00000167978|+|chr16:g.2809164:G>A',, EN…	ENSG00000167978	1	HGNC:16639	128427.69	150563.05	118968.05	134619.81	135793.69	124099.64	6704.6140000000005	8939.937	0	0	0
TVPIDDSSETLEPVCR	1	Pat_31B_1.50678.50678.2	ENSG00000156256|USP16, ENSG00000156256|+|chr21:g.30414417:T>A',, ENSG00000156256|+|chr21:g.30419555:C>T',, ENSG00000156256|+|chr21:g.30419138:G>A',, ENSG00000156256|+|chr21:g.30419325:G>A',, ENSG00000156256|+|chr21:g.30419325:G>A']	ENSG00000156256	1	HGNC:12614	89084.03	103243.414	75834.734	108550.56	78210.37	137987.6	9503.577	9803.581	0	0	0
SVEESAGLVGLK	1	Pat_31B_4.55891.55891.2	ENSG00000164898|FMC1, ENSG00000164898|+|chr7:g.139030283:C>A']	ENSG00000164898	1	HGNC:26946	404934.16	158336.33	116814.76	130188.77	160059.55	137960.6	6926.701999999999	7499.744000000001	0	0	0
IGYSSPQTLADQSSK	2	Pat_31B_4.48985.48985.2	ENSG00000123983|ACSL3, ENSG00000123983|+|chr2:g.223781122:G>A',, ENSG00000123983|+|chr2:g.223783810:G>A',, ENSG00000123983|+|chr2:g.223783810:G>A']	ENSG00000123983	1	HGNC:3570	3704597.3	1209721.42	674614.36	697634.8999999999	944177.7	901279.1399999999	28819.115	49463.915	0	0	0
SPSDSSTASTPVAEQIER	2	Pat_31B_1.40691.40691.2	ENSG00000113758|DBN1, ENSG00000113758|-|chr5:g.176885499:T>C',, ENSG00000113758|-|chr5:g.176894543:C>T',, ENSG00000113758|-|chr5:g.176894024:C>T',, ENSG00000113758|-|chr5:g.176885642:G>T',, ENSG00000113758|-|chr5:g.176885642:G>T']	ENSG00000113758	1	HGNC:2695	393186.19	404947.95	167489.456	194917.405	209370.44	474059.09	0	25241.0375	0	0	0
ELSELVYTDVLDR	13	Pat_31B_1.67563.67563.2	ENSG00000170476|MZB1, ENSG00000170476|-|chr5:g.138723513:A>T']	ENSG00000170476	1	HGNC:30125	1245524.3406	1237929.998	910234.883	582945.2170000001	2106738.878	2180528.3540000003	3516.03325	32727.649999999998	0	0	0
VGVTEGCDPTR	3	Pat_31B_1.26396.26396.2	ENSG00000128591|FLNC, ENSG00000128591|+|chr7:g.128487762:C>T',, ENSG00000128591|+|chr7:g.128483582:T>C',, ENSG00000128591|+|chr7:g.128494159:C>T',, ENSG00000128591|+|chr7:g.128485123:G>A',, ENSG00000128591|+|chr7:g.128480715:G>A',, ENSG00000128591|+|chr7:g.128496611:G>A',, ENSG00000128591|+|chr7:g.128488745:G>A',, ENSG00000128591|+|chr7:g.128493010:C>T',, ENSG00000128591|+|chr7:g.128482976:C>T',,…	ENSG00000128591	1	HGNC:3756	1132750.8900000001	479027.15	1049519.29	1758767.7000000002	537036.25	2037012.4900000002	9229.794	72548.5653	0	8457.8808	5788.2646
GDFIALDLGGSSFR	7	Pat_31B_4.67221.67221.2	ENSG00000156515|HK1, ENSG00000156515|+|chr10:g.71129326:G>A',, ENSG00000156515|+|chr10:g.71052083:C>T',, ENSG00000156515|+|chr10:g.71052065:G>A',, ENSG00000156515|+|chr10:g.71152039:T>C',, ENSG00000156515|+|chr10:g.71152045:C>G',, ENSG00000156515|+|chr10:g.71052064:A>C',, ENSG00000156515|+|chr10:g.71060609:C>T',, ENSG00000156515|+|chr10:g.71142480:G>T',, ENSG00000156515|+|chr10:g.71142480:G>T']	ENSG00000156515	1	HGNC:4922	3862320.2920000004	1149336.8450000002	2486907.514	2093457.553	2166899.66	855359.47	103642.7881	36571.5845	0	0	0
LLEGEDAHLSSQQASGQSYSSR	2	Pat_31B_5.42885.42885.3	ENSG00000186832|KRT16, ENSG00000186832|-|chr17:g.39767713:C>T',, ENSG00000186832|-|chr17:g.39767966:G>A',, ENSG00000186832|-|chr17:g.39767227:T>A']	ENSG00000186832	1	HGNC:6423	44048.97	39901.524	325750.89	409399.21	68137.79699999999	56924.804000000004	22832.629	1803.8339999999998	0	0	0
YTISQEAYDQR	2	Pat_31B_2.35816.35816.2	ENSG00000105254|TBCB, ENSG00000105254|+|chr19:g.36616372:T>C',, ENSG00000105254|+|chr19:g.36606478:G>A',, ENSG00000105254|+|chr19:g.36606478:G>A']	ENSG00000105254	1	HGNC:1989	986813.94	621455.6799999999	1072479.9300000002	1030220.5800000001	1180014.75	805650.1799999999	38786.85	29442.94	0	0	0
TAPYVVTGSVDQTVK	4	Pat_31B_4.52399.52399.2	ENSG00000007168|PAFAH1B1, ENSG00000007168|+|chr17:g.2579809:G>A']	ENSG00000007168	1	HGNC:8574	8363941.250000001	5566360.74	6323074.8	6345027.08	8534588.55	5637143.16	565958.7390000001	466166.195	7241.304	7676.9136	0
INEVQTDVGVDTK	4	Pat_31B_1.50449.50449.2	ENSG00000151239|TWF1	ENSG00000151239	1	HGNC:9620	2436335.26	5527950.449999999	1687325.2100000002	1925602.11	1752993.09	4872961.75	70828.71	240823.461	0	0	0
DTVTISGPQAPVFEFVEQLR	1	Pat_31B_4.72244.72244.3	ENSG00000169710|FASN, ENSG00000169710|-|chr17:g.80053280:CGAA>C',, ENSG00000169710|-|chr17:g.80039626:T>TG',, ENSG00000169710|-|chr17:g.80049282:C>G',, ENSG00000169710|-|chr17:g.80042560:C>A',, ENSG00000169710|-|chr17:g.80043390:C>T',, ENSG00000169710|-|chr17:g.80045603:A>G']	ENSG00000169710	1	HGNC:3594	40219.49	41347.445	55156.31	66094.7	59062.953	33985.223	8108.3623	962.5636	0	0	0
DSQGDTEALQEEPSHQEGPR	1	Pat_31B_FT.26207.26207.3	ENSG00000214814|FER1L6, ENSG00000214814|+|chr8:g.124998317:GA>G',, ENSG00000214814|+|chr8:g.125076600:C>T',, ENSG00000214814|+|chr8:g.124992753:C>A',, ENSG00000214814|+|chr8:g.125076716:C>T',, ENSG00000214814|+|chr8:g.124968243:T>C',, ENSG00000214814|+|chr8:g.124968262:G>T',, ENSG00000214814|+|chr8:g.125072822:G>A',, ENSG00000214814|+|chr8:g.125033828:G>T',, ENSG00000214814|+|chr8:g.124989831:G>A…	ENSG00000214814	1	HGNC:28065	8057.8213	17010.906000000003	2989.0112	5141.4106	23543.697	10217.085	0	0	0	0	0
GQPVCGLSLQAEGR	1	Pat_31B_4.46260.46260.2	ENSG00000143224|PPOX, ENSG00000143224|+|chr1:g.161136972:G>A',, ENSG00000143224|+|chr1:g.161137234:T>C',, ENSG00000143224|+|chr1:g.161137234:T>C']	ENSG00000143224	1	HGNC:9280	128978.05	76862.09	98980.59	97057.664	99479.016	70217.56	4210.792	4133.031	0	0	0
YLNWESDQPDNPSEENCGVIR	1	Pat_31B_1.53400.53400.3	ENSG00000011028|MRC2, ENSG00000011028|+|chr17:g.60741917:G>A',, ENSG00000011028|+|chr17:g.60749389:A>G',, ENSG00000011028|+|chr17:g.60742280:G>A',, ENSG00000011028|+|chr17:g.60757579:C>T',, ENSG00000011028|+|chr17:g.60744825:G>A',, ENSG00000011028|+|chr17:g.60757633:G>A']	ENSG00000011028	1	HGNC:16875	38106.984	54384.93	64716.254	65468.625	43364.047	54242.047	6347.5913	1632.2249	0	0	0
PGLVDSNPAPPESQEK	3	Pat_31B_2.48522.48522.2	ENSG00000138495|COX17	ENSG00000138495	1	HGNC:2264	5679277.12	1498143.5869999998	809983.066	696057.609	858291.782	1035871.21	17678.525	68261.8303	0	0	0
DGSEASLEWSSER	6	Pat_31B_1.38957.38957.2	ENSG00000135862|LAMC1, ENSG00000135862|+|chr1:g.183096406:A>T',, ENSG00000135862|+|chr1:g.183085755:A>G',, ENSG00000135862|+|chr1:g.183094547:T>C',, ENSG00000135862|+|chr1:g.183091354:T>C',, ENSG00000135862|+|chr1:g.183095259:G>T',, ENSG00000135862|+|chr1:g.183091317:G>C',, ENSG00000135862|+|chr1:g.183097819:G>C',, ENSG00000135862|+|chr1:g.183101582:A>G',, ENSG00000135862|+|chr1:g.183091306:C>T',…	ENSG00000135862	1	HGNC:6492	1753719.184	1691895.377	1663411.109	1925529.8730000001	2445036.249	1997925.483	115127.07500000001	122292.61809999999	0	0	0
QGQGQSEPGEYEQR	5	Pat_31B_FT.12167.12167.2	ENSG00000076706|MCAM, ENSG00000076706|-|chr11:g.119182103:C>T',, ENSG00000076706|-|chr11:g.119185893:G>C']	ENSG00000076706	1	HGNC:6934	539977.199	1025308.213	297394.132	305265.924	366100.34	713425.24	0	39507.27284	0	0	0
QAVDTAVDGVFIR	2	Pat_31B_2.57166.57166.2	ENSG00000055957|ITIH1, ENSG00000055957|+|chr3:g.52816016:T>A',, ENSG00000055957|+|chr3:g.52823750:G>T',, ENSG00000055957|+|chr3:g.52820981:A>T',, ENSG00000055957|+|chr3:g.52821011:A>G',, ENSG00000055957|+|chr3:g.52825800:G>T',, ENSG00000055957|+|chr3:g.52816234:T>A',, ENSG00000055957|+|chr3:g.52813653:G>A',, ENSG00000055957|+|chr3:g.52825835:G>A',, ENSG00000055957|+|chr3:g.52819174:G>C',, ENSG000…	ENSG00000055957	1	HGNC:6166	371753.92000000004	458532.64	226796.36	272972.71	224632.99	377255.174	4701.340999999999	19783.302699999997	0	0	0
HFATSCHQDEYSQQIVCHCR	2	Pat_31B_5.32482.32482.4	ENSG00000172037|LAMB2, ENSG00000172037|-|chr3:g.49158923:G>A',, ENSG00000172037|-|chr3:g.49160684:C>T',, ENSG00000172037|-|chr3:g.49162722:C>A',, ENSG00000172037|-|chr3:g.49167419:C>T',, ENSG00000172037|-|chr3:g.49158763:C>T',, ENSG00000172037|-|chr3:g.49163902:G>C',, ENSG00000172037|-|chr3:g.49166533:G>A',, ENSG00000172037|-|chr3:g.49167684:C>T',, ENSG00000172037|-|chr3:g.49167684:C>T']	ENSG00000172037	1	HGNC:6487	120998.722	122282.765	108908.029	102405.87	84407.04699999999	121173.62700000001	1485.8456	7146.2815	0	0	0
VNVDEVGGEALGR	22	Pat_31B_1.46027.46027.2	ENSG00000244734|HBB, ENSG00000244734|-|chr11:g.5247816:C>A',, ENSG00000244734|-|chr11:g.5246896:G>T',, ENSG00000244734|-|chr11:g.5247967:G>C',, ENSG00000244734|-|chr11:g.5247967:G>C']	ENSG00000244734	1	HGNC:4827	209447290.16999996	33152133.36	198695871.85999998	101857490.97000001	131177507.74000001	22014879.915999997	1392940.8566	284735.02460000006	24832.666	0	0
EAGFPGQASSPLGR	1	Pat_31B_4.47579.47579.2	ENSG00000163050|COQ8A, ENSG00000163050|+|chr1:g.227174353:G>A',, ENSG00000163050|+|chr1:g.227173028:G>A',, ENSG00000163050|+|chr1:g.227169815:C>T',, ENSG00000163050|+|chr1:g.227172962:G>C',, ENSG00000163050|+|chr1:g.227172962:G>C']	ENSG00000163050	1	HGNC:16812	986038.7	239898.08	342746.28	348178.1	330833.94	329357.6	13986.236	14003.38	0	0	0
VTQSNFAVGYK	3	Pat_31B_5.49366.49366.2	ENSG00000213585|VDAC1	ENSG00000213585	1	HGNC:12669	2704796	1164166.19	2567469.98	2792456.98	7985221.4	908014.744	145319.03399999999	25493.82	0	0	0
CTESEEEEVTK	3	Pat_31B_FT.31081.31081.2	ENSG00000101557|USP14, ENSG00000101557|+|chr18:g.210475:T>C',, ENSG00000101557|+|chr18:g.204691:C>G',, ENSG00000101557|+|chr18:g.198088:G>T',, ENSG00000101557|+|chr18:g.198089:A>T',, ENSG00000101557|+|chr18:g.198089:A>T']	ENSG00000101557	1	HGNC:12612	1114761.45	1040946.156	454778.075	571926.984	500915.51700000005	974762.4959999999	843.80444	29336.974500000004	0	0	0
AAYFGIYDTAK	8	Pat_31B_4.56534.56534.2	ENSG00000005022|SLC25A5	ENSG00000005022	1	HGNC:10991	32586517.140000004	4250861.3100000005	7062333.45	4812860.909999999	9333918.419999998	2969018.15	165007.61000000002	107542.3406	0	0	0
ELLALDSVDPEGR	2	Pat_31B_1.59582.59582.2	ENSG00000151929|BAG3, ENSG00000151929|+|chr10:g.121429597:C>T',, ENSG00000151929|+|chr10:g.121429490:C>A',, ENSG00000151929|+|chr10:g.121429652:C>G']	ENSG00000151929	1	HGNC:939	194853.39599999998	163526.99	271115.45999999996	380025.41000000003	144659.37099999998	154422.238	14001.2867	8016.1507	0	0	0
EIINVGHSFHVNFEDNDNR	4	Pat_31B_5.55197.55197.4	ENSG00000133742|CA1, ENSG00000133742|-|chr8:g.86240836:GGTT>G',, ENSG00000133742|-|chr8:g.86240836:GGTT>G']	ENSG00000133742	1	HGNC:1368	4288566.08	2858362.28	2161308.4	1907158.9	2238644.4	2129897.664	145206.95299999998	143336.61700000003	0	2773.1172	0
AFSGYLGTDQSK	3	Pat_31B_4.50700.50700.2	ENSG00000139684|ESD, ENSG00000139684|-|chr13:g.47358389:G>C',, ENSG00000139684|-|chr13:g.47358464:T>G',, ENSG00000139684|-|chr13:g.47358464:T>G']	ENSG00000139684	1	HGNC:3465	2762025.42	4558999.15	2018900.3	2333957.42	3170596.0599999996	3664805.07	26442.637	226172.8058	11444.093	0	0
DGDFENPVPYTGAVK	2	Pat_31B_2.54519.54519.2	ENSG00000089248|ERP29	ENSG00000089248	1	HGNC:13799	334548.5	229805.466	418957.1	374324.29000000004	1199997.94	388146.87	18490.1267	17172.482	0	0	0
AATGECTATVGK	3	Pat_31B_2.31823.31823.2	ENSG00000113889|KNG1, ENSG00000113889|+|chr3:g.186445052:T>G',, ENSG00000113889|+|chr3:g.186437927:G>A',, ENSG00000113889|+|chr3:g.186460110:G>C']	ENSG00000113889	1	HGNC:6383	605207.8	677823.76	613337.21	516178.83999999997	676702.44	428212.946	27578.827	26343.923	0	0	0
HAQAQYAYPGAR	2	Pat_31B_2.20694.20694.2	ENSG00000087303|NID2, ENSG00000087303|-|chr14:g.52526930:A>C',, ENSG00000087303|-|chr14:g.52520386:C>T',, ENSG00000087303|-|chr14:g.52520996:C>T',, ENSG00000087303|-|chr14:g.52534664:C>T',, ENSG00000087303|-|chr14:g.52520983:G>A',, ENSG00000087303|-|chr14:g.52535628:C>T',, ENSG00000087303|-|chr14:g.52481918:C>T',, ENSG00000087303|-|chr14:g.52472538:C>G',, ENSG00000087303|-|chr14:g.52526941:G>A',,…	ENSG00000087303	1	HGNC:13389	753437.8960000001	951711.12	269325.194	456048.93999999994	395031.393	946316.01	0	37830.503	0	0	0
AVYSTNCPVWEEAFR	2	Pat_31B_5.59537.59537.2	ENSG00000139641|ESYT1, ENSG00000139641|+|chr12:g.56536661:GACTCTGTGGT>G',, ENSG00000139641|+|chr12:g.56537101:G>A',, ENSG00000139641|+|chr12:g.56526099:C>T',, ENSG00000139641|+|chr12:g.56525310:C>T',, ENSG00000139641|+|chr12:g.56532718:C>T',, ENSG00000139641|+|chr12:g.56532282:C>T',, ENSG00000139641|+|chr12:g.56532282:C>T']	ENSG00000139641	1	HGNC:29534	285944.94	176093.885	233145.86	227790.85	229469.624	268478.36	8903.2551	10514.3512	0	0	0
HLSPDGQYVPR	9	Pat_31B_5.34783.34783.2	ENSG00000106541|AGR2	ENSG00000106541	1	HGNC:328	15692665.839999998	4247922.038	6149358.022	4554352.146000001	20791412.5	4370829.1959999995	175370.7276	144497.9847	0	0	0
ELSDSVTLSSSDR	1	Pat_31B_1.42599.42599.2	ENSG00000113569|NUP155, ENSG00000113569|-|chr5:g.37329370:C>T',, ENSG00000113569|-|chr5:g.37314406:G>A',, ENSG00000113569|-|chr5:g.37328498:G>A',, ENSG00000113569|-|chr5:g.37363994:C>T',, ENSG00000113569|-|chr5:g.37363994:C>T']	ENSG00000113569	1	HGNC:8063	159469.64	210986.05	158659.61	167278.11	213688.97	217052.2	9894.643	8147.589	0	0	0
VAGLETISTATGR	2	Pat_31B_4.50753.50753.2	ENSG00000149809|TM7SF2	ENSG00000149809	1	HGNC:11863	1646853.7	526124.71	745909.5	906170.1699999999	851672.78	796530.0900000001	40668.572	38830.789000000004	0	0	0
SDIDEIVLVGGSTR	5	Pat_31B_1.58107.58107.2	ENSG00000044574|HSPA5	ENSG00000044574	1	HGNC:5238	2407225.4699999997	999187.26	1682909.685	1295994.67	4420678.29	1158838.69	66001.6876	42394.751000000004	0	0	0
INESTQNWHQLENIGNFIK	1	Pat_31B_5.68396.68396.3	ENSG00000130176|CNN1, ENSG00000130176|+|chr19:g.11660310:C>T',, ENSG00000130176|+|chr19:g.11651901:A>G',, ENSG00000130176|+|chr19:g.11660584:G>A',, ENSG00000130176|+|chr19:g.11660300:C>T']	ENSG00000130176	1	HGNC:2155	46082.97	19965.197	82036.09	72878.055	237894.23	32428.17	3789.2929999999997	1051.2517	0	0	0
QLPADSPGTPFLDFPVTDSPR	1	Pat_31B_4.69959.69959.3	ENSG00000142197|DOP1B, ENSG00000142197|+|chr21:g.37617399:G>A',, ENSG00000142197|+|chr21:g.37586402:G>A',, ENSG00000142197|+|chr21:g.37618095:G>A']	ENSG00000142197	1	HGNC:1291	146253.17	119027.95	102604.42	91889.61	246836.48	101567.19	3951.1917	4836.0503	0	0	0
AWGPGLEGGVVGK	5	Pat_31B_5.57275.57275.2	ENSG00000196924|FLNA, ENSG00000196924|-|chrX:g.153581155:C>T',, ENSG00000196924|-|chrX:g.153590917:G>C',, ENSG00000196924|-|chrX:g.153590917:G>C']	ENSG00000196924	1	HGNC:3754	4009867.7900000005	2620693.106	11582974.77	12675876.97	6658460.67	4272807.91	1398647.476	222614.23170000003	82432.476	0	0
NLEEAAAAEQGGGCDQVDSSPVPR	1	Pat_31B_1.46466.46466.3	ENSG00000174106|LEMD3, ENSG00000174106|+|chr12:g.65639969:G>A',, ENSG00000174106|+|chr12:g.65563879:G>T',, ENSG00000174106|+|chr12:g.65640060:T>G',, ENSG00000174106|+|chr12:g.65564052:G>A']	ENSG00000174106	1	HGNC:28887	234602.53	388352.12	60607.93	119955.984	107119.734	533041.9	0	69203.81	0	1593.5656	0
SATSSSVSNVVITK	1	Pat_31B_5.47609.47609.2	ENSG00000085832|EPS15, ENSG00000085832|-|chr1:g.51829605:AC>A',, ENSG00000085832|-|chr1:g.51826921:T>C',, ENSG00000085832|-|chr1:g.51871690:C>T',, ENSG00000085832|-|chr1:g.51868115:A>G',, ENSG00000085832|-|chr1:g.51913780:C>T',, ENSG00000085832|-|chr1:g.51929410:G>T',, ENSG00000085832|-|chr1:g.51929410:G>T']	ENSG00000085832	1	HGNC:3419	142662.8	151781.7	72808.69	93330.05	84730.39	167739.39	0	9208.618	0	0	0
TTNGHGGEAAEGK	7	Pat_31B_1.14217.14217.3	ENSG00000137699|TRIM29, ENSG00000137699|-|chr11:g.119986057:G>T']	ENSG00000137699	1	HGNC:17274	208767.804	291848.37700000004	658666.259	813958.1310000002	197742.34600000002	735685.9070000001	36326.6024	38068.6666	0	0	0
SVVSDLEADDVK	1	Pat_31B_1.53780.53780.2	ENSG00000131747|TOP2A, ENSG00000131747|-|chr17:g.38547815:C>T',, ENSG00000131747|-|chr17:g.38556304:C>T',, ENSG00000131747|-|chr17:g.38548495:G>A']	ENSG00000131747	1	HGNC:11989	81325.555	424068.28	59693.29	92702.98	161414.19	155710.08	4619.276	8866.466999999999	0	0	0
TWEQQQEVVSR	4	Pat_31B_1.35682.35682.2	ENSG00000136279|DBNL, ENSG00000136279|+|chr7:g.44096482:G>C',, ENSG00000136279|+|chr7:g.44096482:G>C']	ENSG00000136279	1	HGNC:2696	788368.44	1732651.5400000003	756382.82	924337.11	575151.794	1176270.92	26573.58	52875.319	2055.9707	0	0
QHEQPGQGIAPDAVNGQR	2	Pat_31B_1.27438.27438.3	ENSG00000198589|LRBA, ENSG00000198589|-|chr4:g.151392776:C>T',, ENSG00000198589|-|chr4:g.151793903:T>C',, ENSG00000198589|-|chr4:g.151753101:C>A',, ENSG00000198589|-|chr4:g.151199041:G>A',, ENSG00000198589|-|chr4:g.151203680:G>C',, ENSG00000198589|-|chr4:g.151829615:A>C',, ENSG00000198589|-|chr4:g.151829615:A>C']	ENSG00000198589	1	HGNC:1742	215463.72999999998	353420.41	200624.424	241294.136	199363.40600000002	364495.8	5854.844	16734.576	0	0	0
DLGLPTEAYISVEEVHDDGTPTSK	2	Pat_31B_2.65013.65013.4	ENSG00000103035|PSMD7, ENSG00000103035|+|chr16:g.74334057:T>C',, ENSG00000103035|+|chr16:g.74334057:T>C']	ENSG00000103035	1	HGNC:9565	102612.745	234838.24	70137.792	98691.342	56191.774	157528.9	5175.159000000001	9714.7979	0	0	0
ATISNDGATILK	1	Pat_31B_4.52462.52462.2	ENSG00000135624|CCT7, ENSG00000135624|+|chr2:g.73479862:C>T',, ENSG00000135624|+|chr2:g.73479862:C>T']	ENSG00000135624	1	HGNC:1622	306077.34	161005.08	561641.8	432349.4	989613.25	199189.1	14378.373	12791.56	0	0	0
AAEESASQIQSSAQR	2	Pat_31B_1.23653.23653.2	ENSG00000196878|LAMB3, ENSG00000196878|-|chr1:g.209803210:C>A',, ENSG00000196878|-|chr1:g.209799128:C>T',, ENSG00000196878|-|chr1:g.209788663:G>A',, ENSG00000196878|-|chr1:g.209800244:C>T',, ENSG00000196878|-|chr1:g.209804028:C>T',, ENSG00000196878|-|chr1:g.209801443:G>A',, ENSG00000196878|-|chr1:g.209801443:G>A']	ENSG00000196878	1	HGNC:6490	150583.06	378374.42	140580.22499999998	211404.875	174054.24	246181.706	12563.0773	14535.2747	0	0	0
ENQEGAANVNVR	1	Pat_31B_1.19142.19142.2	ENSG00000133104|SPART, ENSG00000133104|-|chr13:g.36909926:C>A',, ENSG00000133104|-|chr13:g.36909548:T>A',, ENSG00000133104|-|chr13:g.36878680:C>A',, ENSG00000133104|-|chr13:g.36888390:C>A',, ENSG00000133104|-|chr13:g.36888391:C>A',, ENSG00000133104|-|chr13:g.36900757:C>A',, ENSG00000133104|-|chr13:g.36878731:A>T',, ENSG00000133104|-|chr13:g.36900820:T>C',, ENSG00000133104|-|chr13:g.36905675:G>A',…	ENSG00000133104	1	HGNC:18514	54319.816	37291.332	38668.133	47366.434	46530.785	59893.12	1919.3993	3503.1440000000002	0	0	0
FNTSDVSAIEK	1	Pat_31B_4.53189.53189.2	ENSG00000156515|HK1, ENSG00000156515|+|chr10:g.71129326:G>A',, ENSG00000156515|+|chr10:g.71052083:C>T',, ENSG00000156515|+|chr10:g.71052065:G>A',, ENSG00000156515|+|chr10:g.71152039:T>C',, ENSG00000156515|+|chr10:g.71152045:C>G',, ENSG00000156515|+|chr10:g.71052064:A>C',, ENSG00000156515|+|chr10:g.71060609:C>T',, ENSG00000156515|+|chr10:g.71142480:G>T',, ENSG00000156515|+|chr10:g.71142480:G>T']	ENSG00000156515	1	HGNC:4922	468311.5	165410.66	416038.94	319912.88	639236.75	177443.89	12385.288	10327.419	0	0	0
CPQVVISFYEER	1	Pat_31B_4.59008.59008.2	ENSG00000108468|CBX1, ENSG00000108468|-|chr17:g.46152384:T>C',, ENSG00000108468|-|chr17:g.46152384:T>C']	ENSG00000108468	1	HGNC:1551	340324.12	209642.97	273523.22	231821.02	336276.53	160616.05	9276.744	6862.82	0	0	0
GLGPSPAGDGPSGSGK	1	Pat_31B_4.42040.42040.2	ENSG00000002330|BAD	ENSG00000002330	1	HGNC:936	226427.06	95401.97	72621.84	78506.414	123628.79	194406.88	0	11375.354	0	0	0
AYLEGECVEWLR	1	Pat_31B_2.58120.58120.2	ENSG00000234745|HLA-B	ENSG00000234745	1	HGNC:4932	61497.785	79236.555	90549.1	60029.566	235360.14	78367.664	0	3464.5579	0	0	0
DVAEAKPELSLLGDGDH	1	Pat_31B_2.60685.60685.3	ENSG00000134330|IAH1	ENSG00000134330	1	HGNC:27696	115607.62	121619.27	97963.9	101564.734	144455.28	95503.7	3984.3271	4820.3105	0	0	0
QQLQALSEPQPR	1	Pat_31B_4.43286.43286.2	ENSG00000135052|GOLM1, ENSG00000135052|-|chr9:g.88692495:C>T',, ENSG00000135052|-|chr9:g.88692495:C>T']	ENSG00000135052	1	HGNC:15451	182250.73	580293	124483.15	173558.33	428014.88	153029.67	9641.621	8359.25	0	0	0
QDLGSPEGIAVDHLGR	3	Pat_31B_2.50702.50702.3	ENSG00000116962|NID1, ENSG00000116962|-|chr1:g.236143153:C>A',, ENSG00000116962|-|chr1:g.236201529:C>T',, ENSG00000116962|-|chr1:g.236154337:G>A',, ENSG00000116962|-|chr1:g.236205390:T>C',, ENSG00000116962|-|chr1:g.236143883:G>A',, ENSG00000116962|-|chr1:g.236208773:C>T',, ENSG00000116962|-|chr1:g.236195859:G>A',, ENSG00000116962|-|chr1:g.236212012:C>T',, ENSG00000116962|-|chr1:g.236205398:T>C',,…	ENSG00000116962	1	HGNC:7821	2824629.12	1421838.8	1117776.58	1224939.89	1416727.69	1606539.66	15427.72	99494.56599999999	0	0	0
CLSTHACACPLTDAECVECER	1	Pat_31B_4.46323.46323.3	ENSG00000109445|ZNF330	ENSG00000109445	1	HGNC:15462	38466.508	34260.7	31391.031000000003	41694.414	37426.773	44649.234000000004	0	3507.0051	0	0	0
RPCFSALEVDETYVPK	22	Pat_31B_4.58251.58251.3	ENSG00000163631|ALB, ENSG00000163631|+|chr4:g.74281976:G>A',, ENSG00000163631|+|chr4:g.74276060:C>T',, ENSG00000163631|+|chr4:g.74276060:C>T']	ENSG00000163631	1	HGNC:399	22963115.674000002	5523914.682000001	61472475.708999984	57630884.293000005	94186784.80000001	8999049.022000002	2719124.1287999996	168989.20669999998	0	0	0
DFTATDLSEFAAK	2	Pat_31B_4.63579.63579.2	ENSG00000167315|ACAA2	ENSG00000167315	1	HGNC:83	179500.07	121329.68000000001	291360.17	227948.885	866025.03	180220.804	10412.0788	8219.0429	0	0	0
QSDTSGPVTTSK	1	Pat_31B_2.27279.27279.2	ENSG00000197386|HTT, ENSG00000197386|+|chr4:g.3201602:C>CA',, ENSG00000197386|+|chr4:g.3189547:C>A',, ENSG00000197386|+|chr4:g.3208660:G>A',, ENSG00000197386|+|chr4:g.3137665:T>G',, ENSG00000197386|+|chr4:g.3189384:G>A',, ENSG00000197386|+|chr4:g.3234941:A>G']	ENSG00000197386	1	HGNC:4851	81881.54	311306.75	54007.905999999995	77420.6	76529.37	96689.67	2863.198	3717.259	0	0	0
CVICGGPGVSDAYYCK	3	Pat_31B_4.51584.51584.2	ENSG00000100410|PHF5A	ENSG00000100410	1	HGNC:18000	347026.72	464104.084	292572.34	299509.272	370562.642	467366.14599999995	0	25733.8193	0	0	0
IPDEFDNDPILVQQLR	2	Pat_31B_2.67806.67806.3	ENSG00000105197|TIMM50, ENSG00000105197|+|chr19:g.39971432:G>C',, ENSG00000105197|+|chr19:g.39971342:G>A',, ENSG00000105197|+|chr19:g.39980452:C>A',, ENSG00000105197|+|chr19:g.39971392:T>C',, ENSG00000105197|+|chr19:g.39977135:G>T',, ENSG00000105197|+|chr19:g.39977135:G>T']	ENSG00000105197	1	HGNC:23656	76068.144	46241.37300000001	45019.754	44772.44	55150.422000000006	58151.854	951.6336699999999	2069.8734	0	0	0
TFAEAQNVCSR	5	Pat_31B_5.32051.32051.2	ENSG00000156575|PRG3	ENSG00000156575	1	HGNC:9363	3550709.97	4211109.23	1856239.745	1893150.44	3639056.6739999996	2114435.99	57885.0646	105470.275	0	0	0
AITGFDDPFSGK	8	Pat_31B_4.62718.62718.2	ENSG00000096696|DSP, ENSG00000096696|+|chr6:g.7578715:C>T',, ENSG00000096696|+|chr6:g.7580958:A>G',, ENSG00000096696|+|chr6:g.7581636:G>A',, ENSG00000096696|+|chr6:g.7580990:G>A',, ENSG00000096696|+|chr6:g.7585977:G>A',, ENSG00000096696|+|chr6:g.7585981:C>T',, ENSG00000096696|+|chr6:g.7580078:A>G']	ENSG00000096696	1	HGNC:3052	2351046.907	1525509.078	9384955.724	10880392.490000002	3599457.024	2070647.28	367776.648	83213.1157	0	0	0
TEGSLEDWDIAVQK	1	Pat_31B_2.60449.60449.2	ENSG00000075856|SART3, ENSG00000075856|-|chr12:g.108931933:C>T',, ENSG00000075856|-|chr12:g.108932727:G>A',, ENSG00000075856|-|chr12:g.108918108:G>A',, ENSG00000075856|-|chr12:g.108954862:G>T',, ENSG00000075856|-|chr12:g.108924021:G>A',, ENSG00000075856|-|chr12:g.108924021:G>A']	ENSG00000075856	1	HGNC:16860	98146.836	129140.54	62813.887	76670.16	54023.863	174702.42	0	9379.571	0	0	0
GPGAPCQDVDECAR	1	Pat_31B_1.24728.24728.2	ENSG00000090006|LTBP4, ENSG00000090006|+|chr19:g.41119033:G>A',, ENSG00000090006|+|chr19:g.41128482:C>T',, ENSG00000090006|+|chr19:g.41125309:T>C',, ENSG00000090006|+|chr19:g.41133661:T>G',, ENSG00000090006|+|chr19:g.41125371:C>T',, ENSG00000090006|+|chr19:g.41135394:G>A',, ENSG00000090006|+|chr19:g.41135394:G>A']	ENSG00000090006	1	HGNC:6717	198545.45	373889.22	129977.52	238284.72	159913.44	782251.25	0	42296.26	0	0	0
NTGIICTIGPASR	3	Pat_31B_5.48050.48050.2	ENSG00000067225|PKM, ENSG00000067225|-|chr15:g.72499530:CAAGG>C',, ENSG00000067225|-|chr15:g.72499530:CAAGG>C']	ENSG00000067225	1	HGNC:9021	1477803.58	1450123.82	1894883.7	1669932.43	1420898.87	1216582.2	928310.4979999999	46947.159	24521.727000000003	0	0
FNHDGEEEEEDDDYGSR	1	Pat_31B_FT.22442.22442.3	ENSG00000100722|ZC3H14	ENSG00000100722	1	HGNC:20509	31963.933999999997	75762.016	15157.864	20721.852	16719.68	44967.234000000004	0	744.9916400000001	0	0	0
DVWGIEGPIDAAFTR	2	Pat_31B_5.69010.69010.2	ENSG00000109072|VTN, ENSG00000109072|-|chr17:g.26694894:C>T',, ENSG00000109072|-|chr17:g.26694404:G>A']	ENSG00000109072	1	HGNC:12724	242901.715	130408.34999999999	329403.87	457789.02	936627.5	164187.494	21872.59	5267.5196	0	0	0
YAPISGGDHAEVDVPK	5	Pat_31B_4.49517.49517.3	ENSG00000041982|TNC, ENSG00000041982|-|chr9:g.117853174:G>T',, ENSG00000041982|-|chr9:g.117827000:G>A',, ENSG00000041982|-|chr9:g.117798515:C>T',, ENSG00000041982|-|chr9:g.117788857:T>G',, ENSG00000041982|-|chr9:g.117808862:A>C',, ENSG00000041982|-|chr9:g.117835942:G>T',, ENSG00000041982|-|chr9:g.117819471:T>C',, ENSG00000041982|-|chr9:g.117808785:T>A',, ENSG00000041982|-|chr9:g.117815273:G>A',, …	ENSG00000041982	1	HGNC:5318	1828064.6660000002	1803861.6	3500850.5300000003	4422344.9399999995	6860213.54	5041426.9399999995	190758.657	252141.108	0	0	0
NIPTVNENLENYYLEVNQLEK	2	Pat_31B_4.69264.69264.3	ENSG00000139329|LUM, ENSG00000139329|-|chr12:g.91502175:A>T',, ENSG00000139329|-|chr12:g.91502123:A>C']	ENSG00000139329	1	HGNC:6724	441191.075	367774.245	690405.9199999999	912851.1599999999	1657871	337832.89	38534.928	18433.506999999998	0	0	0
LGVDTDPHTNTGYVIIK	1	Pat_31B_4.58637.58637.3	ENSG00000079112|CDH17, ENSG00000079112|-|chr8:g.95140474:TC>T',, ENSG00000079112|-|chr8:g.95164250:T>G',, ENSG00000079112|-|chr8:g.95186213:A>C',, ENSG00000079112|-|chr8:g.95140548:A>G',, ENSG00000079112|-|chr8:g.95140548:A>G']	ENSG00000079112	1	HGNC:1756	125969.336	127921.14	95520.18	92912.86	338774.7	315552.97	0	17113.666	0	0	0
TVYHAEEVQCDGR	2	Pat_31B_1.21613.21613.3	ENSG00000175183|CSRP2, ENSG00000175183|-|chr12:g.77253381:T>C',, ENSG00000175183|-|chr12:g.77256681:T>G']	ENSG00000175183	1	HGNC:2470	813245.3099999999	1142689.8699999999	449612.63	489067.38	469875.65799999994	971059.3500000001	0	49808.736000000004	0	0	0
YDSGSFATQAYR	1	Pat_31B_2.39029.39029.2	ENSG00000122203|KIAA1191, ENSG00000122203|-|chr5:g.175777633:C>T',, ENSG00000122203|-|chr5:g.175782588:G>A',, ENSG00000122203|-|chr5:g.175782588:G>A']	ENSG00000122203	1	HGNC:29209	245815.9	128909.88	69847.38	82086.96	68116.85	113586.48	0	5329.0923	0	0	0
AGSSTPGDAPPAVAEVQGR	2	Pat_31B_1.42456.42456.2	ENSG00000086758|HUWE1, ENSG00000086758|-|chrX:g.53579831:C>T',, ENSG00000086758|-|chrX:g.53654441:T>C',, ENSG00000086758|-|chrX:g.53563205:T>A',, ENSG00000086758|-|chrX:g.53621576:G>A',, ENSG00000086758|-|chrX:g.53570921:C>T',, ENSG00000086758|-|chrX:g.53622277:T>C',, ENSG00000086758|-|chrX:g.53611997:G>A',, ENSG00000086758|-|chrX:g.53611997:G>A']	ENSG00000086758	1	HGNC:30892	419610.51999999996	507218.08999999997	270625.928	373107.362	296540.555	472933.30999999994	17176.94	26418.8376	0	0	0
YLYHGNTNPELAFESAK	1	Pat_31B_4.55937.55937.3	ENSG00000155561|NUP205, ENSG00000155561|+|chr7:g.135277913:G>T',, ENSG00000155561|+|chr7:g.135330276:G>A',, ENSG00000155561|+|chr7:g.135327981:T>A',, ENSG00000155561|+|chr7:g.135255859:G>C',, ENSG00000155561|+|chr7:g.135304190:C>T',, ENSG00000155561|+|chr7:g.135303226:C>T',, ENSG00000155561|+|chr7:g.135323425:C>T']	ENSG00000155561	1	HGNC:18658	123064.805	73380.45	104831.62	115290.695	143297.45	79872.016	4829.313	4543.5513	0	0	0
VGSSSSESCAQDLPVLVGEEGEVK	1	Pat_31B_1.60862.60862.3	ENSG00000139218|SCAF11, ENSG00000139218|-|chr12:g.46320925:CT>C',, ENSG00000139218|-|chr12:g.46321514:A>T',, ENSG00000139218|-|chr12:g.46322350:T>G',, ENSG00000139218|-|chr12:g.46322366:T>A',, ENSG00000139218|-|chr12:g.46322366:T>A']	ENSG00000139218	1	HGNC:10784	15343.267	57521.902	8169.323	12333.46	13094.758999999998	35160.043	0	1249.7643	0	0	0
GGLVGTPAPFSIDTK	2	Pat_31B_5.64583.64583.2	ENSG00000128591|FLNC, ENSG00000128591|+|chr7:g.128487762:C>T',, ENSG00000128591|+|chr7:g.128483582:T>C',, ENSG00000128591|+|chr7:g.128494159:C>T',, ENSG00000128591|+|chr7:g.128485123:G>A',, ENSG00000128591|+|chr7:g.128480715:G>A',, ENSG00000128591|+|chr7:g.128486412:G>A',, ENSG00000128591|+|chr7:g.128496611:G>A',, ENSG00000128591|+|chr7:g.128488745:G>A',, ENSG00000128591|+|chr7:g.128493010:C>T',,…	ENSG00000128591	1	HGNC:3756	1314482.4600000002	437185.449	1114719.65	1043287.3400000001	1675196.54	443737.751	77221.7993	25952.494440000002	0	0	0
IEDLSQQAQLAAAEK	4	Pat_31B_4.58741.58741.2	ENSG00000196531|NACA, ENSG00000196531|-|chr12:g.57110434:C>G',, ENSG00000196531|-|chr12:g.57114203:C>T',, ENSG00000196531|-|chr12:g.57109777:G>A',, ENSG00000196531|-|chr12:g.57109777:G>A']	ENSG00000196531	1	HGNC:7629	2064225.21	1104660.0699999998	1348572.04	1312394.8699999999	981061.96	1086641.085	62099.246	64132.104999999996	0	0	0
QCEGITSPEGSK	3	Pat_31B_1.34421.34421.2	ENSG00000214517|PPME1, ENSG00000214517|+|chr11:g.73941294:G>A',, ENSG00000214517|+|chr11:g.73957103:T>G']	ENSG00000214517	1	HGNC:30178	289053.294	722190.38	223434.04100000003	322379.853	320589.206	607076.03	12397.586599999999	25630.7262	0	0	0
DGGNQEVEIAR	6	Pat_31B_FT.25174.25174.2	ENSG00000114302|PRKAR2A	ENSG00000114302	1	HGNC:9391	2371512.294	3555402.4949999996	700741.72	791942.7209999999	1053231.3530000001	2576419.8200000003	54918.059	59580.8035	0	0	0
GSWGTVCDDSWDTNDANVVCR	2	Pat_31B_2.51294.51294.3	ENSG00000187908|DMBT1, ENSG00000187908|+|chr10:g.124380869:C>A',, ENSG00000187908|+|chr10:g.124380870:A>G',, ENSG00000187908|+|chr10:g.124351924:C>A',, ENSG00000187908|+|chr10:g.124399856:G>T',, ENSG00000187908|+|chr10:g.124390590:C>G',, ENSG00000187908|+|chr10:g.124345740:T>G',, ENSG00000187908|+|chr10:g.124402670:C>T',, ENSG00000187908|+|chr10:g.124392854:T>C',, ENSG00000187908|+|chr10:g.124395…	ENSG00000187908	1	HGNC:2926	58309.3443	1403411.44	43619.195	177049.285	64343.533	254706.75	4207.6113	15752.3478	0	0	0
ANFTSQETQGAGK	3	Pat_31B_4.37761.37761.2	ENSG00000064787|BCAS1, ENSG00000064787|-|chr20:g.52570113:T>G',, ENSG00000064787|-|chr20:g.52570006:G>A',, ENSG00000064787|-|chr20:g.52570006:G>A']	ENSG00000064787	1	HGNC:974	2903814.24	1239342.035	2156120.815	930474.266	2464212.47	1324060.575	15818.121000000001	63357.1922	0	0	0
VSSVPNTSQSYAK	1	Pat_31B_5.41347.41347.2	ENSG00000165660|ABRAXAS2, ENSG00000165660|+|chr10:g.126523190:G>C',, ENSG00000165660|+|chr10:g.126523143:C>T']	ENSG00000165660	1	HGNC:28975	68803.26	30385.945	40190.195	38955.113	64566.67	37050.477	921.7074	568.8354	0	0	0
TENCLSSCVDR	1	Pat_31B_1.26143.26143.2	ENSG00000150779|TIMM8B	ENSG00000150779	1	HGNC:11818	260958.95	94791.07	104348.734	73506.984	125623.266	72061.734	3099.228	3932.558	0	0	0
GAGSIAGASASPK	6	Pat_31B_5.37024.37024.2	ENSG00000096696|DSP, ENSG00000096696|+|chr6:g.7578715:C>T',, ENSG00000096696|+|chr6:g.7580958:A>G',, ENSG00000096696|+|chr6:g.7581636:G>A',, ENSG00000096696|+|chr6:g.7580990:G>A',, ENSG00000096696|+|chr6:g.7585977:G>A',, ENSG00000096696|+|chr6:g.7585981:C>T',, ENSG00000096696|+|chr6:g.7580078:A>G']	ENSG00000096696	1	HGNC:3052	2502740.9639999997	2490323.1399999997	6058169.75	6833650.43	2397221.675	2009692.6400000001	354168.367	66996.9848	0	0	0
EVTINQSLLAPLR	3	Pat_31B_5.64410.64410.2	ENSG00000135480|KRT7, ENSG00000135480|+|chr12:g.52639248:C>T']	ENSG00000135480	1	HGNC:6445	358523.06000000006	188405.64500000002	1403849.436	384463.61	1258613.1	302468.70399999997	22732.4956	12367.63994	0	0	0
VDINAPDVGVQGPDWHLK	6	Pat_31B_4.64596.64596.3	ENSG00000124942|AHNAK, ENSG00000124942|-|chr11:g.62295776:T>G',, ENSG00000124942|-|chr11:g.62290365:T>C',, ENSG00000124942|-|chr11:g.62295549:C>T',, ENSG00000124942|-|chr11:g.62296271:G>A',, ENSG00000124942|-|chr11:g.62287549:C>T',, ENSG00000124942|-|chr11:g.62300583:C>T',, ENSG00000124942|-|chr11:g.62294188:T>G',, ENSG00000124942|-|chr11:g.62299055:T>C',, ENSG00000124942|-|chr11:g.62285441:A>G',…	ENSG00000124942	1	HGNC:347	1902417.9900000002	1137241.398	2332409.295	2500698.3499999996	2865250.45	1394763.187	119136.5453	81649.647	0	0	0
AQSQEDGDYINANYIR	1	Pat_31B_1.44050.44050.2	ENSG00000143851|PTPN7, ENSG00000143851|-|chr1:g.202128581:G>A',, ENSG00000143851|-|chr1:g.202127376:T>G',, ENSG00000143851|-|chr1:g.202127376:T>G']	ENSG00000143851	1	HGNC:9659	33712.25	80007	21130.392999999996	29913.084	26673.59	104410.33	0	5248.3926	0	0	0
VPSENVLGEVGSGFK	2	Pat_31B_4.64851.64851.2	ENSG00000072778|ACADVL	ENSG00000072778	1	HGNC:92	87625.641	47710.969	88815.693	61023.707	269866.94	57808.675	2420.6924	1990.7725500000001	0	0	0
TLNEADCATVPPAIR	7	Pat_31B_2.49413.49413.2	ENSG00000073578|SDHA, ENSG00000073578|+|chr5:g.225649:C>T',, ENSG00000073578|+|chr5:g.225649:C>T']	ENSG00000073578	1	HGNC:10680	3816985.31	1706199.13	835791.0900000001	1016785.704	1134282.0200000003	1797354.8	28497.012000000002	78912.8097	0	0	0
TGGLEIDSDFGGFR	3	Pat_31B_4.58503.58503.2	ENSG00000156709|AIFM1	ENSG00000156709	1	HGNC:8768	5484957.3	1078788.47	883686.3899999999	973185.71	737137.72	1164547.6800000002	0	58802.055	0	0	0
EVCSEQAETGPCR	4	Pat_31B_1.19129.19129.2	ENSG00000142192|APP, ENSG00000142192|-|chr21:g.27423503:T>A',, ENSG00000142192|-|chr21:g.27354670:T>C',, ENSG00000142192|-|chr21:g.27269931:G>A',, ENSG00000142192|-|chr21:g.27347384:C>T',, ENSG00000142192|-|chr21:g.27347384:C>T']	ENSG00000142192	1	HGNC:620	148822.96000000002	339646.03400000004	75648.524	119620.486	110855.11499999999	440406.346	3694.2140000000004	22645.057200000003	0	0	0
DSTYSLSSTLTLSK	15	Pat_31B_5.58261.58261.2	ENSG00000211592|IGKC, ENSG00000211592|-|chr2:g.89157104:A>C']	ENSG00000211592	1	HGNC:5716	9227668.169999998	5103868.238999999	11612900.180000002	10329098.81	15999252.344	4354505.978	443374.62369999994	159377.9814	3339.236	0	0
FVESVDEYQFVER	2	Pat_31B_2.57059.57059.2	ENSG00000149792|MRPL49	ENSG00000149792	1	HGNC:1176	380816.11	392875.705	186644.5	198343.25	241858.141	427870.98	0	19953.3787	0	0	0
ATSETLAADPTPAATIVHFK	2	Pat_31B_4.62473.62473.3	ENSG00000079308|TNS1, ENSG00000079308|-|chr2:g.218682610:C>T',, ENSG00000079308|-|chr2:g.218695102:G>A',, ENSG00000079308|-|chr2:g.218713282:G>A',, ENSG00000079308|-|chr2:g.218683151:G>A',, ENSG00000079308|-|chr2:g.218713298:C>A',, ENSG00000079308|-|chr2:g.218674697:C>T',, ENSG00000079308|-|chr2:g.218749800:C>G',, ENSG00000079308|-|chr2:g.218683433:G>A',, ENSG00000079308|-|chr2:g.218712940:G>A',,…	ENSG00000079308	1	HGNC:11973	325662.07499999995	158150.84499999997	248594.99	306614.08	318511.27	242264.58000000002	15367.565700000001	11514.1696	3372.8826	0	0
IVQAEGEAEAAK	5	Pat_31B_1.45310.45310.2	ENSG00000215021|PHB2	ENSG00000215021	1	HGNC:30306	9653123.600000001	4173487.7699999996	2444805.13	2344387.91	2552380.16	3641697.54	14877.5333	134872.696	0	0	0
QPSQPPPQEIFVPTTK	19	Pat_31B_4.57922.57922.2	ENSG00000163209|SPRR3, ENSG00000163209|+|chr1:g.152975985:G>T',, ENSG00000163209|+|chr1:g.152976000:G>T',, ENSG00000163209|+|chr1:g.152976000:G>T']	ENSG00000163209	1	HGNC:11268	3622757.4560000002	2205690.8555	31906913.2	31798133.730000004	6618797.622000001	3144659.7269999995	1750588.7627999997	136575.48829999997	3181.4216	0	0
LASVLGSEPSLDSEVTSK	1	Pat_31B_4.65147.65147.3	ENSG00000254986|DPP3, ENSG00000254986|+|chr11:g.66272110:G>A',, ENSG00000254986|+|chr11:g.66272207:C>A',, ENSG00000254986|+|chr11:g.66252662:G>A',, ENSG00000254986|+|chr11:g.66252662:G>A']	ENSG00000254986	1	HGNC:3008	547548.2	433423	298246.2	264101.97	396524.6	626480.75	0	29103.451	0	0	0
SVSLTGAPESVQK	3	Pat_31B_5.48615.48615.2	ENSG00000088247|KHSRP	ENSG00000088247	1	HGNC:6316	845188.33	754734.28	1257592.4300000002	1120954.65	1288918.15	992467.84	69150.544	52435.8812	0	0	0
AELEQHLEQEQEFQVNK	1	Pat_31B_1.54579.54579.3	ENSG00000108091|CCDC6, ENSG00000108091|-|chr10:g.61574462:C>T']	ENSG00000108091	1	HGNC:18782	134716.81	144224.83	102317.17	116525.23	118846.195	156410.88	0	10099.05	0	0	0
YLDEDTIYHLQPSGR	1	Pat_31B_2.52703.52703.3	ENSG00000168906|MAT2A, ENSG00000168906|+|chr2:g.85769710:G>A',, ENSG00000168906|+|chr2:g.85768207:T>A']	ENSG00000168906	1	HGNC:6904	288131.7	314491.3	236360.6	229255.06	376734.56	236064.11	0	19406.488	2689.573	0	0
EEGAQTLEEDR	1	Pat_31B_FT.22765.22765.2	ENSG00000169871|TRIM56, ENSG00000169871|+|chr7:g.100732112:TC>T',, ENSG00000169871|+|chr7:g.100731471:C>T',, ENSG00000169871|+|chr7:g.100730882:G>A',, ENSG00000169871|+|chr7:g.100731377:G>A',, ENSG00000169871|+|chr7:g.100732293:G>A']	ENSG00000169871	1	HGNC:19028	87454.695	79685.04	41525.973	43668.703	52733.996	94809.57	0	2601.756	0	0	0
LTGFHETSNINDFSAGVANR	1	Pat_31B_5.51961.51961.3	ENSG00000135821|GLUL, ENSG00000135821|-|chr1:g.182354918:T>C',, ENSG00000135821|-|chr1:g.182353589:G>A',, ENSG00000135821|-|chr1:g.182353589:G>A']	ENSG00000135821	1	HGNC:4341	89022.234	42880.902	65995.01	66542.914	130317.72	48986.848	3998.6887	1578.729	0	0	0
YQLDPTASISAK	4	Pat_31B_5.52470.52470.2	ENSG00000165637|VDAC2, ENSG00000165637|+|chr10:g.76972002:C>T',, ENSG00000165637|+|chr10:g.76971990:A>G',, ENSG00000165637|+|chr10:g.76982065:G>A',, ENSG00000165637|+|chr10:g.76982065:G>A']	ENSG00000165637	1	HGNC:12672	9787605.399999999	2644652.15	2536655.21	2252573.2199999997	2954551.5	2167493.41	50941.522000000004	52021.137	0	0	0
DAGQISGLNVLR	5	Pat_31B_4.53734.53734.2	ENSG00000113013|HSPA9, ENSG00000113013|-|chr5:g.137897475:C>T']	ENSG00000113013	1	HGNC:5244	23800365.7	11860590.04	10177030.82	11620236.33	10712187.21	6887865.6	192419.777	281380.011	0	0	0
VSLDVNHFAPDELTVK	27	Pat_31B_4.65758.65758.3	ENSG00000106211|HSPB1	ENSG00000106211	1	HGNC:5246	21785168.65	11865741.344	59197092.93	68095129.854	23834303.651	24841833.444000002	2856228.0726	773836.7762000001	955.9815	0	0
GETGPAGPAGPVGPVGAR	4	Pat_31B_4.42736.42736.2	ENSG00000108821|COL1A1	ENSG00000108821	1	HGNC:2197	2262845.6500000004	1757007.2400000002	1384147.16	2991266.14	3602984.28	2429650.74	116670.16799999998	119051.1657	0	0	0
ATEPAADTGAQPK	1	Pat_31B_1.28370.28370.2	ENSG00000130749|ZC3H4, ENSG00000130749|-|chr19:g.47572445:C>T']	ENSG00000130749	1	HGNC:17808	147785.08	324179.22	73431.56	94768.81	67028.805	234624.31	0	12313.958	0	0	0
AASAGQEPLHNEELAGAGR	6	Pat_31B_2.36131.36131.3	ENSG00000198171|DDRGK1, ENSG00000198171|-|chr20:g.3172304:G>T']	ENSG00000198171	1	HGNC:16110	4247828.63	3125475.98	2897001.8099999996	5173587.88	6947228.54	3997301.11	165011.32799999998	181277.63899999997	0	5607.451999999999	0
DFAYGETDPLIR	4	Pat_31B_2.54446.54446.2	ENSG00000100304|TTLL12, ENSG00000100304|-|chr22:g.43565562:C>T',, ENSG00000100304|-|chr22:g.43579049:T>C',, ENSG00000100304|-|chr22:g.43579083:G>A',, ENSG00000100304|-|chr22:g.43570318:G>A',, ENSG00000100304|-|chr22:g.43570278:C>T']	ENSG00000100304	1	HGNC:28974	750050.1399999999	1592978.9840000002	515496.146	631610.847	619871.58	1324503.304	0	68328.78749999999	0	0	0
VPVAVQGEDTVQSLTQGDGVAK	1	Pat_31B_4.63036.63036.3	ENSG00000125730|C3, ENSG00000125730|-|chr19:g.6697558:C>A',, ENSG00000125730|-|chr19:g.6707931:C>T',, ENSG00000125730|-|chr19:g.6697682:C>T']	ENSG00000125730	1	HGNC:1318	156833	83265.22	227562.03	206329.14	197417.05	79051.38	10085.101999999999	2070.7546	0	0	0
DSAVNAICYGAK	1	Pat_31B_4.47553.47553.2	ENSG00000130826|DKC1	ENSG00000130826	1	HGNC:2890	220589.6	200917.34	296326.22	239763.8	311475.3	229222.4	8444.792	10445.581	0	0	0
ACADAGLLDESFLR	1	Pat_31B_2.61752.61752.2	ENSG00000130939|UBE4B, ENSG00000130939|+|chr1:g.10192484:G>A',, ENSG00000130939|+|chr1:g.10239980:C>T',, ENSG00000130939|+|chr1:g.10239980:C>T']	ENSG00000130939	1	HGNC:12500	83258.836	110981.25	69405.2	62547.21	74379.98	100308.164	0	5326.621999999999	0	0	0
ATFGCHDGYSLDGPEEIECTK	6	Pat_31B_4.52693.52693.3	ENSG00000091583|APOH, ENSG00000091583|-|chr17:g.64208268:C>T',, ENSG00000091583|-|chr17:g.64208268:C>T']	ENSG00000091583	1	HGNC:616	4412469.025	4322836.82	2302534.092	3162542.96	2172514.38	5857799.4	16681.104	243589.27000000002	0	0	0
AGIATHFVDSEK	2	Pat_31B_4.49621.49621.2	ENSG00000198130|HIBCH, ENSG00000198130|-|chr2:g.191077692:T>C',, ENSG00000198130|-|chr2:g.191077692:T>C']	ENSG00000198130	1	HGNC:4908	708346.69	315305.88	1059615.855	411698.956	1457591.6500000001	309273.89	22679.7494	11957.538400000001	0	0	0
GLGSTVQEIDLTGVK	2	Pat_31B_4.62753.62753.2	ENSG00000066583|ISOC1, ENSG00000066583|+|chr5:g.128448631:C>G',, ENSG00000066583|+|chr5:g.128441029:C>T',, ENSG00000066583|+|chr5:g.128441029:C>T']	ENSG00000066583	1	HGNC:24254	545957.76	193531.63	444173.18	409172.426	559789.72	215253.72499999998	20929.6263	11300.2267	0	0	0
DAENHEAQLK	2	Pat_31B_1.24547.24547.2	ENSG00000090273|NUDC, ENSG00000090273|+|chr1:g.27250619:G>A',, ENSG00000090273|+|chr1:g.27271964:G>T']	ENSG00000090273	1	HGNC:8045	544188.8	822978.84	378967.02999999997	360637.436	460062.29000000004	766156.4	0	51471.576	0	0	0
ELQDAQEHDAR	3	Pat_31B_FT.14142.14142.2	ENSG00000076201|PTPN23, ENSG00000076201|+|chr3:g.47452803:G>A',, ENSG00000076201|+|chr3:g.47452803:G>A']	ENSG00000076201	1	HGNC:14406	155503.287	139827.189	93092.655	118058.091	150120.257	181249.008	1418.4412	8272.4681	0	0	0
DLGEGEEGELAPPEDLLGRPQALSR	1	Pat_31B_1.62607.62607.3	ENSG00000144567|RETREG2, ENSG00000144567|+|chr2:g.220046975:C>A',, ENSG00000144567|+|chr2:g.220047098:C>T',, ENSG00000144567|+|chr2:g.220043730:G>T',, ENSG00000144567|+|chr2:g.220045419:G>A',, ENSG00000144567|+|chr2:g.220046945:A>G',, ENSG00000144567|+|chr2:g.220046945:A>G']	ENSG00000144567	1	HGNC:28450	35114.457	35206.043	17028.47	17542.945	15458.113000000001	46106.797	0	3195.1479999999997	0	0	0
TAGAPDPAWDWQHVGPGYR	1	Pat_31B_4.54864.54864.3	ENSG00000140939|NOL3	ENSG00000140939	1	HGNC:7869	299368.8	206081.64	144918.89	170001.22	239166.02	180657.77	5559.8135	11890.003999999999	0	0	0
NTSQTAAITTK	4	Pat_31B_4.35040.35040.2	ENSG00000100796|PPP4R3A, ENSG00000100796|-|chr14:g.91952007:C>A',, ENSG00000100796|-|chr14:g.91939615:C>T',, ENSG00000100796|-|chr14:g.91942820:G>A',, ENSG00000100796|-|chr14:g.91942820:G>A']	ENSG00000100796	1	HGNC:20219	875031.909	1439309.9600000002	641111.7039999999	687240.28	853203.935	1702507.3900000001	21367.53	112172.77300000002	0	0	0
IFDIDEAEEGVK	4	Pat_31B_1.62654.62654.2	ENSG00000125977|EIF2S2, ENSG00000125977|-|chr20:g.32693188:T>C']	ENSG00000125977	1	HGNC:3266	469308.231	957349.3300000001	316697.449	339608.18	380737.181	591829.24	7504.6428	24103.6053	0	0	0
IEDVTPIPSDSTR	5	Pat_31B_1.50331.50331.2	ENSG00000164587|RPS14	ENSG00000164587	1	HGNC:10387	5399173.470000001	5195164.230000001	3520838.23	3737721.07	2909943.3499999996	4648104.149999999	163568.908	226092.82650000002	0	0	0
DSYDSYATHNE	1	Pat_31B_1.19583.19583.2	ENSG00000099622|CIRBP	ENSG00000099622	1	HGNC:1982	30437.957000000002	68719.17	21286.504	31518.15	22726.416	76282.42	0	3593.509	0	0	0
ASVEDADTQSK	2	Pat_31B_1.26370.26370.2	ENSG00000175203|DCTN2, ENSG00000175203|-|chr12:g.57927879:G>A',, ENSG00000175203|-|chr12:g.57927879:G>A']	ENSG00000175203	1	HGNC:2712	352782.36	362828.38	334771.89	384215.64	772383.6599999999	429821.25	48473.5987	18401.543	0	0	0
HLDAHTAAHSQSPR	1	Pat_31B_5.14658.14658.4	ENSG00000164828|SUN1, ENSG00000164828|+|chr7:g.855564:G>C',, ENSG00000164828|+|chr7:g.878527:G>A',, ENSG00000164828|+|chr7:g.905626:C>G',, ENSG00000164828|+|chr7:g.881597:G>A',, ENSG00000164828|+|chr7:g.905681:C>T',, ENSG00000164828|+|chr7:g.905681:C>T']	ENSG00000164828	1	HGNC:18587	11461.928999999998	18815.518	6756.8657	9551.376	9796.676	12089.323	0	527.3325	0	0	0
ANVTVLDTQIR	1	Pat_31B_4.50527.50527.2	ENSG00000138119|MYOF, ENSG00000138119|-|chr10:g.95168639:T>G',, ENSG00000138119|-|chr10:g.95147609:G>A',, ENSG00000138119|-|chr10:g.95111455:T>A',, ENSG00000138119|-|chr10:g.95072940:G>A',, ENSG00000138119|-|chr10:g.95085678:G>A',, ENSG00000138119|-|chr10:g.95211838:C>A',, ENSG00000138119|-|chr10:g.95159187:C>T',, ENSG00000138119|-|chr10:g.95159187:C>T']	ENSG00000138119	1	HGNC:3656	795520.25	580148.3	961017.3	963677.06	936813.5	1044230.06	44396.184	35953.76	0	0	0
SQVFSTAADGQTQVEIK	5	Pat_31B_4.53611.53611.3	ENSG00000113013|HSPA9, ENSG00000113013|-|chr5:g.137897475:C>T']	ENSG00000113013	1	HGNC:5244	16050969.45	22501728.700000003	3096240.3159999996	4274955.41	3142586.41	6722841.05	17925.718999999997	137799.313	0	0	0
ELFSNLQEFAGPSGK	3	Pat_31B_5.68017.68017.2	ENSG00000185432|METTL7A, ENSG00000185432|+|chr12:g.51323887:C>T',, ENSG00000185432|+|chr12:g.51323887:C>T']	ENSG00000185432	1	HGNC:24550	627808.568	287227.727	674455.272	490652.628	1932785.42	331680.64	26279.137000000002	15395.9102	0	0	0
FCANTCVECR	4	Pat_31B_4.34814.34814.2	ENSG00000022267|FHL1, ENSG00000022267|+|chrX:g.135278980:T>G']	ENSG00000022267	1	HGNC:3702	1633371.37	1042077.53	1582658.6800000002	1520593.6099999999	1600526.68	861017.82	63040.866200000004	51352.138999999996	0	0	0
FLESLPEEEQQR	2	Pat_31B_1.54528.54528.2	ENSG00000108312|UBTF, ENSG00000108312|-|chr17:g.42288696:T>G',, ENSG00000108312|-|chr17:g.42288696:T>G']	ENSG00000108312	1	HGNC:12511	237285.06	378793.9	180444.03	212487.82	264776.41500000004	361882.72	0	22535.641	0	0	0
LGQGVNHAADQAGK	2	Pat_31B_4.36590.36590.3	ENSG00000189001|SBSN, ENSG00000189001|-|chr19:g.36018588:G>A']	ENSG00000189001	1	HGNC:24950	231675.54	212586.92599999998	2790382.6700000004	2613088.36	823213.85	288815.11	166619.681	7750.2603	0	0	0
EFDPTITDASLSLPSR	3	Pat_31B_2.61698.61698.2	ENSG00000122786|CALD1, ENSG00000122786|+|chr7:g.134650070:G>A',, ENSG00000122786|+|chr7:g.134618000:C>G',, ENSG00000122786|+|chr7:g.134613569:C>T',, ENSG00000122786|+|chr7:g.134632261:G>A',, ENSG00000122786|+|chr7:g.134650060:T>G',, ENSG00000122786|+|chr7:g.134618388:G>T',, ENSG00000122786|+|chr7:g.134552540:G>A',, ENSG00000122786|+|chr7:g.134617816:G>A',, ENSG00000122786|+|chr7:g.134617816:G>A']	ENSG00000122786	1	HGNC:1441	831787.75	1459865.984	620122.02	757200.385	563169.21	1346011.975	5556.6323	83621.6883	0	0	0
EAALTSEEVGADLEQVEVLQK	2	Pat_31B_2.68020.68020.3	ENSG00000197694|SPTAN1, ENSG00000197694|+|chr9:g.131388718:A>C',, ENSG00000197694|+|chr9:g.131388814:C>T',, ENSG00000197694|+|chr9:g.131379968:G>A',, ENSG00000197694|+|chr9:g.131388752:A>G',, ENSG00000197694|+|chr9:g.131346711:G>A',, ENSG00000197694|+|chr9:g.131344110:C>T',, ENSG00000197694|+|chr9:g.131341955:G>C',, ENSG00000197694|+|chr9:g.131341955:G>C']	ENSG00000197694	1	HGNC:11273	276821.066	182857.043	92206.10800000001	128380.58	143406.621	134691.26	0	6120.184499999999	0	0	0
SADVSPTTEGVK	1	Pat_31B_2.39690.39690.2	ENSG00000109654|TRIM2	ENSG00000109654	1	HGNC:15974	406889.7	342666.66	45767.07	90001.5	122889.6	562942.5	0	22464.135	0	0	0
GLEVTAYSPLGSSDR	2	Pat_31B_4.54541.54541.2	ENSG00000117448|AKR1A1, ENSG00000117448|+|chr1:g.46032248:C>T',, ENSG00000117448|+|chr1:g.46032248:C>T']	ENSG00000117448	1	HGNC:380	1350731.3	408137.29000000004	625411.63	558580.01	928658.8799999999	651966.6	31515.235	32926.091	0	0	0
VTEEGTELSQR	2	Pat_31B_1.28337.28337.2	ENSG00000127914|AKAP9, ENSG00000127914|+|chr7:g.91691611:G>GA',, ENSG00000127914|+|chr7:g.91652178:A>AAAC',, ENSG00000127914|+|chr7:g.91726096:CA>C',, ENSG00000127914|+|chr7:g.91691641:G>GA',, ENSG00000127914|+|chr7:g.91711897:T>G',, ENSG00000127914|+|chr7:g.91726052:A>G',, ENSG00000127914|+|chr7:g.91631632:G>A',, ENSG00000127914|+|chr7:g.91630620:G>T',, ENSG00000127914|+|chr7:g.91712698:A>G',, E…	ENSG00000127914	1	HGNC:379	347183.01	362410.36	137181.635	176459.338	192820.456	402180.03	0	18422.2776	0	0	0
VSGVGNNISFEEK	2	Pat_31B_4.52063.52063.2	ENSG00000166535|A2ML1, ENSG00000166535|+|chr12:g.9000217:G>A',, ENSG00000166535|+|chr12:g.9006810:C>T',, ENSG00000166535|+|chr12:g.9020886:G>A',, ENSG00000166535|+|chr12:g.8988224:A>G',, ENSG00000166535|+|chr12:g.9009820:G>A',, ENSG00000166535|+|chr12:g.9020489:A>G',, ENSG00000166535|+|chr12:g.9010625:A>G',, ENSG00000166535|+|chr12:g.9000230:C>T',, ENSG00000166535|+|chr12:g.9013755:C>T',, ENSG000…	ENSG00000166535	1	HGNC:23336	474911.55	377956.15	4313490.7	4991056.7	2712364.48	451795.19	214608.33000000002	2668.5667	0	0	0
LGAIVAVTGDGVNDSPALK	5	Pat_31B_5.68649.68649.3	ENSG00000105675|ATP4A, ENSG00000105675|-|chr19:g.36044007:C>T',, ENSG00000105675|-|chr19:g.36050843:G>A',, ENSG00000105675|-|chr19:g.36051345:T>G',, ENSG00000105675|-|chr19:g.36044658:C>T',, ENSG00000105675|-|chr19:g.36049380:C>T',, ENSG00000105675|-|chr19:g.36043986:C>T']	ENSG00000105675	1	HGNC:819	19770515.4	1829855.75	1154268.549	965285.688	1012375.149	430976.117	35493.7837	12936.3346	0	0	0
ATSFLLALEPELEAR	6	Pat_31B_5.71201.71201.2	ENSG00000163902|RPN1, ENSG00000163902|-|chr3:g.128356698:G>A',, ENSG00000163902|-|chr3:g.128348979:A>T',, ENSG00000163902|-|chr3:g.128341218:C>T']	ENSG00000163902	1	HGNC:10381	9984980.88	3464558.865	4969048.43	4801233.489999999	4854623.079999999	4435774.215000001	313496.35	218524.59430000003	0	0	0
ENSIEILSSTIKPYNAEDNENFK	2	Pat_31B_4.68190.68190.4	ENSG00000162384|C1orf123	ENSG00000162384	1	HGNC:26059	385868.5	203761.81	157846.65	191311.911	328850.99	295194.78	0	14289.501499999998	0	0	0
SGYGFNEPEQSR	1	Pat_31B_2.30402.30402.2	ENSG00000162664|ZNF326, ENSG00000162664|+|chr1:g.90475803:C>G',, ENSG00000162664|+|chr1:g.90473212:G>A']	ENSG00000162664	1	HGNC:14104	31796.34	73824.44	31913.146	46724.934	40825.367	70961.9	0	3316.9111	0	0	0
EETVNDPEEAGHR	1	Pat_31B_FT.15734.15734.3	ENSG00000101361|NOP56, ENSG00000101361|+|chr20:g.2638579:T>C',, ENSG00000101361|+|chr20:g.2638882:T>C',, ENSG00000101361|+|chr20:g.2635406:C>T',, ENSG00000101361|+|chr20:g.2635212:A>G',, ENSG00000101361|+|chr20:g.2637178:G>T',, ENSG00000101361|+|chr20:g.2638656:A>G',, ENSG00000101361|+|chr20:g.2637836:A>T']	ENSG00000101361	1	HGNC:15911	35901.74	70176.38	19148.514	28668.487999999998	41895.25	55291.215	0	3193.4902	0	0	0
SSSSSSASAAAAAAAASSSASCSR	3	Pat_31B_4.33489.33489.3	ENSG00000136026|CKAP4, ENSG00000136026|-|chr12:g.106641205:T>C',, ENSG00000136026|-|chr12:g.106633980:T>A']	ENSG00000136026	1	HGNC:16991	24819.3462	20680.420899999997	9753.5239	18193.6922	18141.3304	25781.9839	782.0189	954.0541	0	0	0
LLLFSDGNSQGATPAAIEK	4	Pat_31B_5.69325.69325.2	ENSG00000142156|COL6A1, ENSG00000142156|+|chr21:g.47410697:G>A',, ENSG00000142156|+|chr21:g.47404196:G>A']	ENSG00000142156	1	HGNC:2211	1562569.2599999998	620034.1969999999	3096828.8	4180299.8	4769226.4399999995	914020.26	222539.19300000003	42799.174999999996	0	0	0
VLQSFTVDSSK	2	Pat_31B_5.56430.56430.2	ENSG00000136068|FLNB, ENSG00000136068|+|chr3:g.58138487:GT>G',, ENSG00000136068|+|chr3:g.58134543:G>A',, ENSG00000136068|+|chr3:g.58062899:C>G',, ENSG00000136068|+|chr3:g.58121746:A>G',, ENSG00000136068|+|chr3:g.58089697:G>T',, ENSG00000136068|+|chr3:g.58095423:G>T',, ENSG00000136068|+|chr3:g.58095424:A>T',, ENSG00000136068|+|chr3:g.58127630:G>T',, ENSG00000136068|+|chr3:g.58128446:A>G',, ENSG000…	ENSG00000136068	1	HGNC:3755	1763869.1400000001	545185.02	833595.2200000001	768502.19	2148175.7	713868.24	25639.8336	26988.87	0	0	0
VIFLEDDDVAAVVDGR	8	Pat_31B_1.69406.69406.3	ENSG00000198380|GFPT1, ENSG00000198380|-|chr2:g.69569322:G>A',, ENSG00000198380|-|chr2:g.69555453:G>A',, ENSG00000198380|-|chr2:g.69575324:C>T',, ENSG00000198380|-|chr2:g.69575324:C>T']	ENSG00000198380	1	HGNC:4241	650747.595	626547.4510000001	221516.21099999998	230673.599	726543.9890000001	862976.855	0	34640.466	0	0	0
TEVLSEDLLQIER	6	Pat_31B_1.63997.63997.3	ENSG00000140750|ARHGAP17, ENSG00000140750|-|chr16:g.24971233:G>A',, ENSG00000140750|-|chr16:g.24988558:C>T',, ENSG00000140750|-|chr16:g.24988558:C>T']	ENSG00000140750	1	HGNC:18239	961176.26	799151.155	395033.57100000005	488758.006	448339.30000000005	1068942.702	2508.1958	75857.7335	0	0	0
TITTLYVGGLGDTITETDLR	1	Pat_31B_4.68626.68626.3	ENSG00000086589|RBM22, ENSG00000086589|-|chr5:g.150078142:G>A',, ENSG00000086589|-|chr5:g.150072502:T>A',, ENSG00000086589|-|chr5:g.150072502:T>A']	ENSG00000086589	1	HGNC:25503	101357.02	67372.94	63194.36	59081.355	70441.7	55453.855	2527.9832	1329.8798	0	0	0
IFYPEIEEVQALDDTER	2	Pat_31B_1.69113.69113.3	ENSG00000128951|DUT, ENSG00000128951|+|chr15:g.48623767:C>T',, ENSG00000128951|+|chr15:g.48633527:G>T',, ENSG00000128951|+|chr15:g.48633527:G>T']	ENSG00000128951	1	HGNC:3078	157071.44	121938.22	137489.99	120837.78	241692.64	169352.69	6410.996359999999	10151.4156	0	0	0
NDDIPEQDSLGLSNLQK	2	Pat_31B_1.57425.57425.3	ENSG00000285723|AL034430.2	ENSG00000285723	1		1169425.18	591908.43	239417.005	248810.845	265076.124	698081.77	0	33282.441	0	0	0
ILDELLQTCVDPEDCPVCEVAGR	1	Pat_31B_2.70642.70642.3	ENSG00000110799|VWF, ENSG00000110799|-|chr12:g.6103273:C>T',, ENSG00000110799|-|chr12:g.6061559:C>T',, ENSG00000110799|-|chr12:g.6153534:T>C',, ENSG00000110799|-|chr12:g.6076667:G>T',, ENSG00000110799|-|chr12:g.6126022:G>T',, ENSG00000110799|-|chr12:g.6103655:A>G',, ENSG00000110799|-|chr12:g.6128307:C>T',, ENSG00000110799|-|chr12:g.6166041:G>A']	ENSG00000110799	1	HGNC:12726	22950.174	21036.336	24415.672000000002	23136.517999999996	17561.443	28630.39	923.8924	0	0	0	0
ASAETVDPASLWEY	3	Pat_31B_1.62272.62272.2	ENSG00000075618|FSCN1, ENSG00000075618|+|chr7:g.5633113:G>T',, ENSG00000075618|+|chr7:g.5632934:G>A',, ENSG00000075618|+|chr7:g.5632934:G>A']	ENSG00000075618	1	HGNC:11148	243122.542	263325.26	233800.46899999998	260186.484	262764.515	331922.04	13495.231	21527.884000000002	0	0	0
QETVCIFGTGDFGR	1	Pat_31B_4.57095.57095.2	ENSG00000127954|STEAP4, ENSG00000127954|-|chr7:g.87912168:C>T',, ENSG00000127954|-|chr7:g.87913436:C>T',, ENSG00000127954|-|chr7:g.87913278:C>G',, ENSG00000127954|-|chr7:g.87913278:C>G']	ENSG00000127954	1	HGNC:21923	117183.65	148960.88	148960.88	121655.55	177627.53	99638.51	6570.23	6621.8706	0	0	0
AHGPGLEGGLVGKPAEFTIDTK	5	Pat_31B_5.66043.66043.4	ENSG00000136068|FLNB, ENSG00000136068|+|chr3:g.58138487:GT>G',, ENSG00000136068|+|chr3:g.58134543:G>A',, ENSG00000136068|+|chr3:g.58062899:C>G',, ENSG00000136068|+|chr3:g.58121746:A>G',, ENSG00000136068|+|chr3:g.58089697:G>T',, ENSG00000136068|+|chr3:g.58095423:G>T',, ENSG00000136068|+|chr3:g.58095424:A>T',, ENSG00000136068|+|chr3:g.58127630:G>T',, ENSG00000136068|+|chr3:g.58128446:A>G',, ENSG000…	ENSG00000136068	1	HGNC:3755	3399654.5000000005	1564828.7200000002	1895853.8900000001	1803090.426	4253768.83	1673556.4160000002	144371.8345	109400.2944	3679.4033	3103.4102	0
FLLDDQECAIHADNVNR	1	Pat_31B_2.54944.54944.3	ENSG00000128849|CGNL1, ENSG00000128849|+|chr15:g.57820876:C>T',, ENSG00000128849|+|chr15:g.57835903:T>G',, ENSG00000128849|+|chr15:g.57731198:A>G',, ENSG00000128849|+|chr15:g.57754022:G>A',, ENSG00000128849|+|chr15:g.57837860:G>A',, ENSG00000128849|+|chr15:g.57731224:C>T']	ENSG00000128849	1	HGNC:25931	146171.7	95652.25	78386.85	72724.54	72153.63	88827.18	3466.2075	4910.554	0	0	0
FCECDNFNCDR	10	Pat_31B_1.39449.39449.2	ENSG00000150093|ITGB1, ENSG00000150093|-|chr10:g.33199288:C>T',, ENSG00000150093|-|chr10:g.33195447:G>T']	ENSG00000150093	1	HGNC:6153	1061197.075	790745.46	919735.72	1068907.27	1813320.9900000002	1449718.16	34855.4897	61431.896	0	0	0
SQSVRPGADVTFICTAK	1	Pat_31B_5.51318.51318.3	ENSG00000142798|HSPG2, ENSG00000142798|-|chr1:g.22198768:C>T',, ENSG00000142798|-|chr1:g.22159871:A>G',, ENSG00000142798|-|chr1:g.22173967:G>A',, ENSG00000142798|-|chr1:g.22178616:A>G',, ENSG00000142798|-|chr1:g.22191402:G>C',, ENSG00000142798|-|chr1:g.22201203:G>C',, ENSG00000142798|-|chr1:g.22175254:G>C',, ENSG00000142798|-|chr1:g.22178110:C>T',, ENSG00000142798|-|chr1:g.22149941:G>C',, ENSG000…	ENSG00000142798	1	HGNC:5273	950916.3	559262.25	1191172.2	1390261.8	1610379.1	807043.8	69811.57	29277.572	0	0	0
EVQDPAPAQVQAQ	1	Pat_31B_1.38734.38734.2	ENSG00000055950|MRPL43	ENSG00000055950	1	HGNC:14517	61743.69	83382.97	39998.535	50324.3	49805.54	101956.555	0	4257.5874	0	0	0
VHTECCHGDLLECADDR	31	Pat_31B_1.36299.36299.4	ENSG00000163631|ALB, ENSG00000163631|+|chr4:g.74281976:G>A',, ENSG00000163631|+|chr4:g.74276060:C>T',, ENSG00000163631|+|chr4:g.74276060:C>T']	ENSG00000163631	1	HGNC:399	21734857.379000008	15893341.726999998	17582785.104999997	19754907.277	26041107.300999995	13857649.803000003	318258.6781	479796.59289999993	2851.7749000000003	936.97186	0
SPDVINGSPISQK	3	Pat_31B_4.50795.50795.2	ENSG00000000971|CFH, ENSG00000000971|+|chr1:g.196696026:T>A',, ENSG00000000971|+|chr1:g.196648872:G>A',, ENSG00000000971|+|chr1:g.196695667:A>C',, ENSG00000000971|+|chr1:g.196715067:T>G',, ENSG00000000971|+|chr1:g.196648816:A>C',, ENSG00000000971|+|chr1:g.196684881:G>C',, ENSG00000000971|+|chr1:g.196659237:C>T',, ENSG00000000971|+|chr1:g.196709774:G>T',, ENSG00000000971|+|chr1:g.196706773:C>T',, …	ENSG00000000971	1	HGNC:4883	854292.4500000001	612143.04	939583.26	996034.01	1094157.33	555249.99	48354.706999999995	28616.3936	0	0	0
SEPIPESNDGPVK	3	Pat_31B_1.45125.45125.2	ENSG00000167004|PDIA3, ENSG00000167004|+|chr15:g.44048944:A>T',, ENSG00000167004|+|chr15:g.44048950:G>T',, ENSG00000167004|+|chr15:g.44048950:G>T']	ENSG00000167004	1	HGNC:4606	3639505.0000000005	1696663.9100000001	2269095.51	2072799.4600000002	6175330.03	1331605.684	64305.766	64998.14160000001	0	0	0
EGQGEGETQEAAAAAR	2	Pat_31B_FT.16446.16446.2	ENSG00000261150|EPPK1	ENSG00000261150	1	HGNC:15577	75059.78	286806.45	36573.871	32436.581	27975.8757	53761.3284	0	1167.4386	0	0	0
GESPVDYDGGR	2	Pat_31B_FT.25175.25175.2	ENSG00000143870|PDIA6	ENSG00000143870	1	HGNC:30168	254883.57	129234.78	138949.573	97153.872	363355.914	106358.586	2284.3242	3439.9281	0	0	0
SGNIVAGIANESK	1	Pat_31B_4.51685.51685.2	ENSG00000163655|GMPS, ENSG00000163655|+|chr3:g.155654216:A>G',, ENSG00000163655|+|chr3:g.155654216:A>G']	ENSG00000163655	1	HGNC:4378	180854.2	233434.48	197012.66	204820.94	243791.97	186427.98	7514.2266	9757.193000000001	0	0	0
EFTGSPPSSATK	1	Pat_31B_4.41747.41747.2	ENSG00000131374|TBC1D5, ENSG00000131374|-|chr3:g.17413664:T>C',, ENSG00000131374|-|chr3:g.17416031:C>T',, ENSG00000131374|-|chr3:g.17226635:G>T',, ENSG00000131374|-|chr3:g.17300025:C>T',, ENSG00000131374|-|chr3:g.17300025:C>T']	ENSG00000131374	1	HGNC:19166	165061	179285.52	251538.72	222781.53	115535.18	237655.81	10741.836000000001	9719.205	0	0	0
GAGAFGYFEVTHDITK	2	Pat_31B_5.61715.61715.3	ENSG00000121691|CAT, ENSG00000121691|+|chr11:g.34482804:CT>C',, ENSG00000121691|+|chr11:g.34477621:G>A']	ENSG00000121691	1	HGNC:1516	202236.53	122050.734	149727.58	145864.34	240861.42	148447.62	7099.8774	9388.719000000001	0	0	0
AYEDQTKPVLEYYQK	1	Pat_31B_4.54031.54031.3	ENSG00000147853|AK3	ENSG00000147853	1	HGNC:17376	2193617.2	243210.14	770802.9	508987.28	1393622.2	214359.84	30139.843999999997	10220.45	0	0	0
YPDYEVTWANDGY	1	Pat_31B_2.54534.54534.2	ENSG00000054148|PHPT1, ENSG00000054148|+|chr9:g.139743945:G>C',, ENSG00000054148|+|chr9:g.139743945:G>C']	ENSG00000054148	1	HGNC:30033	152269.77	132002.9	89084.445	110797.67	80139.84	142744.95	6483.0586	10361.509	0	0	0
AFDTAGNGYCR	5	Pat_31B_2.30252.30252.2	ENSG00000169710|FASN, ENSG00000169710|-|chr17:g.80053280:CGAA>C',, ENSG00000169710|-|chr17:g.80039626:T>TG',, ENSG00000169710|-|chr17:g.80049282:C>G',, ENSG00000169710|-|chr17:g.80042560:C>A',, ENSG00000169710|-|chr17:g.80043390:C>T',, ENSG00000169710|-|chr17:g.80045603:A>G']	ENSG00000169710	1	HGNC:3594	666535.16	882671.14	824606.17	1043215.52	553440.0819999999	658240.846	42922.486300000004	32333.852100000004	0	0	0
ALNENLQDTVEK	1	Pat_31B_2.50676.50676.2	ENSG00000102699|PARP4, ENSG00000102699|-|chr13:g.25075864:T>C',, ENSG00000102699|-|chr13:g.25043206:C>T',, ENSG00000102699|-|chr13:g.25009441:C>G',, ENSG00000102699|-|chr13:g.25009485:C>G',, ENSG00000102699|-|chr13:g.25075913:G>C',, ENSG00000102699|-|chr13:g.25009408:C>A',, ENSG00000102699|-|chr13:g.25072306:C>A']	ENSG00000102699	1	HGNC:271	222382.55	368312.78	203903.8	190282.53	451883.8	314242.75	0	12407.208999999999	0	0	0
DVVQITCLDGFEVVEGR	3	Pat_31B_2.67300.67300.2	ENSG00000182326|C1S, ENSG00000182326|+|chr12:g.7177840:G>T',, ENSG00000182326|+|chr12:g.7177833:G>A',, ENSG00000182326|+|chr12:g.7170336:G>A',, ENSG00000182326|+|chr12:g.7177942:C>T',, ENSG00000182326|+|chr12:g.7175027:C>T',, ENSG00000182326|+|chr12:g.7174985:A>G',, ENSG00000182326|+|chr12:g.7174985:A>G']	ENSG00000182326	1	HGNC:1247	159022.032	148538.379	116085.217	122343.52100000001	127925.668	166469.99099999998	6046.4468	7232.2919999999995	0	0	0
TITAEVLAIDEYTGK	1	Pat_31B_4.69137.69137.2	ENSG00000134757|DSG3, ENSG00000134757|+|chr18:g.29049247:C>T',, ENSG00000134757|+|chr18:g.29055831:G>C',, ENSG00000134757|+|chr18:g.29056170:C>T',, ENSG00000134757|+|chr18:g.29052728:G>T']	ENSG00000134757	1	HGNC:3050	38655.812000000005	16886.975	463244.16	483775.2	79872.195	23658.154	26769.904	955.2605599999999	0	0	0
LPIVNEDDELVAIIAR	1	Pat_31B_4.71858.71858.2	ENSG00000178035|IMPDH2, ENSG00000178035|-|chr3:g.49064124:A>C',, ENSG00000178035|-|chr3:g.49061819:G>T',, ENSG00000178035|-|chr3:g.49061819:G>T']	ENSG00000178035	1	HGNC:6053	76529.02	58694.207	131153.45	148967.69	101774.66	53320.84	8469.484	1692.1512	0	0	0
ISAPNVDFNLEGPK	5	Pat_31B_4.64861.64861.2	ENSG00000124942|AHNAK, ENSG00000124942|-|chr11:g.62295776:T>G',, ENSG00000124942|-|chr11:g.62290365:T>C',, ENSG00000124942|-|chr11:g.62295549:C>T',, ENSG00000124942|-|chr11:g.62296271:G>A',, ENSG00000124942|-|chr11:g.62287549:C>T',, ENSG00000124942|-|chr11:g.62300583:C>T',, ENSG00000124942|-|chr11:g.62294188:T>G',, ENSG00000124942|-|chr11:g.62299055:T>C',, ENSG00000124942|-|chr11:g.62285441:A>G',…	ENSG00000124942	1	HGNC:347	516315.183	379465.032	849379.0700000001	902700.96	916106.13	353287.225	42357.03	18863.664900000003	0	0	0
VAQPGPLEPEEPR	3	Pat_31B_1.45353.45353.2	ENSG00000198171|DDRGK1, ENSG00000198171|-|chr20:g.3172304:G>T']	ENSG00000198171	1	HGNC:16110	1318796.48	2850538.3400000003	457878.83	654952.61	599989.8200000001	2176984.43	0	90065.85800000001	0	0	0
AIGSASEGAQSSLQEVYHK	1	Pat_31B_4.50562.50562.3	ENSG00000143106|PSMA5	ENSG00000143106	1	HGNC:9534	525545.06	382292.88	260769.39	271682.56	335543.34	379370.9	11228.07	26101.645	0	0	0
VAVVTYNNEVTTEIR	11	Pat_31B_2.52653.52653.2	ENSG00000163359|COL6A3, ENSG00000163359|-|chr2:g.238249544:GA>G',, ENSG00000163359|-|chr2:g.238280477:G>A',, ENSG00000163359|-|chr2:g.238283189:G>A',, ENSG00000163359|-|chr2:g.238296320:C>T',, ENSG00000163359|-|chr2:g.238253406:C>T',, ENSG00000163359|-|chr2:g.238247734:C>G',, ENSG00000163359|-|chr2:g.238283510:C>T',, ENSG00000163359|-|chr2:g.238280852:G>A',, ENSG00000163359|-|chr2:g.238289588:G>A…	ENSG00000163359	1	HGNC:2213	2969120.7600000002	2558691.346	2143303.9639999997	4378012.66	2539045.065	4798660.07	62436.0721	186845.2194	0	0	0
ELAPYDENWFYTR	3	Pat_31B_4.58930.58930.2	ENSG00000105372|RPS19	ENSG00000105372	1	HGNC:10402	744124.47	362097.29099999997	662128.74	549404.104	927889.9700000001	331246.766	23748.856	13012.817649999999	0	0	0
SVEPQDAGPLER	1	Pat_31B_1.39743.39743.2	ENSG00000060491|OGFR, ENSG00000060491|+|chr20:g.61436357:G>A',, ENSG00000060491|+|chr20:g.61443766:C>T',, ENSG00000060491|+|chr20:g.61443766:C>T']	ENSG00000060491	1	HGNC:15768	164347.94	1065033	95604.734	195815.83	125847.48	424261.34	0	17578.645	0	0	0
CIPEIDDSEFCIR	2	Pat_31B_2.60288.60288.2	ENSG00000128789|PSMG2, ENSG00000128789|+|chr18:g.12724623:G>A']	ENSG00000128789	1	HGNC:24929	191385.77399999998	279227.48	128682.15	133715.403	104671.53600000001	269477.69	0	10549.9838	0	0	0
QTFIDNTDSIVK	1	Pat_31B_4.55652.55652.2	ENSG00000145703|IQGAP2, ENSG00000145703|+|chr5:g.75979036:TTTCTTG>T',, ENSG00000145703|+|chr5:g.75969794:T>C',, ENSG00000145703|+|chr5:g.75858325:C>T',, ENSG00000145703|+|chr5:g.75858325:C>T']	ENSG00000145703	1	HGNC:6111	142486.6	67145.26	64127.55	56836.902	557604.5	77662.984	0	3755.9497	0	0	0
TTTLSGTAPAAGVVPSR	1	Pat_31B_5.45832.45832.2	ENSG00000047849|MAP4, ENSG00000047849|-|chr3:g.47958400:A>G',, ENSG00000047849|-|chr3:g.47913464:C>G',, ENSG00000047849|-|chr3:g.47957996:C>G',, ENSG00000047849|-|chr3:g.48040283:C>T',, ENSG00000047849|-|chr3:g.47908822:T>C',, ENSG00000047849|-|chr3:g.47953405:A>C',, ENSG00000047849|-|chr3:g.47894771:C>A',, ENSG00000047849|-|chr3:g.47958158:T>G',, ENSG00000047849|-|chr3:g.47958158:T>G']	ENSG00000047849	1	HGNC:6862	119670.4	70000.67	81493.06	109490.14	90662.63	132871.39	4747.096	5914.9917	0	0	0
EAEYFELPELVR	5	Pat_31B_1.66661.66661.2	ENSG00000178695|KCTD12	ENSG00000178695	1	HGNC:14678	440545.22000000003	261583.51299999998	270004.397	358239.229	365126.667	392367.40599999996	15350.902400000003	18497.8177	0	0	0
GGGGGQDNGLEGLGNDSR	9	Pat_31B_1.30277.30277.2	ENSG00000104852|SNRNP70, ENSG00000104852|+|chr19:g.49611294:G>C',, ENSG00000104852|+|chr19:g.49589729:C>T',, ENSG00000104852|+|chr19:g.49589729:C>T']	ENSG00000104852	1	HGNC:11150	348263.131	631564.0410000001	185917.74670000002	260452.69899999996	224237.45099999997	712731.9539999999	0	31180.9988	0	0	0
GYTLADEEEDPLIYQHR	1	Pat_31B_1.51135.51135.3	ENSG00000198793|MTOR, ENSG00000198793|-|chr1:g.11190767:C>T',, ENSG00000198793|-|chr1:g.11308007:C>T',, ENSG00000198793|-|chr1:g.11288730:G>A',, ENSG00000198793|-|chr1:g.11308103:C>T',, ENSG00000198793|-|chr1:g.11318640:T>A',, ENSG00000198793|-|chr1:g.11290996:G>C',, ENSG00000198793|-|chr1:g.11217225:C>T',, ENSG00000198793|-|chr1:g.11172909:C>T',, ENSG00000198793|-|chr1:g.11319414:T>C']	ENSG00000198793	1	HGNC:3942	183366.14	186832.53	139879.58	166755.44	128073.336	203288.72	7201.148	10390.132	0	0	0
GLIPSSPQNEPTASVPPESDVYR	1	Pat_31B_2.55494.55494.3	ENSG00000154553|PDLIM3, ENSG00000154553|-|chr4:g.186435923:G>C']	ENSG00000154553	1	HGNC:20767	83702.805	64824.88	50861.4	53264.082	52520.14	67980	0	4253.404	4253.404	0	0
EACPELDYFVVFSSVSCGR	2	Pat_31B_4.70610.70610.3	ENSG00000169710|FASN, ENSG00000169710|-|chr17:g.80053280:CGAA>C',, ENSG00000169710|-|chr17:g.80039626:T>TG',, ENSG00000169710|-|chr17:g.80049282:C>G',, ENSG00000169710|-|chr17:g.80042560:C>A',, ENSG00000169710|-|chr17:g.80043390:C>T',, ENSG00000169710|-|chr17:g.80045603:A>G']	ENSG00000169710	1	HGNC:3594	316152.15	233474.62	236873.44	273100.005	259165.22000000003	199087.91999999998	11191.668000000001	14950.680000000002	0	0	0
NAGDLAPAGGAASASTDEAADAESGTR	1	Pat_31B_1.40559.40559.3	ENSG00000168564|CDKN2AIP, ENSG00000168564|+|chr4:g.184367374:AGGG>A']	ENSG00000168564	1	HGNC:24325	38314.35	41514.824	26614.303	40199.85	32416.924	54546.113	0	1609.2378	0	0	0
VTTGTSNTTAIK	1	Pat_31B_5.40192.40192.2	ENSG00000117222|RBBP5, ENSG00000117222|-|chr1:g.205083945:C>T',, ENSG00000117222|-|chr1:g.205083945:C>T']	ENSG00000117222	1	HGNC:9888	359033.25	318177.66	333668.16	393250.56	399423.53	361709.53	17513.254	17178.68	0	0	0
SDVLVEYQGEGR	2	Pat_31B_1.43471.43471.2	ENSG00000135677|GNS, ENSG00000135677|-|chr12:g.65137056:C>A',, ENSG00000135677|-|chr12:g.65146522:T>C',, ENSG00000135677|-|chr12:g.65115383:C>T',, ENSG00000135677|-|chr12:g.65115383:C>T']	ENSG00000135677	1	HGNC:4422	951035.78	745339.9099999999	370366.48600000003	458460.55000000005	609629.86	734786.04	0	35894.044	0	0	0
IEDLEEGQQVIR	2	Pat_31B_1.52609.52609.2	ENSG00000175216|CKAP5, ENSG00000175216|-|chr11:g.46780870:A>T',, ENSG00000175216|-|chr11:g.46831325:G>A',, ENSG00000175216|-|chr11:g.46799042:G>C',, ENSG00000175216|-|chr11:g.46780960:G>C',, ENSG00000175216|-|chr11:g.46801763:A>G',, ENSG00000175216|-|chr11:g.46782175:A>G',, ENSG00000175216|-|chr11:g.46804902:A>T',, ENSG00000175216|-|chr11:g.46804902:A>T']	ENSG00000175216	1	HGNC:28959	396244.12	478047.88	366946.97	393516.17	421441.82999999996	495676.41	16561.1696	26003.159	0	0	0
TATLCPQSCEER	2	Pat_31B_1.26616.26616.2	ENSG00000110799|VWF, ENSG00000110799|-|chr12:g.6103273:C>T',, ENSG00000110799|-|chr12:g.6061559:C>T',, ENSG00000110799|-|chr12:g.6153534:T>C',, ENSG00000110799|-|chr12:g.6076667:G>T',, ENSG00000110799|-|chr12:g.6126022:G>T',, ENSG00000110799|-|chr12:g.6103655:A>G',, ENSG00000110799|-|chr12:g.6128307:C>T',, ENSG00000110799|-|chr12:g.6166041:G>A']	ENSG00000110799	1	HGNC:12726	178345.53499999997	267482.67	172891.96000000002	201634.47999999998	150129.02000000002	356195.23	0	15634.0907	0	0	0
[truncated: 26,078 more rows]
