# Supplementary material for: Multi-Omic Analysis of Esophageal Adenocarcinoma Uncovers Candidate Therapeutic Targets and Cancer-Selective Posttranscriptional Regulation
Source: Mol Cell Proteomics. 2024 Apr 9;23(6):100764. doi: 10.1016/j.mcpro.2024.100764 (PMC11245951; doi:10.1016/j.mcpro.2024.100764)
Supplement: Supplemental Data 3 [file mmc9.csv]

peptide	PSMs	spectrum	ENSG_GENE	ENSG	mapped_genes	HGNC	X126	X127C	X127N	X128C	X128N	X129N	X129C	X130N	X130C	X131	X131C
AGQSAAGAAPGGGVDTR	44	Pat_32_1.22320.22320.2	ENSG00000196924|FLNA, ENSG00000196924|-|chrX:g.153581155:C>T',, ENSG00000196924|-|chrX:g.153590917:G>C',, ENSG00000196924|-|chrX:g.153590917:G>C']	ENSG00000196924	1	HGNC:3754	2451624.1201	9350006.7315	5550908.595100001	12286370.551500002	3096023.1570000006	2250058.5116	3773430.42847	1008985.60228	104146.78291	54477.3723	0
AHQTGETVTGSGTQTQAGATQTVEQDSSHQTGR	3	Pat_32_FT.27063.27063.4	ENSG00000143536|CRNN, ENSG00000143536|-|chr1:g.152383111:C>G',, ENSG00000143536|-|chr1:g.152383103:A>C',, ENSG00000143536|-|chr1:g.152383114:G>C']	ENSG00000143536	1	HGNC:1230	5474.9165	9390.3367	8808.1046	61104.5615	11453.692299999999	9513.687	10105.2896	5710.325	0	0	0
HNGAAEPEPEAETAR	8	Pat_32_FT.13740.13740.2	ENSG00000184363|PKP3, ENSG00000184363|+|chr11:g.397346:GCAGCCT>G',, ENSG00000184363|+|chr11:g.400031:G>C',, ENSG00000184363|+|chr11:g.397550:T>C',, ENSG00000184363|+|chr11:g.394365:G>A',, ENSG00000184363|+|chr11:g.397082:G>A',, ENSG00000184363|+|chr11:g.400629:G>A',, ENSG00000184363|+|chr11:g.400442:C>G']	ENSG00000184363	1	HGNC:9025	317160.56399999995	505959.412	553406.663	989221.3029999998	358294.589	998533.4789999999	377082.981	359511.44299999997	9846.3462	0	0
TSPADHGGSVGSESGGSAVDSVAGEHSVSGR	2	Pat_32_1.34962.34962.4	ENSG00000127481|UBR4, ENSG00000127481|-|chr1:g.19468252:G>GTCA',, ENSG00000127481|-|chr1:g.19473466:T>A',, ENSG00000127481|-|chr1:g.19420569:G>T',, ENSG00000127481|-|chr1:g.19420516:A>G',, ENSG00000127481|-|chr1:g.19536721:C>G',, ENSG00000127481|-|chr1:g.19511756:C>A',, ENSG00000127481|-|chr1:g.19470545:C>T',, ENSG00000127481|-|chr1:g.19499679:C>T',, ENSG00000127481|-|chr1:g.19478202:C>T',, ENSG0…	ENSG00000127481	1	HGNC:30313	31658.074	41182.583	63171.127	61405.753	37663.292	48210.64600000001	44234.807	23958.184999999998	646.7214	730.0287	0
GGSTSYGTGSETESPR	4	Pat_32_FT.14729.14729.2	ENSG00000171560|FGA, ENSG00000171560|-|chr4:g.155507283:A>T',, ENSG00000171560|-|chr4:g.155507590:T>C',, ENSG00000171560|-|chr4:g.155507476:T>G',, ENSG00000171560|-|chr4:g.155507472:G>T',, ENSG00000171560|-|chr4:g.155507320:T>C',, ENSG00000171560|-|chr4:g.155507403:A>G',, ENSG00000171560|-|chr4:g.155505771:C>A',, ENSG00000171560|-|chr4:g.155507547:C>T',, ENSG00000171560|-|chr4:g.155510047:G>C',, …	ENSG00000171560	1	HGNC:3661	38890.593700000005	112051.97899999999	151863.456	79920.004	64578.665	100267.28899999999	104998.073	51190.185	2298.5734	0	0
TTEDEVHICHNQDGYSYPSR	1	Pat_32_1.36116.36116.4	ENSG00000130164|LDLR, ENSG00000130164|+|chr19:g.11213415:G>A',, ENSG00000130164|+|chr19:g.11213460:G>T',, ENSG00000130164|+|chr19:g.11233877:A>G',, ENSG00000130164|+|chr19:g.11233877:A>G']	ENSG00000130164	1	HGNC:6547	25296.512000000002	26082.158	33295.977	32184.892999999996	25181.342	27206.06	30459.592	20023.672	1000.2017	0	0
DLAEVGEGGGHSQAR	3	Pat_32_1.27247.27247.3	ENSG00000149115|TNKS1BP1, ENSG00000149115|-|chr11:g.57088022:G>T',, ENSG00000149115|-|chr11:g.57080530:C>A',, ENSG00000149115|-|chr11:g.57076158:C>T',, ENSG00000149115|-|chr11:g.57080076:C>T',, ENSG00000149115|-|chr11:g.57075947:T>A',, ENSG00000149115|-|chr11:g.57075947:T>A']	ENSG00000149115	1	HGNC:19081	153088.468	177534.2	186130.781	199888.704	197997.74800000002	213892.41700000002	143870.62099999998	111957.25099999999	6549.369699999999	4618.366900000001	0
VNNSTGTSEDPSLQR	4	Pat_32_FT.26811.26811.2	ENSG00000006453|BAIAP2L1	ENSG00000006453	1	HGNC:21649	184227.80700000003	225811.215	219007.63899999997	156567.518	203301.267	308649.042	169102.949	213925.249	6536.8235	6698.6976	0
IGGEEGGRPPEADDPVPGGQAR	4	Pat_32_FT.41511.41511.3	ENSG00000103056|SMPD3, ENSG00000103056|-|chr16:g.68397417:G>A',, ENSG00000103056|-|chr16:g.68397417:G>A']	ENSG00000103056	1	HGNC:14240	1332287.08	855299.9099999999	685125.804	379893.626	941434.31	1239527.5	440006.936	306505.713	15339.155999999999	9479.484900000001	0
EGQGEGETQEAAAAAR	2	Pat_32_FT.16808.16808.2	ENSG00000261150|EPPK1	ENSG00000261150	1	HGNC:15577	167257.635	244672.313	176047.574	43764.222	45299.375	43369.4663	49945.939	49122.918	1069.6222	0	0
ATDLGGTSQAGTSQR	4	Pat_32_1.20322.20322.2	ENSG00000105939|ZC3HAV1, ENSG00000105939|-|chr7:g.138761034:G>C',, ENSG00000105939|-|chr7:g.138764060:G>A',, ENSG00000105939|-|chr7:g.138764233:C>T',, ENSG00000105939|-|chr7:g.138764803:C>T',, ENSG00000105939|-|chr7:g.138732497:G>A',, ENSG00000105939|-|chr7:g.138768666:T>C',, ENSG00000105939|-|chr7:g.138764780:G>A',, ENSG00000105939|-|chr7:g.138764780:G>A']	ENSG00000105939	1	HGNC:23721	78276.63560000001	108120.18400000001	117228.48	132204.407	97108.3	112697.781	103307.8897	63444.288	1921.0636	934.6173	0
CHPGTGVDYTCECASGYQGDGR	4	Pat_32_FT.30426.30426.3	ENSG00000087303|NID2, ENSG00000087303|-|chr14:g.52526930:A>C',, ENSG00000087303|-|chr14:g.52520386:C>T',, ENSG00000087303|-|chr14:g.52520996:C>T',, ENSG00000087303|-|chr14:g.52534664:C>T',, ENSG00000087303|-|chr14:g.52520983:G>A',, ENSG00000087303|-|chr14:g.52535628:C>T',, ENSG00000087303|-|chr14:g.52481918:C>T',, ENSG00000087303|-|chr14:g.52472538:C>G',, ENSG00000087303|-|chr14:g.52526941:G>A',,…	ENSG00000087303	1	HGNC:13389	22312.8069	55897.0394	28686.767	60769.94959999999	26734.57894	26356.838499999998	22199.435400000002	11656.569500000001	0	0	0
TAENATSGETLEENEAGD	12	Pat_32_FT.28747.28747.2	ENSG00000170515|PA2G4, ENSG00000170515|+|chr12:g.56504365:C>G',, ENSG00000170515|+|chr12:g.56500985:A>G']	ENSG00000170515	1	HGNC:8550	1296348.6818	1466608.3155	562185.5114999999	1208933.0819	1447719.139	1997759.2636999998	406881.89499999996	849512.4630999999	8779.8845	907.9532	0
EAENFHEEDDVDVRPAR	4	Pat_32_FT.36022.36022.4	ENSG00000162614|NEXN, ENSG00000162614|+|chr1:g.78392446:G>A',, ENSG00000162614|+|chr1:g.78408467:G>C',, ENSG00000162614|+|chr1:g.78383324:A>C',, ENSG00000162614|+|chr1:g.78383324:A>C']	ENSG00000162614	1	HGNC:29557	747566.7250000001	1853112.5	961491.89	991220.7359999999	1163176.156	3082160.6100000003	272413.114	776607.9450000001	0	34018.0964	0
SVSTPSEAGSQDSGDGAVGSR	3	Pat_32_FT.25528.25528.3	ENSG00000077380|DYNC1I2, ENSG00000077380|+|chr2:g.172549323:G>A',, ENSG00000077380|+|chr2:g.172585353:C>T',, ENSG00000077380|+|chr2:g.172586295:G>A',, ENSG00000077380|+|chr2:g.172586295:G>A']	ENSG00000077380	1	HGNC:2964	80795.22499999999	73738.891	77390.454	61706.327	88234.158	104208.891	55565.69000000001	46911.538	0	0	0
SGGGTGEEPGSQGLNGEAGPEDSTR	4	Pat_32_FT.28478.28478.3	ENSG00000115241|PPM1G	ENSG00000115241	1	HGNC:9278	59164.6924	119168.695	103574.469	75931.56000000001	82879.3946	178717.15899999999	103615.45999999999	67942.88399999999	23778.96094	0	0
QQHEGAQGALDSGEPPQCR	7	Pat_32_FT.22935.22935.3	ENSG00000130592|LSP1, ENSG00000130592|+|chr11:g.1901357:G>A',, ENSG00000130592|+|chr11:g.1901357:G>A']	ENSG00000130592	1	HGNC:6707	161113.468	171037.74	236294.344	173133.141	440820.351	161885.62	238517.79	95394.7696	4824.273999999999	687.6226	0
AEDAPLSSGEDPNSR	7	Pat_32_FT.27910.27910.2	ENSG00000182795|C1orf116, ENSG00000182795|-|chr1:g.207195691:C>A',, ENSG00000182795|-|chr1:g.207195691:C>A']	ENSG00000182795	1	HGNC:28667	982844.455	1167285.376	929106.6329999999	1332541.404	1138788.408	2170973.228	971100.377	1138622.114	28278.912	49068.21196	0
CLPGSGVCVDCQHNTEGAHCER	3	Pat_32_1.38289.38289.4	ENSG00000130702|LAMA5, ENSG00000130702|-|chr20:g.60912928:C>T',, ENSG00000130702|-|chr20:g.60886269:G>A',, ENSG00000130702|-|chr20:g.60902628:C>A',, ENSG00000130702|-|chr20:g.60894013:C>T',, ENSG00000130702|-|chr20:g.60885597:C>G',, ENSG00000130702|-|chr20:g.60900586:G>A',, ENSG00000130702|-|chr20:g.60892429:G>T',, ENSG00000130702|-|chr20:g.60903921:A>G',, ENSG00000130702|-|chr20:g.60907674:C>T',…	ENSG00000130702	1	HGNC:6485	39884.328	57583.183000000005	54144.9743	45113.85400000001	41947.78199999999	40024.167	47367.312	28068.8156	1942.4442	0	0
GFSLDQTGSSCEDVDECEGNHR	7	Pat_32_FT.43110.43110.3	ENSG00000166147|FBN1, ENSG00000166147|-|chr15:g.48707952:C>T',, ENSG00000166147|-|chr15:g.48714179:C>T',, ENSG00000166147|-|chr15:g.48787415:C>T',, ENSG00000166147|-|chr15:g.48782229:G>T',, ENSG00000166147|-|chr15:g.48720553:G>T',, ENSG00000166147|-|chr15:g.48829925:T>G',, ENSG00000166147|-|chr15:g.48733923:C>A',, ENSG00000166147|-|chr15:g.48779563:G>A',, ENSG00000166147|-|chr15:g.48782264:C>A',,…	ENSG00000166147	1	HGNC:3603	176952.65499999997	256466.9	403840.88	309488.87	216218.348	169138.33399999997	262389.53800000006	80440.70670000001	10462.9502	961.0609	0
SQTSQAVTGGHTQIQAGSHTETVEQDR	4	Pat_32_1.28173.28173.4	ENSG00000143536|CRNN, ENSG00000143536|-|chr1:g.152383111:C>G',, ENSG00000143536|-|chr1:g.152383103:A>C',, ENSG00000143536|-|chr1:g.152382817:G>T',, ENSG00000143536|-|chr1:g.152383114:G>C']	ENSG00000143536	1	HGNC:1230	14082.2117	24580.543899999997	26375.829899999997	133461.94	16010.938700000002	22333.4384	32630.544299999998	14190.650239999999	507.94037000000003	0	0
EAEETQSTLQAECDQYR	2	Pat_32_FT.36982.36982.3	ENSG00000125844|RRBP1, ENSG00000125844|-|chr20:g.17639529:C>T',, ENSG00000125844|-|chr20:g.17640795:G>A',, ENSG00000125844|-|chr20:g.17640795:G>A']	ENSG00000125844	1	HGNC:10448	90407.802	23645.465	162342.401	44021.67	152214.108	216617.91	79890.19399999999	61423.328	5291.6157	1184.8278	0
EGQGEGETQEAAAATAAAR	2	Pat_32_FT.28602.28602.2	ENSG00000261150|EPPK1	ENSG00000261150	1	HGNC:15577	59535.197	162645.695	111272.42	70801.652	44616.42	40981.2577	50164.9407	30025.2793	1187.5074	1642.5222	0
ATSLGRPEEEEDELAHR	2	Pat_32_FT.39478.39478.3	ENSG00000080819|CPOX, ENSG00000080819|-|chr3:g.98304369:G>T',, ENSG00000080819|-|chr3:g.98307656:G>A',, ENSG00000080819|-|chr3:g.98304423:G>C',, ENSG00000080819|-|chr3:g.98311951:G>C',, ENSG00000080819|-|chr3:g.98300252:G>A']	ENSG00000080819	1	HGNC:2321	67393.584	107541.32	119735.30000000002	112940.593	87999.549	134155.516	77070.092	50633.021	0	0	0
GEAGAAGPAGPAGPR	1	Pat_32_1.22356.22356.2	ENSG00000164692|COL1A2, ENSG00000164692|+|chr7:g.94057073:A>C',, ENSG00000164692|+|chr7:g.94054492:G>A',, ENSG00000164692|+|chr7:g.94058607:G>C',, ENSG00000164692|+|chr7:g.94039814:G>T',, ENSG00000164692|+|chr7:g.94039047:G>A',, ENSG00000164692|+|chr7:g.94030880:A>C',, ENSG00000164692|+|chr7:g.94049709:C>T',, ENSG00000164692|+|chr7:g.94035569:A>C']	ENSG00000164692	1	HGNC:2198	10886.159	22380.625	36667.27	23589.112999999998	17172.793	13405.517	56513.066	10924.249	3221.8716	472.09902999999997	0
EGGDGEEQDVGDAGR	3	Pat_32_FT.12413.12413.2	ENSG00000130764|LRRC47, ENSG00000130764|-|chr1:g.3712929:C>A']	ENSG00000130764	1	HGNC:29207	14545.356000000002	19833.58	38193.156	30069.592	23983.24	29171.602000000003	23326.027000000002	11598.3	917.0763	0	0
YQNLENDEDGAQASPEPDGGVGTR	1	Pat_32_FT.40651.40651.3	ENSG00000172663|TMEM134, ENSG00000172663|-|chr11:g.67236622:G>C',, ENSG00000172663|-|chr11:g.67236622:G>C']	ENSG00000172663	1	HGNC:26142	17797.558999999997	21398.227000000003	21723.992000000002	16603.25	18758.164	27905.338	9756.229	8974.346	0	0	0
EGDCGFGDGGPSGASGR	1	Pat_32_FT.24921.24921.2	ENSG00000108582|CPD, ENSG00000108582|+|chr17:g.28706309:G>A',, ENSG00000108582|+|chr17:g.28750565:G>A',, ENSG00000108582|+|chr17:g.28772753:C>T',, ENSG00000108582|+|chr17:g.28754556:T>G']	ENSG00000108582	1	HGNC:2301	30602.847999999998	18956.678	51837.867	16140.766000000001	30146.121	44275.934	19371.164	14439.725	0	0	0
TTESPPSPGTTTPGHTTATSR	1	Pat_32_1.26195.26195.3	ENSG00000117983|MUC5B, ENSG00000117983|+|chr11:g.1271069:C>T',, ENSG00000117983|+|chr11:g.1250402:C>T',, ENSG00000117983|+|chr11:g.1250421:T>C',, ENSG00000117983|+|chr11:g.1255435:G>A',, ENSG00000117983|+|chr11:g.1262716:G>A',, ENSG00000117983|+|chr11:g.1265027:T>C',, ENSG00000117983|+|chr11:g.1272797:G>T',, ENSG00000117983|+|chr11:g.1250487:G>C',, ENSG00000117983|+|chr11:g.1271990:C>T',, ENSG000…	ENSG00000117983	1	HGNC:7516	5960.9136	9192.434000000001	16660.047	10712.023000000001	9244.664	8953.1045	12438.187	5481.505999999999	0	0	0
SANAEDAQEFSDVER	1	Pat_32_FT.38108.38108.2	ENSG00000189334|S100A14	ENSG00000189334	1	HGNC:18901	9916.905	17826.324	22854.36	51593.227	10713.211000000001	20339.121	17095.64	33245.82	0	857.6225	0
VGAHAGEYGAEALER	9	Pat_32_1.39471.39471.3	ENSG00000188536|HBA2	ENSG00000188536	1	HGNC:4824	742041.9110000001	842319.5480000001	1185150.702	2110537.204	1421982.398	593768.783	955276.3570000001	285052.0034	13654.804099999998	7067.0614399999995	0
AGHSENGVEEDTEGR	2	Pat_32_FT.9626.9626.3	ENSG00000060491|OGFR, ENSG00000060491|+|chr20:g.61436357:G>A',, ENSG00000060491|+|chr20:g.61443766:C>T',, ENSG00000060491|+|chr20:g.61443766:C>T']	ENSG00000060491	1	HGNC:15768	9482.9609	14486.1338	23721.989	17353.9314	30036.996000000003	15151.747	26332.767999999996	11814.0923	0	0	0
SSEGSLGGQNSGIGGR	1	Pat_32_1.23701.23701.2	ENSG00000144791|LIMD1, ENSG00000144791|+|chr3:g.45714201:A>C',, ENSG00000144791|+|chr3:g.45637653:A>G',, ENSG00000144791|+|chr3:g.45637653:A>G']	ENSG00000144791	1	HGNC:6612	18395.854	21707.57	14969.108	25152.588	27079.37	23730.129	14608.173	10432.881	0	0	0
HLDGEEDGSSDQSQASGTTGGR	1	Pat_32_FT.13046.13046.3	ENSG00000102316|MAGED2, ENSG00000102316|+|chrX:g.54841796:C>G',, ENSG00000102316|+|chrX:g.54836348:C>T',, ENSG00000102316|+|chrX:g.54836348:C>T']	ENSG00000102316	1	HGNC:16353	3092.7422	4681.874	12127.821000000002	7349.512	3207.1985	9313.056	3862.0872	1523.4122	0	0	0
SEDGVEGDLGETQSR	2	Pat_32_FT.29942.29942.2	ENSG00000124942|AHNAK, ENSG00000124942|-|chr11:g.62295776:T>G',, ENSG00000124942|-|chr11:g.62290365:T>C',, ENSG00000124942|-|chr11:g.62295549:C>T',, ENSG00000124942|-|chr11:g.62296271:G>A',, ENSG00000124942|-|chr11:g.62287549:C>T',, ENSG00000124942|-|chr11:g.62300583:C>T',, ENSG00000124942|-|chr11:g.62294188:T>G',, ENSG00000124942|-|chr11:g.62299055:T>C',, ENSG00000124942|-|chr11:g.62285441:A>G',…	ENSG00000124942	1	HGNC:347	62457.717	109747.778	148394.78399999999	153726.22	74828.883	87472.19	95319.51000000001	55717.689999999995	2490.2867	1036.3745	0
IQCAAGYEQSEHNVCQDIDECTAGTHNCR	1	Pat_32_1.45600.45600.4	ENSG00000115380|EFEMP1, ENSG00000115380|-|chr2:g.56098152:G>T',, ENSG00000115380|-|chr2:g.56094300:C>A',, ENSG00000115380|-|chr2:g.56094300:C>A']	ENSG00000115380	1	HGNC:3218	18463.996	30931.58	47951.953	36102.254	21343.834	20377.912	25375.904	9844.994	1413.4637	0	0
ETPSSSPASPQETR	6	Pat_32_FT.17501.17501.2	ENSG00000095637|SORBS1, ENSG00000095637|-|chr10:g.97098953:A>AG',, ENSG00000095637|-|chr10:g.97111112:G>A',, ENSG00000095637|-|chr10:g.97174382:C>T',, ENSG00000095637|-|chr10:g.97116511:G>A',, ENSG00000095637|-|chr10:g.97146820:C>A',, ENSG00000095637|-|chr10:g.97115995:C>G',, ENSG00000095637|-|chr10:g.97194450:C>T',, ENSG00000095637|-|chr10:g.97096391:G>A',, ENSG00000095637|-|chr10:g.97116305:T>C…	ENSG00000095637	1	HGNC:14565	150942.936	281633.92000000004	345350.95300000004	210723.071	184926.119	165071.7514	225878.38999999998	104355.7554	12645.03707	7173.14047	0
ALAQEDQGAGEVER	3	Pat_32_FT.28904.28904.2	ENSG00000173898|SPTBN2, ENSG00000173898|-|chr11:g.66453407:G>A',, ENSG00000173898|-|chr11:g.66483405:A>C',, ENSG00000173898|-|chr11:g.66456311:A>G',, ENSG00000173898|-|chr11:g.66472450:G>A',, ENSG00000173898|-|chr11:g.66481603:C>T',, ENSG00000173898|-|chr11:g.66457736:C>T',, ENSG00000173898|-|chr11:g.66455054:G>T',, ENSG00000173898|-|chr11:g.66455054:G>T']	ENSG00000173898	1	HGNC:11276	116577.71500000001	155855.491	204052.146	333184.94999999995	169061.809	276453.495	158272.377	114114.649	10373.0622	4917.3429	0
QGGGGGGGSVPGIER	3	Pat_32_1.28273.28273.2	ENSG00000099783|HNRNPM, ENSG00000099783|+|chr19:g.8531182:C>T',, ENSG00000099783|+|chr19:g.8531182:C>T']	ENSG00000099783	1	HGNC:5046	60122.833	91797.189	57365.281	62684.656	88567.301	130974.875	46505.097700000006	42868.205	1361.3270000000002	0	0
SSEEVDGQHPAQEEVPESPQTSGPEAENR	1	Pat_32_FT.35953.35953.4	ENSG00000198771|RCSD1, ENSG00000198771|+|chr1:g.167663363:C>G',, ENSG00000198771|+|chr1:g.167667026:C>T',, ENSG00000198771|+|chr1:g.167667026:C>T']	ENSG00000198771	1	HGNC:28310	7257.701	8804.452	13097.222	7765.7363	7826.04	9595.998	4960.9717	3570.048	0	0	0
DGQVINETSQHHDDLE	71	Pat_32_FT.33364.33364.3	ENSG00000026025|VIM, ENSG00000026025|+|chr10:g.17271887:G>A',, ENSG00000026025|+|chr10:g.17271555:G>A',, ENSG00000026025|+|chr10:g.17277329:G>T',, ENSG00000026025|+|chr10:g.17277329:G>T']	ENSG00000026025	1	HGNC:12692	7546745.643199996	5343889.282	34871398.9803	28258855.687400013	7817970.418699998	5168915.018200001	25576398.615000006	2553517.171999999	262916.14199000003	20377.934099999995	0
TCQDIDECADSEACGEAR	2	Pat_32_FT.28840.28840.3	ENSG00000183087|GAS6, ENSG00000183087|-|chr13:g.114526416:C>T',, ENSG00000183087|-|chr13:g.114530100:T>C',, ENSG00000183087|-|chr13:g.114531615:C>T',, ENSG00000183087|-|chr13:g.114529980:C>T',, ENSG00000183087|-|chr13:g.114535668:C>T',, ENSG00000183087|-|chr13:g.114531662:C>T',, ENSG00000183087|-|chr13:g.114531662:C>T']	ENSG00000183087	1	HGNC:4168	32744.647999999997	39094.727	28755.66	34849.54	38614.254	60763.395	22364.61	23030.242000000002	1087.2334	0	0
SVTEQGAELSNEER	5	Pat_32_FT.30854.30854.2	ENSG00000164924|YWHAZ, ENSG00000164924|-|chr8:g.101936410:A>G',, ENSG00000164924|-|chr8:g.101936410:A>G']	ENSG00000164924	1	HGNC:12855	98774.93699999999	177049.64799999996	196432.318	147042.509	112460.916	183446.243	181488.68899999998	165670.53999999998	1429.3496	3725.8009	0
ASVSVTAEDEGTQR	1	Pat_32_FT.28153.28153.2	ENSG00000090339|ICAM1	ENSG00000090339	1	HGNC:5344	27427.637000000002	37685.582	45571.4	22582.082000000002	44353.04	37494.355	42057.742	25878.484	0	0	0
TEAGAVGEAGGAEDPGAAAGGSVR	1	Pat_32_FT.36534.36534.3	ENSG00000167447|SMG8, ENSG00000167447|+|chr17:g.57287516:C>T',, ENSG00000167447|+|chr17:g.57290896:T>A',, ENSG00000167447|+|chr17:g.57290896:T>A']	ENSG00000167447	1	HGNC:25551	16122.948999999999	23706.783	25221.943	18249.994	23586.362999999998	34840.25	22027.082000000002	19968.57	848.3507	1033.2482	0
LGDASDTEAADGER	3	Pat_32_FT.25494.25494.2	ENSG00000099814|CEP170B, ENSG00000099814|+|chr14:g.105354123:A>G',, ENSG00000099814|+|chr14:g.105344804:G>A',, ENSG00000099814|+|chr14:g.105353431:G>T',, ENSG00000099814|+|chr14:g.105351799:G>A',, ENSG00000099814|+|chr14:g.105351799:G>A']	ENSG00000099814	1	HGNC:20362	166009.09	297409.35	251892.98200000002	1469280.815	205790.45299999998	291371.954	188253.336	144683.044	4855.5008	6613.7358	0
TCSECQELHWGDPGLQCHACDCDSR	5	Pat_32_2.44390.44390.4	ENSG00000172037|LAMB2, ENSG00000172037|-|chr3:g.49158923:G>A',, ENSG00000172037|-|chr3:g.49160684:C>T',, ENSG00000172037|-|chr3:g.49162722:C>A',, ENSG00000172037|-|chr3:g.49167419:C>T',, ENSG00000172037|-|chr3:g.49158763:C>T',, ENSG00000172037|-|chr3:g.49163902:G>C',, ENSG00000172037|-|chr3:g.49166533:G>A',, ENSG00000172037|-|chr3:g.49167684:C>T',, ENSG00000172037|-|chr3:g.49167684:C>T']	ENSG00000172037	1	HGNC:6487	147411.75600000002	236699.474	246484.657	230165.15400000004	161373.18600000002	138585.5197	125301.88	68527.0147	3281.46213	0	0
EHVPSGQFPDTEAPATSETSNSR	2	Pat_32_FT.41514.41514.3	ENSG00000118804|STBD1	ENSG00000118804	1	HGNC:24854	56734.218	74030.11499999999	56649.596999999994	63098.87699999999	62190.493	80161.236	47468.437999999995	40058.065	2575.9048	754.82245	0
DVECGEGHFCHDNQTCCR	6	Pat_32_1.21408.21408.4	ENSG00000030582|GRN, ENSG00000030582|+|chr17:g.42426884:G>A',, ENSG00000030582|+|chr17:g.42430128:G>A',, ENSG00000030582|+|chr17:g.42428510:A>G',, ENSG00000030582|+|chr17:g.42428510:A>G']	ENSG00000030582	1	HGNC:4601	1052023.312	924223.2119999999	1169575.592	916926.826	1160992.1579999998	2446054.875	751671.4720000001	1337889.365	10228.755299999999	62720.7542	0
ASVDSGSSEEQGGSSR	2	Pat_32_FT.8566.8566.2	ENSG00000162896|PIGR, ENSG00000162896|-|chr1:g.207108000:CGAG>C',, ENSG00000162896|-|chr1:g.207110628:A>C',, ENSG00000162896|-|chr1:g.207109148:C>T',, ENSG00000162896|-|chr1:g.207112706:C>T']	ENSG00000162896	1	HGNC:8968	57338.4314	10624.2736	92336.01999999999	5390.557	78354.85	12421.373	36018.842	25718.472599999997	826.3256	0	0
DAQDVQASQAEADQQQTR	7	Pat_32_FT.21205.21205.3	ENSG00000125844|RRBP1, ENSG00000125844|-|chr20:g.17639529:C>T',, ENSG00000125844|-|chr20:g.17640795:G>A',, ENSG00000125844|-|chr20:g.17640795:G>A']	ENSG00000125844	1	HGNC:10448	230593.23359999998	252623.08299999998	399312.61199999996	200143.26299999998	360561.658	480774.799	265985.205	166528.40629999997	7920.07033	3425.7366	0
VEGTPSDPNPNDPR	2	Pat_32_1.28097.28097.2	ENSG00000144591|GMPPA	ENSG00000144591	1	HGNC:22923	41918.553	29749.858	71615.371	30845.297	57122.0925	57373.504	50837.218	30288.0096	939.81976	916.4121	0
QVQHEESTEGEADHSGYAGELGFR	1	Pat_32_1.41457.41457.4	ENSG00000070010|UFD1, ENSG00000070010|-|chr22:g.19438236:G>T',, ENSG00000070010|-|chr22:g.19438258:C>T',, ENSG00000070010|-|chr22:g.19438258:C>T']	ENSG00000070010	1	HGNC:12520	34911.457	44094.41	81628.79	42238.59	39864.797	49692.164000000004	49657.883	28026.117000000002	1589.8528	0	0
NSYVAGQYDDAASYQR	2	Pat_32_1.36768.36768.2	ENSG00000160211|G6PD	ENSG00000160211	1	HGNC:4057	47109.419	75130.565	61024.082	64398.578	83781.875	69633.401	51785.328	46814.474	1023.0093400000001	966.40027	0
EGQDTVESEQISVR	3	Pat_32_FT.36160.36160.2	ENSG00000078304|PPP2R5C, ENSG00000078304|+|chr14:g.102298042:C>G']	ENSG00000078304	1	HGNC:9311	128635.907	193183.18700000003	193351.185	147832.309	190145.558	335393.348	134738.271	120900.986	4296.2711	1755.5105	0
SSGSPYGGGYGSGGGSGGYGSR	2	Pat_32_2.23607.23607.3	ENSG00000170144|HNRNPA3, ENSG00000170144|+|chr2:g.178080512:G>C',, ENSG00000170144|+|chr2:g.178080512:G>C']	ENSG00000170144	1	HGNC:24941	98932.6333	43228.1236	13916.8262	36564.535	58609.685	37838.43	22467.9318	5641.3721000000005	0	0	0
SNTAGSQSQVETEA	4	Pat_32_FT.16055.16055.2	ENSG00000004478|FKBP4	ENSG00000004478	1	HGNC:3720	45927.593499999995	59386.941	75576.451	59499.465	58671.253000000004	78351.537	71940.357	46969.2313	1365.1101	1280.7620200000001	0
SQSAAVTPSSTTSSTR	15	Pat_32_3.33519.33519.2	ENSG00000130706|ADRM1, ENSG00000130706|+|chr20:g.60883124:G>A',, ENSG00000130706|+|chr20:g.60879627:G>C',, ENSG00000130706|+|chr20:g.60883121:C>A',, ENSG00000130706|+|chr20:g.60883196:G>C']	ENSG00000130706	1	HGNC:15759	104031.245	147780.63460000002	55866.58713999999	120876.92647	137940.79909999997	144771.10279000003	59227.73124	68621.29656	10612.868	689.7157599999999	689.7157599999999
DLDECAEGLHDCESR	4	Pat_32_FT.36036.36036.3	ENSG00000138829|FBN2, ENSG00000138829|-|chr5:g.127615923:C>T',, ENSG00000138829|-|chr5:g.127597534:T>A',, ENSG00000138829|-|chr5:g.127595356:C>T',, ENSG00000138829|-|chr5:g.127744478:T>C',, ENSG00000138829|-|chr5:g.127670872:T>G',, ENSG00000138829|-|chr5:g.127610273:T>C',, ENSG00000138829|-|chr5:g.127700362:A>C',, ENSG00000138829|-|chr5:g.127626498:G>T',, ENSG00000138829|-|chr5:g.127613674:G>C',,…	ENSG00000138829	1	HGNC:3604	655881.639	480975.90300000005	658330.522	165642.9294	795316.675	968024.2419999999	482609.581	325086.484	2603.8992	0	0
SDGSGESAQPPEDSSPPASSESSSTR	2	Pat_32_FT.19628.19628.3	ENSG00000086758|HUWE1, ENSG00000086758|-|chrX:g.53579831:C>T',, ENSG00000086758|-|chrX:g.53654441:T>C',, ENSG00000086758|-|chrX:g.53563205:T>A',, ENSG00000086758|-|chrX:g.53621576:G>A',, ENSG00000086758|-|chrX:g.53570921:C>T',, ENSG00000086758|-|chrX:g.53622277:T>C',, ENSG00000086758|-|chrX:g.53611997:G>A',, ENSG00000086758|-|chrX:g.53611997:G>A']	ENSG00000086758	1	HGNC:30892	19731.239599999997	32349.298000000003	32845.871	35477.465000000004	24919.356999999996	46946.344	22714.079	14082.9595	914.8661	0	0
ASSQSAPSPDVGSGVQT	2	Pat_32_1.36851.36851.2	ENSG00000127838|PNKD	ENSG00000127838	1	HGNC:9153	37911.047	38417.864	49420.582	36365.774999999994	35927.523	43490.435	33281.524	22210.152	926.1039	1604.31439	0
TAADVVSPGANSVDSR	1	Pat_32_1.37750.37750.2	ENSG00000164164|OTUD4, ENSG00000164164|-|chr4:g.146083873:C>G',, ENSG00000164164|-|chr4:g.146059162:G>A',, ENSG00000164164|-|chr4:g.146059162:G>A']	ENSG00000164164	1	HGNC:24949	29084.582000000002	36319.28	36626.734	80771.195	36294.914	57039.51	21543.67	22663.555	0	0	0
EQSSEAAETGVSENEENPVR	1	Pat_32_FT.29865.29865.3	ENSG00000121892|PDS5A, ENSG00000121892|-|chr4:g.39905669:A>G',, ENSG00000121892|-|chr4:g.39891971:C>T',, ENSG00000121892|-|chr4:g.39878618:T>C',, ENSG00000121892|-|chr4:g.39865062:C>G',, ENSG00000121892|-|chr4:g.39929627:C>T',, ENSG00000121892|-|chr4:g.39847470:C>T',, ENSG00000121892|-|chr4:g.39910145:C>G',, ENSG00000121892|-|chr4:g.39863914:T>C']	ENSG00000121892	1	HGNC:29088	16480.19	18259.756	26286.987999999998	24001.045	15175.865	31665.986	18498.586	15778.204	1123.7072	0	0
STSVTTTSSASVTTTSNASGR	68	Pat_32_3.36363.36363.3	ENSG00000171401|KRT13, ENSG00000171401|-|chr17:g.39659673:G>A',, ENSG00000171401|-|chr17:g.39657533:C>T']	ENSG00000171401	1	HGNC:6415	68027.65084	135487.31553999998	118048.80486	1205359.13646	85160.36335	99207.61158	188991.45896999995	72111.66696999999	3477.59803	0	0
CLTTDEYDGHSTYPSHQYQ	8	Pat_32_FT.38347.38347.3	ENSG00000090013|BLVRB, ENSG00000090013|-|chr19:g.40953909:G>A',, ENSG00000090013|-|chr19:g.40953909:G>A']	ENSG00000090013	1	HGNC:1063	1575590.2566999998	359738.6381	2019715.2863999999	1209770.2278	524995.5796999999	1097909.5853000002	1504952.86	509898.5861	21685.6149	685.5591400000001	0
STWEEEDSGYGSSR	2	Pat_32_FT.28376.28376.2	ENSG00000140829|DHX38, ENSG00000140829|+|chr16:g.72142717:AACATCCGC>A',, ENSG00000140829|+|chr16:g.72134345:G>A',, ENSG00000140829|+|chr16:g.72138493:C>A']	ENSG00000140829	1	HGNC:17211	71567.557	84279.937	87757.056	79171.29800000001	88913.818	139712.115	61867.424	52359.155	1076.3491	0	0
ASLEEPPDGPSAGQATGPGEGR	1	Pat_32_FT.41570.41570.3	ENSG00000174915|PTDSS2, ENSG00000174915|+|chr11:g.486955:G>A',, ENSG00000174915|+|chr11:g.489449:C>T',, ENSG00000174915|+|chr11:g.460279:A>G']	ENSG00000174915	1	HGNC:15463	18017.836	32275.068	27257.256	23425.074	26450.121	24662.51	21335.207000000002	14200.451000000001	901.88824	0	0
AADPPAENSSAPEAEQGGAE	16	Pat_32_FT.25998.25998.2	ENSG00000065978|YBX1, ENSG00000065978|+|chr1:g.43148266:GCCCGCCGCCCCC>G',, ENSG00000065978|+|chr1:g.43148885:C>T']	ENSG00000065978	1	HGNC:8014	1331790.7625	1397165.7415000002	941884.4630000001	1607219.3370000003	1324693.14	2090650.0890000002	638564.2779999999	1408486.1144	4747.41845	2689.419	0
AADSQNSGEGNTGAAESSFSQEVSR	1	Pat_32_FT.37809.37809.3	ENSG00000047410|TPR, ENSG00000047410|-|chr1:g.186296719:C>T',, ENSG00000047410|-|chr1:g.186340119:G>A',, ENSG00000047410|-|chr1:g.186316488:C>T',, ENSG00000047410|-|chr1:g.186313638:G>C',, ENSG00000047410|-|chr1:g.186315419:C>T',, ENSG00000047410|-|chr1:g.186312586:C>A',, ENSG00000047410|-|chr1:g.186322948:G>A',, ENSG00000047410|-|chr1:g.186313065:G>C',, ENSG00000047410|-|chr1:g.186291479:A>T',, …	ENSG00000047410	1	HGNC:12017	23975.558999999997	22736.93	24278.746	17215.227	21529.264	40909.04	13814.473	18856.07	0	0	0
SSESSCGVDGDYEDAELNPR	2	Pat_32_FT.38530.38530.3	ENSG00000186716|BCR, ENSG00000186716|+|chr22:g.23626215:C>T',, ENSG00000186716|+|chr22:g.23656252:C>A',, ENSG00000186716|+|chr22:g.23523517:G>C',, ENSG00000186716|+|chr22:g.23615945:C>T',, ENSG00000186716|+|chr22:g.23615945:C>T']	ENSG00000186716	1	HGNC:1014	66063.645	103225.728	97423.815	81686.20199999999	116475.07800000001	145580.77	73150.63200000001	59890.092000000004	2923.3196	2511.2307	0
CEHPPPGPVCGSDGVTYGSACELR	1	Pat_32_1.44549.44549.3	ENSG00000188157|AGRN, ENSG00000188157|+|chr1:g.982274:G>A',, ENSG00000188157|+|chr1:g.976930:T>G',, ENSG00000188157|+|chr1:g.982026:C>T',, ENSG00000188157|+|chr1:g.981565:A>G',, ENSG00000188157|+|chr1:g.970690:C>T',, ENSG00000188157|+|chr1:g.983023:C>T']	ENSG00000188157	1	HGNC:329	21900.26	32801.06	31104.262000000002	18728.787	27972.586	23984.62	18251.338	12450.543	0	0	0
SGAEAQTPEDSPNR	1	Pat_32_FT.12267.12267.2	ENSG00000152291|TGOLN2	ENSG00000152291	1	HGNC:15450	18508.686	34149.863	19287.512	25206.11	30597.588	50615.16	17688.787	16993.406000000003	0	0	0
QASAAQEAQEDGLPDTSSAAAADPL	1	Pat_32_FT.51215.51215.3	ENSG00000181090|EHMT1	ENSG00000181090	1	HGNC:24650	11893.07	13498.469	8107.745	10203.546	10655.473999999998	13670.253	9669.729	6089.6973	0	0	0
AQAVSEDAGGNEGR	13	Pat_32_FT.15274.15274.2	ENSG00000106263|EIF3B, ENSG00000106263|+|chr7:g.2419056:A>G',, ENSG00000106263|+|chr7:g.2416608:G>C',, ENSG00000106263|+|chr7:g.2416608:G>C']	ENSG00000106263	1	HGNC:3280	1619006.077	2043250.0329999998	1923247.099	2397003.404	2137701.594	2763584.8149999995	1355986.566	1150172.435	30564.042840000002	5804.3487000000005	0
AESSSDEAVADTSR	2	Pat_32_FT.14393.14393.2	ENSG00000112769|LAMA4, ENSG00000112769|-|chr6:g.112510369:C>T',, ENSG00000112769|-|chr6:g.112457383:G>C',, ENSG00000112769|-|chr6:g.112471688:G>C',, ENSG00000112769|-|chr6:g.112461075:A>C',, ENSG00000112769|-|chr6:g.112466031:C>T',, ENSG00000112769|-|chr6:g.112462654:C>T',, ENSG00000112769|-|chr6:g.112537637:C>T',, ENSG00000112769|-|chr6:g.112537637:C>T']	ENSG00000112769	1	HGNC:6484	43552.699	87421.04200000002	134406.946	60499.528	63169.51700000001	57627.596999999994	72557.574	27550.855	1103.9719	858.03577	0
THEAEIVEGENHTYCIR	18	Pat_32_2.40422.40422.3	ENSG00000196924|FLNA, ENSG00000196924|-|chrX:g.153581155:C>T',, ENSG00000196924|-|chrX:g.153590917:G>C',, ENSG00000196924|-|chrX:g.153590917:G>C']	ENSG00000196924	1	HGNC:3754	2017242.789	5863794.1049999995	2991156.154	3173517.15	3034207.144	2792511.585	1753422.225	1201766.764	29212.08845	26394.24205	0
CVNGQCVCDEGYTGEDCSQLR	4	Pat_32_1.39648.39648.3	ENSG00000041982|TNC, ENSG00000041982|-|chr9:g.117853174:G>T',, ENSG00000041982|-|chr9:g.117827000:G>A',, ENSG00000041982|-|chr9:g.117798515:C>T',, ENSG00000041982|-|chr9:g.117788857:T>G',, ENSG00000041982|-|chr9:g.117808862:A>C',, ENSG00000041982|-|chr9:g.117835942:G>T',, ENSG00000041982|-|chr9:g.117819471:T>C',, ENSG00000041982|-|chr9:g.117808785:T>A',, ENSG00000041982|-|chr9:g.117815273:G>A',, …	ENSG00000041982	1	HGNC:5318	87360.918	197592.552	140723.486	113615.297	90437.057	100252.92599999999	81275.528	66376.952	1087.461	1314.0347	0
TGQPEELVSCSDCGR	2	Pat_32_FT.38608.38608.2	ENSG00000133884|DPF2, ENSG00000133884|+|chr11:g.65109028:C>T',, ENSG00000133884|+|chr11:g.65111517:G>A',, ENSG00000133884|+|chr11:g.65113720:C>T',, ENSG00000133884|+|chr11:g.65113720:C>T']	ENSG00000133884	1	HGNC:9964	37844.93	52029.908	47287.098	28118.216	55323.468	108278.782	28805.814000000002	31816.396	0	0	0
QCVPTEPCEDAEDDCGNDFQCSTGR	1	Pat_32_FT.40681.40681.3	ENSG00000113600|C9, ENSG00000113600|-|chr5:g.39342291:G>T',, ENSG00000113600|-|chr5:g.39331846:G>A']	ENSG00000113600	1	HGNC:1358	6873.3936	22793.65	26632.897999999997	9002.141	8169.606	13619.348999999998	10273.61	6378.3384	1192.2213	0	0
CLDCADDLCQACADGHR	2	Pat_32_1.40624.40624.3	ENSG00000169871|TRIM56, ENSG00000169871|+|chr7:g.100732112:TC>T',, ENSG00000169871|+|chr7:g.100731471:C>T',, ENSG00000169871|+|chr7:g.100730882:G>A',, ENSG00000169871|+|chr7:g.100731377:G>A',, ENSG00000169871|+|chr7:g.100732293:G>A']	ENSG00000169871	1	HGNC:19028	82127.345	95852.47	89742.946	85389.98000000001	104691.213	125669.95000000001	65250.708	59192.61200000001	2485.31715	1743.7712999999999	0
SQGDEAGGHGEDRPEPLSPK	1	Pat_32_FT.37464.37464.4	ENSG00000060491|OGFR, ENSG00000060491|+|chr20:g.61436357:G>A',, ENSG00000060491|+|chr20:g.61443766:C>T',, ENSG00000060491|+|chr20:g.61443766:C>T']	ENSG00000060491	1	HGNC:15768	12232.882	17870.287	19044.336	17799.311999999998	19672.244	37176.266	16189.281	15792.303999999998	0	660.05524	0
GFSLDATGLNCEDVDECDGNHR	1	Pat_32_1.52290.52290.3	ENSG00000138829|FBN2, ENSG00000138829|-|chr5:g.127615923:C>T',, ENSG00000138829|-|chr5:g.127597534:T>A',, ENSG00000138829|-|chr5:g.127595356:C>T',, ENSG00000138829|-|chr5:g.127744478:T>C',, ENSG00000138829|-|chr5:g.127670872:T>G',, ENSG00000138829|-|chr5:g.127610273:T>C',, ENSG00000138829|-|chr5:g.127700362:A>C',, ENSG00000138829|-|chr5:g.127626498:G>T',, ENSG00000138829|-|chr5:g.127613674:G>C',,…	ENSG00000138829	1	HGNC:3604	33837.62	44674.29	53590.312000000005	33700.156	41044.73	46006.145	44278.17	25173.117000000002	2947.8665	1586.9896	0
NCGYPGISPEECASR	10	Pat_32_1.39056.39056.2	ENSG00000160181|TFF2, ENSG00000160181|-|chr21:g.43771027:C>G']	ENSG00000160181	1	HGNC:11756	1317067.3810000003	463136.1125	559522.013	362052.11100000003	537741.366	470272.3274	660363.1510000001	239694.5991	24609.60877	7783.00775	0
SSSQEQEPSAPPEAHGPVCC	1	Pat_32_FT.34006.34006.3	ENSG00000205356|TECPR1, ENSG00000205356|-|chr7:g.97860325:C>T',, ENSG00000205356|-|chr7:g.97860352:T>C',, ENSG00000205356|-|chr7:g.97870239:G>A',, ENSG00000205356|-|chr7:g.97875398:C>G',, ENSG00000205356|-|chr7:g.97874313:C>T',, ENSG00000205356|-|chr7:g.97846788:C>T',, ENSG00000205356|-|chr7:g.97846788:C>T']	ENSG00000205356	1	HGNC:22214	17138.951	20718.465	21018.494	20247.158	16834.398	30570.79	13713.696000000002	12371.27	0	0	0
SSAGDTEFVHQNSQEIQR	1	Pat_32_1.33984.33984.3	ENSG00000198961|PJA2, ENSG00000198961|-|chr5:g.108672946:C>T',, ENSG00000198961|-|chr5:g.108714556:G>A',, ENSG00000198961|-|chr5:g.108714556:G>A']	ENSG00000198961	1	HGNC:17481	23967.396	26297.533	27170.045	34549.926	18994.041	26993.632999999998	20751.639	12755.173999999999	826.4692	0	0
STLQDSDEYSNPAPLPLDQHSR	1	Pat_32_1.49972.49972.3	ENSG00000110031|LPXN	ENSG00000110031	1	HGNC:14061	28153.816000000003	62705.812000000005	54514.133	41405.152	45368.777	32828.523	41283.918	23263.127	1375.2108	1692.3252	0
CNCESDFTDGTCEDLTGR	4	Pat_32_FT.41424.41424.3	ENSG00000130702|LAMA5, ENSG00000130702|-|chr20:g.60912928:C>T',, ENSG00000130702|-|chr20:g.60886269:G>A',, ENSG00000130702|-|chr20:g.60902628:C>A',, ENSG00000130702|-|chr20:g.60894013:C>T',, ENSG00000130702|-|chr20:g.60885597:C>G',, ENSG00000130702|-|chr20:g.60900586:G>A',, ENSG00000130702|-|chr20:g.60899242:C>T',, ENSG00000130702|-|chr20:g.60892429:G>T',, ENSG00000130702|-|chr20:g.60903921:A>G',…	ENSG00000130702	1	HGNC:6485	85512.357	217457.81	100671.84700000001	121951.59	111873.375	123578.085	61449.195	42668.710999999996	0	0	0
SSEPVQADESQSPR	2	Pat_32_FT.17226.17226.2	ENSG00000105289|TJP3, ENSG00000105289|+|chr19:g.3747927:G>A',, ENSG00000105289|+|chr19:g.3747927:G>A']	ENSG00000105289	1	HGNC:11829	48835.57	44687.902	57526.051	68410.333	57914.612	59259.78599999999	57265.524999999994	40852.225	1280.0012	839.5732	0
AGEAPTENPAPPTQQSSAE	8	Pat_32_FT.32950.32950.2	ENSG00000060138|YBX3, ENSG00000060138|-|chr12:g.10854582:C>T',, ENSG00000060138|-|chr12:g.10871698:C>T',, ENSG00000060138|-|chr12:g.10871692:C>T',, ENSG00000060138|-|chr12:g.10868333:T>A',, ENSG00000060138|-|chr12:g.10868333:T>A']	ENSG00000060138	1	HGNC:2428	1128595.4365	1338076.111	3786290.15	4311539.234999999	1193162.457	1108155.4070000001	3225458.3358	544589.245	122897.53700000001	3744.0106	0
GAHGETEAEEGAPEGAEVPQGGEETSGAQQVEGASPGR	3	Pat_32_FT.38557.38557.5	ENSG00000159212|CLIC6, ENSG00000159212|+|chr21:g.36079627:T>C',, ENSG00000159212|+|chr21:g.36079653:G>A',, ENSG00000159212|+|chr21:g.36079653:G>A']	ENSG00000159212	1	HGNC:2065	93442.25700000001	89959.656	143801.923	84972.4775	158285.037	111008.453	95150.411	48083.949	2612.4037	0	0
TSSVSNPQDSVGSPCSR	4	Pat_32_1.27634.27634.2	ENSG00000089159|PXN, ENSG00000089159|-|chr12:g.120653048:C>G',, ENSG00000089159|-|chr12:g.120653048:C>G']	ENSG00000089159	1	HGNC:9718	72514.08230000001	139705.27899999998	52263.022800000006	81848.76640000001	90873.76800000001	99949.2377	36442.2474	41813.0018	1306.7667	0	0
AATGEEVSAEDLGGADLHCR	4	Pat_32_FT.43751.43751.3	ENSG00000131844|MCCC2	ENSG00000131844	1	HGNC:6937	441307.119	388895.832	399713.397	263813.061	461047.464	419554.813	346392.919	229421.028	3522.0074299999997	1831.7604	0
GTSETDTICTCEEGWHCTSEACESCVLHR	1	Pat_32_1.45395.45395.4	ENSG00000101017|CD40	ENSG00000101017	1	HGNC:11919	16279.805	15108.841	26808.785	18538.29	19891.218999999997	14722.231000000002	21399.47	8569.198	0	0	0
ELDDATEANEGLSR	2	Pat_32_FT.38042.38042.2	ENSG00000133026|MYH10, ENSG00000133026|-|chr17:g.8422056:T>C',, ENSG00000133026|-|chr17:g.8380329:C>T',, ENSG00000133026|-|chr17:g.8408118:G>A',, ENSG00000133026|-|chr17:g.8396326:T>G',, ENSG00000133026|-|chr17:g.8526443:T>A',, ENSG00000133026|-|chr17:g.8526444:C>A',, ENSG00000133026|-|chr17:g.8438753:G>A',, ENSG00000133026|-|chr17:g.8383768:C>G',, ENSG00000133026|-|chr17:g.8422103:C>G',, ENSG000…	ENSG00000133026	1	HGNC:7568	47493.949	162912.79	133779.81699999998	89981.184	63327.960999999996	67463.602	92077.94	44900.988	2930.7373	0	0
STCSCPDLQPNGQDLGENSR	4	Pat_32_1.39669.39669.3	ENSG00000078618|NRDC	ENSG00000078618	1	HGNC:7995	56083.139	64186.47499999999	63863.181	66297.51999999999	70756.219	81400.609	58647.584	38217.356	1041.3396	0	0
GGWDHGDTQSIQSSR	1	Pat_32_1.25665.25665.3	ENSG00000162522|KIAA1522, ENSG00000162522|+|chr1:g.33235651:A>G',, ENSG00000162522|+|chr1:g.33235904:G>A',, ENSG00000162522|+|chr1:g.33238472:A>G',, ENSG00000162522|+|chr1:g.33235666:A>G',, ENSG00000162522|+|chr1:g.33207580:G>T']	ENSG00000162522	1	HGNC:29301	45926.085999999996	54420.79	70069.39	67778.086	58998.375	80446.06	49867.207	32409.58	2418.076	1200.5707	0
VDCTQHYELCSGNQVR	3	Pat_32_1.37648.37648.3	ENSG00000239264|TXNDC5, ENSG00000239264|-|chr6:g.7886198:G>A',, ENSG00000239264|-|chr6:g.7883409:A>T',, ENSG00000239264|-|chr6:g.7883409:A>T']	ENSG00000239264	1	HGNC:21073	62253.2023	90357.79800000001	95910.737	67516.898	83329.459	79528.595	88564.729	50066.65700000001	3193.5725	1561.2915	0
NGSEADIDEGLYSR	2	Pat_32_FT.39693.39693.2	ENSG00000130985|UBA1, ENSG00000130985|+|chrX:g.47063064:G>A',, ENSG00000130985|+|chrX:g.47063064:G>A']	ENSG00000130985	1	HGNC:12469	187042.065	222511.976	129830.4	121624.63	211986.8	276558.1	104865.187	116398.713	0	1653.9043	0
GSQEGSEGSEGSFR	1	Pat_32_FT.13512.13512.2	ENSG00000053254|FOXN3, ENSG00000053254|-|chr14:g.89628761:A>AT',, ENSG00000053254|-|chr14:g.89878706:C>T',, ENSG00000053254|-|chr14:g.89878693:A>T',, ENSG00000053254|-|chr14:g.89878693:A>T']	ENSG00000053254	1	HGNC:1928	9658.475	9095.155999999999	10769.861	6911.9746	10010.507	22129.936	8264.424	6684.806	0	0	0
SNSEVEDVGPTSHNR	1	Pat_32_FT.20232.20232.3	ENSG00000178105|DDX10, ENSG00000178105|+|chr11:g.108549042:G>T']	ENSG00000178105	1	HGNC:2735	14739.614	26141.463	44336.348	21044.715	19991.691000000003	29425.586	38440.117	15866.198999999999	1042.6338	1261.5269	0
CVDIDECTQVQHLCSQGR	1	Pat_32_1.45423.45423.3	ENSG00000049323|LTBP1, ENSG00000049323|+|chr2:g.33172533:C>G',, ENSG00000049323|+|chr2:g.33413887:G>C',, ENSG00000049323|+|chr2:g.33413782:C>T',, ENSG00000049323|+|chr2:g.33360018:T>G',, ENSG00000049323|+|chr2:g.33447204:A>C',, ENSG00000049323|+|chr2:g.33614292:C>T',, ENSG00000049323|+|chr2:g.33173961:C>T',, ENSG00000049323|+|chr2:g.33173961:C>T']	ENSG00000049323	1	HGNC:6714	44484.332	75879.86	96644.15	87349.21	49150.324	66625.984	62982.695	29943.072	1695.9216	1208.2361	0
TGQPSAPGDTSVNGPV	2	Pat_32_FT.41005.41005.2	ENSG00000110075|PPP6R3	ENSG00000110075	1	HGNC:1173	70628.594	100824.766	66798.42	77163.648	87298.956	104199.39199999999	47436.557	56232.31999999999	1938.7489	3789.7650999999996	0
TGQCECQPGITGQHCER	3	Pat_32_1.18785.18785.3	ENSG00000135862|LAMC1, ENSG00000135862|+|chr1:g.183096406:A>T',, ENSG00000135862|+|chr1:g.183085755:A>G',, ENSG00000135862|+|chr1:g.183094547:T>C',, ENSG00000135862|+|chr1:g.183091354:T>C',, ENSG00000135862|+|chr1:g.183095259:G>T',, ENSG00000135862|+|chr1:g.183091317:G>C',, ENSG00000135862|+|chr1:g.183097819:G>C',, ENSG00000135862|+|chr1:g.183101582:A>G',, ENSG00000135862|+|chr1:g.183091306:C>T',…	ENSG00000135862	1	HGNC:6492	17664.8725	44931.8376	36125.273	24485.1008	23817.2738	20220.4305	28175.3834	14081.9083	1461.9403499999999	0	0
AYSDPSTGEPATYGELQQR	6	Pat_32_1.41718.41718.2	ENSG00000178209|PLEC, ENSG00000178209|-|chr8:g.145008183:C>T',, ENSG00000178209|-|chr8:g.144995759:G>A',, ENSG00000178209|-|chr8:g.145016667:C>T',, ENSG00000178209|-|chr8:g.144994888:G>A',, ENSG00000178209|-|chr8:g.144996236:C>G',, ENSG00000178209|-|chr8:g.145010020:G>A',, ENSG00000178209|-|chr8:g.144996968:C>T',, ENSG00000178209|-|chr8:g.144990901:C>T',, ENSG00000178209|-|chr8:g.145001648:C>T',,…	ENSG00000178209	1	HGNC:9069	306186.988	569713.48	518094.819	1501787.896	377092.46199999994	499605.852	457169.458	294770.04500000004	18981.5452	8233.4903	0
VTEPISAESGEQVER	2	Pat_32_FT.41174.41174.2	ENSG00000100342|APOL1	ENSG00000100342	1	HGNC:618	40256.891	103888.963	211789.04	96228.19399999999	115917.128	122476.27	66657.994	85669.205	0	0	0
VSYGIGDEEHDQEGR	1	Pat_32_FT.32135.32135.3	ENSG00000100823|APEX1, ENSG00000100823|+|chr14:g.20923845:G>A',, ENSG00000100823|+|chr14:g.20923845:G>A']	ENSG00000100823	1	HGNC:587	27082.443	43340.004	64560.113	56053.996	52382.64	156888.08	98519.62	54505.78	3691.5208	1688.2552	0
EQIVVDLSHPGVSEDDQVSR	7	Pat_32_1.53506.53506.3	ENSG00000109814|UGDH, ENSG00000109814|-|chr4:g.39505574:AT>A',, ENSG00000109814|-|chr4:g.39505574:AT>A']	ENSG00000109814	1	HGNC:12525	904345.3119999999	678626.295	1011765.995	621756.0900000001	869433.684	1005252.9909999999	777629.5549999999	676096.959	15065.2066	18281.748699999996	0
EEECHFYAGGQVYPGEASR	1	Pat_32_1.42004.42004.3	ENSG00000123131|PRDX4	ENSG00000123131	1	HGNC:17169	57761.566	83357.67	70028.664	46809.004	181282.6	92218.51	54639.83	70391.93	0	1790.2479999999998	0
HADNCAGPDGVEGENGGETK	1	Pat_32_FT.25526.25526.3	ENSG00000102974|CTCF, ENSG00000102974|+|chr16:g.67670682:C>T',, ENSG00000102974|+|chr16:g.67650711:G>A',, ENSG00000102974|+|chr16:g.67650711:G>A']	ENSG00000102974	1	HGNC:13723	29747.718999999997	39343.496	23662.11	27928.13	37678.38	53814.12	12833.896	20935.07	1039.911	0	0
TYASGYAHYEEQEN	3	Pat_32_1.30001.30001.2	ENSG00000109445|ZNF330	ENSG00000109445	1	HGNC:15462	36178.6376	25886.369000000002	16845.889	33865.6868	32047.571600000003	29190.184999999998	17267.3184	19484.5958	0	0	0
LDQGSGASAEDAAVQEER	2	Pat_32_FT.36155.36155.3	ENSG00000167676|PLIN4, ENSG00000167676|-|chr19:g.4510529:C>T',, ENSG00000167676|-|chr19:g.4510529:C>T']	ENSG00000167676	1	HGNC:29393	104815.867	372935.62	185360.725	147714.55	194353.328	543565.1799999999	136130.81699999998	476594.42	0	17385.801	0
GSACEEDVDECAQEPPPCGPGR	1	Pat_32_FT.34658.34658.3	ENSG00000090006|LTBP4, ENSG00000090006|+|chr19:g.41119033:G>A',, ENSG00000090006|+|chr19:g.41128482:C>T',, ENSG00000090006|+|chr19:g.41125309:T>C',, ENSG00000090006|+|chr19:g.41133661:T>G',, ENSG00000090006|+|chr19:g.41125371:C>T',, ENSG00000090006|+|chr19:g.41135394:G>A',, ENSG00000090006|+|chr19:g.41135394:G>A']	ENSG00000090006	1	HGNC:6717	22724.441000000003	48594.24	33565.043	36462.535	36462.535	82417.62	82417.62	22989.805	22989.805	902.43146	0
TAEDTVEDACPAEGSR	2	Pat_32_FT.27977.27977.2	ENSG00000205356|TECPR1, ENSG00000205356|-|chr7:g.97860325:C>T',, ENSG00000205356|-|chr7:g.97860352:T>C',, ENSG00000205356|-|chr7:g.97870239:G>A',, ENSG00000205356|-|chr7:g.97875398:C>G',, ENSG00000205356|-|chr7:g.97874313:C>T',, ENSG00000205356|-|chr7:g.97846788:C>T',, ENSG00000205356|-|chr7:g.97846788:C>T']	ENSG00000205356	1	HGNC:22214	97108.136	83341.64499999999	86084.293	85430.982	105354.88200000001	82497.328	60020.388	38441.743	2870.0364	864.6263	0
AQEAPGQAEPPAAAEVQGAGNENEPR	1	Pat_32_FT.41279.41279.3	ENSG00000109062|SLC9A3R1	ENSG00000109062	1	HGNC:11075	6890.606	9091.609	12091.21	12154.87	9353.548	16990.055	11187.22	7678.6846	0	0	0
CSSPVDTECSHAEGSR	2	Pat_32_FT.16038.16038.3	ENSG00000100239|PPP6R2, ENSG00000100239|+|chr22:g.50878196:G>A',, ENSG00000100239|+|chr22:g.50882338:G>A',, ENSG00000100239|+|chr22:g.50877126:C>A',, ENSG00000100239|+|chr22:g.50878259:A>C',, ENSG00000100239|+|chr22:g.50878259:A>C']	ENSG00000100239	1	HGNC:19253	28532.043	31381.75	36165.882	29546.309	32477.286999999997	38215.538	41019.623	19072.243	0	0	0
SVTSNQSDGTQESCESPDVLDR	1	Pat_32_FT.39218.39218.3	ENSG00000101079|NDRG3, ENSG00000101079|-|chr20:g.35335389:C>T',, ENSG00000101079|-|chr20:g.35335389:C>T']	ENSG00000101079	1	HGNC:14462	30346.928	40968.176	28705.507999999998	24478.678	30932.65	40546.605	17631.473	17044.053	1053.9982	799.5122700000001	0
CALEDETYADGAETEVDCNR	3	Pat_32_FT.42765.42765.3	ENSG00000163430|FSTL1, ENSG00000163430|-|chr3:g.120123797:G>A',, ENSG00000163430|-|chr3:g.120115805:C>A',, ENSG00000163430|-|chr3:g.120123776:G>C',, ENSG00000163430|-|chr3:g.120123776:G>C']	ENSG00000163430	1	HGNC:3972	272809.978	416129.44999999995	236262.28	383465.471	353099.158	697764.78	159979.37699999998	267591.34400000004	10778.8504	21629.740999999998	0
CQPGYYGDGFQCIPDSTSSLTPCEQQQR	3	Pat_32_1.53025.53025.3	ENSG00000087303|NID2, ENSG00000087303|-|chr14:g.52526930:A>C',, ENSG00000087303|-|chr14:g.52520386:C>T',, ENSG00000087303|-|chr14:g.52520996:C>T',, ENSG00000087303|-|chr14:g.52534664:C>T',, ENSG00000087303|-|chr14:g.52520983:G>A',, ENSG00000087303|-|chr14:g.52535628:C>T',, ENSG00000087303|-|chr14:g.52481918:C>T',, ENSG00000087303|-|chr14:g.52472538:C>G',, ENSG00000087303|-|chr14:g.52526941:G>A',,…	ENSG00000087303	1	HGNC:13389	23517.0973	46481.599	25946.2335	34129.7837	26323.034399999997	24079.1893	14899.1427	14271.6224	0	0	0
QAEELIQQEHADQAEIR	1	Pat_32_FT.45480.45480.3	ENSG00000119917|IFIT3, ENSG00000119917|+|chr10:g.91099631:G>C',, ENSG00000119917|+|chr10:g.91099631:G>C']	ENSG00000119917	1	HGNC:5411	25365.342	35945.668	39094.297	28313.707000000002	42543.863	33907.426	26725.145	33053.15	1212.1265	1074.0312	0
AGTGVDNVDLEAATR	1	Pat_32_FT.44456.44456.2	ENSG00000092621|PHGDH, ENSG00000092621|+|chr1:g.120269694:T>C',, ENSG00000092621|+|chr1:g.120269694:T>C']	ENSG00000092621	1	HGNC:8923	80320.195	108229	148938.2	145281.14	116052.625	136217.1	82142.805	35914.91	1450.9027	983.36426	0
SQDSPGESEETLR	2	Pat_32_FT.20233.20233.2	ENSG00000164715|LMTK2, ENSG00000164715|+|chr7:g.97822094:T>C',, ENSG00000164715|+|chr7:g.97822115:T>A',, ENSG00000164715|+|chr7:g.97822653:C>T',, ENSG00000164715|+|chr7:g.97800895:C>T',, ENSG00000164715|+|chr7:g.97800911:C>T',, ENSG00000164715|+|chr7:g.97821590:G>A',, ENSG00000164715|+|chr7:g.97833489:G>C']	ENSG00000164715	1	HGNC:17880	17909.23	27577.308999999997	30131.593999999997	20113.412	19284.791	52852.29	22557.277000000002	11636.594	0	0	0
HYEDGYPGGSDNYGSLSR	2	Pat_32_1.35215.35215.3	ENSG00000198561|CTNND1, ENSG00000198561|+|chr11:g.57569385:G>C',, ENSG00000198561|+|chr11:g.57569621:G>C',, ENSG00000198561|+|chr11:g.57574407:C>G',, ENSG00000198561|+|chr11:g.57573382:G>T',, ENSG00000198561|+|chr11:g.57573382:G>T']	ENSG00000198561	1	HGNC:2515	71028.01699999999	86764.55	88235.7425	94906.12299999999	73089.519	107291.26800000001	66844.616	42909.766	1684.0444	879.7737	0
AGYSQGATQYTQAQQTR	1	Pat_32_2.26394.26394.3	ENSG00000056097|ZFR, ENSG00000056097|-|chr5:g.32407005:GGCAGCTGTTGCAGCAGCAGCA>G',, ENSG00000056097|-|chr5:g.32388770:C>T',, ENSG00000056097|-|chr5:g.32403318:G>A',, ENSG00000056097|-|chr5:g.32415232:T>G',, ENSG00000056097|-|chr5:g.32404142:A>T']	ENSG00000056097	1	HGNC:17277	8030.4663	8767.162	5738.079000000001	11492.589	7065.840999999999	7746.6494	7003.269	5341.2046	0	0	0
ACTEAEFACHSYNECVALEYR	6	Pat_32_1.48845.48845.3	ENSG00000142798|HSPG2, ENSG00000142798|-|chr1:g.22198768:C>T',, ENSG00000142798|-|chr1:g.22159871:A>G',, ENSG00000142798|-|chr1:g.22173967:G>A',, ENSG00000142798|-|chr1:g.22178616:A>G',, ENSG00000142798|-|chr1:g.22191402:G>C',, ENSG00000142798|-|chr1:g.22201203:G>C',, ENSG00000142798|-|chr1:g.22175254:G>C',, ENSG00000142798|-|chr1:g.22178110:C>T',, ENSG00000142798|-|chr1:g.22149941:G>C',, ENSG000…	ENSG00000142798	1	HGNC:5273	668340.123	2151984.942	1700610.284	1516943.371	1003631.3840000001	503039.46400000004	648257.492	180300.2696	3165.2978	1909.81657	0
ASGSENEGDYNPGR	1	Pat_32_FT.13434.13434.2	ENSG00000077097|TOP2B, ENSG00000077097|-|chr3:g.25674225:TAACTACTTC>T',, ENSG00000077097|-|chr3:g.25654182:G>A',, ENSG00000077097|-|chr3:g.25671883:C>T',, ENSG00000077097|-|chr3:g.25671883:C>T']	ENSG00000077097	1	HGNC:11990	17077.549	32896.36	24955.867000000002	31807.54	38185.57	101301.17	26034.436	18683.808999999997	0	0	0
HVAAGTQQPYTDGVR	3	Pat_32_2.27551.27551.3	ENSG00000173801|JUP, ENSG00000173801|-|chr17:g.39919450:G>T',, ENSG00000173801|-|chr17:g.39919450:G>T']	ENSG00000173801	1	HGNC:6207	95135.989	158692.328	125054.71399999999	166570.30599999998	121352.7604	126376.451	128132.5885	74917.284	7660.0244	3128.6033	0
LAAVAQGEEENASR	1	Pat_32_1.41026.41026.2	ENSG00000135968|GCC2, ENSG00000135968|+|chr2:g.109086467:C>T',, ENSG00000135968|+|chr2:g.109086870:A>C',, ENSG00000135968|+|chr2:g.109104263:G>A',, ENSG00000135968|+|chr2:g.109088363:G>C',, ENSG00000135968|+|chr2:g.109102318:T>C',, ENSG00000135968|+|chr2:g.109100700:G>T',, ENSG00000135968|+|chr2:g.109100732:A>T',, ENSG00000135968|+|chr2:g.109087828:A>C']	ENSG00000135968	1	HGNC:23218	45015.855	57593.414000000004	101170.516	48418.027	49314.53	57817.53	56278.094000000005	35636.57	1393.7576	0	0
VANVSAAEDSVSQR	3	Pat_32_1.39902.39902.2	ENSG00000136271|DDX56	ENSG00000136271	1	HGNC:18193	278244.408	364490.2	317508.503	287772.518	370848.30700000003	613081.23	251932.84	299806.566	9355.120299999999	11228.05934	0
AVTEQGHELSNEER	3	Pat_32_FT.22059.22059.2	ENSG00000166913|YWHAB	ENSG00000166913	1	HGNC:12849	102318.765	166567.158	301675.115	170364.348	134259.7236	132958.525	197285.859	72781.32459999999	7314.5653	2128.7623	0
VAPQQDDLDSPQQISISNAEAR	1	Pat_32_1.49974.49974.3	ENSG00000196569|LAMA2, ENSG00000196569|+|chr6:g.129609203:C>T',, ENSG00000196569|+|chr6:g.129475814:T>C',, ENSG00000196569|+|chr6:g.129465181:G>T',, ENSG00000196569|+|chr6:g.129573436:T>G',, ENSG00000196569|+|chr6:g.129775339:A>C',, ENSG00000196569|+|chr6:g.129475731:G>A',, ENSG00000196569|+|chr6:g.129571330:G>A',, ENSG00000196569|+|chr6:g.129475665:G>A',, ENSG00000196569|+|chr6:g.129799896:A>G',…	ENSG00000196569	1	HGNC:6482	36923.273	57998.85	63174.905999999995	121110.37	48763.54	44794.9	57685.265999999996	64111.008	0	1617.8107	0
NSNQLGGNTESSESSETCSSK	1	Pat_32_1.25376.25376.3	ENSG00000182973|CNOT10, ENSG00000182973|+|chr3:g.32804268:G>A',, ENSG00000182973|+|chr3:g.32804268:G>A']	ENSG00000182973	1	HGNC:23817	10986.171	14655.491000000002	7117.3037	11311.239	16701.018	19275.86	5865.7935	9947.26	0	0	0
LSQEQSAEAHSEN	1	Pat_32_FT.16825.16825.2	ENSG00000197586|ENTPD6, ENSG00000197586|+|chr20:g.25187210:C>T']	ENSG00000197586	1	HGNC:3368	12279.999	22306.873	15278.716999999999	12846.681999999999	10106.091999999999	39455.457	10464.896999999999	12844.663999999999	1028.8516	0	0
HPHDIIDDINSGAVECPAS	5	Pat_32_2.49638.49638.3	ENSG00000197958|RPL12	ENSG00000197958	1	HGNC:10302	235201.463	454754.42000000004	434858.516	451778.289	336835.826	261720.77699999997	327296.21	186846.726	10396.294399999999	3907.4346	0
VAESTEEPAGSNR	2	Pat_32_FT.16586.16586.2	ENSG00000051108|HERPUD1, ENSG00000051108|+|chr16:g.56967220:T>C',, ENSG00000051108|+|chr16:g.56967220:T>C']	ENSG00000051108	1	HGNC:13744	36848.429000000004	40985.875	86688.08799999999	40609.788	89663.34	60546.148	76491.054	37459.308000000005	7569.26026	1058.4581	0
ELEDAQAGSGTIGR	3	Pat_32_FT.35465.35465.2	ENSG00000101986|ABCD1	ENSG00000101986	1	HGNC:61	58031.865	135868.413	251807.548	133473.852	100215.46999999999	434613.39400000003	180456.033	93241.872	5444.3354	1250.1658	0
GGAPAEGEGAAETLPEASR	1	Pat_32_FT.39095.39095.3	ENSG00000119772|DNMT3A, ENSG00000119772|-|chr2:g.25462006:T>C',, ENSG00000119772|-|chr2:g.25468901:G>A',, ENSG00000119772|-|chr2:g.25468901:G>A']	ENSG00000119772	1	HGNC:2978	24885.132999999998	36984.33	42813.137	33963.355	37911.582	48061.25	26056.132999999998	23175.97	1441.0823	914.3314	0
VDCTAHSDVCSAQGVR	2	Pat_32_1.26001.26001.3	ENSG00000239264|TXNDC5, ENSG00000239264|-|chr6:g.7886198:G>A',, ENSG00000239264|-|chr6:g.7883409:A>T',, ENSG00000239264|-|chr6:g.7883409:A>T']	ENSG00000239264	1	HGNC:21073	32249.5635	43222.102	55682.233	33488.507	43245.225999999995	42176.7915	53728.583999999995	24168.954799999996	2955.4949	0	0
CAPGYYGNPSQGQPCQR	3	Pat_32_2.31252.31252.3	ENSG00000142798|HSPG2, ENSG00000142798|-|chr1:g.22198768:C>T',, ENSG00000142798|-|chr1:g.22159871:A>G',, ENSG00000142798|-|chr1:g.22173967:G>A',, ENSG00000142798|-|chr1:g.22178616:A>G',, ENSG00000142798|-|chr1:g.22191402:G>C',, ENSG00000142798|-|chr1:g.22201203:G>C',, ENSG00000142798|-|chr1:g.22175254:G>C',, ENSG00000142798|-|chr1:g.22178110:C>T',, ENSG00000142798|-|chr1:g.22149941:G>C',, ENSG000…	ENSG00000142798	1	HGNC:5273	25163.89	59551.4985	28842.058	34901.842000000004	34528.469	16099.2847	17856.7315	12135.1704	501.1451	0	0
DLDEVEAPGPEEPAR	2	Pat_32_FT.44687.44687.2	ENSG00000188158|NHS, ENSG00000188158|+|chrX:g.17745878:GA>G',, ENSG00000188158|+|chrX:g.17746257:T>A']	ENSG00000188158	1	HGNC:7820	32208.087	51783.076	63899.397000000004	42723.209	41875.871	59531.33	36499.18	22448.936999999998	1408.8052	0	0
HVEASGGSGPGDSGPSDPR	1	Pat_32_1.16484.16484.3	ENSG00000130749|ZC3H4, ENSG00000130749|-|chr19:g.47572445:C>T']	ENSG00000130749	1	HGNC:17808	6250.8447	8948.892	11022.55	10221.846	6679.3003	7922.2935	10686.981000000002	4958.2534	558.7126	0	0
AAEEAFVNDIDESSPGTEWER	4	Pat_32_FT.56713.56713.3	ENSG00000122705|CLTA	ENSG00000122705	1	HGNC:2090	73852.52160000001	119429.28700000001	110798.5025	83905.4975	120795.90699999999	120295.997	69098.0173	58107.8594	1594.1163	0	0
LQNDPQLEAEYQQLQEDHQR	1	Pat_32_1.52735.52735.3	ENSG00000118898|PPL, ENSG00000118898|-|chr16:g.4945699:CCTT>C',, ENSG00000118898|-|chr16:g.4947749:G>C',, ENSG00000118898|-|chr16:g.4949235:G>A',, ENSG00000118898|-|chr16:g.4949235:G>A']	ENSG00000118898	1	HGNC:9273	36686.97	61668.07	81811.5	111760.12	111760.12	65844.586	65844.586	49116.25	13498.178999999998	1864.7244	0
CSCHGHSEACEPETGACQGCQHHTEGPR	1	Pat_32_1.12672.12672.6	ENSG00000142798|HSPG2, ENSG00000142798|-|chr1:g.22198768:C>T',, ENSG00000142798|-|chr1:g.22159871:A>G',, ENSG00000142798|-|chr1:g.22173967:G>A',, ENSG00000142798|-|chr1:g.22178616:A>G',, ENSG00000142798|-|chr1:g.22191402:G>C',, ENSG00000142798|-|chr1:g.22201203:G>C',, ENSG00000142798|-|chr1:g.22175254:G>C',, ENSG00000142798|-|chr1:g.22178110:C>T',, ENSG00000142798|-|chr1:g.22149941:G>C',, ENSG000…	ENSG00000142798	1	HGNC:5273	3843.01	4954.0044	8793.796	11300.319	3902.362	5940.691999999999	6045.7847	1074.5093	0	0	0
GTEFAESADAALQGDPALQDAGDSSR	4	Pat_32_1.55087.55087.3	ENSG00000136732|GYPC, ENSG00000136732|+|chr2:g.127447884:G>A',, ENSG00000136732|+|chr2:g.127413868:C>T',, ENSG00000136732|+|chr2:g.127413859:C>G',, ENSG00000136732|+|chr2:g.127413859:C>G']	ENSG00000136732	1	HGNC:4704	390746.85	314854.792	191246.827	239379.74400000004	406295.43399999995	529636.2440000001	166705.229	264762.58599999995	13572.6858	29977.429299999996	0
IAEQEHTQEDLQQLR	2	Pat_32_1.42640.42640.3	ENSG00000127603|MACF1, ENSG00000127603|+|chr1:g.39827223:AC>A',, ENSG00000127603|+|chr1:g.39901283:G>C',, ENSG00000127603|+|chr1:g.39901260:C>A',, ENSG00000127603|+|chr1:g.39763365:G>T',, ENSG00000127603|+|chr1:g.39797055:A>G',, ENSG00000127603|+|chr1:g.39801815:A>C',, ENSG00000127603|+|chr1:g.39835817:A>G',, ENSG00000127603|+|chr1:g.39824532:T>C',, ENSG00000127603|+|chr1:g.39670795:G>T',, ENSG00…	ENSG00000127603	1	HGNC:13664	138673.929	185334.087	211116.11	184897.185	174614.76299999998	231578.65000000002	147853.212	118704.91	6171.1286	3135.2327000000005	0
SGAEVEAGDAAER	3	Pat_32_FT.17622.17622.2	ENSG00000161847|RAVER1, ENSG00000161847|-|chr19:g.10429037:CG>C',, ENSG00000161847|-|chr19:g.10439639:C>G',, ENSG00000161847|-|chr19:g.10428167:T>C',, ENSG00000161847|-|chr19:g.10434071:G>A']	ENSG00000161847	1	HGNC:30296	256886.14399999997	487704.23	324638.915	208267.822	436970.61399999994	1019758.84	234845.307	357215.57000000007	0	0	0
TSAGTTDPEEATR	1	Pat_32_FT.15405.15405.2	ENSG00000135525|MAP7, ENSG00000135525|-|chr6:g.136683745:G>C',, ENSG00000135525|-|chr6:g.136742872:C>G',, ENSG00000135525|-|chr6:g.136871527:C>T',, ENSG00000135525|-|chr6:g.136710530:C>A',, ENSG00000135525|-|chr6:g.136710530:C>A']	ENSG00000135525	1	HGNC:6869	27949.062	53654.254	29259.527000000002	26252.35	27122.272999999997	74664.195	20894.77	22212.715	960.6039999999999	0	0
YQEQGGEASPQSR	4	Pat_32_FT.12512.12512.2	ENSG00000136279|DBNL, ENSG00000136279|+|chr7:g.44096482:G>C',, ENSG00000136279|+|chr7:g.44096482:G>C']	ENSG00000136279	1	HGNC:2696	70581.493	76341.862	88308.76	118528.35399999999	112938.57	137470.157	68786.404	45577.3886	1678.5020599999998	0	0
NTQIDNSWGSEER	10	Pat_32_1.34819.34819.2	ENSG00000168961|LGALS9, ENSG00000168961|+|chr17:g.25970642:A>T']	ENSG00000168961	1	HGNC:6570	1282473.839	1490787.4885	792069.2827999999	1030964.8666	1454277.6749999998	1812116.738	441593.24659999995	474209.4645	11038.5706	16067.4369	0
GHTVTEPIQPLEPELPGEGQPEAR	1	Pat_32_1.55523.55523.3	ENSG00000117877|CD3EAP, ENSG00000117877|+|chr19:g.45912489:CAAG>C',, ENSG00000117877|+|chr19:g.45912489:CAAG>C']	ENSG00000117877	1	HGNC:24219	29930.404	53765.977	55918.01	38107.285	36509.93	33701.645	32465.111	18493.473	0	0	0
SQQPDAPLGTGANR	3	Pat_32_1.27729.27729.2	ENSG00000184502|GAST	ENSG00000184502	1	HGNC:4164	185362.67	106876.467	81980.401	107459.66500000001	85324.524	106690.412	84400.837	68118.674	4204.5254	2819.8645	0
EAGPSVAVDSSGR	1	Pat_32_1.27743.27743.2	ENSG00000057294|PKP2, ENSG00000057294|-|chr12:g.32955363:C>T',, ENSG00000057294|-|chr12:g.32955363:C>T']	ENSG00000057294	1	HGNC:9024	26998.646	31112.025	34847.293	18135.574	25443.808999999997	64650.015999999996	18482.479	23298.33	0	0	0
STGHGGHCTNCQDNTDGAHCER	12	Pat_32_FT.4251.4251.4	ENSG00000135862|LAMC1, ENSG00000135862|+|chr1:g.183096406:A>T',, ENSG00000135862|+|chr1:g.183085755:A>G',, ENSG00000135862|+|chr1:g.183094547:T>C',, ENSG00000135862|+|chr1:g.183091354:T>C',, ENSG00000135862|+|chr1:g.183095259:G>T',, ENSG00000135862|+|chr1:g.183091317:G>C',, ENSG00000135862|+|chr1:g.183097819:G>C',, ENSG00000135862|+|chr1:g.183101582:A>G',, ENSG00000135862|+|chr1:g.183091306:C>T',…	ENSG00000135862	1	HGNC:6492	46870.91883	71069.88173	148792.4813	107438.37250000001	58967.661629999995	45451.35798	75589.03570000001	20941.0904	620.37805	580.77747	0
DQSSWQNSDASQEVGGHQER	1	Pat_32_FT.26287.26287.3	ENSG00000149115|TNKS1BP1, ENSG00000149115|-|chr11:g.57088022:G>T',, ENSG00000149115|-|chr11:g.57080530:C>A',, ENSG00000149115|-|chr11:g.57076158:C>T',, ENSG00000149115|-|chr11:g.57080076:C>T',, ENSG00000149115|-|chr11:g.57075947:T>A',, ENSG00000149115|-|chr11:g.57075947:T>A']	ENSG00000149115	1	HGNC:19081	24132.146	24818.312	40910.297	42714.4	23804.938	38555.58	25803.945	19773.867	997.9323	0	0
SLLTEADAGHTEFTDEVYQNESR	1	Pat_32_1.53583.53583.3	ENSG00000138119|MYOF, ENSG00000138119|-|chr10:g.95168639:T>G',, ENSG00000138119|-|chr10:g.95147609:G>A',, ENSG00000138119|-|chr10:g.95111455:T>A',, ENSG00000138119|-|chr10:g.95072940:G>A',, ENSG00000138119|-|chr10:g.95085678:G>A',, ENSG00000138119|-|chr10:g.95211838:C>A',, ENSG00000138119|-|chr10:g.95159187:C>T',, ENSG00000138119|-|chr10:g.95159187:C>T']	ENSG00000138119	1	HGNC:3656	62895.68	106533.31	123927.05	70252.69	74553.79	67502.125	78234.07	64732.258	3065.5842	2192.2651	0
TDLNPDNLQGGDDLDPNYVLSSR	2	Pat_32_1.58911.58911.3	ENSG00000166165|CKB, ENSG00000166165|-|chr14:g.103988233:G>T',, ENSG00000166165|-|chr14:g.103988233:G>T']	ENSG00000166165	1	HGNC:1991	52306.85	54990.556000000004	77428.968	51403.895000000004	70493.314	34169.335	46680.333	26228.7306	1555.7794	1425.5707	0
GCVEYEPNFSQEVQR	1	Pat_32_1.46390.46390.2	ENSG00000099998|GGT5, ENSG00000099998|-|chr22:g.24628908:G>A',, ENSG00000099998|-|chr22:g.24615949:C>T',, ENSG00000099998|-|chr22:g.24628928:G>A',, ENSG00000099998|-|chr22:g.24621550:G>A',, ENSG00000099998|-|chr22:g.24622189:G>A',, ENSG00000099998|-|chr22:g.24628985:C>A',, ENSG00000099998|-|chr22:g.24628835:C>G',, ENSG00000099998|-|chr22:g.24629878:C>T',, ENSG00000099998|-|chr22:g.24621549:C>T',,…	ENSG00000099998	1	HGNC:4260	29823.002	46187.66	84391.27	35145.562000000005	37373.984	21980.484	55999.605	13405.823	2590.6816	0	0
SVEVHGAVGASGCPAA	9	Pat_32_1.37903.37903.2	ENSG00000130702|LAMA5, ENSG00000130702|-|chr20:g.60912928:C>T',, ENSG00000130702|-|chr20:g.60886269:G>A',, ENSG00000130702|-|chr20:g.60902628:C>A',, ENSG00000130702|-|chr20:g.60894013:C>T',, ENSG00000130702|-|chr20:g.60885597:C>G',, ENSG00000130702|-|chr20:g.60900586:G>A',, ENSG00000130702|-|chr20:g.60899242:C>T',, ENSG00000130702|-|chr20:g.60892429:G>T',, ENSG00000130702|-|chr20:g.60903921:A>G',…	ENSG00000130702	1	HGNC:6485	169342.3113	291720.8426	440711.64414000005	267855.3617	228876.8855	243148.2399	286261.3454	139814.34935	11110.207190000003	5813.32567	0
EYQLNDSAAYYLNDLER	3	Pat_32_1.59299.59299.2	ENSG00000114353|GNAI2	ENSG00000114353	1	HGNC:4385	83673.238	121601.15	146590.824	106943.00700000001	127225.911	107511.70599999999	130536.73300000001	77912.319	4649.9048	3176.5516	0
QVGETSAPGDTLDGTPR	1	Pat_32_1.39513.39513.2	ENSG00000196914|ARHGEF12, ENSG00000196914|+|chr11:g.120340060:A>T',, ENSG00000196914|+|chr11:g.120317694:G>A',, ENSG00000196914|+|chr11:g.120317135:C>T',, ENSG00000196914|+|chr11:g.120327919:C>T',, ENSG00000196914|+|chr11:g.120337931:G>A',, ENSG00000196914|+|chr11:g.120322398:C>G',, ENSG00000196914|+|chr11:g.120336045:G>T',, ENSG00000196914|+|chr11:g.120350689:C>G',, ENSG00000196914|+|chr11:g.120…	ENSG00000196914	1	HGNC:14193	20312.123	26217.004	19299.031000000003	25160.357000000004	24049.191000000003	40244.504	16040.091999999999	12468.798	1039.4182	0	0
ESVSTASDQPSHSLER	3	Pat_32_1.24642.24642.3	ENSG00000148498|PARD3, ENSG00000148498|-|chr10:g.34985254:T>C',, ENSG00000148498|-|chr10:g.34400366:C>T',, ENSG00000148498|-|chr10:g.34739355:G>C',, ENSG00000148498|-|chr10:g.34666907:G>T',, ENSG00000148498|-|chr10:g.34606133:C>A',, ENSG00000148498|-|chr10:g.34606133:C>A']	ENSG00000148498	1	HGNC:16051	70159.593	116301.669	160050.07200000001	103292.446	97602.55600000001	170930.989	133092.026	81514.464	768.2289400000001	0	0
EACSYTIHAEGDER	3	Pat_32_FT.25770.25770.3	ENSG00000176715|ACSF3, ENSG00000176715|+|chr16:g.89188800:T>TG',, ENSG00000176715|+|chr16:g.89167204:C>T',, ENSG00000176715|+|chr16:g.89178528:C>T',, ENSG00000176715|+|chr16:g.89178590:G>A',, ENSG00000176715|+|chr16:g.89178590:G>A']	ENSG00000176715	1	HGNC:27288	181747.491	205820.76400000002	323402.86	189930.637	204988.97999999998	337418.704	252382.78000000003	149939.468	9408.8053	3653.299	0
QGPEDGENTAQWR	1	Pat_32_FT.27404.27404.2	ENSG00000143801|PSEN2, ENSG00000143801|+|chr1:g.227073297:G>T',, ENSG00000143801|+|chr1:g.227079006:C>T',, ENSG00000143801|+|chr1:g.227081712:C>T',, ENSG00000143801|+|chr1:g.227081712:C>T']	ENSG00000143801	1	HGNC:9509	34919.89	71321.09	26180.61	42344.965	42839.66	62802.297	18753.223	22135.74	0	0	0
GDLSRPEDADTSGPCCEHTQEK	2	Pat_32_FT.34381.34381.4	ENSG00000169696|ASPSCR1	ENSG00000169696	1	HGNC:13825	79389.468	90817.53700000001	136745.622	101271.774	89882.226	160983.49	93787.396	67095.131	2403.3559	2174.3950999999997	0
NSNLVGAAHEELQQSR	8	Pat_32_1.43241.43241.3	ENSG00000160789|LMNA, ENSG00000160789|+|chr1:g.156084902:G>A',, ENSG00000160789|+|chr1:g.156108510:C>T',, ENSG00000160789|+|chr1:g.156104629:C>T',, ENSG00000160789|+|chr1:g.156106151:G>A',, ENSG00000160789|+|chr1:g.156106776:G>A',, ENSG00000160789|+|chr1:g.156106776:G>A']	ENSG00000160789	1	HGNC:6636	1943182.174	2231505.758	1930563.418	1851924.273	2586229.8249999997	2778973.1659999997	1362702.48	1499711.484	47687.27216	75923.7807	0
SVHCQAGDTVGEGDLLVELE	4	Pat_32_2.58474.58474.3	ENSG00000175198|PCCA, ENSG00000175198|+|chr13:g.100992438:A>G',, ENSG00000175198|+|chr13:g.100992438:A>G']	ENSG00000175198	1	HGNC:8653	96367.8433	109373.3036	131388.04119999998	93945.3845	97718.445	123785.1767	89727.10399999999	60548.0855	4047.9297	2606.6318	0
TASGSSVTSLDGTR	10	Pat_32_1.29409.29409.2	ENSG00000104419|NDRG1	ENSG00000104419	1	HGNC:7679	577970.7971	715772.0277999999	629189.9723	695953.4489999999	746436.9865	879244.479	706560.2622	620535.129	23928.749300000003	17603.6263	0
TVEAEAAHGTVTR	5	Pat_32_1.21829.21829.2	ENSG00000138413|IDH1	ENSG00000138413	1	HGNC:5382	208031.441	269838.43	390956.267	268645.78	232508.104	279060.471	282570.333	160072.425	10096.1787	6201.975	0
YASGSSASLGGPESAVA	3	Pat_32_1.44261.44261.2	ENSG00000178209|PLEC, ENSG00000178209|-|chr8:g.145008183:C>T',, ENSG00000178209|-|chr8:g.144995759:G>A',, ENSG00000178209|-|chr8:g.145016667:C>T',, ENSG00000178209|-|chr8:g.144994888:G>A',, ENSG00000178209|-|chr8:g.144996236:C>G',, ENSG00000178209|-|chr8:g.145010020:G>A',, ENSG00000178209|-|chr8:g.144996968:C>T',, ENSG00000178209|-|chr8:g.144990901:C>T',, ENSG00000178209|-|chr8:g.145001648:C>T',,…	ENSG00000178209	1	HGNC:9069	60606.385	110407.146	78079.003	82080.761	59015.299	72370.803	69191.9035	40372.507	2282.27096	1068.5348	0
SHSPSSPDPDTPSPVGDSR	4	Pat_32_FT.27485.27485.3	ENSG00000167323|STIM1, ENSG00000167323|+|chr11:g.4080564:G>A',, ENSG00000167323|+|chr11:g.4103574:A>C',, ENSG00000167323|+|chr11:g.4103574:A>C']	ENSG00000167323	1	HGNC:11386	59934.10399999999	170842.54200000002	77036.202	74497.35500000001	91780.486	75208.59700000001	52321.5082	35162.8351	945.54175	0	0
YTVQDESHSEWVSCVR	6	Pat_32_1.44201.44201.3	ENSG00000204628|RACK1, ENSG00000204628|-|chr5:g.180669584:G>T']	ENSG00000204628	1	HGNC:4399	930556.645	1320139.6320000002	2027066.6940000001	1133133.1260000002	1136392.23	1814778.2200000002	1802562.516	808457.978	42713.6638	17513.913660000002	0
SEDFGVNEDLADSDAR	5	Pat_32_FT.45064.45064.2	ENSG00000135046|ANXA1	ENSG00000135046	1	HGNC:533	188047.58	390479.74399999995	524490.625	3240939.488	278269.71400000004	252269.727	310116.34699999995	279727.649	5736.87814	2097.1294	0
STTSVSEEDVSSR	2	Pat_32_FT.19774.19774.2	ENSG00000177425|PAWR, ENSG00000177425|-|chr12:g.79986471:G>T']	ENSG00000177425	1	HGNC:8614	113996.22	116876.83499999999	207069.464	146233.155	96265.334	84723.794	100031.81599999999	37625.155	4576.089599999999	1361.4943	0
CQCPAGAALQADGR	2	Pat_32_1.32306.32306.2	ENSG00000178726|THBD, ENSG00000178726|-|chr20:g.23028508:G>A',, ENSG00000178726|-|chr20:g.23029901:C>T',, ENSG00000178726|-|chr20:g.23029132:G>A',, ENSG00000178726|-|chr20:g.23029690:G>A']	ENSG00000178726	1	HGNC:11784	86763.76999999999	51110.8278	44389.6713	93461.083	60610.643000000004	45472.6243	32530.072500000002	21325.0056	694.7719	655.877	0
CEQCQPGYYGDAQR	6	Pat_32_1.21600.21600.2	ENSG00000142798|HSPG2, ENSG00000142798|-|chr1:g.22198768:C>T',, ENSG00000142798|-|chr1:g.22159871:A>G',, ENSG00000142798|-|chr1:g.22173967:G>A',, ENSG00000142798|-|chr1:g.22178616:A>G',, ENSG00000142798|-|chr1:g.22191402:G>C',, ENSG00000142798|-|chr1:g.22201203:G>C',, ENSG00000142798|-|chr1:g.22175254:G>C',, ENSG00000142798|-|chr1:g.22178110:C>T',, ENSG00000142798|-|chr1:g.22149941:G>C',, ENSG000…	ENSG00000142798	1	HGNC:5273	123452.79599999999	273738.628	169444.158	254629.45799999998	186792.71	165954.125	118288.5183	77633.5153	3971.6637	2485.4149599999996	0
ESPEGSYTDDANQEVR	2	Pat_32_FT.26729.26729.2	ENSG00000137942|FNBP1L, ENSG00000137942|+|chr1:g.94014882:C>T',, ENSG00000137942|+|chr1:g.94014882:C>T']	ENSG00000137942	1	HGNC:20851	52955.867	64377.393000000004	67231.416	41188.652	91594.12700000001	119124.41799999999	44954.245	53957.414	1182.8761	1132.2910000000002	0
CDIGGALGQSCEPR	7	Pat_32_1.41778.41778.2	ENSG00000130702|LAMA5, ENSG00000130702|-|chr20:g.60912928:C>T',, ENSG00000130702|-|chr20:g.60886269:G>A',, ENSG00000130702|-|chr20:g.60902628:C>A',, ENSG00000130702|-|chr20:g.60894013:C>T',, ENSG00000130702|-|chr20:g.60885597:C>G',, ENSG00000130702|-|chr20:g.60900586:G>A',, ENSG00000130702|-|chr20:g.60899242:C>T',, ENSG00000130702|-|chr20:g.60892429:G>T',, ENSG00000130702|-|chr20:g.60903921:A>G',…	ENSG00000130702	1	HGNC:6485	792470.994	1298742.865	1076020.0960000001	838165.937	893448.125	921230.96	880677.871	542513.4979999999	26257.0957	12952.1479	0
GAEAANVTGPDGVPVEGSR	3	Pat_32_FT.42014.42014.2	ENSG00000060138|YBX3, ENSG00000060138|-|chr12:g.10854582:C>T',, ENSG00000060138|-|chr12:g.10871698:C>T',, ENSG00000060138|-|chr12:g.10871692:C>T',, ENSG00000060138|-|chr12:g.10868333:T>A',, ENSG00000060138|-|chr12:g.10868333:T>A']	ENSG00000060138	1	HGNC:2428	58611.373999999996	135083.934	90491.179	157547.688	82895.68400000001	121191.747	55118.840000000004	45397.330500000004	2007.8546000000001	929.69977	0
QQLSAEELDAQLDAYNAR	11	Pat_32_2.53951.53951.3	ENSG00000183684|ALYREF	ENSG00000183684	1	HGNC:19071	919456.617	1083278.224	1003092.0430000001	1264323.648	623785.222	3399176.016	703321.8940000001	1126241.274	14974.615200000002	27992.988400000002	0
AQEPLVDGCSGGGR	1	Pat_32_1.30146.30146.2	ENSG00000099219|ERMP1, ENSG00000099219|-|chr9:g.5801291:GT>G',, ENSG00000099219|-|chr9:g.5825169:C>T',, ENSG00000099219|-|chr9:g.5801292:T>G',, ENSG00000099219|-|chr9:g.5797844:A>G',, ENSG00000099219|-|chr9:g.5823980:G>A',, ENSG00000099219|-|chr9:g.5812918:C>T',, ENSG00000099219|-|chr9:g.5812918:C>T']	ENSG00000099219	1	HGNC:23703	34594.836	30433.67	43741.51	36354.914	26311.277000000002	50605.285	43793.402	31058.93	0	0	0
YVVDSDTVQAHAAR	8	Pat_32_1.36482.36482.2	ENSG00000172403|SYNPO2, ENSG00000172403|+|chr4:g.119951620:G>A',, ENSG00000172403|+|chr4:g.119978566:G>A',, ENSG00000172403|+|chr4:g.119978566:G>A']	ENSG00000172403	1	HGNC:17732	712545.3547	1324011.161	1696825.9369999997	1241898.508	747951.1739999999	462378.2436	722840.8266	258518.9095	17980.3279	1890.8158	0
SVQEGENPDDGVR	1	Pat_32_FT.19806.19806.2	ENSG00000188739|RBM34, ENSG00000188739|-|chr1:g.235298996:C>T',, ENSG00000188739|-|chr1:g.235318228:C>A',, ENSG00000188739|-|chr1:g.235318228:C>A']	ENSG00000188739	1	HGNC:28965	25777.564	45422.723	31765.01	28746.496	39408.047	113050.99	27032.267999999996	42078.953	0	2405.005	0
ASASGSGAQVGGPISSGSSASSVTVTR	4	Pat_32_9.59345.59345.3	ENSG00000160789|LMNA, ENSG00000160789|+|chr1:g.156084902:G>A',, ENSG00000160789|+|chr1:g.156108510:C>T',, ENSG00000160789|+|chr1:g.156104629:C>T',, ENSG00000160789|+|chr1:g.156106151:G>A',, ENSG00000160789|+|chr1:g.156106776:G>A',, ENSG00000160789|+|chr1:g.156106776:G>A']	ENSG00000160789	1	HGNC:6636	12110.6135	14695.52436	12988.43645	18978.3675	9502.18959	7907.671060000001	9799.74314	5202.8676	0	0	0
FDDGAGGDNEVQR	1	Pat_32_FT.27121.27121.2	ENSG00000161057|PSMC2, ENSG00000161057|+|chr7:g.103008442:A>C',, ENSG00000161057|+|chr7:g.103008442:A>C']	ENSG00000161057	1	HGNC:9548	33749.176	58588.28	37121.32	34362.37	43651.418	68414.82	44444.145	53570.215	1677.6315	1399.4117	0
ADPDGPEAQAEACSGER	2	Pat_32_FT.24665.24665.3	ENSG00000145912|NHP2, ENSG00000145912|-|chr5:g.177577890:G>A',, ENSG00000145912|-|chr5:g.177577890:G>A']	ENSG00000145912	1	HGNC:14377	33311.118	50148.965	85929.20000000001	50254.941	48223.124	81591.59700000001	62823.994000000006	35046.149	2588.6868000000004	979.9856	0
TCSECQELFWGDPDVECR	6	Pat_32_1.53867.53867.3	ENSG00000091136|LAMB1, ENSG00000091136|-|chr7:g.107566753:G>A',, ENSG00000091136|-|chr7:g.107618606:C>T',, ENSG00000091136|-|chr7:g.107569893:C>T',, ENSG00000091136|-|chr7:g.107621202:C>T',, ENSG00000091136|-|chr7:g.107621203:C>A',, ENSG00000091136|-|chr7:g.107621203:C>A']	ENSG00000091136	1	HGNC:6486	549367.533	715518.4979999999	671460.8044	517192.577	642345.753	487397.002	399768.6479	289030.5837	17679.098700000002	11005.483769999999	0
ALEAAESEGAETPR	4	Pat_32_FT.37568.37568.2	ENSG00000186806|VSIG10L, ENSG00000186806|-|chr19:g.51844586:C>T',, ENSG00000186806|-|chr19:g.51843296:G>A',, ENSG00000186806|-|chr19:g.51837084:T>G',, ENSG00000186806|-|chr19:g.51837136:T>G']	ENSG00000186806	1	HGNC:27111	107612.58899999999	169314.235	198252.25	858938.26	142685.41	170846.44400000002	190482.077	147825.511	1421.6564	0	0
SATASPQQPQAQQR	4	Pat_32_1.12865.12865.2	ENSG00000095637|SORBS1, ENSG00000095637|-|chr10:g.97111112:G>A',, ENSG00000095637|-|chr10:g.97174382:C>T',, ENSG00000095637|-|chr10:g.97116511:G>A',, ENSG00000095637|-|chr10:g.97115995:C>G',, ENSG00000095637|-|chr10:g.97194450:C>T',, ENSG00000095637|-|chr10:g.97116305:T>C',, ENSG00000095637|-|chr10:g.97111058:C>T',, ENSG00000095637|-|chr10:g.97114684:C>A',, ENSG00000095637|-|chr10:g.97114684:C>A']	ENSG00000095637	1	HGNC:14565	26009.4041	74328.701	47699.7514	44663.883700000006	33853.6828	21165.1528	28149.791400000002	8452.6011	763.7951	0	0
HTAAPTDPADGPV	33	Pat_32_1.32958.32958.2	ENSG00000102007|PLP2	ENSG00000102007	1	HGNC:9087	3879488.9619999994	5575844.937999998	3384802.1520000002	5366735.8984	3876294.6374999997	6696333.336	2355464.251	2129733.488699999	83459.23074	23649.59055	0
SQNTPDSSASNLGFR	2	Pat_32_1.39400.39400.2	ENSG00000144455|SUMF1	ENSG00000144455	1	HGNC:20376	32731.222	59144.5975	38524.8674	39809.551999999996	46363.897	103451.217	47100.783	64861.439	0	1350.4606	0
DAAGSGDKPGADTGR	1	Pat_32_1.19856.19856.3	ENSG00000204822|MRPL53	ENSG00000204822	1	HGNC:16684	47706.727	77234.99	53178.655999999995	60115.152	53706.492	92080.375	52027.367	71980.945	0	2170.308	0
DCDLQEDACYNCGR	2	Pat_32_FT.30297.30297.2	ENSG00000169714|CNBP	ENSG00000169714	1	HGNC:13164	55140.732	121061.14	95563.774	83804.51999999999	110137.766	167424.81	68936.913	89859.178	3639.4354000000003	947.4585	0
SQPEPGVADEDQTA	4	Pat_32_FT.26374.26374.2	ENSG00000178718|RPP25	ENSG00000178718	1	HGNC:30361	45686.9453	60433.541	47087.549999999996	82049.62299999999	49857.313	90232.002	44295.588	45432.78	958.5259	0	0
SLDSPTSSPGAGTR	2	Pat_32_1.26739.26739.2	ENSG00000089639|GMIP, ENSG00000089639|-|chr19:g.19741101:G>A',, ENSG00000089639|-|chr19:g.19740860:C>T',, ENSG00000089639|-|chr19:g.19751333:C>A',, ENSG00000089639|-|chr19:g.19751341:C>A',, ENSG00000089639|-|chr19:g.19741068:G>A',, ENSG00000089639|-|chr19:g.19745707:C>T']	ENSG00000089639	1	HGNC:24852	33171.2014	26911.0276	23984.421499999997	26029.201699999998	61968.564	38087.1415	29356.813000000002	31847.742599999998	0	833.8534	0
LVTPEDDELDELRPGQR	4	Pat_32_1.54393.54393.3	ENSG00000103043|VAC14, ENSG00000103043|-|chr16:g.70817412:G>C',, ENSG00000103043|-|chr16:g.70778454:G>A']	ENSG00000103043	1	HGNC:25507	774564.346	894757.5050000001	906366.405	743441.02	893917.716	871464.309	688308.986	487689.545	28725.3566	20241.1037	0
SQGGEPTYNVAVGR	1	Pat_32_1.35122.35122.2	ENSG00000070087|PFN2, ENSG00000070087|-|chr3:g.149683989:C>A',, ENSG00000070087|-|chr3:g.149683989:C>A']	ENSG00000070087	1	HGNC:8882	31297.373	41112.406	47692.652	27385.033	33330.004	46675.445	45154.6	20906.242	1652.497	0	0
TCVDVDECATGR	5	Pat_32_FT.29556.29556.2	ENSG00000168743|NPNT, ENSG00000168743|+|chr4:g.106859549:G>C',, ENSG00000168743|+|chr4:g.106859549:G>C']	ENSG00000168743	1	HGNC:27405	279775.871	443729.086	456509.534	230910.10599999997	335676.30100000004	244816.58000000002	282138.614	134185.0404	11774.39876	2605.6348	0
HSTENDSPTNVQQ	2	Pat_32_FT.10156.10156.2	ENSG00000168522|FNTA	ENSG00000168522	1	HGNC:3782	14944.668000000001	11291.4306	42230.883	37518.451	8157.539999999999	22980.565000000002	34913.447	9608.502199999999	0	0	0
EYCGVPGDGDEELLR	10	Pat_32_1.48512.48512.2	ENSG00000106927|AMBP, ENSG00000106927|-|chr9:g.116823357:A>T',, ENSG00000106927|-|chr9:g.116823276:C>T',, ENSG00000106927|-|chr9:g.116823342:C>T',, ENSG00000106927|-|chr9:g.116823839:A>G']	ENSG00000106927	1	HGNC:453	852589.6713	2144216.791	3129478.457	1635618.8350000002	973420.0350000001	1258075.0207	692486.706	570420.1932999999	27441.563400000003	2873.5735	1124.8039999999999
SELGNQSPSTSSR	2	Pat_32_1.16803.16803.2	ENSG00000143337|TOR1AIP1, ENSG00000143337|+|chr1:g.179886769:G>A',, ENSG00000143337|+|chr1:g.179886769:G>A']	ENSG00000143337	1	HGNC:29456	34345.645000000004	53846.522	40998.068	49078.097	57794.908	41456.08	45846.504	22163.689599999998	961.56244	1336.2482	0
GLVEPVDVVDNADGTQTVNYVPSR	2	Pat_32_1.58815.58815.3	ENSG00000196924|FLNA, ENSG00000196924|-|chrX:g.153581155:C>T',, ENSG00000196924|-|chrX:g.153590917:G>C',, ENSG00000196924|-|chrX:g.153590917:G>C']	ENSG00000196924	1	HGNC:3754	30131.603000000003	53787.676999999996	68890.46100000001	47943.611999999994	36536.144	25086.677000000003	36504.4715	18398.6455	609.9328	0	0
EDIYSGGGGGGSR	2	Pat_32_1.20040.20040.2	ENSG00000177733|HNRNPA0	ENSG00000177733	1	HGNC:5030	83683.485	117764.742	222215.32299999997	158454.686	127038.47699999998	240528.61	165909.58	68370.992	8650.3376	1390.6719	0
FECGEGEEAAETE	1	Pat_32_FT.34280.34280.2	ENSG00000123297|TSFM, ENSG00000123297|+|chr12:g.58190076:G>T',, ENSG00000123297|+|chr12:g.58190076:G>T']	ENSG00000123297	1	HGNC:12367	11992.152	19008.49	19630.398	13641.763	16585.535	24818.781000000003	15510.92	14282.996000000001	0	0	0
AASAGQEPLHNEELAGAGR	1	Pat_32_1.37537.37537.3	ENSG00000198171|DDRGK1, ENSG00000198171|-|chr20:g.3172304:G>T']	ENSG00000198171	1	HGNC:16110	51188.727	68688.555	95691.47	110798.086	65633.336	73191.32	107716.516	40728.312000000005	3127.283	1548.6984	0
SCVGETTESTQCEDEELEHLR	1	Pat_32_FT.43853.43853.3	ENSG00000112936|C7, ENSG00000112936|+|chr5:g.40964852:A>C',, ENSG00000112936|+|chr5:g.40972556:A>C',, ENSG00000112936|+|chr5:g.40981601:G>A',, ENSG00000112936|+|chr5:g.40958164:A>C',, ENSG00000112936|+|chr5:g.40979907:A>G',, ENSG00000112936|+|chr5:g.40945391:G>A',, ENSG00000112936|+|chr5:g.40937703:A>T',, ENSG00000112936|+|chr5:g.40972655:A>C']	ENSG00000112936	1	HGNC:1346	23430.24	42315.28	33219.36	39794.285	33691.023	34741.848	20346.398	17230.814	1532.2521	0	0
SGGAPECACVPGYQEDANGNCQK	2	Pat_32_1.42295.42295.3	ENSG00000173702|MUC13, ENSG00000173702|-|chr3:g.124632055:C>A',, ENSG00000173702|-|chr3:g.124627024:T>G']	ENSG00000173702	1	HGNC:7511	24779.841	58180.062	25474.2858	25352.475599999998	32946.8294	208053.78	19446.3557	68385.0837	1599.7927	1303.8226	0
DGEVVSEATQQQHEVL	41	Pat_32_1.46663.46663.2	ENSG00000175084|DES, ENSG00000175084|+|chr2:g.220290391:G>C',, ENSG00000175084|+|chr2:g.220283497:C>T',, ENSG00000175084|+|chr2:g.220284847:A>T',, ENSG00000175084|+|chr2:g.220283360:C>T']	ENSG00000175084	1	HGNC:2770	4808976.869	49887185.658999994	14592603.172	29626322.857999995	8267954.032	1405677.2773	4687550.584	573507.9299999999	31664.030650000004	14797.195499999998	0
FLCADYAEQDELDYHR	2	Pat_32_1.52487.52487.3	ENSG00000100813|ACIN1, ENSG00000100813|-|chr14:g.23548787:C>CGTGAAT',, ENSG00000100813|-|chr14:g.23548063:TCAGCTGATTCAGGCTGACTCAGACGCCTTG>T',, ENSG00000100813|-|chr14:g.23532193:T>C',, ENSG00000100813|-|chr14:g.23549319:A>G',, ENSG00000100813|-|chr14:g.23549785:T>C',, ENSG00000100813|-|chr14:g.23548169:C>T',, ENSG00000100813|-|chr14:g.23549568:A>G',, ENSG00000100813|-|chr14:g.23549568:A>G']	ENSG00000100813	1	HGNC:17066	157069.05	365671.04000000004	308986.89	226590.46999999997	245509.81	352112.41000000003	245270.38	169844.52	11833.0244	7256.1108	0
VAPAQPSEEGPGR	1	Pat_32_1.27924.27924.2	ENSG00000063046|EIF4B	ENSG00000063046	1	HGNC:3285	15422.063999999998	24517.654	34028.977	27007.917999999998	23242.963	31095.455	20837.139	13734.32	1057.4061	518.1198	0
CVDGQCICHEGFTGLDCGQHSCPSDCNNLGQCVSGR	2	Pat_32_2.47876.47876.4	ENSG00000041982|TNC, ENSG00000041982|-|chr9:g.117853174:G>T',, ENSG00000041982|-|chr9:g.117827000:G>A',, ENSG00000041982|-|chr9:g.117798515:C>T',, ENSG00000041982|-|chr9:g.117788857:T>G',, ENSG00000041982|-|chr9:g.117808862:A>C',, ENSG00000041982|-|chr9:g.117835942:G>T',, ENSG00000041982|-|chr9:g.117819471:T>C',, ENSG00000041982|-|chr9:g.117808785:T>A',, ENSG00000041982|-|chr9:g.117815273:G>A',, …	ENSG00000041982	1	HGNC:5318	43598.229400000004	93926.90100000001	51525.975	65561.90699999999	35854.8293	23483.553	19819.3905	13579.6755	0	0	0
CVTDPAYEDVNNCHER	3	Pat_32_FT.34081.34081.3	ENSG00000076924|XAB2, ENSG00000076924|-|chr19:g.7693058:C>A',, ENSG00000076924|-|chr19:g.7689300:G>A',, ENSG00000076924|-|chr19:g.7687701:C>T',, ENSG00000076924|-|chr19:g.7690912:C>T',, ENSG00000076924|-|chr19:g.7690912:C>T']	ENSG00000076924	1	HGNC:14089	84367.753	149828.657	123094.19699999999	112316.141	115988.219	208359.96	87093.99799999999	89261.041	2675.1482	3856.5096	0
SSTPLPTISSSAENTR	5	Pat_32_1.45937.45937.2	ENSG00000120802|TMPO, ENSG00000120802|+|chr12:g.98927830:C>G',, ENSG00000120802|+|chr12:g.98931419:A>T']	ENSG00000120802	1	HGNC:11875	233311.582	417684.318	408223.774	297229.63399999996	364043.40599999996	490085.086	258432.42599999998	222500.422	19825.4408	9621.77495	0
VANPSGNLTETYVQDR	6	Pat_32_1.45604.45604.2	ENSG00000196924|FLNA, ENSG00000196924|-|chrX:g.153581155:C>T',, ENSG00000196924|-|chrX:g.153590917:G>C',, ENSG00000196924|-|chrX:g.153590917:G>C']	ENSG00000196924	1	HGNC:3754	352623.63300000003	774819.4829999999	671992.483	471870.239	554260.848	403217.82499999995	362254.2160000001	234621.3136	13508.687999999998	2896.6587	0
ANDGEGGDEEAGTEEAVPR	2	Pat_32_FT.24730.24730.3	ENSG00000179604|CDC42EP4, ENSG00000179604|-|chr17:g.71282536:C>T',, ENSG00000179604|-|chr17:g.71282536:C>T']	ENSG00000179604	1	HGNC:17147	31754.439	48906.032999999996	79484.79699999999	40628.19	38810.975999999995	80867.071	48592.861000000004	28799.723	971.6110000000001	0	0
DSQDPYCGWCVVEGR	1	Pat_32_1.48626.48626.2	ENSG00000196576|PLXNB2, ENSG00000196576|-|chr22:g.50721225:AC>A',, ENSG00000196576|-|chr22:g.50714162:C>G',, ENSG00000196576|-|chr22:g.50714162:C>G']	ENSG00000196576	1	HGNC:9104	73272.695	55669.742	80349.86	79332.37	72051.125	138243	60329.367	42419.746	2285.6455	0	0
CVGAELEYDSEHSDWHGFD	2	Pat_32_1.54175.54175.3	ENSG00000101220|C20orf27	ENSG00000101220	1	HGNC:15873	79119.625	138365.26	113310.68400000001	103354.232	96782.665	109986.35399999999	82858.55	76923.81700000001	3605.1339	1732.3268	0
ICDECNYGSYQGR	5	Pat_32_1.32995.32995.2	ENSG00000100410|PHF5A	ENSG00000100410	1	HGNC:18000	38091.586	63150.402	53650.652	44434.16	61622.765999999996	148178.44	46199.53	42701.977	1010.21826	0	0
EAGSEPAPEQESTEATPAE	4	Pat_32_FT.28891.28891.2	ENSG00000145216|FIP1L1	ENSG00000145216	1	HGNC:19124	237217.462	322773.14	176614.016	259897.10899999997	298441.336	471675.7	142910.369	213247.313	2103.7073	8897.4033	0
NVPHEDICEDSDIDGDYR	1	Pat_32_FT.41423.41423.3	ENSG00000186432|KPNA4, ENSG00000186432|-|chr3:g.160243812:T>A']	ENSG00000186432	1	HGNC:6397	43314.934	62657.405999999995	77816.2	50359.484000000004	59363.14	53012.44	49641.574	27116.35	1313.9379999999999	0	0
DQEQVELEGESSAPPR	2	Pat_32_FT.38002.38002.3	ENSG00000130311|DDA1	ENSG00000130311	1	HGNC:28360	37306.742	59452.855	65207.195	53246.6	54309.78	70657.34	47632.97	41942.637	1678.4269	2896.8462	0
SAYQTIDSAEAPADPFAVPEGR	3	Pat_32_1.56559.56559.3	ENSG00000177674|AGTRAP	ENSG00000177674	1	HGNC:13539	129140.234	205243.45900000003	217637.63800000004	236796.906	146405.11000000002	192101.335	115284.397	120861.821	3730.2288000000003	2029.3312	0
YSEEANNLIEECEQAER	3	Pat_32_FT.48217.48217.2	ENSG00000197930|ERO1A, ENSG00000197930|-|chr14:g.53119800:G>C']	ENSG00000197930	1	HGNC:13280	162981.176	416706.56299999997	299741.092	306052.88	218687.57	184761.39899999998	148127.551	91855.087	2229.1055	948.87915	0
AQPPEAGPQGLHDLGR	2	Pat_32_1.44552.44552.3	ENSG00000117868|ESYT2, ENSG00000117868|-|chr7:g.158534257:T>C',, ENSG00000117868|-|chr7:g.158590647:C>T',, ENSG00000117868|-|chr7:g.158536357:G>A',, ENSG00000117868|-|chr7:g.158536357:G>A']	ENSG00000117868	1	HGNC:22211	186887.006	228520.594	406558.004	258558.132	258093.938	197641.715	221411.84399999998	149129.806	10460.6124	7189.46144	0
AGEAEESSAVCQVDAEQR	2	Pat_32_FT.33704.33704.2	ENSG00000173442|EHBP1L1, ENSG00000173442|+|chr11:g.65357637:G>A',, ENSG00000173442|+|chr11:g.65353031:C>T',, ENSG00000173442|+|chr11:g.65350727:C>T']	ENSG00000173442	1	HGNC:30682	31623.413	50399.295	74746.97899999999	70709.904	52150.104999999996	72935.59700000001	43769.287	27533.286999999997	2277.634	737.6536	0
TSTTGVATTQSPTPR	9	Pat_32_3.40282.40282.2	ENSG00000136153|LMO7, ENSG00000136153|+|chr13:g.76416068:G>A',, ENSG00000136153|+|chr13:g.76395620:C>T',, ENSG00000136153|+|chr13:g.76397731:G>A',, ENSG00000136153|+|chr13:g.76414533:G>A',, ENSG00000136153|+|chr13:g.76381956:G>T',, ENSG00000136153|+|chr13:g.76407290:C>T',, ENSG00000136153|+|chr13:g.76382308:G>A',, ENSG00000136153|+|chr13:g.76381977:C>T',, ENSG00000136153|+|chr13:g.76414548:G>T',,…	ENSG00000136153	1	HGNC:6646	70206.4926	115889.4491	37367.794949999996	71385.6645	64053.3577	157292.18089999995	27084.038399999998	63629.26883000001	711.30524	0	0
QSGQCLDIDECR	3	Pat_32_1.32961.32961.2	ENSG00000140092|FBLN5, ENSG00000140092|-|chr14:g.92353538:A>C',, ENSG00000140092|-|chr14:g.92349379:C>G',, ENSG00000140092|-|chr14:g.92349379:C>G']	ENSG00000140092	1	HGNC:3602	153363.89299999998	331321.273	185274.81900000002	238390.63400000002	182599.578	317095.17	114725.234	80085.375	4015.6002	1103.0819	0
TVAEGHGDTLYVGTTR	2	Pat_32_2.39000.39000.3	ENSG00000125746|EML2, ENSG00000125746|-|chr19:g.46110682:A>G']	ENSG00000125746	1	HGNC:18035	36177.693	65432.052	54553.269	45217.56	54540.477	40656.574	42489.174	29184.552	0	691.4269400000001	0
GAAEPEAQLSNHLAEEGPAEGSGEAAR	4	Pat_32_1.44929.44929.3	ENSG00000159212|CLIC6, ENSG00000159212|+|chr21:g.36079627:T>C',, ENSG00000159212|+|chr21:g.36079653:G>A',, ENSG00000159212|+|chr21:g.36079653:G>A']	ENSG00000159212	1	HGNC:2065	121698.07699999999	147167.956	278739.17199999996	109273.08899999999	153028.276	107576.637	180113.543	60865.5317	9609.9656	2243.1219	0
SGYHQSASEHGLVVIAPDTSPR	1	Pat_32_2.45294.45294.4	ENSG00000139684|ESD, ENSG00000139684|-|chr13:g.47358464:T>G',, ENSG00000139684|-|chr13:g.47358464:T>G']	ENSG00000139684	1	HGNC:3465	14751.076000000001	18887.246	24338.092	35609.133	16700.441000000003	18627.75	19019.986	10392.851999999999	997.7588	0	0
AADTDGDGQVNYEEFVR	4	Pat_32_1.47862.47862.2	ENSG00000178363|CALML3	ENSG00000178363	1	HGNC:1452	174362.94	333385.662	231281.62300000002	2737749.49	129105.10999999999	156976.898	315104.05700000003	200051.1689	0	7631.9006	0
SGNWESSEGWGAQPEGAGAQR	1	Pat_32_1.42740.42740.3	ENSG00000130340|SNX9	ENSG00000130340	1	HGNC:14973	57539	118366.36	101949.76	92981.34	95848.07	95720.87	68388.336	62392.535	0	1337.9813	0
GYNDDYYEESYFTTR	6	Pat_32_1.46210.46210.3	ENSG00000102119|EMD	ENSG00000102119	1	HGNC:3331	837139.304	1317110.75	752313.27	1021223.346	942888.314	1295117.135	691513.519	485488.217	6707.94493	11823.13775	0
TYGEPESAGPSR	4	Pat_32_1.20046.20046.2	ENSG00000102119|EMD	ENSG00000102119	1	HGNC:3331	152443.86340000003	267739.36600000004	220087.3147	196673.607	214253.222	312738.908	149245.7043	111152.77040000001	0	2494.2388	0
TSPSSPAPLPHQEATPR	3	Pat_32_1.37711.37711.3	ENSG00000164889|SLC4A2, ENSG00000164889|+|chr7:g.150771789:G>A',, ENSG00000164889|+|chr7:g.150773115:A>T',, ENSG00000164889|+|chr7:g.150763944:G>A',, ENSG00000164889|+|chr7:g.150763944:G>A']	ENSG00000164889	1	HGNC:11028	158629.045	176717.98400000003	166401.25399999996	165741.558	234836.489	162654.943	156257.214	112525.315	7153.543000000001	5204.4863	0
LHTEAQIQEEGTVVELTGR	18	Pat_32_1.52095.52095.3	ENSG00000175899|A2M, ENSG00000175899|-|chr12:g.9266045:T>G',, ENSG00000175899|-|chr12:g.9243017:G>A',, ENSG00000175899|-|chr12:g.9225335:G>A',, ENSG00000175899|-|chr12:g.9262610:C>T',, ENSG00000175899|-|chr12:g.9268363:T>G',, ENSG00000175899|-|chr12:g.9251347:A>C',, ENSG00000175899|-|chr12:g.9259171:C>A',, ENSG00000175899|-|chr12:g.9229357:T>G',, ENSG00000175899|-|chr12:g.9242554:G>A',, ENSG00000…	ENSG00000175899	1	HGNC:7	6070215.352999999	7489612.693999999	4899367.864000001	6887833.408999999	5809447.262	10609921.116	3227774.175	4543187.683999999	17081.5663	141434.93977	1219.4054
TVYHAEEVQCDGR	9	Pat_32_1.22768.22768.2	ENSG00000175183|CSRP2, ENSG00000175183|-|chr12:g.77253381:T>C',, ENSG00000175183|-|chr12:g.77256681:T>G']	ENSG00000175183	1	HGNC:2470	513914.8914999999	1475061.6864999998	754657.9744	677545.8006	638561.733	482665.4044	472618.134	210888.3683	8631.58986	4141.230799999999	0
TSGTEPADFALPSSR	1	Pat_32_1.48594.48594.2	ENSG00000067369|TP53BP1, ENSG00000067369|-|chr15:g.43748553:C>T',, ENSG00000067369|-|chr15:g.43762196:C>T',, ENSG00000067369|-|chr15:g.43771670:C>T',, ENSG00000067369|-|chr15:g.43762133:A>G',, ENSG00000067369|-|chr15:g.43738612:C>G',, ENSG00000067369|-|chr15:g.43738612:C>G']	ENSG00000067369	1	HGNC:11999	103546.555	111831.836	83546.375	90256.87	109718.1	99204.61	71537.56	54303.867	0	1364.8645	0
SQTEAVTFLANHDDSR	3	Pat_32_1.47524.47524.3	ENSG00000004142|POLDIP2	ENSG00000004142	1	HGNC:23781	481346	748551.2300000001	759470.6100000001	643513.1799999999	690567.86	955001.24	569013.35	462738.52999999997	14322.4847	21286.9898	0
SPECTHESPLETR	7	Pat_32_FT.26630.26630.3	ENSG00000105675|ATP4A, ENSG00000105675|-|chr19:g.36044007:C>T',, ENSG00000105675|-|chr19:g.36050843:G>A',, ENSG00000105675|-|chr19:g.36051345:T>G',, ENSG00000105675|-|chr19:g.36044658:C>T',, ENSG00000105675|-|chr19:g.36049380:C>T',, ENSG00000105675|-|chr19:g.36043986:C>T']	ENSG00000105675	1	HGNC:819	293098.42600000004	255589.709	858389.168	303419.6375	321448.52199999994	261400.27399999998	859034.97	156966.14250000002	26834.645999999997	3413.3648000000003	0
EHGQCADVDECSLAEK	4	Pat_32_1.39439.39439.3	ENSG00000184164|CRELD2, ENSG00000184164|+|chr22:g.50315374:G>T',, ENSG00000184164|+|chr22:g.50315374:G>T']	ENSG00000184164	1	HGNC:28150	157677.302	141801.08000000002	205470.48700000002	87049.845	235072.92799999999	139779.609	141726.239	93505.965	7010.75166	1927.3447999999999	0
CICNENYAGPNCER	3	Pat_32_1.30481.30481.2	ENSG00000112769|LAMA4, ENSG00000112769|-|chr6:g.112510337:AG>A',, ENSG00000112769|-|chr6:g.112510369:C>T',, ENSG00000112769|-|chr6:g.112457383:G>C',, ENSG00000112769|-|chr6:g.112461075:A>C',, ENSG00000112769|-|chr6:g.112466031:C>T',, ENSG00000112769|-|chr6:g.112462654:C>T',, ENSG00000112769|-|chr6:g.112537637:C>T',, ENSG00000112769|-|chr6:g.112537637:C>T']	ENSG00000112769	1	HGNC:6484	77600.247	149417.611	112946.759	91736.979	88913.377	115347.708	70399.873	75449.05500000001	2467.7427	4199.09965	0
IAASATCGEEAPAR	1	Pat_32_1.31043.31043.2	ENSG00000130702|LAMA5, ENSG00000130702|-|chr20:g.60912928:C>T',, ENSG00000130702|-|chr20:g.60886269:G>A',, ENSG00000130702|-|chr20:g.60902628:C>A',, ENSG00000130702|-|chr20:g.60894013:C>T',, ENSG00000130702|-|chr20:g.60885597:C>G',, ENSG00000130702|-|chr20:g.60900586:G>A',, ENSG00000130702|-|chr20:g.60899242:C>T',, ENSG00000130702|-|chr20:g.60892429:G>T',, ENSG00000130702|-|chr20:g.60903921:A>G',…	ENSG00000130702	1	HGNC:6485	14493.05	45479.6	27448.808999999997	25384.06	21854.936	19248.041	23498.05	11527.104	909.2606	0	0
SYSSGGEDGYVR	2	Pat_32_1.21199.21199.2	ENSG00000084623|EIF3I	ENSG00000084623	1	HGNC:3272	57113.295	94420.117	104630.35	58397.763999999996	103498.34	166872.595	92558.507	79686.17199999999	2791.0664	775.5731	0
DQPGEPATEFSCR	3	Pat_32_FT.36264.36264.2	ENSG00000173546|CSPG4, ENSG00000173546|-|chr15:g.75975026:C>T',, ENSG00000173546|-|chr15:g.75978026:A>C',, ENSG00000173546|-|chr15:g.75982346:A>G',, ENSG00000173546|-|chr15:g.75982946:G>C',, ENSG00000173546|-|chr15:g.75968877:G>A',, ENSG00000173546|-|chr15:g.75967961:G>A',, ENSG00000173546|-|chr15:g.75968976:T>G',, ENSG00000173546|-|chr15:g.75968675:C>T',, ENSG00000173546|-|chr15:g.75981407:G>A',…	ENSG00000173546	1	HGNC:2466	59580.189	132186.925	104790.949	67989.21100000001	78180.359	91370.97	62345.778999999995	38894.520000000004	6285.241	607.632	0
QYAGYDYSQQGR	3	Pat_32_1.25569.25569.2	ENSG00000145817|YIPF5, ENSG00000145817|-|chr5:g.143539969:C>T',, ENSG00000145817|-|chr5:g.143539969:C>T']	ENSG00000145817	1	HGNC:24877	76933.604	83471.29699999999	101161.477	63091.389	121625.49600000001	122886.514	79901.869	57816.733	724.00745	544.029	0
CTCDPAGSQNEGICDSYTDFSTGLIAGQCR	3	Pat_32_1.56304.56304.3	ENSG00000091136|LAMB1, ENSG00000091136|-|chr7:g.107566753:G>A',, ENSG00000091136|-|chr7:g.107618606:C>T',, ENSG00000091136|-|chr7:g.107569893:C>T',, ENSG00000091136|-|chr7:g.107621202:C>T',, ENSG00000091136|-|chr7:g.107621203:C>A',, ENSG00000091136|-|chr7:g.107621203:C>A']	ENSG00000091136	1	HGNC:6486	17748.590500000002	36442.167499999996	20650.666	16511.1789	24639.2416	28828.919	15628.125	12990.272	0	780.48596	0
AYLPDGYENENQLLNSQDC	1	Pat_32_1.54401.54401.3	ENSG00000163320|CGGBP1	ENSG00000163320	1	HGNC:1888	68063.88	90745.83	87697.99	83035.7	87429.44	91418.4	59547.523	50283.297	1951.6206	1995.836	0
SASSGAEGDVSSEREP	6	Pat_32_FT.18681.18681.2	ENSG00000125821|DTD1	ENSG00000125821	1	HGNC:16219	538664.084	744920.252	359593.45699999994	566354.834	546262.459	836433.3049999999	269624.945	341857.677	2704.06396	1686.4427	0
AGSSTPGDAPPAVAEVQGR	4	Pat_32_1.42246.42246.2	ENSG00000086758|HUWE1, ENSG00000086758|-|chrX:g.53579831:C>T',, ENSG00000086758|-|chrX:g.53654441:T>C',, ENSG00000086758|-|chrX:g.53563205:T>A',, ENSG00000086758|-|chrX:g.53621576:G>A',, ENSG00000086758|-|chrX:g.53570921:C>T',, ENSG00000086758|-|chrX:g.53622277:T>C',, ENSG00000086758|-|chrX:g.53611997:G>A',, ENSG00000086758|-|chrX:g.53611997:G>A']	ENSG00000086758	1	HGNC:30892	804772.1699999999	1963152.198	1399875.722	1204736.04	977845.684	2884981.717	560904.5546	3396759.665	3635.143	146271.12	0
STDEEEEAQTPQAPR	2	Pat_32_FT.22385.22385.3	ENSG00000117625|RCOR3	ENSG00000117625	1	HGNC:25594	68422.753	102922.37400000001	107043.039	85493.85699999999	83244.138	97771.697	102350.644	57634.132	5979.3793000000005	1020.2583	0
TTTAAAVASTGPSSR	15	Pat_32_9.55529.55529.2	ENSG00000047849|MAP4, ENSG00000047849|-|chr3:g.47958400:A>G',, ENSG00000047849|-|chr3:g.47957996:C>G',, ENSG00000047849|-|chr3:g.48040283:C>T',, ENSG00000047849|-|chr3:g.47908822:T>C',, ENSG00000047849|-|chr3:g.47953405:A>C',, ENSG00000047849|-|chr3:g.47894771:C>A',, ENSG00000047849|-|chr3:g.47958158:T>G',, ENSG00000047849|-|chr3:g.47958158:T>G']	ENSG00000047849	1	HGNC:6862	111706.5421	138820.6032	41405.78740000001	85922.87879999999	109408.4546	59086.86469	33043.0135	25913.8965	0	0	0
TAELNVQVPEEPTHLDQR	5	Pat_32_2.50719.50719.3	ENSG00000154305|MIA3, ENSG00000154305|+|chr1:g.222802225:G>C',, ENSG00000154305|+|chr1:g.222826360:A>C',, ENSG00000154305|+|chr1:g.222837428:G>A',, ENSG00000154305|+|chr1:g.222802109:C>T',, ENSG00000154305|+|chr1:g.222838857:C>T',, ENSG00000154305|+|chr1:g.222838857:C>T']	ENSG00000154305	1	HGNC:24008	387777.639	562792.627	520724.019	469421.287	495406.747	732935.975	340817.79299999995	381594.546	6011.3315	14085.361499999999	0
AASQILENGEEAPGPDPSLDR	4	Pat_32_FT.50471.50471.3	ENSG00000142765|SYTL1, ENSG00000142765|+|chr1:g.27675970:C>G',, ENSG00000142765|+|chr1:g.27674361:C>T',, ENSG00000142765|+|chr1:g.27674361:C>T']	ENSG00000142765	1	HGNC:15584	50157.95	90175.02799999999	106047.08000000002	79886.163	73318.06999999999	55581.204000000005	97995.901	30456.746	1148.8848	0	0
VSGPWEEADAEAVAR	2	Pat_32_FT.50429.50429.2	ENSG00000090006|LTBP4, ENSG00000090006|+|chr19:g.41119033:G>A',, ENSG00000090006|+|chr19:g.41128482:C>T',, ENSG00000090006|+|chr19:g.41125309:T>C',, ENSG00000090006|+|chr19:g.41133661:T>G',, ENSG00000090006|+|chr19:g.41125371:C>T',, ENSG00000090006|+|chr19:g.41135394:G>A',, ENSG00000090006|+|chr19:g.41135394:G>A']	ENSG00000090006	1	HGNC:6717	127530.422	226125.078	224901.758	144965.845	145366.81699999998	200835.25	116910.818	77539.669	4349.27695	1477.8239	0
STHTDGGGSSPAGEQEPSQHR	1	Pat_32_FT.7705.7705.4	ENSG00000100767|PAPLN, ENSG00000100767|+|chr14:g.73721585:T>C',, ENSG00000100767|+|chr14:g.73711394:A>G',, ENSG00000100767|+|chr14:g.73717720:G>A',, ENSG00000100767|+|chr14:g.73719369:G>A',, ENSG00000100767|+|chr14:g.73717669:C>T',, ENSG00000100767|+|chr14:g.73716821:G>A',, ENSG00000100767|+|chr14:g.73716821:G>A']	ENSG00000100767	1	HGNC:19262	960.9635	563.6188400000001	6059.0312	4700.6357	822.7987	1368.3048	5167.628	0	0	0	0
VDNDENEHQLSLR	1	Pat_32_FT.36102.36102.3	ENSG00000181163|NPM1	ENSG00000181163	1	HGNC:7910	20987.968999999997	31279.507999999998	33496.04	28931.922000000002	27330.55	49010.36	32837.766	30466.092	1006.2054	581.0451	0
ESDGAPGDLTSLENER	2	Pat_32_FT.44985.44985.3	ENSG00000095637|SORBS1, ENSG00000095637|-|chr10:g.97098953:A>AG',, ENSG00000095637|-|chr10:g.97111112:G>A',, ENSG00000095637|-|chr10:g.97174382:C>T',, ENSG00000095637|-|chr10:g.97116511:G>A',, ENSG00000095637|-|chr10:g.97146820:C>A',, ENSG00000095637|-|chr10:g.97115995:C>G',, ENSG00000095637|-|chr10:g.97194450:C>T',, ENSG00000095637|-|chr10:g.97096391:G>A',, ENSG00000095637|-|chr10:g.97116305:T>C…	ENSG00000095637	1	HGNC:14565	138577.653	152613.668	492074.323	89002.9	133795.364	47336.574	254295.078	26692.657	12341.271830000002	0	0
SLQEQADAAEER	1	Pat_32_FT.26800.26800.2	ENSG00000140416|TPM1	ENSG00000140416	1	HGNC:12010	54009.05	24487.871	48370.72	20952.55	27577.357000000004	37231.89	45504.5	19469.135	695.8355	0	0
LYQASPADSGEYVCR	2	Pat_32_1.43906.43906.2	ENSG00000142798|HSPG2, ENSG00000142798|-|chr1:g.22198768:C>T',, ENSG00000142798|-|chr1:g.22159871:A>G',, ENSG00000142798|-|chr1:g.22173967:G>A',, ENSG00000142798|-|chr1:g.22178616:A>G',, ENSG00000142798|-|chr1:g.22191402:G>C',, ENSG00000142798|-|chr1:g.22201203:G>C',, ENSG00000142798|-|chr1:g.22175254:G>C',, ENSG00000142798|-|chr1:g.22178110:C>T',, ENSG00000142798|-|chr1:g.22149941:G>C',, ENSG000…	ENSG00000142798	1	HGNC:5273	36230.197	88746.82	109444.167	47174.2653	43419.59569999999	36283.124	51054.286	23262.8868	852.4759	0	0
AVTEQGAELSNEER	5	Pat_32_FT.31533.31533.2	ENSG00000134308|YWHAQ	ENSG00000134308	1	HGNC:12854	541537.33	1123048.385	2411791.65	1340201.0550000002	870529.602	1355781.09	1281989.8599999999	492060.40299999993	4882.2775	3974.1809	0
AAGAEGAEPAAPR	1	Pat_32_FT.20584.20584.2	ENSG00000162522|KIAA1522, ENSG00000162522|+|chr1:g.33235651:A>G',, ENSG00000162522|+|chr1:g.33235904:G>A',, ENSG00000162522|+|chr1:g.33238472:A>G',, ENSG00000162522|+|chr1:g.33235666:A>G',, ENSG00000162522|+|chr1:g.33207580:G>T']	ENSG00000162522	1	HGNC:29301	58524.125	35405.047	66457.445	39614.28	41589.773	56829.293	51318.2	26663.021	1697.7728	0	0
DAAAPAEPQAQHTR	2	Pat_32_1.15824.15824.3	ENSG00000109501|WFS1, ENSG00000109501|+|chr4:g.6303354:G>A',, ENSG00000109501|+|chr4:g.6304103:G>A',, ENSG00000109501|+|chr4:g.6304103:G>A']	ENSG00000109501	1	HGNC:12762	28950.088	46060.118	70675.022	42762.526	33695.798	43449.975	54517.69	20925.051	3442.50934	0	0
NCVDENECATGFHR	3	Pat_32_FT.25487.25487.3	ENSG00000087303|NID2, ENSG00000087303|-|chr14:g.52526930:A>C',, ENSG00000087303|-|chr14:g.52520386:C>T',, ENSG00000087303|-|chr14:g.52520996:C>T',, ENSG00000087303|-|chr14:g.52534664:C>T',, ENSG00000087303|-|chr14:g.52520983:G>A',, ENSG00000087303|-|chr14:g.52535628:C>T',, ENSG00000087303|-|chr14:g.52481918:C>T',, ENSG00000087303|-|chr14:g.52472538:C>G',, ENSG00000087303|-|chr14:g.52526941:G>A',,…	ENSG00000087303	1	HGNC:13389	50616.319	99498.943	152550.15	100401.475	82958.218	78751.804	103754.37299999999	60440.84299999999	5983.964	959.7497599999999	0
CEEVIPDEEFDPQNSR	1	Pat_32_FT.48902.48902.2	ENSG00000119681|LTBP2, ENSG00000119681|-|chr14:g.74969990:G>A',, ENSG00000119681|-|chr14:g.74988700:C>T',, ENSG00000119681|-|chr14:g.74968216:G>A',, ENSG00000119681|-|chr14:g.74976452:C>T',, ENSG00000119681|-|chr14:g.74975971:G>A',, ENSG00000119681|-|chr14:g.75017964:C>T',, ENSG00000119681|-|chr14:g.74972853:C>T',, ENSG00000119681|-|chr14:g.75019031:C>T',, ENSG00000119681|-|chr14:g.75052759:G>A',…	ENSG00000119681	1	HGNC:6715	31682.357000000004	163145.56	61768.973	58834.06	41911.023	65398.42	18572.88	13091.678999999998	1453.8322	0	0
NEQDAYAINSYTR	1	Pat_32_1.38291.38291.2	ENSG00000075239|ACAT1	ENSG00000075239	1	HGNC:93	147941.39	126100.34	81835.31	61801.015999999996	227710.12	120696.266	106565.09	60186.78	4688.714	828.48517	0
ATENPEQVASEGLPEPVLR	2	Pat_32_FT.56694.56694.3	ENSG00000105364|MRPL4, ENSG00000105364|+|chr19:g.10369156:C>T',, ENSG00000105364|+|chr19:g.10369156:C>T']	ENSG00000105364	1	HGNC:14276	46647.912	68774.505	71712.8045	52473.418000000005	70061.145	64286.33899999999	52514.958000000006	41667.7596	1667.4899	1454.0912	0
EESHSNDQSPQIR	1	Pat_32_FT.12166.12166.3	ENSG00000143924|EML4, ENSG00000143924|+|chr2:g.42508017:G>A',, ENSG00000143924|+|chr2:g.42515437:A>G',, ENSG00000143924|+|chr2:g.42522364:G>A',, ENSG00000143924|+|chr2:g.42557340:C>T',, ENSG00000143924|+|chr2:g.42530272:C>T',, ENSG00000143924|+|chr2:g.42530272:C>T']	ENSG00000143924	1	HGNC:1316	31759.917999999998	39181.223	41052.293	31519.428	33052.324	84608.945	32971.58	32203.355	0	0	0
IAQLEEELEEEQGNTELINDR	3	Pat_32_FT.65673.65673.3	ENSG00000100345|MYH9, ENSG00000100345|-|chr22:g.36708257:G>A',, ENSG00000100345|-|chr22:g.36684946:G>A',, ENSG00000100345|-|chr22:g.36688106:C>T']	ENSG00000100345	1	HGNC:7579	28163.8791	28047.392539999997	33233.4621	34190.8442	26143.12083	33511.35466	24903.3966	17203.6587	0	0	0
AIEQADLLQEEDESPR	2	Pat_32_FT.49388.49388.2	ENSG00000106367|AP1S1	ENSG00000106367	1	HGNC:559	37679.253	83159.723	88574.599	63200.710999999996	47824.736000000004	79731.125	83580.352	29796.25	18955.3245	828.50055	0
VDATEESDLAQQYGVR	4	Pat_32_1.48049.48049.2	ENSG00000185624|P4HB, ENSG00000185624|-|chr17:g.79801917:C>T',, ENSG00000185624|-|chr17:g.79801917:C>T']	ENSG00000185624	1	HGNC:8548	223093.93000000002	256119.774	427287.328	291064.392	300947.12	370140.317	314677.619	204698.80700000003	12859.751199999999	7200.059059999999	0
ELYIPSGESEVAGGASHSSGQR	2	Pat_32_1.47411.47411.3	ENSG00000182253|SYNM, ENSG00000182253|+|chr15:g.99672544:C>G',, ENSG00000182253|+|chr15:g.99645781:G>A',, ENSG00000182253|+|chr15:g.99670265:C>T',, ENSG00000182253|+|chr15:g.99671720:A>C',, ENSG00000182253|+|chr15:g.99670103:C>A',, ENSG00000182253|+|chr15:g.99672320:C>T',, ENSG00000182253|+|chr15:g.99671572:G>A',, ENSG00000182253|+|chr15:g.99671572:G>A']	ENSG00000182253	1	HGNC:24466	83231.664	167656.038	144415.39	111298.82	116023.16	140577.69199999998	91168.383	66418.0655	4091.0197000000003	2922.0125	0
GGPEETITQQGR	2	Pat_32_1.26927.26927.2	ENSG00000182795|C1orf116, ENSG00000182795|-|chr1:g.207196462:C>CT',, ENSG00000182795|-|chr1:g.207195691:C>A']	ENSG00000182795	1	HGNC:28667	87523.543	60501.023	101023.193	95695.974	85988.42199999999	95053.253	88740.121	54106.425	3193.4567	1178.2133	0
NLEEAAAAEQGGGCDQVDSSPVPR	1	Pat_32_FT.45925.45925.3	ENSG00000174106|LEMD3, ENSG00000174106|+|chr12:g.65639969:G>A',, ENSG00000174106|+|chr12:g.65563879:G>T',, ENSG00000174106|+|chr12:g.65640060:T>G',, ENSG00000174106|+|chr12:g.65564052:G>A']	ENSG00000174106	1	HGNC:28887	19993.27	29254.683999999997	29454.362999999998	22125.879	17690.432	16387.53	11734.069	7661.8076	0	0	0
TAGPEQGPGLGGR	1	Pat_32_1.27987.27987.2	ENSG00000146909|NOM1, ENSG00000146909|+|chr7:g.156743185:G>A',, ENSG00000146909|+|chr7:g.156743164:A>T']	ENSG00000146909	1	HGNC:13244	26090.83	36699.55	33811.31	24645.902000000002	27987.31	63812.812000000005	22131.292999999998	32194.877	0	693.6519999999999	0
VPEIEVTVEGPNNNNPQTSAVR	3	Pat_32_1.56104.56104.3	ENSG00000263001|GTF2I	ENSG00000263001	1	HGNC:4659	92733.888	140935.914	150976.84600000002	130837.1275	123766.024	158687.171	100719.238	99626.237	7136.3076	3481.0611	0
LGSVSLDLCDGDTGEPR	2	Pat_32_1.56503.56503.2	ENSG00000010165|EEF1AKNMT, ENSG00000010165|+|chr1:g.171755031:G>A',, ENSG00000010165|+|chr1:g.171755031:G>A']	ENSG00000010165	1	HGNC:24248	66090.094	112949.475	76424.244	82980.591	98319.7	140475.598	83767.084	82589.26199999999	0	3939.8475599999997	0
SLDNNYSTPNER	4	Pat_32_1.26933.26933.2	ENSG00000198561|CTNND1, ENSG00000198561|+|chr11:g.57569385:G>C',, ENSG00000198561|+|chr11:g.57569621:G>C',, ENSG00000198561|+|chr11:g.57574407:C>G',, ENSG00000198561|+|chr11:g.57573382:G>T',, ENSG00000198561|+|chr11:g.57573382:G>T']	ENSG00000198561	1	HGNC:2515	180473.31900000002	173809.6734	181737.709	213800.151	179848.89270000003	288394.074	149336.581	138906.773	5435.4931	4202.5470000000005	0
EGGGDSSASSPTEEEQEQGEIGACSDEGTAQEGK	1	Pat_32_FT.38062.38062.4	ENSG00000175130|MARCKSL1, ENSG00000175130|-|chr1:g.32800671:C>T']	ENSG00000175130	1	HGNC:7142	21954.16	19766.635	24240.215	9120.851	22775.498	85235.21	12116.881000000001	35939.086	0	1346.1279	0
ALDSEVDPDPEGDLGVR	1	Pat_32_FT.51165.51165.2	ENSG00000185187|SIGIRR, ENSG00000185187|-|chr11:g.405951:C>T',, ENSG00000185187|-|chr11:g.405951:C>T']	ENSG00000185187	1	HGNC:30575	10249.064	10376.966999999999	13985.143999999998	6532.7085	8116.8896	18711.459	9234.138	6625.7427	0	0	0
QGQGQSEPGEYEQR	1	Pat_32_FT.12523.12523.2	ENSG00000076706|MCAM, ENSG00000076706|-|chr11:g.119182103:C>T',, ENSG00000076706|-|chr11:g.119185893:G>C']	ENSG00000076706	1	HGNC:6934	4989.505	12677.964	17803.854	5351.04	7405.569	6715.847	6048.0380000000005	4423.7207	530.6805400000001	0	0
VDCDQHSDIAQR	7	Pat_32_FT.18053.18053.3	ENSG00000023318|ERP44, ENSG00000023318|-|chr9:g.102784481:C>G']	ENSG00000023318	1	HGNC:18311	983240.6440000001	693656.21	1014590.252	582079.579	1061768.649	2222150.522	648252.0210000001	776586.943	2861.4494	2584.58925	0
NSPELASESVTQR	3	Pat_32_1.34034.34034.2	ENSG00000197321|SVIL, ENSG00000197321|-|chr10:g.29760115:TC>T',, ENSG00000197321|-|chr10:g.29782177:C>T',, ENSG00000197321|-|chr10:g.29777660:T>G',, ENSG00000197321|-|chr10:g.29812422:C>A',, ENSG00000197321|-|chr10:g.29784072:G>C',, ENSG00000197321|-|chr10:g.29770643:C>T',, ENSG00000197321|-|chr10:g.29840037:C>A',, ENSG00000197321|-|chr10:g.29747379:G>A',, ENSG00000197321|-|chr10:g.29812380:C>A',…	ENSG00000197321	1	HGNC:11480	83884.9235	153532.464	317855.4	119402.27	132070.564	118053.906	99513.033	77533.999	3599.5002000000004	3527.4469	0
SDSELNSEVAAR	1	Pat_32_FT.28408.28408.2	ENSG00000071967|CYBRD1, ENSG00000071967|+|chr2:g.172411224:C>T',, ENSG00000071967|+|chr2:g.172398103:G>A',, ENSG00000071967|+|chr2:g.172411306:T>C',, ENSG00000071967|+|chr2:g.172411306:T>C']	ENSG00000071967	1	HGNC:20797	38550.484	72945.62	130076.2	23599.35	29588.562	27983.53	79858.375	16400.791	1532.8877	708.2358	0
VPSPLEGSEGDGDTD	1	Pat_32_FT.47552.47552.2	ENSG00000177192|PUS1, ENSG00000177192|+|chr12:g.132423769:G>A',, ENSG00000177192|+|chr12:g.132423769:G>A']	ENSG00000177192	1	HGNC:15508	21800.75	46765.06	34626.297	27303.875	23770.486	29148.166	21258.467	13498.556999999999	1043.6077	0	0
ETVEEQASTTER	1	Pat_32_FT.18056.18056.2	ENSG00000158290|CUL4B	ENSG00000158290	1	HGNC:2555	37226.254	35861.46	56428.297	34883.523	31568.979	60459.4	45238.645	19783.355	750.13495	0	0
GSGTASDDEFENLR	1	Pat_32_FT.39828.39828.2	ENSG00000086758|HUWE1, ENSG00000086758|-|chrX:g.53579831:C>T',, ENSG00000086758|-|chrX:g.53654441:T>C',, ENSG00000086758|-|chrX:g.53563205:T>A',, ENSG00000086758|-|chrX:g.53621576:G>A',, ENSG00000086758|-|chrX:g.53570921:C>T',, ENSG00000086758|-|chrX:g.53622277:T>C',, ENSG00000086758|-|chrX:g.53611997:G>A',, ENSG00000086758|-|chrX:g.53611997:G>A']	ENSG00000086758	1	HGNC:30892	45081.355	62470.574	67631.734	52584.934	43645.094000000005	87630.46	40527.824	29384.6	0	0	0
GVVPLAGTDGETTTQGLDGLSER	1	Pat_32_1.57648.57648.3	ENSG00000109107|ALDOC, ENSG00000109107|-|chr17:g.26902546:G>T',, ENSG00000109107|-|chr17:g.26902546:G>T']	ENSG00000109107	1	HGNC:418	19658.371	35373.63	41604.5	34762.32	27600.172000000002	27385.064	39110.13	19205.81	956.1938	0	0
SCTDVTEYAVQR	4	Pat_32_1.38552.38552.2	ENSG00000100106|TRIOBP, ENSG00000100106|+|chr22:g.38119213:G>A',, ENSG00000100106|+|chr22:g.38151602:C>T',, ENSG00000100106|+|chr22:g.38121152:C>A',, ENSG00000100106|+|chr22:g.38153835:G>A',, ENSG00000100106|+|chr22:g.38131069:C>A',, ENSG00000100106|+|chr22:g.38121325:C>T',, ENSG00000100106|+|chr22:g.38153774:C>G',, ENSG00000100106|+|chr22:g.38153774:C>G']	ENSG00000100106	1	HGNC:17009	497296.77999999997	401157.25399999996	402228.74	463326.313	405118.61600000004	799734.277	309400.281	233631.433	17322.425	7563.679	0
LGQEEEEEACAAR	1	Pat_32_FT.31981.31981.2	ENSG00000006555|TTC22, ENSG00000006555|-|chr1:g.55248074:A>G',, ENSG00000006555|-|chr1:g.55248135:A>T',, ENSG00000006555|-|chr1:g.55252635:C>T',, ENSG00000006555|-|chr1:g.55266377:C>T',, ENSG00000006555|-|chr1:g.55266620:C>G',, ENSG00000006555|-|chr1:g.55247013:T>C']	ENSG00000006555	1	HGNC:26067	30578.404	19175.637	63703.727	142771.88	27568.025	30168.683999999997	39265.55	24771.479	876.10504	0	0
CHPGFEGSACQCER	2	Pat_32_1.19600.19600.3	ENSG00000160255|ITGB2, ENSG00000160255|-|chr21:g.46309947:C>T',, ENSG00000160255|-|chr21:g.46321533:C>A',, ENSG00000160255|-|chr21:g.46320303:C>T',, ENSG00000160255|-|chr21:g.46326929:C>T',, ENSG00000160255|-|chr21:g.46326929:C>T']	ENSG00000160255	1	HGNC:6155	17323.201800000003	26803.721	38896.6755	30463.861	38780.796	29044.603600000002	34872.418	19909.1487	1272.8042	0	0
TALAEAELEYNPEHVSR	4	Pat_32_2.50031.50031.3	ENSG00000067704|IARS2, ENSG00000067704|+|chr1:g.220315225:G>A',, ENSG00000067704|+|chr1:g.220287736:G>T',, ENSG00000067704|+|chr1:g.220316303:C>T',, ENSG00000067704|+|chr1:g.220284259:G>A',, ENSG00000067704|+|chr1:g.220279332:G>A',, ENSG00000067704|+|chr1:g.220279332:G>A']	ENSG00000067704	1	HGNC:29685	520796.613	922492.423	1100923.9400000002	1152746.68	670725.7919999999	514858.48500000004	602760.085	303738.005	26665.1666	12348.0617	0
EAACLQQTQIEEAR	3	Pat_32_1.40114.40114.2	ENSG00000188157|AGRN, ENSG00000188157|+|chr1:g.982274:G>A',, ENSG00000188157|+|chr1:g.976930:T>G',, ENSG00000188157|+|chr1:g.982026:C>T',, ENSG00000188157|+|chr1:g.981565:A>G',, ENSG00000188157|+|chr1:g.970690:C>T',, ENSG00000188157|+|chr1:g.983023:C>T']	ENSG00000188157	1	HGNC:329	141161.285	164166.07	306897.295	155424.655	205765.963	353367.33999999997	162227.922	117749.359	4626.395	2508.8073999999997	0
ALVADSHPESER	12	Pat_32_1.24417.24417.2	ENSG00000115306|SPTBN1, ENSG00000115306|+|chr2:g.54873104:G>A',, ENSG00000115306|+|chr2:g.54858311:G>A',, ENSG00000115306|+|chr2:g.54880747:T>C',, ENSG00000115306|+|chr2:g.54826301:G>A',, ENSG00000115306|+|chr2:g.54895588:C>T',, ENSG00000115306|+|chr2:g.54876782:C>T',, ENSG00000115306|+|chr2:g.54853150:G>A',, ENSG00000115306|+|chr2:g.54853150:G>A']	ENSG00000115306	1	HGNC:11275	1073172.1519999998	1314462.0750000002	3127341.1620000005	1114972.5030000003	1207352.1180000002	2035053.6579999998	1484332.004	1075792.919	52689.598439999994	25039.4754	0
YQEQGGEASPQR	2	Pat_32_FT.12439.12439.2	ENSG00000136279|DBNL, ENSG00000136279|+|chr7:g.44096482:G>C',, ENSG00000136279|+|chr7:g.44096482:G>C']	ENSG00000136279	1	HGNC:2696	33046.115999999995	38076.818	83020.99799999999	64693.471000000005	53092.742	67668.2495	48357.479	23342.4833	1093.2621	951.177	0
TPPSEEDSAEAER	4	Pat_32_FT.16910.16910.2	ENSG00000104969|SGTA, ENSG00000104969|-|chr19:g.2769047:A>G',, ENSG00000104969|-|chr19:g.2757727:C>A']	ENSG00000104969	1	HGNC:10819	72423.765	120797.612	139503.995	92040.209	111750.49900000001	151612.65600000002	120445.905	99735.576	5236.9931	2033.1478	0
TVEETQVPEISGVAR	4	Pat_32_FT.48742.48742.2	ENSG00000135596|MICAL1, ENSG00000135596|-|chr6:g.109766686:GGGTAGTTATTCAT>G',, ENSG00000135596|-|chr6:g.109774489:C>T',, ENSG00000135596|-|chr6:g.109771540:C>T',, ENSG00000135596|-|chr6:g.109774871:G>A',, ENSG00000135596|-|chr6:g.109771613:C>T',, ENSG00000135596|-|chr6:g.109765426:C>T',, ENSG00000135596|-|chr6:g.109765426:C>T']	ENSG00000135596	1	HGNC:20619	316003.137	373530.12	376779.95999999996	306230.99700000003	411360.22	467433.31799999997	295391.629	226537.931	18961.113699999998	4133.7374	0
EAGGGGPDRGPEAEAR	7	Pat_32_FT.12385.12385.3	ENSG00000159212|CLIC6, ENSG00000159212|+|chr21:g.36079627:T>C',, ENSG00000159212|+|chr21:g.36079653:G>A',, ENSG00000159212|+|chr21:g.36079653:G>A']	ENSG00000159212	1	HGNC:2065	3645317.1476	360742.99439999997	1923667.0899999999	121566.561	8221437.259	561640.2087000001	1390982.2944999998	112339.17300000001	9852.0448	1513.6581	0
DDAAICTTEYSR	2	Pat_32_1.31348.31348.2	ENSG00000130702|LAMA5, ENSG00000130702|-|chr20:g.60912928:C>T',, ENSG00000130702|-|chr20:g.60886269:G>A',, ENSG00000130702|-|chr20:g.60902628:C>A',, ENSG00000130702|-|chr20:g.60894013:C>T',, ENSG00000130702|-|chr20:g.60885597:C>G',, ENSG00000130702|-|chr20:g.60900586:G>A',, ENSG00000130702|-|chr20:g.60899242:C>T',, ENSG00000130702|-|chr20:g.60892429:G>T',, ENSG00000130702|-|chr20:g.60903921:A>G',…	ENSG00000130702	1	HGNC:6485	95392.821	169479.723	109496.239	98845.56700000001	88416.268	76765.201	65088.801999999996	29041.290999999997	3232.5364	0	0
LASDSDAESDSR	1	Pat_32_FT.15522.15522.2	ENSG00000110514|MADD, ENSG00000110514|+|chr11:g.47306585:G>A',, ENSG00000110514|+|chr11:g.47296578:C>T',, ENSG00000110514|+|chr11:g.47310951:G>A',, ENSG00000110514|+|chr11:g.47346119:G>A',, ENSG00000110514|+|chr11:g.47345385:A>G',, ENSG00000110514|+|chr11:g.47331090:G>A',, ENSG00000110514|+|chr11:g.47345868:G>A',, ENSG00000110514|+|chr11:g.47345339:C>T',, ENSG00000110514|+|chr11:g.47330841:G>A',,…	ENSG00000110514	1	HGNC:6766	28707.178	45491.812000000005	36305.65	27550.785	41966.004	77889.69	30058.28	27967.463	0	0	0
LDPQTLDTEQQWDTPCPR	2	Pat_32_1.54816.54816.3	ENSG00000116774|OLFML3, ENSG00000116774|+|chr1:g.114523669:GAGA>G',, ENSG00000116774|+|chr1:g.114523730:G>A',, ENSG00000116774|+|chr1:g.114523092:G>A',, ENSG00000116774|+|chr1:g.114524308:C>T',, ENSG00000116774|+|chr1:g.114524308:C>T']	ENSG00000116774	1	HGNC:24956	75629.073	130558.183	130607.613	98874.195	94689.136	78774.541	92510.051	52671.376000000004	3688.4593	914.7477	0
CGEDDETIPSEYR	3	Pat_32_FT.34197.34197.2	ENSG00000153113|CAST, ENSG00000153113|+|chr5:g.96031550:C>G',, ENSG00000153113|+|chr5:g.96031550:C>G']	ENSG00000153113	1	HGNC:1515	125361.065	177258.40399999998	137313.769	164183.503	143610.45799999998	204079.597	62138.439	64008.266	0	0	0
ELQVGIPVADEAGQR	4	Pat_32_1.55232.55232.2	ENSG00000107819|SFXN3	ENSG00000107819	1	HGNC:16087	346070.43999999994	470944.96	715008.834	411178.42699999997	469048.30500000005	531275.46	403849.76	255189.649	14526.1714	8372.428	0
ASSEDAGPSPQTR	5	Pat_32_1.12121.12121.2	ENSG00000120549|KIAA1217, ENSG00000120549|+|chr10:g.24762880:C>T',, ENSG00000120549|+|chr10:g.24669877:C>G',, ENSG00000120549|+|chr10:g.24813454:G>A',, ENSG00000120549|+|chr10:g.24833294:T>A',, ENSG00000120549|+|chr10:g.24669831:C>T',, ENSG00000120549|+|chr10:g.24832652:G>A',, ENSG00000120549|+|chr10:g.24832541:G>A',, ENSG00000120549|+|chr10:g.24762586:C>T',, ENSG00000120549|+|chr10:g.24762586:C>…	ENSG00000120549	1	HGNC:25428	76431.576	92067.846	110736.166	122208.785	78744.364	205436.51100000003	83761.91500000001	59456.492	3058.22949	0	0
YFQINQDEEEEEDED	2	Pat_32_FT.46726.46726.3	ENSG00000116251|RPL22	ENSG00000116251	1	HGNC:10315	41845.528	67302.05099999999	58090	60264.672999999995	65425.66499999999	91290.86600000001	56577.305	57706.36	2923.2488	2304.3735	0
CSTPSTDATVQGNYEDTVQVK	2	Pat_32_2.45881.45881.3	ENSG00000134247|PTGFRN, ENSG00000134247|+|chr1:g.117509554:C>T',, ENSG00000134247|+|chr1:g.117491976:C>T']	ENSG00000134247	1	HGNC:9601	95295.538	165484.41	100094.25899999999	137862.726	108380.098	132462.568	61500.761	40678.9865	1736.1669	0	0
SSEDPNEDIVER	5	Pat_32_FT.28086.28086.2	ENSG00000132465|JCHAIN	ENSG00000132465	1	HGNC:5713	620836.7390000001	244129.635	2127882.76	410263.69299999997	1463273.8199999998	446012.17000000004	1970293.6800000002	263273.765	21746.4888	1515.28101	0
DGSEASLEWSSER	4	Pat_32_1.39398.39398.2	ENSG00000135862|LAMC1, ENSG00000135862|+|chr1:g.183096406:A>T',, ENSG00000135862|+|chr1:g.183085755:A>G',, ENSG00000135862|+|chr1:g.183094547:T>C',, ENSG00000135862|+|chr1:g.183091354:T>C',, ENSG00000135862|+|chr1:g.183095259:G>T',, ENSG00000135862|+|chr1:g.183091317:G>C',, ENSG00000135862|+|chr1:g.183097819:G>C',, ENSG00000135862|+|chr1:g.183101582:A>G',, ENSG00000135862|+|chr1:g.183091306:C>T',…	ENSG00000135862	1	HGNC:6492	295120.42500000005	688823.632	391269.55000000005	345465.37100000004	332358.949	448544.11299999995	251641.04000000004	149193.25699999998	9996.409800000001	4116.8279999999995	0
SEEPEVPDQEGLQR	2	Pat_32_FT.39319.39319.2	ENSG00000169682|SPNS1, ENSG00000169682|+|chr16:g.28994215:A>G',, ENSG00000169682|+|chr16:g.28995299:G>A']	ENSG00000169682	1	HGNC:30621	45477.369000000006	85021.504	87351.294	64438.116	68415.30500000001	106548.071	67029.199	51301.959	1200.7512	650.4471	0
QQEELLAEENQR	2	Pat_32_FT.37019.37019.2	ENSG00000178209|PLEC, ENSG00000178209|-|chr8:g.145008183:C>T',, ENSG00000178209|-|chr8:g.144995759:G>A',, ENSG00000178209|-|chr8:g.145016667:C>T',, ENSG00000178209|-|chr8:g.144994888:G>A',, ENSG00000178209|-|chr8:g.145010020:G>A',, ENSG00000178209|-|chr8:g.144996968:C>T',, ENSG00000178209|-|chr8:g.144990901:C>T',, ENSG00000178209|-|chr8:g.145001648:C>T',, ENSG00000178209|-|chr8:g.145007187:G>A',,…	ENSG00000178209	1	HGNC:9069	70174.34599999999	140384.825	147755.87900000002	103888.27	106149.85	227833.46600000001	112203.55799999999	109455.185	3951.5076	3805.2976	0
GAAPPDSPVVYSDR	6	Pat_32_1.41193.41193.2	ENSG00000071282|LMCD1, ENSG00000071282|+|chr3:g.8590327:G>A',, ENSG00000071282|+|chr3:g.8609234:A>T',, ENSG00000071282|+|chr3:g.8607308:G>A',, ENSG00000071282|+|chr3:g.8607308:G>A']	ENSG00000071282	1	HGNC:6633	596464.695	1071305.744	928214.086	537773.845	715666.1309999999	755186.418	435340.936	352635.208	18276.8596	12390.2208	0
GSQDSSENDLVR	1	Pat_32_FT.20008.20008.2	ENSG00000136059|VILL, ENSG00000136059|+|chr3:g.38047720:T>C',, ENSG00000136059|+|chr3:g.38048073:G>A',, ENSG00000136059|+|chr3:g.38040863:A>C',, ENSG00000136059|+|chr3:g.38037295:G>A',, ENSG00000136059|+|chr3:g.38047971:C>T',, ENSG00000136059|+|chr3:g.38047971:C>T']	ENSG00000136059	1	HGNC:30906	116849.89	24952.408	119730.945	29256.951	49759.676	32578.941000000003	104067.086	12825.681	4738.244000000001	0	0
TSDVNETQPPQSE	1	Pat_32_FT.21245.21245.2	ENSG00000133026|MYH10, ENSG00000133026|-|chr17:g.8422056:T>C',, ENSG00000133026|-|chr17:g.8380329:C>T',, ENSG00000133026|-|chr17:g.8408118:G>A',, ENSG00000133026|-|chr17:g.8396326:T>G',, ENSG00000133026|-|chr17:g.8526443:T>A',, ENSG00000133026|-|chr17:g.8526444:C>A',, ENSG00000133026|-|chr17:g.8438753:G>A',, ENSG00000133026|-|chr17:g.8383768:C>G',, ENSG00000133026|-|chr17:g.8422103:C>G',, ENSG000…	ENSG00000133026	1	HGNC:7568	10047.703000000001	22360.357000000004	22360.357000000004	10539.58	11293.997	15538.855	15538.855	10355.757	0	0	0
TQLEWTEAILEDEQTQR	6	Pat_32_1.63389.63389.3	ENSG00000125844|RRBP1, ENSG00000125844|-|chr20:g.17639529:C>T',, ENSG00000125844|-|chr20:g.17640795:G>A',, ENSG00000125844|-|chr20:g.17640795:G>A']	ENSG00000125844	1	HGNC:10448	438522.62240000005	443584.21670000005	487035.887	260986.39899999998	673211.5465	811928.6714	367248.9855	360279.37279999995	13383.2719	16274.85424	0
QGPVNLLSDPEQGVEVTGQYER	1	Pat_32_1.58692.58692.3	ENSG00000055955|ITIH4, ENSG00000055955|-|chr3:g.52852538:G>T',, ENSG00000055955|-|chr3:g.52861211:A>T',, ENSG00000055955|-|chr3:g.52860586:C>T',, ENSG00000055955|-|chr3:g.52850921:G>A',, ENSG00000055955|-|chr3:g.52858542:G>T',, ENSG00000055955|-|chr3:g.52853986:A>G',, ENSG00000055955|-|chr3:g.52848043:C>G',, ENSG00000055955|-|chr3:g.52863268:C>T',, ENSG00000055955|-|chr3:g.52863268:C>T']	ENSG00000055955	1	HGNC:6169	29996.222999999998	47206.27	45501.094000000005	43551.383	32208.397999999997	38099.24	31604.635	33071.297	1617.7820000000002	0	0
ETVEEQVSTTER	1	Pat_32_FT.28936.28936.2	ENSG00000139842|CUL4A, ENSG00000139842|+|chr13:g.113864027:C>T']	ENSG00000139842	1	HGNC:2554	29929.05	47894.63	44433.99	32915.15	42650.855	100268.984	29428.764	34627.684	1130.1687	776.64124	0
EQAEGSEPTSGTEGPEHSVNGPASPALNQGS	2	Pat_32_FT.40169.40169.3	ENSG00000081237|PTPRC, ENSG00000081237|+|chr1:g.198701611:G>T',, ENSG00000081237|+|chr1:g.198697538:T>C',, ENSG00000081237|+|chr1:g.198676063:A>C',, ENSG00000081237|+|chr1:g.198691595:T>A',, ENSG00000081237|+|chr1:g.198713229:T>G',, ENSG00000081237|+|chr1:g.198711490:A>C',, ENSG00000081237|+|chr1:g.198677271:A>G',, ENSG00000081237|+|chr1:g.198682166:T>G',, ENSG00000081237|+|chr1:g.198725161:G>T',…	ENSG00000081237	1	HGNC:9666	25080.482	24961.489	34270.009000000005	30606.253	40396.826	31378.6425	39903.221	15205.724699999999	0	0	0
GYIGTHCGQPVCESGCLNGGR	4	Pat_32_2.39498.39498.3	ENSG00000166147|FBN1, ENSG00000166147|-|chr15:g.48826283:A>AG',, ENSG00000166147|-|chr15:g.48707952:C>T',, ENSG00000166147|-|chr15:g.48714179:C>T',, ENSG00000166147|-|chr15:g.48787415:C>T',, ENSG00000166147|-|chr15:g.48782229:G>T',, ENSG00000166147|-|chr15:g.48720553:G>T',, ENSG00000166147|-|chr15:g.48829925:T>G',, ENSG00000166147|-|chr15:g.48733923:C>A',, ENSG00000166147|-|chr15:g.48779563:G>A',…	ENSG00000166147	1	HGNC:3603	84177.9773	93422.5007	152167.72950000002	107067.43639999999	90804.4063	44399.600099999996	95378.0633	26505.1006	2252.9014	0	0
EQAVEGGEVELSCLVPR	3	Pat_32_1.60225.60225.3	ENSG00000105767|CADM4, ENSG00000105767|-|chr19:g.44131050:C>G']	ENSG00000105767	1	HGNC:30825	62696.674	103342.59999999999	160195.447	148101.36	87561.796	118493.439	91520.909	47579.0336	3115.6129	0	0
NAVTQEFGPVPDTAR	2	Pat_32_1.48448.48448.2	ENSG00000100412|ACO2, ENSG00000100412|+|chr22:g.41914559:G>A',, ENSG00000100412|+|chr22:g.41924576:G>A',, ENSG00000100412|+|chr22:g.41924576:G>A']	ENSG00000100412	1	HGNC:118	210953.2	151052.29	159650.622	100870.557	281776.142	170610.34	125446.399	67999.289	3079.22886	881.7028	0
TSPEPGQFLNAEDLCSA	1	Pat_32_1.58721.58721.2	ENSG00000047597|XK, ENSG00000047597|+|chrX:g.37586939:T>G']	ENSG00000047597	1	HGNC:12811	41693.82	74438.31	48679.82	66713.555	36744.527	36097.113	25395.584	20559.438000000002	0	0	0
VTSEYTDGSQQR	2	Pat_32_1.20401.20401.2	ENSG00000129422|MTUS1, ENSG00000129422|-|chr8:g.17541908:T>G',, ENSG00000129422|-|chr8:g.17612694:C>G',, ENSG00000129422|-|chr8:g.17612698:T>C',, ENSG00000129422|-|chr8:g.17612872:C>T',, ENSG00000129422|-|chr8:g.17611396:G>C',, ENSG00000129422|-|chr8:g.17573296:A>G',, ENSG00000129422|-|chr8:g.17612703:T>C',, ENSG00000129422|-|chr8:g.17612703:T>C']	ENSG00000129422	1	HGNC:29789	70518.173	85545.992	79964.94	51996.086	64702.756	86339.12100000001	70425.47	82470.31599999999	2305.9248	4825.933	0
EIDDTYIEDAADVDAR	1	Pat_32_FT.51233.51233.2	ENSG00000096401|CDC5L, ENSG00000096401|+|chr6:g.44371709:C>T',, ENSG00000096401|+|chr6:g.44394454:T>C']	ENSG00000096401	1	HGNC:1743	14178.95	27095.01	28465.906000000003	17949.465	24828.926	79412.58	26109.54	23040.781000000003	0	760.2696	0
SQPEDTPENTVR	3	Pat_32_FT.19380.19380.2	ENSG00000120549|KIAA1217, ENSG00000120549|+|chr10:g.24762880:C>T',, ENSG00000120549|+|chr10:g.24669877:C>G',, ENSG00000120549|+|chr10:g.24813454:G>A',, ENSG00000120549|+|chr10:g.24833294:T>A',, ENSG00000120549|+|chr10:g.24669831:C>T',, ENSG00000120549|+|chr10:g.24832652:G>A',, ENSG00000120549|+|chr10:g.24832541:G>A',, ENSG00000120549|+|chr10:g.24762586:C>T',, ENSG00000120549|+|chr10:g.24762586:C>…	ENSG00000120549	1	HGNC:25428	117464.724	154029.114	196172.114	176342.86	130027.525	446288.69499999995	112792.696	119497.316	1365.1287	4405.769	0
DSGRGDSVSDSGSDALR	5	Pat_32_FT.17514.17514.3	ENSG00000150593|PDCD4, ENSG00000150593|+|chr10:g.112653876:C>T',, ENSG00000150593|+|chr10:g.112653876:C>T']	ENSG00000150593	1	HGNC:8763	954849.8103	421938.718	558728.0625	759848.065	796233.3706	541355.2164	562730.0777	126935.894	13668.818729999999	538.79034	0
SAEYGSSLQSSR	3	Pat_32_1.21104.21104.2	ENSG00000167767|KRT80	ENSG00000167767	1	HGNC:27056	9924.853000000001	33254.277	15929.841999999999	93297.305	9754.136999999999	26709.507999999998	17184.598	9368.755	0	0	0
LGTSESLPCTAEELSR	3	Pat_32_1.52754.52754.2	ENSG00000105287|PRKD2, ENSG00000105287|-|chr19:g.47204362:C>CT',, ENSG00000105287|-|chr19:g.47219475:G>C',, ENSG00000105287|-|chr19:g.47204193:C>A',, ENSG00000105287|-|chr19:g.47204203:G>A',, ENSG00000105287|-|chr19:g.47193910:G>A',, ENSG00000105287|-|chr19:g.47177968:G>A',, ENSG00000105287|-|chr19:g.47217135:C>G',, ENSG00000105287|-|chr19:g.47217135:C>G']	ENSG00000105287	1	HGNC:17293	220704.44400000002	262809.097	230059.524	342537.226	338326.75600000005	329981.42299999995	211201.692	172579.238	6473.1007	8221.156500000001	0
SGCRPFCEVYVGDER	1	Pat_32_1.43391.43391.3	ENSG00000178950|GAK, ENSG00000178950|-|chr4:g.898429:A>T',, ENSG00000178950|-|chr4:g.864504:T>G',, ENSG00000178950|-|chr4:g.864504:T>G']	ENSG00000178950	1	HGNC:4113	120524.234	118638.41	159383.45	112493.875	139216.84	165960.61	153015.05	89884.53	6936.6669999999995	3525.1077	0
SSGGREDLESSGLQR	8	Pat_32_1.22545.22545.3	ENSG00000189159|JPT1	ENSG00000189159	1	HGNC:14569	345176.47599999997	347400.80899999995	421878.21	380210.14619999996	363997.77800000005	525154.591	285375.9778	259227.59600000002	10194.4559	9310.7821	0
GIETPQCDQSTGQCVCVEGVEGPR	2	Pat_32_FT.46681.46681.3	ENSG00000091136|LAMB1, ENSG00000091136|-|chr7:g.107566753:G>A',, ENSG00000091136|-|chr7:g.107618606:C>T',, ENSG00000091136|-|chr7:g.107569893:C>T',, ENSG00000091136|-|chr7:g.107621202:C>T',, ENSG00000091136|-|chr7:g.107621203:C>A',, ENSG00000091136|-|chr7:g.107621203:C>A']	ENSG00000091136	1	HGNC:6486	39265.386	71775.99100000001	75164.174	50327.651999999995	48539.848	54259.399	50062.934	24212.5877	0	0	0
SGYIPSGHSLGTPEPAPR	3	Pat_32_2.44505.44505.3	ENSG00000079308|TNS1, ENSG00000079308|-|chr2:g.218696257:C>CG',, ENSG00000079308|-|chr2:g.218682610:C>T',, ENSG00000079308|-|chr2:g.218695102:G>A',, ENSG00000079308|-|chr2:g.218713282:G>A',, ENSG00000079308|-|chr2:g.218683151:G>A',, ENSG00000079308|-|chr2:g.218713298:C>A',, ENSG00000079308|-|chr2:g.218674697:C>T',, ENSG00000079308|-|chr2:g.218749800:C>G',, ENSG00000079308|-|chr2:g.218683433:G>A',…	ENSG00000079308	1	HGNC:11973	292476.089	288940.6	406987.06	524139.83999999997	259600.65	295176.66000000003	214402.71	252961.024	6889.6573	13152.111499999999	0
AQAVSEDAGGNEGRAAEAEPR	14	Pat_32_1.24833.24833.3	ENSG00000106263|EIF3B, ENSG00000106263|+|chr7:g.2419056:A>G',, ENSG00000106263|+|chr7:g.2416608:G>C',, ENSG00000106263|+|chr7:g.2416608:G>C']	ENSG00000106263	1	HGNC:3280	2816622.037	3263607.3619999997	1989611.6989999998	3969831.4559999993	3399778.529	3724657.181	1483888.1379999998	1800001.7000000002	29404.1524	75395.08434999999	0
ETSAATLSPGASSR	2	Pat_32_1.26431.26431.2	ENSG00000164081|TEX264, ENSG00000164081|+|chr3:g.51737794:G>A',, ENSG00000164081|+|chr3:g.51737794:G>A']	ENSG00000164081	1	HGNC:30247	46604.87999999999	34913.647	29725.1542	43368.212	49417.152	88318.429	20962.953	31281.553	0	0	0
SEDTGLDSVATR	1	Pat_32_FT.31750.31750.2	ENSG00000172046|USP19, ENSG00000172046|-|chr3:g.49148992:G>A',, ENSG00000172046|-|chr3:g.49154673:C>T',, ENSG00000172046|-|chr3:g.49147760:C>A',, ENSG00000172046|-|chr3:g.49147760:C>A']	ENSG00000172046	1	HGNC:12617	43329.324	54871.98	63097.74	41587.863	54733.562000000005	83202.18	39986.85	44655.79	0	617.75494	0
DESANQEEPEAR	1	Pat_32_FT.9723.9723.2	ENSG00000125753|VASP	ENSG00000125753	1	HGNC:12652	33987.297	46229.45	41103.207	20789.53	42537.21	58245.45	27720.164	25405.498	1032.1544	0	0
TGCTDINECEIGAHNCGK	13	Pat_32_1.40797.40797.3	ENSG00000166147|FBN1, ENSG00000166147|-|chr15:g.48707952:C>T',, ENSG00000166147|-|chr15:g.48714179:C>T',, ENSG00000166147|-|chr15:g.48787415:C>T',, ENSG00000166147|-|chr15:g.48782229:G>T',, ENSG00000166147|-|chr15:g.48720553:G>T',, ENSG00000166147|-|chr15:g.48829925:T>G',, ENSG00000166147|-|chr15:g.48733923:C>A',, ENSG00000166147|-|chr15:g.48779563:G>A',, ENSG00000166147|-|chr15:g.48782264:C>A',,…	ENSG00000166147	1	HGNC:3603	4778364.524	6970492.2700000005	5698882.625	4269244.445	5996484.51	3643017.554	2543313.647	1794261.0890000002	96449.72714999999	88266.99899000001	0
QGCDCECLGGGR	1	Pat_32_FT.15517.15517.2	ENSG00000054148|PHPT1, ENSG00000054148|+|chr9:g.139743945:G>C',, ENSG00000054148|+|chr9:g.139743945:G>C']	ENSG00000054148	1	HGNC:30033	50985.24	79502.8	73917.35	55045.008	85529.65	108786.67	61171.02	30488.836	2213.33	791.4879	0
TIQVDNTDAEGR	2	Pat_32_1.29958.29958.2	ENSG00000002549|LAP3, ENSG00000002549|+|chr4:g.17585181:C>T',, ENSG00000002549|+|chr4:g.17600169:G>A',, ENSG00000002549|+|chr4:g.17600169:G>A']	ENSG00000002549	1	HGNC:18449	138683.925	132479.233	167032.044	113772.69	196190.08000000002	185915.961	167762.08500000002	91034.516	9002.278	2860.0946	0
QNYHQDSEAAINR	1	Pat_32_1.16479.16479.3	ENSG00000167996|FTH1	ENSG00000167996	1	HGNC:3976	14910.805	28978.791	44000.67	29837.05	22992.031000000003	25905.602000000003	34247.44	15635.96	1734.9917	730.6893299999999	0
SPQDPGDPVQYNR	1	Pat_32_1.32449.32449.2	ENSG00000115648|MLPH, ENSG00000115648|+|chr2:g.238434285:C>G',, ENSG00000115648|+|chr2:g.238461010:C>T',, ENSG00000115648|+|chr2:g.238436011:G>A']	ENSG00000115648	1	HGNC:29643	94739.24	21783.617000000002	70586.3	17345.941000000003	51449.523	14645.774	46037.09	11266.165	0	0	0
AYHLQDDGTQTVR	1	Pat_32_1.29072.29072.3	ENSG00000068912|ERLEC1	ENSG00000068912	1	HGNC:25222	55173.94	74168.48	103282.13	56283.84	61212.195	56305.348	56832.332	38318.562000000005	2866.9495	787.1045	0
TVTAEVQPQCGR	2	Pat_32_1.30199.30199.2	ENSG00000117385|P3H1, ENSG00000117385|-|chr1:g.43215930:C>T',, ENSG00000117385|-|chr1:g.43224995:C>G',, ENSG00000117385|-|chr1:g.43224898:T>C',, ENSG00000117385|-|chr1:g.43224898:T>C']	ENSG00000117385	1	HGNC:19316	18072.1632	43204.3	24528.8837	24998.256	28934.3786	50020.906	22886.7034	52507.032999999996	0	531.6781	0
GTELDDGIQADSGPINDTDANPR	1	Pat_32_FT.46357.46357.3	ENSG00000165806|CASP7, ENSG00000165806|+|chr10:g.115489152:C>G',, ENSG00000165806|+|chr10:g.115489152:C>G']	ENSG00000165806	1	HGNC:1508	13850.768	42968.84	27063.926	33324.05	22165.79	22642.371	16361.093	13052.68	0	0	0
TASLTSAASVDGNR	3	Pat_32_1.37825.37825.2	ENSG00000165795|NDRG2, ENSG00000165795|-|chr14:g.21485840:G>C',, ENSG00000165795|-|chr14:g.21489183:T>C']	ENSG00000165795	1	HGNC:14460	54356.024	88268.383	79687.82	63852.801	79113.492	135082.331	50094.002	32622.493000000002	2386.399	1434.7568	0
GAEETSWSGEER	1	Pat_32_FT.23303.23303.2	ENSG00000126461|SCAF1, ENSG00000126461|+|chr19:g.50158041:AC>A',, ENSG00000126461|+|chr19:g.50156240:A>G',, ENSG00000126461|+|chr19:g.50156486:C>T',, ENSG00000126461|+|chr19:g.50155417:G>A']	ENSG00000126461	1	HGNC:30403	30457.832000000002	38833.383	44547.265999999996	30907.28	36268.133	59637.668	33953.49	29583.945	1409.6741	0	0
AVLEQEETAAASR	4	Pat_32_1.39778.39778.2	ENSG00000082397|EPB41L3, ENSG00000082397|-|chr18:g.5415932:G>A',, ENSG00000082397|-|chr18:g.5433911:T>C',, ENSG00000082397|-|chr18:g.5394760:C>A',, ENSG00000082397|-|chr18:g.5428400:C>T',, ENSG00000082397|-|chr18:g.5397212:C>T',, ENSG00000082397|-|chr18:g.5433942:C>T',, ENSG00000082397|-|chr18:g.5396223:T>C',, ENSG00000082397|-|chr18:g.5395630:G>A',, ENSG00000082397|-|chr18:g.5433965:C>T',, ENSG0…	ENSG00000082397	1	HGNC:3380	423181.475	1515395.1800000002	669871.116	738184.754	1355389.47	1462460.926	440372.985	351481.696	14859.257699999998	11717.7127	0
SHEAEAEPSEPR	5	Pat_32_FT.10024.10024.2	ENSG00000101363|MANBAL	ENSG00000101363	1	HGNC:15799	184014.5955	407940.41099999996	583894.6499999999	439715.243	255075.73700000002	217527.609	261034.106	108209.897	8481.225600000002	0	0
TSYVTSVEENTVDVEILR	3	Pat_32_1.60386.60386.2	ENSG00000134755|DSC2, ENSG00000134755|-|chr18:g.28660078:T>G',, ENSG00000134755|-|chr18:g.28673590:C>G',, ENSG00000134755|-|chr18:g.28666694:C>T',, ENSG00000134755|-|chr18:g.28666694:C>T']	ENSG00000134755	1	HGNC:3036	89004.90599999999	161011.708	134964.587	405710.76200000005	106158.10500000001	318574.383	100940.455	111448.90400000001	2641.6086	5227.1846000000005	0
ACDGVVHTPAEPTGDSR	3	Pat_32_1.31153.31153.3	ENSG00000204128|C2orf72, ENSG00000204128|+|chr2:g.231902471:C>G']	ENSG00000204128	1	HGNC:27418	201799.95500000002	233518.033	288332.42	320639.83	224685.81300000002	297832.344	169958.316	132618.494	6061.8422	3746.7100600000003	0
AAFGEEVDAVDTGISR	4	Pat_32_1.52420.52420.2	ENSG00000160049|DFFA, ENSG00000160049|-|chr1:g.10523563:G>A',, ENSG00000160049|-|chr1:g.10523563:G>A']	ENSG00000160049	1	HGNC:2772	135466.736	205691.556	226576.21899999998	181351.88400000002	189859.345	365806.53	207465.71300000002	137785.119	53376.8596	4263.7394	2530.6084
DSQVPGPIGCNCDPQGSVSSQCDAAGQCQCK	11	Pat_32_1.46626.46626.4	ENSG00000142798|HSPG2, ENSG00000142798|-|chr1:g.22198768:C>T',, ENSG00000142798|-|chr1:g.22159871:A>G',, ENSG00000142798|-|chr1:g.22173967:G>A',, ENSG00000142798|-|chr1:g.22178616:A>G',, ENSG00000142798|-|chr1:g.22191402:G>C',, ENSG00000142798|-|chr1:g.22201203:G>C',, ENSG00000142798|-|chr1:g.22175254:G>C',, ENSG00000142798|-|chr1:g.22178110:C>T',, ENSG00000142798|-|chr1:g.22149941:G>C',, ENSG000…	ENSG00000142798	1	HGNC:5273	1421711.907	2185319.8379999995	1699134.7980000002	1963366.602	1435032.101	904018.481	851228.4138	488765.5258	39863.583199999994	16915.25454	0
GGGGGQDNGLEGLGNDSR	7	Pat_32_FT.32793.32793.3	ENSG00000104852|SNRNP70, ENSG00000104852|+|chr19:g.49611294:G>C',, ENSG00000104852|+|chr19:g.49589729:C>T',, ENSG00000104852|+|chr19:g.49589729:C>T']	ENSG00000104852	1	HGNC:11150	171852.356	243407.982	359943.17100000003	311216.047	229086.81900000002	413646.61899999995	260577.07799999998	183022.09	10555.6666	4358.0178	0
SCDPGLEDPCGLNR	4	Pat_32_1.41286.41286.2	ENSG00000124571|XPO5, ENSG00000124571|-|chr6:g.43491676:G>GT',, ENSG00000124571|-|chr6:g.43492889:A>G',, ENSG00000124571|-|chr6:g.43515415:G>A',, ENSG00000124571|-|chr6:g.43535078:C>T']	ENSG00000124571	1	HGNC:17675	86787.999	268884.531	160935.726	123720.389	174282.45299999998	506260.426	122945.302	225842.605	4097.041	6917.1807	0
STGTETGSNINVNSELNPSTGNR	2	Pat_32_1.42437.42437.3	ENSG00000121892|PDS5A, ENSG00000121892|-|chr4:g.39905669:A>G',, ENSG00000121892|-|chr4:g.39891971:C>T',, ENSG00000121892|-|chr4:g.39878618:T>C',, ENSG00000121892|-|chr4:g.39865062:C>G',, ENSG00000121892|-|chr4:g.39929627:C>T',, ENSG00000121892|-|chr4:g.39847470:C>T',, ENSG00000121892|-|chr4:g.39910145:C>G',, ENSG00000121892|-|chr4:g.39863914:T>C']	ENSG00000121892	1	HGNC:29088	177069.084	183765.426	165286.77	162645.29499999998	172314.1	261488.35	134756.606	150317.52500000002	8434.7323	9101.6599	0
SVEDAQDVSLALTQR	7	Pat_32_1.52989.52989.2	ENSG00000163359|COL6A3, ENSG00000163359|-|chr2:g.238249544:GA>G',, ENSG00000163359|-|chr2:g.238275518:AC>A',, ENSG00000163359|-|chr2:g.238280477:G>A',, ENSG00000163359|-|chr2:g.238283189:G>A',, ENSG00000163359|-|chr2:g.238296320:C>T',, ENSG00000163359|-|chr2:g.238253406:C>T',, ENSG00000163359|-|chr2:g.238247734:C>G',, ENSG00000163359|-|chr2:g.238283510:C>T',, ENSG00000163359|-|chr2:g.238280852:G>…	ENSG00000163359	1	HGNC:2213	1289306.497	1911806.722	4378668.143999999	2394617.045	1734116.474	1897091.0080000004	1866178.599	817890.2220000001	88614.8725	40936.4104	0
AEQQQREEAGGEAAAAAAAER	1	Pat_32_FT.29144.29144.3	ENSG00000117713|ARID1A, ENSG00000117713|+|chr1:g.27057897:CT>C',, ENSG00000117713|+|chr1:g.27105930:T>TG',, ENSG00000117713|+|chr1:g.27089705:AG>A',, ENSG00000117713|+|chr1:g.27106342:T>TC',, ENSG00000117713|+|chr1:g.27023438:GCAGC>G',, ENSG00000117713|+|chr1:g.27092824:TC>T',, ENSG00000117713|+|chr1:g.27023500:TC>T',, ENSG00000117713|+|chr1:g.27105957:GACCC>G',, ENSG00000117713|+|chr1:g.27107135…	ENSG00000117713	1	HGNC:11110	11804.526000000002	14489.536	26262.713	18154.857	15677.783000000001	28105.96	23245.97	10178.176	692.9735	587.7732	0
GTGEAEEEYVGPR	1	Pat_32_FT.30104.30104.2	ENSG00000112578|BYSL, ENSG00000112578|+|chr6:g.41899199:G>A']	ENSG00000112578	1	HGNC:1157	18699.52	36606.29	74163.89	25128.781000000003	25499.46	39963.242	29141.807	21904.04	706.2771	0	0
CWGESSEDCQSLTR	2	Pat_32_1.38403.38403.3	ENSG00000141736|ERBB2, ENSG00000141736|+|chr17:g.37879588:A>G',, ENSG00000141736|+|chr17:g.37884037:C>G',, ENSG00000141736|+|chr17:g.37881000:G>T',, ENSG00000141736|+|chr17:g.37868208:C>T',, ENSG00000141736|+|chr17:g.37881332:G>A',, ENSG00000141736|+|chr17:g.37884227:C>T',, ENSG00000141736|+|chr17:g.37866666:C>G',, ENSG00000141736|+|chr17:g.37866666:C>G']	ENSG00000141736	1	HGNC:3430	80981.097	297505.70999999996	81646.352	82714.49	68623.918	107470.19099999999	63684.231999999996	168980.177	0	5008.7822	0
AGLENTVAETECR	14	Pat_32_1.40599.40599.2	ENSG00000171401|KRT13, ENSG00000171401|-|chr17:g.39659673:G>A',, ENSG00000171401|-|chr17:g.39657533:C>T']	ENSG00000171401	1	HGNC:6415	3349042.999	5067623.094999999	2387995.433	26236767.15	3692744.7890000003	6547533.587	2821859.183	1797875.5140000002	50527.36949999999	62400.5889	0
SISDAPAPAYHDPLYLEDQVSHR	3	Pat_32_1.54126.54126.4	ENSG00000168476|REEP4	ENSG00000168476	1	HGNC:26176	191889.97100000002	339465.966	369034.30000000005	303848.976	290204.625	323622.288	263146.477	200315.144	20137.3906	10159.8697	858.122
GDEDDDESCAVELR	2	Pat_32_FT.31959.31959.2	ENSG00000162302|RPS6KA4, ENSG00000162302|+|chr11:g.64135721:G>A',, ENSG00000162302|+|chr11:g.64132875:C>T',, ENSG00000162302|+|chr11:g.64132875:C>T']	ENSG00000162302	1	HGNC:10433	64990.005999999994	87344.54000000001	87834.539	94186.776	73617.97	133913.646	55722.937000000005	84381.32800000001	1044.4481	962.6202	0
GESGPSGPAGPTGAR	1	Pat_32_1.18051.18051.2	ENSG00000108821|COL1A1, ENSG00000108821|-|chr17:g.48269244:C>T',, ENSG00000108821|-|chr17:g.48264045:C>A',, ENSG00000108821|-|chr17:g.48271969:C>A',, ENSG00000108821|-|chr17:g.48262874:A>C']	ENSG00000108821	1	HGNC:2197	6631.092	13895.617	19224.652	15155.416000000001	9571.239	8750.743	35803.758	6495.4067	1949.9717	0	0
IVYGHLDDPASQEIER	3	Pat_32_1.49149.49149.3	ENSG00000100412|ACO2, ENSG00000100412|+|chr22:g.41914559:G>A',, ENSG00000100412|+|chr22:g.41924576:G>A',, ENSG00000100412|+|chr22:g.41924576:G>A']	ENSG00000100412	1	HGNC:118	207484.28699999998	228638.307	363180.945	242839.87199999997	292520.33	267951.58	257505.046	149739.614	9136.940200000001	1384.1322	0
SGSDEVQVGQQR	2	Pat_32_FT.17158.17158.2	ENSG00000125730|C3, ENSG00000125730|-|chr19:g.6697558:C>A',, ENSG00000125730|-|chr19:g.6707931:C>T',, ENSG00000125730|-|chr19:g.6697682:C>T']	ENSG00000125730	1	HGNC:1318	35914.299	108351.902	106756.98500000002	47187.727	55376.966	65810.424	70057.638	43744.6885	1892.47404	1646.1693	0
SCSGVEFSTSGSSNTDTGK	4	Pat_32_2.40738.40738.3	ENSG00000165637|VDAC2, ENSG00000165637|+|chr10:g.76972002:C>T',, ENSG00000165637|+|chr10:g.76971990:A>G',, ENSG00000165637|+|chr10:g.76982065:G>A',, ENSG00000165637|+|chr10:g.76982065:G>A']	ENSG00000165637	1	HGNC:12672	586959.946	665756.432	1998197.0860000001	865243.1359999999	792341.71	981866.3099999999	1002141.413	529886.3500000001	38177.153659999996	15807.479199999998	0
ASSVTTFTGEPNTCPR	6	Pat_32_3.58665.58665.2	ENSG00000182809|CRIP2	ENSG00000182809	1	HGNC:2361	129203.4493	114293.54299999999	160058.556	130698.8055	112277.133	102688.04119999999	88190.877	73305.16199999998	1681.6389	1097.4318	0
ECVGPPDPDLEPGETS	1	Pat_32_FT.48460.48460.2	ENSG00000068400|GRIPAP1, ENSG00000068400|-|chrX:g.48830687:A>C',, ENSG00000068400|-|chrX:g.48831701:G>T',, ENSG00000068400|-|chrX:g.48839662:C>T',, ENSG00000068400|-|chrX:g.48837687:G>A',, ENSG00000068400|-|chrX:g.48837687:G>A']	ENSG00000068400	1	HGNC:18706	8401.138	17840.973	14786.151000000002	13496.707	13257.776000000002	9089.431999999999	7919.9663	7813.3745	0	0	0
IIHEDGYSEEECR	3	Pat_32_FT.31664.31664.3	ENSG00000114353|GNAI2	ENSG00000114353	1	HGNC:4385	157116.776	211075.89200000002	475573.6	287477.386	185502.386	268152.15	328368.35599999997	128815.821	8854.8468	5288.3497	0
TVEINNTDAEGR	1	Pat_32_FT.29794.29794.2	ENSG00000215440|NPEPL1, ENSG00000215440|+|chr20:g.57268916:G>A',, ENSG00000215440|+|chr20:g.57268916:G>A']	ENSG00000215440	1	HGNC:16244	33733.297	76989.414	61493.335999999996	44239.92	65062.03	73419.56	43129.613	23432.202999999998	929.0126300000001	0	0
VAQCSQKPCEDSCR	2	Pat_32_1.25302.25302.3	ENSG00000110799|VWF, ENSG00000110799|-|chr12:g.6103273:C>T',, ENSG00000110799|-|chr12:g.6061559:C>T',, ENSG00000110799|-|chr12:g.6153534:T>C',, ENSG00000110799|-|chr12:g.6076667:G>T',, ENSG00000110799|-|chr12:g.6126022:G>T',, ENSG00000110799|-|chr12:g.6103655:A>G',, ENSG00000110799|-|chr12:g.6128307:C>T',, ENSG00000110799|-|chr12:g.6166041:G>A']	ENSG00000110799	1	HGNC:12726	91063.116	128378.474	122876.21699999999	247442.88999999998	92548.929	92441.32500000001	52182.509000000005	47640.191	1287.1101	0	0
VIECSYTSADGQR	3	Pat_32_1.35812.35812.2	ENSG00000172893|DHCR7, ENSG00000172893|-|chr11:g.71150116:T>C',, ENSG00000172893|-|chr11:g.71150116:T>C']	ENSG00000172893	1	HGNC:2860	236147.175	391883.257	514230.049	469280.635	268352.849	559767.63	444044.2847	130680.5546	0	0	0
DAQELYAAGENR	12	Pat_32_1.36815.36815.2	ENSG00000122359|ANXA11, ENSG00000122359|-|chr10:g.81926702:G>A',, ENSG00000122359|-|chr10:g.81927020:C>T',, ENSG00000122359|-|chr10:g.81927020:C>T']	ENSG00000122359	1	HGNC:535	2179704.371	2305687.3510000003	2232037.3819999998	2170470.3049999997	2007847.482	2110947.0259999996	1606649.1580000003	1320541.5905	40008.983	35959.4967	0
EISEGDEVEVYSR	2	Pat_32_FT.41559.41559.2	ENSG00000114416|FXR1, ENSG00000114416|+|chr3:g.180666227:C>CA',, ENSG00000114416|+|chr3:g.180685931:G>A',, ENSG00000114416|+|chr3:g.180669090:C>T',, ENSG00000114416|+|chr3:g.180669210:C>T',, ENSG00000114416|+|chr3:g.180633391:G>T']	ENSG00000114416	1	HGNC:4023	133559.726	222171.444	190020.477	199919.186	151922.891	247130.66	155402.714	223896.155	1185.7616	7475.5652	0
CDSSPDSAEDVR	1	Pat_32_FT.14742.14742.2	ENSG00000145192|AHSG, ENSG00000145192|+|chr3:g.186335137:G>C']	ENSG00000145192	1	HGNC:349	9058.896999999999	71254.47	27478.906000000003	19422.732	26820.115	46931.25	23673.632999999998	24638.072	789.0494	660.44025	0
GNEAELYIDIGAYGEPR	5	Pat_32_1.58302.58302.2	ENSG00000116133|DHCR24, ENSG00000116133|-|chr1:g.55319847:G>C',, ENSG00000116133|-|chr1:g.55337211:G>A',, ENSG00000116133|-|chr1:g.55337211:G>A']	ENSG00000116133	1	HGNC:2859	274678.181	192011.145	296700.459	477425.60099999997	251204.93199999997	490333.238	204462.689	157676.34999999998	6288.9068	3113.5522	0
GLQVGGCEPEPQVC	1	Pat_32_FT.47867.47867.2	ENSG00000172009|THOP1, ENSG00000172009|+|chr19:g.2807012:A>G',, ENSG00000172009|+|chr19:g.2806952:G>A',, ENSG00000172009|+|chr19:g.2799781:A>G',, ENSG00000172009|+|chr19:g.2796118:C>T',, ENSG00000172009|+|chr19:g.2794884:G>A']	ENSG00000172009	1	HGNC:11793	12771.364	27064.234	28745.191000000003	21851.764	20289.861	20423.76	18698.125	9361.624	0	556.9341	0
GSGGGGGGGGQGSTNYGK	3	Pat_32_2.18492.18492.3	ENSG00000197451|HNRNPAB	ENSG00000197451	1	HGNC:5034	55165.5064	27512.790999999997	24871.323	48507.02450000001	39596.0121	19304.2928	21226.7355	5214.7611	0	0	0
CVCNPGYAGEDCGVR	2	Pat_32_1.32626.32626.2	ENSG00000233323|TNXB	ENSG00000233323	1	HGNC:11976	72817.031	85946.58	110224.18400000001	60421.6455	65776.5392	56294.229	43505.657400000004	29308.9228	2426.1135	1386.0985	0
QASTDAGTAGALTPQHVR	4	Pat_32_2.34258.34258.3	ENSG00000137693|YAP1, ENSG00000137693|+|chr11:g.102098217:G>A',, ENSG00000137693|+|chr11:g.102098217:G>A']	ENSG00000137693	1	HGNC:16262	90597.58439999999	215852.989	384347.824	138350.63199999998	272271.17699999997	168492.74699999997	99674.95500000002	78112.37329999999	4224.356	2243.6693999999998	0
ATSSSSGSLSATGR	3	Pat_32_3.37803.37803.2	ENSG00000176619|LMNB2	ENSG00000176619	1	HGNC:6638	21779.423600000002	20300.5467	63452.518	20165.8417	19707.2441	28782.660000000003	34912.625	9286.2088	0	0	0
ESEGFEEHVPSDNS	1	Pat_32_FT.34077.34077.2	ENSG00000119801|YPEL5	ENSG00000119801	1	HGNC:18329	9728.53	11203.458	15700.436000000002	10096.440999999999	11532.906	13126.284	10106.319	9201.53	0	0	0
AGLENSLAETECR	2	Pat_32_1.43191.43191.2	ENSG00000171346|KRT15, ENSG00000171346|-|chr17:g.39673185:C>T',, ENSG00000171346|-|chr17:g.39673412:C>A',, ENSG00000171346|-|chr17:g.39674641:T>C',, ENSG00000171346|-|chr17:g.39671778:C>T',, ENSG00000171346|-|chr17:g.39673194:G>A',, ENSG00000171346|-|chr17:g.39673194:G>A']	ENSG00000171346	1	HGNC:6421	126313.95499999999	215790.63	218988.56	641919.914	156754.39299999998	171043.436	179209.58000000002	109078.934	6668.267	5001.09914	0
PEIVDTCSLASPASVCR	4	Pat_32_1.53984.53984.2	ENSG00000111144|LTA4H, ENSG00000111144|-|chr12:g.96408773:T>G',, ENSG00000111144|-|chr12:g.96396811:C>A']	ENSG00000111144	1	HGNC:6710	396484.864	715720.13	792928.105	558307.27	613158.782	436948.645	373151.33499999996	214599.206	24971.287000000004	9979.498	0
TDASSASSFLDSDELER	3	Pat_32_1.50883.50883.2	ENSG00000131051|RBM39, ENSG00000131051|-|chr20:g.34295868:C>A',, ENSG00000131051|-|chr20:g.34312640:C>T',, ENSG00000131051|-|chr20:g.34312640:C>T']	ENSG00000131051	1	HGNC:15923	132410.028	254056.67599999998	118514.258	112046.551	197787.46600000001	544877.093	120169.22399999999	233301.111	3517.1902	5076.5535	0
CPNPEEGESVLELSLR	1	Pat_32_1.59857.59857.3	ENSG00000165434|PGM2L1, ENSG00000165434|-|chr11:g.74058327:C>T',, ENSG00000165434|-|chr11:g.74062456:C>T']	ENSG00000165434	1	HGNC:20898	28064.264	53476.21	44691.023	42628.777	38463.457	37913.6	39566.26	28942.65	1792.8868	0	0
YCQEQDLCCR	2	Pat_32_FT.25593.25593.2	ENSG00000142910|TINAGL1, ENSG00000142910|+|chr1:g.32050793:G>A',, ENSG00000142910|+|chr1:g.32050793:G>A']	ENSG00000142910	1	HGNC:19168	85100.899	103849.59	152494.096	99674.531	108569.08300000001	98798.34	103247.697	72852.01	4720.4963	5049.5486	0
AAGLEPVGHYEEVELTETSVNVGPER	1	Pat_32_1.56681.56681.4	ENSG00000175634|RPS6KB2, ENSG00000175634|+|chr11:g.67200223:G>C',, ENSG00000175634|+|chr11:g.67200637:G>A',, ENSG00000175634|+|chr11:g.67202470:T>G']	ENSG00000175634	1	HGNC:10437	22595.38	41369.953	44639.12	39178.613	35426.17	42559.504	34359.863	29302.312	0	0	0
TTNGHGGEAAEGK	11	Pat_32_1.13344.13344.3	ENSG00000137699|TRIM29, ENSG00000137699|-|chr11:g.119986057:G>T']	ENSG00000137699	1	HGNC:17274	128348.09100000001	238384.652	270049.49799999996	2095772.424	109917.723	348847.358	298206.764	92728.9211	5464.1458	1597.87078	0
AEVGLVEDTACER	1	Pat_32_FT.44824.44824.2	ENSG00000147119|CHST7, ENSG00000147119|+|chrX:g.46434091:G>A',, ENSG00000147119|+|chrX:g.46434304:G>A']	ENSG00000147119	1	HGNC:13817	36375.453	46266.88	57413.53	33699.34	30227.033	34962.47	29942.748	20698.379	0	0	0
SILDADPEAQALLEISGHSR	2	Pat_32_1.68255.68255.3	ENSG00000140950|MEAK7, ENSG00000140950|-|chr16:g.84529357:TCTC>T',, ENSG00000140950|-|chr16:g.84531071:C>T',, ENSG00000140950|-|chr16:g.84516203:C>T',, ENSG00000140950|-|chr16:g.84513541:C>T',, ENSG00000140950|-|chr16:g.84513541:C>T']	ENSG00000140950	1	HGNC:29325	48324.556	52925.539000000004	74543.155	81382.92300000001	51033.309	53911.69	51386.917	34287.471	11291.7519	903.19434	0
QSIAIDDCTFHQCVR	4	Pat_32_1.46096.46096.3	ENSG00000161203|AP2M1, ENSG00000161203|+|chr3:g.183896793:G>T',, ENSG00000161203|+|chr3:g.183900573:T>A',, ENSG00000161203|+|chr3:g.183899558:G>A',, ENSG00000161203|+|chr3:g.183899558:G>A']	ENSG00000161203	1	HGNC:564	480884.97000000003	716174.57	909435.39	507525.166	715857.91	647069.1950000001	808503.85	394854.629	19648.804500000002	12991.377499999999	0
SASPDDDLGSSNWEAADLGNEER	1	Pat_32_FT.48204.48204.3	ENSG00000110696|C11orf58	ENSG00000110696	1	HGNC:16990	18983.21	28765.33	30529.281000000003	23572.387000000002	28488.615	21009.715	23405.507999999998	12683.475	0	0	0
ATLLEDQQDPSPSS	5	Pat_32_1.45783.45783.2	ENSG00000143924|EML4, ENSG00000143924|+|chr2:g.42508017:G>A',, ENSG00000143924|+|chr2:g.42515437:A>G',, ENSG00000143924|+|chr2:g.42522364:G>A',, ENSG00000143924|+|chr2:g.42530272:C>T',, ENSG00000143924|+|chr2:g.42530272:C>T']	ENSG00000143924	1	HGNC:1316	245921.021	316295.17400000006	245332.25600000002	236146.97999999998	267943.924	451375.6180000001	189922.793	195858.70100000003	5855.8645	1720.7506	0
GAISAEVYTEEDAASYVR	2	Pat_32_2.50672.50672.3	ENSG00000108946|PRKAR1A, ENSG00000108946|+|chr17:g.66519857:C>CT',, ENSG00000108946|+|chr17:g.66526525:C>G',, ENSG00000108946|+|chr17:g.66547249:G>A',, ENSG00000108946|+|chr17:g.66511706:A>G',, ENSG00000108946|+|chr17:g.66525032:G>A',, ENSG00000108946|+|chr17:g.66525032:G>A']	ENSG00000108946	1	HGNC:9388	170926.62099999998	551516.456	494731.125	383239.13999999996	235649.14400000003	144292.184	195004.137	105333.383	7258.140900000001	5324.3402	0
AEAGEQPGTAER	2	Pat_32_FT.10822.10822.2	ENSG00000160214|RRP1, ENSG00000160214|+|chr21:g.45217539:A>G',, ENSG00000160214|+|chr21:g.45220483:A>G']	ENSG00000160214	1	HGNC:18785	40371.614	93840.265	57699.471000000005	73904.666	80658.33499999999	134133.766	47252.789000000004	36684.601	2705.6913999999997	878.4421	0
APSHSESALNNDSK	4	Pat_32_1.26741.26741.3	ENSG00000048828|FAM120A, ENSG00000048828|+|chr9:g.96214660:T>C',, ENSG00000048828|+|chr9:g.96320941:C>T',, ENSG00000048828|+|chr9:g.96261150:C>G',, ENSG00000048828|+|chr9:g.96291764:C>T',, ENSG00000048828|+|chr9:g.96291764:C>T']	ENSG00000048828	1	HGNC:13247	228304.3677	272471.213	453182.846	255207.24700000003	231549.3597	399562.066	374863.646	288566.5166	14970.6518	12707.174500000001	3088.761
RPDGEGCVDENECR	1	Pat_32_FT.12872.12872.3	ENSG00000138829|FBN2, ENSG00000138829|-|chr5:g.127615923:C>T',, ENSG00000138829|-|chr5:g.127597534:T>A',, ENSG00000138829|-|chr5:g.127595356:C>T',, ENSG00000138829|-|chr5:g.127744478:T>C',, ENSG00000138829|-|chr5:g.127670872:T>G',, ENSG00000138829|-|chr5:g.127610273:T>C',, ENSG00000138829|-|chr5:g.127700362:A>C',, ENSG00000138829|-|chr5:g.127626498:G>T',, ENSG00000138829|-|chr5:g.127613674:G>C',,…	ENSG00000138829	1	HGNC:3604	13703.788	11209.482	25618.933999999997	11188.878	14150.248	22838.17	22881.021	11936.895	1009.4873	625.4314	0
EASPNPEDGIVR	5	Pat_32_1.37362.37362.2	ENSG00000196576|PLXNB2, ENSG00000196576|-|chr22:g.50721225:AC>A',, ENSG00000196576|-|chr22:g.50714162:C>G',, ENSG00000196576|-|chr22:g.50714162:C>G']	ENSG00000196576	1	HGNC:9104	326855.536	261052.79099999997	384809.066	375526.855	296845.738	493125.89200000005	270843.246	196209.16199999998	10175.7363	1839.7806	0
CDSHDDPALGLVSGQCR	1	Pat_32_1.45631.45631.3	ENSG00000172037|LAMB2, ENSG00000172037|-|chr3:g.49158923:G>A',, ENSG00000172037|-|chr3:g.49160684:C>T',, ENSG00000172037|-|chr3:g.49162722:C>A',, ENSG00000172037|-|chr3:g.49167419:C>T',, ENSG00000172037|-|chr3:g.49158763:C>T',, ENSG00000172037|-|chr3:g.49163902:G>C',, ENSG00000172037|-|chr3:g.49166533:G>A',, ENSG00000172037|-|chr3:g.49167684:C>T',, ENSG00000172037|-|chr3:g.49167684:C>T']	ENSG00000172037	1	HGNC:6487	150976.78	333373.28	169932.1	214444.89	243489.19	236421.8	136573.1	97063.73	6256.685	4557.8687	0
CELCDDGYFGDPLGR	5	Pat_32_2.53900.53900.2	ENSG00000135862|LAMC1, ENSG00000135862|+|chr1:g.183096406:A>T',, ENSG00000135862|+|chr1:g.183085755:A>G',, ENSG00000135862|+|chr1:g.183094547:T>C',, ENSG00000135862|+|chr1:g.183091354:T>C',, ENSG00000135862|+|chr1:g.183095259:G>T',, ENSG00000135862|+|chr1:g.183091317:G>C',, ENSG00000135862|+|chr1:g.183097819:G>C',, ENSG00000135862|+|chr1:g.183101582:A>G',, ENSG00000135862|+|chr1:g.183091306:C>T',…	ENSG00000135862	1	HGNC:6492	282194.4625	990221.336	466953.11	386318.254	404314.05400000006	338703.70800000004	251293.41850000003	194215.6974	853.7759	10849.7787	0
QVSTEEAQAWCR	1	Pat_32_1.39800.39800.2	ENSG00000123595|RAB9A	ENSG00000123595	1	HGNC:9792	36700.316	42514.883	57782.2	45752.645	44839.715	53507.67	46844.66	31560.86	1817.1152	604.8797599999999	0
DADSQNPDAPEGK	5	Pat_32_FT.24634.24634.2	ENSG00000122218|COPA, ENSG00000122218|-|chr1:g.160263234:G>A',, ENSG00000122218|-|chr1:g.160268978:C>T',, ENSG00000122218|-|chr1:g.160264372:C>T',, ENSG00000122218|-|chr1:g.160267363:C>T',, ENSG00000122218|-|chr1:g.160264324:C>T',, ENSG00000122218|-|chr1:g.160264324:C>T']	ENSG00000122218	1	HGNC:2230	628301.188	858590.7240000002	758219.184	707544.6599999999	838534.8699999999	1141238.93	539281.069	480184.727	54971.715	19537.68675	1002.9680000000001
TDAGGEDAILQTR	2	Pat_32_1.40564.40564.2	ENSG00000144848|ATG3, ENSG00000144848|-|chr3:g.112251586:G>A']	ENSG00000144848	1	HGNC:20962	223343.07	274396.53	224898.56	209299.86	341489.43	393447.79000000004	148729.61	186933.066	0	2980.1439	0
ADAAPAPESDPR	3	Pat_32_FT.19473.19473.2	ENSG00000145214|DGKQ, ENSG00000145214|-|chr4:g.961386:T>A',, ENSG00000145214|-|chr4:g.959038:G>A',, ENSG00000145214|-|chr4:g.959038:G>A']	ENSG00000145214	1	HGNC:2856	116209.96900000001	149716.769	181138.865	161652.045	145267.625	179759.59100000001	170566.803	104007.704	7356.6097	3335.8925	0
SIPLDEGEDEAQR	1	Pat_32_FT.41961.41961.2	ENSG00000197102|DYNC1H1, ENSG00000197102|+|chr14:g.102452591:G>A',, ENSG00000197102|+|chr14:g.102446806:A>T',, ENSG00000197102|+|chr14:g.102467294:C>T',, ENSG00000197102|+|chr14:g.102455061:C>T',, ENSG00000197102|+|chr14:g.102502906:C>T',, ENSG00000197102|+|chr14:g.102510245:C>G',, ENSG00000197102|+|chr14:g.102446221:A>C',, ENSG00000197102|+|chr14:g.102446147:G>A',, ENSG00000197102|+|chr14:g.1024…	ENSG00000197102	1	HGNC:2961	34932.6	45635.387	48317.223	31607.588	43706.965	70590.37	32358.908	23018.787	0	0	0
ATTPADGEEPAPEAEALAAAR	2	Pat_32_FT.48479.48479.3	ENSG00000172315|TP53RK, ENSG00000172315|-|chr20:g.45315769:T>C',, ENSG00000172315|-|chr20:g.45315862:C>A',, ENSG00000172315|-|chr20:g.45317939:C>G',, ENSG00000172315|-|chr20:g.45317939:C>G']	ENSG00000172315	1	HGNC:16197	151778.675	205460.51	137522.394	126321.89	207516.16999999998	345235.07999999996	142827.52000000002	85437.57	5750.9884999999995	2710.3851999999997	0
ILGADTSVDLEETGR	4	Pat_32_FT.53722.53722.2	ENSG00000152234|ATP5F1A	ENSG00000152234	1	HGNC:823	142230.938	170002.733	284897.543	148169.151	222878.582	228358.83399999997	225690.19400000002	106138.34700000001	4025.7816999999995	2342.9363	0
AVEIGPDQDLDVVEITENSQELR	1	Pat_32_1.65375.65375.3	ENSG00000137648|TMPRSS4, ENSG00000137648|+|chr11:g.117984004:A>C',, ENSG00000137648|+|chr11:g.117985907:G>A',, ENSG00000137648|+|chr11:g.117985907:G>A']	ENSG00000137648	1	HGNC:11878	11320.226999999999	15208.053	22466.13	14211.473	13462.294	17490.818	16000.291000000001	9457.605	0	0	0
LDSDQQHNLQEHSTTSV	1	Pat_32_FT.36839.36839.3	ENSG00000081019|RSBN1, ENSG00000081019|-|chr1:g.114354998:T>A',, ENSG00000081019|-|chr1:g.114319836:G>A']	ENSG00000081019	1	HGNC:25642	19372.508	26454.447	26952.496	30455.94	23149.785	29090.496	22537.002	14854.88	864.53534	749.85297	0
ELAEDGYSGVEVR	6	Pat_32_FT.43214.43214.2	ENSG00000149273|RPS3, ENSG00000149273|+|chr11:g.75115231:G>A',, ENSG00000149273|+|chr11:g.75115231:G>A']	ENSG00000149273	1	HGNC:10420	981369.243	1346618.09	1583546.495	1128159.4579999999	1534711.702	2247556.614	1321548.6	1083749.8099999998	34426.0283	26377.4375	0
SATIVADLSETTIQTPDGEER	1	Pat_32_2.58063.58063.3	ENSG00000094914|AAAS, ENSG00000094914|-|chr12:g.53709546:C>T',, ENSG00000094914|-|chr12:g.53703028:G>A',, ENSG00000094914|-|chr12:g.53701665:G>T',, ENSG00000094914|-|chr12:g.53701665:G>T']	ENSG00000094914	1	HGNC:13666	15858.351999999999	21543.357000000004	34973.934	30514.402000000002	17316.941000000003	18949.283	21366.332000000002	14264.958999999999	1172.259	0	0
NAADSSVPSAPR	2	Pat_32_1.24098.24098.2	ENSG00000167642|SPINT2	ENSG00000167642	1	HGNC:11247	33714.6267	86361.306	38463.486600000004	43509.65	34895.4456	89541.254	33949.5185	64924.645	0	1184.6854	0
VNSVSSGLAEEDLETLLQSR	2	Pat_32_2.67567.67567.3	ENSG00000125246|CLYBL, ENSG00000125246|+|chr13:g.100517195:CTG>C',, ENSG00000125246|+|chr13:g.100425154:G>T',, ENSG00000125246|+|chr13:g.100515335:C>T',, ENSG00000125246|+|chr13:g.100523288:C>G',, ENSG00000125246|+|chr13:g.100523288:C>G']	ENSG00000125246	1	HGNC:18355	80554.44	107149.244	111408.006	88065.13	100248.746	141137.32	90381.018	74866.8	1920.0928	3137.4807	0
HSQTIDDPQCPSGTK	4	Pat_32_1.29118.29118.3	ENSG00000187498|COL4A1, ENSG00000187498|-|chr13:g.110839529:CAGG>C',, ENSG00000187498|-|chr13:g.110828812:A>C',, ENSG00000187498|-|chr13:g.110830506:T>A',, ENSG00000187498|-|chr13:g.110828997:G>T',, ENSG00000187498|-|chr13:g.110864812:T>A',, ENSG00000187498|-|chr13:g.110815855:C>T',, ENSG00000187498|-|chr13:g.110818598:T>G',, ENSG00000187498|-|chr13:g.110855914:A>G',, ENSG00000187498|-|chr13:g.11…	ENSG00000187498	1	HGNC:2202	236986.99199999997	566749.02	229416.055	244345.164	356145.06399999995	402513.003	152355.92070000002	165706.679	5946.3625	7473.1083	0
AVSEGCASEDEVEGEA	1	Pat_32_FT.32022.32022.2	ENSG00000095383|TBC1D2, ENSG00000095383|-|chr9:g.101014071:C>G',, ENSG00000095383|-|chr9:g.100971410:C>T',, ENSG00000095383|-|chr9:g.100983474:C>T',, ENSG00000095383|-|chr9:g.100971189:C>T',, ENSG00000095383|-|chr9:g.100973088:C>T',, ENSG00000095383|-|chr9:g.100961769:C>T',, ENSG00000095383|-|chr9:g.100961769:C>T']	ENSG00000095383	1	HGNC:18026	12517.653	22002.068	29253.897999999997	29946.53	29946.53	28748.17	25823.535	20585.137	3910.9568	0	0
LDAEPRPPPTQEAA	2	Pat_32_1.43197.43197.2	ENSG00000179115|FARSA, ENSG00000179115|-|chr19:g.13044586:G>C']	ENSG00000179115	1	HGNC:3592	185198.39	287106.73	218317.09999999998	231236.55	245480.76	373370.87	174096.26799999998	176678.844	6482.2339999999995	7405.675499999999	0
AESSSDEAVADTSRR	1	Pat_32_FT.13894.13894.3	ENSG00000112769|LAMA4, ENSG00000112769|-|chr6:g.112510369:C>T',, ENSG00000112769|-|chr6:g.112457383:G>C',, ENSG00000112769|-|chr6:g.112471688:G>C',, ENSG00000112769|-|chr6:g.112461075:A>C',, ENSG00000112769|-|chr6:g.112466031:C>T',, ENSG00000112769|-|chr6:g.112462654:C>T',, ENSG00000112769|-|chr6:g.112537637:C>T',, ENSG00000112769|-|chr6:g.112537637:C>T']	ENSG00000112769	1	HGNC:6484	36605.555	102708.305	183297.75	68995.445	56477.67	67902.414	86603.875	30842.897999999997	2006.0396	0	0
TTCHDFLECQNSPAR	7	Pat_32_2.38281.38281.3	ENSG00000163520|FBLN2, ENSG00000163520|+|chr3:g.13611835:C>T',, ENSG00000163520|+|chr3:g.13612844:C>A',, ENSG00000163520|+|chr3:g.13612226:C>G',, ENSG00000163520|+|chr3:g.13678057:A>C',, ENSG00000163520|+|chr3:g.13612279:G>A',, ENSG00000163520|+|chr3:g.13672274:G>A',, ENSG00000163520|+|chr3:g.13672274:G>A']	ENSG00000163520	1	HGNC:3601	95684.85699999999	172185.977	212743.229	144133.46999999997	113538.126	145311.778	125006.564	100207.152	3017.87337	879.4733	0
TQDAGIASGPGN	2	Pat_32_FT.24054.24054.2	ENSG00000168899|VAMP5	ENSG00000168899	1	HGNC:12646	74407.93	101821.973	122914.135	96934.926	99300.167	91590.72	106827.48000000001	49108.820999999996	4485.7626	0	0
ASDQLQVGVEFEASTR	5	Pat_32_1.52708.52708.2	ENSG00000130204|TOMM40, ENSG00000130204|+|chr19:g.45394767:C>T',, ENSG00000130204|+|chr19:g.45404049:G>C',, ENSG00000130204|+|chr19:g.45404049:G>C']	ENSG00000130204	1	HGNC:18001	201101.138	339729.02300000004	324037.49	311219.875	283863.712	370482.18000000005	261967.81199999998	216731.483	7008.5269	9998.37756	0
NDSPTQIPVSSDVCR	1	Pat_32_1.42885.42885.2	ENSG00000121749|TBC1D15, ENSG00000121749|+|chr12:g.72311483:G>T',, ENSG00000121749|+|chr12:g.72316913:A>T',, ENSG00000121749|+|chr12:g.72278722:G>A',, ENSG00000121749|+|chr12:g.72278722:G>A']	ENSG00000121749	1	HGNC:25694	38922.457	76017.125	54030.434	55416.277	82304.016	91071.4	45006.254	52081.95	2806.1685	3140.078	0
YVEDYEQGLASELDQ	1	Pat_32_FT.56562.56562.2	ENSG00000135124|P2RX4, ENSG00000135124|+|chr12:g.121666595:C>A',, ENSG00000135124|+|chr12:g.121666595:C>A']	ENSG00000135124	1	HGNC:8535	11723.958999999999	6047.6475	15369.684	5531.445	10054.860999999999	9919.016	6816.763000000001	4111.5938	0	0	0
SVENLPECGITHEQR	2	Pat_32_1.41846.41846.3	ENSG00000143393|PI4KB	ENSG00000143393	1	HGNC:8984	330689.9	529010.4400000001	373872.74	440836	410249.06999999995	512940.72	290551.7	297789.36	14435.1661	13609.0152	0
TLSNAEDYLDDEDSD	1	Pat_32_FT.48298.48298.2	ENSG00000134996|OSTF1	ENSG00000134996	1	HGNC:8510	9927.308	27641.09	15494.007	19280.193	29838.4	23930.527000000002	10284.181999999999	12014.331	0	0	0
TVNSNCEINNR	1	Pat_32_1.17329.17329.2	ENSG00000078674|PCM1, ENSG00000078674|+|chr8:g.17830005:G>A',, ENSG00000078674|+|chr8:g.17867185:A>T',, ENSG00000078674|+|chr8:g.17823629:G>A',, ENSG00000078674|+|chr8:g.17842997:A>G',, ENSG00000078674|+|chr8:g.17842997:A>G']	ENSG00000078674	1	HGNC:8727	14680.2295	32579.264	13549.17	18058.127	21547.564	39604.023	13718.171	20938.525	0	749.60406	0
DGEEAGAYDGPR	1	Pat_32_FT.19079.19079.2	ENSG00000167004|PDIA3, ENSG00000167004|+|chr15:g.44060755:A>T',, ENSG00000167004|+|chr15:g.44060755:A>T']	ENSG00000167004	1	HGNC:4606	29872.545	30102.674	65913.71	27523.19	38877.7	86321.26	49625.066	43729.14	1446.4803	996.3414	0
ATCCPDVQPEEAEDHL	2	Pat_32_FT.44170.44170.2	ENSG00000089639|GMIP, ENSG00000089639|-|chr19:g.19741101:G>A',, ENSG00000089639|-|chr19:g.19740860:C>T',, ENSG00000089639|-|chr19:g.19751333:C>A',, ENSG00000089639|-|chr19:g.19751341:C>A',, ENSG00000089639|-|chr19:g.19741068:G>A',, ENSG00000089639|-|chr19:g.19745707:C>T',, ENSG00000089639|-|chr19:g.19745707:C>T']	ENSG00000089639	1	HGNC:24852	92873.31599999999	166702.47	104977.02900000001	90032.299	129622.253	134795.11	78782.403	89275.867	0	3591.2312	0
SSQEQGELQGR	4	Pat_32_FT.11991.11991.2	ENSG00000130787|HIP1R, ENSG00000130787|+|chr12:g.123340578:G>A',, ENSG00000130787|+|chr12:g.123338647:G>A',, ENSG00000130787|+|chr12:g.123339826:C>G']	ENSG00000130787	1	HGNC:18415	161740.03	82199.34700000001	97406.864	60552.51700000001	159024.13	103164.06099999999	67259.897	40866.164000000004	1090.0791	0	0
YTAESSDTLCPR	1	Pat_32_1.33776.33776.2	ENSG00000067704|IARS2, ENSG00000067704|+|chr1:g.220315225:G>A',, ENSG00000067704|+|chr1:g.220287736:G>T',, ENSG00000067704|+|chr1:g.220316303:C>T',, ENSG00000067704|+|chr1:g.220284259:G>A',, ENSG00000067704|+|chr1:g.220279332:G>A',, ENSG00000067704|+|chr1:g.220279332:G>A']	ENSG00000067704	1	HGNC:29685	39608.145	60877.348	57146.65	40355.67	45703.77	74060.83	44208.47	28270.904	1037.9775	1176.0171	0
LYHSCADPTGCGTGPDAR	2	Pat_32_1.32000.32000.3	ENSG00000176978|DPP7, ENSG00000176978|-|chr9:g.140007699:C>T']	ENSG00000176978	1	HGNC:14892	27896.369000000002	44357.689	65879.996	38474.1817	57391.275	38645.102	73874.984	26057.285	1177.0425	0	0
VEEPSGAVTTPAGVIAAAGPQGPGTGE	4	Pat_32_1.59599.59599.3	ENSG00000164916|FOXK1, ENSG00000164916|+|chr7:g.4798836:C>G',, ENSG00000164916|+|chr7:g.4799056:C>T',, ENSG00000164916|+|chr7:g.4796626:A>T',, ENSG00000164916|+|chr7:g.4796676:C>T',, ENSG00000164916|+|chr7:g.4796712:C>T',, ENSG00000164916|+|chr7:g.4796712:C>T']	ENSG00000164916	1	HGNC:23480	77025.249	105157.076	116524.676	105727.72	89137.757	97595.23899999999	66896.776	60630.646	1598.7766000000001	810.37585	0
TDAEATDTEATET	1	Pat_32_FT.16919.16919.2	ENSG00000182180|MRPS16, ENSG00000182180|-|chr10:g.75010747:G>A',, ENSG00000182180|-|chr10:g.75010677:C>T']	ENSG00000182180	1	HGNC:14048	7955.374	9002.276	10694.617	9119.902	7045.4130000000005	15833.028999999999	10399.677	7112.41	0	0	0
SHTSEGAHLDITPNSGAAGNSAGPK	5	Pat_32_2.42409.42409.4	ENSG00000104419|NDRG1	ENSG00000104419	1	HGNC:7679	677377.477	965169.0660000001	1058162.962	1270122.319	634826.0329999999	843976.7559999999	548462.386	371374.34900000005	25761.6873	14728.2742	0
TCESLGAGGYR	11	Pat_32_1.26465.26465.2	ENSG00000142798|HSPG2, ENSG00000142798|-|chr1:g.22198768:C>T',, ENSG00000142798|-|chr1:g.22159871:A>G',, ENSG00000142798|-|chr1:g.22173967:G>A',, ENSG00000142798|-|chr1:g.22178616:A>G',, ENSG00000142798|-|chr1:g.22191402:G>C',, ENSG00000142798|-|chr1:g.22201203:G>C',, ENSG00000142798|-|chr1:g.22175254:G>C',, ENSG00000142798|-|chr1:g.22178110:C>T',, ENSG00000142798|-|chr1:g.22149941:G>C',, ENSG000…	ENSG00000142798	1	HGNC:5273	1737020.5377	4512531.334	2974300.836	1672234.6076000002	2400568.7854	1562222.8416	989437.3214	664645.782	60702.79	5030.0758000000005	0
SPEGPREEEAAGGEEESPDSSPHGEASR	3	Pat_32_FT.20224.20224.4	ENSG00000159212|CLIC6, ENSG00000159212|+|chr21:g.36079627:T>C',, ENSG00000159212|+|chr21:g.36079653:G>A',, ENSG00000159212|+|chr21:g.36079653:G>A']	ENSG00000159212	1	HGNC:2065	357321.88399999996	190808.837	537092.61	152020.38	322318.97	162285.606	302035.776	86093.07900000001	15048.344700000001	3430.2202	0
DVDETGITVASLER	2	Pat_32_FT.51129.51129.2	ENSG00000065548|ZC3H15, ENSG00000065548|+|chr2:g.187370218:A>C']	ENSG00000065548	1	HGNC:29528	33718.762	54063.117	69356.37	45968.648	43394.008	69147.544	30693.213	30887.117	0	0	0
YTASGCEVIAVNTR	2	Pat_32_2.43978.43978.2	ENSG00000004487|KDM1A, ENSG00000004487|+|chr1:g.23370968:G>A',, ENSG00000004487|+|chr1:g.23399868:C>T',, ENSG00000004487|+|chr1:g.23399868:C>T']	ENSG00000004487	1	HGNC:29079	44955.021	61279.26	63000.671	57417.063	54615.838	90419.121	51217.576	49570.487	1311.8058	2158.5725	0
CDCHALGSTNGQCDIR	10	Pat_32_2.25988.25988.3	ENSG00000135862|LAMC1, ENSG00000135862|+|chr1:g.183096406:A>T',, ENSG00000135862|+|chr1:g.183085755:A>G',, ENSG00000135862|+|chr1:g.183094547:T>C',, ENSG00000135862|+|chr1:g.183091354:T>C',, ENSG00000135862|+|chr1:g.183091317:G>C',, ENSG00000135862|+|chr1:g.183097819:G>C',, ENSG00000135862|+|chr1:g.183101582:A>G',, ENSG00000135862|+|chr1:g.183091306:C>T',, ENSG00000135862|+|chr1:g.183086473:C>T']	ENSG00000135862	1	HGNC:6492	210096.66389999999	456169.82529999997	430020.2826	367274.672	255994.7616	211455.2332	289923.4928	136147.0592	8882.2178	0	0
ETQAQACPQEGTEAHGAR	4	Pat_32_FT.12354.12354.3	ENSG00000173442|EHBP1L1, ENSG00000173442|+|chr11:g.65357637:G>A',, ENSG00000173442|+|chr11:g.65353031:C>T',, ENSG00000173442|+|chr11:g.65350727:C>T']	ENSG00000173442	1	HGNC:30682	96442.0695	128323.206	143499.631	117182.393	128809.47700000001	137982.737	108722.59999999999	48726.3473	4327.916660000001	820.93256	0
WVVIGDENYGEGSSR	3	Pat_32_2.53074.53074.3	ENSG00000100412|ACO2, ENSG00000100412|+|chr22:g.41914559:G>A',, ENSG00000100412|+|chr22:g.41924576:G>A',, ENSG00000100412|+|chr22:g.41924576:G>A']	ENSG00000100412	1	HGNC:118	184099.392	155390.187	269167.74199999997	128027.471	215735.82299999997	185904.24999999997	182809.744	88076.84400000001	7780.7972500000005	1540.9031	0
QDLGSPEGIAVDHLGR	1	Pat_32_1.50225.50225.3	ENSG00000116962|NID1, ENSG00000116962|-|chr1:g.236143153:C>A',, ENSG00000116962|-|chr1:g.236201529:C>T',, ENSG00000116962|-|chr1:g.236154337:G>A',, ENSG00000116962|-|chr1:g.236205390:T>C',, ENSG00000116962|-|chr1:g.236143883:G>A',, ENSG00000116962|-|chr1:g.236208773:C>T',, ENSG00000116962|-|chr1:g.236195859:G>A',, ENSG00000116962|-|chr1:g.236212012:C>T',, ENSG00000116962|-|chr1:g.236205398:T>C',,…	ENSG00000116962	1	HGNC:7821	147243.38	390377.84	500792.06	375003.2	213908	169058.34	215648	104391.266	11809.979	3487.0188	0
DTHDQLSEPSEVR	1	Pat_32_FT.25721.25721.3	ENSG00000178209|PLEC, ENSG00000178209|-|chr8:g.145008183:C>T',, ENSG00000178209|-|chr8:g.144995759:G>A',, ENSG00000178209|-|chr8:g.145016667:C>T',, ENSG00000178209|-|chr8:g.144994888:G>A',, ENSG00000178209|-|chr8:g.144996236:C>G',, ENSG00000178209|-|chr8:g.145010020:G>A',, ENSG00000178209|-|chr8:g.144996968:C>T',, ENSG00000178209|-|chr8:g.144990901:C>T',, ENSG00000178209|-|chr8:g.145001648:C>T',,…	ENSG00000178209	1	HGNC:9069	22528.992000000002	43696.992	50782.973	36068.812000000005	35826.156	39240.453	43118.008	35732.816	1245.0685	1153.154	0
YYGGAEVVDEIELLCQR	3	Pat_32_1.68040.68040.3	ENSG00000182199|SHMT2, ENSG00000182199|+|chr12:g.57626254:G>C',, ENSG00000182199|+|chr12:g.57627836:G>A',, ENSG00000182199|+|chr12:g.57627836:G>A']	ENSG00000182199	1	HGNC:10852	75177.697	122252.52100000001	123500.155	98677.06300000001	104962.539	135260.365	92258.68800000001	85257.823	2893.141	1622.40174	0
INNVPAEGENEVNNELANR	1	Pat_32_FT.48534.48534.3	ENSG00000153310|FAM49B, ENSG00000153310|-|chr8:g.130867934:G>A',, ENSG00000153310|-|chr8:g.130861506:T>C',, ENSG00000153310|-|chr8:g.130883683:C>A',, ENSG00000153310|-|chr8:g.130883683:C>A']	ENSG00000153310	1	HGNC:25216	37798.246	154739.56	88088.45	77031.4	77031.4	48570.86	48570.86	16508.49	2065.9915	0	0
ALQDLENAASGDAAVHQR	1	Pat_32_2.52080.52080.3	ENSG00000141425|RPRD1A	ENSG00000141425	1	HGNC:25560	16433.752	25122.722999999998	20566.402	26416.262000000002	19934.432	22464.46	18351.535	16934.49	0	0	0
AVPPNNSNAAEDDLPTVELQGVVPR	1	Pat_32_1.63011.63011.3	ENSG00000124491|F13A1, ENSG00000124491|-|chr6:g.6266964:GC>G',, ENSG00000124491|-|chr6:g.6197536:G>A',, ENSG00000124491|-|chr6:g.6152160:C>T',, ENSG00000124491|-|chr6:g.6197557:T>G',, ENSG00000124491|-|chr6:g.6305638:A>C',, ENSG00000124491|-|chr6:g.6174939:G>A']	ENSG00000124491	1	HGNC:3531	18290.625	17484.28	23011.502	24047.147999999997	20990.252	16419.342	19362.73	11323.183	0	0	0
TGGAYGEDLGADYNLSQVCDGK	1	Pat_32_2.52275.52275.3	ENSG00000169710|FASN, ENSG00000169710|-|chr17:g.80053280:CGAA>C',, ENSG00000169710|-|chr17:g.80049282:C>G',, ENSG00000169710|-|chr17:g.80042560:C>A',, ENSG00000169710|-|chr17:g.80043390:C>T',, ENSG00000169710|-|chr17:g.80045603:A>G']	ENSG00000169710	1	HGNC:3594	13086.59	22603.375	15088.16	22091.564	17336.227	24900.215	9389.461	11145.632	0	0	0
TCVADESAENCDK	11	Pat_32_FT.29092.29092.3	ENSG00000163631|ALB, ENSG00000163631|+|chr4:g.74281976:G>A',, ENSG00000163631|+|chr4:g.74276060:C>T',, ENSG00000163631|+|chr4:g.74276060:C>T']	ENSG00000163631	1	HGNC:399	2310532.884	4086959.1149999993	3154466.6900000004	2883429.013	3623285.8740000003	5429953.350000001	1764882.1639999999	2701464.304	21311.9272	75093.6265	0
AGGLDWPEATEVSPSR	5	Pat_32_1.53102.53102.3	ENSG00000184363|PKP3, ENSG00000184363|+|chr11:g.397346:GCAGCCT>G',, ENSG00000184363|+|chr11:g.400031:G>C',, ENSG00000184363|+|chr11:g.397550:T>C',, ENSG00000184363|+|chr11:g.394365:G>A',, ENSG00000184363|+|chr11:g.397082:G>A',, ENSG00000184363|+|chr11:g.400629:G>A',, ENSG00000184363|+|chr11:g.400442:C>G']	ENSG00000184363	1	HGNC:9025	319868.734	643257.5329999999	424216.29400000005	1299243.536	380295.494	1251340.2410000002	317750.76300000004	396431.03199999995	6798.513400000001	12525.0877	0
EVSQVDTICECLLEHEEQVLR	1	Pat_32_1.68469.68469.3	ENSG00000069248|NUP133, ENSG00000069248|-|chr1:g.229593913:AT>A',, ENSG00000069248|-|chr1:g.229594003:C>T',, ENSG00000069248|-|chr1:g.229623338:T>C',, ENSG00000069248|-|chr1:g.229631734:T>C',, ENSG00000069248|-|chr1:g.229631734:T>C']	ENSG00000069248	1	HGNC:18016	13278.813999999998	24364.683999999997	27065.326	21910.916	17350.662	23699.963	23568.354	13532.183	0	648.91907	0
AAQVAQDEEIAR	3	Pat_32_1.33957.33957.2	ENSG00000152492|CCDC50	ENSG00000152492	1	HGNC:18111	98605.16100000001	174054.299	181645.81399999998	153656.305	139402.048	136549.529	139865.636	64321.443	5455.5796	0	0
ATCAPQHGAPGPGPADASK	4	Pat_32_1.36191.36191.3	ENSG00000196924|FLNA, ENSG00000196924|-|chrX:g.153581155:C>T',, ENSG00000196924|-|chrX:g.153590917:G>C',, ENSG00000196924|-|chrX:g.153590917:G>C']	ENSG00000196924	1	HGNC:3754	69373.92499999999	175515.802	177782.27800000002	154657.10199999998	105458.289	75293.52059999999	102223.82400000001	37173.6625	13791.7253	0	0
LSNSDSQDIQGR	1	Pat_32_1.24502.24502.2	ENSG00000135148|TRAFD1	ENSG00000135148	1	HGNC:24808	18058.258	26148.05	20639.49	34114.195	32658.158	37709.457	23031.004	18111.771	845.4757	643.4632	0
INQEEVGLAAPAPTAR	2	Pat_32_1.49715.49715.2	ENSG00000163563|MNDA, ENSG00000163563|+|chr1:g.158815682:T>G',, ENSG00000163563|+|chr1:g.158815572:T>G',, ENSG00000163563|+|chr1:g.158813071:G>T',, ENSG00000163563|+|chr1:g.158812101:A>G',, ENSG00000163563|+|chr1:g.158815488:C>A',, ENSG00000163563|+|chr1:g.158815567:T>G',, ENSG00000163563|+|chr1:g.158813785:G>T']	ENSG00000163563	1	HGNC:7183	135533.043	245597.74599999998	195599.326	155710.101	256652.994	203022.604	164005.19	140613.99	5880.738	4948.5552	0
HTGCCGDNDPIDVCEIGSK	1	Pat_32_1.48833.48833.3	ENSG00000180817|PPA1, ENSG00000180817|-|chr10:g.71966025:C>G',, ENSG00000180817|-|chr10:g.71969331:C>T']	ENSG00000180817	1	HGNC:9226	47936.863	90988.84	92410.695	78723.05	70590.09	123467.375	55178.082	56073.816	0	3191.7388	0
SSEVDVSDLGSR	2	Pat_32_1.39375.39375.2	ENSG00000185187|SIGIRR	ENSG00000185187	1	HGNC:30575	157639.147	172042.63	190770.77000000002	108757.64199999999	166025.429	291079.02	143705.375	110950.225	7131.8539	3678.5469599999997	0
QALNTDYLDSDYQR	1	Pat_32_1.45818.45818.2	ENSG00000149218|ENDOD1, ENSG00000149218|+|chr11:g.94862288:G>A']	ENSG00000149218	1	HGNC:29129	380406.2	697787.8	735114.06	412839.78	447559.88	290026.3	279660.97	114082.625	11529.865	2612.8948	0
ALEQKPDDAQYYCQR	3	Pat_32_1.42468.42468.3	ENSG00000165416|SUGT1	ENSG00000165416	1	HGNC:16987	120659.26999999999	268745.65	254150.1	166767.105	189446.453	385195.81	128002.516	131364.695	6088.5779999999995	4713.5273	0
SSPEPVALTESETEYVIR	5	Pat_32_1.56307.56307.3	ENSG00000181789|COPG1, ENSG00000181789|+|chr3:g.128987364:G>A']	ENSG00000181789	1	HGNC:2236	275249.462	475504.15800000005	542691.53	472653.40799999994	399818.966	415732.965	409895.797	254072.522	23404.987240000002	12443.507399999999	849.06036
SQSSDTEQQSPTSGGGK	3	Pat_32_FT.16886.16886.3	ENSG00000063046|EIF4B	ENSG00000063046	1	HGNC:3285	84346.20199999999	106804.792	67209.90980000001	75730.497	108028.038	150486.95899999997	63815.65279999999	65235.6207	2238.6206	1535.908	0
SLSEAPEDTSTR	2	Pat_32_FT.25276.25276.2	ENSG00000143486|EIF2D, ENSG00000143486|-|chr1:g.206772406:C>T',, ENSG00000143486|-|chr1:g.206776556:C>T',, ENSG00000143486|-|chr1:g.206776556:C>T']	ENSG00000143486	1	HGNC:6583	108450.71100000001	222407.609	150636.86	139147.41999999998	178444.26	216886.16999999998	104653.784	105611.006	2019.0361	3906.9265299999997	0
ESEITDEDIDGILER	1	Pat_32_FT.56044.56044.2	ENSG00000153147|SMARCA5, ENSG00000153147|+|chr4:g.144445599:C>T']	ENSG00000153147	1	HGNC:11101	4786.037	10216.619	13955.668	9632.993	8001.5645	30956.928	10617.963	11966.367	0	0	0
NLSSTTDDEAPR	2	Pat_32_FT.23674.23674.2	ENSG00000159166|LAD1, ENSG00000159166|-|chr1:g.201356296:C>T',, ENSG00000159166|-|chr1:g.201356296:C>T']	ENSG00000159166	1	HGNC:6472	35802.72	55906.74	55445.9	45018.254	42070.883	111145.42	33381.2	53359.504	0	1051.8164	0
SGFTYVLHEGECCGR	2	Pat_32_2.48005.48005.3	ENSG00000110799|VWF, ENSG00000110799|-|chr12:g.6103273:C>T',, ENSG00000110799|-|chr12:g.6061559:C>T',, ENSG00000110799|-|chr12:g.6153534:T>C',, ENSG00000110799|-|chr12:g.6076667:G>T',, ENSG00000110799|-|chr12:g.6126022:G>T',, ENSG00000110799|-|chr12:g.6103655:A>G',, ENSG00000110799|-|chr12:g.6128307:C>T',, ENSG00000110799|-|chr12:g.6166041:G>A']	ENSG00000110799	1	HGNC:12726	118278.095	213239.222	249569.725	215351.174	184151.42799999999	157058.608	153643.16999999998	104250.39899999999	5411.589	3597.0708	0
AACSSSEEDDCVSLSK	1	Pat_32_1.41859.41859.3	ENSG00000117640|MTFR1L	ENSG00000117640	1	HGNC:28836	48615.816	71407.375	82220.24	61846.77	57311.67	66715.56	64700.504	38239.492	3832.5571	1273.4012	0
DGSCGVAYVVQEPGDYEVSVK	10	Pat_32_2.54665.54665.3	ENSG00000196924|FLNA, ENSG00000196924|-|chrX:g.153581155:C>T',, ENSG00000196924|-|chrX:g.153590917:G>C',, ENSG00000196924|-|chrX:g.153590917:G>C']	ENSG00000196924	1	HGNC:3754	711438.6793	4041236.594	2310988.969	1479878.2859999998	1136944.354	707981.603	766016.375	293488.8382	21218.405999999995	0	0
VHPEEQGWICDPCHLAR	1	Pat_32_1.48616.48616.4	ENSG00000115648|MLPH, ENSG00000115648|+|chr2:g.238434285:C>G',, ENSG00000115648|+|chr2:g.238461010:C>T',, ENSG00000115648|+|chr2:g.238461010:C>T']	ENSG00000115648	1	HGNC:29643	45976.133	62995.664000000004	73579.695	60183.582	46806.613	48166.26	51057.137	34392.19	2422.9973	0	0
SVPEDDGHALLAER	4	Pat_32_1.43011.43011.3	ENSG00000131016|AKAP12, ENSG00000131016|+|chr6:g.151673285:A>C',, ENSG00000131016|+|chr6:g.151672422:G>A',, ENSG00000131016|+|chr6:g.151672285:A>G',, ENSG00000131016|+|chr6:g.151673589:G>A',, ENSG00000131016|+|chr6:g.151674326:A>C',, ENSG00000131016|+|chr6:g.151561719:G>A',, ENSG00000131016|+|chr6:g.151670629:C>T',, ENSG00000131016|+|chr6:g.151674721:G>A',, ENSG00000131016|+|chr6:g.151561770:C>T'…	ENSG00000131016	1	HGNC:370	316215.06	635185.95	650402.81	456931.995	471648.485	453370.73	430896.925	236659.09500000003	14009.512000000002	12019.4263	0
EQDAAQTDGLR	1	Pat_32_FT.18568.18568.2	ENSG00000172403|SYNPO2, ENSG00000172403|+|chr4:g.119951620:G>A',, ENSG00000172403|+|chr4:g.119978566:G>A',, ENSG00000172403|+|chr4:g.119978566:G>A']	ENSG00000172403	1	HGNC:17732	26600.475	70722.625	103176.56	47016.63	44763.977	42034.34	60553.51	22840.79	3203.2644	0	0
AADSVEDEIEEVALR	1	Pat_32_FT.62532.62532.2	ENSG00000135338|LCA5, ENSG00000135338|-|chr6:g.80203350:G>A',, ENSG00000135338|-|chr6:g.80198893:C>T',, ENSG00000135338|-|chr6:g.80223398:C>T',, ENSG00000135338|-|chr6:g.80223398:C>T']	ENSG00000135338	1	HGNC:31923	5586.0815	7843.2305	6564.9927	6566.3345	5081.3643	9929.481	3258.511	4600.1	0	0	0
DSAVAISGADSR	5	Pat_32_1.27903.27903.2	ENSG00000086758|HUWE1, ENSG00000086758|-|chrX:g.53579831:C>T',, ENSG00000086758|-|chrX:g.53654441:T>C',, ENSG00000086758|-|chrX:g.53563205:T>A',, ENSG00000086758|-|chrX:g.53621576:G>A',, ENSG00000086758|-|chrX:g.53570921:C>T',, ENSG00000086758|-|chrX:g.53622277:T>C',, ENSG00000086758|-|chrX:g.53611997:G>A',, ENSG00000086758|-|chrX:g.53611997:G>A']	ENSG00000086758	1	HGNC:30892	387742.45900000003	644610.043	465838.13300000003	506964.506	492236.566	704192.0279999999	432488.011	313121.57	17295.587000000003	9211.01634	0
VYFAAEDTDCCTR	2	Pat_32_1.44722.44722.2	ENSG00000188313|PLSCR1	ENSG00000188313	1	HGNC:9092	123525.86399999999	181723.318	177380.478	161099.27099999998	143135.618	194227.8	131500.73500000002	181163.079	757.2035	5256.7373	0
DYSEADGLSER	1	Pat_32_FT.28193.28193.2	ENSG00000088367|EPB41L1, ENSG00000088367|+|chr20:g.34773157:G>T',, ENSG00000088367|+|chr20:g.34773157:G>T']	ENSG00000088367	1	HGNC:3378	105173.19	127855.836	79566.17	97302.82	95760.81	114857.68	65267.07	87410.04	4012.7722	3044.0266	0
SGEPQSDDIEASR	1	Pat_32_FT.18872.18872.2	ENSG00000114062|UBE3A, ENSG00000114062|-|chr15:g.25620768:C>T',, ENSG00000114062|-|chr15:g.25601149:C>T',, ENSG00000114062|-|chr15:g.25601149:C>T']	ENSG00000114062	1	HGNC:12496	35503.914	28571.21	26556.611	33265.81	47316.41	50697.875	27273.17	22819.984	0	0	0
YSEIEPSTEGEVIYR	3	Pat_32_1.47599.47599.2	ENSG00000172037|LAMB2, ENSG00000172037|-|chr3:g.49158923:G>A',, ENSG00000172037|-|chr3:g.49160684:C>T',, ENSG00000172037|-|chr3:g.49162722:C>A',, ENSG00000172037|-|chr3:g.49167419:C>T',, ENSG00000172037|-|chr3:g.49158763:C>T',, ENSG00000172037|-|chr3:g.49163902:G>C',, ENSG00000172037|-|chr3:g.49166533:G>A',, ENSG00000172037|-|chr3:g.49167684:C>T',, ENSG00000172037|-|chr3:g.49167684:C>T']	ENSG00000172037	1	HGNC:6487	335565.34400000004	1497860.08	772303.8899999999	946694.9	468726.18000000005	240853.24	352476.01	98397.489	21093.509	3068.1545	0
ASVGQDSPEPR	3	Pat_32_FT.19084.19084.2	ENSG00000120594|PLXDC2, ENSG00000120594|+|chr10:g.20290817:G>T',, ENSG00000120594|+|chr10:g.20506418:G>A',, ENSG00000120594|+|chr10:g.20506383:A>T',, ENSG00000120594|+|chr10:g.20568635:C>T',, ENSG00000120594|+|chr10:g.20357138:T>G',, ENSG00000120594|+|chr10:g.20453455:C>G',, ENSG00000120594|+|chr10:g.20432247:G>C',, ENSG00000120594|+|chr10:g.20335893:A>C',, ENSG00000120594|+|chr10:g.20465972:C>A'…	ENSG00000120594	1	HGNC:21013	72964.84	176922.715	145870.06	128766.75	74542.38	68471.023	111371.18	35588.736000000004	3484.7493400000003	667.59973	0
ILDNTSEPQPGEAR	7	Pat_32_1.42483.42483.2	ENSG00000110090|CPT1A, ENSG00000110090|-|chr11:g.68540846:C>T',, ENSG00000110090|-|chr11:g.68571564:C>T',, ENSG00000110090|-|chr11:g.68571569:C>T',, ENSG00000110090|-|chr11:g.68529132:G>T',, ENSG00000110090|-|chr11:g.68549389:C>T',, ENSG00000110090|-|chr11:g.68549389:C>T']	ENSG00000110090	1	HGNC:2328	897016.247	1032231.905	1123382.95	980634.064	893283.946	1823127.2099999997	616353.0569999999	658454.865	12049.3353	18913.4515	0
TLTEGDSPGSQ	4	Pat_32_FT.25029.25029.2	ENSG00000008283|CYB561, ENSG00000008283|-|chr17:g.61512521:AAAG>A',, ENSG00000008283|-|chr17:g.61514811:G>A',, ENSG00000008283|-|chr17:g.61513427:T>A',, ENSG00000008283|-|chr17:g.61513427:T>A']	ENSG00000008283	1	HGNC:2571	344427.563	293654.36399999994	471424.62000000005	290337.99799999996	315002.064	377018.012	293031.559	206133.942	12747.5021	2610.59639	0
CSSEEAQLEHAELQEQLHR	3	Pat_32_FT.45330.45330.4	ENSG00000163820|FYCO1, ENSG00000163820|-|chr3:g.46008790:G>A',, ENSG00000163820|-|chr3:g.46009864:C>G',, ENSG00000163820|-|chr3:g.46010077:C>T',, ENSG00000163820|-|chr3:g.46007917:G>T',, ENSG00000163820|-|chr3:g.46007917:G>T']	ENSG00000163820	1	HGNC:14673	208241.697	276712.58	343649.53	274185.38	374112.33999999997	172186.75	163683.63199999998	87890.115	8263.3278	3541.9152999999997	0
AIEQADLLQEEAETPR	1	Pat_32_FT.52551.52551.3	ENSG00000182287|AP1S2	ENSG00000182287	1	HGNC:560	9094.244	12784.746000000001	17597.975	15067.034	15533.434	11063.6045	13401.283000000001	8727.173	912.5945	0	0
SGELQGDEAQR	1	Pat_32_FT.13999.13999.2	ENSG00000176463|SLCO3A1, ENSG00000176463|+|chr15:g.92669351:A>C',, ENSG00000176463|+|chr15:g.92459544:C>T',, ENSG00000176463|+|chr15:g.92663790:G>A',, ENSG00000176463|+|chr15:g.92669351:A>G',, ENSG00000176463|+|chr15:g.92669351:A>G']	ENSG00000176463	1	HGNC:10952	51117.664000000004	82858.79	68337.8	109809.18	74689.695	80284.305	80284.305	40689.734	40689.734	0	0
FTDSENVCQER	2	Pat_32_1.31252.31252.2	ENSG00000079557|AFM, ENSG00000079557|+|chr4:g.74357673:C>T',, ENSG00000079557|+|chr4:g.74351624:C>T',, ENSG00000079557|+|chr4:g.74364857:C>G']	ENSG00000079557	1	HGNC:316	51410.924	92696.59400000001	109048.113	64108.511999999995	89036.70999999999	123809.23	51236.676999999996	38520.754	1103.3107	0	0
QSVSCDECIPLPR	1	Pat_32_1.48915.48915.2	ENSG00000119383|PTPA, ENSG00000119383|+|chr9:g.131904815:G>A',, ENSG00000119383|+|chr9:g.131904815:G>A']	ENSG00000119383	1	HGNC:9308	92947.09	108498.3	109609.01	117589.52	123432.54	182042.05	65802.23	60907.445	0	1820.6012	0
SLYDEVAAQGEVVR	3	Pat_32_1.50991.50991.2	ENSG00000136628|EPRS, ENSG00000136628|-|chr1:g.220160626:T>A',, ENSG00000136628|-|chr1:g.220206982:A>C',, ENSG00000136628|-|chr1:g.220206982:A>C']	ENSG00000136628	1	HGNC:3418	309903.747	511868.28599999996	484828.673	394584.42600000004	429238.252	645025.666	312046.073	311564.933	0	4975.8926	0
LVGGSSICEGTVEVR	2	Pat_32_2.49318.49318.2	ENSG00000110448|CD5, ENSG00000110448|+|chr11:g.60886913:C>T']	ENSG00000110448	1	HGNC:1685	89701.60699999999	104735.16	158228.963	96358.945	109881.51699999999	83911.90400000001	95779.816	49957.895	781.0691	2245.93375	0
GTPPLTPSDSPQTR	3	Pat_32_1.39784.39784.2	ENSG00000033030|ZCCHC8, ENSG00000033030|-|chr12:g.122964738:T>C',, ENSG00000033030|-|chr12:g.122962836:A>C',, ENSG00000033030|-|chr12:g.122966078:C>G',, ENSG00000033030|-|chr12:g.122966108:C>T',, ENSG00000033030|-|chr12:g.122958790:C>T',, ENSG00000033030|-|chr12:g.122983394:C>G',, ENSG00000033030|-|chr12:g.122983409:T>G']	ENSG00000033030	1	HGNC:25265	100502.3027	136109.919	139943.743	130107.31600000002	120841.18100000001	168504.181	139970.11299999998	102094.11839999999	6101.0476	2413.0007	0
SPVESTTEPPAVR	1	Pat_32_1.39119.39119.2	ENSG00000176986|SEC24C, ENSG00000176986|+|chr10:g.75527686:A>G',, ENSG00000176986|+|chr10:g.75527686:A>G']	ENSG00000176986	1	HGNC:10705	48138.844000000005	52180.668	62289.324	52050.25	58559.875	63453.63	53195.926	38040.062000000005	2855.5356	1365.1743	0
CESCAPGYEGNPIQPGGK	3	Pat_32_1.45487.45487.3	ENSG00000142798|HSPG2, ENSG00000142798|-|chr1:g.22198768:C>T',, ENSG00000142798|-|chr1:g.22159871:A>G',, ENSG00000142798|-|chr1:g.22173967:G>A',, ENSG00000142798|-|chr1:g.22178616:A>G',, ENSG00000142798|-|chr1:g.22191402:G>C',, ENSG00000142798|-|chr1:g.22201203:G>C',, ENSG00000142798|-|chr1:g.22175254:G>C',, ENSG00000142798|-|chr1:g.22178110:C>T',, ENSG00000142798|-|chr1:g.22149941:G>C',, ENSG000…	ENSG00000142798	1	HGNC:5273	241074.705	502620.86	317547.82499999995	321776.704	333398.735	228105.009	171551.88199999998	111485.837	8792.503499999999	1070.2524	0
TSQQLQLIDEQDSYIQSR	1	Pat_32_2.51801.51801.3	ENSG00000162236|STX5, ENSG00000162236|-|chr11:g.62594869:G>A',, ENSG00000162236|-|chr11:g.62591998:G>T',, ENSG00000162236|-|chr11:g.62591998:G>T']	ENSG00000162236	1	HGNC:11440	17992.055	23882.307	19945.896	20464.64	18188.57	17890.748	13921.652	14439.089	0	710.6208	0
SEGTYCCGPVPVR	5	Pat_32_1.38595.38595.2	ENSG00000198959|TGM2, ENSG00000198959|-|chr20:g.36769726:C>A',, ENSG00000198959|-|chr20:g.36760745:G>C',, ENSG00000198959|-|chr20:g.36766614:G>A',, ENSG00000198959|-|chr20:g.36775260:G>A',, ENSG00000198959|-|chr20:g.36789911:C>T',, ENSG00000198959|-|chr20:g.36758748:T>C',, ENSG00000198959|-|chr20:g.36784408:C>T',, ENSG00000198959|-|chr20:g.36784408:C>T']	ENSG00000198959	1	HGNC:11778	288627.6223	583353.79	450791.399	367867.635	417381.596	559952.897	335002.376	264633.0943	13821.1483	14027.980199999998	0
EQDRAHQTGETVTGSGTQTQAGATQTVEQDSSHQTGR	16	Pat_32_1.24515.24515.5	ENSG00000143536|CRNN, ENSG00000143536|-|chr1:g.152383111:C>G',, ENSG00000143536|-|chr1:g.152383103:A>C',, ENSG00000143536|-|chr1:g.152383114:G>C']	ENSG00000143536	1	HGNC:1230	25654.860500000003	51843.976899999994	69484.9463	1088591.6853000002	37363.8095	45301.6396	96457.1716	18831.055699999997	641.0168	0	0
DSQDAGGFGPEDR	1	Pat_32_FT.25645.25645.2	ENSG00000178209|PLEC, ENSG00000178209|-|chr8:g.145008183:C>T',, ENSG00000178209|-|chr8:g.144995759:G>A',, ENSG00000178209|-|chr8:g.145016667:C>T',, ENSG00000178209|-|chr8:g.144994888:G>A',, ENSG00000178209|-|chr8:g.144996236:C>G',, ENSG00000178209|-|chr8:g.145010020:G>A',, ENSG00000178209|-|chr8:g.144996968:C>T',, ENSG00000178209|-|chr8:g.144990901:C>T',, ENSG00000178209|-|chr8:g.145001648:C>T',,…	ENSG00000178209	1	HGNC:9069	22008.147999999997	39455.055	51270.785	32878.95	28068.475	55158.105	34740.42	24414.299	1119.7477	687.00525	0
SCESNSPFPVHPGTAECCTK	4	Pat_32_1.47183.47183.3	ENSG00000145321|GC	ENSG00000145321	1	HGNC:4187	245658.287	493769.804	698311.999	364381.82200000004	355374.33999999997	369335.725	367915.654	210747.435	16589.906300000002	9806.76394	0
GIPGLDVEDDEEGGGGAP	2	Pat_32_FT.56580.56580.2	ENSG00000011243|AKAP8L, ENSG00000011243|-|chr19:g.15514491:G>GGCCATA',, ENSG00000011243|-|chr19:g.15491214:C>T',, ENSG00000011243|-|chr19:g.15491214:C>T']	ENSG00000011243	1	HGNC:29857	9963.8858	15268.1286	23376.949	18542.765	14264.551600000003	16490.5212	25109.843	8643.1273	722.0957599999999	0	0
LQNAENDYINASLVDIEEAQR	1	Pat_32_1.63160.63160.3	ENSG00000175354|PTPN2	ENSG00000175354	1	HGNC:9650	18961.129	23353.814	29935.542999999998	23742.62	25091.26	25829.736	27409.035	16779.541	944.1556400000001	0	0
LGEEVNGEATESQQKPR	1	Pat_32_1.41280.41280.3	ENSG00000081177|EXD2	ENSG00000081177	1	HGNC:20217	56390.473	98080.77	56672.4	76977.77	58869.74	99340.54	42539.52	38749.168	1387.0459	868.55804	0
SNPEDQILYQTER	3	Pat_32_1.45971.45971.2	ENSG00000110917|MLEC	ENSG00000110917	1	HGNC:28973	122343.162	195732.05800000002	208404.29	112405.25499999999	174010.063	410275.41399999993	177403.78600000002	123487.78499999999	9031.5649	2982.8406	0
SSEEPGVATQR	3	Pat_32_FT.14982.14982.2	ENSG00000019144|PHLDB1, ENSG00000019144|+|chr11:g.118502727:G>A',, ENSG00000019144|+|chr11:g.118499301:G>A',, ENSG00000019144|+|chr11:g.118513101:C>T']	ENSG00000019144	1	HGNC:23697	178904.54200000002	204328.524	212051.09	138097.783	184085.44199999998	246835.565	193360.23099999997	79735.613	1864.1481	0	0
EAGEQGDIEPR	1	Pat_32_FT.19821.19821.2	ENSG00000145907|G3BP1	ENSG00000145907	1	HGNC:30292	73165.69	105856.125	226203.33	150624.52	89466.945	163076.08	142213.7	72942.14	7622.786	1583.0962	0
AAEDDEDDDVDTK	7	Pat_32_1.25925.25925.2	ENSG00000187514|PTMA, ENSG00000187514|+|chr2:g.232575277:C>A']	ENSG00000187514	1	HGNC:9623	1414534.3279999997	2627096.227	1756593.2889999999	1249778.864	2896918.349	5094568.62	751505.262	2077618.022	6172.4813699999995	25598.3197	0
FQDTSQYVCAELQALEQEQR	2	Pat_32_1.67776.67776.3	ENSG00000173442|EHBP1L1, ENSG00000173442|+|chr11:g.65357637:G>A',, ENSG00000173442|+|chr11:g.65353031:C>T',, ENSG00000173442|+|chr11:g.65350727:C>T']	ENSG00000173442	1	HGNC:30682	28908.190000000002	47917.359	50476.733	47569.104999999996	43632.562999999995	55317.226	31965.304000000004	26071.6675	0	0	0
ADNFEYSDPVDGSISR	1	Pat_32_1.47136.47136.2	ENSG00000079739|PGM1, ENSG00000079739|+|chr1:g.64059352:T>C',, ENSG00000079739|+|chr1:g.64097432:C>T',, ENSG00000079739|+|chr1:g.64095112:T>A',, ENSG00000079739|+|chr1:g.64095112:T>A']	ENSG00000079739	1	HGNC:8905	94220.89	117393.71	279781.4	113180.05	175349.1	180699.08	172701.02	70523.06	9854.556999999999	2239.569	0
GGVSYRPAEVAETGA	3	Pat_32_1.39940.39940.2	ENSG00000107159|CA9, ENSG00000107159|+|chr9:g.35676366:G>A']	ENSG00000107159	1	HGNC:1383	252438.195	184113.076	288657.422	166250.646	275359.66000000003	179640.2514	282957.54000000004	129289.10800000001	9726.956	4476.5664	0
CPTGYYLNEDTR	2	Pat_32_1.40290.40290.2	ENSG00000166147|FBN1, ENSG00000166147|-|chr15:g.48707952:C>T',, ENSG00000166147|-|chr15:g.48714179:C>T',, ENSG00000166147|-|chr15:g.48787415:C>T',, ENSG00000166147|-|chr15:g.48782229:G>T',, ENSG00000166147|-|chr15:g.48720553:G>T',, ENSG00000166147|-|chr15:g.48829925:T>G',, ENSG00000166147|-|chr15:g.48719870:G>A',, ENSG00000166147|-|chr15:g.48733923:C>A',, ENSG00000166147|-|chr15:g.48779563:G>A',,…	ENSG00000166147	1	HGNC:3603	195387.783	387760.155	473583.975	149412.173	259918.50499999998	125917.59999999999	171597.18300000002	53962.878	8705.20494	1123.4336	0
DYDVDHPGEADSVLR	1	Pat_32_FT.42214.42214.3	ENSG00000064607|SUGP2, ENSG00000064607|-|chr19:g.19136393:A>AT',, ENSG00000064607|-|chr19:g.19141775:G>A',, ENSG00000064607|-|chr19:g.19121086:C>T',, ENSG00000064607|-|chr19:g.19121086:C>T']	ENSG00000064607	1	HGNC:18641	43900.71	58985.402	67685.44	53747.68	62225.085999999996	130248.02	61389.742	52693.715	1723.0273	963.07434	0
AVTLECVSAGEPR	4	Pat_32_1.47087.47087.2	ENSG00000142798|HSPG2, ENSG00000142798|-|chr1:g.22198768:C>T',, ENSG00000142798|-|chr1:g.22159871:A>G',, ENSG00000142798|-|chr1:g.22173967:G>A',, ENSG00000142798|-|chr1:g.22178616:A>G',, ENSG00000142798|-|chr1:g.22191402:G>C',, ENSG00000142798|-|chr1:g.22201203:G>C',, ENSG00000142798|-|chr1:g.22175254:G>C',, ENSG00000142798|-|chr1:g.22178110:C>T',, ENSG00000142798|-|chr1:g.22149941:G>C',, ENSG000…	ENSG00000142798	1	HGNC:5273	335021.647	529311.384	903710.78	497514.784	421684.151	361591.596	505751.66500000004	212481.44400000002	16514.5792	8354.3593	0
EEIQETQTPTHSR	1	Pat_32_FT.18991.18991.3	ENSG00000155438|NIFK, ENSG00000155438|-|chr2:g.122494419:G>T']	ENSG00000155438	1	HGNC:17838	12015.651000000002	23345.125	39853.8	26339.695	21321.07	31141.162	34529.902	16953.3	0	0	0
VDIETPNLEGTLTGPR	3	Pat_32_1.60466.60466.2	ENSG00000124942|AHNAK, ENSG00000124942|-|chr11:g.62295776:T>G',, ENSG00000124942|-|chr11:g.62290365:T>C',, ENSG00000124942|-|chr11:g.62295549:C>T',, ENSG00000124942|-|chr11:g.62296271:G>A',, ENSG00000124942|-|chr11:g.62287549:C>T',, ENSG00000124942|-|chr11:g.62300583:C>T',, ENSG00000124942|-|chr11:g.62294188:T>G',, ENSG00000124942|-|chr11:g.62299055:T>C',, ENSG00000124942|-|chr11:g.62285441:A>G',…	ENSG00000124942	1	HGNC:347	54113.14200000001	89350.42500000002	118986.787	161194.06800000003	59896.228	60639.151000000005	72048.235	48605.259	1406.3952	0	0
SLGSNQECGSSK	1	Pat_32_1.25538.25538.2	ENSG00000133816|MICAL2, ENSG00000133816|+|chr11:g.12262681:C>T',, ENSG00000133816|+|chr11:g.12262681:C>T']	ENSG00000133816	1	HGNC:24693	28764.78	63127.234000000004	32339.158	22041.975	30902.52	76722.3	18493.83	32200.244	0	0	0
QASDTGSNDAHNK	1	Pat_32_1.9994.9994.3	ENSG00000153113|CAST, ENSG00000153113|+|chr5:g.96031550:C>G',, ENSG00000153113|+|chr5:g.96031550:C>G']	ENSG00000153113	1	HGNC:1515	20629.307	12209.876	16653.139	36282.785	7424.346	11973.063	9202.943000000001	4524.3345	0	0	0
DSDAGSSTPTTSTR	1	Pat_32_FT.8769.8769.2	ENSG00000127616|SMARCA4, ENSG00000127616|+|chr19:g.11096925:C>T',, ENSG00000127616|+|chr19:g.11141516:C>T',, ENSG00000127616|+|chr19:g.11141553:A>T',, ENSG00000127616|+|chr19:g.11132513:C>T',, ENSG00000127616|+|chr19:g.11134241:C>A',, ENSG00000127616|+|chr19:g.11136162:C>T',, ENSG00000127616|+|chr19:g.11132542:G>A',, ENSG00000127616|+|chr19:g.11141426:C>T',, ENSG00000127616|+|chr19:g.11123721:G>A…	ENSG00000127616	1	HGNC:11100	7248.335999999999	15397.288	6591.0740000000005	8082.2153	13485.777	31223.836	6385.7188	9243.157	0	0	0
TPTPEPAEVETR	2	Pat_32_1.35969.35969.2	ENSG00000115216|NRBP1, ENSG00000115216|+|chr2:g.27656237:C>T',, ENSG00000115216|+|chr2:g.27656237:C>T']	ENSG00000115216	1	HGNC:7993	54874.570999999996	103196.668	86368.143	74777.708	86393.84599999999	141859.007	69201.61300000001	70798.621	0	2321.38234	0
GGELVYTDSEAR	3	Pat_32_1.34680.34680.2	ENSG00000178209|PLEC, ENSG00000178209|-|chr8:g.145008183:C>T',, ENSG00000178209|-|chr8:g.144995759:G>A',, ENSG00000178209|-|chr8:g.145016667:C>T',, ENSG00000178209|-|chr8:g.144994888:G>A',, ENSG00000178209|-|chr8:g.144996236:C>G',, ENSG00000178209|-|chr8:g.145010020:G>A',, ENSG00000178209|-|chr8:g.144996968:C>T',, ENSG00000178209|-|chr8:g.144990901:C>T',, ENSG00000178209|-|chr8:g.145001648:C>T',,…	ENSG00000178209	1	HGNC:9069	207607.838	775551.173	526534.74	385942.19	347527.455	348173.46	243725.89	168514.278	5951.1988	5222.6173	0
VYAYYNLEESCTR	2	Pat_32_2.47884.47884.2	ENSG00000125730|C3, ENSG00000125730|-|chr19:g.6697558:C>A',, ENSG00000125730|-|chr19:g.6707931:C>T',, ENSG00000125730|-|chr19:g.6697682:C>T']	ENSG00000125730	1	HGNC:1318	33630.167	115238.182	108576.07800000001	43508.837	66656.283	106631.556	50640.583	42236.388999999996	0	0	0
ELEDSSGDQGR	1	Pat_32_FT.12759.12759.2	ENSG00000171103|TRMT61B, ENSG00000171103|-|chr2:g.29092588:C>T',, ENSG00000171103|-|chr2:g.29092713:G>C',, ENSG00000171103|-|chr2:g.29092713:G>C']	ENSG00000171103	1	HGNC:26070	13512.282	27793.682	21781.142999999996	13128.719	18086.75	43854.824	23056.215	29295.597999999998	786.5844	0	0
STESLQANVQR	2	Pat_32_1.27833.27833.2	ENSG00000167526|RPL13	ENSG00000167526	1	HGNC:10303	50254.7826	91384.484	56591.979999999996	126702.968	50191.447	62349.78	28985.145299999996	17416.885299999998	0	0	0
EQEELLAPADGTVELVR	3	Pat_32_FT.58134.58134.2	ENSG00000025708|TYMP, ENSG00000025708|-|chr22:g.50967741:G>A',, ENSG00000025708|-|chr22:g.50968003:C>T',, ENSG00000025708|-|chr22:g.50968003:C>T']	ENSG00000025708	1	HGNC:3148	36668.3885	54203.664	59660.119999999995	77926.224	62092.001000000004	79021.717	54925.572	39056.035	2426.2286999999997	0	0
EAEEHQETQCLR	1	Pat_32_FT.14791.14791.3	ENSG00000106538|RARRES2, ENSG00000106538|-|chr7:g.150035788:G>A',, ENSG00000106538|-|chr7:g.150035788:G>A']	ENSG00000106538	1	HGNC:9868	33817.965	51323.434	82690.45	30418.46	30049.111	43001.832	29346.917999999998	12552.553	940.26605	0	0
EAGGGGVGGPGAK	8	Pat_32_1.28638.28638.2	ENSG00000142864|SERBP1	ENSG00000142864	1	HGNC:17860	853934.1443	1933254.727	1494660.556	1665888.506	1027075.544	707968.709	763493.7406	380090.885	22390.811840000002	7205.25815	0
TLPETLDPAEYNISPETR	3	Pat_32_1.59256.59256.3	ENSG00000065518|NDUFB4	ENSG00000065518	1	HGNC:7699	287160.95900000003	492482.397	1126085.725	615118.124	451704.74199999997	272469.62	718730.9469999999	258020.908	24779.17096	13059.4173	0
VDCTANTNTCNK	4	Pat_32_1.26230.26230.2	ENSG00000167004|PDIA3, ENSG00000167004|+|chr15:g.44048944:A>T',, ENSG00000167004|+|chr15:g.44048950:G>T',, ENSG00000167004|+|chr15:g.44060755:A>T',, ENSG00000167004|+|chr15:g.44060755:A>T']	ENSG00000167004	1	HGNC:4606	108739.004	97320.734	219128.549	122034.885	144847.038	227745.37	160170.305	111036.90699999999	11399.268	3245.89944	0
AADEEAFEDNSEEYIR	2	Pat_32_FT.45462.45462.3	ENSG00000124207|CSE1L, ENSG00000124207|+|chr20:g.47711404:G>GA',, ENSG00000124207|+|chr20:g.47711481:C>T',, ENSG00000124207|+|chr20:g.47711481:C>T']	ENSG00000124207	1	HGNC:2431	69024.56999999999	171605.213	123939.23500000002	113232.01299999999	99868.11	364087.39	97502.243	138460.983	5948.5099	3725.7932	0
LSEHSSPEEEASPHQR	1	Pat_32_FT.20079.20079.4	ENSG00000131771|PPP1R1B, ENSG00000131771|+|chr17:g.37790252:G>T',, ENSG00000131771|+|chr17:g.37790145:G>A',, ENSG00000131771|+|chr17:g.37790145:G>A']	ENSG00000131771	1	HGNC:9287	11950.341	15177.163999999999	35464.11	15210.514	11874.053	26978.95	20075.686	9315.96	1128.438	0	0
GLGTDEDSLIEIICSR	4	Pat_32_1.68625.68625.3	ENSG00000182718|ANXA2, ENSG00000182718|-|chr15:g.60653205:C>A',, ENSG00000182718|-|chr15:g.60653205:C>A']	ENSG00000182718	1	HGNC:537	129789.60100000001	202392.282	448369.99799999996	318014.673	211561.63400000002	431483.05	304119.001	232851.168	4712.9253	6254.814	0
GPSCQDCDTGYTR	1	Pat_32_1.15555.15555.2	ENSG00000142798|HSPG2, ENSG00000142798|-|chr1:g.22198768:C>T',, ENSG00000142798|-|chr1:g.22159871:A>G',, ENSG00000142798|-|chr1:g.22173967:G>A',, ENSG00000142798|-|chr1:g.22178616:A>G',, ENSG00000142798|-|chr1:g.22191402:G>C',, ENSG00000142798|-|chr1:g.22175254:G>C',, ENSG00000142798|-|chr1:g.22178110:C>T',, ENSG00000142798|-|chr1:g.22149941:G>C',, ENSG00000142798|-|chr1:g.22186100:A>C']	ENSG00000142798	1	HGNC:5273	6723.2856	12846.954	36832.266	7126.3677	9161.232	6645.637	16189.428999999998	2376.716	0	0	0
CEDVNECEAQR	5	Pat_32_FT.13764.13764.2	ENSG00000163520|FBLN2, ENSG00000163520|+|chr3:g.13611835:C>T',, ENSG00000163520|+|chr3:g.13612844:C>A',, ENSG00000163520|+|chr3:g.13612226:C>G',, ENSG00000163520|+|chr3:g.13678057:A>C',, ENSG00000163520|+|chr3:g.13612279:G>A',, ENSG00000163520|+|chr3:g.13672274:G>A',, ENSG00000163520|+|chr3:g.13672274:G>A']	ENSG00000163520	1	HGNC:3601	429142.441	2023548.864	743242.305	1055802.06	587060.084	373908.51300000004	358805.468	142383.194	790.77625	0	0
ELVDEEADEAYELLSQAESWQR	2	Pat_32_2.68890.68890.3	ENSG00000112769|LAMA4, ENSG00000112769|-|chr6:g.112510369:C>T',, ENSG00000112769|-|chr6:g.112457383:G>C',, ENSG00000112769|-|chr6:g.112461075:A>C',, ENSG00000112769|-|chr6:g.112466031:C>T',, ENSG00000112769|-|chr6:g.112462654:C>T',, ENSG00000112769|-|chr6:g.112537637:C>T',, ENSG00000112769|-|chr6:g.112537637:C>T']	ENSG00000112769	1	HGNC:6484	22565.853	43977.687	51306.119999999995	36316.0545	29162.415	41602.258	33584.759999999995	29176.757	0	0	0
SNLCALCIGDEQGENK	10	Pat_32_1.52336.52336.2	ENSG00000012223|LTF, ENSG00000012223|-|chr3:g.46497330:C>T',, ENSG00000012223|-|chr3:g.46501213:T>C',, ENSG00000012223|-|chr3:g.46501268:C>T',, ENSG00000012223|-|chr3:g.46501291:C>T',, ENSG00000012223|-|chr3:g.46501291:C>T']	ENSG00000012223	1	HGNC:6720	949301.3359999999	2801006.101	1356665.366	552644.834	3357794.8970000003	1126777.847	689102.296	1237710.717	10615.2584	32819.4542	0
ATDYGPEEVCER	5	Pat_32_FT.32475.32475.2	ENSG00000196428|TSC22D2, ENSG00000196428|+|chr3:g.150127517:C>T',, ENSG00000196428|+|chr3:g.150128392:G>A',, ENSG00000196428|+|chr3:g.150128392:G>A']	ENSG00000196428	1	HGNC:29095	968524.8999999999	2089396.33	2052236.5499999998	1199087.51	1362883.6400000001	1520205.74	1130127.71	809493.48	21574.2303	20316.9937	0
CVDVDECAPPAEPCGK	2	Pat_32_1.45954.45954.3	ENSG00000077942|FBLN1, ENSG00000077942|+|chr22:g.45996220:C>CA',, ENSG00000077942|+|chr22:g.45996312:G>C',, ENSG00000077942|+|chr22:g.45928948:G>A',, ENSG00000077942|+|chr22:g.45898873:G>A',, ENSG00000077942|+|chr22:g.45898873:G>A']	ENSG00000077942	1	HGNC:3600	135054.86000000002	517195.25	291079.93	209120.882	170801.31	182069.59	158067.785	90619.776	5762.58673	2054.8054	0
AEISGVQGSETQVLR	1	Pat_32_1.46327.46327.2	ENSG00000173442|EHBP1L1, ENSG00000173442|+|chr11:g.65357637:G>A',, ENSG00000173442|+|chr11:g.65353031:C>T',, ENSG00000173442|+|chr11:g.65350727:C>T']	ENSG00000173442	1	HGNC:30682	42864.664000000004	86532.28	151379.33	81372.71	59831.504	70554.2	65556.68	31488.621	3578.3333	979.9047	0
VLAATDLDAEEEVVAGEFGSR	1	Pat_32_1.67248.67248.3	ENSG00000163161|ERCC3, ENSG00000163161|-|chr2:g.128051279:C>T',, ENSG00000163161|-|chr2:g.128050378:G>T',, ENSG00000163161|-|chr2:g.128050378:G>T']	ENSG00000163161	1	HGNC:3435	14070.442	22921.871	23141.89	21213.709	19277.494	22280.2	12692.847	13691.096000000001	0	0	0
ATPEPGDEGEPGR	2	Pat_32_FT.20401.20401.2	ENSG00000076928|ARHGEF1, ENSG00000076928|+|chr19:g.42400515:G>GCGC',, ENSG00000076928|+|chr19:g.42407891:G>T',, ENSG00000076928|+|chr19:g.42401986:C>G',, ENSG00000076928|+|chr19:g.42396779:G>A',, ENSG00000076928|+|chr19:g.42427344:C>A',, ENSG00000076928|+|chr19:g.42402157:G>A',, ENSG00000076928|+|chr19:g.42402157:G>A']	ENSG00000076928	1	HGNC:681	263772.66000000003	375162.75	461605.7	172169.9	346053.41000000003	269973.41000000003	230648.44	76291.022	9392.954399999999	0	0
SAPLPNDSQAR	12	Pat_32_1.26772.26772.2	ENSG00000150867|PIP4K2A, ENSG00000150867|-|chr10:g.22839628:T>C',, ENSG00000150867|-|chr10:g.22830752:A>C',, ENSG00000150867|-|chr10:g.22830752:A>C']	ENSG00000150867	1	HGNC:8997	1424676.469	1531142.753	963223.4430000001	1052113.121	1780292.2730000003	1126322.5269999998	953868.7880000001	457409.29500000004	15345.8305	7780.0004	0
FCVDQPTVPQTASES	2	Pat_32_1.51121.51121.2	ENSG00000106635|BCL7B	ENSG00000106635	1	HGNC:1005	49729.450600000004	72195.382	60916.894	62169.675	65875.2375	90110.64	42238.2854	43133.4445	1851.0416	0	0
SSASAPDVDDPEAFPALA	5	Pat_32_FT.58310.58310.2	ENSG00000142864|SERBP1	ENSG00000142864	1	HGNC:17860	61379.221699999995	85882.62	72521.8057	93030.9087	79873.546	116394.148	73079.6723	69977.38530000001	841.3186	1996.37377	0
QTTQDAPEEVR	1	Pat_32_FT.17930.17930.2	ENSG00000150316|CWC15	ENSG00000150316	1	HGNC:26939	23944.24	32483.702999999998	25709.395	28431.506	29945.871	38347.996	18444.49	12002.684	0	746.3743	0
TVEEAENIAVTSGVVR	3	Pat_32_1.54655.54655.3	ENSG00000173267|SNCG	ENSG00000173267	1	HGNC:11141	117078.389	328088.563	250825.972	241828.77500000002	175402.748	142852.533	249665.61500000002	105875.017	8551.47544	3783.737	0
HGSYEDAVHSGALND	3	Pat_32_2.29662.29662.3	ENSG00000120438|TCP1	ENSG00000120438	1	HGNC:11655	75636.787	95569.537	83450.092	90126.728	76753.566	86529.882	73803.591	50678.11200000001	3402.3294000000005	610.6011	0
ALAQEDQGAGEVERTSR	2	Pat_32_1.28527.28527.3	ENSG00000173898|SPTBN2, ENSG00000173898|-|chr11:g.66453407:G>A',, ENSG00000173898|-|chr11:g.66483405:A>C',, ENSG00000173898|-|chr11:g.66456311:A>G',, ENSG00000173898|-|chr11:g.66472450:G>A',, ENSG00000173898|-|chr11:g.66481603:C>T',, ENSG00000173898|-|chr11:g.66457736:C>T',, ENSG00000173898|-|chr11:g.66455054:G>T',, ENSG00000173898|-|chr11:g.66455054:G>T']	ENSG00000173898	1	HGNC:11276	50481.254	89374.587	89258.263	424414.58999999997	65632.436	134460.233	95388.695	72967.36	4904.2534	4758.60635	0
DTDSDTQDANDSSCK	3	Pat_32_FT.14615.14615.3	ENSG00000080845|DLGAP4, ENSG00000080845|+|chr20:g.35060262:G>A',, ENSG00000080845|+|chr20:g.35075332:C>T',, ENSG00000080845|+|chr20:g.35075134:C>T',, ENSG00000080845|+|chr20:g.35075134:C>T']	ENSG00000080845	1	HGNC:24476	24662.945	44679.734000000004	27322.627	23993.477000000003	32927.62	69403.4	17717.863	21754.857000000004	794.7082	1149.0283	0
NVDNAEGSDTDY	1	Pat_32_FT.22825.22825.2	ENSG00000103657|HERC1, ENSG00000103657|-|chr15:g.64067612:A>T',, ENSG00000103657|-|chr15:g.64066915:A>G',, ENSG00000103657|-|chr15:g.64026957:C>A',, ENSG00000103657|-|chr15:g.63999020:C>T',, ENSG00000103657|-|chr15:g.63916461:T>G',, ENSG00000103657|-|chr15:g.63942013:C>T',, ENSG00000103657|-|chr15:g.63970116:G>A',, ENSG00000103657|-|chr15:g.63946466:G>C',, ENSG00000103657|-|chr15:g.63972920:C>T',…	ENSG00000103657	1	HGNC:4867	13075.325	18083.486	22361.137000000002	25423.549	15926.906	24112.67	16091.923	15247.736	0	0	0
CSDGYYGDSTAGTSSDCQPCPCPGGSSCAVVPK	4	Pat_32_1.46815.46815.4	ENSG00000135862|LAMC1, ENSG00000135862|+|chr1:g.183096406:A>T',, ENSG00000135862|+|chr1:g.183085755:A>G',, ENSG00000135862|+|chr1:g.183094547:T>C',, ENSG00000135862|+|chr1:g.183091354:T>C',, ENSG00000135862|+|chr1:g.183095259:G>T',, ENSG00000135862|+|chr1:g.183097819:G>C',, ENSG00000135862|+|chr1:g.183101582:A>G',, ENSG00000135862|+|chr1:g.183086473:C>T']	ENSG00000135862	1	HGNC:6492	143577.694	423815.382	158427.039	192291.2	185000.287	121484.09	79783.8156	57006.3663	2771.3598	0	0
EAEDLDCLAAEVAA	1	Pat_32_FT.59645.59645.2	ENSG00000119333|WDR34, ENSG00000119333|-|chr9:g.131418883:C>A',, ENSG00000119333|-|chr9:g.131396659:A>T']	ENSG00000119333	1	HGNC:28296	3083.7832	4020.7812	4666.525	3140.508	3665.3962	3575.1318	2891.6707	3222.5588	0	0	0
ILYEEVDESEVEVIHVPSPALEER	4	Pat_32_1.67666.67666.3	ENSG00000142002|DPP9, ENSG00000142002|-|chr19:g.4682727:C>T',, ENSG00000142002|-|chr19:g.4682831:G>A',, ENSG00000142002|-|chr19:g.4704244:C>T',, ENSG00000142002|-|chr19:g.4702656:C>T',, ENSG00000142002|-|chr19:g.4702656:C>T']	ENSG00000142002	1	HGNC:18648	43908.0165	66737.527	75498.54500000001	79537.29800000001	59448.173	70194.377	58189.84450000001	39281.6239	958.8787	0	0
SVDALDDLTPPSTAESGSR	4	Pat_32_1.53138.53138.2	ENSG00000105699|LSR, ENSG00000105699|+|chr19:g.35739900:G>T',, ENSG00000105699|+|chr19:g.35741361:C>T',, ENSG00000105699|+|chr19:g.35757868:G>A',, ENSG00000105699|+|chr19:g.35757868:G>A']	ENSG00000105699	1	HGNC:29572	164225.3664	339260.7947	296676.361	334949.86100000003	294080.778	394666.501	253748.8615	279963.746	12945.651300000001	10034.213	0
DTEDQEDQVDPR	4	Pat_32_FT.15708.15708.2	ENSG00000115718|PROC, ENSG00000115718|+|chr2:g.128186331:G>A',, ENSG00000115718|+|chr2:g.128186235:G>A',, ENSG00000115718|+|chr2:g.128180750:G>C',, ENSG00000115718|+|chr2:g.128186287:A>G',, ENSG00000115718|+|chr2:g.128186287:A>G']	ENSG00000115718	1	HGNC:9451	92291.16500000001	174111.287	152221.46	113795.907	92936.944	138159.885	74026.01000000001	55512.630999999994	3352.1998000000003	1364.5382	0
CDCTPCGTEACDPHSGHCLCK	2	Pat_32_1.35265.35265.4	ENSG00000130702|LAMA5, ENSG00000130702|-|chr20:g.60912928:C>T',, ENSG00000130702|-|chr20:g.60886269:G>A',, ENSG00000130702|-|chr20:g.60902628:C>A',, ENSG00000130702|-|chr20:g.60894013:C>T',, ENSG00000130702|-|chr20:g.60885597:C>G',, ENSG00000130702|-|chr20:g.60900586:G>A',, ENSG00000130702|-|chr20:g.60899242:C>T',, ENSG00000130702|-|chr20:g.60892429:G>T',, ENSG00000130702|-|chr20:g.60903921:A>G',…	ENSG00000130702	1	HGNC:6485	51017.579999999994	84467.968	112074.93549999999	73310.01299999999	55214.4503	51245.013	84790.41	32611.6161	4290.549	0	0
TNNLETGPSTR	3	Pat_32_1.20500.20500.2	ENSG00000127831|VIL1, ENSG00000127831|+|chr2:g.219305476:A>G',, ENSG00000127831|+|chr2:g.219297272:G>T',, ENSG00000127831|+|chr2:g.219314009:C>G',, ENSG00000127831|+|chr2:g.219314009:C>G']	ENSG00000127831	1	HGNC:12690	43711.3532	194416.348	88457.67480000001	62402.903600000005	55626.218	357247.226	73104.3485	100269.90299999999	2449.3843	2162.21316	0
TAVPSPVEAAAASDPAAAR	4	Pat_32_1.50442.50442.3	ENSG00000139977|NAA30, ENSG00000139977|+|chr14:g.57876164:G>A',, ENSG00000139977|+|chr14:g.57863486:A>G',, ENSG00000139977|+|chr14:g.57863486:A>G']	ENSG00000139977	1	HGNC:19844	315162.29600000003	616694.218	1126642.116	680468.924	437604.335	411932.027	443816.906	290024.168	22652.4402	799.2755	0
CVDVNECETGVHR	6	Pat_32_1.28552.28552.3	ENSG00000163520|FBLN2, ENSG00000163520|+|chr3:g.13611835:C>T',, ENSG00000163520|+|chr3:g.13612844:C>A',, ENSG00000163520|+|chr3:g.13612226:C>G',, ENSG00000163520|+|chr3:g.13678057:A>C',, ENSG00000163520|+|chr3:g.13612279:G>A',, ENSG00000163520|+|chr3:g.13672274:G>A',, ENSG00000163520|+|chr3:g.13672274:G>A']	ENSG00000163520	1	HGNC:3601	516323.372	1019655.3900000001	1274574.2	816101.5499999999	624789.759	710885.425	750548.1499999999	389676.271	18167.470400000002	10059.315	0
GAGGQGQLDVR	4	Pat_32_1.23006.23006.2	ENSG00000128591|FLNC, ENSG00000128591|+|chr7:g.128487762:C>T',, ENSG00000128591|+|chr7:g.128483582:T>C',, ENSG00000128591|+|chr7:g.128494159:C>T',, ENSG00000128591|+|chr7:g.128485123:G>A',, ENSG00000128591|+|chr7:g.128480715:G>A',, ENSG00000128591|+|chr7:g.128486412:G>A',, ENSG00000128591|+|chr7:g.128496611:G>A',, ENSG00000128591|+|chr7:g.128488745:G>A',, ENSG00000128591|+|chr7:g.128493010:C>T',,…	ENSG00000128591	1	HGNC:3756	224679.004	607334.787	826230.226	372790.49	329103.763	164933.85400000002	256636.082	83789.3669	5229.6741	2391.8433	0
ASSSILIDESEPTTNIQIR	4	Pat_32_1.55937.55937.2	ENSG00000088833|NSFL1C	ENSG00000088833	1	HGNC:15912	152267.46300000002	242060.421	243410.50300000003	304337.264	311383.799	596397.2910000001	294178.569	245504.597	11482.703	7107.8996	0
TVETRDGQVINETSQHHDDLE	32	Pat_32_FT.37316.37316.4	ENSG00000026025|VIM, ENSG00000026025|+|chr10:g.17271887:G>A',, ENSG00000026025|+|chr10:g.17271555:G>A',, ENSG00000026025|+|chr10:g.17277329:G>T',, ENSG00000026025|+|chr10:g.17277329:G>T']	ENSG00000026025	1	HGNC:12692	3744637.4249999993	6651639.569	6026777.977000002	5836067.056	3939392.3030000003	4700902.613999999	3258335.979	1821381.8919999995	74308.7046	54249.899999999994	0
DLTQTASSTAR	2	Pat_32_1.23120.23120.2	ENSG00000138119|MYOF, ENSG00000138119|-|chr10:g.95168639:T>G',, ENSG00000138119|-|chr10:g.95147609:G>A',, ENSG00000138119|-|chr10:g.95111455:T>A',, ENSG00000138119|-|chr10:g.95072940:G>A',, ENSG00000138119|-|chr10:g.95085678:G>A',, ENSG00000138119|-|chr10:g.95211838:C>A',, ENSG00000138119|-|chr10:g.95159187:C>T',, ENSG00000138119|-|chr10:g.95159187:C>T']	ENSG00000138119	1	HGNC:3656	52325.534	97670.526	83025.95	60546.467	43553.479999999996	47203.377	56414.789	51876.708999999995	996.4496	1681.4143	0
FNTANDDNVTQVR	1	Pat_32_1.40133.40133.2	ENSG00000121691|CAT, ENSG00000121691|+|chr11:g.34477621:G>A']	ENSG00000121691	1	HGNC:1516	53826.48	91031.82	59752.426	47033.297	101336.305	126795.805	49239.535	52301.91	1935.4044	1483.5217	0
QENEQLLDQNQEIR	1	Pat_32_FT.41401.41401.2	ENSG00000157992|KRTCAP3, ENSG00000157992|+|chr2:g.27666032:C>T',, ENSG00000157992|+|chr2:g.27666032:C>T']	ENSG00000157992	1	HGNC:28943	47646.332	31837.877	33129.453	10056.067	29206.975	73376.12	24233.443	35679.902	0	701.50964	0
NEEDAAELVALAQAVNAR	4	Pat_32_1.68289.68289.3	ENSG00000130985|UBA1, ENSG00000130985|+|chrX:g.47063064:G>A',, ENSG00000130985|+|chrX:g.47063064:G>A']	ENSG00000130985	1	HGNC:12469	194326.793	251929.084	193628.145	215735.254	239315.416	315562.031	136433.25699999998	140475.46	7994.5454	3320.0712	0
AAQAPDGASEPR	1	Pat_32_FT.16141.16141.2	ENSG00000186716|BCR, ENSG00000186716|+|chr22:g.23626215:C>T',, ENSG00000186716|+|chr22:g.23656252:C>A',, ENSG00000186716|+|chr22:g.23523517:G>C',, ENSG00000186716|+|chr22:g.23615945:C>T',, ENSG00000186716|+|chr22:g.23615945:C>T']	ENSG00000186716	1	HGNC:1014	17517.308999999997	31503.484	38843.383	21929.568	17509.1	20073.766	28202.176	14322.286	1087.1652	0	0
QPSSPSGEGDGGELSPQGVSK	1	Pat_32_1.43778.43778.3	ENSG00000131378|RFTN1, ENSG00000131378|-|chr3:g.16368371:GCACTTCGA>G',, ENSG00000131378|-|chr3:g.16411647:C>T',, ENSG00000131378|-|chr3:g.16450919:G>A',, ENSG00000131378|-|chr3:g.16475502:C>T',, ENSG00000131378|-|chr3:g.16475451:G>A',, ENSG00000131378|-|chr3:g.16475451:G>A']	ENSG00000131378	1	HGNC:30278	47106.1	61138.695	74706.3	43753.94	69242.76	54848.113	55543.04	38553.582	4035.3176	1284.7434	0
CATITPDEAR	5	Pat_32_1.27918.27918.2	ENSG00000182054|IDH2, ENSG00000182054|-|chr15:g.90631883:A>G',, ENSG00000182054|-|chr15:g.90645544:T>C']	ENSG00000182054	1	HGNC:5383	373704.31700000004	255341.663	220851.2	156719.27500000002	529264.9400000001	401225.341	204791.637	143021.06699999998	6137.8363	2336.8688	0
GDVTAEEAAGASPAK	7	Pat_32_FT.40193.40193.2	ENSG00000175130|MARCKSL1, ENSG00000175130|-|chr1:g.32800671:C>T']	ENSG00000175130	1	HGNC:7142	1331772.866	1305971.601	1527055.4800000002	1160966.492	1479426.3280000002	2847438.895	980800.142	1481061.068	15727.8694	47559.36744	0
SVQQEPQNGGAPCPPLEER	3	Pat_32_1.41942.41942.3	ENSG00000164764|SBSPON, ENSG00000164764|-|chr8:g.73982172:G>A']	ENSG00000164764	1	HGNC:30362	148836.512	316668.61	257628.965	218376.813	184822.879	210823.22400000002	175774.176	149587.86800000002	9759.1541	2419.30716	0
SSGGSYRDSYDSYATHNE	2	Pat_32_1.22880.22880.3	ENSG00000099622|CIRBP	ENSG00000099622	1	HGNC:1982	51858.212	28424.7165	9794.654	41159.225600000005	40003.603	94757.623	10447.431859999999	30744.983	0	0	0
TQNNLESDYLAR	1	Pat_32_1.41409.41409.2	ENSG00000115977|AAK1	ENSG00000115977	1	HGNC:19679	89829.414	113686.52	103082.49	74402.04	114621.016	97933.41	47453.816	41951.96	1603.8239999999998	1269.6218	0
LDEEEEDNEGGEWER	2	Pat_32_FT.39170.39170.2	ENSG00000184110|EIF3C	ENSG00000184110	1	HGNC:3279	74011.05799999999	95246.87299999999	108372.93	98887.61200000001	106097.967	146448.89	69340.92199999999	56801.15700000001	1492.9536	1064.0902	0
GAEASAASEEEAGPQATEPSTPSGPESGPTPASAEQNE	4	Pat_32_FT.41867.41867.5	ENSG00000175130|MARCKSL1, ENSG00000175130|-|chr1:g.32800671:C>T']	ENSG00000175130	1	HGNC:7142	38870.635	38240.7423	48981.41670000001	19142.967	63946.028	79354.799	28542.3135	38078.6048	0	0	0
DSPQSLTDESCSEK	4	Pat_32_1.39350.39350.2	ENSG00000115648|MLPH, ENSG00000115648|+|chr2:g.238434285:C>G',, ENSG00000115648|+|chr2:g.238461010:C>T',, ENSG00000115648|+|chr2:g.238461010:C>T']	ENSG00000115648	1	HGNC:29643	923075.3800000001	210067.29200000002	395651.9199999999	168339.0162	519768.98000000004	170146.76	192802.153	93944.17800000001	7201.4216	1626.6029	0
TSDDTPNHGCEDASDTSLLGVLPASEATK	3	Pat_32_2.58758.58758.4	ENSG00000177675|CD163L1, ENSG00000177675|-|chr12:g.7548961:C>A',, ENSG00000177675|-|chr12:g.7525919:C>T',, ENSG00000177675|-|chr12:g.7548739:C>T',, ENSG00000177675|-|chr12:g.7548970:G>A',, ENSG00000177675|-|chr12:g.7548970:G>A']	ENSG00000177675	1	HGNC:30375	87413.637	60370.626	69100.0062	63042.87670000001	74849.3494	52753.5365	45630.2834	30550.3743	1240.3387	0	0
TGEPDEEEGTFR	1	Pat_32_FT.26350.26350.2	ENSG00000266964|FXYD1	ENSG00000266964	1	HGNC:4025	35345.984	117239.53	96438.15	54514.187999999995	47735.277	33868.277	40918.93	14430.358	1268.7217	879.4674	0
AASGPGPEQEASFTVTVPPSEGSSYR	1	Pat_32_1.51987.51987.3	ENSG00000142798|HSPG2, ENSG00000142798|-|chr1:g.22198768:C>T',, ENSG00000142798|-|chr1:g.22159871:A>G',, ENSG00000142798|-|chr1:g.22173967:G>A',, ENSG00000142798|-|chr1:g.22178616:A>G',, ENSG00000142798|-|chr1:g.22191402:G>C',, ENSG00000142798|-|chr1:g.22201203:G>C',, ENSG00000142798|-|chr1:g.22175254:G>C',, ENSG00000142798|-|chr1:g.22178110:C>T',, ENSG00000142798|-|chr1:g.22149941:G>C',, ENSG000…	ENSG00000142798	1	HGNC:5273	51581.973	58137.22	50059.445	41029.594	64822.453	53993.133	38182.945	27647.5	1249.4637	1496.3909	0
VVEDDEDDFPTTR	1	Pat_32_FT.43376.43376.2	ENSG00000113163|COL4A3BP, ENSG00000113163|-|chr5:g.74715173:T>G',, ENSG00000113163|-|chr5:g.74706898:C>T',, ENSG00000113163|-|chr5:g.74695199:G>C',, ENSG00000113163|-|chr5:g.74695199:G>C']	ENSG00000113163	1	HGNC:2205	34559.293	37643.67	37487.605	33793.977	35385.402	40213.34	23281.683999999997	21276.762000000002	0	694.1494	0
AAGDVDIGDAAYYFER	5	Pat_32_1.58816.58816.2	ENSG00000184292|TACSTD2, ENSG00000184292|-|chr1:g.59042388:C>G']	ENSG00000184292	1	HGNC:11530	278935.77	361282.747	464245.38100000005	1099688.6	364259.8736	399396.81399999995	527594.872	328333.297	20102.836600000002	12858.7364	0
AEHSVDIDVDIDWPIAEQR	4	Pat_32_2.61809.61809.3	ENSG00000111726|CMAS, ENSG00000111726|+|chr12:g.22211621:T>C',, ENSG00000111726|+|chr12:g.22211621:T>C']	ENSG00000111726	1	HGNC:18290	931989.4909999999	1060148.806	484305.529	1060276.357	969896.547	1066268	285195.412	739451.493	0	34358.882	0
CEEDEEFTCR	3	Pat_32_FT.25243.25243.2	ENSG00000122194|PLG, ENSG00000122194|+|chr6:g.161139389:G>A',, ENSG00000122194|+|chr6:g.161152819:C>T',, ENSG00000122194|+|chr6:g.161143530:A>G',, ENSG00000122194|+|chr6:g.161127603:G>C',, ENSG00000122194|+|chr6:g.161158022:A>C']	ENSG00000122194	1	HGNC:9071	55175.365000000005	176424.737	160075.168	82070.045	102557.007	145170.18300000002	110808.63299999999	80656.193	3198.0183	2553.0186599999997	0
GTASADVSTDTR	2	Pat_32_FT.14757.14757.2	ENSG00000175595|ERCC4, ENSG00000175595|+|chr16:g.14042109:A>G']	ENSG00000175595	1	HGNC:3436	38155.298	44497.968	81618.70000000001	57551.023499999996	51818.473	57375.291	70496.375	28426.7877	2501.24	0	0
SLEEQDQETLR	3	Pat_32_FT.31765.31765.2	ENSG00000132688|NES, ENSG00000132688|-|chr1:g.156641537:C>T',, ENSG00000132688|-|chr1:g.156639980:G>A',, ENSG00000132688|-|chr1:g.156641143:G>A',, ENSG00000132688|-|chr1:g.156639962:C>T',, ENSG00000132688|-|chr1:g.156640235:C>A']	ENSG00000132688	1	HGNC:7756	447314.208	312370.72599999997	467879.13	246965.432	345869.176	435328.579	220736.405	140022.185	1421.4757	0	0
VSGQGLHEGHTFEPAEFIIDTR	7	Pat_32_2.59603.59603.4	ENSG00000196924|FLNA, ENSG00000196924|-|chrX:g.153581155:C>T',, ENSG00000196924|-|chrX:g.153590917:G>C',, ENSG00000196924|-|chrX:g.153590917:G>C']	ENSG00000196924	1	HGNC:3754	331129.167	618723.37	1025616.9519999999	665406.104	435587.37	371017.14400000003	430973.736	227911.15399999998	16642.6767	3838.1193999999996	0
SSQSSSQQFSGIGR	3	Pat_32_9.60548.60548.2	ENSG00000100201|DDX17	ENSG00000100201	1	HGNC:2740	18284.125	16248.8297	7355.4303	10196.2736	19174.366	25924.885	10301.1777	11318.5771	0	0	0
AYTGFSSNSER	3	Pat_32_2.28738.28738.2	ENSG00000115241|PPM1G	ENSG00000115241	1	HGNC:9278	39932.3104	69324.613	73040.75200000001	55333.2336	68438.781	125159.754	63314.2804	58576.8205	1195.3446	1276.2605	0
QAEQLSAAGEGGDAGR	2	Pat_32_FT.23245.23245.2	ENSG00000115946|PNO1	ENSG00000115946	1	HGNC:32790	54471.299	114763.305	96671.121	68346.34999999999	89900.08	193138.70799999998	92349.175	112573.056	1568.9951	3994.8613299999997	0
ISAEGGEQVER	6	Pat_32_FT.26036.26036.2	ENSG00000128335|APOL2, ENSG00000128335|-|chr22:g.36624231:C>T',, ENSG00000128335|-|chr22:g.36629466:T>A',, ENSG00000128335|-|chr22:g.36623979:G>A',, ENSG00000128335|-|chr22:g.36623979:G>A']	ENSG00000128335	1	HGNC:619	1140290.485	1327143.143	1504674.264	1091351.215	3341727.52	1578756.2969999998	1016457.2699999999	878207.462	12856.389200000001	11155.3799	0
GCPPDDIENPR	1	Pat_32_FT.30456.30456.2	ENSG00000150093|ITGB1, ENSG00000150093|-|chr10:g.33199288:C>T',, ENSG00000150093|-|chr10:g.33195447:G>T']	ENSG00000150093	1	HGNC:6153	27515.397999999997	62483.727	89236.39	40437.945	34593.355	44670.844000000005	42259.344000000005	19888.72	770.2707	0	0
SPDFTNENPLETR	12	Pat_32_1.49565.49565.2	ENSG00000163399|ATP1A1, ENSG00000163399|+|chr1:g.116942154:A>G',, ENSG00000163399|+|chr1:g.116944177:A>T',, ENSG00000163399|+|chr1:g.116932133:G>T',, ENSG00000163399|+|chr1:g.116930037:T>G',, ENSG00000163399|+|chr1:g.116930037:T>G']	ENSG00000163399	1	HGNC:799	1777480.091	2496927.0300000003	2729734.562	2214832.88	1940486.699	5175500.725	1354406.8969999999	948698.423	22532.78175	7598.230199999999	0
SAAQAAAQTNSNAAGK	14	Pat_32_2.27124.27124.3	ENSG00000142864|SERBP1	ENSG00000142864	1	HGNC:17860	324543.401	203941.7784	121415.1613	539128.591	192673.6837	124192.84700000002	124893.09999999999	61196.3047	3967.32	1228.1203	0
ELLSDTAHLNETHCAR	1	Pat_32_1.43441.43441.4	ENSG00000115648|MLPH, ENSG00000115648|+|chr2:g.238434285:C>G',, ENSG00000115648|+|chr2:g.238461010:C>T',, ENSG00000115648|+|chr2:g.238461010:C>T']	ENSG00000115648	1	HGNC:29643	93121.24	71185.94	134193.72	124265.1	83166.94	69039.42	121054.26	69831.88	6491.454000000001	2042.7264	0
REGGDGEEQDVGDAGR	1	Pat_32_FT.9597.9597.3	ENSG00000130764|LRRC47, ENSG00000130764|-|chr1:g.3712929:C>A']	ENSG00000130764	1	HGNC:29207	6080.5073	8561.341	14717.375	12709.987	12065.587	11177.491000000002	12784.926000000001	4623.899	0	0	0
AVYEDRPPGSVVPTSAAEASR	1	Pat_32_1.45145.45145.3	ENSG00000101940|WDR13	ENSG00000101940	1	HGNC:14352	89202.3	89641.56	102502.49	160333.69	76802.445	91768.41	96256.33	40199.633	6220.8047	1461.8431	0
DCAVKPCQSDEVPDGIK	2	Pat_32_2.48964.48964.3	ENSG00000197930|ERO1A, ENSG00000197930|-|chr14:g.53119800:G>C']	ENSG00000197930	1	HGNC:13280	142950.615	132192.28	154749.08000000002	170831.394	162124.53	221726.276	94826.512	125708.12700000001	3428.4894000000004	5778.4023	0
GETGDDGRDGVGSEGR	4	Pat_32_FT.8310.8310.3	ENSG00000163359|COL6A3, ENSG00000163359|-|chr2:g.238249544:GA>G',, ENSG00000163359|-|chr2:g.238280477:G>A',, ENSG00000163359|-|chr2:g.238283189:G>A',, ENSG00000163359|-|chr2:g.238296320:C>T',, ENSG00000163359|-|chr2:g.238253406:C>T',, ENSG00000163359|-|chr2:g.238247734:C>G',, ENSG00000163359|-|chr2:g.238283510:C>T',, ENSG00000163359|-|chr2:g.238280852:G>A',, ENSG00000163359|-|chr2:g.238289588:G>A…	ENSG00000163359	1	HGNC:2213	167864.8093	402201.5823	1725512.105	329129.218	270713.9365	81371.72810000001	623063.827	63089.0648	14284.3676	0	0
VAQPGPLEPEEPR	6	Pat_32_1.45327.45327.2	ENSG00000198171|DDRGK1, ENSG00000198171|-|chr20:g.3172304:G>T']	ENSG00000198171	1	HGNC:16110	677121.6869999999	937094.283	554827.133	644737.524	898223.9820000001	1191288.301	426731.22399999993	389745.069	11911.117199999999	15412.4208	0
AGVTEETEFAEADQDFSDENR	1	Pat_32_FT.49149.49149.3	ENSG00000166377|ATP9B, ENSG00000166377|+|chr18:g.77090075:G>A',, ENSG00000166377|+|chr18:g.77107814:G>C',, ENSG00000166377|+|chr18:g.77089292:T>C',, ENSG00000166377|+|chr18:g.77089292:T>C']	ENSG00000166377	1	HGNC:13541	8661.563	12869.987	13231.472	9409.288	9593.466	8795.258	7369.263000000001	5742.9976	0	0	0
ACNAIEDAQSTR	1	Pat_32_1.28131.28131.2	ENSG00000129003|VPS13C, ENSG00000129003|-|chr15:g.62276026:T>C',, ENSG00000129003|-|chr15:g.62237976:G>T',, ENSG00000129003|-|chr15:g.62209730:C>A',, ENSG00000129003|-|chr15:g.62212293:C>T',, ENSG00000129003|-|chr15:g.62212363:C>A',, ENSG00000129003|-|chr15:g.62214166:G>C',, ENSG00000129003|-|chr15:g.62214199:C>T',, ENSG00000129003|-|chr15:g.62214787:C>T',, ENSG00000129003|-|chr15:g.62219469:C>T'…	ENSG00000129003	1	HGNC:23594	24180.346	27247.558999999997	30333.486	32657.193	26110.896	30522.021	19015.725	10592.733	0	0	0
SNEEEETSDSSLEK	4	Pat_32_FT.31243.31243.3	ENSG00000197321|SVIL, ENSG00000197321|-|chr10:g.29760115:TC>T',, ENSG00000197321|-|chr10:g.29782177:C>T',, ENSG00000197321|-|chr10:g.29777660:T>G',, ENSG00000197321|-|chr10:g.29812422:C>A',, ENSG00000197321|-|chr10:g.29784072:G>C',, ENSG00000197321|-|chr10:g.29770643:C>T',, ENSG00000197321|-|chr10:g.29840037:C>A',, ENSG00000197321|-|chr10:g.29747379:G>A',, ENSG00000197321|-|chr10:g.29812380:C>A',…	ENSG00000197321	1	HGNC:11480	86475.67199999999	209330.26	190712.18	249064.74	119433.68599999999	291980.53	110727.944	97487.73199999999	2180.4995	2923.2029000000002	0
DGGNQEVEIAR	3	Pat_32_FT.25270.25270.2	ENSG00000114302|PRKAR2A	ENSG00000114302	1	HGNC:9391	239034.86	294564.9	357108.43	223597.28	260786.86599999998	478675.48	163699.514	125066.286	6899.3429	2546.8923	0
VNVPEESRNGETSPR	4	Pat_32_1.28642.28642.3	ENSG00000148700|ADD3, ENSG00000148700|+|chr10:g.111893147:G>T',, ENSG00000148700|+|chr10:g.111893147:G>T']	ENSG00000148700	1	HGNC:245	301281.88100000005	334497.027	348121.774	403759.32	329865.643	835436.29	258801.257	184594.278	4751.4879	6398.7616	0
IIEDGDGAGAGTTVNNLEETPVIENR	2	Pat_32_FT.55837.55837.3	ENSG00000078674|PCM1, ENSG00000078674|+|chr8:g.17830005:G>A',, ENSG00000078674|+|chr8:g.17867185:A>T',, ENSG00000078674|+|chr8:g.17823629:G>A',, ENSG00000078674|+|chr8:g.17842997:A>G',, ENSG00000078674|+|chr8:g.17842997:A>G']	ENSG00000078674	1	HGNC:8727	26434.035499999998	32529.770500000002	31386.971999999998	35677.6713	27491.444399999997	30709.198299999996	22624.398200000003	19639.447999999997	1303.1262	801.3969	0
SGDNLAEENSRDENR	1	Pat_32_FT.12548.12548.3	ENSG00000070882|OSBPL3, ENSG00000070882|-|chr7:g.24843971:C>A',, ENSG00000070882|-|chr7:g.24911670:C>A',, ENSG00000070882|-|chr7:g.24854700:T>C',, ENSG00000070882|-|chr7:g.24849465:A>C',, ENSG00000070882|-|chr7:g.24849465:A>C']	ENSG00000070882	1	HGNC:16370	164347.78	264032.88	95044.414	123152.45	213055.45	350722	55468.48	89323.766	0	0	0
TFEHVTSEIGAEEAEEVGVEHLLR	5	Pat_32_2.64058.64058.4	ENSG00000103035|PSMD7, ENSG00000103035|+|chr16:g.74334057:T>C',, ENSG00000103035|+|chr16:g.74334057:T>C']	ENSG00000103035	1	HGNC:9565	85648.109	128167.23799999998	138367.56	146792.717	94976.277	83097.152	87391.30799999999	51279.316000000006	2756.38056	0	0
SHTEEDCTEELFDFLHAR	2	Pat_32_1.63553.63553.4	ENSG00000173660|UQCRH	ENSG00000173660	1	HGNC:12590	25648.699500000002	40953.531	46243.265	38533.873	37201.441999999995	34304.53	36525.14000000001	29178.699999999997	866.4190699999999	0	0
VAVVTYNNEVTTEIR	30	Pat_32_1.52743.52743.2	ENSG00000163359|COL6A3, ENSG00000163359|-|chr2:g.238249544:GA>G',, ENSG00000163359|-|chr2:g.238280477:G>A',, ENSG00000163359|-|chr2:g.238283189:G>A',, ENSG00000163359|-|chr2:g.238296320:C>T',, ENSG00000163359|-|chr2:g.238253406:C>T',, ENSG00000163359|-|chr2:g.238247734:C>G',, ENSG00000163359|-|chr2:g.238283510:C>T',, ENSG00000163359|-|chr2:g.238280852:G>A',, ENSG00000163359|-|chr2:g.238289588:G>A…	ENSG00000163359	1	HGNC:2213	3702466.7449999996	5375154.339000002	12925773.143000001	7519095.862000002	4273693.030000001	1961085.2249999999	4732349.996000002	1134166.7001999998	81104.91056000002	8688.639799999999	0
ASDAEGDVAALNR	2	Pat_32_FT.37914.37914.3	ENSG00000167460|TPM4, ENSG00000167460|+|chr19:g.16192795:C>T',, ENSG00000167460|+|chr19:g.16192795:C>T']	ENSG00000167460	1	HGNC:12013	70329.45300000001	100604	132850.978	93268.462	69600.198	57567.776999999995	144894.547	60505.231	5475.5526500000005	0	0
SVGGSGGGSFGDNLVTR	2	Pat_32_2.45223.45223.2	ENSG00000160789|LMNA, ENSG00000160789|+|chr1:g.156084902:G>A',, ENSG00000160789|+|chr1:g.156104629:C>T',, ENSG00000160789|+|chr1:g.156106151:G>A',, ENSG00000160789|+|chr1:g.156106776:G>A',, ENSG00000160789|+|chr1:g.156106776:G>A']	ENSG00000160789	1	HGNC:6636	72719.774	70249.272	76150.621	75259.291	50551.697	46400.895000000004	40845.587	19859.690599999998	927.6559	0	0
GGETDEFSNVR	1	Pat_32_FT.30118.30118.2	ENSG00000107897|ACBD5, ENSG00000107897|-|chr10:g.27508709:C>T',, ENSG00000107897|-|chr10:g.27497177:G>A',, ENSG00000107897|-|chr10:g.27508721:C>A',, ENSG00000107897|-|chr10:g.27508721:C>A']	ENSG00000107897	1	HGNC:23338	37865.258	48157.863	84664.68	71673.23	44616.387	157698.88	60290.76	44206.414000000004	2134.0583	0	0
IAQSDYIPTQQDVLR	3	Pat_32_1.53460.53460.2	ENSG00000114353|GNAI2	ENSG00000114353	1	HGNC:4385	88653.041	150123.94799999997	181462.90099999998	121318.51800000001	159606.452	161490.635	150001.38	71895.486	2883.3444	1612.44263	0
SLSEGHPTAQHEK	9	Pat_32_1.22736.22736.3	ENSG00000072778|ACADVL	ENSG00000072778	1	HGNC:92	1032697.4696999999	1455239.9786999999	1722277.071	1035246.4303	1336014.9863999998	953435.9970000001	899923.5709999999	949585.9465	21211.655	35886.824	0
SEAPNWATQDSGFY	3	Pat_32_1.51918.51918.2	ENSG00000104408|EIF3E, ENSG00000104408|-|chr8:g.109229610:G>A',, ENSG00000104408|-|chr8:g.109241340:T>G',, ENSG00000104408|-|chr8:g.109241340:T>G']	ENSG00000104408	1	HGNC:3277	134875.812	264905.953	180659.31000000003	194907.16	178033.282	241600.296	158920.37900000002	152188.935	5303.0504	4992.57186	0
ELTNQQEASVER	2	Pat_32_FT.26306.26306.2	ENSG00000204843|DCTN1, ENSG00000204843|-|chr2:g.74598279:C>A',, ENSG00000204843|-|chr2:g.74598690:C>A',, ENSG00000204843|-|chr2:g.74593929:G>A',, ENSG00000204843|-|chr2:g.74604790:T>C',, ENSG00000204843|-|chr2:g.74604790:T>C']	ENSG00000204843	1	HGNC:2711	171960.75699999998	260319.39	332041.97	208986.49	221940.47999999998	299765.676	213377.8	180691.27000000002	6048.9194	7472.975300000001	0
ECPGIEPVCVDLGDWEATER	6	Pat_32_1.62621.62621.3	ENSG00000169738|DCXR	ENSG00000169738	1	HGNC:18985	661760.894	619998.176	695486.816	524669.9680000001	643759.274	769125.389	537025.6185	421767.7395	14967.005099999998	5815.9888	0
IHEGCEEPATHNALAK	3	Pat_32_1.40064.40064.4	ENSG00000141367|CLTC, ENSG00000141367|+|chr17:g.57743965:T>C',, ENSG00000141367|+|chr17:g.57737921:C>T',, ENSG00000141367|+|chr17:g.57738925:A>T',, ENSG00000141367|+|chr17:g.57743578:A>T',, ENSG00000141367|+|chr17:g.57743578:A>T']	ENSG00000141367	1	HGNC:2092	260012.407	465243.66000000003	420571.93000000005	402495.355	383587.045	313552.864	267555.105	214286.99	11635.5331	6999.29845	0
NTPEYEELCPR	6	Pat_32_FT.41124.41124.2	ENSG00000166147|FBN1, ENSG00000166147|-|chr15:g.48707952:C>T',, ENSG00000166147|-|chr15:g.48714179:C>T',, ENSG00000166147|-|chr15:g.48787415:C>T',, ENSG00000166147|-|chr15:g.48782229:G>T',, ENSG00000166147|-|chr15:g.48720553:G>T',, ENSG00000166147|-|chr15:g.48829925:T>G',, ENSG00000166147|-|chr15:g.48733923:C>A',, ENSG00000166147|-|chr15:g.48779563:G>A',, ENSG00000166147|-|chr15:g.48782264:C>A',,…	ENSG00000166147	1	HGNC:3603	641653.4909999999	1243551.3790000002	978065.244	730455.9099999999	822407.365	665853.8420000001	538486.13	325799.236	16738.1608	6146.21716	0
SQREGQGEGETQEAAAAAR	1	Pat_32_FT.12774.12774.3	ENSG00000261150|EPPK1	ENSG00000261150	1	HGNC:15577	35070.742	58645.176	29614.035	8346.99	8061.941	9235.247	8067.268	11402.336000000001	865.3926	0	0
CNCPPGLSGER	1	Pat_32_1.26771.26771.2	ENSG00000130702|LAMA5, ENSG00000130702|-|chr20:g.60912928:C>T',, ENSG00000130702|-|chr20:g.60886269:G>A',, ENSG00000130702|-|chr20:g.60902628:C>A',, ENSG00000130702|-|chr20:g.60894013:C>T',, ENSG00000130702|-|chr20:g.60885597:C>G',, ENSG00000130702|-|chr20:g.60900586:G>A',, ENSG00000130702|-|chr20:g.60899242:C>T',, ENSG00000130702|-|chr20:g.60892429:G>T',, ENSG00000130702|-|chr20:g.60903921:A>G',…	ENSG00000130702	1	HGNC:6485	33365.582	82782.42	39138.844	38311.973	42123.9	49461.734000000004	27743.39	20098.955	0	663.6595	0
SQTSQAVTGGHTQIQAGSHTETVEQDRSQTVSHGGAR	5	Pat_32_2.30547.30547.6	ENSG00000143536|CRNN, ENSG00000143536|-|chr1:g.152383111:C>G',, ENSG00000143536|-|chr1:g.152383103:A>C',, ENSG00000143536|-|chr1:g.152382817:G>T',, ENSG00000143536|-|chr1:g.152383114:G>C']	ENSG00000143536	1	HGNC:1230	15717.8956	29835.8425	21847.108399999997	151380.50929999998	26957.99483	33331.1176	25958.947499999995	15155.872199999998	0	638.64307	0
ITVEEGEESSR	2	Pat_32_FT.30546.30546.2	ENSG00000127870|RNF6, ENSG00000127870|-|chr13:g.26788398:G>T',, ENSG00000127870|-|chr13:g.26788179:G>A',, ENSG00000127870|-|chr13:g.26788179:G>A']	ENSG00000127870	1	HGNC:10069	31279.377	48202.05	51067.405999999995	47874.42	35752.07	112054.484	34371.887	41877.965	1658.1879999999999	1114.7194	0
SPDELPSAGGDGGK	1	Pat_32_1.42374.42374.2	ENSG00000131504|DIAPH1, ENSG00000131504|-|chr5:g.140896489:C>A',, ENSG00000131504|-|chr5:g.140896489:C>A']	ENSG00000131504	1	HGNC:2876	91938.086	85419.836	126744.59	94577.62	85387.77	113216.875	75489.87	54795.594000000005	1791.964	1089.0421	0
ETQSQLETER	5	Pat_32_FT.17140.17140.2	ENSG00000096696|DSP, ENSG00000096696|+|chr6:g.7578715:C>T',, ENSG00000096696|+|chr6:g.7580958:A>G',, ENSG00000096696|+|chr6:g.7581636:G>A',, ENSG00000096696|+|chr6:g.7580990:G>A',, ENSG00000096696|+|chr6:g.7585977:G>A',, ENSG00000096696|+|chr6:g.7585981:C>T',, ENSG00000096696|+|chr6:g.7580078:A>G']	ENSG00000096696	1	HGNC:3052	322509.32499999995	548428.152	467156.281	3096089.477	297374.27099999995	1823260.703	322587.302	369802.042	1155.0814	2100.9862	0
SDSRAQAVSEDAGGNEGR	7	Pat_32_FT.12676.12676.3	ENSG00000106263|EIF3B, ENSG00000106263|+|chr7:g.2419056:A>G',, ENSG00000106263|+|chr7:g.2416608:G>C',, ENSG00000106263|+|chr7:g.2416608:G>C']	ENSG00000106263	1	HGNC:3280	699893.9532999999	816754.009	255076.35109999997	657076.7760000001	1021785.638	994532.8645999999	249033.6061	485637.5973	1077.8701	8308.872	0
AAAPAPVSEAVCR	3	Pat_32_1.42296.42296.2	ENSG00000153113|CAST, ENSG00000153113|+|chr5:g.96031550:C>G',, ENSG00000153113|+|chr5:g.96031550:C>G']	ENSG00000153113	1	HGNC:1515	222212.323	280279.497	374829.38	445092.64	334560.559	461030.51	289080.833	176259.854	11631.5186	8901.7945	0
VEAAEIVEGEDSAYSVR	3	Pat_32_FT.51944.51944.2	ENSG00000128591|FLNC, ENSG00000128591|+|chr7:g.128487762:C>T',, ENSG00000128591|+|chr7:g.128483582:T>C',, ENSG00000128591|+|chr7:g.128494159:C>T',, ENSG00000128591|+|chr7:g.128485123:G>A',, ENSG00000128591|+|chr7:g.128480715:G>A',, ENSG00000128591|+|chr7:g.128486412:G>A',, ENSG00000128591|+|chr7:g.128496611:G>A',, ENSG00000128591|+|chr7:g.128488745:G>A',, ENSG00000128591|+|chr7:g.128493010:C>T',,…	ENSG00000128591	1	HGNC:3756	110752.01000000001	185576.475	214247.097	143677.586	117975.058	134393.00900000002	122437.369	81679.966	2574.6362	1821.0251	0
SDIGPARDANDPVDDR	1	Pat_32_FT.31942.31942.3	ENSG00000101161|PRPF6, ENSG00000101161|+|chr20:g.62624801:A>G',, ENSG00000101161|+|chr20:g.62624801:A>G']	ENSG00000101161	1	HGNC:15860	41787.344	54171.75	63635.613	57695.04	56384.652	84923.21	41714.67	29527.416	1374.263	882.49286	0
ILDLGITGPEGHVLSRPEEVEAEAVNR	3	Pat_32_1.65370.65370.4	ENSG00000092964|DPYSL2, ENSG00000092964|+|chr8:g.26441353:A>C',, ENSG00000092964|+|chr8:g.26441353:A>C']	ENSG00000092964	1	HGNC:3014	24478.139	29019.3765	38975.471000000005	29040.451	27024.2646	30593.214	23381.7633	21280.6506	566.7469	0	0
SVEPQDAGPLER	4	Pat_32_1.40112.40112.2	ENSG00000060491|OGFR, ENSG00000060491|+|chr20:g.61436357:G>A',, ENSG00000060491|+|chr20:g.61443766:C>T',, ENSG00000060491|+|chr20:g.61443766:C>T']	ENSG00000060491	1	HGNC:15768	440412.70800000004	609146.796	758963.578	456890.404	591723.503	753191.275	347230.01100000006	292131.7	15486.907029999998	13214.7117	0
VCETDGCSSEAK	4	Pat_32_1.25761.25761.2	ENSG00000164024|METAP1, ENSG00000164024|+|chr4:g.99956581:C>T',, ENSG00000164024|+|chr4:g.99926947:T>C',, ENSG00000164024|+|chr4:g.99950037:G>T']	ENSG00000164024	1	HGNC:15789	281561.36699999997	384414.92500000005	314512.525	641833.25	343298.963	452011.28	245974.24000000002	246115.58500000002	8754.521400000001	8275.521799999999	0
SGYHDDSDEDLLE	1	Pat_32_FT.38638.38638.2	ENSG00000134243|SORT1, ENSG00000134243|-|chr1:g.109940484:G>C',, ENSG00000134243|-|chr1:g.109897080:T>C',, ENSG00000134243|-|chr1:g.109883399:A>C',, ENSG00000134243|-|chr1:g.109883399:A>C']	ENSG00000134243	1	HGNC:11186	31008.542999999998	26351.402000000002	43627.637	32938.203	23628.336	27072.336	20431.947	13579.875	1196.5504	0	0
ETCGCCDCEK	20	Pat_32_1.17413.17413.2	ENSG00000142173|COL6A2, ENSG00000142173|+|chr21:g.47548832:T>G',, ENSG00000142173|+|chr21:g.47549181:C>A',, ENSG00000142173|+|chr21:g.47542031:G>A',, ENSG00000142173|+|chr21:g.47532345:G>A',, ENSG00000142173|+|chr21:g.47545417:G>A',, ENSG00000142173|+|chr21:g.47545417:G>A']	ENSG00000142173	1	HGNC:2212	233965.282	334069.705	759247.2750000001	411053.69	291235.092	161830.308	258394.17200000002	88290.6537	6997.200699999999	664.97687	0
TSSLDNEGPHPDLLSFE	2	Pat_32_1.59465.59465.2	ENSG00000239887|C1orf226, ENSG00000239887|+|chr1:g.162353114:C>T',, ENSG00000239887|+|chr1:g.162353114:C>T']	ENSG00000239887	1	HGNC:34351	104787.199	63368.049999999996	39262.094	67747.644	61244.740000000005	126809.56	33394.778999999995	56678.74	0	1928.9174	0
SCSGVEFSTSGHAYTDTGK	2	Pat_32_2.42742.42742.3	ENSG00000078668|VDAC3, ENSG00000078668|+|chr8:g.42259362:G>A',, ENSG00000078668|+|chr8:g.42259362:G>A']	ENSG00000078668	1	HGNC:12674	100228.726	63366.226	221617.57	168421.084	67744.369	148571.516	210298.554	63596.37500000001	9150.3786	3414.5386	0
SLGECCDVEDSTTCFNAK	2	Pat_32_1.48850.48850.3	ENSG00000145321|GC	ENSG00000145321	1	HGNC:4187	93264.99299999999	209907.70599999998	254965.005	111655.893	129002.496	154588.03999999998	126008.30500000001	101157.375	3192.9856	4164.554	0
GGGGGGPGEGFDVAK	5	Pat_32_1.46550.46550.2	ENSG00000185721|DRG1, ENSG00000185721|+|chr22:g.31807053:G>A',, ENSG00000185721|+|chr22:g.31823077:T>C',, ENSG00000185721|+|chr22:g.31822722:G>A']	ENSG00000185721	1	HGNC:3029	467584.55499999993	797717.0399999999	693151.7749999999	743235	556771.53	931106.23	565883.868	467260.473	19286.7851	20134.8145	0
AHVAGVDGPPASVVVR	1	Pat_32_2.46682.46682.3	ENSG00000114270|COL7A1, ENSG00000114270|-|chr3:g.48619919:C>T',, ENSG00000114270|-|chr3:g.48602850:C>A',, ENSG00000114270|-|chr3:g.48626375:C>T',, ENSG00000114270|-|chr3:g.48613705:G>A',, ENSG00000114270|-|chr3:g.48605933:G>A',, ENSG00000114270|-|chr3:g.48612948:G>A',, ENSG00000114270|-|chr3:g.48612948:G>A']	ENSG00000114270	1	HGNC:2214	31755.433999999997	44989.7	53095.004	75304.51	39359.863	34449.64	43792.348	28469.375	0	905.387	0
SSHYDELLAAEAR	6	Pat_32_1.43238.43238.2	ENSG00000197157|SND1, ENSG00000197157|+|chr7:g.127569289:C>T',, ENSG00000197157|+|chr7:g.127725827:G>A',, ENSG00000197157|+|chr7:g.127729551:G>A',, ENSG00000197157|+|chr7:g.127631024:G>A',, ENSG00000197157|+|chr7:g.127714674:G>A',, ENSG00000197157|+|chr7:g.127326782:C>T']	ENSG00000197157	1	HGNC:30646	1187991.412	3366709.86	2896832.453	2099178.714	1576352.514	860230.25	1458971.731	592763.904	25413.0444	1279.5674	0
QGEDAEVVCR	1	Pat_32_FT.19245.19245.2	ENSG00000154654|NCAM2, ENSG00000154654|+|chr21:g.22664427:G>A',, ENSG00000154654|+|chr21:g.22910274:C>T',, ENSG00000154654|+|chr21:g.22906953:A>T',, ENSG00000154654|+|chr21:g.22840993:T>A',, ENSG00000154654|+|chr21:g.22746187:T>C',, ENSG00000154654|+|chr21:g.22656555:G>T',, ENSG00000154654|+|chr21:g.22707896:A>C',, ENSG00000154654|+|chr21:g.22906968:C>A',, ENSG00000154654|+|chr21:g.22782659:A>C',…	ENSG00000154654	1	HGNC:7657	37716.93	59507.004	75872.4	47731.45	51681.426	38579.67	48481.23	17136.543	1160.6573	683.9212	0
TIEAEAAHGTVTR	6	Pat_32_1.28369.28369.3	ENSG00000182054|IDH2, ENSG00000182054|-|chr15:g.90631883:A>G',, ENSG00000182054|-|chr15:g.90645544:T>C',, ENSG00000182054|-|chr15:g.90645544:T>C']	ENSG00000182054	1	HGNC:5383	571326.194	313271.437	516163.41799999995	394134.82499999995	376973.659	551375.782	517859.00599999994	228884.87339999998	18577.3711	6678.70326	0
SLYASSPGGVYATR	2	Pat_32_2.42891.42891.2	ENSG00000026025|VIM, ENSG00000026025|+|chr10:g.17271887:G>A',, ENSG00000026025|+|chr10:g.17271555:G>A',, ENSG00000026025|+|chr10:g.17277329:G>T',, ENSG00000026025|+|chr10:g.17277329:G>T']	ENSG00000026025	1	HGNC:12692	100458.95300000001	90223.73000000001	52114.574	91000.36	69139.791	60597.104	70880.629	35485.515999999996	1944.4144999999999	0	0
QAPEWTEEDLSQLTR	5	Pat_32_2.56452.56452.2	ENSG00000136770|DNAJC1, ENSG00000136770|-|chr10:g.22292174:G>A',, ENSG00000136770|-|chr10:g.22292324:G>C',, ENSG00000136770|-|chr10:g.22209783:T>C']	ENSG00000136770	1	HGNC:20090	251680.677	265742.48600000003	260793.523	211166.883	432207.98900000006	494992.72699999996	211968.393	193584.66400000002	10916.2686	5739.3274	0
SADGLTASCLCPATCR	1	Pat_32_2.45002.45002.3	ENSG00000188157|AGRN, ENSG00000188157|+|chr1:g.982274:G>A',, ENSG00000188157|+|chr1:g.976930:T>G',, ENSG00000188157|+|chr1:g.982026:C>T',, ENSG00000188157|+|chr1:g.981565:A>G',, ENSG00000188157|+|chr1:g.970690:C>T',, ENSG00000188157|+|chr1:g.983023:C>T']	ENSG00000188157	1	HGNC:329	29451.234	52193.082	57420.187999999995	78946.54	40094.434	36835.344	47277.652	29536.15	2117.4226	803.7608	0
SCTTESCDFVR	8	Pat_32_1.29522.29522.2	ENSG00000110090|CPT1A, ENSG00000110090|-|chr11:g.68540846:C>T',, ENSG00000110090|-|chr11:g.68571564:C>T',, ENSG00000110090|-|chr11:g.68571569:C>T',, ENSG00000110090|-|chr11:g.68529132:G>T',, ENSG00000110090|-|chr11:g.68549389:C>T',, ENSG00000110090|-|chr11:g.68549389:C>T']	ENSG00000110090	1	HGNC:2328	829997.1943000001	782547.976	666336.6684000001	575349.028	704992.837	1334663.314	651133.29	615643.668	9900.8491	7667.0756	0
SQASADEYSYVA	2	Pat_32_1.36256.36256.2	ENSG00000108094|CUL2, ENSG00000108094|-|chr10:g.35300799:G>A',, ENSG00000108094|-|chr10:g.35320435:T>C',, ENSG00000108094|-|chr10:g.35320435:T>C']	ENSG00000108094	1	HGNC:2552	122233.655	95281.609	114442.04000000001	94820.626	136737.016	117902.523	101508.356	56924.329000000005	2909.1903	1496.71967	0
ESSQEQSSVVR	2	Pat_32_FT.12452.12452.2	ENSG00000167755|KLK6	ENSG00000167755	1	HGNC:6367	10169.5032	132060.684	28923.11	417764.97199999995	1342.0236	24424.036500000002	38645.323	9167.1067	0	0	0
QVEVHQEPGAAVPR	2	Pat_32_1.35241.35241.3	ENSG00000157637|SLC38A10, ENSG00000157637|-|chr17:g.79219741:TC>T',, ENSG00000157637|-|chr17:g.79220054:C>T',, ENSG00000157637|-|chr17:g.79220213:C>A',, ENSG00000157637|-|chr17:g.79263577:A>T']	ENSG00000157637	1	HGNC:28237	197813.46000000002	273000.56	309357.45	213541.31	271119.74	279171.22	213937.65999999997	170808.085	10706.09	8729.4712	0
AVVILVTDVSVDSVDAAADAAR	5	Pat_32_2.69334.69334.3	ENSG00000110799|VWF, ENSG00000110799|-|chr12:g.6103273:C>T',, ENSG00000110799|-|chr12:g.6061559:C>T',, ENSG00000110799|-|chr12:g.6153534:T>C',, ENSG00000110799|-|chr12:g.6076667:G>T',, ENSG00000110799|-|chr12:g.6126022:G>T',, ENSG00000110799|-|chr12:g.6103655:A>G',, ENSG00000110799|-|chr12:g.6128307:C>T',, ENSG00000110799|-|chr12:g.6166041:G>A']	ENSG00000110799	1	HGNC:12726	87236.469	270866.504	240061.034	185296.625	132257.683	138038.112	123612.2385	71449.323	7764.7128999999995	1709.16977	0
CETSASELER	2	Pat_32_FT.21177.21177.2	ENSG00000173638|SLC19A1, ENSG00000173638|-|chr21:g.46918250:CCCCTCTCACCGCCAGGGTT>C',, ENSG00000173638|-|chr21:g.46935708:G>A',, ENSG00000173638|-|chr21:g.46951465:G>A',, ENSG00000173638|-|chr21:g.46935911:C>A',, ENSG00000173638|-|chr21:g.46951812:G>A',, ENSG00000173638|-|chr21:g.46951812:G>A']	ENSG00000173638	1	HGNC:10937	90573.695	284824.894	130117.043	89532.488	127878.675	361601.67000000004	112483.379	250240.93	0	10748.1224	0
AITQEQCEAR	2	Pat_32_1.17920.17920.2	ENSG00000171298|GAA, ENSG00000171298|+|chr17:g.78086379:C>T',, ENSG00000171298|+|chr17:g.78083804:C>T',, ENSG00000171298|+|chr17:g.78083804:C>T']	ENSG00000171298	1	HGNC:4065	81203.883	74712.35500000001	156403.24	62698.189	106176.266	86988.007	91699.37899999999	34236.217000000004	2080.1196999999997	0	0
VDNALQSGNSQESVTEQDSK	2	Pat_32_FT.42816.42816.3	ENSG00000211592|IGKC, ENSG00000211592|-|chr2:g.89157104:A>C']	ENSG00000211592	1	HGNC:5716	108911.07999999999	180658.243	229396.16700000002	89366.09	179597.61	158054.57499999998	115803.395	85447.238	5168.3105	3897.57	0
ADQEEQIHPR	15	Pat_32_FT.16102.16102.2	ENSG00000050405|LIMA1, ENSG00000050405|-|chr12:g.50615952:AT>A',, ENSG00000050405|-|chr12:g.50575757:G>A',, ENSG00000050405|-|chr12:g.50575757:G>A']	ENSG00000050405	1	HGNC:24636	3644683.8079999997	1321113.534	2686918.491999999	990847.6709999999	2733045.761	3123527.8719999995	1460848.606	1421251.067	54432.9119	1632.2732	0
QAIGIEVELNEIESR	11	Pat_32_1.63016.63016.2	ENSG00000155561|NUP205, ENSG00000155561|+|chr7:g.135277913:G>T',, ENSG00000155561|+|chr7:g.135330276:G>A',, ENSG00000155561|+|chr7:g.135327981:T>A',, ENSG00000155561|+|chr7:g.135255859:G>C',, ENSG00000155561|+|chr7:g.135304190:C>T',, ENSG00000155561|+|chr7:g.135303226:C>T',, ENSG00000155561|+|chr7:g.135323425:C>T']	ENSG00000155561	1	HGNC:18658	497808.0719999999	658294.7760000001	490483.176	627900.931	533679.536	929270.4040000001	394213.04199999996	583812.8430000001	17184.1279	23710.7187	0
SDVLELTDDNFESR	55	Pat_32_1.54703.54703.2	ENSG00000167004|PDIA3, ENSG00000167004|+|chr15:g.44048944:A>T',, ENSG00000167004|+|chr15:g.44048950:G>T']	ENSG00000167004	1	HGNC:4606	61023718.78230002	32063953.519500002	23161354.436600007	25360420.9958	55556832.286	58614377.938	12168060.316100005	20998997.074500002	16460.405	64529.474740000005	0
AQPAAETTDGER	1	Pat_32_FT.11498.11498.2	ENSG00000099331|MYO9B, ENSG00000099331|+|chr19:g.17313060:T>A',, ENSG00000099331|+|chr19:g.17323067:C>T',, ENSG00000099331|+|chr19:g.17316929:G>A',, ENSG00000099331|+|chr19:g.17316802:G>A',, ENSG00000099331|+|chr19:g.17311112:A>C',, ENSG00000099331|+|chr19:g.17213329:G>A',, ENSG00000099331|+|chr19:g.17322799:G>A',, ENSG00000099331|+|chr19:g.17306023:C>A',, ENSG00000099331|+|chr19:g.17263473:C>G',…	ENSG00000099331	1	HGNC:7609	16489.914	24193.077999999998	41630.727	23948.717	24276.373	22979.78	33897.203	9790.284	949.456	0	0
ADHPPAEVTSHAASGAK	12	Pat_32_1.32561.32561.3	ENSG00000050405|LIMA1, ENSG00000050405|-|chr12:g.50615952:AT>A',, ENSG00000050405|-|chr12:g.50575757:G>A',, ENSG00000050405|-|chr12:g.50575757:G>A']	ENSG00000050405	1	HGNC:24636	984754.1809999999	542334.842	1159292.5580000002	659906.272	705956.0625	504607.36	608713.7305000001	344018.463	13553.8328	4701.64513	0
VLPEGGAQCECPLGR	1	Pat_32_1.48787.48787.3	ENSG00000188157|AGRN, ENSG00000188157|+|chr1:g.982274:G>A',, ENSG00000188157|+|chr1:g.976930:T>G',, ENSG00000188157|+|chr1:g.982026:C>T',, ENSG00000188157|+|chr1:g.981565:A>G',, ENSG00000188157|+|chr1:g.970690:C>T',, ENSG00000188157|+|chr1:g.983023:C>T']	ENSG00000188157	1	HGNC:329	116232.49	220147.17	143311.48	135005.08	148917.17	151675.3	120651.04	131186.75	0	6822.439	0
EAGAQAVPETR	2	Pat_32_1.19903.19903.2	ENSG00000186994|KANK3, ENSG00000186994|-|chr19:g.8402679:C>T',, ENSG00000186994|-|chr19:g.8399398:G>A',, ENSG00000186994|-|chr19:g.8399208:C>T',, ENSG00000186994|-|chr19:g.8399208:C>T']	ENSG00000186994	1	HGNC:24796	127992.613	109971.42	136384.527	127024.214	155062.586	102695.44	96729.972	45944.914000000004	2758.9553	786.2394	0
LCTSATESEVAR	2	Pat_32_1.35616.35616.2	ENSG00000010256|UQCRC1	ENSG00000010256	1	HGNC:12585	102192.731	72719.659	129881.33	63049.475999999995	120719.11799999999	153194.49	121149.152	55002.665400000005	4570.9634	1573.6035	0
GSETPGATPGSK	3	Pat_32_1.26688.26688.2	ENSG00000115524|SF3B1, ENSG00000115524|-|chr2:g.198266199:T>A',, ENSG00000115524|-|chr2:g.198263292:C>A',, ENSG00000115524|-|chr2:g.198270019:G>C',, ENSG00000115524|-|chr2:g.198266834:T>C']	ENSG00000115524	1	HGNC:10768	35249.801	47715.204	54111.0307	44977.161	52359.885	96184.94699999999	49594.505000000005	30521.2587	1060.7008	629.24396	0
GGDGGERDEDGDALAER	1	Pat_32_FT.15867.15867.3	ENSG00000174749|FAM241A	ENSG00000174749	1	HGNC:26813	45361.176	36079.12	55279.21	48470.043	41457.82	34149.164	54041.176	14809.181	1222.9799	639.0489	0
NLDSTTVAVHGEEIYCK	11	Pat_32_2.50222.50222.3	ENSG00000159176|CSRP1, ENSG00000159176|-|chr1:g.201454411:C>A',, ENSG00000159176|-|chr1:g.201454411:C>A']	ENSG00000159176	1	HGNC:2469	4493245.068	15999675.453	9580196.805	6747629.02	6234421.015000001	8579517.748	3050830.0100000002	3238983.5739999996	28747.942600000002	103998.197	0
LTDPIPTTETSIAPR	4	Pat_32_1.55938.55938.2	ENSG00000115977|AAK1, ENSG00000115977|-|chr2:g.69736463:G>T',, ENSG00000115977|-|chr2:g.69734678:C>T',, ENSG00000115977|-|chr2:g.69734703:T>G',, ENSG00000115977|-|chr2:g.69757819:G>A',, ENSG00000115977|-|chr2:g.69757819:G>A']	ENSG00000115977	1	HGNC:19679	246535.029	287049.317	273946.395	267954.819	295498.78500000003	258815.82900000003	202520.04799999998	139008.754	8897.3386	2616.7870000000003	0
AVHGVEETSSEVKPPNE	2	Pat_32_1.41695.41695.3	ENSG00000181904|C5orf24	ENSG00000181904	1	HGNC:26746	74324.375	90816.086	119061.87	88911.87	76405.81	78962.11	87224.13	48185.316	0	1899.3708	0
SQLPLEGLEQPACDT	3	Pat_32_1.58086.58086.2	ENSG00000198752|CDC42BPB, ENSG00000198752|-|chr14:g.103442104:G>A',, ENSG00000198752|-|chr14:g.103416830:G>C',, ENSG00000198752|-|chr14:g.103434646:G>A',, ENSG00000198752|-|chr14:g.103449928:G>C',, ENSG00000198752|-|chr14:g.103410818:A>G',, ENSG00000198752|-|chr14:g.103418917:G>C']	ENSG00000198752	1	HGNC:1738	54166.2712	73188.7858	83236.298	70895.9	62266.1755	61807.5665	66160.3313	45711.0644	2135.8566	667.2192	0
ALDVSASDDEIAR	6	Pat_32_FT.44933.44933.2	ENSG00000164062|APEH	ENSG00000164062	1	HGNC:586	1620341.165	702366.7080000001	1805621.75	1452685.548	1084581.459	1969942.594	1898071.725	1261067.296	31665.734800000002	15767.0117	0
EQEEADIAAR	1	Pat_32_FT.21917.21917.2	ENSG00000095637|SORBS1, ENSG00000095637|-|chr10:g.97098953:A>AG',, ENSG00000095637|-|chr10:g.97111112:G>A',, ENSG00000095637|-|chr10:g.97174382:C>T',, ENSG00000095637|-|chr10:g.97116511:G>A',, ENSG00000095637|-|chr10:g.97146820:C>A',, ENSG00000095637|-|chr10:g.97115995:C>G',, ENSG00000095637|-|chr10:g.97194450:C>T',, ENSG00000095637|-|chr10:g.97096391:G>A',, ENSG00000095637|-|chr10:g.97116305:T>C…	ENSG00000095637	1	HGNC:14565	61536.484000000004	210849.42	253660.72	106590.94	74267.88	44412.085999999996	130278.68	24461.452999999998	3580.4	0	0
IAAESSENVDCPENPK	1	Pat_32_FT.43016.43016.3	ENSG00000124831|LRRFIP1, ENSG00000124831|+|chr2:g.238617265:CAGA>C',, ENSG00000124831|+|chr2:g.238661966:A>C',, ENSG00000124831|+|chr2:g.238617233:G>A',, ENSG00000124831|+|chr2:g.238672143:C>T',, ENSG00000124831|+|chr2:g.238672143:C>T']	ENSG00000124831	1	HGNC:6702	47140.45	65586.36	34646.293	38834.598	38834.598	38064.094	28091.854	26787.842	2843.8574	1140.9255	0
AAFQPEANPSHLTLNTALVESEDL	2	Pat_32_2.65327.65327.3	ENSG00000129116|PALLD	ENSG00000129116	1	HGNC:17068	20318.7857	17187.2534	32292.729	24591.3485	17798.3116	16231.376999999999	19551.9516	12040.2448	0	0	0
AVAIETQPAQGELDAVAR	1	Pat_32_1.52854.52854.2	ENSG00000171533|MAP6, ENSG00000171533|-|chr11:g.75378750:G>A',, ENSG00000171533|-|chr11:g.75378750:G>A']	ENSG00000171533	1	HGNC:6868	71893.87	96985.92	122860.43	83794.81	72556.086	26587.012000000002	46004.515999999996	14828.77	3434.4297	0	0
ASYAQQPAESR	2	Pat_32_1.15632.15632.2	ENSG00000142798|HSPG2, ENSG00000142798|-|chr1:g.22198768:C>T',, ENSG00000142798|-|chr1:g.22159871:A>G',, ENSG00000142798|-|chr1:g.22173967:G>A',, ENSG00000142798|-|chr1:g.22178616:A>G',, ENSG00000142798|-|chr1:g.22191402:G>C',, ENSG00000142798|-|chr1:g.22201203:G>C',, ENSG00000142798|-|chr1:g.22175254:G>C',, ENSG00000142798|-|chr1:g.22178110:C>T',, ENSG00000142798|-|chr1:g.22149941:G>C',, ENSG000…	ENSG00000142798	1	HGNC:5273	18181.207	42585.248	55088.711	24887.594	25329.583000000002	17938.5203	35913.822	10827.5017	632.8383	0	0
SSQEIETSSCLDSLSSK	2	Pat_32_2.49379.49379.3	ENSG00000197555|SIPA1L1, ENSG00000197555|+|chr14:g.72175965:C>CAGTAGCAAA',, ENSG00000197555|+|chr14:g.72190560:C>A',, ENSG00000197555|+|chr14:g.72055514:A>T',, ENSG00000197555|+|chr14:g.72138385:C>G',, ENSG00000197555|+|chr14:g.72055295:C>T',, ENSG00000197555|+|chr14:g.72190579:C>T',, ENSG00000197555|+|chr14:g.72055854:G>A',, ENSG00000197555|+|chr14:g.72138222:C>T',, ENSG00000197555|+|chr14:g.721…	ENSG00000197555	1	HGNC:20284	177169.21000000002	207732.104	170923.037	160974.445	163544.098	192605.402	105045.86499999999	100015.144	8273.444	2631.08404	0
GLDEDETNFLDEVSR	1	Pat_32_FT.57547.57547.2	ENSG00000172775|FAM192A, ENSG00000172775|-|chr16:g.57197938:G>T',, ENSG00000172775|-|chr16:g.57197938:G>T']	ENSG00000172775	1	HGNC:29856	7817.8804	13173.501	10457.716	12057.563999999998	14079.298999999999	47882.824	7874.821999999999	12699.618999999999	0	0	0
EGESHAENETK	4	Pat_32_FT.11623.11623.2	ENSG00000168497|CAVIN2, ENSG00000168497|-|chr2:g.192701407:G>C',, ENSG00000168497|-|chr2:g.192701173:C>T',, ENSG00000168497|-|chr2:g.192700678:C>T',, ENSG00000168497|-|chr2:g.192700897:T>C',, ENSG00000168497|-|chr2:g.192701100:G>A']	ENSG00000168497	1	HGNC:10690	352090.705	470925.55	516990.93200000003	1083596.845	749384.7239999999	531830.4480000001	351991.97599999997	218826.3826	3412.538	0	0
SSEPVQADESQSPRDR	1	Pat_32_FT.14786.14786.3	ENSG00000105289|TJP3, ENSG00000105289|+|chr19:g.3747927:G>A',, ENSG00000105289|+|chr19:g.3747927:G>A']	ENSG00000105289	1	HGNC:11829	71132.055	40389.105	65988.24	35299.58	69723.51	62103.145	44930.625	27780.871	1533.1199	0	0
TLEQQENFEEVAR	1	Pat_32_FT.44894.44894.2	ENSG00000151150|ANK3, ENSG00000151150|-|chr10:g.61831289:AT>A',, ENSG00000151150|-|chr10:g.61832520:C>T',, ENSG00000151150|-|chr10:g.61946646:C>T',, ENSG00000151150|-|chr10:g.61967940:C>T',, ENSG00000151150|-|chr10:g.61959930:C>A',, ENSG00000151150|-|chr10:g.61965624:C>T',, ENSG00000151150|-|chr10:g.61834078:T>G',, ENSG00000151150|-|chr10:g.61831401:G>C',, ENSG00000151150|-|chr10:g.61941178:A>G',…	ENSG00000151150	1	HGNC:494	39605.937999999995	30696.281000000003	51063.6	38971.562000000005	38568.18	41961.844000000005	26575.145	18215.332	0	0	0
EVFTSSSSSSSR	3	Pat_32_1.24576.24576.2	ENSG00000186832|KRT16, ENSG00000186832|-|chr17:g.39767713:C>T',, ENSG00000186832|-|chr17:g.39767966:G>A',, ENSG00000186832|-|chr17:g.39767227:T>A']	ENSG00000186832	1	HGNC:6423	21421.4556	32247.1006	48743.6882	319835.97699999996	18676.765799999997	22806.0855	60280.440500000004	19152.013899999998	2629.5579	1187.7986	0
IIEDGDGAGAETPVIENR	2	Pat_32_FT.49456.49456.3	ENSG00000078674|PCM1, ENSG00000078674|+|chr8:g.17830005:G>A',, ENSG00000078674|+|chr8:g.17867185:A>T',, ENSG00000078674|+|chr8:g.17823629:G>A',, ENSG00000078674|+|chr8:g.17842997:A>G']	ENSG00000078674	1	HGNC:8727	76329.338	113926.805	72404.2	112818.186	98160.51999999999	103168.934	41353.507	74227.26	1685.9546	2634.3177	0
SNLDEDIIAEENIVSR	16	Pat_32_1.57251.57251.3	ENSG00000125730|C3, ENSG00000125730|-|chr19:g.6697558:C>A',, ENSG00000125730|-|chr19:g.6707931:C>T',, ENSG00000125730|-|chr19:g.6697682:C>T']	ENSG00000125730	1	HGNC:1318	770185.9036000001	1965805.474	1303446.399	962844.6869999999	1109336.4130000002	1262415.36	677850.642	505409.38830000005	21077.5684	9735.3586	0
ASASGDDSHFDYVHDQNQK	1	Pat_32_1.37066.37066.4	ENSG00000095203|EPB41L4B, ENSG00000095203|-|chr9:g.112017917:G>T']	ENSG00000095203	1	HGNC:19818	45288.984000000004	33634.93	65946.61	30370.152000000002	43072.293	50813.04	45678.26	26209.408	2565.6292	0	0
LSEEEILENPDLFLTSEATDYGR	2	Pat_32_2.67614.67614.3	ENSG00000117906|RCN2	ENSG00000117906	1	HGNC:9935	51092.69	78372.381	79389.87299999999	64208.119999999995	58658.753	94605.528	56916.573	46727.301	3230.645	0	0
QQEQADSLER	3	Pat_32_FT.14828.14828.2	ENSG00000137497|NUMA1, ENSG00000137497|-|chr11:g.71724459:T>A',, ENSG00000137497|-|chr11:g.71720083:C>T',, ENSG00000137497|-|chr11:g.71724740:C>T',, ENSG00000137497|-|chr11:g.71717267:A>G',, ENSG00000137497|-|chr11:g.71715727:G>A',, ENSG00000137497|-|chr11:g.71716353:G>A',, ENSG00000137497|-|chr11:g.71726216:T>C',, ENSG00000137497|-|chr11:g.71725567:C>G',, ENSG00000137497|-|chr11:g.71729919:T>A',…	ENSG00000137497	1	HGNC:8059	423662.48699999996	417382.475	430685.895	320731.616	480110.446	1160881.23	328692.809	276521.241	2089.17775	0	0
GYPGDEGGPGER	1	Pat_32_FT.19862.19862.2	ENSG00000163359|COL6A3, ENSG00000163359|-|chr2:g.238249544:GA>G',, ENSG00000163359|-|chr2:g.238280477:G>A',, ENSG00000163359|-|chr2:g.238283189:G>A',, ENSG00000163359|-|chr2:g.238296320:C>T',, ENSG00000163359|-|chr2:g.238253406:C>T',, ENSG00000163359|-|chr2:g.238247734:C>G',, ENSG00000163359|-|chr2:g.238283510:C>T',, ENSG00000163359|-|chr2:g.238280852:G>A',, ENSG00000163359|-|chr2:g.238289588:G>A…	ENSG00000163359	1	HGNC:2213	50919.31	83315.664	215128.47	110041.945	64416.63	35756.74	121136.11	23264.553	3679.7139	1585.8179	0
VQEGYTCDCFDGYHLDTAK	2	Pat_32_1.51236.51236.3	ENSG00000049323|LTBP1, ENSG00000049323|+|chr2:g.33172533:C>G',, ENSG00000049323|+|chr2:g.33413887:G>C',, ENSG00000049323|+|chr2:g.33413782:C>T',, ENSG00000049323|+|chr2:g.33360018:T>G',, ENSG00000049323|+|chr2:g.33447204:A>C',, ENSG00000049323|+|chr2:g.33614292:C>T',, ENSG00000049323|+|chr2:g.33173961:C>T',, ENSG00000049323|+|chr2:g.33173961:C>T']	ENSG00000049323	1	HGNC:6714	176122.565	273525.79000000004	247351.53000000003	149011.998	148753.859	167658.375	102828.937	91003.129	0	4209.0083	0
RLDEEEEDNEGGEWER	1	Pat_32_FT.32534.32534.3	ENSG00000184110|EIF3C	ENSG00000184110	1	HGNC:3279	19980.697	30728.086	39473.168	32868.227	31025.713	37527.6	32297.371	20066.82	1526.5256	0	0
TATHTCDYAGCGK	2	Pat_32_1.23734.23734.3	ENSG00000136826|KLF4, ENSG00000136826|-|chr9:g.110250487:T>C',, ENSG00000136826|-|chr9:g.110249341:G>A']	ENSG00000136826	1	HGNC:6348	43780.46	26120.9	28067.896	28919.332000000002	33389.164	23451.472999999998	26612.877	19944.174	716.7805	914.0922	0
AGAPADQGAEAADNQREEAADNQR	1	Pat_32_FT.20327.20327.3	ENSG00000169515|CCDC8, ENSG00000169515|-|chr19:g.46915674:C>T',, ENSG00000169515|-|chr19:g.46915969:C>A',, ENSG00000169515|-|chr19:g.46915146:T>C']	ENSG00000169515	1	HGNC:25367	28623.933999999997	31923.225	46388.65	23126.191000000003	26270.968999999997	11059.296999999999	23257.783	4840.639	1175.7007	0	0
TSNEVQYDQR	3	Pat_32_FT.15369.15369.2	ENSG00000100603|SNW1, ENSG00000100603|-|chr14:g.78189540:C>T',, ENSG00000100603|-|chr14:g.78205332:G>T',, ENSG00000100603|-|chr14:g.78184661:T>G',, ENSG00000100603|-|chr14:g.78217738:G>A',, ENSG00000100603|-|chr14:g.78217738:G>A']	ENSG00000100603	1	HGNC:16696	84486.05099999999	133541.185	105610.03899999999	85177.62700000001	130311.084	226757.99799999996	87487.985	79120.62800000001	2148.3109	822.6607	0
SLTLEVCQCDNR	5	Pat_32_1.47269.47269.2	ENSG00000134757|DSG3, ENSG00000134757|+|chr18:g.29049247:C>T',, ENSG00000134757|+|chr18:g.29046499:C>T',, ENSG00000134757|+|chr18:g.29055831:G>C',, ENSG00000134757|+|chr18:g.29056170:C>T',, ENSG00000134757|+|chr18:g.29052728:G>T']	ENSG00000134757	1	HGNC:3050	423201.61	970283.57	776103.504	2228343.39	1063419.5	603102.187	1364873.646	505864.20600000006	17494.805	11014.7222	0
GGEEPGRSYGEEDFEYHR	1	Pat_32_FT.34215.34215.4	ENSG00000164889|SLC4A2, ENSG00000164889|+|chr7:g.150771789:G>A',, ENSG00000164889|+|chr7:g.150773115:A>T',, ENSG00000164889|+|chr7:g.150763944:G>A',, ENSG00000164889|+|chr7:g.150763944:G>A']	ENSG00000164889	1	HGNC:11028	19373.354	19775.133	23474.292999999998	14153.495	30745.166	23558.902000000002	22864.676	12600.218	1055.4886	0	0
VVVTVEQTEEELER	1	Pat_32_FT.59327.59327.2	ENSG00000090054|SPTLC1	ENSG00000090054	1	HGNC:11277	5194.068	6024.0815	9023.181	6553.264	6460.2666	20456.639	5870.762	8079.4487	0	0	0
EAQTLDSQIQETN	2	Pat_32_FT.39016.39016.2	ENSG00000047849|MAP4, ENSG00000047849|-|chr3:g.47913464:C>G',, ENSG00000047849|-|chr3:g.47894771:C>A']	ENSG00000047849	1	HGNC:6862	59054.772	97769.281	96737.90299999999	80736.738	73383.84700000001	78618.488	55571.58	46028.205	1592.9634	0	0
LGQSQSQADER	1	Pat_32_1.14643.14643.2	ENSG00000188112|C6orf132, ENSG00000188112|-|chr6:g.42073384:G>A',, ENSG00000188112|-|chr6:g.42072232:C>G',, ENSG00000188112|-|chr6:g.42073140:G>A',, ENSG00000188112|-|chr6:g.42072663:G>T']	ENSG00000188112	1	HGNC:21288	22506.35	21692.248	14939.037	39817.01	20270.734	20799.18	14709.231000000002	20375.36	592.5963	0	0
CESGFIEELPEETR	1	Pat_32_FT.51960.51960.2	ENSG00000070423|RNF126, ENSG00000070423|-|chr19:g.651642:C>T',, ENSG00000070423|-|chr19:g.651642:C>T']	ENSG00000070423	1	HGNC:21151	19555.643	27529.312	15774.675	21665.43	31111.562	53198.54	12845.21	26657.996	0	0	0
CQQLQQEYSR	1	Pat_32_1.25248.25248.2	ENSG00000108465|CDK5RAP3, ENSG00000108465|+|chr17:g.46052947:G>T',, ENSG00000108465|+|chr17:g.46055275:G>C',, ENSG00000108465|+|chr17:g.46052654:C>T',, ENSG00000108465|+|chr17:g.46052654:C>T']	ENSG00000108465	1	HGNC:18673	15992.651000000002	33156.504	23692.936	21052.428	34967.992	31047.79	25281.314	22417.504	0	0	0
VCEPCYEQLNR	6	Pat_32_2.40735.40735.2	ENSG00000185359|HGS, ENSG00000185359|+|chr17:g.79660936:G>A',, ENSG00000185359|+|chr17:g.79662840:G>T']	ENSG00000185359	1	HGNC:4897	306376.81000000006	399284.613	332398.966	314261.27999999997	372800.083	496441.95999999996	199709.34399999998	177408.755	4947.483399999999	6949.1065	0
EYNEDEDPAAR	1	Pat_32_FT.17989.17989.2	ENSG00000113141|IK, ENSG00000113141|+|chr5:g.140032592:TGA>T',, ENSG00000113141|+|chr5:g.140035527:G>T',, ENSG00000113141|+|chr5:g.140035527:G>T']	ENSG00000113141	1	HGNC:5958	24196.1	42625.015999999996	51108.35	25148.222999999998	44299.2	107299.95	36446.145	29581.152000000002	1794.8917	0	0
TFAEAQNVCSR	14	Pat_32_1.34590.34590.2	ENSG00000156575|PRG3	ENSG00000156575	1	HGNC:9363	556044.1000000001	746272.5962999999	963260.455	527375.5880000001	1735747.6568	1004921.293	864281.237	560502.4508	51879.4838	20398.174639999997	0
TLPDDQTEVVIYVVER	7	Pat_32_1.65250.65250.2	ENSG00000138750|NUP54, ENSG00000138750|-|chr4:g.77065423:G>T',, ENSG00000138750|-|chr4:g.77065433:C>T']	ENSG00000138750	1	HGNC:17359	268610.418	335329.23000000004	359501.04300000006	296956.457	308657.588	356407.507	210113.288	205644.815	4471.952	6364.6409	0
SQREGQGEGETQEAAAATAAAR	1	Pat_32_FT.23042.23042.3	ENSG00000261150|EPPK1	ENSG00000261150	1	HGNC:15577	38072.816	81108.23	177192.05	90049.24	24201.871	18133.742	51719.664000000004	7792.512	1238.8364	0	0
VLLGFSSDESDVEASPR	1	Pat_32_2.57868.57868.2	ENSG00000174106|LEMD3, ENSG00000174106|+|chr12:g.65639969:G>A',, ENSG00000174106|+|chr12:g.65563879:G>T',, ENSG00000174106|+|chr12:g.65640060:T>G',, ENSG00000174106|+|chr12:g.65564052:G>A']	ENSG00000174106	1	HGNC:28887	7959.812	13138.475	13641.236	10311.528	12437.354	19718.645	9520.366	8664.287	0	0	0
SHEGETAYIR	4	Pat_32_1.17559.17559.2	ENSG00000136450|SRSF1	ENSG00000136450	1	HGNC:10780	223044.088	346993.815	400431.489	288841.034	271973.80299999996	488664.29000000004	384979.534	190902.80299999999	7873.459500000001	2382.7774	0
TFHEASEDCISR	2	Pat_32_1.27525.27525.3	ENSG00000163815|CLEC3B, ENSG00000163815|+|chr3:g.45077231:G>A',, ENSG00000163815|+|chr3:g.45072394:A>C',, ENSG00000163815|+|chr3:g.45077363:G>A',, ENSG00000163815|+|chr3:g.45077363:G>A']	ENSG00000163815	1	HGNC:11891	285630.99	438711.53	628363.67	668491.8	356885.17000000004	408756.18	285738.656	209732.364	14292.7383	7866.715099999999	0
SPYTVTVGQACNPSACR	3	Pat_32_9.64314.64314.3	ENSG00000196924|FLNA, ENSG00000196924|-|chrX:g.153581155:C>T',, ENSG00000196924|-|chrX:g.153590917:G>C',, ENSG00000196924|-|chrX:g.153590917:G>C']	ENSG00000196924	1	HGNC:3754	44597.6903	18077.527000000002	13291.143	10763.4917	11777.4221	4569.9496500000005	7386.6993	2839.5782	848.1473	0	0
SGVRAGEAEESSAVCQVDAEQR	1	Pat_32_FT.35800.35800.3	ENSG00000173442|EHBP1L1, ENSG00000173442|+|chr11:g.65357637:G>A',, ENSG00000173442|+|chr11:g.65353031:C>T',, ENSG00000173442|+|chr11:g.65350727:C>T']	ENSG00000173442	1	HGNC:30682	17851.808999999997	33736.844	30316.17	22032.46	29118.748	38119.766	13613.323	11392.821000000002	972.21826	0	0
ALNHSVEDIEPDLLTPR	3	Pat_32_2.57467.57467.3	ENSG00000122299|ZC3H7A, ENSG00000122299|-|chr16:g.11850115:G>C',, ENSG00000122299|-|chr16:g.11846661:T>C',, ENSG00000122299|-|chr16:g.11864749:G>A',, ENSG00000122299|-|chr16:g.11864749:G>A']	ENSG00000122299	1	HGNC:30959	572348.437	890471.771	612553.022	678737.6359999999	702346.6340000001	652613.228	505656.59400000004	307133.911	27760.6358	13486.222399999999	0
GTQCEDIDECEVFPGVCK	2	Pat_32_1.55446.55446.3	ENSG00000166147|FBN1, ENSG00000166147|-|chr15:g.48707952:C>T',, ENSG00000166147|-|chr15:g.48714179:C>T',, ENSG00000166147|-|chr15:g.48787415:C>T',, ENSG00000166147|-|chr15:g.48782229:G>T',, ENSG00000166147|-|chr15:g.48720553:G>T',, ENSG00000166147|-|chr15:g.48829925:T>G',, ENSG00000166147|-|chr15:g.48733923:C>A',, ENSG00000166147|-|chr15:g.48779563:G>A',, ENSG00000166147|-|chr15:g.48782264:C>A',,…	ENSG00000166147	1	HGNC:3603	118036.099	186175.524	498047.73000000004	153286.37	169224.798	95976.56899999999	186083.90699999998	48941.82000000001	7794.543540000001	4248.1533	0
NLDSTTVAIHDEEIYCK	2	Pat_32_2.51969.51969.3	ENSG00000175183|CSRP2, ENSG00000175183|-|chr12:g.77253381:T>C',, ENSG00000175183|-|chr12:g.77256681:T>G']	ENSG00000175183	1	HGNC:2470	74687.825	277164.634	148349.05	101906.39600000001	115751.79	65451.566000000006	67757.27799999999	36498.665	1969.9127400000002	0	0
SIQGEDIPDQR	1	Pat_32_FT.35336.35336.2	ENSG00000130559|CAMSAP1, ENSG00000130559|-|chr9:g.138713257:C>T',, ENSG00000130559|-|chr9:g.138773565:C>T',, ENSG00000130559|-|chr9:g.138713178:G>T',, ENSG00000130559|-|chr9:g.138754316:C>T',, ENSG00000130559|-|chr9:g.138754316:C>T']	ENSG00000130559	1	HGNC:19946	30356.229	42550.863	64298.445	67888.234	42458.19	51139.582	46095.566	25605.016	0	732.9639	0
ILDETQEAVEYQR	5	Pat_32_1.49616.49616.2	ENSG00000176108|CHMP6	ENSG00000176108	1	HGNC:25675	334540.17100000003	386472.478	533252.678	378090.14599999995	401629.782	460738.56799999997	359718.991	210758.4	14180.264299999999	7110.997240000001	0
ASGVSAAAPGER	2	Pat_32_1.20641.20641.2	ENSG00000188986|NELFB	ENSG00000188986	1	HGNC:24324	65227.42	77752.45499999999	126357.613	88671.6534	63736.5856	115790.03199999999	71923.358	50646.89	2658.902	1126.8618	0
TEADVEEEALR	2	Pat_32_FT.39810.39810.2	ENSG00000115648|MLPH, ENSG00000115648|+|chr2:g.238434285:C>G',, ENSG00000115648|+|chr2:g.238461010:C>T',, ENSG00000115648|+|chr2:g.238436011:G>A']	ENSG00000115648	1	HGNC:29643	353167.41000000003	180520.80599999998	462425.41000000003	109613.15299999999	265436.20499999996	190500.88	310139.14	97009.641	14732.7664	3284.0335999999998	0
GAVAEDGDELR	1	Pat_32_FT.27415.27415.2	ENSG00000100823|APEX1	ENSG00000100823	1	HGNC:587	54785.68	96159.48	116343.56	74504.03	146434.89	131282.14	145057.7	61865.335999999996	5138.8633	1580.1934	0
DIQEESTFSSR	2	Pat_32_1.34841.34841.2	ENSG00000138095|LRPPRC, ENSG00000138095|-|chr2:g.44145164:C>CT',, ENSG00000138095|-|chr2:g.44201795:C>T',, ENSG00000138095|-|chr2:g.44201795:C>T']	ENSG00000138095	1	HGNC:15714	160908.94	256874.47	206386.86	136711.78	132139.802	183698.19	151866.55	171976.07	0	4740.3788	0
TASGDYIDSSWELR	3	Pat_32_1.50623.50623.2	ENSG00000149781|FERMT3, ENSG00000149781|+|chr11:g.63988026:G>A',, ENSG00000149781|+|chr11:g.63987788:G>A',, ENSG00000149781|+|chr11:g.63990785:G>A',, ENSG00000149781|+|chr11:g.63990615:G>A',, ENSG00000149781|+|chr11:g.63978768:G>A',, ENSG00000149781|+|chr11:g.63978768:G>A']	ENSG00000149781	1	HGNC:23151	300987.519	375443.60400000005	486113.527	258943.415	582357.97	548713.11	316870.538	204693.558	11658.8537	6417.2231	0
DQNTVETLQR	2	Pat_32_1.27431.27431.2	ENSG00000115306|SPTBN1, ENSG00000115306|+|chr2:g.54873104:G>A',, ENSG00000115306|+|chr2:g.54858311:G>A',, ENSG00000115306|+|chr2:g.54880747:T>C',, ENSG00000115306|+|chr2:g.54826301:G>A',, ENSG00000115306|+|chr2:g.54895588:C>T',, ENSG00000115306|+|chr2:g.54876782:C>T',, ENSG00000115306|+|chr2:g.54853150:G>A',, ENSG00000115306|+|chr2:g.54853150:G>A']	ENSG00000115306	1	HGNC:11275	86044.15	120338.932	162811.34	76614.93	101190.974	222126.93	93445.7	82163.418	3838.0519999999997	2359.5972	0
IAEVDCTAER	2	Pat_32_1.34481.34481.2	ENSG00000239264|TXNDC5, ENSG00000239264|-|chr6:g.7886198:G>A',, ENSG00000239264|-|chr6:g.7883409:A>T',, ENSG00000239264|-|chr6:g.7883409:A>T']	ENSG00000239264	1	HGNC:21073	162489.314	199170	303482.52	158363.37	335952.6	226598.12	349163.78	108761.87900000002	13816.3977	7696.9547999999995	0
GQPSLEPAAAAPR	1	Pat_32_1.40704.40704.2	ENSG00000198113|TOR4A, ENSG00000198113|+|chr9:g.140173341:C>T',, ENSG00000198113|+|chr9:g.140173440:T>A',, ENSG00000198113|+|chr9:g.140173589:C>T',, ENSG00000198113|+|chr9:g.140173775:C>T',, ENSG00000198113|+|chr9:g.140174114:G>A']	ENSG00000198113	1	HGNC:25981	85451.97	80590.23	107288.79	71785.02	80116.69	84357.33	83917.14	47194.418	2238.9253	1182.8629	0
TVDLGISDLEDDC	1	Pat_32_FT.57535.57535.2	ENSG00000111364|DDX55, ENSG00000111364|+|chr12:g.124097766:A>G',, ENSG00000111364|+|chr12:g.124104551:A>G',, ENSG00000111364|+|chr12:g.124104551:A>G']	ENSG00000111364	1	HGNC:20085	6569.535	15345.177	6584.7197	6530.7334	11048.023000000001	16365.183	6088.9653	11290.845	0	0	0
CLCQPEFAGPHCDR	2	Pat_32_2.43128.43128.3	ENSG00000130702|LAMA5, ENSG00000130702|-|chr20:g.60912928:C>T',, ENSG00000130702|-|chr20:g.60886269:G>A',, ENSG00000130702|-|chr20:g.60902628:C>A',, ENSG00000130702|-|chr20:g.60894013:C>T',, ENSG00000130702|-|chr20:g.60885597:C>G',, ENSG00000130702|-|chr20:g.60900586:G>A',, ENSG00000130702|-|chr20:g.60899242:C>T',, ENSG00000130702|-|chr20:g.60892429:G>T',, ENSG00000130702|-|chr20:g.60903921:A>G',…	ENSG00000130702	1	HGNC:6485	200985.932	293224.61	273027.446	264089.196	234344.62	264392.12	244532.655	174882.168	5495.121999999999	5654.4634	0
IISTTNGGQER	1	Pat_32_2.30156.30156.2	ENSG00000069535|MAOB	ENSG00000069535	1	HGNC:6834	13437.785	25467.86	26614.861	16282.067	21664.945	5028.854	17780.541	5096.204000000001	470.61017000000004	0	0
GGEDAAVQEPR	1	Pat_32_FT.17112.17112.2	ENSG00000157637|SLC38A10, ENSG00000157637|-|chr17:g.79220054:C>T',, ENSG00000157637|-|chr17:g.79220213:C>A',, ENSG00000157637|-|chr17:g.79263577:A>T']	ENSG00000157637	1	HGNC:28237	31230.725	30485.808999999997	51415.332	32145.664	33299.617	38219.496	44200.87	17911.135	856.3774400000001	0	0
SPEQQETVLDGNLIIR	4	Pat_32_2.56792.56792.2	ENSG00000055955|ITIH4, ENSG00000055955|-|chr3:g.52852538:G>T',, ENSG00000055955|-|chr3:g.52861211:A>T',, ENSG00000055955|-|chr3:g.52860586:C>T',, ENSG00000055955|-|chr3:g.52850921:G>A',, ENSG00000055955|-|chr3:g.52858542:G>T',, ENSG00000055955|-|chr3:g.52853986:A>G',, ENSG00000055955|-|chr3:g.52848043:C>G',, ENSG00000055955|-|chr3:g.52863268:C>T',, ENSG00000055955|-|chr3:g.52863268:C>T']	ENSG00000055955	1	HGNC:6169	227219.353	421837.885	387208.67799999996	287063.689	310197.259	313598.517	234552.84	148467.453	7890.397500000001	5203.0693	0
EQAEAEVASLNR	5	Pat_32_1.40441.40441.2	ENSG00000143549|TPM3, ENSG00000143549|-|chr1:g.154145428:T>A',, ENSG00000143549|-|chr1:g.154145393:A>G',, ENSG00000143549|-|chr1:g.154145393:A>G']	ENSG00000143549	1	HGNC:12012	1511212.648	1857225.9100000001	1815264.1800000002	1608619.597	1885595.187	1984914.3019999997	1421872.37	978667.4610000001	72820.895	40019.9869	0
SSQREEGDNEEEEYFVAQGQQ	1	Pat_32_FT.38518.38518.3	ENSG00000080189|SLC35C2	ENSG00000080189	1	HGNC:17117	27673.486	25785.229	27845.826	38098.63	25362.042999999998	38051.336	18030.433999999997	19232.914	0	901.4526400000001	0
QTQTFTTYSDNQPGVLIQVYEGER	2	Pat_32_1.60087.60087.3	ENSG00000109971|HSPA8, ENSG00000109971|-|chr11:g.122929130:C>G',, ENSG00000109971|-|chr11:g.122931481:T>A',, ENSG00000109971|-|chr11:g.122929484:C>T',, ENSG00000109971|-|chr11:g.122929484:C>T']	ENSG00000109971	1	HGNC:5241	29678.8474	43323.781	63021.205	44429.426999999996	64237.238000000005	64340.102	42466.0816	26087.706000000002	1313.9471	0	0
GDHASLENEKPGTGDVCSAPAGR	1	Pat_32_2.39842.39842.4	ENSG00000131378|RFTN1, ENSG00000131378|-|chr3:g.16368371:GCACTTCGA>G',, ENSG00000131378|-|chr3:g.16411647:C>T',, ENSG00000131378|-|chr3:g.16450919:G>A',, ENSG00000131378|-|chr3:g.16475502:C>T',, ENSG00000131378|-|chr3:g.16475451:G>A',, ENSG00000131378|-|chr3:g.16475451:G>A']	ENSG00000131378	1	HGNC:30278	15058.322	20094.064	19237.75	11422.221000000001	17142.154	28157.938	17551.549	14398.169	0	0	0
ASSHSSQTQGGGSVTK	2	Pat_32_2.15667.15667.3	ENSG00000160789|LMNA, ENSG00000160789|+|chr1:g.156084902:G>A',, ENSG00000160789|+|chr1:g.156108510:C>T',, ENSG00000160789|+|chr1:g.156104629:C>T',, ENSG00000160789|+|chr1:g.156106151:G>A',, ENSG00000160789|+|chr1:g.156106776:G>A',, ENSG00000160789|+|chr1:g.156106776:G>A']	ENSG00000160789	1	HGNC:6636	13989.3807	8198.6868	109138.469	57381.475999999995	19457.707	10051.7374	113788.242	4909.9982	9328.1273	0	0
ESEFCSSSNTR	1	Pat_32_1.17554.17554.2	ENSG00000085788|DDHD2, ENSG00000085788|+|chr8:g.38105324:GAGA>G',, ENSG00000085788|+|chr8:g.38095662:C>T',, ENSG00000085788|+|chr8:g.38111121:C>T',, ENSG00000085788|+|chr8:g.38111121:C>T']	ENSG00000085788	1	HGNC:29106	9903.051	11451.1455	12047.52	12222.931	9912.632	16859.168	12460.518	7832.165	871.41437	0	0
ALEIPGEELPGVCSAR	1	Pat_32_1.60514.60514.2	ENSG00000161513|FDXR, ENSG00000161513|-|chr17:g.72860253:A>G',, ENSG00000161513|-|chr17:g.72862593:C>T',, ENSG00000161513|-|chr17:g.72863030:T>C']	ENSG00000161513	1	HGNC:3642	18565.615	36409.38	79924.75	43485.44	43485.44	53855.56	53855.56	18682.602	3801.0571	0	0
RSSEEVDGQHPAQEEVPESPQTSGPEAENR	1	Pat_32_FT.31730.31730.4	ENSG00000198771|RCSD1, ENSG00000198771|+|chr1:g.167663363:C>G',, ENSG00000198771|+|chr1:g.167667026:C>T',, ENSG00000198771|+|chr1:g.167667026:C>T']	ENSG00000198771	1	HGNC:28310	5600.6406	7716.4980000000005	8689.9375	9150.39	8565.669	16644.875	7300.553000000001	4839.1396	0	0	0
QAALEEEQAR	2	Pat_32_FT.21286.21286.2	ENSG00000073921|PICALM	ENSG00000073921	1	HGNC:15514	83749.043	140206.66999999998	183345.28499999997	115700.038	123916.775	169571.74	135864.51499999998	85665.131	4534.5156	4072.2498	0
AADALEEQQR	2	Pat_32_FT.24300.24300.2	ENSG00000137497|NUMA1, ENSG00000137497|-|chr11:g.71724459:T>A',, ENSG00000137497|-|chr11:g.71720083:C>T',, ENSG00000137497|-|chr11:g.71724740:C>T',, ENSG00000137497|-|chr11:g.71717267:A>G',, ENSG00000137497|-|chr11:g.71715727:G>A',, ENSG00000137497|-|chr11:g.71716353:G>A',, ENSG00000137497|-|chr11:g.71726216:T>C',, ENSG00000137497|-|chr11:g.71725567:C>G',, ENSG00000137497|-|chr11:g.71729919:T>A',…	ENSG00000137497	1	HGNC:8059	126061.522	190266.385	246589.01	211302.13	163624.08000000002	292300.56	204694.59999999998	115264.648	8008.1167000000005	2422.0764	0
AAAYDISEDEED	2	Pat_32_FT.36885.36885.2	ENSG00000161217|PCYT1A, ENSG00000161217|-|chr3:g.195965660:G>A',, ENSG00000161217|-|chr3:g.195965660:G>A']	ENSG00000161217	1	HGNC:8754	16341.896999999999	26880.412	27460.938	26294.941000000003	26962.137000000002	36354.687999999995	19751.53	21538.697	0	0	0
QTSDNLSEECQLAR	1	Pat_32_FT.35063.35063.2	ENSG00000119844|AFTPH, ENSG00000119844|+|chr2:g.64780260:GT>G',, ENSG00000119844|+|chr2:g.64779737:G>C',, ENSG00000119844|+|chr2:g.64779209:G>C',, ENSG00000119844|+|chr2:g.64779209:G>C']	ENSG00000119844	1	HGNC:25951	34195.19	27757.926	29263.287	22212.928	31990.652000000002	40422.3	12926.327	14785.368999999999	0	0	0
TCVDINECLLEPR	23	Pat_32_1.55133.55133.2	ENSG00000166147|FBN1, ENSG00000166147|-|chr15:g.48707952:C>T',, ENSG00000166147|-|chr15:g.48714179:C>T',, ENSG00000166147|-|chr15:g.48787415:C>T',, ENSG00000166147|-|chr15:g.48782229:G>T',, ENSG00000166147|-|chr15:g.48720553:G>T',, ENSG00000166147|-|chr15:g.48829925:T>G',, ENSG00000166147|-|chr15:g.48719870:G>A',, ENSG00000166147|-|chr15:g.48733923:C>A',, ENSG00000166147|-|chr15:g.48779563:G>A',,…	ENSG00000166147	1	HGNC:3603	12209934.561	20464378.199	17412034.29	9079855.966000002	15666653.049000002	4652036.755	6244085.5814	1917286.1581999997	28161.8731	11766.9324	0
GSEENLDEAR	1	Pat_32_FT.15686.15686.2	ENSG00000087274|ADD1, ENSG00000087274|+|chr4:g.2906516:G>A',, ENSG00000087274|+|chr4:g.2883698:C>T',, ENSG00000087274|+|chr4:g.2906537:A>C',, ENSG00000087274|+|chr4:g.2916630:C>T',, ENSG00000087274|+|chr4:g.2916630:C>T']	ENSG00000087274	1	HGNC:243	50370.176	47530.477	138957.39	56508.28	58211.457	86269.21	93105.53	37168.527	4857.2637	782.27136	0
AVHADFFNDFEDLFDDDDIQ	4	Pat_32_1.70239.70239.3	ENSG00000172428|COPS9	ENSG00000172428	1	HGNC:21314	113593.405	164683.47400000002	89111.884	141638.196	134439.269	242125.74	77653.20939999999	137834.331	647.7315	946.8504	0
VTLSEEWEELLVEGLEGPEVAGR	2	Pat_32_2.70014.70014.3	ENSG00000187867|PALM3, ENSG00000187867|-|chr19:g.14165973:G>A',, ENSG00000187867|-|chr19:g.14169949:C>T']	ENSG00000187867	1	HGNC:33274	11462.8316	16992.2396	15599.8714	11824.5017	14281.514	11544.707	14521.217	8247.6999	0	0	0
AASSAAQGAFQGN	2	Pat_32_1.28513.28513.2	ENSG00000140497|SCAMP2, ENSG00000140497|-|chr15:g.75137864:C>A']	ENSG00000140497	1	HGNC:10564	27653.932999999997	39868.935000000005	34995.399000000005	41398.842	38296.438	35735.484	36733.865000000005	24415.627	940.1897	903.6062599999999	0
YCLTPEYPELGEPAHNHHAHNYYNSA	22	Pat_32_1.49657.49657.3	ENSG00000130176|CNN1, ENSG00000130176|+|chr19:g.11651901:A>G',, ENSG00000130176|+|chr19:g.11651901:A>G']	ENSG00000130176	1	HGNC:2155	314308.5873	928756.971	443625.6535	682283.585	347912.558	273134.86350000004	283195.7748	175021.04080000002	4692.13805	5485.6568	0
DCTCEEFCPECSVEFTLDVR	1	Pat_32_1.61103.61103.3	ENSG00000102978|POLR2C, ENSG00000102978|+|chr16:g.57504008:T>C',, ENSG00000102978|+|chr16:g.57496637:A>G']	ENSG00000102978	1	HGNC:9189	15647.752	22550.59	31363.093999999997	25201.99	28433.316000000003	39461.53	31071.807	32540.67	1476.1104	1205.9652	0
VQVQDNEGCPVEALVK	4	Pat_32_1.58544.58544.3	ENSG00000196924|FLNA, ENSG00000196924|-|chrX:g.153581155:C>T',, ENSG00000196924|-|chrX:g.153590917:G>C',, ENSG00000196924|-|chrX:g.153590917:G>C']	ENSG00000196924	1	HGNC:3754	207804.586	423413.803	750934.97	380222.652	246249.256	206943.562	291124.767	125398.912	9559.3913	6363.146250000001	0
TNQELQEINR	1	Pat_32_1.32947.32947.2	ENSG00000182718|ANXA2, ENSG00000182718|-|chr15:g.60653205:C>A',, ENSG00000182718|-|chr15:g.60653205:C>A']	ENSG00000182718	1	HGNC:537	38092.74	54041.754	52772.094000000005	56311.66	46349.13	88183.234	43076.88	66829.25	1441.7584	711.66406	0
AAGGAVCEQPLGLECR	2	Pat_32_2.45953.45953.3	ENSG00000117983|MUC5B, ENSG00000117983|+|chr11:g.1271069:C>T',, ENSG00000117983|+|chr11:g.1250402:C>T',, ENSG00000117983|+|chr11:g.1250421:T>C',, ENSG00000117983|+|chr11:g.1255435:G>A',, ENSG00000117983|+|chr11:g.1262716:G>A',, ENSG00000117983|+|chr11:g.1265027:T>C',, ENSG00000117983|+|chr11:g.1272797:G>T',, ENSG00000117983|+|chr11:g.1250487:G>C',, ENSG00000117983|+|chr11:g.1271990:C>T',, ENSG000…	ENSG00000117983	1	HGNC:7516	170708.331	290606.29	375158.79	260604.14	237906.454	310506.11600000004	195250.65999999997	135423.545	5309.7019	4175.4976	0
SAGGEPGPEAGR	1	Pat_32_FT.11773.11773.2	ENSG00000011451|WIZ, ENSG00000011451|-|chr19:g.15549406:T>TTCC',, ENSG00000011451|-|chr19:g.15547731:G>A',, ENSG00000011451|-|chr19:g.15549727:T>C',, ENSG00000011451|-|chr19:g.15551183:G>T',, ENSG00000011451|-|chr19:g.15537871:C>G',, ENSG00000011451|-|chr19:g.15550532:G>A',, ENSG00000011451|-|chr19:g.15558994:C>A',, ENSG00000011451|-|chr19:g.15539211:C>T',, ENSG00000011451|-|chr19:g.15549853:G>A'…	ENSG00000011451	1	HGNC:30917	33418.05	47401.547	54684.34	40437.59	31388.308999999997	80285.43	48412.414000000004	31564.512000000002	1883.3326	2473.4053	0
LSDYDSSEEAIR	1	Pat_32_FT.41295.41295.2	ENSG00000198677|TTC37, ENSG00000198677|-|chr5:g.94849286:G>C',, ENSG00000198677|-|chr5:g.94805575:C>T',, ENSG00000198677|-|chr5:g.94826655:C>A',, ENSG00000198677|-|chr5:g.94861118:G>C',, ENSG00000198677|-|chr5:g.94803674:C>A',, ENSG00000198677|-|chr5:g.94861202:T>A',, ENSG00000198677|-|chr5:g.94864761:G>A',, ENSG00000198677|-|chr5:g.94861177:G>C',, ENSG00000198677|-|chr5:g.94861177:G>C']	ENSG00000198677	1	HGNC:23639	38690.17	52612.38	74891.945	54660.277	50547.18	64749.363	51094.848	32730.021	0	1128.9346	0
VYAPASTLVDQPYANEGTVVVTER	2	Pat_32_1.58575.58575.3	ENSG00000046604|DSG2, ENSG00000046604|+|chr18:g.29118899:G>A',, ENSG00000046604|+|chr18:g.29104714:A>G']	ENSG00000046604	1	HGNC:3049	24523.145	48074.079	44871.422	32417.815499999997	36993.863	41845.965000000004	32950.5076	22907.1617	1175.8419999999999	0	0
QAGPQDTVVYTR	7	Pat_32_1.33997.33997.2	ENSG00000136155|SCEL, ENSG00000136155|+|chr13:g.78191967:T>G',, ENSG00000136155|+|chr13:g.78173873:G>T',, ENSG00000136155|+|chr13:g.78141837:G>A',, ENSG00000136155|+|chr13:g.78173862:G>A',, ENSG00000136155|+|chr13:g.78173862:G>A']	ENSG00000136155	1	HGNC:10573	884948.6973	537213.6373000001	543628.5113	5811570.9229999995	510322.5601	466629.23224	698516.4536	224567.16820000001	9323.2396	4064.3426	0
KVEEEGSPGDPDHEASTQGR	4	Pat_32_FT.26486.26486.4	ENSG00000060491|OGFR, ENSG00000060491|+|chr20:g.61436357:G>A',, ENSG00000060491|+|chr20:g.61443766:C>T',, ENSG00000060491|+|chr20:g.61443766:C>T']	ENSG00000060491	1	HGNC:15768	173468.63700000002	216625.135	289274.911	220050.373	227049.589	514548.58700000006	187275.831	175216.17099999997	5491.7936	6612.5754	0
QITSISIEPGVEVEVTIADA	4	Pat_32_1.69319.69319.2	ENSG00000008988|RPS20	ENSG00000008988	1	HGNC:10405	102318.315	131641.689	169843.51400000002	158170.224	114018.6935	113649.026	109344.43299999999	101999.02799999999	3319.0296	2128.17875	0
GTAAESGEEAAR	1	Pat_32_FT.8631.8631.2	ENSG00000112297|CRYBG1, ENSG00000112297|+|chr6:g.106999822:G>A',, ENSG00000112297|+|chr6:g.106992482:T>A']	ENSG00000112297	1	HGNC:356	2553.5354	3373.5974	5564.36	71122.914	3996.6543	37232.37	9604.909	4579.6143	0	0	0
YAYVVDACQPTCR	2	Pat_32_2.43478.43478.3	ENSG00000117983|MUC5B, ENSG00000117983|+|chr11:g.1271069:C>T',, ENSG00000117983|+|chr11:g.1250402:C>T',, ENSG00000117983|+|chr11:g.1250421:T>C',, ENSG00000117983|+|chr11:g.1255435:G>A',, ENSG00000117983|+|chr11:g.1262716:G>A',, ENSG00000117983|+|chr11:g.1265027:T>C',, ENSG00000117983|+|chr11:g.1272797:G>T',, ENSG00000117983|+|chr11:g.1250487:G>C',, ENSG00000117983|+|chr11:g.1271990:C>T',, ENSG000…	ENSG00000117983	1	HGNC:7516	57773.032999999996	80681.05900000001	156338.495	69536.7503	61664.663	75718.402	52421.781	36801.547	1290.0507	1385.8829999999998	0
DSSPHFQAEQR	7	Pat_32_1.18722.18722.2	ENSG00000100242|SUN2, ENSG00000100242|-|chr22:g.39134207:C>T',, ENSG00000100242|-|chr22:g.39147357:G>T',, ENSG00000100242|-|chr22:g.39144768:G>A',, ENSG00000100242|-|chr22:g.39144768:G>A']	ENSG00000100242	1	HGNC:14210	282110.072	433031.12700000004	646039.417	460755.98699999996	398850.76499999996	448421.75899999996	498153.908	254851.594	20175.37765	7674.4157	0
NLVSWESQTQPQVQVQDEEITEDDLR	2	Pat_32_1.58955.58955.3	ENSG00000079950|STX7, ENSG00000079950|-|chr6:g.132792698:G>C',, ENSG00000079950|-|chr6:g.132789577:A>C',, ENSG00000079950|-|chr6:g.132789577:A>C']	ENSG00000079950	1	HGNC:11442	16909.4847	27309.4993	20326.1905	17980.4458	26006.485	29675.1876	10759.938999999998	14055.519799999998	0	0	0
LVHVEEPHTETVR	4	Pat_32_1.40673.40673.3	ENSG00000175899|A2M, ENSG00000175899|-|chr12:g.9266045:T>G',, ENSG00000175899|-|chr12:g.9243017:G>A',, ENSG00000175899|-|chr12:g.9225335:G>A',, ENSG00000175899|-|chr12:g.9262610:C>T',, ENSG00000175899|-|chr12:g.9268363:T>G',, ENSG00000175899|-|chr12:g.9251347:A>C',, ENSG00000175899|-|chr12:g.9259171:C>A',, ENSG00000175899|-|chr12:g.9229357:T>G',, ENSG00000175899|-|chr12:g.9242554:G>A',, ENSG00000…	ENSG00000175899	1	HGNC:7	258178.3	307258.114	401754.68899999995	302642.792	371656.31799999997	292523.104	258029.96600000001	161305.142	8931.655999999999	6910.3102	0
EANECVACNCNLHAR	1	Pat_32_1.23713.23713.3	ENSG00000065320|NTN1, ENSG00000065320|+|chr17:g.8926066:C>G',, ENSG00000065320|+|chr17:g.8926448:G>A',, ENSG00000065320|+|chr17:g.9083205:C>T',, ENSG00000065320|+|chr17:g.8926583:G>A',, ENSG00000065320|+|chr17:g.8926583:G>A']	ENSG00000065320	1	HGNC:8029	14451.197	26453.42	29596.8	23205.71	25789.227000000003	18936.447	26703.295	15322.018	770.12335	0	0
QQPGPSEHIER	11	Pat_32_1.17193.17193.2	ENSG00000125753|VASP	ENSG00000125753	1	HGNC:12652	2675073.816	3070405.6720000003	1880838.541	3274746.878	2687965.165	3620842.523	1275621.344	1356860.3450000002	39623.9274	69395.17762999999	0
SDTVADIESEPVVESTETEGT	1	Pat_32_FT.50055.50055.3	ENSG00000213079|SCAF8, ENSG00000213079|+|chr6:g.155109095:G>C',, ENSG00000213079|+|chr6:g.155152068:C>T',, ENSG00000213079|+|chr6:g.155131195:C>T',, ENSG00000213079|+|chr6:g.155131195:C>T']	ENSG00000213079	1	HGNC:20959	16485.308999999997	30735.936	19703.646	24885.74	20828.77	21221.44	11576.895	7771.723000000001	0	0	0
GAAAEIREQGDGAEDEEWDD	3	Pat_32_FT.40461.40461.3	ENSG00000242498|ARPIN	ENSG00000242498	1	HGNC:28782	217660.066	265137.81	205752.834	263635.484	205985.13	313008.46499999997	121254.15	82846.772	2953.7198	3117.7841	0
AFDTAGNGYCR	1	Pat_32_2.31818.31818.2	ENSG00000169710|FASN, ENSG00000169710|-|chr17:g.80053280:CGAA>C',, ENSG00000169710|-|chr17:g.80039626:T>TG',, ENSG00000169710|-|chr17:g.80049282:C>G',, ENSG00000169710|-|chr17:g.80042560:C>A',, ENSG00000169710|-|chr17:g.80043390:C>T',, ENSG00000169710|-|chr17:g.80045603:A>G']	ENSG00000169710	1	HGNC:3594	14729.68	16096.741000000002	17776.3	29765.577999999998	15589.75	24348.205	14439.877	9220.809000000001	0	0	0
TDEIGEICVSSR	1	Pat_32_1.45268.45268.2	ENSG00000066084|DIP2B, ENSG00000066084|+|chr12:g.51126195:CGGA>C',, ENSG00000066084|+|chr12:g.51133196:G>T',, ENSG00000066084|+|chr12:g.51108332:C>T',, ENSG00000066084|+|chr12:g.51118616:G>A',, ENSG00000066084|+|chr12:g.51128866:G>A']	ENSG00000066084	1	HGNC:29284	73101.586	149886.36	122631.695	182446.03	103180.36	118932.766	88342.6	59755.84	4494.2246	1554.4362	0
LQQELDDLLVDLDHQR	2	Pat_32_2.69727.69727.3	ENSG00000100345|MYH9, ENSG00000100345|-|chr22:g.36708257:G>A',, ENSG00000100345|-|chr22:g.36684946:G>A']	ENSG00000100345	1	HGNC:7579	19280.631999999998	34982.367	34846.0904	30024.881	25593.8787	34916.7175	24831.2677	18406.0582	1659.0059	0	0
GLEVTAYSPLGSSDR	2	Pat_32_2.53435.53435.2	ENSG00000117448|AKR1A1, ENSG00000117448|+|chr1:g.46032248:C>T',, ENSG00000117448|+|chr1:g.46032248:C>T']	ENSG00000117448	1	HGNC:380	62846.191999999995	65206.711	105951.57500000001	64236.884999999995	80865.5	66982.643	68667.451	38504.74	2042.1877	0	0
ISQTYQQQYGR	1	Pat_32_2.32073.32073.2	ENSG00000196975|ANXA4, ENSG00000196975|+|chr2:g.70031677:A>G',, ENSG00000196975|+|chr2:g.70033584:C>T',, ENSG00000196975|+|chr2:g.70046423:A>T',, ENSG00000196975|+|chr2:g.70046423:A>T']	ENSG00000196975	1	HGNC:542	22863.256	19078.785	13018.241000000002	7646.411999999999	14840.076000000001	36806.203	10038.524	18529.48	0	0	0
DADDAEQAFER	3	Pat_32_FT.35242.35242.2	ENSG00000140368|PSTPIP1, ENSG00000140368|+|chr15:g.77317907:G>C',, ENSG00000140368|+|chr15:g.77323574:G>A',, ENSG00000140368|+|chr15:g.77317636:C>T',, ENSG00000140368|+|chr15:g.77317639:C>T',, ENSG00000140368|+|chr15:g.77310866:A>T',, ENSG00000140368|+|chr15:g.77310866:A>T']	ENSG00000140368	1	HGNC:9580	302548.19	460427.10000000003	510316.45999999996	263948.37	549487.206	482059.81000000006	237419.32	141284.062	12539.4534	8688.92236	0
EILSVDCSTNNPSQAK	3	Pat_32_1.49391.49391.3	ENSG00000120885|CLU, ENSG00000120885|-|chr8:g.27462591:G>A',, ENSG00000120885|-|chr8:g.27462786:G>T',, ENSG00000120885|-|chr8:g.27461885:C>T',, ENSG00000120885|-|chr8:g.27461885:C>T']	ENSG00000120885	1	HGNC:2095	323453.203	680562.49	1017860.61	445826.613	472309.06999999995	498385.79	507088.4	252840.48700000002	17061.4793	6516.300000000001	0
VDDHDSEEICLDHLCK	3	Pat_32_1.50817.50817.4	ENSG00000105939|ZC3HAV1, ENSG00000105939|-|chr7:g.138761034:G>C',, ENSG00000105939|-|chr7:g.138764060:G>A',, ENSG00000105939|-|chr7:g.138764233:C>T',, ENSG00000105939|-|chr7:g.138764803:C>T',, ENSG00000105939|-|chr7:g.138732497:G>A',, ENSG00000105939|-|chr7:g.138768666:T>C',, ENSG00000105939|-|chr7:g.138764780:G>A',, ENSG00000105939|-|chr7:g.138764780:G>A']	ENSG00000105939	1	HGNC:23721	204891.483	251521.505	457424.38	815697.73	240278.25400000002	301242.78	300717.34	166584.337	10003.2225	6444.499250000001	0
ATPSENLVPSSAR	2	Pat_32_1.41504.41504.2	ENSG00000149532|CPSF7, ENSG00000149532|-|chr11:g.61178467:C>A',, ENSG00000149532|-|chr11:g.61178542:C>G',, ENSG00000149532|-|chr11:g.61178567:G>A',, ENSG00000149532|-|chr11:g.61178567:G>A']	ENSG00000149532	1	HGNC:30098	114154.273	139181.332	142093.68899999998	147128.67599999998	129201.09999999999	246199.763	130485.246	91917.88	4055.1846	1362.7592	0
SYELQESNVR	2	Pat_32_1.32030.32030.2	ENSG00000138758|SEPT11	ENSG00000138758	1	HGNC:25589	190396.93	311779.51	332233.15	336295.49	222199.66	392563.37	219430.64	127084.96599999999	4874.7686	3086.1827000000003	0
VGFEGATCDR	2	Pat_32_1.34847.34847.2	ENSG00000130702|LAMA5, ENSG00000130702|-|chr20:g.60912928:C>T',, ENSG00000130702|-|chr20:g.60886269:G>A',, ENSG00000130702|-|chr20:g.60902628:C>A',, ENSG00000130702|-|chr20:g.60894013:C>T',, ENSG00000130702|-|chr20:g.60885597:C>G',, ENSG00000130702|-|chr20:g.60900586:G>A',, ENSG00000130702|-|chr20:g.60899242:C>T',, ENSG00000130702|-|chr20:g.60892429:G>T',, ENSG00000130702|-|chr20:g.60903921:A>G',…	ENSG00000130702	1	HGNC:6485	117588.189	285630.85	238452.095	175526.64200000002	135076.37099999998	104789.766	109585.987	67681.257	3101.2747	1457.5127	0
VVTDTDETELAR	13	Pat_32_FT.41156.41156.2	ENSG00000134001|EIF2S1	ENSG00000134001	1	HGNC:3265	10100371.666000001	17095797.081	9026333.633000001	13147544.092000002	13385644.278	18061364.191	6237707.774	8728582.157000002	28603.0061	54689.268599999996	0
TQSSSCEIYVR	2	Pat_32_1.29922.29922.2	ENSG00000147044|CASK	ENSG00000147044	1	HGNC:1497	109868.996	86140.526	69574.111	99076.057	104288.387	185643.332	40004.207	57795.845499999996	0	1051.3701	0
TVYFAEEVQCEGNSFHK	2	Pat_32_2.56498.56498.3	ENSG00000159176|CSRP1, ENSG00000159176|-|chr1:g.201454411:C>A',, ENSG00000159176|-|chr1:g.201454411:C>A']	ENSG00000159176	1	HGNC:2469	25033.6377	74367.955	247403.32200000001	70682.06	46601.63	26765.246000000003	41857.322	17286.999499999998	1850.58885	939.6622	0
QVFEQDASGDERSGPEDSNDSR	1	Pat_32_FT.30984.30984.3	ENSG00000130158|DOCK6, ENSG00000130158|-|chr19:g.11348960:G>A',, ENSG00000130158|-|chr19:g.11353945:A>C',, ENSG00000130158|-|chr19:g.11363193:C>A',, ENSG00000130158|-|chr19:g.11364361:C>T',, ENSG00000130158|-|chr19:g.11332662:C>A',, ENSG00000130158|-|chr19:g.11347551:G>A',, ENSG00000130158|-|chr19:g.11312719:T>C',, ENSG00000130158|-|chr19:g.11343896:G>A',, ENSG00000130158|-|chr19:g.11332626:G>A',…	ENSG00000130158	1	HGNC:19189	11991.928999999998	19492.287	16620.88	17526.516	15680.493999999999	33748.863	11727.643999999998	17118.982	0	663.5515	0
TYDPSGDSTLPTCSK	6	Pat_32_2.44360.44360.2	ENSG00000055044|NOP58, ENSG00000055044|+|chr2:g.203168132:GA>G',, ENSG00000055044|+|chr2:g.203155850:G>A',, ENSG00000055044|+|chr2:g.203155176:A>C',, ENSG00000055044|+|chr2:g.203157522:G>A',, ENSG00000055044|+|chr2:g.203147181:G>A']	ENSG00000055044	1	HGNC:29926	2146253.67	2630497.19	1784240.501	1894068.69	2802290.5769999996	4691675.86	927841.3730000001	1169153.912	18333.293400000002	55273.78193	0
AAYEAELGDAR	2	Pat_32_FT.38089.38089.2	ENSG00000160789|LMNA, ENSG00000160789|+|chr1:g.156084902:G>A',, ENSG00000160789|+|chr1:g.156108510:C>T',, ENSG00000160789|+|chr1:g.156104629:C>T',, ENSG00000160789|+|chr1:g.156106151:G>A',, ENSG00000160789|+|chr1:g.156106776:G>A',, ENSG00000160789|+|chr1:g.156106776:G>A']	ENSG00000160789	1	HGNC:6636	172283.91999999998	274433.17000000004	360984.27	243885.77000000002	202966.84	285794.5	222723.51	140792.65	3016.8232	4269.3423	0
SLAAEEEAAR	5	Pat_32_FT.27988.27988.2	ENSG00000178209|PLEC, ENSG00000178209|-|chr8:g.145008183:C>T',, ENSG00000178209|-|chr8:g.144995759:G>A',, ENSG00000178209|-|chr8:g.145016667:C>T',, ENSG00000178209|-|chr8:g.144994888:G>A',, ENSG00000178209|-|chr8:g.144996236:C>G',, ENSG00000178209|-|chr8:g.145010020:G>A',, ENSG00000178209|-|chr8:g.144996968:C>T',, ENSG00000178209|-|chr8:g.144990901:C>T',, ENSG00000178209|-|chr8:g.145001648:C>T',,…	ENSG00000178209	1	HGNC:9069	1611150.767	2986786.9930000002	2707307.2210000004	2514511.325	1896038.85	3247003.333	1471848.5259999998	1688487.8779999998	4496.612	20017.7863	0
FLGTEPEPDAVGLDSGHIR	5	Pat_32_2.56669.56669.3	ENSG00000128311|TST, ENSG00000128311|-|chr22:g.37407109:G>C',, ENSG00000128311|-|chr22:g.37407109:G>C']	ENSG00000128311	1	HGNC:12388	412755.75	640380.977	855499.77	512905.109	594031.645	1289599.6099999999	750737.454	364289.239	30972.8024	9309.2673	0
SGGNEVSIEER	4	Pat_32_FT.23036.23036.2	ENSG00000163811|WDR43	ENSG00000163811	1	HGNC:28945	493720.91000000003	1248839.004	443621.55	636628.138	641428.834	2114315.537	384383.872	886197.493	4548.5015	47226.2606	0
AVCEADQSHGGPR	4	Pat_32_1.13366.13366.3	ENSG00000135148|TRAFD1	ENSG00000135148	1	HGNC:24808	55910.832	85889.327	349667.255	193771.675	127513.42	126832.124	554960.025	49943.547	19449.70764	0	0
LEGEACGVYTPR	1	Pat_32_1.42804.42804.2	ENSG00000115457|IGFBP2, ENSG00000115457|+|chr2:g.217498296:T>TGCTGCCGCC',, ENSG00000115457|+|chr2:g.217498284:C>T']	ENSG00000115457	1	HGNC:5471	190755.8	113429.31	190430.94	121536.77	120513.125	126640.125	139007.36	85478.02	4067.6294	3557.3672	0
SGDRGETGPAGPAGPVGPVGAR	4	Pat_32_1.39022.39022.3	ENSG00000108821|COL1A1	ENSG00000108821	1	HGNC:2197	134833.856	274978.266	208320.001	219392.35399999996	218606.07799999998	150603.882	274341.443	123635.892	10428.566439999999	3686.6375	0
NLEQENQNLR	4	Pat_32_1.26639.26639.2	ENSG00000124429|POF1B, ENSG00000124429|-|chrX:g.84563135:T>A',, ENSG00000124429|-|chrX:g.84563135:T>A']	ENSG00000124429	1	HGNC:13711	350364.337	590280.1000000001	238638.593	324443.76800000004	313999.297	1229642.703	173998.864	285621.84	2116.5153999999998	8005.2698	0
AECSAEQCYK	1	Pat_32_1.27925.27925.2	ENSG00000065833|ME1, ENSG00000065833|-|chr6:g.84108200:T>A',, ENSG00000065833|-|chr6:g.84108156:T>C',, ENSG00000065833|-|chr6:g.83938606:T>A',, ENSG00000065833|-|chr6:g.83921696:A>G',, ENSG00000065833|-|chr6:g.83921696:A>G']	ENSG00000065833	1	HGNC:6983	53700.79	24987.766	56795.285	30122.86	32827.13	46311.004	35051.887	13813.072	1187.3931	935.6846	0
EYTVTEPERDGASPSR	6	Pat_32_FT.28236.28236.3	ENSG00000116962|NID1, ENSG00000116962|-|chr1:g.236154336:CG>C',, ENSG00000116962|-|chr1:g.236143153:C>A',, ENSG00000116962|-|chr1:g.236201529:C>T',, ENSG00000116962|-|chr1:g.236154337:G>A',, ENSG00000116962|-|chr1:g.236205390:T>C',, ENSG00000116962|-|chr1:g.236143883:G>A',, ENSG00000116962|-|chr1:g.236208773:C>T',, ENSG00000116962|-|chr1:g.236195859:G>A',, ENSG00000116962|-|chr1:g.236212012:C>T',…	ENSG00000116962	1	HGNC:7821	387863.073	1499734.304	984228.842	746009.154	494407.548	456045.521	573588.823	249076.737	19666.796499999997	4617.7941	0
EVAPDGPLQESSTR	1	Pat_32_FT.40481.40481.2	ENSG00000119321|FKBP15, ENSG00000119321|-|chr9:g.115932150:T>TTTC',, ENSG00000119321|-|chr9:g.115932012:G>T',, ENSG00000119321|-|chr9:g.115933980:C>A',, ENSG00000119321|-|chr9:g.115968832:C>T',, ENSG00000119321|-|chr9:g.115968797:C>T',, ENSG00000119321|-|chr9:g.115931682:C>T',, ENSG00000119321|-|chr9:g.115959247:C>T',, ENSG00000119321|-|chr9:g.115959247:C>T']	ENSG00000119321	1	HGNC:23397	107557.25	134571.52	55046.187999999995	106201.53	133995.88	227103.36	44723.176	61703.227	0	1002.1484	0
AALEDTLAETEAR	4	Pat_32_1.49881.49881.2	ENSG00000171345|KRT19, ENSG00000171345|-|chr17:g.39681180:T>G',, ENSG00000171345|-|chr17:g.39681180:T>G']	ENSG00000171345	1	HGNC:6436	245178.10499999998	338992.087	481679.42899999995	295444.728	263513.31200000003	422942.966	349357.966	191091.01100000003	12575.714499999998	5677.2643	0
VQNEEVGPEHDSQETK	1	Pat_32_FT.32301.32301.3	ENSG00000198771|RCSD1, ENSG00000198771|+|chr1:g.167663363:C>G',, ENSG00000198771|+|chr1:g.167667026:C>T',, ENSG00000198771|+|chr1:g.167667026:C>T']	ENSG00000198771	1	HGNC:28310	38089.375	25702.343999999997	116900.3	52608.75	36991.316	29726.81	93094.54	12405.636999999999	4115.556	0	0
EVQQGEEFER	4	Pat_32_FT.27170.27170.2	ENSG00000106992|AK1	ENSG00000106992	1	HGNC:361	291181.231	425148.136	434424.95	283634.507	458768.95	496919.18000000005	330357.124	169708.595	11558.4286	3780.5439	0
ENAGEDPGLAR	2	Pat_32_FT.20674.20674.2	ENSG00000161634|DCD, ENSG00000161634|-|chr12:g.55038729:C>A']	ENSG00000161634	1	HGNC:14669	79803.508	120645.45	158789.72	100013.731	106437.954	124958.25	199167.64	90032.804	6512.7145	2205.7285	0
AVEVQGPSLESGDHGK	2	Pat_32_1.46186.46186.3	ENSG00000124942|AHNAK, ENSG00000124942|-|chr11:g.62295776:T>G',, ENSG00000124942|-|chr11:g.62290365:T>C',, ENSG00000124942|-|chr11:g.62295549:C>T',, ENSG00000124942|-|chr11:g.62296271:G>A',, ENSG00000124942|-|chr11:g.62287549:C>T',, ENSG00000124942|-|chr11:g.62300583:C>T',, ENSG00000124942|-|chr11:g.62294188:T>G',, ENSG00000124942|-|chr11:g.62299055:T>C',, ENSG00000124942|-|chr11:g.62285441:A>G',…	ENSG00000124942	1	HGNC:347	171116.21000000002	200434.02000000002	468623.193	485675.22	175103.438	212436.773	259682.308	130516.29000000001	14168.050599999999	8487.8357	0
SLLNEIESVYDEHQEQHSEGR	1	Pat_32_1.64402.64402.4	ENSG00000127511|SIN3B, ENSG00000127511|+|chr19:g.16952613:A>T',, ENSG00000127511|+|chr19:g.16989052:G>C',, ENSG00000127511|+|chr19:g.16980724:C>T',, ENSG00000127511|+|chr19:g.16973720:G>A',, ENSG00000127511|+|chr19:g.16973291:G>A',, ENSG00000127511|+|chr19:g.16973291:G>A']	ENSG00000127511	1	HGNC:19354	34293.617	43709.69	27047.26	35008.18	27997.12	35215.02	19372.186	17561.793	0	0	0
VGDSTPVSEKPVSAAVDANASESP	3	Pat_32_2.50528.50528.3	ENSG00000115806|GORASP2	ENSG00000115806	1	HGNC:17500	146510.932	159529.637	115996.63	135522.984	193033.477	167108.736	84190.544	112743.38900000001	0	1979.8865	0
IEIESFYEGEDFSETLTR	23	Pat_32_1.66824.66824.3	ENSG00000044574|HSPA5, ENSG00000044574|-|chr9:g.128001036:A>G']	ENSG00000044574	1	HGNC:5238	2181593.2860000003	1867646.4070000001	2340718.679	1512958.575	4504118.966000001	3740513.725	1767837.8089999997	1676345.9745000002	16293.68521	30183.656329999994	0
AGAAGGPEEEAEKPVK	3	Pat_32_2.43935.43935.3	ENSG00000081154|PCNP	ENSG00000081154	1	HGNC:30023	691316.1769999999	766287.97	1396700.1039999998	648544.9	837291.8200000001	892968.16	505088.43700000003	371182.886	19520.7589	19732.381	0
HGQEEAAQSPYR	2	Pat_32_1.11698.11698.3	ENSG00000116663|FBXO6, ENSG00000116663|+|chr1:g.11733771:C>T',, ENSG00000116663|+|chr1:g.11733771:C>T']	ENSG00000116663	1	HGNC:13585	19027.998	31055.684999999998	39546.887	33602.305	37258.524	34639.645000000004	29336.79	18499.938	603.55237	0	0
YQEQGGEASPQRTWEQQQEVVSR	1	Pat_32_1.41474.41474.3	ENSG00000136279|DBNL, ENSG00000136279|+|chr7:g.44096482:G>C',, ENSG00000136279|+|chr7:g.44096482:G>C']	ENSG00000136279	1	HGNC:2696	22719.112999999998	22978.597999999998	16469.338	27358.879	27120.402000000002	37845.445	12326.448999999999	10995.362	0	0	0
ASEDSEEEPSGK	2	Pat_32_FT.19959.19959.2	ENSG00000164877|MICALL2, ENSG00000164877|-|chr7:g.1481959:T>C',, ENSG00000164877|-|chr7:g.1476379:G>A',, ENSG00000164877|-|chr7:g.1477608:C>T',, ENSG00000164877|-|chr7:g.1486416:C>T',, ENSG00000164877|-|chr7:g.1479677:G>A',, ENSG00000164877|-|chr7:g.1479677:G>A']	ENSG00000164877	1	HGNC:29672	133955.527	244435.63	288775.08999999997	118081.13	136289.233	207252.77999999997	174960.59	108641.17	18099.3437	3718.5069000000003	0
QHESKPGLEPEPSSADEWR	7	Pat_32_2.44267.44267.3	ENSG00000095637|SORBS1, ENSG00000095637|-|chr10:g.97098953:A>AG',, ENSG00000095637|-|chr10:g.97111112:G>A',, ENSG00000095637|-|chr10:g.97174382:C>T',, ENSG00000095637|-|chr10:g.97116511:G>A',, ENSG00000095637|-|chr10:g.97146820:C>A',, ENSG00000095637|-|chr10:g.97115995:C>G',, ENSG00000095637|-|chr10:g.97194450:C>T',, ENSG00000095637|-|chr10:g.97096391:G>A',, ENSG00000095637|-|chr10:g.97116305:T>C…	ENSG00000095637	1	HGNC:14565	386650.241	688887.372	674505.574	608264.439	391897.65900000004	328558.42199999996	301395.06000000006	202588.345	8742.2097	6909.919	0
QGQQQAGGDGKTEQK	13	Pat_32_1.22365.22365.3	ENSG00000153187|HNRNPU, ENSG00000153187|-|chr1:g.245019795:T>C',, ENSG00000153187|-|chr1:g.245019795:T>C']	ENSG00000153187	1	HGNC:5048	1290630.887	1815972.6164999998	649809.5282	844883.4384	1981442.996	3860664.465	421902.3323	1215904.6350000002	1464.7203	45607.26335	0
SPSASITDEDSNV	1	Pat_32_FT.38935.38935.2	ENSG00000110841|PPFIBP1, ENSG00000110841|+|chr12:g.27787945:G>A',, ENSG00000110841|+|chr12:g.27817364:G>A',, ENSG00000110841|+|chr12:g.27829365:G>A',, ENSG00000110841|+|chr12:g.27809642:G>T',, ENSG00000110841|+|chr12:g.27809642:G>T']	ENSG00000110841	1	HGNC:9249	26021.61	39654.383	50263.496	36701.27	37717.98	43700.816	36696.9	27897.688	1239.4381	685.3805	0
GTVPGSTPCDPNSGSCYCK	2	Pat_32_2.41484.41484.3	ENSG00000172037|LAMB2, ENSG00000172037|-|chr3:g.49158923:G>A',, ENSG00000172037|-|chr3:g.49160684:C>T',, ENSG00000172037|-|chr3:g.49162722:C>A',, ENSG00000172037|-|chr3:g.49167419:C>T',, ENSG00000172037|-|chr3:g.49158763:C>T',, ENSG00000172037|-|chr3:g.49163902:G>C',, ENSG00000172037|-|chr3:g.49166533:G>A',, ENSG00000172037|-|chr3:g.49167684:C>T',, ENSG00000172037|-|chr3:g.49167684:C>T']	ENSG00000172037	1	HGNC:6487	15261.668099999999	52871.04	50689.729999999996	41118.1432	26019.5176	15436.288999999999	21960.7003	6956.651999999999	755.64594	0	0
THTDTESEASILGDSGEYK	1	Pat_32_1.46660.46660.3	ENSG00000141378|PTRH2, ENSG00000141378|-|chr17:g.57775125:C>T',, ENSG00000141378|-|chr17:g.57775135:G>T',, ENSG00000141378|-|chr17:g.57775135:G>T']	ENSG00000141378	1	HGNC:24265	50678.43	79097.7	79097.7	61289.855	68615.625	67146.914	52095.24	49391.6	10311.030999999999	861.3033	0
DTSSSTVVSTQR	4	Pat_32_1.16777.16777.2	ENSG00000116001|TIA1, ENSG00000116001|-|chr2:g.70463273:C>G',, ENSG00000116001|-|chr2:g.70463273:C>G']	ENSG00000116001	1	HGNC:11802	62863.11	107063.1605	83112.55	82269.0664	98239.22700000001	186497.97650000002	78997.5204	60014.3174	2725.0325000000003	0	0
TQESGDQDPQEAQK	2	Pat_32_FT.19922.19922.3	ENSG00000159166|LAD1, ENSG00000159166|-|chr1:g.201356296:C>T',, ENSG00000159166|-|chr1:g.201356296:C>T']	ENSG00000159166	1	HGNC:6472	113603.455	140586.21	161032.96000000002	190362.34	142353.256	261782.2	158832.595	245436.05599999998	0	7381.846100000001	0
VNVDEVGGEALGR	1	Pat_32_1.48352.48352.2	ENSG00000244734|HBB, ENSG00000244734|-|chr11:g.5247816:C>A',, ENSG00000244734|-|chr11:g.5246896:G>T',, ENSG00000244734|-|chr11:g.5247967:G>C',, ENSG00000244734|-|chr11:g.5247967:G>C']	ENSG00000244734	1	HGNC:4827	132903.6	262932.44	294807.62	236412.84	249389.08	300045.8	352416.9	277334.72	14855.857	9541.427	0
DSYDSYATHNE	1	Pat_32_FT.19893.19893.2	ENSG00000099622|CIRBP	ENSG00000099622	1	HGNC:1982	78821.7	56909.363	43954.61	131428.1	66926.79	223109.4	49073.07	71204.3	0	0	0
CPDGSTCCELPSGK	6	Pat_32_1.41910.41910.2	ENSG00000030582|GRN, ENSG00000030582|+|chr17:g.42426884:G>A',, ENSG00000030582|+|chr17:g.42430128:G>A',, ENSG00000030582|+|chr17:g.42428510:A>G',, ENSG00000030582|+|chr17:g.42428510:A>G']	ENSG00000030582	1	HGNC:4601	515733.54839999997	937220.594	748882.979	2091151.883	637312.698	956343.278	489621.62	447714.281	14175.6788	18556.5841	0
NPCQDPYILTPENR	3	Pat_32_2.47147.47147.2	ENSG00000115380|EFEMP1, ENSG00000115380|-|chr2:g.56094300:C>A',, ENSG00000115380|-|chr2:g.56094300:C>A']	ENSG00000115380	1	HGNC:3218	97458.812	268251.712	125767.003	116513.731	106356.766	150453.522	75380.2653	60407.098999999995	2344.9885	1746.99469	0
TDATLSCDVR	1	Pat_32_1.29679.29679.2	ENSG00000130202|NECTIN2, ENSG00000130202|+|chr19:g.45377733:G>A',, ENSG00000130202|+|chr19:g.45377733:G>A']	ENSG00000130202	1	HGNC:9707	84675.945	94161.555	70149.93	72228.97	99701.77	113454.35	52877.7	47511.2	2895.5215	926.1917	0
SAGQGEVLVYVEDPAGHQEEAK	22	Pat_32_2.53079.53079.4	ENSG00000196924|FLNA, ENSG00000196924|-|chrX:g.153581155:C>T',, ENSG00000196924|-|chrX:g.153590917:G>C',, ENSG00000196924|-|chrX:g.153590917:G>C']	ENSG00000196924	1	HGNC:3754	6535061.898000001	31195306.875999995	9770114.423	14355951.581999997	8228780.902	3655974.256	3423933.553	1797065.0433000003	61713.63547	27076.6382	0
GCPVNTEPSGPTCEK	1	Pat_32_1.39072.39072.3	ENSG00000004961|HCCS	ENSG00000004961	1	HGNC:4837	40293.883	50578.19	42136.758	50572.83	50339.168	53648.28	43919.77	38576.445	1235.1434	1021.42084	0
DGGAWGTEQR	2	Pat_32_1.20133.20133.2	ENSG00000100097|LGALS1, ENSG00000100097|+|chr22:g.38075721:G>A']	ENSG00000100097	1	HGNC:6561	124817.70999999999	218253.29	211706.01	146461.78	178225.415	233036.84999999998	154967.82	130700.28	5686.102	3774.5247000000004	0
SGTELSAVGSVCSDADCQEYAK	1	Pat_32_1.49126.49126.3	ENSG00000005810|MYCBP2, ENSG00000005810|-|chr13:g.77862363:A>G',, ENSG00000005810|-|chr13:g.77764414:G>T',, ENSG00000005810|-|chr13:g.77742579:C>A',, ENSG00000005810|-|chr13:g.77650978:C>T',, ENSG00000005810|-|chr13:g.77661755:A>C',, ENSG00000005810|-|chr13:g.77641891:A>G',, ENSG00000005810|-|chr13:g.77807348:G>C',, ENSG00000005810|-|chr13:g.77642939:G>A',, ENSG00000005810|-|chr13:g.77629896:T>C'…	ENSG00000005810	1	HGNC:23386	44927.51	63409.973	45886.765999999996	61101.492	62088.68	93691.82	41726.883	36505.887	2968.4019	0	0
IQDSSCEASSELRENGECR	1	Pat_32_FT.36118.36118.3	ENSG00000107104|KANK1, ENSG00000107104|+|chr9:g.730087:T>G',, ENSG00000107104|+|chr9:g.712060:G>C',, ENSG00000107104|+|chr9:g.732536:T>C',, ENSG00000107104|+|chr9:g.712428:A>C',, ENSG00000107104|+|chr9:g.712213:C>T',, ENSG00000107104|+|chr9:g.712213:C>T']	ENSG00000107104	1	HGNC:19309	26195.516	43068.867	39474.24	53180.008	31035.202999999998	84258.59	24523.053	23458.525	0	0	0
QSEDSTFYLGER	2	Pat_32_1.42774.42774.2	ENSG00000047457|CP, ENSG00000047457|-|chr3:g.148896253:C>T',, ENSG00000047457|-|chr3:g.148916215:G>A',, ENSG00000047457|-|chr3:g.148939568:C>G',, ENSG00000047457|-|chr3:g.148917532:A>G',, ENSG00000047457|-|chr3:g.148917532:A>G']	ENSG00000047457	1	HGNC:2295	143296.404	370714.18	352517.02	224528.2	174536.575	184048.947	156564.898	106873.275	4621.621999999999	4352.9759	0
CHPGTGVDYTCECASGYQGDGRNCVDENECATGFHR	1	Pat_32_1.39793.39793.5	ENSG00000087303|NID2, ENSG00000087303|-|chr14:g.52526930:A>C',, ENSG00000087303|-|chr14:g.52520386:C>T',, ENSG00000087303|-|chr14:g.52520996:C>T',, ENSG00000087303|-|chr14:g.52534664:C>T',, ENSG00000087303|-|chr14:g.52520983:G>A',, ENSG00000087303|-|chr14:g.52535628:C>T',, ENSG00000087303|-|chr14:g.52481918:C>T',, ENSG00000087303|-|chr14:g.52472538:C>G',, ENSG00000087303|-|chr14:g.52526941:G>A',,…	ENSG00000087303	1	HGNC:13389	13794.368999999999	22935.972999999998	9211.337	20786.207	12936.35	8418.878	3334.2168	7184.73	0	0	0
YEELQQTAGR	2	Pat_32_1.32927.32927.2	ENSG00000186081|KRT5, ENSG00000186081|-|chr12:g.52913806:C>T',, ENSG00000186081|-|chr12:g.52913668:C>T',, ENSG00000186081|-|chr12:g.52910601:C>T',, ENSG00000186081|-|chr12:g.52912790:C>T',, ENSG00000186081|-|chr12:g.52911743:G>C',, ENSG00000186081|-|chr12:g.52913813:C>T',, ENSG00000186081|-|chr12:g.52913894:G>A']	ENSG00000186081	1	HGNC:6442	30049.830299999998	58275.55	47774.708	720886.48	37045.609	39198.735	73253.429	25887.1754	2456.2448000000004	0	0
AQEGESTLEIR	2	Pat_32_1.37089.37089.2	ENSG00000138162|TACC2, ENSG00000138162|+|chr10:g.123842325:C>T',, ENSG00000138162|+|chr10:g.123845315:G>A',, ENSG00000138162|+|chr10:g.123842523:G>A',, ENSG00000138162|+|chr10:g.123844503:C>T',, ENSG00000138162|+|chr10:g.123845211:G>A',, ENSG00000138162|+|chr10:g.123846288:G>A',, ENSG00000138162|+|chr10:g.124009124:G>C',, ENSG00000138162|+|chr10:g.123971177:G>A',, ENSG00000138162|+|chr10:g.123997…	ENSG00000138162	1	HGNC:11523	149858.843	174556.29600000003	222426.066	352113.97	133598.682	162256.09399999998	128994.402	94999.418	5348.5725	2673.83717	0
QLAEQEELER	2	Pat_32_FT.36228.36228.2	ENSG00000133789|SWAP70, ENSG00000133789|+|chr11:g.9735106:G>T',, ENSG00000133789|+|chr11:g.9770715:C>T',, ENSG00000133789|+|chr11:g.9735078:C>A']	ENSG00000133789	1	HGNC:17070	78647.965	100560.695	140511.827	87836.89600000001	121969.704	165353.615	116124.475	56314.618	3594.6154	860.9939999999999	0
IAQSEAELISDEAQADLALR	6	Pat_32_1.67214.67214.3	ENSG00000196586|MYO6, ENSG00000196586|+|chr6:g.76568652:G>A',, ENSG00000196586|+|chr6:g.76617353:G>A',, ENSG00000196586|+|chr6:g.76624716:G>A',, ENSG00000196586|+|chr6:g.76591445:C>T',, ENSG00000196586|+|chr6:g.76591445:C>T']	ENSG00000196586	1	HGNC:7605	221143.11099999998	248277.53699999998	246172.219	265770.574	347926.766	556913.124	243687.4595	248733.93199999997	12734.8647	9143.9133	0
SEGALQVLDGEVGSLDGTPQTR	1	Pat_32_1.62362.62362.3	ENSG00000186994|KANK3, ENSG00000186994|-|chr19:g.8402679:C>T',, ENSG00000186994|-|chr19:g.8399398:G>A',, ENSG00000186994|-|chr19:g.8399208:C>T',, ENSG00000186994|-|chr19:g.8399208:C>T']	ENSG00000186994	1	HGNC:24796	25903.086	25932.9	35521.008	32782.89	29933.59	31520.63	27205.154	19252.365	884.0043	785.6897	0
SYLTPVRDEESESQR	1	Pat_32_1.37233.37233.3	ENSG00000058272|PPP1R12A, ENSG00000058272|-|chr12:g.80214574:G>A',, ENSG00000058272|-|chr12:g.80199376:G>A',, ENSG00000058272|-|chr12:g.80199376:G>A']	ENSG00000058272	1	HGNC:7618	79127.54	83611.74	115297.9	113974.42	82009.9	66643.445	78805.87	40972.35	2764.759	1428.9774	0
TEYLSNADER	1	Pat_32_1.28996.28996.2	ENSG00000197102|DYNC1H1, ENSG00000197102|+|chr14:g.102452591:G>A',, ENSG00000197102|+|chr14:g.102446806:A>T',, ENSG00000197102|+|chr14:g.102467294:C>T',, ENSG00000197102|+|chr14:g.102455061:C>T',, ENSG00000197102|+|chr14:g.102502906:C>T',, ENSG00000197102|+|chr14:g.102510245:C>G',, ENSG00000197102|+|chr14:g.102446221:A>C',, ENSG00000197102|+|chr14:g.102446147:G>A',, ENSG00000197102|+|chr14:g.1024…	ENSG00000197102	1	HGNC:2961	28894.688	40788.168	43999.355	29252.218999999997	41624.195	66544.87	34221.81	29692.48	974.3778699999999	539.63367	0
EQRYQEQGGEASPQSR	2	Pat_32_FT.10727.10727.3	ENSG00000136279|DBNL, ENSG00000136279|+|chr7:g.44096482:G>C',, ENSG00000136279|+|chr7:g.44096482:G>C']	ENSG00000136279	1	HGNC:2696	23556.407	25651.9096	24590.902000000002	31736.240599999997	33869.175	41231.5683	20126.3195	14627.138100000002	0	0	0
SQVSEDGTLR	3	Pat_32_FT.20332.20332.2	ENSG00000167861|HID1, ENSG00000167861|-|chr17:g.72948425:G>A',, ENSG00000167861|-|chr17:g.72955094:A>C',, ENSG00000167861|-|chr17:g.72955025:T>G']	ENSG00000167861	1	HGNC:15736	354065.1	289981.33400000003	578694.91	244254.12	429873.85	258465.886	334201.575	344056.44999999995	10786.332699999999	10451.607650000002	0
YEDEECTLPIAGR	1	Pat_32_FT.46406.46406.2	ENSG00000166147|FBN1, ENSG00000166147|-|chr15:g.48707952:C>T',, ENSG00000166147|-|chr15:g.48714179:C>T',, ENSG00000166147|-|chr15:g.48787415:C>T',, ENSG00000166147|-|chr15:g.48720553:G>T',, ENSG00000166147|-|chr15:g.48829925:T>G',, ENSG00000166147|-|chr15:g.48733923:C>A',, ENSG00000166147|-|chr15:g.48779563:G>A',, ENSG00000166147|-|chr15:g.48782264:C>A',, ENSG00000166147|-|chr15:g.48766841:T>C',,…	ENSG00000166147	1	HGNC:3603	32419.445	70061.8	111148.33	39413.043	48400.25	25437.805	46207.996	12361.163	1290.623	0	0
AFLEVNEEGSEAAASTAVVIAGR	12	Pat_32_1.64795.64795.3	ENSG00000117601|SERPINC1	ENSG00000117601	1	HGNC:775	260807.40900000004	324551.18	264405.835	285489.73699999996	313337.652	317330.15699999995	195629.321	178629.73450000002	1047.9247	786.2804	0
LDYQEGPPGVEISCWSVEL	3	Pat_32_2.68179.68179.2	ENSG00000055955|ITIH4, ENSG00000055955|-|chr3:g.52852538:G>T',, ENSG00000055955|-|chr3:g.52861211:A>T',, ENSG00000055955|-|chr3:g.52860586:C>T',, ENSG00000055955|-|chr3:g.52850921:G>A',, ENSG00000055955|-|chr3:g.52858542:G>T',, ENSG00000055955|-|chr3:g.52853986:A>G',, ENSG00000055955|-|chr3:g.52848043:C>G',, ENSG00000055955|-|chr3:g.52863268:C>T',, ENSG00000055955|-|chr3:g.52863268:C>T']	ENSG00000055955	1	HGNC:6169	34421.422999999995	66153.455	68465.216	45769.708999999995	43191.03200000001	59408.034	39496.8554	28857.906	0	0	0
ILATPPQEDAPSVDIANIR	4	Pat_32_1.63334.63334.2	ENSG00000163931|TKT, ENSG00000163931|-|chr3:g.53275162:C>T',, ENSG00000163931|-|chr3:g.53262087:C>T',, ENSG00000163931|-|chr3:g.53259824:A>C',, ENSG00000163931|-|chr3:g.53259824:A>C']	ENSG00000163931	1	HGNC:11834	74829.537	125760.99600000001	139822.218	94238.92799999999	92329.293	136574.064	74806.231	62552.428	4451.6915	0	0
TTDEELSELEDR	1	Pat_32_FT.44568.44568.2	ENSG00000115648|MLPH, ENSG00000115648|+|chr2:g.238434285:C>G',, ENSG00000115648|+|chr2:g.238461010:C>T',, ENSG00000115648|+|chr2:g.238436011:G>A']	ENSG00000115648	1	HGNC:29643	113828.86	42416.13	62352.953	25028.457000000002	74119.445	44345.085999999996	42078.47	28487.215	1689.6395	1292.4708	0
QQSEEDLLLQDFSR	10	Pat_32_1.58161.58161.2	ENSG00000114850|SSR3	ENSG00000114850	1	HGNC:11325	925417.3604	1037181.1266000001	1600475.7236000001	867590.9775	1425666	1914709.3770000003	1090118.6789999998	927772.7042	29289.9543	17880.2734	0
VEDTAVYYCAR	1	Pat_32_1.41558.41558.2	ENSG00000270467|IGHV3OR16-12, ENSG00000270467|+|chr16:g.33605494:T>C',, ENSG00000270467|+|chr16:g.33605470:A>G',, ENSG00000270467|+|chr16:g.33605422:G>A',, ENSG00000270467|+|chr16:g.33605452:G>A']	ENSG00000270467	1	HGNC:5636	95767.22	175161.39	204217.56	77093.164	148807.47	72142.28	178467.72	68852.42	5485.659000000001	1474.4585	0
VTEAPCYPGAPSTEASGQTGPQEPTSARA	2	Pat_32_1.45477.45477.3	ENSG00000084652|TXLNA, ENSG00000084652|+|chr1:g.32660551:C>T',, ENSG00000084652|+|chr1:g.32647133:C>G',, ENSG00000084652|+|chr1:g.32659745:T>G',, ENSG00000084652|+|chr1:g.32647110:G>A',, ENSG00000084652|+|chr1:g.32647110:G>A']	ENSG00000084652	1	HGNC:30685	40917.553	63647.838	65929.791	64440.17	73605.40000000001	73616.44	56569.763	37116.958	2824.6785	774.7656	0
DLEGSDIDTR	3	Pat_32_FT.31060.31060.2	ENSG00000124207|CSE1L, ENSG00000124207|+|chr20:g.47711404:G>GA',, ENSG00000124207|+|chr20:g.47711481:C>T',, ENSG00000124207|+|chr20:g.47691322:C>G',, ENSG00000124207|+|chr20:g.47691322:C>G']	ENSG00000124207	1	HGNC:2431	408357.62799999997	973283.066	665298.395	731840.926	623087.387	2351991.5300000003	559084.456	884099.1399999999	2982.143	4394.3115	0
QDVDNASLAR	2	Pat_32_1.23041.23041.2	ENSG00000026025|VIM, ENSG00000026025|+|chr10:g.17271887:G>A',, ENSG00000026025|+|chr10:g.17271555:G>A',, ENSG00000026025|+|chr10:g.17277329:G>T',, ENSG00000026025|+|chr10:g.17277329:G>T']	ENSG00000026025	1	HGNC:12692	104693.37400000001	152668.585	234345.06	131295.54499999998	167703.954	162837.805	156410.31	94887.473	7344.1957	2982.2111	0
TWEQQQEVVSR	6	Pat_32_1.36958.36958.2	ENSG00000136279|DBNL, ENSG00000136279|+|chr7:g.44096482:G>C',, ENSG00000136279|+|chr7:g.44096482:G>C']	ENSG00000136279	1	HGNC:2696	276387.838	309852.113	241624.73099999997	368140.565	371700.89300000004	432786.44999999995	205239.3977	187016.88400000002	6413.46106	4291.53047	0
SLDNNYSTPNERGDHNR	8	Pat_32_1.20410.20410.3	ENSG00000198561|CTNND1, ENSG00000198561|+|chr11:g.57569385:G>C',, ENSG00000198561|+|chr11:g.57569621:G>C',, ENSG00000198561|+|chr11:g.57574407:C>G',, ENSG00000198561|+|chr11:g.57573382:G>T',, ENSG00000198561|+|chr11:g.57573382:G>T']	ENSG00000198561	1	HGNC:2515	640564.239	700018.734	636670.767	729937.102	578705.34	1244031.885	412786.145	409839.885	11496.0262	12419.7969	0
YLEPGIPPEQPHQR	14	Pat_32_1.47165.47165.3	ENSG00000198758|EPS8L3, ENSG00000198758|-|chr1:g.110300579:GT>G',, ENSG00000198758|-|chr1:g.110301260:C>T',, ENSG00000198758|-|chr1:g.110301907:C>T',, ENSG00000198758|-|chr1:g.110301907:C>T']	ENSG00000198758	1	HGNC:21297	1646907.1269999999	2695593.716	2807748.6960000005	3067709.235	2252276.888	2541025.66	1773476.161	1321204.155	134138.0642	49279.106799999994	3583.6272
SATSSSPGSPIHSLETSL	1	Pat_32_1.56578.56578.2	ENSG00000157087|ATP2B2, ENSG00000157087|-|chr3:g.10401705:G>A',, ENSG00000157087|-|chr3:g.10370625:G>A',, ENSG00000157087|-|chr3:g.10382269:C>T',, ENSG00000157087|-|chr3:g.10392233:C>T',, ENSG00000157087|-|chr3:g.10392164:C>T',, ENSG00000157087|-|chr3:g.10413600:C>T',, ENSG00000157087|-|chr3:g.10444002:T>C',, ENSG00000157087|-|chr3:g.10417232:G>A',, ENSG00000157087|-|chr3:g.10384528:C>T',, ENSG00…	ENSG00000157087	1	HGNC:815	44770.477	46944.04	86688.06	74016.86	53907.19	58059.1	62482.83	25136.457000000002	3078.3843	0	0
SDEVDEQVACQEVK	1	Pat_32_FT.42647.42647.3	ENSG00000131016|AKAP12, ENSG00000131016|+|chr6:g.151673285:A>C',, ENSG00000131016|+|chr6:g.151672422:G>A',, ENSG00000131016|+|chr6:g.151672285:A>G',, ENSG00000131016|+|chr6:g.151673589:G>A',, ENSG00000131016|+|chr6:g.151674326:A>C',, ENSG00000131016|+|chr6:g.151561719:G>A',, ENSG00000131016|+|chr6:g.151670629:C>T',, ENSG00000131016|+|chr6:g.151674721:G>A',, ENSG00000131016|+|chr6:g.151561770:C>T'…	ENSG00000131016	1	HGNC:370	67598.62	104569.9	101492.266	87626.07	84168.52	101308.71	45696.066	37619.562000000005	1332.0912	1211.2838	0
QIQEEITGNTEALSGR	1	Pat_32_1.49014.49014.2	ENSG00000197702|PARVA, ENSG00000197702|+|chr11:g.12534975:C>T']	ENSG00000197702	1	HGNC:14652	50398.668	155117.61	148355.38	73073.914	66125.29	58426.758	66516.92	29688.414	2810.3418	0	0
TGDEITYQCR	2	Pat_32_1.25582.25582.2	ENSG00000000971|CFH, ENSG00000000971|+|chr1:g.196696026:T>A',, ENSG00000000971|+|chr1:g.196648872:G>A',, ENSG00000000971|+|chr1:g.196695667:A>C',, ENSG00000000971|+|chr1:g.196715067:T>G',, ENSG00000000971|+|chr1:g.196648816:A>C',, ENSG00000000971|+|chr1:g.196684881:G>C',, ENSG00000000971|+|chr1:g.196659237:C>T',, ENSG00000000971|+|chr1:g.196709774:G>T',, ENSG00000000971|+|chr1:g.196706773:C>T',, …	ENSG00000000971	1	HGNC:4883	64461.871	129593.07400000001	174049.63	78826.75	101858.207	98429.094	94249.301	46770.137	4299.0947	1203.5659799999999	0
IVSVGDDQEIHIYDCPI	9	Pat_32_2.62201.62201.3	ENSG00000140395|WDR61	ENSG00000140395	1	HGNC:30300	2441738.954	1823078.0389999999	1314142.0389999999	1950597.6979999999	2657134.8419999997	2046177.714	1233492.709	764232.424	22179.2177	9307.0032	0
AEGSSTASSGSQLAEGK	1	Pat_32_1.34096.34096.3	ENSG00000048828|FAM120A, ENSG00000048828|+|chr9:g.96214660:T>C',, ENSG00000048828|+|chr9:g.96320941:C>T',, ENSG00000048828|+|chr9:g.96261150:C>G',, ENSG00000048828|+|chr9:g.96291764:C>T',, ENSG00000048828|+|chr9:g.96291764:C>T']	ENSG00000048828	1	HGNC:13247	43392.41	50808.82	55764.543	45040.44	45106.734000000004	66831.94	45472.758	54025.004	4425.1759999999995	2903.3298	0
NIDEHANEDVER	2	Pat_32_FT.20109.20109.3	ENSG00000084733|RAB10, ENSG00000084733|+|chr2:g.26332746:A>T']	ENSG00000084733	1	HGNC:9759	124913.844	216226.16999999998	222799.625	196509.724	161877.76	282622.28	156265.58000000002	139760.434	3874.239	1666.1355	0
ASSSYRETPSSSPASPQETR	1	Pat_32_1.20689.20689.3	ENSG00000095637|SORBS1, ENSG00000095637|-|chr10:g.97098953:A>AG',, ENSG00000095637|-|chr10:g.97111112:G>A',, ENSG00000095637|-|chr10:g.97174382:C>T',, ENSG00000095637|-|chr10:g.97116511:G>A',, ENSG00000095637|-|chr10:g.97146820:C>A',, ENSG00000095637|-|chr10:g.97115995:C>G',, ENSG00000095637|-|chr10:g.97194450:C>T',, ENSG00000095637|-|chr10:g.97096391:G>A',, ENSG00000095637|-|chr10:g.97116305:T>C…	ENSG00000095637	1	HGNC:14565	12445.416000000001	27090.397999999997	25091.132999999998	19046.428	11203.354	4707.1533	12553.5205	1431.9265	0	0	0
VPEPCPSTVTPAPAQQK	6	Pat_32_1.50273.50273.3	ENSG00000169474|SPRR1A, ENSG00000169474|+|chr1:g.152957712:T>A',, ENSG00000169474|+|chr1:g.152957712:T>A']	ENSG00000169474	1	HGNC:11259	137392.79	255182.52200000003	242767.01100000003	1415033.7200000002	146949.66660000003	192160.5176	260588.777	138952.0947	6824.3595000000005	4030.6907	0
IIHEDGYSEEECRQYR	5	Pat_32_1.33809.33809.3	ENSG00000114353|GNAI2	ENSG00000114353	1	HGNC:4385	153616.142	222177.731	307947.349	172645.769	225642.60700000002	211972.409	269585.644	183970.995	3879.6134	3193.0527999999995	0
LAQAEEQLEQETR	3	Pat_32_FT.51932.51932.2	ENSG00000105357|MYH14, ENSG00000105357|+|chr19:g.50713910:C>G',, ENSG00000105357|+|chr19:g.50789769:C>T',, ENSG00000105357|+|chr19:g.50753007:G>A',, ENSG00000105357|+|chr19:g.50771511:C>T',, ENSG00000105357|+|chr19:g.50784977:G>A',, ENSG00000105357|+|chr19:g.50781512:G>A',, ENSG00000105357|+|chr19:g.50781512:G>A']	ENSG00000105357	1	HGNC:23212	36498.6576	71475.37299999999	76112.184	57909.515999999996	46713.325999999994	133673.282	44995.757000000005	60156.610400000005	1582.7288199999998	765.60455	0
ADAYTVELENAESR	2	Pat_32_FT.45959.45959.2	ENSG00000054654|SYNE2, ENSG00000054654|+|chr14:g.64464030:C>T',, ENSG00000054654|+|chr14:g.64542756:C>A',, ENSG00000054654|+|chr14:g.64430635:A>G',, ENSG00000054654|+|chr14:g.64447776:T>C',, ENSG00000054654|+|chr14:g.64518321:A>G',, ENSG00000054654|+|chr14:g.64519709:A>T',, ENSG00000054654|+|chr14:g.64491695:T>C',, ENSG00000054654|+|chr14:g.64496749:C>T',, ENSG00000054654|+|chr14:g.64497930:G>A',…	ENSG00000054654	1	HGNC:17084	43355.4	75290.235	73761.756	82869.984	60207.884999999995	78565.51999999999	57297.25199999999	34185.293999999994	976.3798	663.3103	0
ATEDEGSEQK	1	Pat_32_FT.15323.15323.2	ENSG00000117601|SERPINC1	ENSG00000117601	1	HGNC:775	83728.9	170851.73	253348.67	100073.41	122920.21	129522.68	106091.06	79853.555	3146.4573	1778.7847	0
GDRSEDFGVNEDLADSDAR	1	Pat_32_FT.41622.41622.3	ENSG00000135046|ANXA1	ENSG00000135046	1	HGNC:533	26085.527000000002	48926.477	59975.16	330079.4	42913.312000000005	39500.617	62450.14	39799.383	2306.1910000000003	1642.8201	0
FSVCVLGDQQHCDEAK	6	Pat_32_2.54173.54173.3	ENSG00000198755|RPL10A, ENSG00000198755|+|chr6:g.35436584:T>A']	ENSG00000198755	1	HGNC:10299	2021790.548	3585364.4460000005	2941932.825	2434289.996	2806157.01	5912690.734	1436832.477	4267208.922	0	311422.7799	0
TCVTCEVSYCDECLK	2	Pat_32_1.48643.48643.3	ENSG00000101871|MID1	ENSG00000101871	1	HGNC:7095	47024.027	84475.05	73313.64	91707.625	65808.86	86679.48	53234	44717.45	2631.9067	1582.0386	0
TREEECHFYAGGQVYPGEASR	3	Pat_32_2.39873.39873.4	ENSG00000123131|PRDX4	ENSG00000123131	1	HGNC:17169	144318.508	304768.885	283847.83999999997	187863.15000000002	202450.378	198407.55800000002	141016.657	102577.89600000001	5827.862999999999	2766.555	0
TSQEELLAEVVQGQSR	1	Pat_32_2.59272.59272.3	ENSG00000100722|ZC3H14	ENSG00000100722	1	HGNC:20509	29496.67	38552.27	47802.594000000005	27188.602000000003	34842.76	44822.496	18750.182	18166.11	0	0	0
AAESAEIEPR	1	Pat_32_FT.26224.26224.2	ENSG00000070950|RAD18, ENSG00000070950|-|chr3:g.8981263:C>T',, ENSG00000070950|-|chr3:g.9000621:G>A']	ENSG00000070950	1	HGNC:18278	52554.195	111556.99	107263.445	94592.38	114833.02	246573.6	89869.36	117339.484	0	4853.727	0
SLSDSESDDSK	5	Pat_32_FT.26921.26921.2	ENSG00000122565|CBX3, ENSG00000122565|+|chr7:g.26246084:G>A',, ENSG00000122565|+|chr7:g.26246084:G>A']	ENSG00000122565	1	HGNC:1553	143733.622	325070.559	165492.511	177686.144	230785.27899999998	524501.2660000001	154164.199	247875.075	0	5971.89395	0
VVIHFTDGADGDLADLHR	7	Pat_32_1.56810.56810.3	ENSG00000163359|COL6A3, ENSG00000163359|-|chr2:g.238249544:GA>G',, ENSG00000163359|-|chr2:g.238280477:G>A',, ENSG00000163359|-|chr2:g.238283189:G>A',, ENSG00000163359|-|chr2:g.238296320:C>T',, ENSG00000163359|-|chr2:g.238253406:C>T',, ENSG00000163359|-|chr2:g.238247734:C>G',, ENSG00000163359|-|chr2:g.238283510:C>T',, ENSG00000163359|-|chr2:g.238280852:G>A',, ENSG00000163359|-|chr2:g.238289588:G>A…	ENSG00000163359	1	HGNC:2213	508359.40940000006	678561.993	1460231.952	987398.673	569554.027	470888.69200000004	721705.0210000001	295148.5845	21470.5009	2772.42688	0
ACPDSLGSPAPSHAYHGGVL	1	Pat_32_2.47478.47478.3	ENSG00000131620|ANO1, ENSG00000131620|+|chr11:g.70003084:G>A',, ENSG00000131620|+|chr11:g.70009420:A>C',, ENSG00000131620|+|chr11:g.70031776:G>A',, ENSG00000131620|+|chr11:g.70007468:G>A',, ENSG00000131620|+|chr11:g.70007468:G>A']	ENSG00000131620	1	HGNC:21625	28458.506	32726.654	32945.52	38214.344	24710.441000000003	26840.502	27502.292999999998	18890.158	0	0	0
VEPGLGADNSVVR	1	Pat_32_1.45263.45263.2	ENSG00000196924|FLNA, ENSG00000196924|-|chrX:g.153581155:C>T',, ENSG00000196924|-|chrX:g.153590917:G>C',, ENSG00000196924|-|chrX:g.153590917:G>C']	ENSG00000196924	1	HGNC:3754	94423.66	265779.1	324447.56	182322.48	136144.08	113169.81	154269.62	67423.57	5191.31	1972.6635	0
DSGDYECAAR	1	Pat_32_FT.12628.12628.2	ENSG00000134853|PDGFRA, ENSG00000134853|+|chr4:g.55136903:C>G',, ENSG00000134853|+|chr4:g.55146561:G>A',, ENSG00000134853|+|chr4:g.55136826:G>A',, ENSG00000134853|+|chr4:g.55145038:C>T',, ENSG00000134853|+|chr4:g.55131209:G>T',, ENSG00000134853|+|chr4:g.55156567:G>T',, ENSG00000134853|+|chr4:g.55153609:G>A']	ENSG00000134853	1	HGNC:8803	58723.43	59768.125	52512.05	45683.848	49683.676	68157.23	36071.066	21918.292999999998	760.9588	1012.56213	0
TAEYDVAYGESHLFR	5	Pat_32_1.52392.52392.3	ENSG00000142156|COL6A1, ENSG00000142156|+|chr21:g.47410697:G>A',, ENSG00000142156|+|chr21:g.47404196:G>A']	ENSG00000142156	1	HGNC:2211	426594.04800000007	619513.1950000001	710505.8700000001	801337.885	497746.45	748494.0800000001	482920.77	327829.2	12141.182499999999	12297.282799999999	0
ASLPTGEGSISHEEQK	1	Pat_32_1.43141.43141.3	ENSG00000159685|CHCHD6, ENSG00000159685|+|chr3:g.126451937:G>T',, ENSG00000159685|+|chr3:g.126451937:G>T']	ENSG00000159685	1	HGNC:28184	97074.16	101061.61	197439.42	132385.02	91573.5	102128.76	119984.17	60468.215	5547.6216	3060.0215	0
NSSVNEGSTYHK	2	Pat_32_1.22459.22459.3	ENSG00000058272|PPP1R12A, ENSG00000058272|-|chr12:g.80214574:G>A',, ENSG00000058272|-|chr12:g.80199376:G>A',, ENSG00000058272|-|chr12:g.80199376:G>A']	ENSG00000058272	1	HGNC:7618	166006.36	161903.275	163075.066	174368.12300000002	161298.447	251738.96000000002	113728.913	108581.091	5034.6432	3673.4017	0
STASFEELCSEYR	1	Pat_32_1.48389.48389.2	ENSG00000133710|SPINK5, ENSG00000133710|+|chr5:g.147488322:TGAA>T',, ENSG00000133710|+|chr5:g.147488322:TGAA>T']	ENSG00000133710	1	HGNC:15464	40215.82	80394.36	64529.805	401883.75	37965.543	41548.348	49920.96	28092.042999999998	1464.1562	1252.6172	0
QTEYGAVPGER	1	Pat_32_1.26770.26770.2	ENSG00000184730|APOBR, ENSG00000184730|+|chr16:g.28508593:C>T',, ENSG00000184730|+|chr16:g.28506540:G>T',, ENSG00000184730|+|chr16:g.28508934:G>A',, ENSG00000184730|+|chr16:g.28508961:G>C',, ENSG00000184730|+|chr16:g.28506484:C>T',, ENSG00000184730|+|chr16:g.28507909:G>A',, ENSG00000184730|+|chr16:g.28506748:G>T',, ENSG00000184730|+|chr16:g.28506748:G>T']	ENSG00000184730	1	HGNC:24087	22659.771	34369.316	33024.516	26740.861	41090.9	40931.59	31023.92	24482.604	1613.5219	656.79	0
SCGPSEDGVPR	2	Pat_32_FT.20376.20376.2	ENSG00000072952|MRVI1, ENSG00000072952|-|chr11:g.10650366:G>C',, ENSG00000072952|-|chr11:g.10650367:G>A',, ENSG00000072952|-|chr11:g.10622527:G>A',, ENSG00000072952|-|chr11:g.10651240:A>T',, ENSG00000072952|-|chr11:g.10651253:C>T',, ENSG00000072952|-|chr11:g.10673669:G>A',, ENSG00000072952|-|chr11:g.10651117:T>G',, ENSG00000072952|-|chr11:g.10622555:G>T',, ENSG00000072952|-|chr11:g.10651107:G>T',…	ENSG00000072952	1	HGNC:7237	108261.39	213593.05000000002	185962.09	128601.34	118608.828	107455.53	100289.82699999999	50303.381	2469.03685	0	0
AQQEAEAAQR	1	Pat_32_FT.9785.9785.2	ENSG00000105254|TBCB, ENSG00000105254|+|chr19:g.36616372:T>C',, ENSG00000105254|+|chr19:g.36606478:G>A',, ENSG00000105254|+|chr19:g.36606478:G>A']	ENSG00000105254	1	HGNC:1989	17758.285	33890.312000000005	45716.184	29849.218999999997	27187.377	35509.754	36351.9	16622.977	806.8341	0	0
VSELTGEAEPR	2	Pat_32_1.41755.41755.2	ENSG00000066136|NFYC, ENSG00000066136|+|chr1:g.41228657:G>A',, ENSG00000066136|+|chr1:g.41228657:G>A']	ENSG00000066136	1	HGNC:7806	173256.511	258595.45	197620.135	200944.277	250169.94	354889.52	172999.60199999998	165039.88400000002	8095.371499999999	7943.7448	0
DADIGVAEAER	3	Pat_32_FT.35564.35564.2	ENSG00000132589|FLOT2, ENSG00000132589|-|chr17:g.27208842:C>T',, ENSG00000132589|-|chr17:g.27208842:C>T']	ENSG00000132589	1	HGNC:3758	356334.02800000005	491097.177	564981.918	342266.50399999996	489118.05500000005	558105.445	347525.57	251976.402	12298.3828	7291.793299999999	0
FSDTCFLDTDGQATCDACAPGYTGR	1	Pat_32_1.55058.55058.3	ENSG00000142798|HSPG2, ENSG00000142798|-|chr1:g.22198768:C>T',, ENSG00000142798|-|chr1:g.22159871:A>G',, ENSG00000142798|-|chr1:g.22173967:G>A',, ENSG00000142798|-|chr1:g.22178616:A>G',, ENSG00000142798|-|chr1:g.22191402:G>C',, ENSG00000142798|-|chr1:g.22201203:G>C',, ENSG00000142798|-|chr1:g.22175254:G>C',, ENSG00000142798|-|chr1:g.22178110:C>T',, ENSG00000142798|-|chr1:g.22149941:G>C',, ENSG000…	ENSG00000142798	1	HGNC:5273	12583.386	24936.855	28107.064	19790.826	16406.031000000003	14559.663999999999	13579.271999999999	8336.44	0	0	0
QVFEQDASGDER	1	Pat_32_FT.30266.30266.2	ENSG00000130158|DOCK6, ENSG00000130158|-|chr19:g.11348960:G>A',, ENSG00000130158|-|chr19:g.11353945:A>C',, ENSG00000130158|-|chr19:g.11363193:C>A',, ENSG00000130158|-|chr19:g.11364361:C>T',, ENSG00000130158|-|chr19:g.11332662:C>A',, ENSG00000130158|-|chr19:g.11347551:G>A',, ENSG00000130158|-|chr19:g.11312719:T>C',, ENSG00000130158|-|chr19:g.11343896:G>A',, ENSG00000130158|-|chr19:g.11332626:G>A',…	ENSG00000130158	1	HGNC:19189	43551.566	79542.64	45985.46	39828.937999999995	57537.555	127126.54	30303.107000000004	50523.05	0	1129.637	0
TLQTNEENSR	1	Pat_32_1.14432.14432.2	ENSG00000203710|CR1, ENSG00000203710|+|chr1:g.207760808:A>T',, ENSG00000203710|+|chr1:g.207669653:C>T',, ENSG00000203710|+|chr1:g.207758077:A>G',, ENSG00000203710|+|chr1:g.207790049:A>C',, ENSG00000203710|+|chr1:g.207753621:A>G',, ENSG00000203710|+|chr1:g.207782931:A>G',, ENSG00000203710|+|chr1:g.207790088:C>G',, ENSG00000203710|+|chr1:g.207755271:T>C',, ENSG00000203710|+|chr1:g.207696985:A>G',, …	ENSG00000203710	1	HGNC:2334	8954.530999999999	11782.31	8276.171	7548.9614	39875.152	11238.841999999999	17847.217	14996.311000000002	0	0	0
TVQIEASTVEIEER	5	Pat_32_1.50245.50245.2	ENSG00000168385|SEPT2, ENSG00000168385|+|chr2:g.242285623:T>G',, ENSG00000168385|+|chr2:g.242285623:T>G']	ENSG00000168385	1	HGNC:7729	5299008.407	13777916.73	6835989.962	6914061.08	5482151.707	5598426.488	3021543.327	1772939.063	7994.46446	10906.6691	0
SCTDIDECEDNPNICDGGQCTNIPGEYR	3	Pat_32_FT.44962.44962.4	ENSG00000166147|FBN1, ENSG00000166147|-|chr15:g.48707952:C>T',, ENSG00000166147|-|chr15:g.48714179:C>T',, ENSG00000166147|-|chr15:g.48787415:C>T',, ENSG00000166147|-|chr15:g.48782229:G>T',, ENSG00000166147|-|chr15:g.48720553:G>T',, ENSG00000166147|-|chr15:g.48829925:T>G',, ENSG00000166147|-|chr15:g.48733923:C>A',, ENSG00000166147|-|chr15:g.48779563:G>A',, ENSG00000166147|-|chr15:g.48782264:C>A',,…	ENSG00000166147	1	HGNC:3603	42619.702999999994	55362.175	45726.1535	53894.91799999999	48201.617	19800.821600000003	18524.0328	5969.9552	0	0	0
AHVEGPSCDR	7	Pat_32_FT.11942.11942.2	ENSG00000130702|LAMA5, ENSG00000130702|-|chr20:g.60912928:C>T',, ENSG00000130702|-|chr20:g.60886269:G>A',, ENSG00000130702|-|chr20:g.60902628:C>A',, ENSG00000130702|-|chr20:g.60894013:C>T',, ENSG00000130702|-|chr20:g.60885597:C>G',, ENSG00000130702|-|chr20:g.60900586:G>A',, ENSG00000130702|-|chr20:g.60899242:C>T',, ENSG00000130702|-|chr20:g.60892429:G>T',, ENSG00000130702|-|chr20:g.60903921:A>G',…	ENSG00000130702	1	HGNC:6485	194548.49800000002	292088.577	386384.189	404727.505	189692.546	202931.604	273424.64	49752.2569	2517.59786	639.95734	0
SCALDQNCQWEPR	1	Pat_32_1.42342.42342.2	ENSG00000088812|ATRN, ENSG00000088812|+|chr20:g.3562866:A>G',, ENSG00000088812|+|chr20:g.3584757:A>C',, ENSG00000088812|+|chr20:g.3627387:G>A']	ENSG00000088812	1	HGNC:885	74786.99	98927.016	61960.78	74135.805	66456.64	101257.05	50923.453	52911.926	1671.5319	663.11224	0
GGDSIGETPTPGASK	1	Pat_32_1.41078.41078.2	ENSG00000115524|SF3B1, ENSG00000115524|-|chr2:g.198266199:T>A',, ENSG00000115524|-|chr2:g.198263292:C>A',, ENSG00000115524|-|chr2:g.198270019:G>C',, ENSG00000115524|-|chr2:g.198266834:T>C']	ENSG00000115524	1	HGNC:10768	45654.265999999996	56938.387	87195.73	55689.65	49395.594000000005	116060.695	52224.117	37670.133	1714.6001	0	0
ELEVDSQCVR	4	Pat_32_FT.38761.38761.2	ENSG00000081019|RSBN1, ENSG00000081019|-|chr1:g.114354998:T>A',, ENSG00000081019|-|chr1:g.114319836:G>A']	ENSG00000081019	1	HGNC:25642	267657.505	684290.86	594502.605	475800.72	436021.11	458669.09	301055.956	179864.018	13424.4685	5947.4853	0
SAAQPIGGSLNSTTDSAL	1	Pat_32_1.51025.51025.2	ENSG00000169220|RGS14, ENSG00000169220|+|chr5:g.176793220:G>A',, ENSG00000169220|+|chr5:g.176794733:G>A',, ENSG00000169220|+|chr5:g.176798371:C>T',, ENSG00000169220|+|chr5:g.176785066:G>T']	ENSG00000169220	1	HGNC:9996	34803.06	42078.934	54518.883	33425.2	43420.465	53422.508	32795.273	23048.533	1463.8423	0	0
YEVTSGGGGTSR	2	Pat_32_2.17678.17678.2	ENSG00000096696|DSP, ENSG00000096696|+|chr6:g.7581510:TA>T',, ENSG00000096696|+|chr6:g.7578715:C>T',, ENSG00000096696|+|chr6:g.7580958:A>G',, ENSG00000096696|+|chr6:g.7581636:G>A',, ENSG00000096696|+|chr6:g.7580990:G>A',, ENSG00000096696|+|chr6:g.7585977:G>A',, ENSG00000096696|+|chr6:g.7585981:C>T',, ENSG00000096696|+|chr6:g.7580078:A>G']	ENSG00000096696	1	HGNC:3052	21218.513	27686.364999999998	25543.4563	83512.082	17742.5954	36056.778	21791.8296	13706.2989	916.33246	0	0
AVSDSFGPGEWDDR	1	Pat_32_1.48906.48906.2	ENSG00000135926|TMBIM1, ENSG00000135926|-|chr2:g.219140759:CA>C',, ENSG00000135926|-|chr2:g.219146803:G>A',, ENSG00000135926|-|chr2:g.219142092:G>A']	ENSG00000135926	1	HGNC:23410	212828.39	314796.47	276755.6	199974.75	280408	406511.94	141129.53	168472.94	5880.3945	4764.277	0
RTEQEEDEELLSESR	1	Pat_32_FT.35480.35480.3	ENSG00000102038|SMARCA1, ENSG00000102038|-|chrX:g.128614694:T>G',, ENSG00000102038|-|chrX:g.128614694:T>G']	ENSG00000102038	1	HGNC:11097	16510.2	24423.167999999998	41666.844	21898.564	23824.902000000002	34391.72	30811.459	13944.51	855.178	631.9569	0
GGAASGSDSADK	1	Pat_32_1.13379.13379.2	ENSG00000102309|PIN4, ENSG00000102309|+|chrX:g.71416722:G>A',, ENSG00000102309|+|chrX:g.71416722:G>A']	ENSG00000102309	1	HGNC:8992	31067.51	23165.045	12909.169	28223.89	33286.348	26061.295	11581.725	6216.185	0	0	0
VYYDGTVEQHPFGEAAYPADGADAGQK	3	Pat_32_2.52056.52056.4	ENSG00000185127|C6orf120	ENSG00000185127	1	HGNC:21247	229958.29	298194.919	265945.663	249729.68200000003	233890.696	386388.30700000003	170086.565	218652.45	5266.5186	8251.15145	0
LPATAAEPEAAVISNGEH	4	Pat_32_1.53461.53461.2	ENSG00000112972|HMGCS1, ENSG00000112972|-|chr5:g.43297256:G>A',, ENSG00000112972|-|chr5:g.43297256:G>A']	ENSG00000112972	1	HGNC:5007	61880.95450000001	95511.244	110277.72499999999	132944.529	68107.596	100714.63699999999	75965.108	46873.94930000001	2287.2428	1698.8078	0
QTQEATNDQNRGTETHGQGR	25	Pat_32_FT.5156.5156.3	ENSG00000143536|CRNN, ENSG00000143536|-|chr1:g.152383111:C>G',, ENSG00000143536|-|chr1:g.152383103:A>C',, ENSG00000143536|-|chr1:g.152382817:G>T',, ENSG00000143536|-|chr1:g.152383114:G>C']	ENSG00000143536	1	HGNC:1230	537.87823	85124.7911	9801.52463	7792599.352300001	724.88446	8445.1252	324403.9871	0	0	0	0
IVEEEAQEDLEGLR	1	Pat_32_FT.55424.55424.2	ENSG00000184730|APOBR, ENSG00000184730|+|chr16:g.28508593:C>T',, ENSG00000184730|+|chr16:g.28508934:G>A',, ENSG00000184730|+|chr16:g.28508961:G>C',, ENSG00000184730|+|chr16:g.28506484:C>T',, ENSG00000184730|+|chr16:g.28507909:G>A',, ENSG00000184730|+|chr16:g.28506748:G>T',, ENSG00000184730|+|chr16:g.28506748:G>T']	ENSG00000184730	1	HGNC:24087	22051.197	29420.031000000003	27049.162	19486.615	46295.453	38667.11	19418.146	17956.627	0	0	0
NSLDSSDSDSAL	2	Pat_32_FT.37041.37041.2	ENSG00000187479|C11orf96, ENSG00000187479|+|chr11:g.43963973:G>A',, ENSG00000187479|+|chr11:g.43964543:C>T',, ENSG00000187479|+|chr11:g.43964303:G>A',, ENSG00000187479|+|chr11:g.43964707:C>T']	ENSG00000187479	1	HGNC:38675	94985.59	402060.3	105546.715	102468.16	164137.912	190377.05599999998	84812.245	96998.85	2483.7375	1617.0187	0
QCDVLVEEFEEVIEDWYR	3	Pat_32_1.72221.72221.3	ENSG00000137161|CNPY3, ENSG00000137161|+|chr6:g.42897313:A>T']	ENSG00000137161	1	HGNC:11968	34884.1405	61970.962999999996	39794.028999999995	24554.764199999998	38454.37760000001	83973.0253	20417.3685	26998.5576	1132.2607	0	0
DCCVEPGTELSPTLPHQL	1	Pat_32_1.57583.57583.3	ENSG00000134072|CAMK1	ENSG00000134072	1	HGNC:1459	54294.585999999996	61570.12	60361.098	79331.914	56311.473	44710.11	47227.312000000005	41756.934	0	1492.144	0
ASLEEPPDGPSAGQATGPGEGRR	2	Pat_32_1.39447.39447.3	ENSG00000174915|PTDSS2, ENSG00000174915|+|chr11:g.486955:G>A',, ENSG00000174915|+|chr11:g.489449:C>T',, ENSG00000174915|+|chr11:g.460279:A>G']	ENSG00000174915	1	HGNC:15463	96920.887	158912.008	96181.85399999999	201601.957	205664.086	231644.08000000002	196314.55800000002	94250.82	1380.3135	3188.3667	3188.3667
VLETEAVDQPDVVQR	1	Pat_32_FT.49021.49021.3	ENSG00000112379|ARFGEF3, ENSG00000112379|+|chr6:g.138582734:G>C',, ENSG00000112379|+|chr6:g.138638510:A>G',, ENSG00000112379|+|chr6:g.138550984:G>A',, ENSG00000112379|+|chr6:g.138640903:G>A',, ENSG00000112379|+|chr6:g.138491847:T>A',, ENSG00000112379|+|chr6:g.138584178:T>G']	ENSG00000112379	1	HGNC:21213	8229.136999999999	12237.008	18577.877	7516.2886	10525.284	13171.508	11124.9375	6866.9785	0	0	0
EQEITAVQAR	4	Pat_32_1.32336.32336.2	ENSG00000125844|RRBP1, ENSG00000125844|-|chr20:g.17639529:C>T',, ENSG00000125844|-|chr20:g.17640795:G>A',, ENSG00000125844|-|chr20:g.17640795:G>A']	ENSG00000125844	1	HGNC:10448	665161.93	630529.76	890132.41	437451.83599999995	754948.83	947569.45	641450.54	359294.324	15679.9262	9490.643800000002	0
SIQEAPAVSEDLVIR	1	Pat_32_1.55959.55959.2	ENSG00000143337|TOR1AIP1, ENSG00000143337|+|chr1:g.179886769:G>A',, ENSG00000143337|+|chr1:g.179886769:G>A']	ENSG00000143337	1	HGNC:29456	58571.227	71973.97	121613.73	35284.914	31333.45	28274.455	32172.577999999998	21486.055	1060.2312	0	0
QAELEEGRPQHQEQLR	5	Pat_32_FT.26012.26012.4	ENSG00000173905|GOLIM4, ENSG00000173905|-|chr3:g.167750504:C>A',, ENSG00000173905|-|chr3:g.167761286:C>A',, ENSG00000173905|-|chr3:g.167761286:C>A']	ENSG00000173905	1	HGNC:15448	918997.3899999999	2339713.27	2175489.32	1127513.23	1782712.95	1530096.8199999998	1155821.24	804676.1499999999	31150.572	27135.2276	0
GEELDEDLFLQLTGGHEAF	4	Pat_32_1.69967.69967.3	ENSG00000149781|FERMT3, ENSG00000149781|+|chr11:g.63988026:G>A',, ENSG00000149781|+|chr11:g.63987788:G>A',, ENSG00000149781|+|chr11:g.63990785:G>A',, ENSG00000149781|+|chr11:g.63990615:G>A',, ENSG00000149781|+|chr11:g.63978768:G>A',, ENSG00000149781|+|chr11:g.63978768:G>A']	ENSG00000149781	1	HGNC:23151	237419.49099999998	304170.807	336191.547	184691.836	385132.23	370173.86	350835.979	146187.11	8444.7554	951.7061	0
TVEVAEGEAVR	4	Pat_32_FT.36929.36929.2	ENSG00000147649|MTDH	ENSG00000147649	1	HGNC:29608	744511.5819999999	1128435.253	497696.30500000005	780224.815	759627.954	1036650.006	293497.878	299103.342	7879.626	5848.3975	0
QLEDGDQPESK	11	Pat_32_1.31889.31889.2	ENSG00000088247|KHSRP	ENSG00000088247	1	HGNC:6316	3189710.97	4931330.854	3250717.285	3549324.8719999995	4058914.323	5749952.074	1970692.125	2736544.438	30922.5341	73579.105	0
NANAEPAVQR	17	Pat_32_1.14575.14575.2	ENSG00000002586|CD99	ENSG00000002586	1	HGNC:7082	2337977.628	2543020.759	872446.9354999999	1505287.5442	3096050.377	1975857.7243000001	643751.3180999999	540912.2768	15727.191040000002	8795.742900000001	0
ATPDEAADLER	2	Pat_32_FT.34449.34449.2	ENSG00000175048|ZDHHC14, ENSG00000175048|+|chr6:g.157803200:C>A',, ENSG00000175048|+|chr6:g.157803200:C>A']	ENSG00000175048	1	HGNC:20341	256215.37	234674.78999999998	280761.61	188110.83000000002	259560.965	362126.04000000004	292479.39	96549.81599999999	10688.992600000001	2966.4303	0
GAEQLAEGGR	2	Pat_32_1.20873.20873.2	ENSG00000037474|NSUN2, ENSG00000037474|-|chr5:g.6600167:C>T',, ENSG00000037474|-|chr5:g.6604777:C>T',, ENSG00000037474|-|chr5:g.6632739:G>A',, ENSG00000037474|-|chr5:g.6632739:G>A']	ENSG00000037474	1	HGNC:25994	83691.023	116362.76999999999	144566.46000000002	109383.187	109845.261	359016.97	117977.54	93225.17199999999	3632.237	4300.623100000001	0
EGEELIQAEAR	2	Pat_32_FT.41670.41670.2	ENSG00000167600|CYP2S1	ENSG00000167600	1	HGNC:15654	212017.97499999998	123173.575	137697.416	56095.424	138478.12099999998	152921.733	126428.43400000001	95646.92700000001	4077.2259999999997	3522.3559999999998	0
SLDPENSETELER	1	Pat_32_FT.41878.41878.2	ENSG00000187164|SHTN1, ENSG00000187164|-|chr10:g.118661341:T>TG',, ENSG00000187164|-|chr10:g.118713706:T>C',, ENSG00000187164|-|chr10:g.118713706:T>C']	ENSG00000187164	1	HGNC:29319	79560.22	60416.61	83301.39	70232.66	64538.03	106659.42	46666.004	47265.32	1920.7322	1632.9664	0
QTEDSLASER	1	Pat_32_FT.17576.17576.2	ENSG00000126777|KTN1, ENSG00000126777|+|chr14:g.56106685:ACGTGAT>A',, ENSG00000126777|+|chr14:g.56125284:ATTGT>A',, ENSG00000126777|+|chr14:g.56139363:A>G',, ENSG00000126777|+|chr14:g.56078848:T>A',, ENSG00000126777|+|chr14:g.56078848:T>A']	ENSG00000126777	1	HGNC:6467	33808.957	44220.8	60167.805	32742.438	35539.605	68138.266	36206.984	25697.838	1979.3002	0	0
SDEGQLSPATR	1	Pat_32_1.20386.20386.2	ENSG00000178209|PLEC, ENSG00000178209|-|chr8:g.145008183:C>T',, ENSG00000178209|-|chr8:g.144995759:G>A',, ENSG00000178209|-|chr8:g.145016667:C>T',, ENSG00000178209|-|chr8:g.144994888:G>A',, ENSG00000178209|-|chr8:g.144996236:C>G',, ENSG00000178209|-|chr8:g.145010020:G>A',, ENSG00000178209|-|chr8:g.144996968:C>T',, ENSG00000178209|-|chr8:g.144990901:C>T',, ENSG00000178209|-|chr8:g.145001648:C>T',,…	ENSG00000178209	1	HGNC:9069	31549.463	38050.82	41741.195	45479.48	32869.3	41270.062000000005	26985.049	20822.426	0	0	0
IANPVEGSTDR	1	Pat_32_1.37858.37858.2	ENSG00000197111|PCBP2, ENSG00000197111|+|chr12:g.53861017:C>T',, ENSG00000197111|+|chr12:g.53862593:C>T',, ENSG00000197111|+|chr12:g.53849685:A>G',, ENSG00000197111|+|chr12:g.53849685:A>G']	ENSG00000197111	1	HGNC:8648	81676.914	155284.86	135267.53	140774.36	140708.67	213207.64	113812.68	99022.8	3852.4812	4913.558	0
LIHEQEQQSSS	4	Pat_32_1.23349.23349.2	ENSG00000188643|S100A16	ENSG00000188643	1	HGNC:20441	87426.295	135854.552	194715.23	266871.304	108637.9225	131418.12900000002	101636.3447	68629.4017	1292.1008	0	0
SGAQASSTPLSPTR	3	Pat_32_3.51526.51526.2	ENSG00000160789|LMNA, ENSG00000160789|+|chr1:g.156084902:G>A',, ENSG00000160789|+|chr1:g.156108510:C>T',, ENSG00000160789|+|chr1:g.156104629:C>T',, ENSG00000160789|+|chr1:g.156106151:G>A',, ENSG00000160789|+|chr1:g.156106776:G>A',, ENSG00000160789|+|chr1:g.156106776:G>A']	ENSG00000160789	1	HGNC:6636	9719.2545	12188.9324	15800.322999999999	14207.3756	9586.6744	5984.7071	11500.014	4494.188	0	0	0
EALGQAGVSETDNSSQDALGLSK	1	Pat_32_1.53203.53203.3	ENSG00000131626|PPFIA1, ENSG00000131626|+|chr11:g.70118495:C>T',, ENSG00000131626|+|chr11:g.70218633:G>A',, ENSG00000131626|+|chr11:g.70189937:G>A',, ENSG00000131626|+|chr11:g.70208547:G>A',, ENSG00000131626|+|chr11:g.70181709:G>A',, ENSG00000131626|+|chr11:g.70118423:C>T',, ENSG00000131626|+|chr11:g.70118423:C>T']	ENSG00000131626	1	HGNC:9245	38672.375	51117.934	56564.87	39892.094	50008.547	71086.62	37126.32	43126.312000000005	1164.587	0	0
EVIAEEEPPTVTEPLPENR	1	Pat_32_FT.52462.52462.3	ENSG00000131016|AKAP12, ENSG00000131016|+|chr6:g.151673285:A>C',, ENSG00000131016|+|chr6:g.151672422:G>A',, ENSG00000131016|+|chr6:g.151672285:A>G',, ENSG00000131016|+|chr6:g.151673589:G>A',, ENSG00000131016|+|chr6:g.151674326:A>C',, ENSG00000131016|+|chr6:g.151561719:G>A',, ENSG00000131016|+|chr6:g.151670629:C>T',, ENSG00000131016|+|chr6:g.151674721:G>A',, ENSG00000131016|+|chr6:g.151561770:C>T'…	ENSG00000131016	1	HGNC:370	8092.741	15790.803	23569.162	16211.741000000002	10997.421999999999	9441.646	13500.12	8440.288	1073.0135	0	0
GYVTSTDGSR	2	Pat_32_1.14957.14957.2	ENSG00000138829|FBN2, ENSG00000138829|-|chr5:g.127627258:AG>A',, ENSG00000138829|-|chr5:g.127615923:C>T',, ENSG00000138829|-|chr5:g.127597534:T>A',, ENSG00000138829|-|chr5:g.127595356:C>T',, ENSG00000138829|-|chr5:g.127744478:T>C',, ENSG00000138829|-|chr5:g.127670872:T>G',, ENSG00000138829|-|chr5:g.127610273:T>C',, ENSG00000138829|-|chr5:g.127700362:A>C',, ENSG00000138829|-|chr5:g.127626498:G>T',…	ENSG00000138829	1	HGNC:3604	79565.31700000001	42519.312999999995	126327.86	29640.6443	87741.193	129114.215	130893.54	32682.381999999998	3224.2602	835.78467	0
SLEAEILQLQEELASSER	2	Pat_32_2.69020.69020.3	ENSG00000133026|MYH10, ENSG00000133026|-|chr17:g.8422056:T>C',, ENSG00000133026|-|chr17:g.8380329:C>T',, ENSG00000133026|-|chr17:g.8408118:G>A',, ENSG00000133026|-|chr17:g.8396326:T>G',, ENSG00000133026|-|chr17:g.8526443:T>A',, ENSG00000133026|-|chr17:g.8526444:C>A',, ENSG00000133026|-|chr17:g.8438753:G>A',, ENSG00000133026|-|chr17:g.8383768:C>G',, ENSG00000133026|-|chr17:g.8422103:C>G',, ENSG000…	ENSG00000133026	1	HGNC:7568	12638.885	22767.977000000003	23362.762000000002	14962.4795	25836.531000000003	15847.758999999998	16728.982	9097.997	693.2660000000001	0	0
CPPGFYTSPDGTR	1	Pat_32_2.43287.43287.2	ENSG00000166147|FBN1, ENSG00000166147|-|chr15:g.48707952:C>T',, ENSG00000166147|-|chr15:g.48714179:C>T',, ENSG00000166147|-|chr15:g.48787415:C>T',, ENSG00000166147|-|chr15:g.48782229:G>T',, ENSG00000166147|-|chr15:g.48720553:G>T',, ENSG00000166147|-|chr15:g.48829925:T>G',, ENSG00000166147|-|chr15:g.48733923:C>A',, ENSG00000166147|-|chr15:g.48779563:G>A',, ENSG00000166147|-|chr15:g.48782264:C>A',,…	ENSG00000166147	1	HGNC:3603	18009.433999999997	36403.03	40400.227	22577.23	25707.12	14631.466	22820.326	8847.178	0	0	0
AEERAELSEGQVR	3	Pat_32_FT.24844.24844.3	ENSG00000140416|TPM1	ENSG00000140416	1	HGNC:12010	180655.281	325380.073	379645.933	157080.5234	199247.453	282844.892	259494.54	154090.6526	9691.2759	7891.1908	0
EATTEFSVDAR	17	Pat_32_1.39789.39789.2	ENSG00000196924|FLNA, ENSG00000196924|-|chrX:g.153581155:C>T',, ENSG00000196924|-|chrX:g.153590917:G>C',, ENSG00000196924|-|chrX:g.153590917:G>C']	ENSG00000196924	1	HGNC:3754	2474381.8124	10870647.57	8664385.716000002	5445003.4473	3134131.1936	1942414.844	3079189.5549999997	827851.8761999998	45603.5715	13354.239599999999	0
TGTIVVEGHELHDEDIR	2	Pat_32_1.45346.45346.4	ENSG00000196305|IARS, ENSG00000196305|-|chr9:g.95040557:C>T',, ENSG00000196305|-|chr9:g.95033937:C>T',, ENSG00000196305|-|chr9:g.95012544:C>G',, ENSG00000196305|-|chr9:g.95012544:C>G']	ENSG00000196305	1	HGNC:5330	72687.604	116249.09	110795.118	102451.166	124871.596	115011.175	77290.311	69628.376	2919.8738	1957.7194	0
VGDPQELNGITR	5	Pat_32_2.45750.45750.2	ENSG00000169710|FASN, ENSG00000169710|-|chr17:g.80053280:CGAA>C',, ENSG00000169710|-|chr17:g.80039626:T>TG',, ENSG00000169710|-|chr17:g.80049282:C>G',, ENSG00000169710|-|chr17:g.80042560:C>A',, ENSG00000169710|-|chr17:g.80043390:C>T',, ENSG00000169710|-|chr17:g.80045603:A>G']	ENSG00000169710	1	HGNC:3594	1148854.653	1573185.84	1369678.3779999998	1669238.2	1589564.31	2069945.0199999998	951030.0800000001	689788.883	40680.3777	21093.6843	0
SLIIDEGEDDLGR	1	Pat_32_FT.52198.52198.2	ENSG00000173992|CCS, ENSG00000173992|+|chr11:g.66366680:C>T',, ENSG00000173992|+|chr11:g.66366677:G>A',, ENSG00000173992|+|chr11:g.66366677:G>A']	ENSG00000173992	1	HGNC:1613	16880.502	29554.027000000002	38662.92	19256.72	27037.666	39137.527	32297.757999999998	30169.242000000002	0	1029.3268	0
YSYYDESQGEIYR	1	Pat_32_1.41105.41105.2	ENSG00000162959|MEMO1, ENSG00000162959|-|chr2:g.32117088:C>A',, ENSG00000162959|-|chr2:g.32093554:G>A',, ENSG00000162959|-|chr2:g.32117150:G>A',, ENSG00000162959|-|chr2:g.32117150:G>A']	ENSG00000162959	1	HGNC:14014	33107.324	82722.45	41453.633	68188.766	54877.65	130455.91	37493.336	53021.207	0	1382.7585	0
NLQPDTSYTVTVVPVYTEGDGGR	1	Pat_32_2.56430.56430.3	ENSG00000111799|COL12A1, ENSG00000111799|-|chr6:g.75823429:A>G',, ENSG00000111799|-|chr6:g.75884880:T>C',, ENSG00000111799|-|chr6:g.75834978:G>C',, ENSG00000111799|-|chr6:g.75890675:C>A',, ENSG00000111799|-|chr6:g.75884843:T>G',, ENSG00000111799|-|chr6:g.75848654:A>C',, ENSG00000111799|-|chr6:g.75816199:C>T',, ENSG00000111799|-|chr6:g.75829158:T>G',, ENSG00000111799|-|chr6:g.75811728:A>G',, ENSG0…	ENSG00000111799	1	HGNC:2188	15121.692	27340.472999999998	25647.656000000003	20028.734	16156.396	24437.346	16064.33	14540.407	0	701.9549	0
VVGEHVEVHAR	4	Pat_32_1.28399.28399.4	ENSG00000004776|HSPB6	ENSG00000004776	1	HGNC:26511	414860.78349999996	571791.751	664866.875	438322.9647	455211.272	303438.7014	406826.52040000004	244480.2045	4960.383	1165.1663	0
STNCFGDNDPIDVCEIGSK	2	Pat_32_2.55982.55982.3	ENSG00000138777|PPA2, ENSG00000138777|-|chr4:g.106327072:C>T',, ENSG00000138777|-|chr4:g.106377901:C>A',, ENSG00000138777|-|chr4:g.106377901:C>A']	ENSG00000138777	1	HGNC:28883	138621.174	197907.5	201050.6	175448.515	147383.127	201262.917	128569.22	98964.546	7480.68126	3749.1079999999997	0
DHENYVACSR	3	Pat_32_1.12403.12403.2	ENSG00000100359|SGSM3, ENSG00000100359|+|chr22:g.40800319:C>T',, ENSG00000100359|+|chr22:g.40804347:C>T',, ENSG00000100359|+|chr22:g.40798188:G>A']	ENSG00000100359	1	HGNC:25228	109697.894	152257.9333	75355.63399999999	83730.7996	92310.715	49502.460300000006	44532.876000000004	35750.284	1964.5983	990.3851	0
YIDTEHGGSQAR	2	Pat_32_1.17578.17578.3	ENSG00000100934|SEC23A, ENSG00000100934|-|chr14:g.39508237:GC>G',, ENSG00000100934|-|chr14:g.39524390:CCTT>C',, ENSG00000100934|-|chr14:g.39536477:G>A',, ENSG00000100934|-|chr14:g.39561774:G>A']	ENSG00000100934	1	HGNC:10701	78909.035	100811.438	147455.80200000003	115807.395	103227.552	133333.35	135426.02000000002	77608.54699999999	5069.5376	2632.1687	0
AAECLDVDECHRVPPPCDLGR	1	Pat_32_1.46832.46832.4	ENSG00000090006|LTBP4, ENSG00000090006|+|chr19:g.41119033:G>A',, ENSG00000090006|+|chr19:g.41128482:C>T',, ENSG00000090006|+|chr19:g.41125309:T>C',, ENSG00000090006|+|chr19:g.41133661:T>G',, ENSG00000090006|+|chr19:g.41125371:C>T',, ENSG00000090006|+|chr19:g.41135394:G>A',, ENSG00000090006|+|chr19:g.41135394:G>A']	ENSG00000090006	1	HGNC:6717	67938.13	143490.7	158927.95	153713.7	104297	127390.89	97352.33	76391.695	4810.734	0	0
GCEDYRCVEVETDVVSNTSGSAR	1	Pat_32_1.44485.44485.3	ENSG00000075914|EXOSC7, ENSG00000075914|+|chr3:g.45049017:A>T']	ENSG00000075914	1	HGNC:28112	35716.242	52752.05	44828.098	53675.41	41080.285	77291.05	50050.31	40166.48	1515.271	1133.6184	0
EVQDPAPAQVQAQ	2	Pat_32_FT.38473.38473.2	ENSG00000055950|MRPL43	ENSG00000055950	1	HGNC:14517	26360.553	36637.992	40501.297	29652.182	40674.437999999995	46081.5	27593.514	19447.592	1029.7274	684.1923	0
ADELASQDGR	1	Pat_32_FT.20038.20038.2	ENSG00000078304|PPP2R5C	ENSG00000078304	1	HGNC:9311	112161.95	131198.3	145571.64	88024.46	93828.73	130200.03	78369.01	46840.12	4387.8735	774.79865	0
ADGYEPPVQESV	11	Pat_32_FT.44820.44820.2	ENSG00000145425|RPS3A	ENSG00000145425	1	HGNC:10421	2349759.5309999995	2581219.8720000004	3068755.379	3401819.166	3002535.2670000005	3520353.3600000003	2803250.7090000003	1721540.107	89264.8537	43132.82135	3596.514
SCGSSTPDEFPTDIPGTK	5	Pat_32_2.53024.53024.3	ENSG00000130741|EIF2S3	ENSG00000130741	1	HGNC:3267	271254.20900000003	509901.21800000005	267475.798	318043.537	371865.078	537557.996	208995.628	346644.445	2458.9012000000002	17080.70244	0
SDLQDELDINELPNCK	4	Pat_32_2.58719.58719.3	ENSG00000154845|PPP4R1, ENSG00000154845|-|chr18:g.9583168:G>A',, ENSG00000154845|-|chr18:g.9547947:T>C',, ENSG00000154845|-|chr18:g.9570320:T>C',, ENSG00000154845|-|chr18:g.9557325:C>T',, ENSG00000154845|-|chr18:g.9595115:A>G',, ENSG00000154845|-|chr18:g.9559518:T>C',, ENSG00000154845|-|chr18:g.9559518:T>C']	ENSG00000154845	1	HGNC:9320	384854.824	623291.953	525288.105	734085.108	501681.164	695330.995	408555.777	446851.06200000003	15281.085	19348.34385	0
ASLEAAIADAEQR	8	Pat_32_1.55741.55741.2	ENSG00000170421|KRT8, ENSG00000170421|-|chr12:g.53298602:C>T',, ENSG00000170421|-|chr12:g.53298602:C>T']	ENSG00000170421	1	HGNC:6446	389210.127	589114.09	590908.237	673088.8893	585301.35	1082549.645	538183.4577	497059.47349999996	24377.0496	31798.289899999996	0
LAADQHRCEDVDDCILEPSPCPQR	1	Pat_32_1.47296.47296.4	ENSG00000178726|THBD, ENSG00000178726|-|chr20:g.23028508:G>A',, ENSG00000178726|-|chr20:g.23029901:C>T',, ENSG00000178726|-|chr20:g.23029690:G>A']	ENSG00000178726	1	HGNC:11784	150477.72	135567.08	122059.36	213694.8	113475.625	92110.6	111351.234	49848.684	7327.964	1760.5474	0
CCAAADPHECYAK	70	Pat_32_2.31937.31937.3	ENSG00000163631|ALB, ENSG00000163631|+|chr4:g.74281976:G>A',, ENSG00000163631|+|chr4:g.74276060:C>T',, ENSG00000163631|+|chr4:g.74276060:C>T']	ENSG00000163631	1	HGNC:399	31244670.918500002	84329411.00700004	43956252.99899998	50740027.911999986	85520352.35299996	75882611.25350001	21922173.6333	34355076.2573	614441.09732	395488.62159999995	0
QYYEGSEIVVAGR	1	Pat_32_2.44248.44248.2	ENSG00000055957|ITIH1, ENSG00000055957|+|chr3:g.52816016:T>A',, ENSG00000055957|+|chr3:g.52823750:G>T',, ENSG00000055957|+|chr3:g.52820981:A>T',, ENSG00000055957|+|chr3:g.52821011:A>G',, ENSG00000055957|+|chr3:g.52825800:G>T',, ENSG00000055957|+|chr3:g.52816234:T>A',, ENSG00000055957|+|chr3:g.52825835:G>A',, ENSG00000055957|+|chr3:g.52825835:G>A']	ENSG00000055957	1	HGNC:6166	75385.96	85878.93	61626.48	56272.31	74955.125	90137.33	32520.057	35696.426	1219.7173	669.4707599999999	0
AWQDAEVQAVASVESR	1	Pat_32_1.55407.55407.3	ENSG00000185477|GPRIN3, ENSG00000185477|-|chr4:g.90169866:T>TA',, ENSG00000185477|-|chr4:g.90169293:C>T',, ENSG00000185477|-|chr4:g.90169293:C>T']	ENSG00000185477	1	HGNC:27733	63251.387	114967.77	126026.695	102829.62	87862.72	69440.67	108124.41	62713.926	5182.484	1872.3036	0
IAHVELADAGQYR	2	Pat_32_1.46608.46608.3	ENSG00000142798|HSPG2, ENSG00000142798|-|chr1:g.22198768:C>T',, ENSG00000142798|-|chr1:g.22159871:A>G',, ENSG00000142798|-|chr1:g.22173967:G>A',, ENSG00000142798|-|chr1:g.22178616:A>G',, ENSG00000142798|-|chr1:g.22191402:G>C',, ENSG00000142798|-|chr1:g.22201203:G>C',, ENSG00000142798|-|chr1:g.22175254:G>C',, ENSG00000142798|-|chr1:g.22178110:C>T',, ENSG00000142798|-|chr1:g.22149941:G>C',, ENSG000…	ENSG00000142798	1	HGNC:5273	121709.95300000001	392302.21	264593.772	207549.99	190520.464	163468.235	150847.1	106460.165	5768.2075	2986.1383	0
SGSEEVLCDSCIGNK	1	Pat_32_1.47170.47170.3	ENSG00000137699|TRIM29, ENSG00000137699|-|chr11:g.119986057:G>T']	ENSG00000137699	1	HGNC:17274	91132.7	142921.31	140698.73	481209	121494.42	203895.03	148580.78	100501.85	6469.8564	5561.45	0
GYHASDDGTKCVDVNECETGVHR	3	Pat_32_2.37654.37654.5	ENSG00000163520|FBLN2, ENSG00000163520|+|chr3:g.13611835:C>T',, ENSG00000163520|+|chr3:g.13612844:C>A',, ENSG00000163520|+|chr3:g.13612226:C>G',, ENSG00000163520|+|chr3:g.13678057:A>C',, ENSG00000163520|+|chr3:g.13612279:G>A',, ENSG00000163520|+|chr3:g.13672274:G>A',, ENSG00000163520|+|chr3:g.13672274:G>A']	ENSG00000163520	1	HGNC:3601	25035.985399999998	41162.217000000004	58349.58	56709.281500000005	33665.102	29659.6435	43710.9897	26534.369	0	0	0
STPKEETVNDPEEAGHR	8	Pat_32_1.28799.28799.3	ENSG00000101361|NOP56, ENSG00000101361|+|chr20:g.2638579:T>C',, ENSG00000101361|+|chr20:g.2638882:T>C',, ENSG00000101361|+|chr20:g.2635406:C>T',, ENSG00000101361|+|chr20:g.2635212:A>G',, ENSG00000101361|+|chr20:g.2637178:G>T',, ENSG00000101361|+|chr20:g.2638656:A>G',, ENSG00000101361|+|chr20:g.2637836:A>T']	ENSG00000101361	1	HGNC:15911	463748.814	1749546.6909999999	2582256.314	1041101.7350000001	783845.7550000001	1122865.9999999998	662352.928	508833.41000000003	23031.409799999998	15591.898000000001	0
SDSDAEAQGK	7	Pat_32_1.14725.14725.2	ENSG00000132356|PRKAA1	ENSG00000132356	1	HGNC:9376	699462.6120000001	721927.643	710554.381	809263.212	801762.6749999999	1137751.514	530517.514	466462.30499999993	22195.588499999998	17670.381	0
EAVCIVLSDDTCSDEK	1	Pat_32_1.55782.55782.3	ENSG00000165280|VCP, ENSG00000165280|-|chr9:g.35068023:G>A',, ENSG00000165280|-|chr9:g.35062113:C>T',, ENSG00000165280|-|chr9:g.35059116:G>T',, ENSG00000165280|-|chr9:g.35061087:A>T']	ENSG00000165280	1	HGNC:12666	88660.63	122748.28	164388.66	148457.7	118263.45	166188.48	151199.08	153829.39	7657.6006	7672.2715	0
IYDPVCGTDGNTYPNECVLCFENR	3	Pat_32_1.60603.60603.3	ENSG00000164266|SPINK1	ENSG00000164266	1	HGNC:11244	148314.192	80152.556	135432.927	63744.0554	75812.732	72755.7713	116037.451	47804.1105	4253.8012	0	0
ELSSTEAQLHDAQELLQEETR	4	Pat_32_1.62722.62722.3	ENSG00000105357|MYH14, ENSG00000105357|+|chr19:g.50713910:C>G',, ENSG00000105357|+|chr19:g.50805087:A>T',, ENSG00000105357|+|chr19:g.50789769:C>T',, ENSG00000105357|+|chr19:g.50753007:G>A',, ENSG00000105357|+|chr19:g.50771511:C>T',, ENSG00000105357|+|chr19:g.50784977:G>A',, ENSG00000105357|+|chr19:g.50781512:G>A',, ENSG00000105357|+|chr19:g.50781512:G>A']	ENSG00000105357	1	HGNC:23212	41486.475	61421.189	65182.755	51313.088	40593.263000000006	88533.64499999999	54303.859	58139.369	2568.3586	610.15643	0
TASTNNIAQAR	5	Pat_32_2.19056.19056.2	ENSG00000172380|GNG12	ENSG00000172380	1	HGNC:19663	96293.925	179492.93099999998	144799.94650000002	89363.0407	102022.48800000001	104529.31400000001	78624.2046	33737.5879	879.8212	0	0
CTESEEEEVTK	4	Pat_32_FT.31023.31023.2	ENSG00000101557|USP14, ENSG00000101557|+|chr18:g.210475:T>C',, ENSG00000101557|+|chr18:g.204691:C>G',, ENSG00000101557|+|chr18:g.198088:G>T',, ENSG00000101557|+|chr18:g.198089:A>T',, ENSG00000101557|+|chr18:g.198089:A>T']	ENSG00000101557	1	HGNC:12612	579382.6	884848.53	607119.33	539360.315	960855.49	1012154.61	331876.7	568349.884	0	21927.100100000003	0
ATISDEEIER	7	Pat_32_FT.35765.35765.2	ENSG00000083937|CHMP2B, ENSG00000083937|+|chr3:g.87294955:C>T',, ENSG00000083937|+|chr3:g.87294955:C>T']	ENSG00000083937	1	HGNC:24537	1858159.9770000002	3021017.046	3966866.1500000004	2514352.36	2374735.5	4455330.823	2394796.56	1476760.9000000004	63828.9374	33676.4813	0
DVDIIDHHDNTYTVK	14	Pat_32_1.48880.48880.3	ENSG00000196924|FLNA, ENSG00000196924|-|chrX:g.153581155:C>T',, ENSG00000196924|-|chrX:g.153590917:G>C',, ENSG00000196924|-|chrX:g.153590917:G>C']	ENSG00000196924	1	HGNC:3754	2333096.667	7907335.277999999	7400045.132999999	4783923.745	3249273.9450000003	1815716.2140000002	3000564.963	1119900.5725	67025.2289	15218.565589999998	0
SLPPDDIQDDFDWDSIV	1	Pat_32_1.69368.69368.2	ENSG00000198815|FOXJ3, ENSG00000198815|-|chr1:g.42655054:G>A',, ENSG00000198815|-|chr1:g.42657064:G>A',, ENSG00000198815|-|chr1:g.42660647:A>C',, ENSG00000198815|-|chr1:g.42660696:G>A',, ENSG00000198815|-|chr1:g.42660696:G>A']	ENSG00000198815	1	HGNC:29178	22803.725	34917.176	39497.707	32051.533	26862.732000000004	29582.862999999998	24554.447	40643.617	1670.6384	0	0
SQECYFDPELYR	10	Pat_32_2.49730.49730.2	ENSG00000135862|LAMC1, ENSG00000135862|+|chr1:g.183096406:A>T',, ENSG00000135862|+|chr1:g.183085755:A>G',, ENSG00000135862|+|chr1:g.183094547:T>C',, ENSG00000135862|+|chr1:g.183091354:T>C',, ENSG00000135862|+|chr1:g.183095259:G>T',, ENSG00000135862|+|chr1:g.183091317:G>C',, ENSG00000135862|+|chr1:g.183097819:G>C',, ENSG00000135862|+|chr1:g.183101582:A>G',, ENSG00000135862|+|chr1:g.183091306:C>T',…	ENSG00000135862	1	HGNC:6492	4191639.808	11957166.81	5651976.345	6398046.677	4577531.472	3647067.427	2225286.968	1315863.765	37921.3798	10986.7526	0
AQEPESGLSEETQVK	4	Pat_32_FT.43406.43406.3	ENSG00000253729|PRKDC, ENSG00000253729|-|chr8:g.48825106:A>C',, ENSG00000253729|-|chr8:g.48752677:G>A',, ENSG00000253729|-|chr8:g.48707040:T>C',, ENSG00000253729|-|chr8:g.48736430:G>A',, ENSG00000253729|-|chr8:g.48691338:C>T',, ENSG00000253729|-|chr8:g.48690339:T>C',, ENSG00000253729|-|chr8:g.48769803:C>T',, ENSG00000253729|-|chr8:g.48706987:C>A',, ENSG00000253729|-|chr8:g.48856583:T>C',, ENSG000…	ENSG00000253729	1	HGNC:9413	207246.721	438406.506	369255.391	339777.79600000003	326239.57	746019.38	294054.292	316413.13	14334.2313	12202.4597	0
VEILANDQGNR	3	Pat_32_2.43039.43039.2	ENSG00000173110|HSPA6, ENSG00000173110|+|chr1:g.161495464:TG>T',, ENSG00000173110|+|chr1:g.161495950:A>C',, ENSG00000173110|+|chr1:g.161495503:T>G',, ENSG00000173110|+|chr1:g.161494947:G>A']	ENSG00000173110	1	HGNC:5239	560975.962	696975.8400000001	894196.122	886885.4480000001	548302.575	739647.544	598451.676	523252.893	20745.672000000002	25558.873699999996	0
AAPPDVGEER	2	Pat_32_FT.28105.28105.2	ENSG00000146834|MEPCE, ENSG00000146834|+|chr7:g.100029274:G>A',, ENSG00000146834|+|chr7:g.100028341:G>C',, ENSG00000146834|+|chr7:g.100029073:C>T']	ENSG00000146834	1	HGNC:20247	104287.843	188445.163	199313.62	194923.15	139460.845	379484.34500000003	168612.261	187968.39	1192.4365	3807.6415	0
IAPAEGPDVSER	2	Pat_32_1.40043.40043.2	ENSG00000073792|IGF2BP2, ENSG00000073792|-|chr3:g.185407146:G>A',, ENSG00000073792|-|chr3:g.185407146:G>A']	ENSG00000073792	1	HGNC:28867	151926.69	220321.09	198199.245	139962.37	145762.045	241771.046	144922.402	161261.31	5505.1706	7656.7088	0
TLHSDDEGTVLDDSRAR	5	Pat_32_1.33615.33615.4	ENSG00000110711|AIP, ENSG00000110711|+|chr11:g.67256841:G>A',, ENSG00000110711|+|chr11:g.67254600:A>G',, ENSG00000110711|+|chr11:g.67254600:A>G']	ENSG00000110711	1	HGNC:358	149832.287	222101.75000000003	242090.548	205090.76499999998	216898	215417.213	217325.515	152665.223	6025.869000000001	7240.5326000000005	0
TVSGNTVEYALTDLEPATEYTLR	2	Pat_32_1.67968.67968.3	ENSG00000041982|TNC, ENSG00000041982|-|chr9:g.117853174:G>T',, ENSG00000041982|-|chr9:g.117827000:G>A',, ENSG00000041982|-|chr9:g.117798515:C>T',, ENSG00000041982|-|chr9:g.117788857:T>G',, ENSG00000041982|-|chr9:g.117808862:A>C',, ENSG00000041982|-|chr9:g.117835942:G>T',, ENSG00000041982|-|chr9:g.117819471:T>C',, ENSG00000041982|-|chr9:g.117808785:T>A',, ENSG00000041982|-|chr9:g.117815273:G>A',, …	ENSG00000041982	1	HGNC:5318	28088.114	51631.062999999995	42377.528	38819.34299999999	39163.070999999996	49889.562999999995	31005.731	40779.53	2319.9907000000003	0	0
TGDLGDINAEQLPGREHLNEPGTR	2	Pat_32_2.49232.49232.4	ENSG00000137055|PLAA, ENSG00000137055|-|chr9:g.26920362:G>A',, ENSG00000137055|-|chr9:g.26907939:T>C',, ENSG00000137055|-|chr9:g.26905606:T>G',, ENSG00000137055|-|chr9:g.26926411:G>A',, ENSG00000137055|-|chr9:g.26926411:G>A']	ENSG00000137055	1	HGNC:9043	137737.59	114967.885	141676.075	95624.17499999999	106710.65000000001	108174.72	106324.19399999999	73449.344	5766.9226	1598.9814999999999	0
AADEEAFEDNSEEYIRR	8	Pat_32_FT.44212.44212.3	ENSG00000124207|CSE1L, ENSG00000124207|+|chr20:g.47711404:G>GA',, ENSG00000124207|+|chr20:g.47711481:C>T',, ENSG00000124207|+|chr20:g.47711481:C>T']	ENSG00000124207	1	HGNC:2431	1268938.2040000001	2875649.015	1970586.327	2103763.73	1784833.2769999998	6291640.969	1629859.5089999998	2471340.045	14091.024900000002	72033.7045	0
CLDPVDTPNPTR	2	Pat_32_1.44740.44740.2	ENSG00000124107|SLPI, ENSG00000124107|-|chr20:g.43881730:TG>T']	ENSG00000124107	1	HGNC:11092	151865.34	227633.235	248953.625	277807.93700000003	134993.448	152567.96399999998	157410.61	65934.492	18041.797000000002	2165.8466	0
FSDSSVSAAIEETVD	1	Pat_32_FT.60119.60119.2	ENSG00000147548|NSD3, ENSG00000147548|-|chr8:g.38187086:G>A',, ENSG00000147548|-|chr8:g.38187086:G>A']	ENSG00000147548	1	HGNC:12767	2503.325	3549.6897	2520.908	3408.4895	2940.5793	4365.281	1330.4722	4091.0366	0	0	0
AAEPQPSSLSYR	2	Pat_32_1.36961.36961.2	ENSG00000172197|MBOAT1	ENSG00000172197	1	HGNC:21579	139990.139	118143.686	245442.182	173928.994	132347.71	232985.13	135828.616	126257.24799999999	4144.8762400000005	5176.8377	0
ESVQVPDDQDFR	1	Pat_32_FT.43814.43814.2	ENSG00000214530|STARD10, ENSG00000214530|-|chr11:g.72491482:G>A',, ENSG00000214530|-|chr11:g.72466006:C>G',, ENSG00000214530|-|chr11:g.72466006:C>G']	ENSG00000214530	1	HGNC:10666	94506.586	80110.24	132804.77	54862.73	108166.63	160988.6	73227.23	59144.31	1833.0322	1496.4207	0
TTPVDLCLLEESVGSLEGSR	2	Pat_32_2.68560.68560.3	ENSG00000102699|PARP4, ENSG00000102699|-|chr13:g.25075864:T>C',, ENSG00000102699|-|chr13:g.25043206:C>T',, ENSG00000102699|-|chr13:g.25009441:C>G',, ENSG00000102699|-|chr13:g.25009485:C>G',, ENSG00000102699|-|chr13:g.25075913:G>C',, ENSG00000102699|-|chr13:g.25009408:C>A',, ENSG00000102699|-|chr13:g.25072306:C>A']	ENSG00000102699	1	HGNC:271	43357.757	51640.743	68369.67	52806.496	47273.668000000005	63263.03	49034.543	40333.386	1538.5106	0	0
QCEGITSPEGSK	1	Pat_32_1.35574.35574.2	ENSG00000214517|PPME1, ENSG00000214517|+|chr11:g.73941294:G>A',, ENSG00000214517|+|chr11:g.73957103:T>G']	ENSG00000214517	1	HGNC:30178	27129.799	142748.12	40651.457	37096.246	33980.215	63072.04	17346.047	25427.507999999998	0	716.16327	0
QLEEAEEEAQR	1	Pat_32_FT.30944.30944.2	ENSG00000100345|MYH9, ENSG00000100345|-|chr22:g.36708257:G>A',, ENSG00000100345|-|chr22:g.36684946:G>A',, ENSG00000100345|-|chr22:g.36688106:C>T']	ENSG00000100345	1	HGNC:7579	90377.086	91348.19	160589.31	138393.14	94349.12	151065.73	150966.86	92237.8	6037.89	2148.6172	0
AAEEEDEADPK	3	Pat_32_FT.25846.25846.2	ENSG00000159335|PTMS	ENSG00000159335	1	HGNC:9629	242927.61599999998	384405.5	290600.504	277851.025	255247.912	390540.72	221668.413	148647.89800000002	6398.9897	5353.5159	0
SAQSLEYCAELLGLDQDDLR	1	Pat_32_1.65251.65251.3	ENSG00000196586|MYO6, ENSG00000196586|+|chr6:g.76568652:G>A',, ENSG00000196586|+|chr6:g.76617353:G>A',, ENSG00000196586|+|chr6:g.76624716:G>A',, ENSG00000196586|+|chr6:g.76591445:C>T',, ENSG00000196586|+|chr6:g.76602345:G>T',, ENSG00000196586|+|chr6:g.76602345:G>T']	ENSG00000196586	1	HGNC:7605	14880.938	21213.914	36421.387	26735.465	20211.498	17723.986	23795.18	14266.688999999998	0	0	0
CEEEAQEIVR	1	Pat_32_FT.33640.33640.2	ENSG00000183814|LIN9, ENSG00000183814|-|chr1:g.226475435:G>A',, ENSG00000183814|-|chr1:g.226475435:G>A']	ENSG00000183814	1	HGNC:30830	41710.066	67461.1	59804.355	53438.22	61362.027	78992.984	40928.86	41301.187999999995	0	0	0
EENVEIHQTLDQTLLELNNL	4	Pat_32_2.68385.68385.3	ENSG00000198467|TPM2	ENSG00000198467	1	HGNC:12011	255245.346	281620.934	304535.431	361544.88399999996	205114.932	159806.728	164739.149	112756.64199999999	6391.4493	2418.73544	0
VIEASFPAGVDSSPR	3	Pat_32_2.54277.54277.2	ENSG00000107159|CA9, ENSG00000107159|+|chr9:g.35676366:G>A']	ENSG00000107159	1	HGNC:1383	205411.105	180317.78399999999	133902.42500000002	148534.26	210133.55099999998	171696.003	121492.025	90289.039	2034.2752	3433.89877	0
VQTDAFVSNELDDPDDLQCK	1	Pat_32_1.58474.58474.3	ENSG00000115211|EIF2B4, ENSG00000115211|-|chr2:g.27592345:TTTC>T',, ENSG00000115211|-|chr2:g.27592043:T>G',, ENSG00000115211|-|chr2:g.27592043:T>G']	ENSG00000115211	1	HGNC:3260	43398.84	58618.96	45843.496	56197.504	62102.445	100059.81	41195.254	50155.574	1880.1536	1731.7964	0
TDEDVPSGPPR	1	Pat_32_FT.29318.29318.2	ENSG00000142949|PTPRF, ENSG00000142949|+|chr1:g.44072526:CCAG>C',, ENSG00000142949|+|chr1:g.44069572:G>A',, ENSG00000142949|+|chr1:g.44086513:G>T',, ENSG00000142949|+|chr1:g.44085233:C>T',, ENSG00000142949|+|chr1:g.44035429:G>A',, ENSG00000142949|+|chr1:g.44056763:C>T',, ENSG00000142949|+|chr1:g.44058138:C>T',, ENSG00000142949|+|chr1:g.44072125:A>C',, ENSG00000142949|+|chr1:g.44056811:G>A',, ENSG…	ENSG00000142949	1	HGNC:9670	35752.16	42408.293	62424.195	53275.46	37525.027	98166.88	35726.35	33693.62	1140.5181	0	0
AIEHADGGVAAGVAVLDNPYPV	2	Pat_32_1.62225.62225.3	ENSG00000100983|GSS, ENSG00000100983|-|chr20:g.33530291:C>T',, ENSG00000100983|-|chr20:g.33530291:C>T']	ENSG00000100983	1	HGNC:4624	25468.285	36045.679	38059.617	46695.9425	32749.424	43548.369000000006	36433.8085	26956.623	0	599.57965	0
QLAEGTAQQR	3	Pat_32_1.16624.16624.2	ENSG00000178209|PLEC, ENSG00000178209|-|chr8:g.145008183:C>T',, ENSG00000178209|-|chr8:g.144995759:G>A',, ENSG00000178209|-|chr8:g.145016667:C>T',, ENSG00000178209|-|chr8:g.144994888:G>A',, ENSG00000178209|-|chr8:g.144996236:C>G',, ENSG00000178209|-|chr8:g.145010020:G>A',, ENSG00000178209|-|chr8:g.144996968:C>T',, ENSG00000178209|-|chr8:g.144990901:C>T',, ENSG00000178209|-|chr8:g.145001648:C>T',,…	ENSG00000178209	1	HGNC:9069	78772.30500000001	135691.532	118559.929	101855.93	104704.176	142130.31399999998	99515.532	94210.446	2617.0715	991.09064	0
DQSAQCTASK	1	Pat_32_1.15903.15903.2	ENSG00000086758|HUWE1, ENSG00000086758|-|chrX:g.53579831:C>T',, ENSG00000086758|-|chrX:g.53654441:T>C',, ENSG00000086758|-|chrX:g.53563205:T>A',, ENSG00000086758|-|chrX:g.53621576:G>A',, ENSG00000086758|-|chrX:g.53570921:C>T',, ENSG00000086758|-|chrX:g.53622277:T>C',, ENSG00000086758|-|chrX:g.53611997:G>A',, ENSG00000086758|-|chrX:g.53611997:G>A']	ENSG00000086758	1	HGNC:30892	22666.615	29901.248	31715.6	30086.322	24342.285	56716.758	16506.146	15076.608	679.7557400000001	0	0
DNLAEELEGVAGR	1	Pat_32_FT.57590.57590.2	ENSG00000132688|NES, ENSG00000132688|-|chr1:g.156641537:C>T',, ENSG00000132688|-|chr1:g.156639980:G>A',, ENSG00000132688|-|chr1:g.156641143:G>A',, ENSG00000132688|-|chr1:g.156639962:C>T',, ENSG00000132688|-|chr1:g.156640235:C>A']	ENSG00000132688	1	HGNC:7756	17598.947	24409.576	36763.54	21396.167999999998	32459.492000000002	35917.168	20696.588	19809.803	726.24133	658.29626	0
EGELTVAQGR	3	Pat_32_FT.30412.30412.2	ENSG00000176619|LMNB2	ENSG00000176619	1	HGNC:6638	230980.381	440826.43799999997	439363.24700000003	272128.439	300172.128	305930.64400000003	218886.62699999998	114520.4747	6998.624899999999	2474.3355300000003	0
QGVEHEASRDEEPR	4	Pat_32_FT.11046.11046.3	ENSG00000124466|LYPD3, ENSG00000124466|-|chr19:g.43965804:G>A',, ENSG00000124466|-|chr19:g.43965943:G>A']	ENSG00000124466	1	HGNC:24880	54521.782999999996	117767.40299999999	88064.621	749535.3500000001	52477.427	73605.993	90627.638	25157.2984	694.1369	0	0
ASQVSNSDHK	8	Pat_32_1.15889.15889.2	ENSG00000142186|SCYL1, ENSG00000142186|+|chr11:g.65304162:G>T',, ENSG00000142186|+|chr11:g.65292667:G>A',, ENSG00000142186|+|chr11:g.65305969:G>A',, ENSG00000142186|+|chr11:g.65305969:G>A']	ENSG00000142186	1	HGNC:14372	550730.584	370643.515	1228072.2249999999	1067243.207	406783.006	612187.503	962518.639	444378.7423	46743.1994	18403.058699999998	0
VTSSEPPNPASSSK	10	Pat_32_1.40576.40576.2	ENSG00000144224|UBXN4, ENSG00000144224|+|chr2:g.136511842:C>G',, ENSG00000144224|+|chr2:g.136527370:G>A']	ENSG00000144224	1	HGNC:14860	818799.5959999999	1369929.213	1136331.533	1033813.729	1026933.3230000001	1516864.616	615819.2959999999	572552.018	28919.709600000002	20902.61364	0
EAAPNEELVQR	1	Pat_32_FT.34329.34329.2	ENSG00000154743|TSEN2, ENSG00000154743|+|chr3:g.12545034:G>T',, ENSG00000154743|+|chr3:g.12533660:C>T',, ENSG00000154743|+|chr3:g.12533660:C>T']	ENSG00000154743	1	HGNC:28422	23149.84	46983.848	76824.88	40201.496	31659.283	70196.93	42206.004	30085.827999999998	1205.9457	914.0527	0
EVAAEAVPETR	2	Pat_32_FT.34680.34680.2	ENSG00000186994|KANK3, ENSG00000186994|-|chr19:g.8402679:C>T',, ENSG00000186994|-|chr19:g.8399398:G>A',, ENSG00000186994|-|chr19:g.8399208:C>T',, ENSG00000186994|-|chr19:g.8399208:C>T']	ENSG00000186994	1	HGNC:24796	235163.25	185818.23	232464.39	235712.53999999998	263016.92000000004	198493.004	157166.758	102528.796	4200.2896	4100.822099999999	0
AEPEEPGATR	1	Pat_32_FT.15441.15441.2	ENSG00000110237|ARHGEF17, ENSG00000110237|+|chr11:g.73020786:G>C',, ENSG00000110237|+|chr11:g.73020419:C>G',, ENSG00000110237|+|chr11:g.73073588:C>T',, ENSG00000110237|+|chr11:g.73021500:G>T',, ENSG00000110237|+|chr11:g.73075233:G>T',, ENSG00000110237|+|chr11:g.73066650:C>T',, ENSG00000110237|+|chr11:g.73070926:C>T',, ENSG00000110237|+|chr11:g.73067323:G>A',, ENSG00000110237|+|chr11:g.73063959:G>…	ENSG00000110237	1	HGNC:21726	71014.58	162208.72	159771.38	93282.16	91653.9	89869.484	77509.57	39687.758	3183.8752	0	0
IYIDSNNNPER	5	Pat_32_1.41176.41176.2	ENSG00000141367|CLTC, ENSG00000141367|+|chr17:g.57743965:T>C',, ENSG00000141367|+|chr17:g.57737921:C>T',, ENSG00000141367|+|chr17:g.57738925:A>T',, ENSG00000141367|+|chr17:g.57743578:A>T',, ENSG00000141367|+|chr17:g.57743578:A>T']	ENSG00000141367	1	HGNC:2092	1274837.811	1057204.12	1654363.436	1042662.8660000002	1599246.5599999998	2268919.97	1050074.895	704616.7109999999	32837.9953	33151.6348	0
APAEEEVGPR	3	Pat_32_FT.26247.26247.2	ENSG00000076826|CAMSAP3, ENSG00000076826|+|chr19:g.7677192:G>T',, ENSG00000076826|+|chr19:g.7675392:C>T',, ENSG00000076826|+|chr19:g.7681433:C>T',, ENSG00000076826|+|chr19:g.7681433:C>T']	ENSG00000076826	1	HGNC:29307	131054.793	196339.298	220553.37699999998	214944.493	172498.603	279978.4295	144841.38	138690.299	2145.2542000000003	3699.1143	0
ADFFEDENGQR	1	Pat_32_FT.45239.45239.2	ENSG00000123983|ACSL3, ENSG00000123983|+|chr2:g.223781122:G>A',, ENSG00000123983|+|chr2:g.223783810:G>A',, ENSG00000123983|+|chr2:g.223783810:G>A']	ENSG00000123983	1	HGNC:3570	103984.04	109546.27	124725.195	82111.58	113982.01	118449.92	84601.3	55101.04	2176.7092	1214.9224	0
SSESEGQESK	1	Pat_32_FT.10951.10951.2	ENSG00000101825|MXRA5, ENSG00000101825|-|chrX:g.3229015:C>T',, ENSG00000101825|-|chrX:g.3238733:G>A',, ENSG00000101825|-|chrX:g.3235976:G>A',, ENSG00000101825|-|chrX:g.3261721:C>T',, ENSG00000101825|-|chrX:g.3228257:C>T',, ENSG00000101825|-|chrX:g.3235327:C>T',, ENSG00000101825|-|chrX:g.3238669:T>G',, ENSG00000101825|-|chrX:g.3235478:C>T',, ENSG00000101825|-|chrX:g.3229472:C>T',, ENSG00000101825|…	ENSG00000101825	1	HGNC:7539	15023.105	28126.791	25307.299	16601.791	24815.193	24790.897999999997	11945.168	16274.118	0	0	0
SADVESVVSGTLR	1	Pat_32_2.52482.52482.2	ENSG00000159423|ALDH4A1, ENSG00000159423|-|chr1:g.19209807:G>A',, ENSG00000159423|-|chr1:g.19201928:C>T',, ENSG00000159423|-|chr1:g.19202847:C>T',, ENSG00000159423|-|chr1:g.19201043:C>T',, ENSG00000159423|-|chr1:g.19212959:T>G',, ENSG00000159423|-|chr1:g.19199352:G>A',, ENSG00000159423|-|chr1:g.19208320:C>T',, ENSG00000159423|-|chr1:g.19208320:C>T']	ENSG00000159423	1	HGNC:406	39486.08	57633.63	63790.492	44085.64	50823.418	60189.87	37510.137	32396.443	1399.838	981.5603	0
DARADAAPAPESDPR	2	Pat_32_FT.17938.17938.3	ENSG00000145214|DGKQ, ENSG00000145214|-|chr4:g.961386:T>A',, ENSG00000145214|-|chr4:g.959038:G>A',, ENSG00000145214|-|chr4:g.959038:G>A']	ENSG00000145214	1	HGNC:2856	282872.62	240915.996	331808.70999999996	287844.11	282274.11	408964.68	228792.4	121317.56400000001	10700.761	1126.7664	0
AAEEAEEARVQAER	2	Pat_32_FT.29252.29252.3	ENSG00000178209|PLEC, ENSG00000178209|-|chr8:g.145008183:C>T',, ENSG00000178209|-|chr8:g.144995759:G>A',, ENSG00000178209|-|chr8:g.145016667:C>T',, ENSG00000178209|-|chr8:g.144994888:G>A',, ENSG00000178209|-|chr8:g.144996236:C>G',, ENSG00000178209|-|chr8:g.145010020:G>A',, ENSG00000178209|-|chr8:g.144996968:C>T',, ENSG00000178209|-|chr8:g.144990901:C>T',, ENSG00000178209|-|chr8:g.145001648:C>T',,…	ENSG00000178209	1	HGNC:9069	119957.842	238138.21	299935.08999999997	188427.65999999997	175953.67	282895.35	186300.05	158292.456	8289.021	7564.2393	0
GPPDFSSDEEREPTPVLGSGAAAAGR	1	Pat_32_1.50643.50643.3	ENSG00000120802|TMPO, ENSG00000120802|+|chr12:g.98927830:C>G',, ENSG00000120802|+|chr12:g.98931419:A>T']	ENSG00000120802	1	HGNC:11875	31969.244	40811.08	59433.01	29084.162	40838.156	55977.99	41858.363	21209.074	1277.6244	1111.0311	0
VGDSVDAEGPAGDSVDAEGR	2	Pat_32_FT.39051.39051.2	ENSG00000159212|CLIC6, ENSG00000159212|+|chr21:g.36079627:T>C',, ENSG00000159212|+|chr21:g.36079653:G>A',, ENSG00000159212|+|chr21:g.36079653:G>A']	ENSG00000159212	1	HGNC:2065	288715.671	76554.46599999999	197650.72999999998	45544.79	715433.535	93827.697	139561.618	34957.770000000004	5727.34124	0	0
GELFWDDGESLEVLER	8	Pat_32_1.67232.67232.2	ENSG00000171298|GAA, ENSG00000171298|+|chr17:g.78086379:C>T',, ENSG00000171298|+|chr17:g.78083804:C>T',, ENSG00000171298|+|chr17:g.78083804:C>T']	ENSG00000171298	1	HGNC:4065	196085.981	198928.4715	350808.532	192188.84100000001	223065.196	187910.07700000002	184061.607	118558.90550000001	4357.50455	1479.86105	0
ENPLLPEEEEQR	1	Pat_32_FT.45440.45440.2	ENSG00000110321|EIF4G2, ENSG00000110321|-|chr11:g.10822534:C>T',, ENSG00000110321|-|chr11:g.10825508:T>C',, ENSG00000110321|-|chr11:g.10825508:T>C']	ENSG00000110321	1	HGNC:3297	38424.656	74883.664	68180.22	54299.617	49422.46	80754.836	42428.65	34048.42	1439.8595	0	0
IVETEAYLGPEDEAAHSR	2	Pat_32_FT.48793.48793.3	ENSG00000103152|MPG, ENSG00000103152|+|chr16:g.135471:A>C',, ENSG00000103152|+|chr16:g.135471:A>C']	ENSG00000103152	1	HGNC:7211	134939.953	220726.54	233532.725	184462.78	201306.56	187992.372	155429.184	103443.599	6132.8169	4338.734	0
HLEQQQGQLEVPEQQVGQPK	2	Pat_32_2.47190.47190.4	ENSG00000163207|IVL, ENSG00000163207|+|chr1:g.152883049:A>G',, ENSG00000163207|+|chr1:g.152882821:T>C',, ENSG00000163207|+|chr1:g.152882821:T>G',, ENSG00000163207|+|chr1:g.152883465:C>A',, ENSG00000163207|+|chr1:g.152882716:A>C',, ENSG00000163207|+|chr1:g.152882385:A>C',, ENSG00000163207|+|chr1:g.152882720:A>C',, ENSG00000163207|+|chr1:g.152883151:T>G',, ENSG00000163207|+|chr1:g.152883538:A>G',, …	ENSG00000163207	1	HGNC:6187	31172.562000000005	47874.765	37326.255999999994	164990.179	35682.546	41687.672	36321.262	26950.469	1125.4503	0	0
NSEDEAQEAK	1	Pat_32_FT.17181.17181.2	ENSG00000151779|NBAS, ENSG00000151779|-|chr2:g.15427206:G>A',, ENSG00000151779|-|chr2:g.15614267:C>T',, ENSG00000151779|-|chr2:g.15519924:C>T',, ENSG00000151779|-|chr2:g.15614261:C>T',, ENSG00000151779|-|chr2:g.15493799:C>G',, ENSG00000151779|-|chr2:g.15519814:C>G',, ENSG00000151779|-|chr2:g.15374831:C>A',, ENSG00000151779|-|chr2:g.15448437:G>C',, ENSG00000151779|-|chr2:g.15326880:T>C',, ENSG0000…	ENSG00000151779	1	HGNC:15625	24931.332000000002	31667.955	31814.855	16402.79	33592.902	54802.605	20675.639	30069.447	1039.8575	586.7661	0
EVNENFAIDLIAEQPVSEVETR	2	Pat_32_1.68511.68511.3	ENSG00000145494|NDUFS6	ENSG00000145494	1	HGNC:7713	37487.156	42734.746	58501.298	60928.384	49032.075	48834.37299999999	45068.371999999996	32320.638600000002	0	0	0
IYEDCDGLEFESSCSFIDLR	5	Pat_32_1.65410.65410.3	ENSG00000089048|ESF1, ENSG00000089048|-|chr20:g.13763597:T>C',, ENSG00000089048|-|chr20:g.13752061:C>T',, ENSG00000089048|-|chr20:g.13756725:C>A',, ENSG00000089048|-|chr20:g.13763547:A>T',, ENSG00000089048|-|chr20:g.13756677:C>T',, ENSG00000089048|-|chr20:g.13753166:T>A',, ENSG00000089048|-|chr20:g.13763632:G>A']	ENSG00000089048	1	HGNC:15898	42065.402400000006	118903.85799999998	59075.41569999999	61905.813	58679.527700000006	130822.742	50837.0427	61182.5744	861.3838	0	0
SAGLEQPTDPVAR	1	Pat_32_2.39910.39910.2	ENSG00000147526|TACC1	ENSG00000147526	1	HGNC:11522	9769.0625	18014.771	12829.848	15664.258	10523.295	13624.706	8479.940999999999	11459.044	0	651.09656	0
ATEPAADTGAQPK	4	Pat_32_1.30130.30130.2	ENSG00000130749|ZC3H4, ENSG00000130749|-|chr19:g.47572445:C>T']	ENSG00000130749	1	HGNC:17808	343162.08400000003	388084.659	403893.69700000004	320856.88100000005	386469.10000000003	457157.87999999995	295133.987	193512.653	10247.9144	8631.9599	0
YSDIEPSTEGEVIFR	8	Pat_32_1.54143.54143.3	ENSG00000091136|LAMB1, ENSG00000091136|-|chr7:g.107566753:G>A',, ENSG00000091136|-|chr7:g.107618606:C>T',, ENSG00000091136|-|chr7:g.107569893:C>T',, ENSG00000091136|-|chr7:g.107621202:C>T',, ENSG00000091136|-|chr7:g.107621203:C>A',, ENSG00000091136|-|chr7:g.107621203:C>A']	ENSG00000091136	1	HGNC:6486	489901.417	1092862.125	785722.118	569806.789	676814.4879999999	829471.123	483830.46499999997	420201.76099999994	12379.3328	7259.325	0
HCERCAPGYYGNPSQGQPCQR	1	Pat_32_2.22277.22277.4	ENSG00000142798|HSPG2, ENSG00000142798|-|chr1:g.22198768:C>T',, ENSG00000142798|-|chr1:g.22159871:A>G',, ENSG00000142798|-|chr1:g.22173967:G>A',, ENSG00000142798|-|chr1:g.22178616:A>G',, ENSG00000142798|-|chr1:g.22191402:G>C',, ENSG00000142798|-|chr1:g.22201203:G>C',, ENSG00000142798|-|chr1:g.22175254:G>C',, ENSG00000142798|-|chr1:g.22178110:C>T',, ENSG00000142798|-|chr1:g.22149941:G>C',, ENSG000…	ENSG00000142798	1	HGNC:5273	3905.513	9500.92	4120.725	5832.215	5269.993	3620.4897	2760.9211	751.6053	0	0	0
IAYQRNDDDEEEAAR	1	Pat_32_FT.24149.24149.3	ENSG00000122786|CALD1, ENSG00000122786|+|chr7:g.134650070:G>A',, ENSG00000122786|+|chr7:g.134618000:C>G',, ENSG00000122786|+|chr7:g.134613569:C>T',, ENSG00000122786|+|chr7:g.134632261:G>A',, ENSG00000122786|+|chr7:g.134650060:T>G',, ENSG00000122786|+|chr7:g.134618388:G>T',, ENSG00000122786|+|chr7:g.134552540:G>A',, ENSG00000122786|+|chr7:g.134617816:G>A',, ENSG00000122786|+|chr7:g.134617816:G>A']	ENSG00000122786	1	HGNC:1441	25495.424	87731	72446.61	37363.02	37573.34	53114.805	63191.585999999996	26241.897999999997	3358.295	786.6245	0
TGEEDEEEFFCNR	2	Pat_32_FT.44038.44038.2	ENSG00000153201|RANBP2, ENSG00000153201|+|chr2:g.109352041:G>C',, ENSG00000153201|+|chr2:g.109382873:C>T',, ENSG00000153201|+|chr2:g.109381005:C>T',, ENSG00000153201|+|chr2:g.109365484:C>G',, ENSG00000153201|+|chr2:g.109389014:G>T']	ENSG00000153201	1	HGNC:9848	153876.66	229456.461	363102.17000000004	141142.873	278232.23	395626.42000000004	128302.72700000001	163677.57	3595.3745	3993.4622	0
LAPAHVDEQVFLYENAR	2	Pat_32_2.55971.55971.3	ENSG00000214717|ZBED1, ENSG00000214717|-|chrX:g.2407329:G>A',, ENSG00000214717|-|chrX:g.2408219:C>A',, ENSG00000214717|-|chrX:g.2407376:G>A',, ENSG00000214717|-|chrX:g.2407376:G>A']	ENSG00000214717	1	HGNC:447	125283.03	528946.5	308885.17500000005	220659.13	190527.505	148744.601	95849.38399999999	56183.847	2714.2848000000004	1658.7006	0
DLGGFDEDAEPR	1	Pat_32_FT.44503.44503.2	ENSG00000078808|SDF4, ENSG00000078808|-|chr1:g.1154203:C>T',, ENSG00000078808|-|chr1:g.1154355:C>T']	ENSG00000078808	1	HGNC:24188	105097.9	101829.68	146755.73	87897.234	125378.59	234621.97	93761.43	88722.32	2906.5269	2920.237	0
TDGFGIDTCR	2	Pat_32_1.42039.42039.2	ENSG00000126247|CAPNS1	ENSG00000126247	1	HGNC:1481	300054.94200000004	402391.97	329191.68600000005	304887.36199999996	374542.48600000003	398335.18999999994	209338.885	183057.58500000002	5637.138000000001	8409.3601	0
IHIDPEIQDGSPTTSR	1	Pat_32_1.47954.47954.3	ENSG00000131435|PDLIM4, ENSG00000131435|+|chr5:g.131593440:G>A',, ENSG00000131435|+|chr5:g.131607809:T>G',, ENSG00000131435|+|chr5:g.131607142:T>C',, ENSG00000131435|+|chr5:g.131607142:T>C']	ENSG00000131435	1	HGNC:16501	84816.625	137571.6	141515.23	187669.95	104724.06	119142.375	100571.04	87029.445	4160.127	3201.8142	0
TIETRDGEVVSEATQQQHEVL	31	Pat_32_FT.48709.48709.4	ENSG00000175084|DES, ENSG00000175084|+|chr2:g.220290391:G>C',, ENSG00000175084|+|chr2:g.220283497:C>T',, ENSG00000175084|+|chr2:g.220284847:A>T',, ENSG00000175084|+|chr2:g.220283360:C>T']	ENSG00000175084	1	HGNC:2770	2891144.1523000007	21862250.651	5402069.559000001	14948059.584999999	4179561.4004999986	2011139.3808000002	2863665.4630000005	873546.3864999999	16509.37616	20431.84594	0
GPESESEDHRASGEVR	4	Pat_32_FT.10279.10279.3	ENSG00000253729|PRKDC, ENSG00000253729|-|chr8:g.48701554:G>GT',, ENSG00000253729|-|chr8:g.48825106:A>C',, ENSG00000253729|-|chr8:g.48752677:G>A',, ENSG00000253729|-|chr8:g.48707040:T>C',, ENSG00000253729|-|chr8:g.48736430:G>A',, ENSG00000253729|-|chr8:g.48691338:C>T',, ENSG00000253729|-|chr8:g.48690339:T>C',, ENSG00000253729|-|chr8:g.48769803:C>T',, ENSG00000253729|-|chr8:g.48706987:C>A',, ENSG00…	ENSG00000253729	1	HGNC:9413	71136.55	75097.38799999999	230499.12699999998	114474.344	73752.302	230609.46300000002	220305.713	74347.092	5942.6527	820.7502	0
ASTATAEETDIDAVEVPLPGNDVLEFSR	1	Pat_32_1.68250.68250.3	ENSG00000198929|NOS1AP, ENSG00000198929|+|chr1:g.162257207:T>A',, ENSG00000198929|+|chr1:g.162325112:G>T',, ENSG00000198929|+|chr1:g.162325112:G>T']	ENSG00000198929	1	HGNC:16859	9903.7295	16078.223	19396.56	16997.027	13323.468	14356.228000000001	10844.046	6869.903	0	0	0
GDPCNTICCR	1	Pat_32_1.23858.23858.2	ENSG00000121316|PLBD1	ENSG00000121316	1	HGNC:26215	19891.926	42503.023	39275.004	23014.566000000003	26311.117000000002	51518.555	33607.937999999995	33827.94	0	995.6673	0
QSASTLQGEPR	1	Pat_32_1.18755.18755.2	ENSG00000185532|PRKG1, ENSG00000185532|+|chr10:g.53893629:C>A',, ENSG00000185532|+|chr10:g.53227582:C>A',, ENSG00000185532|+|chr10:g.53227518:T>G',, ENSG00000185532|+|chr10:g.54032175:G>T',, ENSG00000185532|+|chr10:g.54053604:G>A',, ENSG00000185532|+|chr10:g.54053604:G>A']	ENSG00000185532	1	HGNC:9414	17902.191000000003	28762.362999999998	26419.507999999998	22161.232000000004	21021.959	15568.69	19174.377	9558.856	0	0	0
HYNGEAYEDDEHHPR	2	Pat_32_FT.13878.13878.4	ENSG00000086061|DNAJA1	ENSG00000086061	1	HGNC:5229	29300.8477	45403.527	58053.808999999994	40383.71799999999	32807.30499999999	50452.083	56644.866	45748.399999999994	2680.9061	959.3952	0
GYHLNEEGTR	5	Pat_32_1.19364.19364.2	ENSG00000077942|FBLN1, ENSG00000077942|+|chr22:g.45996220:C>CA',, ENSG00000077942|+|chr22:g.45996312:G>C',, ENSG00000077942|+|chr22:g.45928948:G>A',, ENSG00000077942|+|chr22:g.45898873:G>A',, ENSG00000077942|+|chr22:g.45898873:G>A']	ENSG00000077942	1	HGNC:3600	221375.513	467485.854	581293.227	377146.283	334701.542	410178.55999999994	377839.82899999997	205823.238	14679.256459999997	3675.1313	0
EGDYVLFHHEGGVDVGDVDAK	2	Pat_32_1.54491.54491.4	ENSG00000131473|ACLY, ENSG00000131473|-|chr17:g.40028421:G>C',, ENSG00000131473|-|chr17:g.40028371:C>G',, ENSG00000131473|-|chr17:g.40062812:C>T',, ENSG00000131473|-|chr17:g.40030110:C>G',, ENSG00000131473|-|chr17:g.40030110:C>G']	ENSG00000131473	1	HGNC:115	138073.92	315115.86	179115.294	186626.28	179551.12	187533.287	119019.487	117993.48000000001	29220.7122	4654.8891	1033.9628
SGGYGGSRDYYSSR	1	Pat_32_2.16748.16748.3	ENSG00000099622|CIRBP	ENSG00000099622	1	HGNC:1982	23610.68	18126.078	6029.7144	15430.665	14618.373	16256.872	9393.976999999999	4158.334	0	0	0
SLTDESCSEK	1	Pat_32_1.31955.31955.2	ENSG00000115648|MLPH, ENSG00000115648|+|chr2:g.238434285:C>G',, ENSG00000115648|+|chr2:g.238461010:C>T']	ENSG00000115648	1	HGNC:29643	169055.12	31698.36	66930.01	15269.421	80851.37	21940.588	29130.531000000003	17407.373	1293.4922	0	0
YCLTPEYPELGEPA	3	Pat_32_1.58656.58656.2	ENSG00000130176|CNN1, ENSG00000130176|+|chr19:g.11651901:A>G',, ENSG00000130176|+|chr19:g.11660584:G>A',, ENSG00000130176|+|chr19:g.11660584:G>A']	ENSG00000130176	1	HGNC:2155	63706.76299999999	125907.655	120986.304	92357.778	84195.945	69059.812	72692.50200000001	54513.986	2569.5764	2443.6594400000004	0
SEPEDPVTER	4	Pat_32_FT.24837.24837.2	ENSG00000033011|ALG1	ENSG00000033011	1	HGNC:18294	920633.3470000001	1024729.2019999999	1049417.936	616688.363	1316184.7510000002	2180380.7199999997	859948.08	730296.087	4175.1914	10489.805900000001	0
ADTGLETSTR	3	Pat_32_1.19968.19968.2	ENSG00000020922|MRE11, ENSG00000020922|-|chr11:g.94197366:G>A',, ENSG00000020922|-|chr11:g.94197366:G>A']	ENSG00000020922	1	HGNC:7230	109640.872	179672.596	132457.16	159244.498	170705.23	256307.62	136039.023	100118.275	4773.1277	4274.0311	0
ITGWGEETLPDGR	1	Pat_32_2.52305.52305.2	ENSG00000142910|TINAGL1, ENSG00000142910|+|chr1:g.32050793:G>A',, ENSG00000142910|+|chr1:g.32050793:G>A']	ENSG00000142910	1	HGNC:19168	38954.977	52917.765999999996	64757.01	44178.062000000005	46311.055	49428.902	50372.758	30932.89	1677.2606	1207.5288	0
QAEVANQETK	1	Pat_32_1.24449.24449.2	ENSG00000205581|HMGN1, ENSG00000205581|-|chr21:g.40721403:A>T']	ENSG00000205581	1	HGNC:4984	15703.243	29481.887000000002	41146.477	21626.072	89382.96	62863.176	36760.113	15501.714	791.7402	631.3512	0
SYTETETESR	1	Pat_32_FT.12639.12639.2	ENSG00000145362|ANK2, ENSG00000145362|+|chr4:g.114275145:G>C',, ENSG00000145362|+|chr4:g.114277831:T>C',, ENSG00000145362|+|chr4:g.114274316:G>T',, ENSG00000145362|+|chr4:g.114223960:C>T',, ENSG00000145362|+|chr4:g.114276880:T>C',, ENSG00000145362|+|chr4:g.114277738:C>T',, ENSG00000145362|+|chr4:g.114199051:T>G',, ENSG00000145362|+|chr4:g.114179296:A>G',, ENSG00000145362|+|chr4:g.114278220:G>A',,…	ENSG00000145362	1	HGNC:493	17660.984	17817.385	37154.09	14210.142	20341.031000000003	12063.316	18435.002	3884.1567	551.382	0	0
QLIIEDPYYGNDSDFETVYQQCVR	3	Pat_32_2.61500.61500.3	ENSG00000143727|ACP1	ENSG00000143727	1	HGNC:122	4997.231	20339.338	9025.365	10152.35	4723.077	8171.42	5258.3423	4455.2837	0	0	0
SVATITPEELNCERPR	2	Pat_32_1.48456.48456.3	ENSG00000130508|PXDN, ENSG00000130508|-|chr2:g.1652959:TG>T',, ENSG00000130508|-|chr2:g.1652671:G>A',, ENSG00000130508|-|chr2:g.1657519:C>T',, ENSG00000130508|-|chr2:g.1652206:G>T',, ENSG00000130508|-|chr2:g.1657549:C>T',, ENSG00000130508|-|chr2:g.1668811:C>A',, ENSG00000130508|-|chr2:g.1677547:A>C',, ENSG00000130508|-|chr2:g.1665879:G>A',, ENSG00000130508|-|chr2:g.1667511:C>T',, ENSG00000130508|…	ENSG00000130508	1	HGNC:14966	446952.99	703608.65	922676.2	498015.91	509840.68999999994	677157.36	514522.43999999994	390868.13	24271.3433	18964.701999999997	0
IANPVEGSSGR	2	Pat_32_2.36080.36080.2	ENSG00000169564|PCBP1, ENSG00000169564|+|chr2:g.70315852:A>C',, ENSG00000169564|+|chr2:g.70315157:C>G']	ENSG00000169564	1	HGNC:8647	94333.231	120277.68699999999	187630.494	86351.182	114121.364	171235.132	124730.704	84997.166	1134.578	1641.8296	0
DWILPSDYDHAEAEAR	2	Pat_32_2.53178.53178.3	ENSG00000128595|CALU, ENSG00000128595|+|chr7:g.128394606:C>T',, ENSG00000128595|+|chr7:g.128388648:G>A',, ENSG00000128595|+|chr7:g.128394426:G>T',, ENSG00000128595|+|chr7:g.128394435:A>G',, ENSG00000128595|+|chr7:g.128399081:T>C',, ENSG00000128595|+|chr7:g.128399081:T>C']	ENSG00000128595	1	HGNC:1458	55320.053	131925.62	110762.141	98882.98499999999	104056.25200000001	92264.782	74995.59	57969.346	1478.0541	0	0
AEADVASLNR	4	Pat_32_1.34462.34462.2	ENSG00000140416|TPM1	ENSG00000140416	1	HGNC:12010	177846.82	488413.88499999995	538005.6379999999	332897.919	235848.37	236690.52700000003	289353.5	129754.0065	8651.6245	5602.1615	0
GDEGPPGSEGAR	1	Pat_32_FT.11581.11581.2	ENSG00000142156|COL6A1, ENSG00000142156|+|chr21:g.47410697:G>A',, ENSG00000142156|+|chr21:g.47404196:G>A']	ENSG00000142156	1	HGNC:2211	17673.18	46581.8	72431.87	52366.36	30807.56	31939.754	39709.79	14522.758999999998	904.8972	654.3733	0
IEDVTPIPSDSTR	3	Pat_32_1.49613.49613.2	ENSG00000164587|RPS14	ENSG00000164587	1	HGNC:10387	382152.174	756105.633	524770.13	727815.7100000001	433095.96	471240.72	474301.22	286517.324	12748.9318	10636.59	0
CSDFTEEICR	4	Pat_32_FT.42710.42710.2	ENSG00000166411|IDH3A	ENSG00000166411	1	HGNC:5384	1218200.71	1564672.77	945150.54	3034346.245	1780497.5	3269311.66	797016.365	1113982.18	3317.9429999999998	46395.428499999995	0
AAGPLLTDECR	2	Pat_32_1.43184.43184.2	ENSG00000133315|MACROD1, ENSG00000133315|-|chr11:g.63766445:G>A']	ENSG00000133315	1	HGNC:29598	176772.55	248500.90999999997	285529.406	254408.442	171678.079	349541.01499999996	191979.37600000002	128963.89499999999	7388.357	4400.792	0
CAADAGRPPGEL	7	Pat_32_1.36717.36717.2	ENSG00000129103|SUMF2, ENSG00000129103|+|chr7:g.56146099:C>T',, ENSG00000129103|+|chr7:g.56146099:C>T']	ENSG00000129103	1	HGNC:20415	1441274.5130000003	1281089.19	704496.42	911558.9210000001	1457819.26	3777399.3899999997	464664.444	694495.3400000001	9699.15226	4708.58834	0
DSTEVEISTGER	1	Pat_32_FT.31728.31728.2	ENSG00000116641|DOCK7, ENSG00000116641|-|chr1:g.62958425:CAGTAAAGT>C',, ENSG00000116641|-|chr1:g.62993919:T>C',, ENSG00000116641|-|chr1:g.62993920:C>A',, ENSG00000116641|-|chr1:g.63102209:T>A',, ENSG00000116641|-|chr1:g.63050503:A>G',, ENSG00000116641|-|chr1:g.62941576:G>T',, ENSG00000116641|-|chr1:g.62941576:G>T']	ENSG00000116641	1	HGNC:19190	45257.668	45651.582	72149.21	35781.227	49324.37	63755.402	49065.85	39110.92	1588.5322	0	0
EAEAAEAEEPWGEEAREGR	1	Pat_32_FT.40699.40699.3	ENSG00000133895|MEN1, ENSG00000133895|-|chr11:g.64572033:G>A',, ENSG00000133895|-|chr11:g.64572200:C>T',, ENSG00000133895|-|chr11:g.64571980:G>C',, ENSG00000133895|-|chr11:g.64573759:G>A',, ENSG00000133895|-|chr11:g.64573759:G>A']	ENSG00000133895	1	HGNC:7010	19052.082	30156.781000000003	36271.453	23895.053	27949.75	57901.51	26007.229	22049.527000000002	844.57916	0	0
EAGEAGAATSK	1	Pat_32_1.21490.21490.2	ENSG00000100056|ESS2, ENSG00000100056|-|chr22:g.19124865:C>T',, ENSG00000100056|-|chr22:g.19122640:C>T']	ENSG00000100056	1	HGNC:16817	26001.336	49222.335999999996	47777.594000000005	34977.793	31631.041	62746.895	37188.633	25478.506	976.21765	797.012	0
ADVVDSETVVR	1	Pat_32_FT.41590.41590.2	ENSG00000103067|ESRP2, ENSG00000103067|-|chr16:g.68269649:T>A',, ENSG00000103067|-|chr16:g.68265416:G>T',, ENSG00000103067|-|chr16:g.68264849:G>A',, ENSG00000103067|-|chr16:g.68265836:G>A',, ENSG00000103067|-|chr16:g.68265836:G>A']	ENSG00000103067	1	HGNC:26152	66604.18	73859.47	91653.44	96215.69	87982.09	113503.445	76679.85	49723.395	2092.5933	1199.0609	0
TPKDESANQEEPEAR	4	Pat_32_1.23834.23834.3	ENSG00000125753|VASP	ENSG00000125753	1	HGNC:12652	705432.2000000001	964052.63	920225.925	549641.135	906520.2150000001	1170970.25	508542.492	529526.625	6580.469800000001	8577.6424	0
ALGSAAADAQR	2	Pat_32_1.24097.24097.2	ENSG00000058085|LAMC2, ENSG00000058085|+|chr1:g.183192398:G>A',, ENSG00000058085|+|chr1:g.183184702:G>A',, ENSG00000058085|+|chr1:g.183187574:G>C',, ENSG00000058085|+|chr1:g.183201873:A>T',, ENSG00000058085|+|chr1:g.183177054:G>A',, ENSG00000058085|+|chr1:g.183191250:C>T',, ENSG00000058085|+|chr1:g.183191250:C>T']	ENSG00000058085	1	HGNC:6493	63154.924	69805.80600000001	116925.757	78127.236	59712.991	118842.387	64803.867000000006	55440.683	1833.5895	972.1987	0
ENCYDSVPITR	1	Pat_32_1.39204.39204.2	ENSG00000106789|CORO2A	ENSG00000106789	1	HGNC:2255	55101.57	56185.652	75627.89	68962.88	55538.875	73830.3	60607.996	61637.008	2745.281	980.1416	0
INDALSCEYECR	1	Pat_32_1.44913.44913.2	ENSG00000171262|FAM98B, ENSG00000171262|+|chr15:g.38756237:A>G',, ENSG00000171262|+|chr15:g.38756237:A>G']	ENSG00000171262	1	HGNC:26773	72631.75	121998.305	97978.625	93889.78	110124.36	132750.08	56697.55	53531.562000000005	1707.7095	2671.5935	0
SQESLTSQESEDTYL	1	Pat_32_FT.45370.45370.2	ENSG00000099992|TBC1D10A, ENSG00000099992|-|chr22:g.30688633:C>T',, ENSG00000099992|-|chr22:g.30688633:C>T']	ENSG00000099992	1	HGNC:23609	18065.816000000003	26633.287	22921.217	21206.938	32706.783	25394.52	13322.207	16627.37	0	0	0
AAATPESQEPQAK	12	Pat_32_1.30145.30145.2	ENSG00000175130|MARCKSL1, ENSG00000175130|-|chr1:g.32800671:C>T']	ENSG00000175130	1	HGNC:7142	1327094.5337	2189051.97	2270919.6716	968261.9128999999	1655001.1486999998	3119487.056	1172117.0199000002	1488861.0005	47896.5025	34732.82513	0
AAECLDVDECHR	1	Pat_32_FT.31018.31018.3	ENSG00000090006|LTBP4, ENSG00000090006|+|chr19:g.41119033:G>A',, ENSG00000090006|+|chr19:g.41128482:C>T',, ENSG00000090006|+|chr19:g.41125309:T>C',, ENSG00000090006|+|chr19:g.41133661:T>G',, ENSG00000090006|+|chr19:g.41125371:C>T',, ENSG00000090006|+|chr19:g.41135394:G>A',, ENSG00000090006|+|chr19:g.41135394:G>A']	ENSG00000090006	1	HGNC:6717	18594.441000000003	28318.531000000003	46970.043	35793.387	25801.068	36074.004	34098.375	20488.912	1350.5593	0	0
LYLEDDDPVQAEAYINR	1	Pat_32_1.58584.58584.3	ENSG00000138663|COPS4	ENSG00000138663	1	HGNC:16702	53124.574	68236.9	78572.11	83616.945	72161.05	79808.32	65431.703	43729.105	2494.2798	1707.602	0
EDVEVAESPLR	1	Pat_32_FT.44679.44679.2	ENSG00000108559|NUP88, ENSG00000108559|-|chr17:g.5290138:C>G',, ENSG00000108559|-|chr17:g.5308391:C>G',, ENSG00000108559|-|chr17:g.5308391:C>G']	ENSG00000108559	1	HGNC:8067	53020.97	80285.19	93887.2	66135.81	71211.164	158666.36	71234.164	62332.16	0	2848.0735	0
ADEDVEAAQR	1	Pat_32_FT.15872.15872.2	ENSG00000023892|DEF6, ENSG00000023892|+|chr6:g.35288724:C>T',, ENSG00000023892|+|chr6:g.35288724:C>T']	ENSG00000023892	1	HGNC:2760	22639.612999999998	30264.29	59416.335999999996	62192.145	42392.7	33463.4	59723.85	21022.861	2794.923	0	0
AFEEDQVAGR	1	Pat_32_FT.32614.32614.2	ENSG00000114767|RRP9, ENSG00000114767|-|chr3:g.51970554:G>A']	ENSG00000114767	1	HGNC:16829	71915.625	197632.58	95052.875	100851.34	94383.68	268265.47	72847.07	115584.125	0	4209.825	0
IVSAQSLAEDDVE	1	Pat_32_FT.52089.52089.2	ENSG00000173726|TOMM20	ENSG00000173726	1	HGNC:20947	14127.399	23317.417999999998	22211.193	18166.035	19258.568	24999.78	16879.531000000003	13268.168	0	0	0
SSPVVIDASTAIDAPSNLR	6	Pat_32_1.58213.58213.3	ENSG00000115414|FN1, ENSG00000115414|-|chr2:g.216257711:C>T',, ENSG00000115414|-|chr2:g.216271134:C>T',, ENSG00000115414|-|chr2:g.216226799:A>G',, ENSG00000115414|-|chr2:g.216240008:T>C',, ENSG00000115414|-|chr2:g.216240420:T>C',, ENSG00000115414|-|chr2:g.216270961:T>C',, ENSG00000115414|-|chr2:g.216270993:T>C',, ENSG00000115414|-|chr2:g.216226780:C>T',, ENSG00000115414|-|chr2:g.216256459:G>A',, …	ENSG00000115414	1	HGNC:3778	389061.216	497635.074	469885.41299999994	571040.173	430883.08999999997	494228.088	358683.261	262006.512	13984.941200000001	12608.043400000002	0
YEEIDNAPEER	1	Pat_32_FT.32310.32310.2	ENSG00000178952|TUFM	ENSG00000178952	1	HGNC:12420	44925.867	62305.094000000005	77124.695	55309.316	57984.117	87920.96	68780	44811.074	0	0	0
DQADGSRASVDSGSSEEQGGSSR	1	Pat_32_FT.8726.8726.3	ENSG00000162896|PIGR, ENSG00000162896|-|chr1:g.207108000:CGAG>C',, ENSG00000162896|-|chr1:g.207110628:A>C',, ENSG00000162896|-|chr1:g.207109148:C>T',, ENSG00000162896|-|chr1:g.207112706:C>T']	ENSG00000162896	1	HGNC:8968	35738.875	3763.7495	9679.923	0	33900.07	4834.8115	5034.289000000001	4649.794	0	0	0
TCSECQELFWGDPDVECRACDCDPR	1	Pat_32_1.52291.52291.3	ENSG00000091136|LAMB1, ENSG00000091136|-|chr7:g.107566753:G>A',, ENSG00000091136|-|chr7:g.107618606:C>T',, ENSG00000091136|-|chr7:g.107569893:C>T',, ENSG00000091136|-|chr7:g.107621202:C>T',, ENSG00000091136|-|chr7:g.107621203:C>A',, ENSG00000091136|-|chr7:g.107621203:C>A']	ENSG00000091136	1	HGNC:6486	47518.67	69463.72	16719.836	37276.375	40240.187999999995	30048.467	10930.333	15516.271999999999	0	0	0
ALSEGEEITAAPER	1	Pat_32_FT.43056.43056.2	ENSG00000160226|CFAP410, ENSG00000160226|-|chr21:g.45753029:G>A',, ENSG00000160226|-|chr21:g.45750485:G>A',, ENSG00000160226|-|chr21:g.45750750:G>A',, ENSG00000160226|-|chr21:g.45751825:C>T',, ENSG00000160226|-|chr21:g.45751825:C>T']	ENSG00000160226	1	HGNC:1260	97194.125	133258.94	122699.15	111601.08	118362.61	228887.6	86409.164	114216.766	0	3658.2207	0
SPECLDLLVDSGAEVEATER	1	Pat_32_1.62955.62955.3	ENSG00000077150|NFKB2, ENSG00000077150|+|chr10:g.104160779:A>G',, ENSG00000077150|+|chr10:g.104156766:C>A',, ENSG00000077150|+|chr10:g.104156766:C>A']	ENSG00000077150	1	HGNC:7795	36496.668	51821.008	50364.035	42554.902	37723.645	112908.07	30196.404	32944.36	1525.9468	1042.472	0
EVPVYIGEDSTIAR	4	Pat_32_1.53423.53423.2	ENSG00000182253|SYNM, ENSG00000182253|+|chr15:g.99672544:C>G',, ENSG00000182253|+|chr15:g.99645781:G>A',, ENSG00000182253|+|chr15:g.99670265:C>T',, ENSG00000182253|+|chr15:g.99671720:A>C',, ENSG00000182253|+|chr15:g.99670103:C>A',, ENSG00000182253|+|chr15:g.99672320:C>T',, ENSG00000182253|+|chr15:g.99671572:G>A',, ENSG00000182253|+|chr15:g.99671572:G>A']	ENSG00000182253	1	HGNC:24466	176488.98799999998	562161.298	680621.242	469587.01999999996	278338.88499999995	269279.594	255916.723	165623.9986	10246.8449	9136.203399999999	0
TTPSVVAFTADGER	2	Pat_32_1.50084.50084.2	ENSG00000113013|HSPA9, ENSG00000113013|-|chr5:g.137897475:C>T']	ENSG00000113013	1	HGNC:5244	133075.304	255833.057	203346.005	172919.5	183491.57	196019.97699999998	122814.19799999999	141864.259	5548.9761	6354.3699	0
DVQGTDASLDEELDR	2	Pat_32_FT.44621.44621.3	ENSG00000165283|STOML2, ENSG00000165283|-|chr9:g.35103082:G>A',, ENSG00000165283|-|chr9:g.35103082:G>A']	ENSG00000165283	1	HGNC:14559	70003.885	114008.883	122725.32	79510.51500000001	95928.506	178892.2	140955.02	137032.403	2811.353	801.18463	0
SSGHSSSELSPDAVEK	1	Pat_32_1.39536.39536.3	ENSG00000167978|SRRM2, ENSG00000167978|+|chr16:g.2815862:GGA>G',, ENSG00000167978|+|chr16:g.2819160:CTCT>C',, ENSG00000167978|+|chr16:g.2816608:C>T',, ENSG00000167978|+|chr16:g.2812475:C>A',, ENSG00000167978|+|chr16:g.2815648:A>C',, ENSG00000167978|+|chr16:g.2816518:C>T',, ENSG00000167978|+|chr16:g.2816006:C>T',, ENSG00000167978|+|chr16:g.2815820:C>T',, ENSG00000167978|+|chr16:g.2809164:G>A',, EN…	ENSG00000167978	1	HGNC:16639	64533.508	89616.58	89326.91	100903.35	82669.805	72826.67	75929.875	63063.973	2021.435	1448.6161	0
SGAEAQTPEDSPNRSGAEAK	1	Pat_32_1.23961.23961.3	ENSG00000152291|TGOLN2	ENSG00000152291	1	HGNC:15450	17481.816000000003	38395.023	12815.322	27716.862999999998	31122.327999999998	39894.25	9104.879	15855.586000000001	0	0	0
DGDAEEVRELGTVEEN	2	Pat_32_FT.42774.42774.2	ENSG00000131378|RFTN1, ENSG00000131378|-|chr3:g.16411647:C>T',, ENSG00000131378|-|chr3:g.16450919:G>A',, ENSG00000131378|-|chr3:g.16475502:C>T',, ENSG00000131378|-|chr3:g.16475451:G>A',, ENSG00000131378|-|chr3:g.16475451:G>A']	ENSG00000131378	1	HGNC:30278	106269.258	209924.24	144072.01	127195.046	163370.985	155185.18	111090.00400000002	73178.352	3403.7479000000003	0	0
GGGEQETQELASK	2	Pat_32_FT.38411.38411.2	ENSG00000146676|PURB	ENSG00000146676	1	HGNC:9702	99155.543	142402.313	174931.736	134235.88	118051.473	228192.18	110504.02799999999	83795.541	4617.2774	3749.52363	0
ADFDNTVAIHPTSSEELVTLR	2	Pat_32_1.58447.58447.3	ENSG00000104687|GSR, ENSG00000104687|-|chr8:g.30546776:C>T',, ENSG00000104687|-|chr8:g.30541634:T>C',, ENSG00000104687|-|chr8:g.30541634:T>C']	ENSG00000104687	1	HGNC:4623	87767.883	84121	159364.121	95830.902	88062.91799999999	86959.689	118793.765	60957.788	1533.7153	525.1372	0
DCPVSSYNEWDPLEEVIVGR	2	Pat_32_2.67777.67777.3	ENSG00000171766|GATM, ENSG00000171766|-|chr15:g.45661678:T>A',, ENSG00000171766|-|chr15:g.45668966:C>T',, ENSG00000171766|-|chr15:g.45668966:C>T']	ENSG00000171766	1	HGNC:4175	100928.17	108632.505	86611.039	93649.22	91861.754	163161.98500000002	62613.254	74405.326	0	2232.5503	0
GPHVDVSGPDIDIEGPEGK	2	Pat_32_2.55227.55227.3	ENSG00000124942|AHNAK, ENSG00000124942|-|chr11:g.62295776:T>G',, ENSG00000124942|-|chr11:g.62290365:T>C',, ENSG00000124942|-|chr11:g.62295549:C>T',, ENSG00000124942|-|chr11:g.62296271:G>A',, ENSG00000124942|-|chr11:g.62287549:C>T',, ENSG00000124942|-|chr11:g.62300583:C>T',, ENSG00000124942|-|chr11:g.62294188:T>G',, ENSG00000124942|-|chr11:g.62299055:T>C',, ENSG00000124942|-|chr11:g.62285441:A>G',…	ENSG00000124942	1	HGNC:347	96423.471	93522.89600000001	135040.55800000002	145296.017	82502.336	83638.965	94610.798	58605.073	1518.8473	1199.154	0
SIDDEVVEQR	1	Pat_32_FT.37095.37095.2	ENSG00000162409|PRKAA2, ENSG00000162409|+|chr1:g.57157104:G>T',, ENSG00000162409|+|chr1:g.57170075:G>A',, ENSG00000162409|+|chr1:g.57140146:C>T',, ENSG00000162409|+|chr1:g.57140146:C>T']	ENSG00000162409	1	HGNC:9377	118723.766	182177.73	230360.69	165284.73	178539.98	68014.77	93296.78	28667.785	2304.6543	943.2579	0
AAECNIVVTQPR	6	Pat_32_1.40660.40660.2	ENSG00000135829|DHX9, ENSG00000135829|+|chr1:g.182852490:T>G',, ENSG00000135829|+|chr1:g.182850733:A>C',, ENSG00000135829|+|chr1:g.182856546:G>T',, ENSG00000135829|+|chr1:g.182853933:T>C',, ENSG00000135829|+|chr1:g.182825708:G>A',, ENSG00000135829|+|chr1:g.182852289:A>C',, ENSG00000135829|+|chr1:g.182853821:G>T']	ENSG00000135829	1	HGNC:2750	676178.523	1471464.043	1140238.076	810261.296	2373181.57	3066887.77	1190240.726	1148578.711	47419.657999999996	43322.460600000006	0
CGETGHVAINCSK	4	Pat_32_2.35134.35134.3	ENSG00000169714|CNBP	ENSG00000169714	1	HGNC:13164	251087.681	340493.424	305194.789	319426.627	339473.52	550979.37	301100.026	396140.908	0	15951.0979	0
VSQGVEDGPDTK	5	Pat_32_1.36468.36468.2	ENSG00000142230|SAE1	ENSG00000142230	1	HGNC:30660	337869.36899999995	446710.456	432674.89300000004	415103.974	344775.565	472600.13	277399.501	294731.532	9527.88	11865.232	0
SQSLQDQPTR	1	Pat_32_1.15862.15862.2	ENSG00000141503|MINK1, ENSG00000141503|+|chr17:g.4784513:C>A',, ENSG00000141503|+|chr17:g.4794971:C>A',, ENSG00000141503|+|chr17:g.4796584:T>C']	ENSG00000141503	1	HGNC:17565	14741.32	15216.155	18214.248	17487.299	16092.104	20535.9	20221.885	9445.649	890.08295	0	0
TVPDSEAPPGWDR	1	Pat_32_1.44420.44420.2	ENSG00000148396|SEC16A, ENSG00000148396|-|chr9:g.139345763:G>A',, ENSG00000148396|-|chr9:g.139370213:C>T',, ENSG00000148396|-|chr9:g.139369589:G>A',, ENSG00000148396|-|chr9:g.139369589:G>A']	ENSG00000148396	1	HGNC:29006	104913.42	153377.92	123679.31	94668.58	135381.8	158774.75	77124.36	72312.02	3427.9624	2937.1707	0
QQSELQSQVR	2	Pat_32_FT.21175.21175.2	ENSG00000002834|LASP1	ENSG00000002834	1	HGNC:6513	69431.947	64581.664	108131.79999999999	58862.768	73085.814	88028.064	58057.22899999999	31172.541999999998	1676.963	896.3763	0
DNGDGTHTVHYTPATDGPYTVAVK	2	Pat_32_2.47392.47392.4	ENSG00000128591|FLNC, ENSG00000128591|+|chr7:g.128487762:C>T',, ENSG00000128591|+|chr7:g.128483582:T>C',, ENSG00000128591|+|chr7:g.128494159:C>T',, ENSG00000128591|+|chr7:g.128485123:G>A',, ENSG00000128591|+|chr7:g.128480715:G>A',, ENSG00000128591|+|chr7:g.128486412:G>A',, ENSG00000128591|+|chr7:g.128496611:G>A',, ENSG00000128591|+|chr7:g.128488745:G>A',, ENSG00000128591|+|chr7:g.128493010:C>T',,…	ENSG00000128591	1	HGNC:3756	78895.551	144820.31	235715.03600000002	172877.42	88277.613	83898.876	99427.182	59874.278999999995	3723.9599	700.9429	0
ESDYFTPQGEFR	1	Pat_32_1.47200.47200.2	ENSG00000163527|STT3B	ENSG00000163527	1	HGNC:30611	204751.73	276272.28	286664.2	217523.78	308322.4	392327.7	194490.84	121856.586	10292.162	4914.8506	0
TYGEPESAGPSRAVR	1	Pat_32_1.25003.25003.3	ENSG00000102119|EMD	ENSG00000102119	1	HGNC:3331	66533.57	103820.516	63857.78	72793.04	79483.49	85469.555	59387.883	39133.95	3039.6538	2535.7405	0
SVIDPVPAPVGDSHVDGAAK	8	Pat_32_2.54675.54675.3	ENSG00000180370|PAK2, ENSG00000180370|+|chr3:g.196509669:A>G']	ENSG00000180370	1	HGNC:8591	2233305.252	2671636.388	1953656.144	2113558.668	2887376.6229999997	3800972.2739999997	1495119.395	2093012.401	212646.1034	60927.327869999994	10564.511
QSDTSGPVTTSK	4	Pat_32_2.28861.28861.2	ENSG00000197386|HTT, ENSG00000197386|+|chr4:g.3201602:C>CA',, ENSG00000197386|+|chr4:g.3189547:C>A',, ENSG00000197386|+|chr4:g.3208660:G>A',, ENSG00000197386|+|chr4:g.3137665:T>G',, ENSG00000197386|+|chr4:g.3189384:G>A',, ENSG00000197386|+|chr4:g.3234941:A>G']	ENSG00000197386	1	HGNC:4851	160428.001	182476.926	157186.1665	199138.07900000003	201485.251	183471.932	140298.314	109916.471	6827.6177	5487.978	0
QTEDVAEVLNR	1	Pat_32_1.46641.46641.2	ENSG00000163539|CLASP2, ENSG00000163539|-|chr3:g.33602360:AT>A',, ENSG00000163539|-|chr3:g.33552119:T>A',, ENSG00000163539|-|chr3:g.33585006:C>A',, ENSG00000163539|-|chr3:g.33648221:G>A',, ENSG00000163539|-|chr3:g.33626289:C>T',, ENSG00000163539|-|chr3:g.33626289:C>T']	ENSG00000163539	1	HGNC:17078	160214.05	184286.78	196354.5	156008.44	177084.78	144337.64	149021.1	79589.39	5528.4966	4490.4004	0
SSSPEDPGAEV	2	Pat_32_FT.28831.28831.2	ENSG00000184281|TSSC4, ENSG00000184281|+|chr11:g.2424329:G>A',, ENSG00000184281|+|chr11:g.2424648:G>A',, ENSG00000184281|+|chr11:g.2424631:G>T',, ENSG00000184281|+|chr11:g.2424631:G>T']	ENSG00000184281	1	HGNC:12386	154853.57	190901.86	176133.25400000002	155612.36599999998	197127.83000000002	306028.69	151615.064	164089.125	0	4076.7368	0
IGPECVDIDECR	1	Pat_32_FT.47618.47618.2	ENSG00000172638|EFEMP2, ENSG00000172638|-|chr11:g.65638736:C>T',, ENSG00000172638|-|chr11:g.65638702:G>T',, ENSG00000172638|-|chr11:g.65638748:G>A',, ENSG00000172638|-|chr11:g.65638748:G>A']	ENSG00000172638	1	HGNC:3219	23720.35	57921.633	45443.16	31755.63	34839.383	28804.222999999998	30501.767999999996	14443.288999999999	0	0	0
QQQEEAEKPLQVAAVDSSVPR	1	Pat_32_1.51460.51460.3	ENSG00000172936|MYD88, ENSG00000172936|+|chr3:g.38180373:T>C',, ENSG00000172936|+|chr3:g.38182773:C>T',, ENSG00000172936|+|chr3:g.38180165:C>T',, ENSG00000172936|+|chr3:g.38180165:C>T']	ENSG00000172936	1	HGNC:7562	452170.66	632185.6	304437.56	600954	534321.44	1029111.2	169178.97	328643.66	0	6248.467	0
[truncated: 5,670 more rows]
