# Supplementary material for: Multi-Omic Analysis of Esophageal Adenocarcinoma Uncovers Candidate Therapeutic Targets and Cancer-Selective Posttranscriptional Regulation
Source: Mol Cell Proteomics. 2024 Apr 9;23(6):100764. doi: 10.1016/j.mcpro.2024.100764 (PMC11245951; doi:10.1016/j.mcpro.2024.100764)
Supplement: Supplemental Table S1 [file mmc11.xlsx]

## Sheet: Expression_Values
peptide	pre	post	peptidelength	modification	num_missed_cleavages	PSMs	assumed_charge	spectrum	calc_neutral_pep_mass	MS1Intensity	RT_exp	RT_pred	massdiff_int	massdiff_ppm	decoy	ML_score	PEP	q	X126	X127	X128	X129	X130	X131	ENSG	mapped_genes	patient	X127C	X127N	X128C	X128N	X129N	X129C	X130N	X130C	X131C
KLSEADNRK	R	M	9	[{'location': 0, 'monoisotopicMassDelta': 229.1629, 'name': 'TMT6plex'}, {'location': 1, 'monoisotopicMassDelta': 229.1629, 'name': 'TMT6plex'}, {'location': 9, 'monoisotopicMassDelta': 229.1629, 'name': 'TMT6plex'}]	2	2	4	Pat_67_6.20706.20706.4	1747.06	0	78.7519	72.6925	0	7.75579	FALSE	0.0617782	0.0444074	0.00987572	6284.51	11075.6	39865.7	101697	4190.79	16190.5	ENSG00000114850	1	pat67	NA	NA	NA	NA	NA	NA	NA	NA	NA
EKEQNKR	R	L	7	[{'location': 0, 'monoisotopicMassDelta': 229.1629, 'name': 'TMT6plex'}, {'location': 2, 'monoisotopicMassDelta': 229.1629, 'name': 'TMT6plex'}, {'location': 6, 'monoisotopicMassDelta': 229.1629, 'name': 'TMT6plex'}]	2	1	3	Pat_67_5.10888.10888.3	1617.98	0	33.3894	38.5036	0	2.48973	FALSE	0.0617766	0.0444061	0.00987572	6778.3	15852.9	147151	389702	9016.44	40869.1	ENSG00000196535	1	pat67	NA	NA	NA	NA	NA	NA	NA	NA	NA
SSPGNK	R	D	6	[{'location': 0, 'monoisotopicMassDelta': 229.1629, 'name': 'TMT6plex'}, {'location': 6, 'monoisotopicMassDelta': 229.1629, 'name': 'TMT6plex'}]	0	1	2	Pat_67_FT.51432.51432.2	1046.61	0	168.359	61.1062	0	5.13188	FALSE	0.0617391	0.0443768	0.00987572	23837.3	55392.8	281918	1.05442e+06	21061.5	101108	ENSG00000147394	1	pat67	NA	NA	NA	NA	NA	NA	NA	NA	NA
KEENTR	R	S	6	[{'location': 0, 'monoisotopicMassDelta': 229.1629, 'name': 'TMT6plex'}, {'location': 1, 'monoisotopicMassDelta': 229.1629, 'name': 'TMT6plex'}]	1	3	2	Pat_67_2.6725.6725.2	1233.71	0	21.8644	39.9417	0	7.42094	FALSE	0.0617213	0.044363	0.00987572	7035.78	15124.8	96518.5	204536	5065.85	39879.4	ENSG00000100325	1	pat67	NA	NA	NA	NA	NA	NA	NA	NA	NA
ELEATVR	K	E	7	[{'location': 0, 'monoisotopicMassDelta': 229.1629, 'name': 'TMT6plex'}]	0	1	2	Pat_67_8.49090.49090.2	1045.6	0	178.653	92.4397	0	5.83735	FALSE	0.0617154	0.0443583	0.00987572	319495	383914	470952	764288	1.11995e+06	818349	ENSG00000168334	1	pat67	NA	NA	NA	NA	NA	NA	NA	NA	NA
HREHPK	R	V	6	[{'location': 0, 'monoisotopicMassDelta': 229.1629, 'name': 'TMT6plex'}, {'location': 6, 'monoisotopicMassDelta': 229.1629, 'name': 'TMT6plex'}]	1	2	3	Pat_67_4.5914.5914.3	1260.75	0	19.8066	-5.62816	0	-0.726179	FALSE	0.0616143	0.0442794	0.00987572	15486.7	28245.1	82580.9	339702	12660.8	29178.9	ENSG00000104805	1	pat67	NA	NA	NA	NA	NA	NA	NA	NA	NA
VTSDPENRK	R	S	9	[{'location': 0, 'monoisotopicMassDelta': 229.1629, 'name': 'TMT6plex'}, {'location': 9, 'monoisotopicMassDelta': 229.1629, 'name': 'TMT6plex'}]	1	2	3	Pat_67_4.18132.18132.3	1502.85	0	50.2801	65.4037	1	0.225324	FALSE	0.0616078	0.0442743	0.00987572	53637.3	142320	1279240	2.94327e+06	65576.4	205856	ENSG00000095637	1	pat67	NA	NA	NA	NA	NA	NA	NA	NA	NA
YNELLK	K	S	6	[{'location': 0, 'monoisotopicMassDelta': 229.1629, 'name': 'TMT6plex'}, {'location': 6, 'monoisotopicMassDelta': 229.1629, 'name': 'TMT6plex'}]	0	1	2	Pat_67_5.44356.44356.2	1236.75	0	114.552	119.044	0	8.78453	FALSE	0.0615931	0.0442628	0.00987572	131606	214096	2986397	13611706	70034.9	531477	ENSG00000120885	1	pat67	NA	NA	NA	NA	NA	NA	NA	NA	NA
ALEEGR	R	V	6	[{'location': 0, 'monoisotopicMassDelta': 229.1629, 'name': 'TMT6plex'}]	0	1	2	Pat_92_1.11669.11669.2	902.502	0	32.2827	59.171	0	0	FALSE	0.0966616	0.0769141	0.0098346	401160	171051	101051	118146	200394	214666	ENSG00000105552	1	pat92	NA	NA	NA	NA	NA	NA	NA	NA	NA
NTVETEREESK	R	I	11	[{'location': 0, 'monoisotopicMassDelta': 229.1629, 'name': 'TMT6plex'}, {'location': 11, 'monoisotopicMassDelta': 229.1629, 'name': 'TMT6plex'}]	1	1	3	Pat_92_1.16606.16606.3	1778.94	0	44.4202	57.3234	0	2.98495	FALSE	0.0976592	0.0769141	0.0098346	401390	583184	218817	282042	518478	712641	ENSG00000173230	1	pat92	NA	NA	NA	NA	NA	NA	NA	NA	NA
QLAQEER	R	K	7	[{'location': 0, 'monoisotopicMassDelta': 229.1629, 'name': 'TMT6plex'}]	0	1	2	Pat_92_1.18481.18481.2	1101.6	0	49.0249	57.9594	0	-1.44056	FALSE	0.0965886	0.0769141	0.0098346	138991	154407	353075	333443	264395	290768	ENSG00000171804	1	pat92	NA	NA	NA	NA	NA	NA	NA	NA	NA
DMDDAK	R	A	6	[{'location': 0, 'monoisotopicMassDelta': 229.1629, 'name': 'TMT6plex'}, {'location': 6, 'monoisotopicMassDelta': 229.1629, 'name': 'TMT6plex'}]	0	2	2	Pat_92_1.20941.20941.2	1151.59	0	55.0637	60.1464	1	4.93162	FALSE	0.0969329	0.0769141	0.0098346	444083	445129	92192.9	85481.1	281150	530381	ENSG00000166471	1	pat92	NA	NA	NA	NA	NA	NA	NA	NA	NA
ALASGT	R	E	6	[{'location': 0, 'monoisotopicMassDelta': 229.1629, 'name': 'TMT6plex'}]	0	1	2	Pat_92_1.22120.22120.2	747.433	0	57.949	78.2125	-1	3.50744	FALSE	0.0959115	0.0769141	0.0098346	32973.2	36799.9	16591.1	18681.7	18193.7	18066.2	ENSG00000108106	1	pat92	NA	NA	NA	NA	NA	NA	NA	NA	NA
DSDELK	R	S	6	[{'location': 0, 'monoisotopicMassDelta': 229.1629, 'name': 'TMT6plex'}, {'location': 6, 'monoisotopicMassDelta': 229.1629, 'name': 'TMT6plex'}]	0	1	2	Pat_92_1.24628.24628.2	1163.64	0	64.1729	73.5252	0	3.77653	FALSE	0.0958189	0.0769141	0.0098346	164312	140217	137849	145224	195377	192511	ENSG00000197694	1	pat92	NA	NA	NA	NA	NA	NA	NA	NA	NA
EETIEK	K	M	6	[{'location': 0, 'monoisotopicMassDelta': 229.1629, 'name': 'TMT6plex'}, {'location': 6, 'monoisotopicMassDelta': 229.1629, 'name': 'TMT6plex'}]	0	1	2	Pat_92_1.27741.27741.2	1205.69	0	71.878	76.0378	1	4.30535	FALSE	0.0973174	0.0769141	0.0098346	940354	974239	676327	742695	1.04007e+06	1.15847e+06	ENSG00000161970	1	pat92	NA	NA	NA	NA	NA	NA	NA	NA	NA
ELEQAIR	R	G	7	[{'location': 0, 'monoisotopicMassDelta': 229.1629, 'name': 'TMT6plex'}]	0	1	2	Pat_92_1.31552.31552.2	1086.62	0	81.393	87.8676	0	-5.39228	FALSE	0.097612	0.0769141	0.0098346	57647.6	63813.2	53872.4	55834.4	82399.8	98827.7	ENSG00000124507	1	pat92	NA	NA	NA	NA	NA	NA	NA	NA	NA
SELTETQAEK	K	V	10	[{'location': 0, 'monoisotopicMassDelta': 229.1629, 'name': 'TMT6plex'}, {'location': 10, 'monoisotopicMassDelta': 229.1629, 'name': 'TMT6plex'}]	0	1	2	Pat_92_1.32044.32044.2	1592.87	0	82.6274	84.5743	0	2.1458	FALSE	0.0958708	0.0769141	0.0098346	457362	367296	59386.2	68128.6	84144.8	104424	ENSG00000047932	1	pat92	NA	NA	NA	NA	NA	NA	NA	NA	NA
RNEPESPR	R	H	8	[{'location': 0, 'monoisotopicMassDelta': 229.1629, 'name': 'TMT6plex'}]	1	1	3	Pat_92_1.5545.5545.3	1212.64	0	16.9046	22.7146	0	1.35898	FALSE	0.0980378	0.0769141	0.0098346	8687.99	8723.33	4974.31	4220.01	7457.49	8337.9	ENSG00000140829	1	pat92	NA	NA	NA	NA	NA	NA	NA	NA	NA
EAILEEEDDLWVR	K	I	13	[{'location': 0, 'monoisotopicMassDelta': 229.1629, 'name': 'TMT6plex'}]	0	1	3	Pat_92_1.57610.57610.3	1844.94	0	148.363	158.93	1	5.79103	FALSE	0.0965189	0.0769141	0.0098346	12585	15126.4	13263.8	14922.1	20476.2	31260	ENSG00000116266	1	pat92	NA	NA	NA	NA	NA	NA	NA	NA	NA
IQEEHR	R	E	6	[{'location': 0, 'monoisotopicMassDelta': 229.1629, 'name': 'TMT6plex'}]	0	1	2	Pat_92_1.7495.7495.2	1039.56	0	21.8282	29.8059	0	-1.17425	FALSE	0.0963901	0.0769141	0.0098346	160010	154840	112073	132531	140930	143228	ENSG00000064999	1	pat92	NA	NA	NA	NA	NA	NA	NA	NA	NA
AGELAR	K	A	6	[{'location': 0, 'monoisotopicMassDelta': 229.1629, 'name': 'TMT6plex'}]	0	2	2	Pat_92_2.13263.13263.2	844.497	0	38.5442	63.2967	1	-2.59839	FALSE	0.0956346	0.0769141	0.0098346	2.26012e+06	2.08186e+06	184028	229678	920585	1.09225e+06	ENSG00000130787	1	pat92	NA	NA	NA	NA	NA	NA	NA	NA	NA
TLAAER	R	H	6	[{'location': 0, 'monoisotopicMassDelta': 229.1629, 'name': 'TMT6plex'}]	0	4	2	Pat_92_2.13299.13299.2	888.523	0	38.6308	66.9606	-1	1.30186	FALSE	0.097333	0.0769141	0.0098346	2.55551e+06	1.43847e+06	2039840	2.15803e+06	2.89821e+06	3.09208e+06	ENSG00000197694	1	pat92	NA	NA	NA	NA	NA	NA	NA	NA	NA
EQPCCAGLR	R	V	9	[{'location': 0, 'monoisotopicMassDelta': 229.1629, 'name': 'TMT6plex'}, {'location': 4, 'monoisotopicMassDelta': 57.021463735, 'name': 'Carbamidomethyl'}, {'location': 5, 'monoisotopicMassDelta': 57.021463735, 'name': 'Carbamidomethyl'}]	0	1	2	Pat_92_2.18416.18416.2	1318.63	0	51.0665	65.9907	0	6.85043	FALSE	0.0957599	0.0769141	0.0098346	105296	135667	93447	100265	141765	168817	ENSG00000071994	1	pat92	NA	NA	NA	NA	NA	NA	NA	NA	NA
AEVHDAK	R	Q	7	[{'location': 0, 'monoisotopicMassDelta': 229.1629, 'name': 'TMT6plex'}, {'location': 7, 'monoisotopicMassDelta': 229.1629, 'name': 'TMT6plex'}]	0	2	3	Pat_92_2.19395.19395.3	1226.7	0	53.4492	52.2423	0	1.64193	FALSE	0.0973229	0.0769141	0.0098346	154648	114229	113810	125355	157612	150923	ENSG00000198089	1	pat92	NA	NA	NA	NA	NA	NA	NA	NA	NA
EIAEAK	R	Q	6	[{'location': 0, 'monoisotopicMassDelta': 229.1629, 'name': 'TMT6plex'}, {'location': 6, 'monoisotopicMassDelta': 229.1629, 'name': 'TMT6plex'}]	0	3	2	Pat_92_2.28768.28768.2	1117.67	0	76.23	82.8282	-1	1.47182	FALSE	0.0980418	0.0769141	0.0098346	5.31487e+06	6.39393e+06	4.51929e+06	4.79589e+06	7.63406e+06	7.5404e+06	ENSG00000125676	1	pat92	NA	NA	NA	NA	NA	NA	NA	NA	NA
ELVELR	R	V	6	[{'location': 0, 'monoisotopicMassDelta': 229.1629, 'name': 'TMT6plex'}]	0	1	2	Pat_92_2.40660.40660.2	986.596	0	105.553	108.363	0	1.23729	FALSE	0.0961054	0.0769141	0.0098346	212549	277794	75286.5	73283.6	151927	174960	ENSG00000141854	1	pat92	NA	NA	NA	NA	NA	NA	NA	NA	NA
LPEELGRDQNTVETLQR	K	M	17	[{'location': 0, 'monoisotopicMassDelta': 229.1629, 'name': 'TMT6plex'}]	1	1	3	Pat_92_2.46625.46625.3	2226.18	0	120.444	117.4	1	-6.71584	FALSE	0.0977327	0.0769141	0.0098346	412863	289837	287306	299989	363479	380616	ENSG00000115306	1	pat92	NA	NA	NA	NA	NA	NA	NA	NA	NA
SQSIEVLNLR	M	T	10	[{'location': 0, 'monoisotopicMassDelta': 229.1629, 'name': 'TMT6plex'}]	0	2	2	Pat_92_2.60632.60632.2	1386.8	0	156.17	123.248	0	3.34487	FALSE	0.0975582	0.0769141	0.0098346	14752.5	32175.2	26267.2	39773.8	15338	30883.1	ENSG00000118733	1	pat92	NA	NA	NA	NA	NA	NA	NA	NA	NA
DHVEVCPDAGVIIEELSQR	R	I	19	[{'location': 0, 'monoisotopicMassDelta': 229.1629, 'name': 'TMT6plex'}, {'location': 6, 'monoisotopicMassDelta': 57.021463735, 'name': 'Carbamidomethyl'}]	0	1	3	Pat_92_2.64306.64306.3	2394.21	0	165.836	134.834	1	0.409111	FALSE	0.0973413	0.0769141	0.0098346	42574.9	45621	32755.8	40053.7	54663	85287.9	ENSG00000003509	1	pat92	NA	NA	NA	NA	NA	NA	NA	NA	NA
TSGNVEDDLIIFPDDCEFKRVPQCPSGRVYVLKFK	R	A	35	[{'location': 0, 'monoisotopicMassDelta': 229.1629, 'name': 'TMT6plex'}, {'location': 16, 'monoisotopicMassDelta': 57.021463735, 'name': 'Carbamidomethyl'}, {'location': 19, 'monoisotopicMassDelta': 229.1629, 'name': 'TMT6plex'}, {'location': 19, 'monoisotopicMassDelta': -187.152366, 'unknown modification': 'AcNoTMT'}, {'location': 24, 'monoisotopicMassDelta': 57.021463735, 'name': 'Carbamidometh…	4	1	5	Pat_92_2.64770.64770.5	4483.24	0	167.069	214.206	-1	-0.558831	FALSE	0.0972855	0.0769141	0.0098346	14787.9	19020.6	14699.3	13190.2	19007	26421.7	ENSG00000130706	1	pat92	NA	NA	NA	NA	NA	NA	NA	NA	NA
EGMERK	R	D	6	[{'location': 0, 'monoisotopicMassDelta': 229.1629, 'name': 'TMT6plex'}, {'location': 6, 'monoisotopicMassDelta': 229.1629, 'name': 'TMT6plex'}]	1	1	3	Pat_92_3.13749.13749.3	1206.68	0	39.7663	43.8602	0	2.88312	FALSE	0.0957256	0.0769141	0.0098346	262653	339308	24102.8	27664.6	73872.3	119541	ENSG00000014641	1	pat92	NA	NA	NA	NA	NA	NA	NA	NA	NA
SIETLR	K	V	6	[{'location': 0, 'monoisotopicMassDelta': 229.1629, 'name': 'TMT6plex'}]	0	2	2	Pat_92_3.27073.27073.2	946.565	0	72.2594	85.8476	0	2.51475	FALSE	0.0959284	0.0769141	0.0098346	969430	1.11793e+06	738516	796026	2.49329e+06	3.114e+06	ENSG00000126261	1	pat92	NA	NA	NA	NA	NA	NA	NA	NA	NA
LTDNLR	R	V	6	[{'location': 0, 'monoisotopicMassDelta': 229.1629, 'name': 'TMT6plex'}]	0	1	2	Pat_92_3.29243.29243.2	959.56	0	77.5721	85.7583	0	1.14493	FALSE	0.095939	0.0769141	0.0098346	217348	227031	160559	153143	206741	237056	ENSG00000142197	1	pat92	NA	NA	NA	NA	NA	NA	NA	NA	NA
QDLLHTTK	K	H	8	[{'location': 0, 'monoisotopicMassDelta': 229.1629, 'name': 'TMT6plex'}, {'location': 8, 'monoisotopicMassDelta': 229.1629, 'name': 'TMT6plex'}]	0	1	3	Pat_92_3.31657.31657.3	1412.84	0	83.4794	89.792	0	-0.388803	FALSE	0.0960857	0.0769141	0.0098346	720246	580909	831045	826169	585932	581129	ENSG00000119397	1	pat92	NA	NA	NA	NA	NA	NA	NA	NA	NA
LQCETAAQQK	K	F	10	[{'location': 0, 'monoisotopicMassDelta': 229.1629, 'name': 'TMT6plex'}, {'location': 3, 'monoisotopicMassDelta': 57.021463735, 'name': 'Carbamidomethyl'}, {'location': 10, 'monoisotopicMassDelta': 229.1629, 'name': 'TMT6plex'}]	0	2	3	Pat_92_3.33257.33257.3	1633.89	0	87.3734	83.1889	-1	2.98667	FALSE	0.0974332	0.0769141	0.0098346	962888	2.00114e+06	3124401	3.18206e+06	891652	958167	ENSG00000163006	1	pat92	NA	NA	NA	NA	NA	NA	NA	NA	NA
QFQAQEK	R	I	7	[{'location': 0, 'monoisotopicMassDelta': 229.1629, 'name': 'TMT6plex'}, {'location': 7, 'monoisotopicMassDelta': 229.1629, 'name': 'TMT6plex'}]	0	1	2	Pat_92_3.34762.34762.2	1335.76	0	91.0291	78.0405	0	9.77838	FALSE	0.0965614	0.0769141	0.0098346	147528	197146	169161	189663	119404	135310	ENSG00000258890	1	pat92	NA	NA	NA	NA	NA	NA	NA	NA	NA
AAPPPPGYHQNGVIR	R	N	15	[{'location': 0, 'monoisotopicMassDelta': 229.1629, 'name': 'TMT6plex'}]	0	1	3	Pat_92_3.35433.35433.3	1801.98	0	92.6557	89.4554	1	-8.90649	FALSE	0.0976411	0.0769141	0.0098346	349502	443976	248391	246758	385765	448648	ENSG00000157483	1	pat92	NA	NA	NA	NA	NA	NA	NA	NA	NA
AEKEVAEVKS	K	-	10	[{'location': 0, 'monoisotopicMassDelta': 229.1629, 'name': 'TMT6plex'}, {'location': 3, 'monoisotopicMassDelta': 229.1629, 'name': 'TMT6plex'}, {'location': 9, 'monoisotopicMassDelta': 229.1629, 'name': 'TMT6plex'}]	2	1	3	Pat_92_3.36284.36284.3	1776.06	0	94.7183	96.5857	0	3.29909	FALSE	0.0971611	0.0769141	0.0098346	4787827	7.395e+06	520424	498549	967478	1.30789e+06	ENSG00000168924	1	pat92	NA	NA	NA	NA	NA	NA	NA	NA	NA
ELIDGK	R	L	6	[{'location': 0, 'monoisotopicMassDelta': 229.1629, 'name': 'TMT6plex'}, {'location': 6, 'monoisotopicMassDelta': 229.1629, 'name': 'TMT6plex'}]	0	1	2	Pat_92_3.39520.39520.2	1131.69	0	102.556	103.357	0	3.23596	FALSE	0.0968584	0.0769141	0.0098346	6976839	2.33553e+06	2.60432e+06	2.87119e+06	2.04693e+06	1.82952e+06	ENSG00000121769	1	pat92	NA	NA	NA	NA	NA	NA	NA	NA	NA
IDELNK	K	K	6	[{'location': 0, 'monoisotopicMassDelta': 229.1629, 'name': 'TMT6plex'}, {'location': 6, 'monoisotopicMassDelta': 229.1629, 'name': 'TMT6plex'}]	0	1	2	Pat_92_3.40227.40227.2	1188.71	0	104.27	101.626	0	4.21034	FALSE	0.0962937	0.0769141	0.0098346	520585	517266	707356	731634	1.10326e+06	1.11264e+06	ENSG00000196458	1	pat92	NA	NA	NA	NA	NA	NA	NA	NA	NA
IDLEVR	K	S	6	[{'location': 0, 'monoisotopicMassDelta': 229.1629, 'name': 'TMT6plex'}]	0	1	2	Pat_92_3.42835.42835.2	972.581	0	110.607	102.719	0	-0.941338	FALSE	0.0970668	0.0769141	0.0098346	2065797	2.50018e+06	1537061	1547036	1.48551e+06	1.67472e+06	ENSG00000197102	1	pat92	NA	NA	NA	NA	NA	NA	NA	NA	NA
TNGEIFQMR	R	E	9	[{'location': 0, 'monoisotopicMassDelta': 229.1629, 'name': 'TMT6plex'}]	0	1	2	Pat_92_3.43545.43545.2	1323.68	0	112.339	96.9043	1	-6.77598	FALSE	0.0977627	0.0769141	0.0098346	659627	391883	201628	218285	229192	296233	ENSG00000109511	1	pat92	NA	NA	NA	NA	NA	NA	NA	NA	NA
KEAEASR	R	K	7	[{'location': 0, 'monoisotopicMassDelta': 229.1629, 'name': 'TMT6plex'}, {'location': 1, 'monoisotopicMassDelta': 229.1629, 'name': 'TMT6plex'}]	1	2	3	Pat_92_3.8974.8974.3	1247.72	0	27.7901	40.2771	1	1.29866	FALSE	0.0955534	0.0769141	0.0098346	1.10244e+06	1.67714e+06	44140.3	44348.6	548087	663199	ENSG00000196535	1	pat92	NA	NA	NA	NA	NA	NA	NA	NA	NA
APSGGK	K	K	6	[{'location': 0, 'monoisotopicMassDelta': 229.1629, 'name': 'TMT6plex'}, {'location': 6, 'monoisotopicMassDelta': 229.1629, 'name': 'TMT6plex'}]	0	2	2	Pat_92_4.15120.15120.2	973.596	0	41.819	49.5933	0	-0.0626904	FALSE	0.0973042	0.0769141	0.0098346	1.69274e+06	1.79183e+06	548391	608985	1.47157e+06	3.21461e+06	ENSG00000188486	1	pat92	NA	NA	NA	NA	NA	NA	NA	NA	NA
GPAPAAARPR	K	S	10	[{'location': 0, 'monoisotopicMassDelta': 229.1629, 'name': 'TMT6plex'}]	0	1	3	Pat_92_4.16177.16177.3	1191.7	0	44.4295	50.4566	0	0.998726	FALSE	0.0970443	0.0769141	0.0098346	574313	966368	71030.3	79143.8	500154	942382	ENSG00000129993	1	pat92	NA	NA	NA	NA	NA	NA	NA	NA	NA
RVAAAAAAR	R	L	9	[{'location': 0, 'monoisotopicMassDelta': 229.1629, 'name': 'TMT6plex'}]	1	1	2	Pat_92_4.19103.19103.2	1084.67	0	51.5732	58.7191	0	2.13829	FALSE	0.097827	0.0769141	0.0098346	380074	538026	122679	147207	330981	524349	ENSG00000151914	1	pat92	NA	NA	NA	NA	NA	NA	NA	NA	NA
ADYEKHK	K	V	7	[{'location': 0, 'monoisotopicMassDelta': 229.1629, 'name': 'TMT6plex'}, {'location': 5, 'monoisotopicMassDelta': 229.1629, 'name': 'TMT6plex'}, {'location': 7, 'monoisotopicMassDelta': 229.1629, 'name': 'TMT6plex'}]	1	2	3	Pat_92_4.20897.20897.3	1576.92	0	55.9343	47.639	0	2.43844	FALSE	0.0955855	0.0769141	0.0098346	159548	301514	42042.6	45434.8	123133	167936	ENSG00000211592	1	pat92	NA	NA	NA	NA	NA	NA	NA	NA	NA
IIDSAR	R	S	6	[{'location': 0, 'monoisotopicMassDelta': 229.1629, 'name': 'TMT6plex'}]	0	10	2	Pat_92_4.23450.23450.2	902.539	0	62.118	82.8689	0	1.62303	FALSE	0.0955634	0.0769141	0.0098346	9.17318e+06	6.23189e+06	4.31547e+07	4.59322e+07	2.14645e+07	2.4997e+07	ENSG00000175793	1	pat92	NA	NA	NA	NA	NA	NA	NA	NA	NA
AQLGNGQK	R	I	8	[{'location': 0, 'monoisotopicMassDelta': 229.1629, 'name': 'TMT6plex'}, {'location': 8, 'monoisotopicMassDelta': 229.1629, 'name': 'TMT6plex'}]	0	1	2	Pat_92_4.25245.25245.2	1272.76	0	66.4598	71.6006	1	-7.62256	FALSE	0.0977142	0.0769141	0.0098346	490737	470343	264059	299433	649483	586492	ENSG00000141349	1	pat92	NA	NA	NA	NA	NA	NA	NA	NA	NA
STEIGK	R	L	6	[{'location': 0, 'monoisotopicMassDelta': 229.1629, 'name': 'TMT6plex'}, {'location': 6, 'monoisotopicMassDelta': 229.1629, 'name': 'TMT6plex'}]	0	2	2	Pat_92_4.25311.25311.2	1091.66	0	66.6188	72.236	0	2.34824	FALSE	0.0955978	0.0769141	0.0098346	1.01632e+06	479184	769270	866168	3629650	2.8685e+06	ENSG00000168393	1	pat92	NA	NA	NA	NA	NA	NA	NA	NA	NA
ELEKNK	K	S	6	[{'location': 0, 'monoisotopicMassDelta': 229.1629, 'name': 'TMT6plex'}, {'location': 4, 'monoisotopicMassDelta': 229.1629, 'name': 'TMT6plex'}, {'location': 6, 'monoisotopicMassDelta': 229.1629, 'name': 'TMT6plex'}]	1	1	3	Pat_92_4.26970.26970.3	1446.9	0	70.6316	80.8067	0	2.65755	FALSE	0.0976074	0.0769141	0.0098346	2992829	2.64595e+06	2238149	2.09513e+06	3.47598e+06	3.45898e+06	ENSG00000119321	1	pat92	NA	NA	NA	NA	NA	NA	NA	NA	NA
IIVNDR	K	Q	6	[{'location': 0, 'monoisotopicMassDelta': 229.1629, 'name': 'TMT6plex'}]	0	2	2	Pat_92_4.28289.28289.2	957.581	0	73.8247	94.84	0	1.01982	FALSE	0.0970703	0.0769141	0.0098346	5.61039e+06	6951332	7.20805e+06	6892319	8.62709e+06	9.4271e+06	ENSG00000100220	1	pat92	NA	NA	NA	NA	NA	NA	NA	NA	NA
VPAIPP	R	N	6	[{'location': 0, 'monoisotopicMassDelta': 229.1629, 'name': 'TMT6plex'}]	0	4	2	Pat_92_4.30107.30107.2	821.521	0	78.2281	107.814	0	1.70879	FALSE	0.0963116	0.0769141	0.0098346	1.40453e+06	1.47892e+06	1.07702e+06	1.12096e+06	1.21807e+06	1.66312e+06	ENSG00000106829	1	pat92	NA	NA	NA	NA	NA	NA	NA	NA	NA
ELVSSK	K	V	6	[{'location': 0, 'monoisotopicMassDelta': 229.1629, 'name': 'TMT6plex'}, {'location': 6, 'monoisotopicMassDelta': 229.1629, 'name': 'TMT6plex'}]	0	2	2	Pat_92_4.31530.31530.2	1119.69	0	81.6856	93.7558	0	6.21422	FALSE	0.0970148	0.0769141	0.0098346	697099	604437	721307	792687	1518241	1664646	ENSG00000105355	1	pat92	NA	NA	NA	NA	NA	NA	NA	NA	NA
ASEVLK	K	S	6	[{'location': 0, 'monoisotopicMassDelta': 229.1629, 'name': 'TMT6plex'}, {'location': 6, 'monoisotopicMassDelta': 229.1629, 'name': 'TMT6plex'}]	0	1	2	Pat_92_4.34844.34844.2	1103.7	0	89.7088	99.4805	0	2.43323	FALSE	0.0973217	0.0769141	0.0098346	1.08508e+06	1.09621e+06	668735	743449	892456	997345	ENSG00000135778	1	pat92	NA	NA	NA	NA	NA	NA	NA	NA	NA
ALPEPK	R	K	6	[{'location': 0, 'monoisotopicMassDelta': 229.1629, 'name': 'TMT6plex'}, {'location': 6, 'monoisotopicMassDelta': 229.1629, 'name': 'TMT6plex'}]	0	2	2	Pat_92_4.37192.37192.2	1111.7	0	95.408	93.913	0	3.95298	FALSE	0.0955681	0.0769141	0.0098346	1.1521e+06	1.33895e+06	1.12991e+06	1.30942e+06	2.35038e+06	2.47183e+06	ENSG00000090432	1	pat92	NA	NA	NA	NA	NA	NA	NA	NA	NA
IDIAGR	R	D	6	[{'location': 0, 'monoisotopicMassDelta': 229.1629, 'name': 'TMT6plex'}]	0	1	2	Pat_92_4.37661.37661.2	872.528	0	96.5476	82.265	0	-0.209856	FALSE	0.0973385	0.0769141	0.0098346	84515.7	73858	287846	301589	157569	111953	ENSG00000138107	1	pat92	NA	NA	NA	NA	NA	NA	NA	NA	NA
DVQLIR	R	S	6	[{'location': 0, 'monoisotopicMassDelta': 229.1629, 'name': 'TMT6plex'}]	0	1	2	Pat_92_4.37786.37786.2	971.597	0	96.8502	100.039	0	1.19357	FALSE	0.0978496	0.0769141	0.0098346	1.15338e+06	1.16847e+06	865246	901159	903255	986297	ENSG00000178209	1	pat92	NA	NA	NA	NA	NA	NA	NA	NA	NA
LQSELK	R	T	6	[{'location': 0, 'monoisotopicMassDelta': 229.1629, 'name': 'TMT6plex'}, {'location': 6, 'monoisotopicMassDelta': 229.1629, 'name': 'TMT6plex'}]	0	10	2	Pat_92_4.40312.40312.2	1174.73	0	103.002	106.924	0	5.71523	FALSE	0.0975679	0.0769141	0.0098346	5.38774e+06	6.40595e+06	1.28255e+08	1.35849e+08	1.13427e+07	1.22243e+07	ENSG00000170477	1	pat92	NA	NA	NA	NA	NA	NA	NA	NA	NA
NLELPR	R	L	6	[{'location': 0, 'monoisotopicMassDelta': 229.1629, 'name': 'TMT6plex'}]	0	2	2	Pat_92_4.40756.40756.2	969.581	0	104.075	91.6288	0	1.57375	FALSE	0.098069	0.0769141	0.0098346	1.14489e+06	1.23617e+06	1.21692e+06	1.25282e+06	925259	1.04199e+06	ENSG00000050405	1	pat92	NA	NA	NA	NA	NA	NA	NA	NA	NA
VVDPTKP	K	-	7	[{'location': 0, 'monoisotopicMassDelta': 229.1629, 'name': 'TMT6plex'}, {'location': 6, 'monoisotopicMassDelta': 229.1629, 'name': 'TMT6plex'}]	0	1	2	Pat_92_4.40762.40762.2	1212.75	0	104.092	93.8661	0	5.23411	FALSE	0.0965756	0.0769141	0.0098346	403986	593732	452755	465587	433960	539581	ENSG00000100665	1	pat92	NA	NA	NA	NA	NA	NA	NA	NA	NA
IIITGDEDVDQDQALALAIK	R	E	20	[{'location': 0, 'monoisotopicMassDelta': 229.1629, 'name': 'TMT6plex'}, {'location': 20, 'monoisotopicMassDelta': 229.1629, 'name': 'TMT6plex'}]	0	1	3	Pat_92_4.68061.68061.3	2598.45	0	172.443	194.097	0	5.98971	FALSE	0.0974352	0.0769141	0.0098346	38250.2	45435.9	15249.7	21709.4	29700.9	32906.5	ENSG00000088367	1	pat92	NA	NA	NA	NA	NA	NA	NA	NA	NA
KSCPNPGEIR	K	N	10	[{'location': 0, 'monoisotopicMassDelta': 229.1629, 'name': 'TMT6plex'}, {'location': 1, 'monoisotopicMassDelta': 229.1629, 'name': 'TMT6plex'}, {'location': 3, 'monoisotopicMassDelta': 57.021463735, 'name': 'Carbamidomethyl'}]	1	1	3	Pat_92_5.25017.25017.3	1614.89	0	67.7277	68.7781	0	-1.13386	FALSE	0.0957196	0.0769141	0.0098346	163300	177585	144754	155672	283781	297828	ENSG00000196352	1	pat92	NA	NA	NA	NA	NA	NA	NA	NA	NA
VDVIHEK	K	N	7	[{'location': 0, 'monoisotopicMassDelta': 229.1629, 'name': 'TMT6plex'}, {'location': 7, 'monoisotopicMassDelta': 229.1629, 'name': 'TMT6plex'}]	0	1	3	Pat_92_5.30761.30761.3	1296.78	0	81.7848	89.2905	2	9.41786	FALSE	0.097065	0.0769141	0.0098346	346570	398884	302880	299488	211929	217603	ENSG00000218819	1	pat92	NA	NA	NA	NA	NA	NA	NA	NA	NA
SILQEK	R	E	6	[{'location': 0, 'monoisotopicMassDelta': 229.1629, 'name': 'TMT6plex'}, {'location': 6, 'monoisotopicMassDelta': 229.1629, 'name': 'TMT6plex'}]	0	1	2	Pat_92_5.36817.36817.2	1174.73	0	96.7239	102.979	0	7.17002	FALSE	0.0979097	0.0769141	0.0098346	1.05376e+06	711369	1.97635e+06	1.94828e+06	1.41914e+06	1208007	ENSG00000155890	1	pat92	NA	NA	NA	NA	NA	NA	NA	NA	NA
VEVLGK	R	C	6	[{'location': 0, 'monoisotopicMassDelta': 229.1629, 'name': 'TMT6plex'}, {'location': 6, 'monoisotopicMassDelta': 229.1629, 'name': 'TMT6plex'}]	0	1	2	Pat_92_5.42069.42069.2	1101.72	0	109.466	113.183	1	1.83086	FALSE	0.0972878	0.0769141	0.0098346	3976828	2.76895e+06	2.65136e+06	2.81234e+06	4107599	3.78256e+06	ENSG00000064205	1	pat92	NA	NA	NA	NA	NA	NA	NA	NA	NA
ESYSMYIYK	K	V	9	[{'location': 0, 'monoisotopicMassDelta': 229.1629, 'name': 'TMT6plex'}, {'location': 9, 'monoisotopicMassDelta': 229.1629, 'name': 'TMT6plex'}]	0	3	2	Pat_92_5.42759.42759.2	1640.85	0	111.135	118.531	2	2.08662	FALSE	0.0964082	0.0769141	0.0098346	327398	186674	744169	687661	567470	582382	ENSG00000285480	1	pat92	NA	NA	NA	NA	NA	NA	NA	NA	NA
FLQCAEQVQPPR	R	S	12	[{'location': 0, 'monoisotopicMassDelta': 229.1629, 'name': 'TMT6plex'}, {'location': 4, 'monoisotopicMassDelta': 57.021463735, 'name': 'Carbamidomethyl'}]	0	1	3	Pat_92_5.47137.47137.3	1700.89	0	121.797	114.84	0	6.13622	FALSE	0.0973545	0.0769141	0.0098346	361190	419378	231836	264765	330564	369661	ENSG00000125611	1	pat92	NA	NA	NA	NA	NA	NA	NA	NA	NA
EDFILK	K	E	6	[{'location': 0, 'monoisotopicMassDelta': 229.1629, 'name': 'TMT6plex'}, {'location': 6, 'monoisotopicMassDelta': 229.1629, 'name': 'TMT6plex'}]	0	1	2	Pat_92_5.49940.49940.2	1221.74	0	128.636	140.744	0	8.99238	FALSE	0.0966211	0.0769141	0.0098346	293314	306735	366744	403574	430246	483932	ENSG00000182983	1	pat92	NA	NA	NA	NA	NA	NA	NA	NA	NA
MFESMGGK	K	E	8	[{'location': 0, 'monoisotopicMassDelta': 229.1629, 'name': 'TMT6plex'}, {'location': 1, 'monoisotopicMassDelta': 15.99491463, 'name': 'Oxidation'}, {'location': 5, 'monoisotopicMassDelta': 15.99491463, 'name': 'Oxidation'}, {'location': 8, 'monoisotopicMassDelta': 229.1629, 'name': 'TMT6plex'}]	0	4	2	Pat_92_5.63545.63545.2	1375.69	0	164.608	104.943	2	-7.71559	FALSE	0.0978553	0.0769141	0.0098346	55326.5	45004	72215.8	82425.6	84379.3	102350	ENSG00000137766	1	pat92	NA	NA	NA	NA	NA	NA	NA	NA	NA
AHLVTR	K	H	6	[{'location': 0, 'monoisotopicMassDelta': 229.1629, 'name': 'TMT6plex'}]	0	1	2	Pat_92_6.12960.12960.2	924.571	0	37.9788	60.4501	0	0.132029	FALSE	0.0958613	0.0769141	0.0098346	198858	201341	33390.6	42205.7	165652	232441	ENSG00000114395	1	pat92	NA	NA	NA	NA	NA	NA	NA	NA	NA
KIDASK	K	S	6	[{'location': 0, 'monoisotopicMassDelta': 229.1629, 'name': 'TMT6plex'}, {'location': 1, 'monoisotopicMassDelta': 229.1629, 'name': 'TMT6plex'}, {'location': 6, 'monoisotopicMassDelta': 229.1629, 'name': 'TMT6plex'}]	1	2	3	Pat_92_6.28244.28244.3	1347.87	0	75.3134	81.6245	0	4.48299	FALSE	0.0962527	0.0769141	0.0098346	1.42624e+06	1481125	136060	152165	1076612	1.16139e+06	ENSG00000162368	1	pat92	NA	NA	NA	NA	NA	NA	NA	NA	NA
VAASAPK	K	G	7	[{'location': 0, 'monoisotopicMassDelta': 229.1629, 'name': 'TMT6plex'}, {'location': 7, 'monoisotopicMassDelta': 229.1629, 'name': 'TMT6plex'}]	0	1	2	Pat_92_6.28656.28656.2	1100.7	0	76.3209	81.4437	0	4.10341	FALSE	0.0980976	0.0769141	0.0098346	130445	185427	71074.6	75879.5	132487	165222	ENSG00000070371	1	pat92	NA	NA	NA	NA	NA	NA	NA	NA	NA
TIAPGK	R	T	6	[{'location': 0, 'monoisotopicMassDelta': 229.1629, 'name': 'TMT6plex'}, {'location': 6, 'monoisotopicMassDelta': 229.1629, 'name': 'TMT6plex'}]	0	2	2	Pat_92_6.29537.29537.2	1043.67	0	78.4671	83.5935	0	4.3276	FALSE	0.09743	0.0769141	0.0098346	478988	598240	386016	388298	525312	600921	ENSG00000119638	1	pat92	NA	NA	NA	NA	NA	NA	NA	NA	NA
ITLTSR	R	N	6	[{'location': 0, 'monoisotopicMassDelta': 229.1629, 'name': 'TMT6plex'}]	0	4	2	Pat_92_6.30346.30346.2	918.57	0	80.4451	87.3087	0	4.45187	FALSE	0.0981012	0.0769141	0.0098346	1.8071e+06	1.68124e+06	1.23776e+06	1.24407e+06	2.63372e+06	2.93321e+06	ENSG00000008988	1	pat92	NA	NA	NA	NA	NA	NA	NA	NA	NA
ELPRPK	R	G	6	[{'location': 0, 'monoisotopicMassDelta': 229.1629, 'name': 'TMT6plex'}, {'location': 6, 'monoisotopicMassDelta': 229.1629, 'name': 'TMT6plex'}]	0	2	3	Pat_92_6.31267.31267.3	1196.76	0	82.6973	74.7336	0	5.96702	FALSE	0.0969817	0.0769141	0.0098346	255627	70557.6	233058	239830	260187	171899	ENSG00000116096	1	pat92	NA	NA	NA	NA	NA	NA	NA	NA	NA
SVLGGK	R	K	6	[{'location': 0, 'monoisotopicMassDelta': 229.1629, 'name': 'TMT6plex'}, {'location': 6, 'monoisotopicMassDelta': 229.1629, 'name': 'TMT6plex'}]	0	4	2	Pat_92_6.34787.34787.2	1017.66	0	91.3683	90.9491	0	4.4982	FALSE	0.0971715	0.0769141	0.0098346	544675	531911	694834	746644	443598	472482	ENSG00000065534	1	pat92	NA	NA	NA	NA	NA	NA	NA	NA	NA
VYPTLR	K	C	6	[{'location': 0, 'monoisotopicMassDelta': 229.1629, 'name': 'TMT6plex'}]	0	1	2	Pat_92_6.35573.35573.2	976.591	0	93.3491	94.277	0	4.37487	FALSE	0.0963981	0.0769141	0.0098346	81050.9	71701.7	71639.4	76107	146999	154312	ENSG00000185269	1	pat92	NA	NA	NA	NA	NA	NA	NA	NA	NA
VTSGIK	K	P	6	[{'location': 0, 'monoisotopicMassDelta': 229.1629, 'name': 'TMT6plex'}, {'location': 6, 'monoisotopicMassDelta': 229.1629, 'name': 'TMT6plex'}]	0	1	3	Pat_92_6.37955.37955.3	1061.69	0	99.2342	90.6682	0	5.08777	FALSE	0.0970753	0.0769141	0.0098346	28450.5	19024.5	136279	146182	133084	61004.3	ENSG00000196632	1	pat92	NA	NA	NA	NA	NA	NA	NA	NA	NA
QPVIVK	K	A	6	[{'location': 0, 'monoisotopicMassDelta': 229.1629, 'name': 'TMT6plex'}, {'location': 6, 'monoisotopicMassDelta': 229.1629, 'name': 'TMT6plex'}]	0	1	2	Pat_92_6.40429.40429.2	1140.76	0	105.272	114.394	2	8.03071	FALSE	0.0971225	0.0769141	0.0098346	5856362	6.88488e+06	5.65272e+06	7.169e+06	5.94566e+06	7.37103e+06	ENSG00000166441	1	pat92	NA	NA	NA	NA	NA	NA	NA	NA	NA
VLQLEK	R	Q	6	[{'location': 0, 'monoisotopicMassDelta': 229.1629, 'name': 'TMT6plex'}, {'location': 6, 'monoisotopicMassDelta': 229.1629, 'name': 'TMT6plex'}]	0	3	2	Pat_92_6.46645.46645.2	1186.77	0	120.51	126.955	0	7.40587	FALSE	0.0974812	0.0769141	0.0098346	2.62341e+06	3.53583e+06	2.74762e+06	2983069	2.51362e+06	3.02756e+06	ENSG00000083535	1	pat92	NA	NA	NA	NA	NA	NA	NA	NA	NA
ISMPDVDLNLKGPK	K	L	14	[{'location': 0, 'monoisotopicMassDelta': 229.1629, 'name': 'TMT6plex'}, {'location': 11, 'monoisotopicMassDelta': 229.1629, 'name': 'TMT6plex'}, {'location': 14, 'monoisotopicMassDelta': 229.1629, 'name': 'TMT6plex'}]	1	1	4	Pat_92_6.59221.59221.4	2213.31	0	159.024	160.653	2	-2.69984	FALSE	0.0971168	0.0769141	0.0098346	12631.4	10461.3	10154.3	11104	12247.2	14189.5	ENSG00000124942	1	pat92	NA	NA	NA	NA	NA	NA	NA	NA	NA
IVGALLHFGNMK	K	F	12	[{'location': 0, 'monoisotopicMassDelta': 229.1629, 'name': 'TMT6plex'}, {'location': 12, 'monoisotopicMassDelta': 229.1629, 'name': 'TMT6plex'}]	0	1	3	Pat_92_6.59835.59835.3	1757.04	0	160.63	166.689	1	7.95654	FALSE	0.0959877	0.0769141	0.0098346	61540.3	46080.2	61637.2	61014.4	59656	60059.4	ENSG00000078814	1	pat92	NA	NA	NA	NA	NA	NA	NA	NA	NA
GTYLATFHQR	K	G	10	[{'location': 0, 'monoisotopicMassDelta': 229.1629, 'name': 'TMT6plex'}]	0	1	3	Pat_92_7.25120.25120.3	1421.76	0	97.9612	87.931	0	5.02272	FALSE	0.0957888	0.0769141	0.0098346	838.308	1998.36	586.691	990.592	1708	2471.17	ENSG00000106263	1	pat92	NA	NA	NA	NA	NA	NA	NA	NA	NA
KTPWYQ	R	-	6	[{'location': 0, 'monoisotopicMassDelta': 229.1629, 'name': 'TMT6plex'}, {'location': 1, 'monoisotopicMassDelta': 229.1629, 'name': 'TMT6plex'}]	1	1	2	Pat_92_7.44707.44707.2	1279.73	0	181.02	99.7521	0	8.87102	FALSE	0.097995	0.0769141	0.0098346	717877	477738	1.09217e+06	1.13371e+06	611923	627190	ENSG00000035403	1	pat92	NA	NA	NA	NA	NA	NA	NA	NA	NA
MLGSPCGPQLSDR	-	D	13	[{'location': 0, 'monoisotopicMassDelta': 229.1629, 'name': 'TMT6plex'}, {'location': 1, 'monoisotopicMassDelta': 15.99491463, 'name': 'Oxidation'}, {'location': 6, 'monoisotopicMassDelta': 57.021463735, 'name': 'Carbamidomethyl'}]	0	2	3	Pat_92_8.39323.39323.3	1661.81	0	181.919	104.37	-1	6.02166	FALSE	0.0963771	0.0769141	0.0098346	134289	106902	346134	418374	235455	223510	ENSG00000160131	1	pat92	NA	NA	NA	NA	NA	NA	NA	NA	NA
VLVTGK	R	T	6	[{'location': 0, 'monoisotopicMassDelta': 229.1629, 'name': 'TMT6plex'}, {'location': 6, 'monoisotopicMassDelta': 229.1629, 'name': 'TMT6plex'}]	0	5	2	Pat_92_8.40145.40145.2	1073.72	0	183.958	114.644	0	2.95591	FALSE	0.0966676	0.0769141	0.0098346	1.11825e+07	9.70251e+06	2.92724e+07	3.14092e+07	1.10932e+07	1.14234e+07	ENSG00000142156	1	pat92	NA	NA	NA	NA	NA	NA	NA	NA	NA
VVVITK	K	H	6	[{'location': 0, 'monoisotopicMassDelta': 229.1629, 'name': 'TMT6plex'}, {'location': 6, 'monoisotopicMassDelta': 229.1629, 'name': 'TMT6plex'}]	0	1	2	Pat_92_8.40220.40220.2	1115.77	0	184.14	131.335	0	5.36083	FALSE	0.0970155	0.0769141	0.0098346	8.00352e+06	8516631	7.48986e+06	8.09983e+06	26250990	29764852	ENSG00000096384	1	pat92	NA	NA	NA	NA	NA	NA	NA	NA	NA
KPLVGK	K	K	6	[{'location': 0, 'monoisotopicMassDelta': 229.1629, 'name': 'TMT6plex'}, {'location': 1, 'monoisotopicMassDelta': 229.1629, 'name': 'TMT6plex'}, {'location': 6, 'monoisotopicMassDelta': 229.1629, 'name': 'TMT6plex'}]	0	2	3	Pat_92_8.40716.40716.3	1327.92	0	185.343	106.603	0	2.96462	FALSE	0.0965615	0.0769141	0.0098346	3432313	1.63463e+06	5.05454e+06	6.02893e+06	5.28991e+06	3.16525e+06	ENSG00000174444	1	pat92	NA	NA	NA	NA	NA	NA	NA	NA	NA
NLRPQDSCR	K	V	9	[{'location': 0, 'monoisotopicMassDelta': 229.1629, 'name': 'TMT6plex'}, {'location': 8, 'monoisotopicMassDelta': 57.021463735, 'name': 'Carbamidomethyl'}]	0	1	2	Pat_50_1.5857.5857.2	1373.7	0	19.1824	56.3531	0	6.13149	FALSE	0.0845526	0.100809	0.00982697	5423.59	3699.14	26121.1	42677.9	3602.18	2927.39	ENSG00000154358	1	pat50	NA	NA	NA	NA	NA	NA	NA	NA	NA
RFTDEESR	K	V	8	[{'location': 0, 'monoisotopicMassDelta': 229.1629, 'name': 'TMT6plex'}]	1	1	3	Pat_50_2.11651.11651.3	1267.64	0	36.1253	54.6696	0	-1.66113	FALSE	0.0841947	0.100809	0.00982697	43295.2	40904	16072.9	20331.3	29945.4	33181.7	ENSG00000029363	1	pat50	NA	NA	NA	NA	NA	NA	NA	NA	NA
SLYGER	K	D	6	[{'location': 0, 'monoisotopicMassDelta': 229.1629, 'name': 'TMT6plex'}]	0	3	2	Pat_50_2.16342.16342.2	952.518	0	47.948	75.6856	-1	0.189153	FALSE	0.0852443	0.100809	0.00982697	2.35795e+06	2.33872e+06	1696021	1.80152e+06	6.47468e+06	7340429	ENSG00000184661	1	pat50	NA	NA	NA	NA	NA	NA	NA	NA	NA
YGEDSK	K	L	6	[{'location': 0, 'monoisotopicMassDelta': 229.1629, 'name': 'TMT6plex'}, {'location': 6, 'monoisotopicMassDelta': 229.1629, 'name': 'TMT6plex'}]	0	1	2	Pat_50_2.16687.16687.2	1155.62	0	48.81	58.1263	0	4.22528	FALSE	0.0834373	0.100809	0.00982697	449024	462391	479247	646170	552491	648867	ENSG00000170445	1	pat50	NA	NA	NA	NA	NA	NA	NA	NA	NA
ESTLPR	K	S	6	[{'location': 0, 'monoisotopicMassDelta': 229.1629, 'name': 'TMT6plex'}]	0	1	2	Pat_50_2.17020.17020.2	930.534	0	49.6466	73.9373	0	1.18065	FALSE	0.0850523	0.100809	0.00982697	1.00958e+06	1.18539e+06	350812	399587	648158	594850	ENSG00000159685	1	pat50	NA	NA	NA	NA	NA	NA	NA	NA	NA
AVEQIR	K	N	6	[{'location': 0, 'monoisotopicMassDelta': 229.1629, 'name': 'TMT6plex'}]	0	2	2	Pat_50_2.18888.18888.2	943.565	0	54.2899	82.5816	1	0.908708	FALSE	0.084582	0.100809	0.00982697	686829	645007	854502	817419	1.99383e+06	2291687	ENSG00000168066	1	pat50	NA	NA	NA	NA	NA	NA	NA	NA	NA
EDSNAAK	K	P	7	[{'location': 0, 'monoisotopicMassDelta': 229.1629, 'name': 'TMT6plex'}, {'location': 7, 'monoisotopicMassDelta': 229.1629, 'name': 'TMT6plex'}]	0	1	2	Pat_50_2.20337.20337.2	1191.65	0	57.8964	58.0588	1	-0.560947	FALSE	0.0848743	0.100809	0.00982697	401890	429493	266787	352759	206362	232587	ENSG00000154556	1	pat50	NA	NA	NA	NA	NA	NA	NA	NA	NA
EVEAAK	K	K	6	[{'location': 0, 'monoisotopicMassDelta': 229.1629, 'name': 'TMT6plex'}, {'location': 6, 'monoisotopicMassDelta': 229.1629, 'name': 'TMT6plex'}]	0	1	2	Pat_50_2.21596.21596.2	1103.66	0	61.0275	79.2921	0	1.65908	FALSE	0.083323	0.100809	0.00982697	3158887	3.2641e+06	319437	818736	220426	217135	ENSG00000100266	1	pat50	NA	NA	NA	NA	NA	NA	NA	NA	NA
EEGINKSEK	K	R	9	[{'location': 0, 'monoisotopicMassDelta': 229.1629, 'name': 'TMT6plex'}, {'location': 6, 'monoisotopicMassDelta': 229.1629, 'name': 'TMT6plex'}, {'location': 9, 'monoisotopicMassDelta': 229.1629, 'name': 'TMT6plex'}]	1	1	3	Pat_50_2.22221.22221.3	1720	0	62.5569	78.7904	0	5.00347	FALSE	0.0833087	0.100809	0.00982697	1140116	1.32243e+06	156886	383668	221349	206823	ENSG00000143799	1	pat50	NA	NA	NA	NA	NA	NA	NA	NA	NA
ILGDER	R	S	6	[{'location': 0, 'monoisotopicMassDelta': 229.1629, 'name': 'TMT6plex'}]	0	1	2	Pat_50_2.26094.26094.2	930.534	0	72.1473	88.2985	0	1.63979	FALSE	0.083927	0.100809	0.00982697	160572	171403	118036	122610	196000	205767	ENSG00000147202	1	pat50	NA	NA	NA	NA	NA	NA	NA	NA	NA
NAEELK	K	A	6	[{'location': 0, 'monoisotopicMassDelta': 229.1629, 'name': 'TMT6plex'}, {'location': 6, 'monoisotopicMassDelta': 229.1629, 'name': 'TMT6plex'}]	0	1	2	Pat_50_2.26435.26435.2	1160.68	0	72.9953	84.5807	1	4.89299	FALSE	0.0853403	0.100809	0.00982697	677920	702630	1058209	813265	2.03739e+06	2.15186e+06	ENSG00000110244	1	pat50	NA	NA	NA	NA	NA	NA	NA	NA	NA
DNDFLR	K	N	6	[{'location': 0, 'monoisotopicMassDelta': 229.1629, 'name': 'TMT6plex'}]	0	1	2	Pat_50_2.30202.30202.2	1007.52	0	82.3627	91.5498	0	1.39333	FALSE	0.0835832	0.100809	0.00982697	139057	142261	198481	202733	246953	263585	ENSG00000166133	1	pat50	NA	NA	NA	NA	NA	NA	NA	NA	NA
ELDTLR	R	G	6	[{'location': 0, 'monoisotopicMassDelta': 229.1629, 'name': 'TMT6plex'}]	0	1	2	Pat_50_2.30844.30844.2	974.56	0	83.9583	96.1276	0	2.00411	FALSE	0.0829981	0.100809	0.00982697	45360.7	44231.9	71989.3	65870.4	66025.5	80188.4	ENSG00000245848	1	pat50	NA	NA	NA	NA	NA	NA	NA	NA	NA
EHCKGK	R	S	6	[{'location': 0, 'monoisotopicMassDelta': 229.1629, 'name': 'TMT6plex'}, {'location': 3, 'monoisotopicMassDelta': 57.021463735, 'name': 'Carbamidomethyl'}, {'location': 4, 'monoisotopicMassDelta': 229.1629, 'name': 'TMT6plex'}, {'location': 6, 'monoisotopicMassDelta': 229.1629, 'name': 'TMT6plex'}]	1	1	4	Pat_50_2.9041.9041.4	1444.84	0	29.4869	36.4293	0	8.53318	FALSE	0.0834799	0.100809	0.00982697	54684.5	121617	16402.5	43777.4	14390.4	20107.7	ENSG00000198554	1	pat50	NA	NA	NA	NA	NA	NA	NA	NA	NA
LRESEQAR	R	A	8	[{'location': 0, 'monoisotopicMassDelta': 229.1629, 'name': 'TMT6plex'}]	1	1	3	Pat_50_2.9909.9909.3	1216.67	0	31.6972	56.5462	0	0.601988	FALSE	0.0839504	0.100809	0.00982697	365770	308679	68002.4	84439.6	75342.9	87001	ENSG00000116584	1	pat50	NA	NA	NA	NA	NA	NA	NA	NA	NA
GDTGAK	K	G	6	[{'location': 0, 'monoisotopicMassDelta': 229.1629, 'name': 'TMT6plex'}, {'location': 6, 'monoisotopicMassDelta': 229.1629, 'name': 'TMT6plex'}]	0	2	2	Pat_50_3.10474.10474.2	1005.59	0	34.572	57.2696	0	4.06664	FALSE	0.0847629	0.100809	0.00982697	93046.8	93055.5	4794.01	38853.9	4048.99	3499.53	ENSG00000108821	1	pat50	NA	NA	NA	NA	NA	NA	NA	NA	NA
KGDDGSGEK	K	S	9	[{'location': 0, 'monoisotopicMassDelta': 229.1629, 'name': 'TMT6plex'}, {'location': 1, 'monoisotopicMassDelta': 229.1629, 'name': 'TMT6plex'}, {'location': 9, 'monoisotopicMassDelta': 229.1629, 'name': 'TMT6plex'}]	1	1	3	Pat_50_3.15934.15934.3	1578.88	0	48.4016	52.9123	1	0.620373	FALSE	0.0845083	0.100809	0.00982697	2.71159e+06	2691658	481758	1596191	409496	474609	ENSG00000160633	1	pat50	NA	NA	NA	NA	NA	NA	NA	NA	NA
NPSDPK	K	L	6	[{'location': 0, 'monoisotopicMassDelta': 229.1629, 'name': 'TMT6plex'}, {'location': 6, 'monoisotopicMassDelta': 229.1629, 'name': 'TMT6plex'}]	0	1	2	Pat_50_3.17181.17181.2	1114.64	0	51.4951	58.7629	0	3.94256	FALSE	0.0844085	0.100809	0.00982697	487387	487304	65914.5	239306	89497.7	107743	ENSG00000143815	1	pat50	NA	NA	NA	NA	NA	NA	NA	NA	NA
LSAEPR	R	Y	6	[{'location': 0, 'monoisotopicMassDelta': 229.1629, 'name': 'TMT6plex'}]	0	2	2	Pat_50_3.17771.17771.2	900.523	0	52.9515	76.8757	0	1.96555	FALSE	0.0834918	0.100809	0.00982697	657020	788363	226909	328289	584686	601625	ENSG00000112893	1	pat50	NA	NA	NA	NA	NA	NA	NA	NA	NA
DVVVGR	R	H	6	[{'location': 0, 'monoisotopicMassDelta': 229.1629, 'name': 'TMT6plex'}]	0	1	2	Pat_50_3.23006.23006.2	872.528	0	65.8298	86.4279	0	-1.95866	FALSE	0.0828183	0.100809	0.00982697	153393	101200	295057	371101	203133	206337	ENSG00000188157	1	pat50	NA	NA	NA	NA	NA	NA	NA	NA	NA
DAYDMAK	K	L	7	[{'location': 0, 'monoisotopicMassDelta': 229.1629, 'name': 'TMT6plex'}, {'location': 5, 'monoisotopicMassDelta': 15.99491463, 'name': 'Oxidation'}, {'location': 7, 'monoisotopicMassDelta': 229.1629, 'name': 'TMT6plex'}]	0	2	2	Pat_50_3.31421.31421.2	1286.66	0	86.6129	84.0838	0	6.45143	FALSE	0.0839256	0.100809	0.00982697	108386	116148	96629.3	99294.9	110636	119439	ENSG00000005882	1	pat50	NA	NA	NA	NA	NA	NA	NA	NA	NA
LVEEAK	K	L	6	[{'location': 0, 'monoisotopicMassDelta': 229.1629, 'name': 'TMT6plex'}, {'location': 6, 'monoisotopicMassDelta': 229.1629, 'name': 'TMT6plex'}]	0	1	2	Pat_50_3.34482.34482.2	1145.71	0	94.2007	105.862	0	3.72911	FALSE	0.0828228	0.100809	0.00982697	2.26979e+06	2421614	1.2253e+06	1.29544e+06	2.91751e+06	2752180	ENSG00000109519	1	pat50	NA	NA	NA	NA	NA	NA	NA	NA	NA
TVLLEQ	R	-	6	[{'location': 0, 'monoisotopicMassDelta': 229.1629, 'name': 'TMT6plex'}]	0	1	2	Pat_50_3.42994.42994.2	930.559	0	115.306	129.141	0	-0.327949	FALSE	0.0831083	0.100809	0.00982697	33355.9	29315.6	30532.3	26893.5	36336.9	35265	ENSG00000152620	1	pat50	NA	NA	NA	NA	NA	NA	NA	NA	NA
LLDGPSTEKDLDEK	K	K	14	[{'location': 0, 'monoisotopicMassDelta': 229.1629, 'name': 'TMT6plex'}, {'location': 9, 'monoisotopicMassDelta': 229.1629, 'name': 'TMT6plex'}, {'location': 14, 'monoisotopicMassDelta': 229.1629, 'name': 'TMT6plex'}]	1	1	3	Pat_50_3.47354.47354.3	2246.26	0	126.377	132.216	2	6.82276	FALSE	0.0826312	0.100809	0.00982697	643806	665273	324134	396470	918787	1.06404e+06	ENSG00000187735	1	pat50	NA	NA	NA	NA	NA	NA	NA	NA	NA
LHQSPGCCAQSCCR	K	S	14	[{'location': 0, 'monoisotopicMassDelta': 229.1629, 'name': 'TMT6plex'}, {'location': 7, 'monoisotopicMassDelta': 57.021463735, 'name': 'Carbamidomethyl'}, {'location': 8, 'monoisotopicMassDelta': 57.021463735, 'name': 'Carbamidomethyl'}, {'location': 12, 'monoisotopicMassDelta': 57.021463735, 'name': 'Carbamidomethyl'}, {'location': 13, 'monoisotopicMassDelta': 57.021463735, 'name': 'Carbamidome…	0	1	5	Pat_50_4.14944.14944.5	1948.83	0	52.3374	64.2164	-1	1.61141	FALSE	0.0835357	0.100809	0.00982697	210473	213803	40535.2	67034	24864	40079.2	ENSG00000248383	1	pat50	NA	NA	NA	NA	NA	NA	NA	NA	NA
KEEAIR	R	K	6	[{'location': 0, 'monoisotopicMassDelta': 229.1629, 'name': 'TMT6plex'}, {'location': 1, 'monoisotopicMassDelta': 229.1629, 'name': 'TMT6plex'}]	1	6	3	Pat_50_4.15999.15999.3	1202.74	0	55.01	70.0286	0	2.74033	FALSE	0.0839583	0.100809	0.00982697	721364	667463	1.59494e+06	2.19387e+06	213524	232773	ENSG00000096696	1	pat50	NA	NA	NA	NA	NA	NA	NA	NA	NA
GVQGNMQK	K	Q	8	[{'location': 0, 'monoisotopicMassDelta': 229.1629, 'name': 'TMT6plex'}, {'location': 6, 'monoisotopicMassDelta': 15.99491463, 'name': 'Oxidation'}, {'location': 8, 'monoisotopicMassDelta': 229.1629, 'name': 'TMT6plex'}]	0	15	2	Pat_50_4.20399.20399.2	1334.74	0	66.1026	80.6386	-1	5.348	FALSE	0.0835193	0.100809	0.00982697	139674	130428	110284	127116	68373	62085.5	ENSG00000133318	1	pat50	NA	NA	NA	NA	NA	NA	NA	NA	NA
SVDVSK	K	L	6	[{'location': 0, 'monoisotopicMassDelta': 229.1629, 'name': 'TMT6plex'}, {'location': 6, 'monoisotopicMassDelta': 229.1629, 'name': 'TMT6plex'}]	0	1	2	Pat_50_4.26300.26300.2	1091.66	0	80.6627	88.2651	0	3.35463	FALSE	0.084492	0.100809	0.00982697	1.23135e+06	1.27922e+06	577558	666093	1.44442e+06	1.37142e+06	ENSG00000136770	1	pat50	NA	NA	NA	NA	NA	NA	NA	NA	NA
ANDLVK	R	Y	6	[{'location': 0, 'monoisotopicMassDelta': 229.1629, 'name': 'TMT6plex'}, {'location': 6, 'monoisotopicMassDelta': 229.1629, 'name': 'TMT6plex'}]	0	1	2	Pat_50_4.31391.31391.2	1116.69	0	93.1496	103.838	0	4.15394	FALSE	0.0842773	0.100809	0.00982697	694877	573266	459126	506190	1.0844e+06	1.09291e+06	ENSG00000102316	1	pat50	NA	NA	NA	NA	NA	NA	NA	NA	NA
VAEGQELKDK	K	S	10	[{'location': 0, 'monoisotopicMassDelta': 229.1629, 'name': 'TMT6plex'}, {'location': 8, 'monoisotopicMassDelta': 229.1629, 'name': 'TMT6plex'}, {'location': 10, 'monoisotopicMassDelta': 229.1629, 'name': 'TMT6plex'}]	1	1	3	Pat_50_4.33644.33644.3	1803.07	0	98.684	101.712	0	4.8745	FALSE	0.0831555	0.100809	0.00982697	1.79718e+06	1922560	635964	801146	680918	685867	ENSG00000149809	1	pat50	NA	NA	NA	NA	NA	NA	NA	NA	NA
LYYETPR	R	F	7	[{'location': 0, 'monoisotopicMassDelta': 229.1629, 'name': 'TMT6plex'}]	0	1	2	Pat_50_4.38395.38395.2	1169.63	0	110.358	93.8553	0	4.0703	FALSE	0.0836177	0.100809	0.00982697	471300	496948	492103	497548	877663	1.04303e+06	ENSG00000187954	1	pat50	NA	NA	NA	NA	NA	NA	NA	NA	NA
VDLIDK	K	F	6	[{'location': 0, 'monoisotopicMassDelta': 229.1629, 'name': 'TMT6plex'}, {'location': 6, 'monoisotopicMassDelta': 229.1629, 'name': 'TMT6plex'}]	0	1	2	Pat_50_4.43982.43982.2	1159.72	0	124.276	124.532	0	3.89456	FALSE	0.0851971	0.100809	0.00982697	205570	220568	387882	313595	698138	750196	ENSG00000145982	1	pat50	NA	NA	NA	NA	NA	NA	NA	NA	NA
GLDIPEVDLVIQSSPPK	R	D	17	[{'location': 0, 'monoisotopicMassDelta': 229.1629, 'name': 'TMT6plex'}, {'location': 17, 'monoisotopicMassDelta': 229.1629, 'name': 'TMT6plex'}]	0	1	4	Pat_50_4.63718.63718.4	2264.3	0	173.802	174.417	0	7.22404	FALSE	0.0835921	0.100809	0.00982697	13434.7	15682.3	24560.4	27916.2	15936.2	18241.6	ENSG00000165732	1	pat50	NA	NA	NA	NA	NA	NA	NA	NA	NA
AKDDDDDDDDDAEM	R	-	14	[{'location': 0, 'monoisotopicMassDelta': 229.1629, 'name': 'TMT6plex'}, {'location': 2, 'monoisotopicMassDelta': 229.1629, 'name': 'TMT6plex'}, {'location': 2, 'monoisotopicMassDelta': -187.152366, 'unknown modification': 'AcNoTMT'}]	1	24	5	Pat_50_4.72405.72405.5	1854.68	0	196.507	54.7624	2	9.77706	FALSE	0.0826877	0.100809	0.00982697	0	0	0	0	0	0	ENSG00000198912	1	pat50	NA	NA	NA	NA	NA	NA	NA	NA	NA
KRDEKER	R	F	7	[{'location': 0, 'monoisotopicMassDelta': 229.1629, 'name': 'TMT6plex'}, {'location': 1, 'monoisotopicMassDelta': 229.1629, 'name': 'TMT6plex'}, {'location': 5, 'monoisotopicMassDelta': 229.1629, 'name': 'TMT6plex'}]	3	2	4	Pat_50_5.11247.11247.4	1647	0	38.6192	28.4997	0	0.592933	FALSE	0.0849236	0.100809	0.00982697	237348	177524	16122.2	47372.9	13360.9	16497.1	ENSG00000082153	1	pat50	NA	NA	NA	NA	NA	NA	NA	NA	NA
LESKPPSR	R	G	8	[{'location': 0, 'monoisotopicMassDelta': 229.1629, 'name': 'TMT6plex'}, {'location': 4, 'monoisotopicMassDelta': 229.1629, 'name': 'TMT6plex'}]	0	1	3	Pat_50_5.23914.23914.3	1370.83	0	70.0084	83.202	0	0.868223	FALSE	0.0852713	0.100809	0.00982697	572643	576129	195048	271259	371869	467581	ENSG00000132153	1	pat50	NA	NA	NA	NA	NA	NA	NA	NA	NA
RDPLTK	R	Q	6	[{'location': 0, 'monoisotopicMassDelta': 229.1629, 'name': 'TMT6plex'}, {'location': 6, 'monoisotopicMassDelta': 229.1629, 'name': 'TMT6plex'}]	1	2	3	Pat_50_5.26440.26440.3	1186.74	0	76.1534	77.7154	0	-0.385731	FALSE	0.0843902	0.100809	0.00982697	732726	860397	254225	285752	327856	401790	ENSG00000152818	1	pat50	NA	NA	NA	NA	NA	NA	NA	NA	NA
CSYVPTK	R	P	7	[{'location': 0, 'monoisotopicMassDelta': 229.1629, 'name': 'TMT6plex'}, {'location': 1, 'monoisotopicMassDelta': 57.021463735, 'name': 'Carbamidomethyl'}, {'location': 7, 'monoisotopicMassDelta': 229.1629, 'name': 'TMT6plex'}]	0	1	2	Pat_50_5.29897.29897.2	1311.73	0	84.526	92.0707	0	8.28241	FALSE	0.0837335	0.100809	0.00982697	181004	202819	273937	341230	386845	497915	ENSG00000128591	1	pat50	NA	NA	NA	NA	NA	NA	NA	NA	NA
LIVDGR	K	G	6	[{'location': 0, 'monoisotopicMassDelta': 229.1629, 'name': 'TMT6plex'}]	0	2	2	Pat_50_5.32342.32342.2	900.559	0	90.4571	109.255	0	1.62659	FALSE	0.0830447	0.100809	0.00982697	1.8994e+06	1.93721e+06	1336665	1.68848e+06	2.03906e+06	2.18446e+06	ENSG00000135624	1	pat50	NA	NA	NA	NA	NA	NA	NA	NA	NA
SVETLK	R	E	6	[{'location': 0, 'monoisotopicMassDelta': 229.1629, 'name': 'TMT6plex'}, {'location': 6, 'monoisotopicMassDelta': 229.1629, 'name': 'TMT6plex'}]	0	3	2	Pat_50_5.34390.34390.2	1133.71	0	95.4104	105.833	0	3.12254	FALSE	0.0849113	0.100809	0.00982697	914393	1.12434e+06	2.08163e+06	2.0637e+06	2.67626e+06	2.8274e+06	ENSG00000067225	1	pat50	NA	NA	NA	NA	NA	NA	NA	NA	NA
ALTDIK	K	I	6	[{'location': 0, 'monoisotopicMassDelta': 229.1629, 'name': 'TMT6plex'}, {'location': 6, 'monoisotopicMassDelta': 229.1629, 'name': 'TMT6plex'}]	0	5	2	Pat_50_5.39716.39716.2	1117.71	0	108.322	118.439	0	3.82251	FALSE	0.0843442	0.100809	0.00982697	22488106	23763218	17001006	19149858	15638488	14706806	ENSG00000008282	1	pat50	NA	NA	NA	NA	NA	NA	NA	NA	NA
IEIQPK	R	H	6	[{'location': 0, 'monoisotopicMassDelta': 229.1629, 'name': 'TMT6plex'}, {'location': 6, 'monoisotopicMassDelta': 229.1629, 'name': 'TMT6plex'}]	0	1	2	Pat_50_5.40699.40699.2	1184.75	0	110.701	110.277	0	4.84262	FALSE	0.0849457	0.100809	0.00982697	3.22086e+06	3.55708e+06	1.61716e+06	1.68887e+06	3.85748e+06	4257866	ENSG00000184432	1	pat50	NA	NA	NA	NA	NA	NA	NA	NA	NA
ILLTPPEHLER	R	T	11	[{'location': 0, 'monoisotopicMassDelta': 229.1629, 'name': 'TMT6plex'}]	0	2	3	Pat_50_5.45790.45790.3	1545.91	0	123.07	135.784	0	1.3029	FALSE	0.0837668	0.100809	0.00982697	162662	151404	155623	143535	212880	257554	ENSG00000161513	1	pat50	NA	NA	NA	NA	NA	NA	NA	NA	NA
SSEFFEMLEK	K	M	10	[{'location': 0, 'monoisotopicMassDelta': 229.1629, 'name': 'TMT6plex'}, {'location': 10, 'monoisotopicMassDelta': 229.1629, 'name': 'TMT6plex'}]	0	1	3	Pat_50_5.59468.59468.3	1703.88	0	156.755	153.369	0	4.62093	FALSE	0.0826222	0.100809	0.00982697	116752	124776	99465.8	130578	97237.9	89514.8	ENSG00000132359	1	pat50	NA	NA	NA	NA	NA	NA	NA	NA	NA
RDPNNYRPR	R	I	9	[{'location': 0, 'monoisotopicMassDelta': 229.1629, 'name': 'TMT6plex'}]	1	3	3	Pat_50_5.9622.9622.3	1415.76	0	34.4483	29.6996	0	2.00467	FALSE	0.0833747	0.100809	0.00982697	39075.7	37230.8	12467	14465	23562.2	31086	ENSG00000164163	1	pat50	NA	NA	NA	NA	NA	NA	NA	NA	NA
RNPPGGK	R	S	7	[{'location': 0, 'monoisotopicMassDelta': 229.1629, 'name': 'TMT6plex'}, {'location': 7, 'monoisotopicMassDelta': 229.1629, 'name': 'TMT6plex'}]	1	2	3	Pat_50_6.12514.12514.3	1182.72	0	40.0483	49.9949	0	0.851492	FALSE	0.0845335	0.100809	0.00982697	205143	193770	61876.3	137049	11243.9	17093.1	ENSG00000189159	1	pat50	NA	NA	NA	NA	NA	NA	NA	NA	NA
VTSGAK	K	I	6	[{'location': 0, 'monoisotopicMassDelta': 229.1629, 'name': 'TMT6plex'}, {'location': 6, 'monoisotopicMassDelta': 229.1629, 'name': 'TMT6plex'}]	0	1	2	Pat_50_6.19019.19019.2	1019.64	0	56.4255	81.0491	0	0.838035	FALSE	0.0839458	0.100809	0.00982697	238306	268980	37480.6	92671.5	50122.1	71363.5	ENSG00000103353	1	pat50	NA	NA	NA	NA	NA	NA	NA	NA	NA
VGQSFR	K	G	6	[{'location': 0, 'monoisotopicMassDelta': 229.1629, 'name': 'TMT6plex'}]	0	1	2	Pat_50_6.20301.20301.2	921.523	0	59.5907	86.2862	0	0.728562	FALSE	0.0830506	0.100809	0.00982697	635489	840534	580827	879887	222678	267294	ENSG00000178996	1	pat50	NA	NA	NA	NA	NA	NA	NA	NA	NA
ALHYMK	R	K	6	[{'location': 0, 'monoisotopicMassDelta': 229.1629, 'name': 'TMT6plex'}, {'location': 5, 'monoisotopicMassDelta': 15.99491463, 'name': 'Oxidation'}, {'location': 6, 'monoisotopicMassDelta': 229.1629, 'name': 'TMT6plex'}]	0	9	3	Pat_50_6.24984.24984.3	1235.71	0	71.0139	97.5353	-1	0.689125	FALSE	0.0841953	0.100809	0.00982697	398395	414354	358510	349978	1.44633e+06	1.96148e+06	ENSG00000164404	1	pat50	NA	NA	NA	NA	NA	NA	NA	NA	NA
EGVHGGTLNKK	K	A	11	[{'location': 0, 'monoisotopicMassDelta': 229.1629, 'name': 'TMT6plex'}, {'location': 10, 'monoisotopicMassDelta': 229.1629, 'name': 'TMT6plex'}, {'location': 11, 'monoisotopicMassDelta': 229.1629, 'name': 'TMT6plex'}]	1	1	3	Pat_50_6.25823.25823.3	1826.1	0	73.0595	85.604	0	7.21954	FALSE	0.0833779	0.100809	0.00982697	244865	236539	199640	251233	273032	321218	ENSG00000070087	1	pat50	NA	NA	NA	NA	NA	NA	NA	NA	NA
ITIQNR	K	A	6	[{'location': 0, 'monoisotopicMassDelta': 229.1629, 'name': 'TMT6plex'}]	0	2	2	Pat_50_6.25938.25938.2	972.592	0	73.3375	88.4817	0	1.19235	FALSE	0.0846743	0.100809	0.00982697	975903	1.06142e+06	832044	1.16969e+06	1.03047e+06	1.12766e+06	ENSG00000145103	1	pat50	NA	NA	NA	NA	NA	NA	NA	NA	NA
SGITPK	R	G	6	[{'location': 0, 'monoisotopicMassDelta': 229.1629, 'name': 'TMT6plex'}, {'location': 6, 'monoisotopicMassDelta': 229.1629, 'name': 'TMT6plex'}]	0	1	2	Pat_50_6.26682.26682.2	1059.67	0	75.1476	89.9828	0	1.26716	FALSE	0.0849057	0.100809	0.00982697	1.14506e+06	1338971	477145	593975	658744	648430	ENSG00000198589	1	pat50	NA	NA	NA	NA	NA	NA	NA	NA	NA
KLEAGIR	R	G	7	[{'location': 0, 'monoisotopicMassDelta': 229.1629, 'name': 'TMT6plex'}, {'location': 1, 'monoisotopicMassDelta': 229.1629, 'name': 'TMT6plex'}]	1	2	3	Pat_50_6.29392.29392.3	1243.8	0	81.8202	103.005	0	0.956893	FALSE	0.0834538	0.100809	0.00982697	374759	350136	185535	291042	497378	615669	ENSG00000135829	1	pat50	NA	NA	NA	NA	NA	NA	NA	NA	NA
IQSLAR	K	M	6	[{'location': 0, 'monoisotopicMassDelta': 229.1629, 'name': 'TMT6plex'}]	0	3	2	Pat_50_6.29548.29548.2	915.57	0	82.2127	99.1556	0	0	FALSE	0.0830833	0.100809	0.00982697	690371	764203	597327	826737	1.24871e+06	1.29119e+06	ENSG00000140575	1	pat50	NA	NA	NA	NA	NA	NA	NA	NA	NA
TPVPGK	K	A	6	[{'location': 0, 'monoisotopicMassDelta': 229.1629, 'name': 'TMT6plex'}, {'location': 6, 'monoisotopicMassDelta': 229.1629, 'name': 'TMT6plex'}]	0	3	3	Pat_50_6.30012.30012.3	1055.67	0	83.3542	85.7332	0	-1.30087	FALSE	0.0828984	0.100809	0.00982697	45141.2	48196.9	20856.9	25903.7	36202.5	37280	ENSG00000127314	1	pat50	NA	NA	NA	NA	NA	NA	NA	NA	NA
GLSKIER	K	A	7	[{'location': 0, 'monoisotopicMassDelta': 229.1629, 'name': 'TMT6plex'}, {'location': 4, 'monoisotopicMassDelta': 229.1629, 'name': 'TMT6plex'}]	1	1	3	Pat_50_6.30095.30095.3	1259.8	0	83.555	98.11	0	0.872072	FALSE	0.0842927	0.100809	0.00982697	817736	925858	247618	360430	365148	452664	ENSG00000174437	1	pat50	NA	NA	NA	NA	NA	NA	NA	NA	NA
TLCQYK	K	F	6	[{'location': 0, 'monoisotopicMassDelta': 229.1629, 'name': 'TMT6plex'}, {'location': 3, 'monoisotopicMassDelta': 57.021463735, 'name': 'Carbamidomethyl'}, {'location': 6, 'monoisotopicMassDelta': 229.1629, 'name': 'TMT6plex'}]	0	1	2	Pat_50_6.32745.32745.2	1269.72	0	90.0524	97.8652	0	1.63438	FALSE	0.0826707	0.100809	0.00982697	114349	143748	115145	120613	247980	284437	ENSG00000135905	1	pat50	NA	NA	NA	NA	NA	NA	NA	NA	NA
KEIPAK	R	I	6	[{'location': 0, 'monoisotopicMassDelta': 229.1629, 'name': 'TMT6plex'}, {'location': 1, 'monoisotopicMassDelta': 229.1629, 'name': 'TMT6plex'}, {'location': 6, 'monoisotopicMassDelta': 229.1629, 'name': 'TMT6plex'}]	1	3	3	Pat_50_6.33405.33405.3	1371.91	0	91.6683	96.6125	0	1.20121	FALSE	0.0838397	0.100809	0.00982697	1.1495e+06	1.09211e+06	987647	1068069	1.4016e+06	1.34585e+06	ENSG00000169567	1	pat50	NA	NA	NA	NA	NA	NA	NA	NA	NA
SVLGGK	R	K	6	[{'location': 0, 'monoisotopicMassDelta': 229.1629, 'name': 'TMT6plex'}, {'location': 6, 'monoisotopicMassDelta': 229.1629, 'name': 'TMT6plex'}]	0	5	2	Pat_50_6.33770.33770.2	1017.66	0	92.5662	104.292	0	1.43943	FALSE	0.0828003	0.100809	0.00982697	983960	1.23167e+06	2.92686e+06	3.06844e+06	1.75861e+06	1.765e+06	ENSG00000065534	1	pat50	NA	NA	NA	NA	NA	NA	NA	NA	NA
AEKTLSYYQAR	K	L	11	[{'location': 0, 'monoisotopicMassDelta': 229.1629, 'name': 'TMT6plex'}, {'location': 3, 'monoisotopicMassDelta': 229.1629, 'name': 'TMT6plex'}]	1	1	3	Pat_50_6.33776.33776.3	1787	0	92.5797	101.041	2	2.01844	FALSE	0.0831374	0.100809	0.00982697	145481	159505	291651	332263	655428	766919	ENSG00000170959	1	pat50	NA	NA	NA	NA	NA	NA	NA	NA	NA
DTLGKPAAK	K	D	9	[{'location': 0, 'monoisotopicMassDelta': 229.1629, 'name': 'TMT6plex'}, {'location': 5, 'monoisotopicMassDelta': 229.1629, 'name': 'TMT6plex'}, {'location': 9, 'monoisotopicMassDelta': 229.1629, 'name': 'TMT6plex'}]	0	1	3	Pat_50_6.35196.35196.3	1587	0	96.0901	104.35	1	-2.49802	FALSE	0.0838092	0.100809	0.00982697	412098	463618	430517	433260	825899	833182	ENSG00000163389	1	pat50	NA	NA	NA	NA	NA	NA	NA	NA	NA
YHPDVPYVKR	K	V	10	[{'location': 0, 'monoisotopicMassDelta': 229.1629, 'name': 'TMT6plex'}, {'location': 9, 'monoisotopicMassDelta': 229.1629, 'name': 'TMT6plex'}]	1	1	4	Pat_50_6.36366.36366.4	1730.99	0	98.9864	85.0666	0	1.12833	FALSE	0.0833635	0.100809	0.00982697	326218	331035	88713.7	95591	211305	220398	ENSG00000004939	1	pat50	NA	NA	NA	NA	NA	NA	NA	NA	NA
STLDQVKK	R	R	8	[{'location': 0, 'monoisotopicMassDelta': 229.1629, 'name': 'TMT6plex'}, {'location': 7, 'monoisotopicMassDelta': 229.1629, 'name': 'TMT6plex'}, {'location': 8, 'monoisotopicMassDelta': 229.1629, 'name': 'TMT6plex'}]	1	1	3	Pat_50_6.36432.36432.3	1605.01	0	99.157	105.56	0	2.05351	FALSE	0.0830376	0.100809	0.00982697	371107	479020	406556	430618	704721	757876	ENSG00000146007	1	pat50	NA	NA	NA	NA	NA	NA	NA	NA	NA
IDIQAK	K	R	6	[{'location': 0, 'monoisotopicMassDelta': 229.1629, 'name': 'TMT6plex'}, {'location': 6, 'monoisotopicMassDelta': 229.1629, 'name': 'TMT6plex'}]	0	2	3	Pat_50_6.37454.37454.3	1144.72	0	101.688	108.807	0	-0.0799781	FALSE	0.0837152	0.100809	0.00982697	29001.4	29504.6	79723.8	95434.5	32106.3	39971.1	ENSG00000163006	1	pat50	NA	NA	NA	NA	NA	NA	NA	NA	NA
SCVIVLR	K	I	7	[{'location': 0, 'monoisotopicMassDelta': 229.1629, 'name': 'TMT6plex'}, {'location': 2, 'monoisotopicMassDelta': 57.021463735, 'name': 'Carbamidomethyl'}]	0	1	2	Pat_50_6.38455.38455.2	1074.64	0	104.181	131.198	1	-0.622024	FALSE	0.0831041	0.100809	0.00982697	1.26815e+06	1.36604e+06	2370398	2717521	1.81292e+06	1.95151e+06	ENSG00000165209	1	pat50	NA	NA	NA	NA	NA	NA	NA	NA	NA
LYAVEK	K	N	6	[{'location': 0, 'monoisotopicMassDelta': 229.1629, 'name': 'TMT6plex'}, {'location': 6, 'monoisotopicMassDelta': 229.1629, 'name': 'TMT6plex'}]	0	1	2	Pat_50_6.40425.40425.2	1179.73	0	109.052	118.76	0	3.41462	FALSE	0.0828933	0.100809	0.00982697	445307	450238	440018	441955	479877	536374	ENSG00000100462	1	pat50	NA	NA	NA	NA	NA	NA	NA	NA	NA
IGELSLK	R	L	7	[{'location': 0, 'monoisotopicMassDelta': 229.1629, 'name': 'TMT6plex'}, {'location': 7, 'monoisotopicMassDelta': 229.1629, 'name': 'TMT6plex'}]	0	1	2	Pat_50_6.48144.48144.2	1216.78	0	130.393	140.944	0	4.31387	FALSE	0.0846589	0.100809	0.00982697	44215.7	40773	39205.1	44869.8	103330	113514	ENSG00000126870	1	pat50	NA	NA	NA	NA	NA	NA	NA	NA	NA
FGEILK	K	R	6	[{'location': 0, 'monoisotopicMassDelta': 229.1629, 'name': 'TMT6plex'}, {'location': 6, 'monoisotopicMassDelta': 229.1629, 'name': 'TMT6plex'}]	0	1	2	Pat_50_6.49331.49331.2	1163.73	0	133.47	145.94	0	3.25176	FALSE	0.0852612	0.100809	0.00982697	17406	16075.7	62608.9	28976.1	90992.1	105906	ENSG00000156110	1	pat50	NA	NA	NA	NA	NA	NA	NA	NA	NA
LAVAHK	R	K	6	[{'location': 0, 'monoisotopicMassDelta': 229.1629, 'name': 'TMT6plex'}, {'location': 6, 'monoisotopicMassDelta': 229.1629, 'name': 'TMT6plex'}]	0	5	3	Pat_50_7.27975.27975.3	1095.72	0	104.274	94.9209	0	3.59287	FALSE	0.0826666	0.100809	0.00982697	968.006	1977.65	1608.96	1794.9	4692.88	6042.12	ENSG00000164199	1	pat50	NA	NA	NA	NA	NA	NA	NA	NA	NA
VIQQSVR	R	T	7	[{'location': 0, 'monoisotopicMassDelta': 229.1629, 'name': 'TMT6plex'}]	0	1	2	Pat_50_7.29471.29471.2	1057.64	0	109.248	95.3353	0	0	FALSE	0.0840595	0.100809	0.00982697	4855.45	6201.6	5795.83	3731.41	8098.75	9726.98	ENSG00000116584	1	pat50	NA	NA	NA	NA	NA	NA	NA	NA	NA
VIAGAR	R	A	6	[{'location': 0, 'monoisotopicMassDelta': 229.1629, 'name': 'TMT6plex'}]	0	3	2	Pat_50_7.39177.39177.2	814.523	0	151.887	92.4364	0	0.524536	FALSE	0.0837476	0.100809	0.00982697	30865.2	42764	19718.4	19712.9	38997.9	42060.8	ENSG00000107562	1	pat50	NA	NA	NA	NA	NA	NA	NA	NA	NA
IQQITR	R	D	6	[{'location': 0, 'monoisotopicMassDelta': 229.1629, 'name': 'TMT6plex'}]	0	1	2	Pat_50_7.40188.40188.2	986.608	0	154.461	88.789	0	-0.247455	FALSE	0.082846	0.100809	0.00982697	221470	236877	105818	182904	120626	145817	ENSG00000115677	1	pat50	NA	NA	NA	NA	NA	NA	NA	NA	NA
AVITAS	K	-	6	[{'location': 0, 'monoisotopicMassDelta': 229.1629, 'name': 'TMT6plex'}]	0	1	2	Pat_50_7.41425.41425.2	789.48	0	157.589	109.048	2	-0.765674	FALSE	0.082611	0.100809	0.00982697	75052.2	84369.3	45377.8	64075.8	65350.5	70641.6	ENSG00000197937	1	pat50	NA	NA	NA	NA	NA	NA	NA	NA	NA
VPGITR	K	D	6	[{'location': 0, 'monoisotopicMassDelta': 229.1629, 'name': 'TMT6plex'}]	0	1	2	Pat_50_7.42453.42453.2	870.549	0	160.188	89.269	0	1.05167	FALSE	0.0833025	0.100809	0.00982697	140341	143184	160028	178438	56679	64013.1	ENSG00000005469	1	pat50	NA	NA	NA	NA	NA	NA	NA	NA	NA
MAPALR	K	K	6	[{'location': 0, 'monoisotopicMassDelta': 229.1629, 'name': 'TMT6plex'}]	0	2	2	Pat_50_7.43585.43585.2	886.526	0	163.053	100.743	0	0.0688476	FALSE	0.0843544	0.100809	0.00982697	107645	107485	25863.7	38111.6	21590.9	23381.2	ENSG00000115286	1	pat50	NA	NA	NA	NA	NA	NA	NA	NA	NA
QVIVMK	K	R	6	[{'location': 0, 'monoisotopicMassDelta': 229.1629, 'name': 'TMT6plex'}, {'location': 5, 'monoisotopicMassDelta': 15.99491463, 'name': 'Oxidation'}, {'location': 6, 'monoisotopicMassDelta': 229.1629, 'name': 'TMT6plex'}]	0	2	2	Pat_50_7.46009.46009.2	1190.75	0	169.158	132.973	0	5.33082	FALSE	0.0838211	0.100809	0.00982697	41228.4	38006.5	38310.6	31703.1	34946.8	37415.8	ENSG00000112992	1	pat50	NA	NA	NA	NA	NA	NA	NA	NA	NA
AMMSEFCTQGAEMCR	K	R	15	[{'location': 0, 'monoisotopicMassDelta': 229.1629, 'name': 'TMT6plex'}, {'location': 2, 'monoisotopicMassDelta': 15.99491463, 'name': 'Oxidation'}, {'location': 7, 'monoisotopicMassDelta': 57.021463735, 'name': 'Carbamidomethyl'}, {'location': 14, 'monoisotopicMassDelta': 57.021463735, 'name': 'Carbamidomethyl'}]	0	7	5	Pat_50_7.48542.48542.5	2052.84	0	175.485	116.341	1	-2.19874	FALSE	0.0827425	0.100809	0.00982697	5535712	4749125	8.11975e+06	20215488	379685	489380	ENSG00000168306	1	pat50	NA	NA	NA	NA	NA	NA	NA	NA	NA
LQLQPK	K	P	6	[{'location': 0, 'monoisotopicMassDelta': 229.1629, 'name': 'TMT6plex'}, {'location': 6, 'monoisotopicMassDelta': 229.1629, 'name': 'TMT6plex'}]	0	1	2	Pat_50_7.51060.51060.2	1183.77	0	181.606	119.263	0	5.05288	FALSE	0.0829761	0.100809	0.00982697	373655	355043	1.48395e+06	895810	3.13876e+06	3.10727e+06	ENSG00000119471	1	pat50	NA	NA	NA	NA	NA	NA	NA	NA	NA
HYQDCMEDMDGR	K	A	12	[{'location': 0, 'monoisotopicMassDelta': 229.1629, 'name': 'TMT6plex'}, {'location': 5, 'monoisotopicMassDelta': 57.021463735, 'name': 'Carbamidomethyl'}, {'location': 6, 'monoisotopicMassDelta': 15.99491463, 'name': 'Oxidation'}, {'location': 9, 'monoisotopicMassDelta': 15.99491463, 'name': 'Oxidation'}]	0	27	5	Pat_50_7.60436.60436.5	1816.7	0	206.203	50.3412	-1	0.972689	FALSE	0.0849958	0.100809	0.00982697	167987	173395	47801.3	79272.8	155008	175764	ENSG00000144843	1	pat50	NA	NA	NA	NA	NA	NA	NA	NA	NA
AAQALR	K	L	6	[{'location': 0, 'monoisotopicMassDelta': 229.1629, 'name': 'TMT6plex'}]	0	1	2	Pat_50_8.38866.38866.2	857.529	0	177.094	82.2299	0	1.77939	FALSE	0.0847928	0.100809	0.00982697	52147.7	73244	52812.5	60295	32469.7	37199	ENSG00000167880	1	pat50	NA	NA	NA	NA	NA	NA	NA	NA	NA
IQYMAR	K	G	6	[{'location': 0, 'monoisotopicMassDelta': 229.1629, 'name': 'TMT6plex'}]	0	1	2	Pat_50_8.40701.40701.2	1009.56	0	181.752	93.2477	0	3.80881	FALSE	0.0850387	0.100809	0.00982697	119830	129656	137025	141820	212571	284145	ENSG00000111801	1	pat50	NA	NA	NA	NA	NA	NA	NA	NA	NA
APGFAQMLK	K	E	9	[{'location': 0, 'monoisotopicMassDelta': 229.1629, 'name': 'TMT6plex'}, {'location': 7, 'monoisotopicMassDelta': 15.99491463, 'name': 'Oxidation'}, {'location': 9, 'monoisotopicMassDelta': 229.1629, 'name': 'TMT6plex'}]	0	1	2	Pat_50_8.41293.41293.2	1435.83	0	183.21	142.865	0	6.20628	FALSE	0.0843765	0.100809	0.00982697	488846	461819	958086	875298	1.09275e+06	1.31519e+06	ENSG00000156261	1	pat50	NA	NA	NA	NA	NA	NA	NA	NA	NA
TEADGK	R	S	6	[{'location': 0, 'monoisotopicMassDelta': 229.1629, 'name': 'TMT6plex'}, {'location': 6, 'monoisotopicMassDelta': 229.1629, 'name': 'TMT6plex'}]	0	1	2	Pat_105_1.12201.12201.2	1077.61	0	34.2664	50.0002	1	-0.0539172	FALSE	0.0662247	0.0655102	0.00978253	874558	485276	1.37036e+06	802316	499642	1317161	ENSG00000167136	1	pat105	NA	NA	NA	NA	NA	NA	NA	NA	NA
EVSVGAR	K	K	7	[{'location': 0, 'monoisotopicMassDelta': 229.1629, 'name': 'TMT6plex'}]	0	2	2	Pat_105_1.16814.16814.2	945.545	0	45.6133	61.3506	0	3.80847	FALSE	0.0662557	0.0655102	0.00978253	1.56497e+06	1.34389e+06	1.30142e+06	1.42074e+06	1.33265e+06	1.43247e+06	ENSG00000052749	1	pat105	NA	NA	NA	NA	NA	NA	NA	NA	NA
AEVHDAK	R	Q	7	[{'location': 0, 'monoisotopicMassDelta': 229.1629, 'name': 'TMT6plex'}, {'location': 7, 'monoisotopicMassDelta': 229.1629, 'name': 'TMT6plex'}]	0	1	3	Pat_105_1.19869.19869.3	1226.7	0	53.0598	55.5981	0	0.298533	FALSE	0.0662942	0.0655102	0.00978253	116952	130934	128444	123963	130414	109463	ENSG00000198089	1	pat105	NA	NA	NA	NA	NA	NA	NA	NA	NA
EIEVQR	K	R	6	[{'location': 0, 'monoisotopicMassDelta': 229.1629, 'name': 'TMT6plex'}]	0	1	2	Pat_105_1.21563.21563.2	1001.57	0	57.2361	71.5993	0	2.43758	FALSE	0.0657235	0.0655102	0.00978253	581422	425131	385755	551940	445134	375156	ENSG00000186094	1	pat105	NA	NA	NA	NA	NA	NA	NA	NA	NA
RQEEEEVVRK	K	E	10	[{'location': 0, 'monoisotopicMassDelta': 229.1629, 'name': 'TMT6plex'}, {'location': 10, 'monoisotopicMassDelta': 229.1629, 'name': 'TMT6plex'}]	2	1	4	Pat_105_1.21639.21639.4	1759	0	57.4214	63.2365	0	1.24916	FALSE	0.065374	0.0655102	0.00978253	84346.4	58377.1	55388.4	85063.9	66399.2	80085.9	ENSG00000149658	1	pat105	NA	NA	NA	NA	NA	NA	NA	NA	NA
EVTCEISR	K	Y	8	[{'location': 0, 'monoisotopicMassDelta': 229.1629, 'name': 'TMT6plex'}, {'location': 4, 'monoisotopicMassDelta': 57.021463735, 'name': 'Carbamidomethyl'}]	0	1	2	Pat_105_1.22907.22907.2	1221.62	0	60.6011	74.2635	0	8.29375	FALSE	0.0665514	0.0655102	0.00978253	612197	508399	711572	592116	522170	705306	ENSG00000139192	1	pat105	NA	NA	NA	NA	NA	NA	NA	NA	NA
LEKEEEEIR	K	A	9	[{'location': 0, 'monoisotopicMassDelta': 229.1629, 'name': 'TMT6plex'}, {'location': 3, 'monoisotopicMassDelta': 229.1629, 'name': 'TMT6plex'}]	1	2	3	Pat_105_1.38684.38684.3	1631.91	0	100.127	102.375	0	2.24406	FALSE	0.0659084	0.0655102	0.00978253	544851	385270	466569	565268	385496	436279	ENSG00000158806	1	pat105	NA	NA	NA	NA	NA	NA	NA	NA	NA
TMDDMGR	R	E	7	[{'location': 0, 'monoisotopicMassDelta': 229.1629, 'name': 'TMT6plex'}, {'location': 5, 'monoisotopicMassDelta': 15.99491463, 'name': 'Oxidation'}]	0	1	2	Pat_105_2.16096.16096.2	1069.47	0	44.3043	58.4054	0	-1.14141	FALSE	0.0654729	0.0655102	0.00978253	114655	126589	148995	123945	119196	149495	ENSG00000069535	1	pat105	NA	NA	NA	NA	NA	NA	NA	NA	NA
DSVSEK	K	T	6	[{'location': 0, 'monoisotopicMassDelta': 229.1629, 'name': 'TMT6plex'}, {'location': 6, 'monoisotopicMassDelta': 229.1629, 'name': 'TMT6plex'}]	0	2	2	Pat_105_2.16450.16450.2	1121.63	0	45.1975	59.6584	0	2.82965	FALSE	0.0656575	0.0655102	0.00978253	716173	685295	1.27776e+06	758805	671199	1133271	ENSG00000156170	1	pat105	NA	NA	NA	NA	NA	NA	NA	NA	NA
QGLVDR	R	A	6	[{'location': 0, 'monoisotopicMassDelta': 229.1629, 'name': 'TMT6plex'}]	0	1	2	Pat_105_2.16593.16593.2	915.534	0	45.5534	67.0485	0	-1.99999	FALSE	0.0655152	0.0655102	0.00978253	245500	330233	274520	240850	343001	257289	ENSG00000130702	1	pat105	NA	NA	NA	NA	NA	NA	NA	NA	NA
SVEEGK	K	I	6	[{'location': 0, 'monoisotopicMassDelta': 229.1629, 'name': 'TMT6plex'}, {'location': 6, 'monoisotopicMassDelta': 229.1629, 'name': 'TMT6plex'}]	0	2	2	Pat_105_2.17553.17553.2	1105.64	0	47.9762	60.9848	0	3.53303	FALSE	0.0662032	0.0655102	0.00978253	191668	142879	136325	183212	149150	128345	ENSG00000169895	1	pat105	NA	NA	NA	NA	NA	NA	NA	NA	NA
DTSLYR	K	P	6	[{'location': 0, 'monoisotopicMassDelta': 229.1629, 'name': 'TMT6plex'}]	0	1	2	Pat_105_2.17815.17815.2	982.529	0	48.6267	63.554	0	-2.04998	FALSE	0.0666095	0.0655102	0.00978253	303627	282762	168634	272235	276819	184403	ENSG00000175166	1	pat105	NA	NA	NA	NA	NA	NA	NA	NA	NA
VCLSPR	R	R	6	[{'location': 0, 'monoisotopicMassDelta': 229.1629, 'name': 'TMT6plex'}, {'location': 2, 'monoisotopicMassDelta': 57.021463735, 'name': 'Carbamidomethyl'}]	0	2	2	Pat_105_2.26057.26057.2	959.542	0	69.3183	70.3628	0	5.72477	FALSE	0.0653512	0.0655102	0.00978253	325539	255027	219395	311500	233270	219744	ENSG00000116127	1	pat105	NA	NA	NA	NA	NA	NA	NA	NA	NA
LDSEAVPR	K	A	8	[{'location': 0, 'monoisotopicMassDelta': 229.1629, 'name': 'TMT6plex'}]	0	1	2	Pat_105_2.32212.32212.2	1114.62	0	84.7109	84.7308	0	5.14733	FALSE	0.0660892	0.0655102	0.00978253	144829	156843	124818	149020	157806	121594	ENSG00000089639	1	pat105	NA	NA	NA	NA	NA	NA	NA	NA	NA
AEYDLTTR	M	I	8	[{'location': 0, 'monoisotopicMassDelta': 229.1629, 'name': 'TMT6plex'}]	0	1	2	Pat_105_2.33228.33228.2	1196.62	0	87.2782	77.7033	0	4.28451	FALSE	0.0653318	0.0655102	0.00978253	82948.6	200484	137319	91618.4	205305	130157	ENSG00000104408	1	pat105	NA	NA	NA	NA	NA	NA	NA	NA	NA
EIKNDR	R	G	6	[{'location': 0, 'monoisotopicMassDelta': 229.1629, 'name': 'TMT6plex'}, {'location': 3, 'monoisotopicMassDelta': 229.1629, 'name': 'TMT6plex'}]	1	1	3	Pat_105_3.14082.14082.3	1231.73	0	42.2925	53.7028	0	0.817615	FALSE	0.0660909	0.0655102	0.00978253	146125	92694.3	145917	149052	97282.9	138804	ENSG00000108094	1	pat105	NA	NA	NA	NA	NA	NA	NA	NA	NA
TSVSEK	K	S	6	[{'location': 0, 'monoisotopicMassDelta': 229.1629, 'name': 'TMT6plex'}, {'location': 6, 'monoisotopicMassDelta': 229.1629, 'name': 'TMT6plex'}]	0	2	2	Pat_105_3.16712.16712.2	1107.65	0	48.8401	57.8509	0	8.04505	FALSE	0.0654039	0.0655102	0.00978253	2.80171e+06	1080978	860457	2.66343e+06	1.05443e+06	769801	ENSG00000159166	1	pat105	NA	NA	NA	NA	NA	NA	NA	NA	NA
CVESAK	R	I	6	[{'location': 0, 'monoisotopicMassDelta': 229.1629, 'name': 'TMT6plex'}, {'location': 1, 'monoisotopicMassDelta': 57.021463735, 'name': 'Carbamidomethyl'}, {'location': 6, 'monoisotopicMassDelta': 229.1629, 'name': 'TMT6plex'}]	0	1	2	Pat_105_3.18354.18354.2	1150.64	0	52.9172	61.9337	0	5.94098	FALSE	0.06532	0.0655102	0.00978253	210521	276963	288078	221713	280534	280705	ENSG00000034713	1	pat105	NA	NA	NA	NA	NA	NA	NA	NA	NA
ELAGAK	K	V	6	[{'location': 0, 'monoisotopicMassDelta': 229.1629, 'name': 'TMT6plex'}, {'location': 6, 'monoisotopicMassDelta': 229.1629, 'name': 'TMT6plex'}]	0	8	2	Pat_105_3.24388.24388.2	1045.65	0	67.7887	80.9118	0	4.66963	FALSE	0.0662052	0.0655102	0.00978253	1.09638e+07	9.17735e+06	5.89964e+06	1.00025e+07	9.03301e+06	5.47148e+06	ENSG00000110395	1	pat105	NA	NA	NA	NA	NA	NA	NA	NA	NA
LEDISEEDIWEYK	M	S	13	[{'location': 0, 'monoisotopicMassDelta': 229.1629, 'name': 'TMT6plex'}, {'location': 13, 'monoisotopicMassDelta': 229.1629, 'name': 'TMT6plex'}]	0	1	3	Pat_105_3.59956.59956.3	2126.08	0	158.075	166.54	1	-0.745023	FALSE	0.0666008	0.0655102	0.00978253	52384.4	50564.5	53732.9	52395.6	49353.9	49204	ENSG00000198924	1	pat105	NA	NA	NA	NA	NA	NA	NA	NA	NA
TEGTPNQGKK	K	A	10	[{'location': 0, 'monoisotopicMassDelta': 229.1629, 'name': 'TMT6plex'}, {'location': 9, 'monoisotopicMassDelta': 229.1629, 'name': 'TMT6plex'}, {'location': 10, 'monoisotopicMassDelta': 229.1629, 'name': 'TMT6plex'}]	1	1	3	Pat_105_4.17585.17585.3	1746.02	0	55.6768	52.6345	1	5.69961	FALSE	0.0661112	0.0655102	0.00978253	149930	123168	377656	143511	79802.2	366683	ENSG00000125844	1	pat105	NA	NA	NA	NA	NA	NA	NA	NA	NA
SKEVPEAR	K	A	8	[{'location': 0, 'monoisotopicMassDelta': 229.1629, 'name': 'TMT6plex'}, {'location': 2, 'monoisotopicMassDelta': 229.1629, 'name': 'TMT6plex'}]	1	1	3	Pat_105_4.17900.17900.3	1372.81	0	56.4637	59.9717	0	0.13338	FALSE	0.065411	0.0655102	0.00978253	559957	823611	326480	584194	784445	329649	ENSG00000084674	1	pat105	NA	NA	NA	NA	NA	NA	NA	NA	NA
AAEVVK	K	N	6	[{'location': 0, 'monoisotopicMassDelta': 229.1629, 'name': 'TMT6plex'}, {'location': 6, 'monoisotopicMassDelta': 229.1629, 'name': 'TMT6plex'}]	0	1	2	Pat_105_4.25867.25867.2	1073.69	0	76.0043	86.8974	0	0.227386	FALSE	0.0654518	0.0655102	0.00978253	1423161	842930	1.13144e+06	1.43906e+06	855997	1.24295e+06	ENSG00000113810	1	pat105	NA	NA	NA	NA	NA	NA	NA	NA	NA
DGLPQK	K	S	6	[{'location': 0, 'monoisotopicMassDelta': 229.1629, 'name': 'TMT6plex'}, {'location': 6, 'monoisotopicMassDelta': 229.1629, 'name': 'TMT6plex'}]	0	1	3	Pat_105_4.29367.29367.3	1114.68	0	84.6138	73.7339	0	-0.082134	FALSE	0.0662592	0.0655102	0.00978253	76676	163221	159670	79624.4	164524	146128	ENSG00000172403	1	pat105	NA	NA	NA	NA	NA	NA	NA	NA	NA
VNEIAK	K	H	6	[{'location': 0, 'monoisotopicMassDelta': 229.1629, 'name': 'TMT6plex'}, {'location': 6, 'monoisotopicMassDelta': 229.1629, 'name': 'TMT6plex'}]	0	1	2	Pat_105_4.33056.33056.2	1130.71	0	93.6076	88.9781	1	5.5625	FALSE	0.0666111	0.0655102	0.00978253	2.70247e+06	2.2698e+06	2.8887e+06	2.49596e+06	2.46026e+06	2.68499e+06	ENSG00000175203	1	pat105	NA	NA	NA	NA	NA	NA	NA	NA	NA
YGDAFIR	K	G	7	[{'location': 0, 'monoisotopicMassDelta': 229.1629, 'name': 'TMT6plex'}]	0	1	2	Pat_105_4.34060.34060.2	1069.58	0	96.0583	95.6847	0	0.11413	FALSE	0.0660379	0.0655102	0.00978253	1.29079e+06	10813431	1.20047e+06	1.43807e+06	10114488	1.20155e+06	ENSG00000164167	1	pat105	NA	NA	NA	NA	NA	NA	NA	NA	NA
DVIGLR	K	I	6	[{'location': 0, 'monoisotopicMassDelta': 229.1629, 'name': 'TMT6plex'}]	0	3	2	Pat_105_4.34071.34071.2	900.559	0	96.0857	96.7958	0	0.948846	FALSE	0.066621	0.0655102	0.00978253	707096	570089	663185	671258	555570	606096	ENSG00000122218	1	pat105	NA	NA	NA	NA	NA	NA	NA	NA	NA
VEPYGENFNK	R	A	10	[{'location': 0, 'monoisotopicMassDelta': 229.1629, 'name': 'TMT6plex'}, {'location': 10, 'monoisotopicMassDelta': 229.1629, 'name': 'TMT6plex'}]	0	3	2	Pat_105_4.39453.39453.2	1653.88	0	109.202	103.267	0	3.83805	FALSE	0.0666434	0.0655102	0.00978253	475887	950788	391211	479591	974285	365214	ENSG00000110244	1	pat105	NA	NA	NA	NA	NA	NA	NA	NA	NA
EPATINYPFEK	R	G	11	[{'location': 0, 'monoisotopicMassDelta': 229.1629, 'name': 'TMT6plex'}, {'location': 11, 'monoisotopicMassDelta': 229.1629, 'name': 'TMT6plex'}]	0	1	2	Pat_105_4.47177.47177.2	1765.97	0	128.996	125.251	-1	-0.796585	FALSE	0.0659472	0.0655102	0.00978253	103355	72172	61438.7	103202	73785.5	55317.2	ENSG00000110717	1	pat105	NA	NA	NA	NA	NA	NA	NA	NA	NA
LNSQSK	R	R	6	[{'location': 0, 'monoisotopicMassDelta': 229.1629, 'name': 'TMT6plex'}, {'location': 6, 'monoisotopicMassDelta': 229.1629, 'name': 'TMT6plex'}]	0	2	2	Pat_105_5.20711.20711.2	1133.68	0	58.484	59.7479	0	2.90725	FALSE	0.065356	0.0655102	0.00978253	735248	445484	586397	660793	431855	555599	ENSG00000204843	1	pat105	NA	NA	NA	NA	NA	NA	NA	NA	NA
GAVVAK	R	V	6	[{'location': 0, 'monoisotopicMassDelta': 229.1629, 'name': 'TMT6plex'}, {'location': 6, 'monoisotopicMassDelta': 229.1629, 'name': 'TMT6plex'}]	0	8	2	Pat_105_5.24772.24772.2	1001.66	0	68.4122	80.4365	0	0.0609338	FALSE	0.066315	0.0655102	0.00978253	593438	407750	459515	525677	418436	407327	ENSG00000132702	1	pat105	NA	NA	NA	NA	NA	NA	NA	NA	NA
KLLETER	K	K	7	[{'location': 0, 'monoisotopicMassDelta': 229.1629, 'name': 'TMT6plex'}, {'location': 1, 'monoisotopicMassDelta': 229.1629, 'name': 'TMT6plex'}]	1	1	3	Pat_105_5.30703.30703.3	1345.83	0	83.0794	94.096	0	7.75505	FALSE	0.06541	0.0655102	0.00978253	199268	158525	208118	180614	143418	179228	ENSG00000203485	1	pat105	NA	NA	NA	NA	NA	NA	NA	NA	NA
KDYDTLSK	R	C	8	[{'location': 0, 'monoisotopicMassDelta': 229.1629, 'name': 'TMT6plex'}, {'location': 1, 'monoisotopicMassDelta': 229.1629, 'name': 'TMT6plex'}, {'location': 8, 'monoisotopicMassDelta': 229.1629, 'name': 'TMT6plex'}]	1	1	3	Pat_105_5.35409.35409.3	1655.97	0	94.7366	88.5783	0	3.31719	FALSE	0.0659631	0.0655102	0.00978253	545819	282227	417650	503337	253060	386156	ENSG00000006453	1	pat105	NA	NA	NA	NA	NA	NA	NA	NA	NA
IQEIQK	R	A	6	[{'location': 0, 'monoisotopicMassDelta': 229.1629, 'name': 'TMT6plex'}, {'location': 6, 'monoisotopicMassDelta': 229.1629, 'name': 'TMT6plex'}]	0	1	2	Pat_105_5.38886.38886.2	1215.76	0	103.236	93.9166	0	4.11667	FALSE	0.0653989	0.0655102	0.00978253	1.20691e+06	1637258	642796	1.04046e+06	1.65622e+06	606363	ENSG00000136448	1	pat105	NA	NA	NA	NA	NA	NA	NA	NA	NA
IAENFK	R	V	6	[{'location': 0, 'monoisotopicMassDelta': 229.1629, 'name': 'TMT6plex'}, {'location': 6, 'monoisotopicMassDelta': 229.1629, 'name': 'TMT6plex'}]	0	1	3	Pat_105_5.40811.40811.3	1178.71	0	107.942	103.823	0	1.70879	FALSE	0.0655998	0.0655102	0.00978253	54303.7	66567.3	57669.9	51524.9	65325.5	48031.2	ENSG00000085662	1	pat105	NA	NA	NA	NA	NA	NA	NA	NA	NA
ELSFIR	K	A	6	[{'location': 0, 'monoisotopicMassDelta': 229.1629, 'name': 'TMT6plex'}]	0	1	2	Pat_105_5.44019.44019.2	992.586	0	115.773	113.01	0	2.7671	FALSE	0.0664198	0.0655102	0.00978253	436616	403859	317037	420556	371514	293568	ENSG00000170542	1	pat105	NA	NA	NA	NA	NA	NA	NA	NA	NA
ALELNPK	R	H	7	[{'location': 0, 'monoisotopicMassDelta': 229.1629, 'name': 'TMT6plex'}, {'location': 7, 'monoisotopicMassDelta': 229.1629, 'name': 'TMT6plex'}]	0	1	3	Pat_105_5.44113.44113.3	1241.77	0	116.004	110.217	0	2.433	FALSE	0.0656672	0.0655102	0.00978253	62711.6	62367.7	61202.9	64514.9	63046.3	54921.4	ENSG00000139324	1	pat105	NA	NA	NA	NA	NA	NA	NA	NA	NA
IEILAPPNGSVPGDR	K	I	15	[{'location': 0, 'monoisotopicMassDelta': 229.1629, 'name': 'TMT6plex'}]	0	1	2	Pat_105_5.53359.53359.2	1762.98	0	139.455	131.66	0	9.41677	FALSE	0.0664208	0.0655102	0.00978253	41311.7	39424.8	42056.6	42374.7	36593.6	39122	ENSG00000164022	1	pat105	NA	NA	NA	NA	NA	NA	NA	NA	NA
IQGAQK	K	E	6	[{'location': 0, 'monoisotopicMassDelta': 229.1629, 'name': 'TMT6plex'}, {'location': 6, 'monoisotopicMassDelta': 229.1629, 'name': 'TMT6plex'}]	0	2	2	Pat_105_6.20124.20124.2	1101.69	0	63.8383	64.3671	0	2.54846	FALSE	0.0660381	0.0655102	0.00978253	180355	105374	130083	175723	91627	116603	ENSG00000173230	1	pat105	NA	NA	NA	NA	NA	NA	NA	NA	NA
KYELGR	R	P	6	[{'location': 0, 'monoisotopicMassDelta': 229.1629, 'name': 'TMT6plex'}, {'location': 1, 'monoisotopicMassDelta': 229.1629, 'name': 'TMT6plex'}]	1	4	3	Pat_105_6.21965.21965.3	1222.74	0	68.3532	65.8673	1	1.10056	FALSE	0.0661504	0.0655102	0.00978253	3.17398e+06	2136482	1964051	2.9396e+06	2135967	1.70534e+06	ENSG00000142937	1	pat105	NA	NA	NA	NA	NA	NA	NA	NA	NA
IASLAR	K	Q	6	[{'location': 0, 'monoisotopicMassDelta': 229.1629, 'name': 'TMT6plex'}]	0	2	2	Pat_105_6.28432.28432.2	858.549	0	84.3171	85.2757	0	0.63982	FALSE	0.0654179	0.0655102	0.00978253	2.93256e+06	6.7538e+06	4962082	2.87438e+06	6.73715e+06	4.94534e+06	ENSG00000144554	1	pat105	NA	NA	NA	NA	NA	NA	NA	NA	NA
LSTALAR	R	L	7	[{'location': 0, 'monoisotopicMassDelta': 229.1629, 'name': 'TMT6plex'}]	0	1	2	Pat_105_6.31906.31906.2	959.597	0	92.808	90.0889	0	3.24386	FALSE	0.0660737	0.0655102	0.00978253	2.60292e+06	1545232	1.94587e+06	2.33775e+06	1.48148e+06	1.796e+06	ENSG00000166508	1	pat105	NA	NA	NA	NA	NA	NA	NA	NA	NA
SGPVAGIK	R	T	8	[{'location': 0, 'monoisotopicMassDelta': 229.1629, 'name': 'TMT6plex'}, {'location': 8, 'monoisotopicMassDelta': 229.1629, 'name': 'TMT6plex'}]	0	1	2	Pat_105_6.35005.35005.2	1185.75	0	100.337	88.3222	1	2.73059	FALSE	0.0662771	0.0655102	0.00978253	777050	2.20298e+06	1.63889e+06	729419	2.3583e+06	1.42655e+06	ENSG00000152818	1	pat105	NA	NA	NA	NA	NA	NA	NA	NA	NA
SLQWDK	K	V	6	[{'location': 0, 'monoisotopicMassDelta': 229.1629, 'name': 'TMT6plex'}, {'location': 6, 'monoisotopicMassDelta': 229.1629, 'name': 'TMT6plex'}]	0	2	2	Pat_105_6.39212.39212.2	1233.71	0	110.576	97.5233	0	8.80615	FALSE	0.0653588	0.0655102	0.00978253	625469	490710	742817	560174	512142	694544	ENSG00000156958	1	pat105	NA	NA	NA	NA	NA	NA	NA	NA	NA
YLEKPMEIAR	R	I	10	[{'location': 0, 'monoisotopicMassDelta': 229.1629, 'name': 'TMT6plex'}, {'location': 4, 'monoisotopicMassDelta': 229.1629, 'name': 'TMT6plex'}, {'location': 6, 'monoisotopicMassDelta': 15.99491463, 'name': 'Oxidation'}]	0	1	3	Pat_105_6.42073.42073.3	1722.97	0	117.613	121.373	0	8.18301	FALSE	0.0657656	0.0655102	0.00978253	595222	439984	408210	582244	434740	347565	ENSG00000168610	1	pat105	NA	NA	NA	NA	NA	NA	NA	NA	NA
LDLHLK	K	G	6	[{'location': 0, 'monoisotopicMassDelta': 229.1629, 'name': 'TMT6plex'}, {'location': 6, 'monoisotopicMassDelta': 229.1629, 'name': 'TMT6plex'}]	0	4	3	Pat_105_6.44489.44489.3	1195.77	0	123.561	115.266	0	2.45004	FALSE	0.0660665	0.0655102	0.00978253	620978	235494	74257	589263	250741	73579.3	ENSG00000253729	1	pat105	NA	NA	NA	NA	NA	NA	NA	NA	NA
ETLFNTLANNR	R	E	11	[{'location': 0, 'monoisotopicMassDelta': 229.1629, 'name': 'TMT6plex'}]	0	1	3	Pat_105_6.45760.45760.3	1520.82	0	126.725	112.199	0	4.63538	FALSE	0.0655739	0.0655102	0.00978253	135728	122098	122683	125800	122723	115246	ENSG00000126883	1	pat105	NA	NA	NA	NA	NA	NA	NA	NA	NA
GFLLEK	R	G	6	[{'location': 0, 'monoisotopicMassDelta': 229.1629, 'name': 'TMT6plex'}, {'location': 6, 'monoisotopicMassDelta': 229.1629, 'name': 'TMT6plex'}]	0	2	2	Pat_105_6.47782.47782.2	1163.73	0	131.869	135.024	0	6.81821	FALSE	0.0655443	0.0655102	0.00978253	829649	834735	3.29352e+06	667533	829385	2.94474e+06	ENSG00000105607	1	pat105	NA	NA	NA	NA	NA	NA	NA	NA	NA
FGEILK	K	R	6	[{'location': 0, 'monoisotopicMassDelta': 229.1629, 'name': 'TMT6plex'}, {'location': 6, 'monoisotopicMassDelta': 229.1629, 'name': 'TMT6plex'}]	0	1	2	Pat_105_6.48435.48435.2	1163.73	0	133.54	131.766	0	7.86717	FALSE	0.0658117	0.0655102	0.00978253	177936	171569	80482.3	174455	179274	74962.9	ENSG00000156110	1	pat105	NA	NA	NA	NA	NA	NA	NA	NA	NA
VMEAEQTK	R	T	8	[{'location': 0, 'monoisotopicMassDelta': 229.1629, 'name': 'TMT6plex'}, {'location': 2, 'monoisotopicMassDelta': 15.99491463, 'name': 'Oxidation'}, {'location': 8, 'monoisotopicMassDelta': 229.1629, 'name': 'TMT6plex'}]	0	1	2	Pat_105_6.53622.53622.2	1408.76	0	146.832	85.3404	0	6.41215	FALSE	0.0653866	0.0655102	0.00978253	182706	122712	216313	169376	116714	209545	ENSG00000131370	1	pat105	NA	NA	NA	NA	NA	NA	NA	NA	NA
SKPLTR	R	G	6	[{'location': 0, 'monoisotopicMassDelta': 229.1629, 'name': 'TMT6plex'}, {'location': 2, 'monoisotopicMassDelta': 229.1629, 'name': 'TMT6plex'}]	0	1	3	Pat_105_7.13444.13444.3	1158.75	0	40.7206	57.6304	0	1.26416	FALSE	0.0661703	0.0655102	0.00978253	1.72052e+06	783876	857574	1553927	657686	721236	ENSG00000063244	1	pat105	NA	NA	NA	NA	NA	NA	NA	NA	NA
KGKPELR	K	K	7	[{'location': 0, 'monoisotopicMassDelta': 229.1629, 'name': 'TMT6plex'}, {'location': 1, 'monoisotopicMassDelta': 229.1629, 'name': 'TMT6plex'}, {'location': 3, 'monoisotopicMassDelta': 229.1629, 'name': 'TMT6plex'}]	1	2	4	Pat_105_7.18000.18000.4	1513.99	0	52.0096	64.5932	0	4.75706	FALSE	0.0660901	0.0655102	0.00978253	330261	242859	413962	315107	239853	382075	ENSG00000125691	1	pat105	NA	NA	NA	NA	NA	NA	NA	NA	NA
HGIVGFTR	K	S	8	[{'location': 0, 'monoisotopicMassDelta': 229.1629, 'name': 'TMT6plex'}]	0	1	3	Pat_105_7.18883.18883.3	1114.64	0	54.166	77.3628	0	2.79263	FALSE	0.0653485	0.0655102	0.00978253	127287	134728	136761	105726	97686.1	129691	ENSG00000164120	1	pat105	NA	NA	NA	NA	NA	NA	NA	NA	NA
RVLLGETGK	K	E	9	[{'location': 0, 'monoisotopicMassDelta': 229.1629, 'name': 'TMT6plex'}, {'location': 9, 'monoisotopicMassDelta': 229.1629, 'name': 'TMT6plex'}]	1	1	2	Pat_105_7.24468.24468.2	1429.9	0	67.6852	102.49	0	6.74421	FALSE	0.0657083	0.0655102	0.00978253	205277	127398	238147	196513	122493	228244	ENSG00000142534	1	pat105	NA	NA	NA	NA	NA	NA	NA	NA	NA
NLGIGK	K	V	6	[{'location': 0, 'monoisotopicMassDelta': 229.1629, 'name': 'TMT6plex'}, {'location': 6, 'monoisotopicMassDelta': 229.1629, 'name': 'TMT6plex'}]	0	6	2	Pat_105_7.27764.27764.2	1058.69	0	75.6652	89.4519	0	2.53668	FALSE	0.0653642	0.0655102	0.00978253	1.45182e+07	8.80131e+06	4.02361e+07	1.42031e+07	7.06724e+06	3.57491e+07	ENSG00000146701	1	pat105	NA	NA	NA	NA	NA	NA	NA	NA	NA
YLGGIK	R	K	6	[{'location': 0, 'monoisotopicMassDelta': 229.1629, 'name': 'TMT6plex'}, {'location': 6, 'monoisotopicMassDelta': 229.1629, 'name': 'TMT6plex'}]	0	2	2	Pat_105_7.31456.31456.2	1107.71	0	84.6265	103.471	0	7.27327	FALSE	0.066287	0.0655102	0.00978253	3.64721e+06	2.34026e+06	2.23803e+06	3.38813e+06	2.10817e+06	2.02751e+06	ENSG00000174243	1	pat105	NA	NA	NA	NA	NA	NA	NA	NA	NA
LYNLAK	K	S	6	[{'location': 0, 'monoisotopicMassDelta': 229.1629, 'name': 'TMT6plex'}, {'location': 6, 'monoisotopicMassDelta': 229.1629, 'name': 'TMT6plex'}]	0	1	2	Pat_105_7.35936.35936.2	1178.74	0	95.5692	111.625	0	7.87054	FALSE	0.0655698	0.0655102	0.00978253	576140	350582	408849	526267	344505	387563	ENSG00000175073	1	pat105	NA	NA	NA	NA	NA	NA	NA	NA	NA
YASLLK	R	Y	6	[{'location': 0, 'monoisotopicMassDelta': 229.1629, 'name': 'TMT6plex'}, {'location': 6, 'monoisotopicMassDelta': 229.1629, 'name': 'TMT6plex'}]	0	3	2	Pat_105_7.36254.36254.2	1151.73	0	96.3453	113.243	0	5.72338	FALSE	0.065624	0.0655102	0.00978253	1.67956e+06	850031	1.75195e+06	1.58028e+06	779270	1.53714e+06	ENSG00000138095	1	pat105	NA	NA	NA	NA	NA	NA	NA	NA	NA
FFSMAEK	R	R	7	[{'location': 0, 'monoisotopicMassDelta': 229.1629, 'name': 'TMT6plex'}, {'location': 7, 'monoisotopicMassDelta': 229.1629, 'name': 'TMT6plex'}]	0	1	2	Pat_105_7.43840.43840.2	1316.72	0	114.955	124.23	0	8.34371	FALSE	0.0662345	0.0655102	0.00978253	237354	183067	167521	226168	177961	167549	ENSG00000123607	1	pat105	NA	NA	NA	NA	NA	NA	NA	NA	NA
VPNLPSFK	K	-	8	[{'location': 0, 'monoisotopicMassDelta': 229.1629, 'name': 'TMT6plex'}, {'location': 8, 'monoisotopicMassDelta': 229.1629, 'name': 'TMT6plex'}]	0	1	2	Pat_105_8.42372.42372.2	1358.83	0	184.693	121.775	0	8.98347	FALSE	0.0665239	0.0655102	0.00978253	1.50394e+06	1.13226e+06	1.11307e+06	1.45179e+06	1.10521e+06	1.02712e+06	ENSG00000177879	1	pat105	NA	NA	NA	NA	NA	NA	NA	NA	NA
LTKVETR	K	L	7	[{'location': 0, 'monoisotopicMassDelta': 229.1629, 'name': 'TMT6plex'}, {'location': 3, 'monoisotopicMassDelta': 229.1629, 'name': 'TMT6plex'}]	1	4	3	Pat_31B_5.30702.30702.3	1303.82	0	79.1354	95.0497	0	1.1235	FALSE	0.0957025	0.195632	0.0097738	30603845	NA	NA	NA	NA	0	ENSG00000176714	1	exp31B	29006295	4.99718e+06	6.19117e+06	6.40351e+06	1.14796e+07	173008	578959	0	0
SAQGDGPTSGHWDGGAEK	R	A	18	[{'location': 0, 'monoisotopicMassDelta': 229.1629, 'name': 'TMT6plex'}, {'location': 18, 'monoisotopicMassDelta': 229.1629, 'name': 'TMT6plex'}]	0	1	3	Pat_31B_4.33409.33409.3	2214.07	0	84.4634	86.8061	-1	-3.58503	FALSE	0.0954808	0.190836	0.0097738	47357.7	NA	NA	NA	NA	0	ENSG00000125875	1	exp31B	92746.5	26792.4	45144.7	40505.7	83622.5	0	4291.99	533.628	0
ATELSK	R	Q	6	[{'location': 0, 'monoisotopicMassDelta': 229.1629, 'name': 'TMT6plex'}, {'location': 6, 'monoisotopicMassDelta': 229.1629, 'name': 'TMT6plex'}]	0	2	2	Pat_31B_4.33450.33450.2	1105.67	0	84.5623	92.002	1	5.35722	FALSE	0.0953538	0.188091	0.0097738	1.32569e+06	NA	NA	NA	NA	0	ENSG00000102189	1	exp31B	2.13988e+06	911859	1.13625e+06	948600	1.7985e+06	55683.2	92324.6	0	0
ALDLLDK	K	M	7	[{'location': 0, 'monoisotopicMassDelta': 229.1629, 'name': 'TMT6plex'}, {'location': 7, 'monoisotopicMassDelta': 229.1629, 'name': 'TMT6plex'}]	0	1	2	Pat_31B_4.61569.61569.2	1244.77	0	153.768	151.418	0	8.04143	FALSE	0.0953266	0.187503	0.0097738	557171	NA	NA	NA	NA	0	ENSG00000100030	1	exp31B	407141	618465	559115	1.34136e+06	551905	39778.1	32384.4	0	0
SCVITYLAQVDPK	K	G	13	[{'location': 0, 'monoisotopicMassDelta': 229.1629, 'name': 'TMT6plex'}, {'location': 2, 'monoisotopicMassDelta': 57.021463735, 'name': 'Carbamidomethyl'}, {'location': 13, 'monoisotopicMassDelta': 229.1629, 'name': 'TMT6plex'}]	0	1	3	Pat_31B_5.66627.66627.3	1951.09	0	168.496	156.989	2	3.91334	FALSE	0.0953241	0.187448	0.0097738	465427	NA	NA	NA	NA	0	ENSG00000214530	1	exp31B	185139	267558	186838	501284	131836	9801.34	6419.37	0	0
LSRDELVK	R	F	8	[{'location': 0, 'monoisotopicMassDelta': 229.1629, 'name': 'TMT6plex'}, {'location': 8, 'monoisotopicMassDelta': 229.1629, 'name': 'TMT6plex'}]	1	1	3	Pat_31B_4.44535.44535.3	1416.87	0	111.64	119.935	0	1.87387	FALSE	0.0952784	0.186461	0.0097738	287472	NA	NA	NA	NA	0	ENSG00000142156	1	exp31B	283598	276295	243203	1.48148e+06	331277	0	8156.95	0	0
FSELSK	K	L	6	[{'location': 0, 'monoisotopicMassDelta': 229.1629, 'name': 'TMT6plex'}, {'location': 6, 'monoisotopicMassDelta': 229.1629, 'name': 'TMT6plex'}]	0	1	2	Pat_31B_5.47647.47647.2	1167.69	0	120.734	123.088	0	5.54062	FALSE	0.0950383	0.181268	0.0097738	2.65177e+06	NA	NA	NA	NA	0	ENSG00000112297	1	exp31B	1.05941e+06	8.24178e+06	6.6358e+06	2.57948e+06	1224966	290580	60613.5	4089.85	0
GWLLEEQTRKK	K	Q	11	[{'location': 0, 'monoisotopicMassDelta': 229.1629, 'name': 'TMT6plex'}, {'location': 10, 'monoisotopicMassDelta': 229.1629, 'name': 'TMT6plex'}, {'location': 10, 'monoisotopicMassDelta': -187.152366, 'unknown modification': 'AcNoTMT'}, {'location': 11, 'monoisotopicMassDelta': 229.1629, 'name': 'TMT6plex'}, {'location': 11, 'monoisotopicMassDelta': -187.152366, 'unknown modification': 'AcNoTMT'}]	2	2	3	Pat_31B_1.55627.55627.3	1699.95	0	139.982	141.6	0	1.18484	FALSE	0.0949061	0.178408	0.0097738	444023	NA	NA	NA	NA	0	ENSG00000116539	1	exp31B	401806	219550	257560	348531	351815	15486.6	12757.1	0	0
IKHEEL	R	-	6	[{'location': 0, 'monoisotopicMassDelta': 229.1629, 'name': 'TMT6plex'}, {'location': 2, 'monoisotopicMassDelta': 229.1629, 'name': 'TMT6plex'}]	1	1	3	Pat_31B_2.37349.37349.3	1225.74	0	94.4212	98.559	0	0.373458	FALSE	0.094889	0.178038	0.0097738	73453.7	NA	NA	NA	NA	0	ENSG00000113391	1	exp31B	79652.8	45585.1	64021.9	57297.9	92638.7	4139.38	5225.34	0	0
ITFAEK	K	V	6	[{'location': 0, 'monoisotopicMassDelta': 229.1629, 'name': 'TMT6plex'}, {'location': 6, 'monoisotopicMassDelta': 229.1629, 'name': 'TMT6plex'}]	0	1	2	Pat_31B_5.50076.50076.2	1165.71	0	126.727	126.07	0	5.44531	FALSE	0.0948724	0.177679	0.0097738	3.68984e+06	NA	NA	NA	NA	8991.32	ENSG00000072274	1	exp31B	1.24122e+06	4.18305e+06	5303752	3.70664e+06	3605204	507593	393159	0	0
LLLLLLLPPLLLLLR	R	G	15	[{'location': 0, 'monoisotopicMassDelta': 229.1629, 'name': 'TMT6plex'}]	0	47	5	Pat_31B_7.24234.24234.5	1954.39	0	84.8777	353.15	2	9.66862	FALSE	0.0946443	0.172747	0.0097738	518597	NA	NA	NA	NA	431.366	ENSG00000169418	1	exp31B	414243	286198	239261	242619	224643	217069	2753.83	2335.36	431.366
AAEDKCK	K	Q	7	[{'location': 0, 'monoisotopicMassDelta': 229.1629, 'name': 'TMT6plex'}, {'location': 5, 'monoisotopicMassDelta': 229.1629, 'name': 'TMT6plex'}, {'location': 6, 'monoisotopicMassDelta': 57.021463735, 'name': 'Carbamidomethyl'}, {'location': 7, 'monoisotopicMassDelta': 229.1629, 'name': 'TMT6plex'}]	1	1	3	Pat_31B_4.24879.24879.3	1507.86	0	63.5745	67.6755	0	1.88222	FALSE	0.0945684	0.171105	0.0097738	717639	NA	NA	NA	NA	0	ENSG00000167460	1	exp31B	1.11595e+06	414759	625027	352490	2.1643e+06	0	116266	0	0
CEDHDK	R	A	6	[{'location': 0, 'monoisotopicMassDelta': 229.1629, 'name': 'TMT6plex'}, {'location': 1, 'monoisotopicMassDelta': 57.021463735, 'name': 'Carbamidomethyl'}, {'location': 6, 'monoisotopicMassDelta': 229.1629, 'name': 'TMT6plex'}]	0	2	3	Pat_31B_FT.13166.13166.3	1260.62	0	35.7241	30.0587	-1	5.90453	FALSE	0.0944854	0.169311	0.0097738	11885.4	NA	NA	NA	NA	0	ENSG00000180448	1	exp31B	18891.6	12472	17156	17399.8	23753.3	932.71	2069.28	0	0
KAVEEMNGR	K	D	9	[{'location': 0, 'monoisotopicMassDelta': 229.1629, 'name': 'TMT6plex'}, {'location': 1, 'monoisotopicMassDelta': 229.1629, 'name': 'TMT6plex'}, {'location': 6, 'monoisotopicMassDelta': 15.99491463, 'name': 'Oxidation'}]	1	1	3	Pat_31B_1.42239.42239.3	1506.82	0	106.449	75.941	1	1.56142	FALSE	0.0943364	0.166088	0.0097738	254233	NA	NA	NA	NA	0	ENSG00000254535	1	exp31B	425689	130578	160005	224194	200628	7883.7	7392.45	0	0
EIDRER	K	E	6	[{'location': 0, 'monoisotopicMassDelta': 229.1629, 'name': 'TMT6plex'}]	1	3	3	Pat_31B_FT.8670.8670.3	1045.57	0	24.2037	43.1576	2	-1.71645	FALSE	0.0942828	0.16493	0.0097738	785110	NA	NA	NA	NA	0	ENSG00000113649	1	exp31B	604893	86364.8	143424	101075	576721	0	32125.6	0	0
IEDPPR	R	R	6	[{'location': 0, 'monoisotopicMassDelta': 229.1629, 'name': 'TMT6plex'}]	0	2	2	Pat_31B_FT.23831.23831.2	954.534	0	62.9138	72.0894	0	4.98751	FALSE	0.0941866	0.162849	0.0097738	39073.1	NA	NA	NA	NA	0	ENSG00000138071	1	exp31B	48876.5	34852.9	33454.6	45247.4	49426.7	0	2749.07	0	0
DMLGPK	K	-	6	[{'location': 0, 'monoisotopicMassDelta': 229.1629, 'name': 'TMT6plex'}, {'location': 6, 'monoisotopicMassDelta': 229.1629, 'name': 'TMT6plex'}]	0	3	2	Pat_31B_4.44657.44657.2	1117.66	0	111.938	108.74	0	6.22553	FALSE	0.094131	0.161647	0.0097738	4.11569e+06	NA	NA	NA	NA	0	ENSG00000091483	1	exp31B	1.19118e+06	839404	951169	1.31963e+06	1.2396e+06	40815.8	62015.8	0	0
LIDPQTQVSR	R	A	10	[{'location': 0, 'monoisotopicMassDelta': 229.1629, 'name': 'TMT6plex'}]	0	1	2	Pat_31B_4.45349.45349.2	1384.79	0	113.65	111.648	0	8.10988	FALSE	0.0940232	0.160875	0.0097738	385593	NA	NA	NA	NA	0	ENSG00000136044	1	exp31B	363614	247679	301508	291971	284121	7863.73	9928.23	0	0
LAEETK	K	A	6	[{'location': 0, 'monoisotopicMassDelta': 229.1629, 'name': 'TMT6plex'}, {'location': 6, 'monoisotopicMassDelta': 229.1629, 'name': 'TMT6plex'}]	0	1	2	Pat_31B_2.32845.32845.2	1147.69	0	83.1711	92.1322	0	3.72268	FALSE	0.093789	0.16027	0.0097738	344980	NA	NA	NA	NA	0	ENSG00000152818	1	exp31B	215967	237152	258598	354067	305124	11148.7	13864.8	0	0
SAPKPK	R	I	6	[{'location': 0, 'monoisotopicMassDelta': 229.1629, 'name': 'TMT6plex'}, {'location': 4, 'monoisotopicMassDelta': 229.1629, 'name': 'TMT6plex'}, {'location': 6, 'monoisotopicMassDelta': 229.1629, 'name': 'TMT6plex'}]	0	6	3	TMT_Eoso_1.16460.16460.3	1313.86	0	42.6835	53.7805	0	0.557456	FALSE	0.0434281	0.0539552	0.0097088	5.40606e+06	2472025	4.15646e+06	5.01682e+06	2.36852e+06	3.76072e+06	ENSG00000177853	1	pat77	NA	NA	NA	NA	NA	NA	NA	NA	NA
AEIQIR	R	I	6	[{'location': 0, 'monoisotopicMassDelta': 229.1629, 'name': 'TMT6plex'}]	0	11	2	TMT_Eoso_1.25947.25947.2	957.581	0	66.2558	75.0951	0	2.93199	FALSE	0.0431743	0.0539552	0.0097088	2.37803e+06	1.88448e+06	9.08882e+06	2.25992e+06	1.80604e+06	8.47038e+06	ENSG00000099624	1	pat77	NA	NA	NA	NA	NA	NA	NA	NA	NA
SPNEFK	R	V	6	[{'location': 0, 'monoisotopicMassDelta': 229.1629, 'name': 'TMT6plex'}, {'location': 6, 'monoisotopicMassDelta': 229.1629, 'name': 'TMT6plex'}]	0	7	2	TMT_Eoso_1.29704.29704.2	1178.67	0	75.6696	73.1372	0	6.62823	FALSE	0.0431572	0.0539552	0.0097088	838062	734121	1.13964e+06	789952	707263	1.01249e+06	ENSG00000133313	1	pat77	NA	NA	NA	NA	NA	NA	NA	NA	NA
NTLPTK	K	E	6	[{'location': 0, 'monoisotopicMassDelta': 229.1629, 'name': 'TMT6plex'}, {'location': 6, 'monoisotopicMassDelta': 229.1629, 'name': 'TMT6plex'}]	0	16	2	TMT_Eoso_1.29730.29730.2	1130.71	0	75.7333	73.9691	0	5.8298	FALSE	0.0429881	0.0539552	0.0097088	756486	505828	915733	786721	492309	894081	ENSG00000034510	1	pat77	NA	NA	NA	NA	NA	NA	NA	NA	NA
KSHEAR	R	E	6	[{'location': 0, 'monoisotopicMassDelta': 229.1629, 'name': 'TMT6plex'}, {'location': 1, 'monoisotopicMassDelta': 229.1629, 'name': 'TMT6plex'}]	1	3	3	TMT_Eoso_1.3348.3348.3	1184.7	0	10.3712	-0.700259	0	4.40491	FALSE	0.0436341	0.0539552	0.0097088	238276	196170	312702	218720	212027	284538	ENSG00000100347	1	pat77	NA	NA	NA	NA	NA	NA	NA	NA	NA
KADPENIK	K	S	8	[{'location': 0, 'monoisotopicMassDelta': 229.1629, 'name': 'TMT6plex'}, {'location': 1, 'monoisotopicMassDelta': 229.1629, 'name': 'TMT6plex'}, {'location': 8, 'monoisotopicMassDelta': 229.1629, 'name': 'TMT6plex'}]	1	2	3	TMT_Eoso_1.36661.36661.3	1600.98	0	93.1785	80.2842	0	2.28742	FALSE	0.0436785	0.0539552	0.0097088	975212	2.47935e+06	2.13881e+06	947214	2.60377e+06	1.95422e+06	ENSG00000080345	1	pat77	NA	NA	NA	NA	NA	NA	NA	NA	NA
GAAGLQR	R	E	7	[{'location': 0, 'monoisotopicMassDelta': 229.1629, 'name': 'TMT6plex'}]	0	2	2	TMT_Eoso_1.5660.5660.2	900.534	0	16.0839	47.0507	1	2.71432	FALSE	0.0430013	0.0539552	0.0097088	6.95746e+06	6.91836e+06	3.042e+06	6.326e+06	6.89755e+06	2.88031e+06	ENSG00000115687	1	pat77	NA	NA	NA	NA	NA	NA	NA	NA	NA
EKDVER	R	F	6	[{'location': 0, 'monoisotopicMassDelta': 229.1629, 'name': 'TMT6plex'}, {'location': 2, 'monoisotopicMassDelta': 229.1629, 'name': 'TMT6plex'}]	1	4	3	TMT_Eoso_1.7245.7245.3	1232.71	0	20.0108	37.1321	0	2.37662	FALSE	0.0432996	0.0539552	0.0097088	1.3912e+06	972251	906122	1.28134e+06	907047	866807	ENSG00000100650	1	pat77	NA	NA	NA	NA	NA	NA	NA	NA	NA
TGVQTFR	R	R	7	[{'location': 0, 'monoisotopicMassDelta': 229.1629, 'name': 'TMT6plex'}]	0	2	2	TMT_Eoso_2.15397.15397.2	1036.59	0	39.9199	67.5891	0	0.942094	FALSE	0.0435143	0.0539552	0.0097088	5.50217e+06	2.04461e+06	2.88036e+06	5.4054e+06	2.11451e+06	2.8597e+06	ENSG00000122218	1	pat77	NA	NA	NA	NA	NA	NA	NA	NA	NA
LVDPER	K	D	6	[{'location': 0, 'monoisotopicMassDelta': 229.1629, 'name': 'TMT6plex'}]	0	12	2	TMT_Eoso_2.20189.20189.2	956.549	0	51.7172	70.2211	0	3.57323	FALSE	0.042698	0.0539552	0.0097088	1.81384e+06	1.4516e+06	961068	1.72232e+06	1.37724e+06	896249	ENSG00000135387	1	pat77	NA	NA	NA	NA	NA	NA	NA	NA	NA
AEACIK	R	M	6	[{'location': 0, 'monoisotopicMassDelta': 229.1629, 'name': 'TMT6plex'}, {'location': 4, 'monoisotopicMassDelta': 57.021463735, 'name': 'Carbamidomethyl'}, {'location': 6, 'monoisotopicMassDelta': 229.1629, 'name': 'TMT6plex'}]	0	4	2	TMT_Eoso_2.22030.22030.2	1148.66	0	56.281	73.4074	0	7.75783	FALSE	0.0427137	0.0539552	0.0097088	371668	307509	401309	357997	300841	396936	ENSG00000196586	1	pat77	NA	NA	NA	NA	NA	NA	NA	NA	NA
SLYSEK	R	E	6	[{'location': 0, 'monoisotopicMassDelta': 229.1629, 'name': 'TMT6plex'}, {'location': 6, 'monoisotopicMassDelta': 229.1629, 'name': 'TMT6plex'}]	0	2	2	TMT_Eoso_2.28203.28203.2	1183.69	0	71.6738	80.6822	0	3.81571	FALSE	0.0427122	0.0539552	0.0097088	273541	252527	190815	272618	254917	183945	ENSG00000126602	1	pat77	NA	NA	NA	NA	NA	NA	NA	NA	NA
EENGTWEK	R	S	8	[{'location': 0, 'monoisotopicMassDelta': 229.1629, 'name': 'TMT6plex'}, {'location': 8, 'monoisotopicMassDelta': 229.1629, 'name': 'TMT6plex'}]	0	4	2	TMT_Eoso_2.29083.29083.2	1449.75	0	73.8761	74.384	1	-4.75533	FALSE	0.0432579	0.0539552	0.0097088	198173	232964	253475	193825	245424	238356	ENSG00000157020	1	pat77	NA	NA	NA	NA	NA	NA	NA	NA	NA
TEITDLR	K	R	7	[{'location': 0, 'monoisotopicMassDelta': 229.1629, 'name': 'TMT6plex'}]	0	2	2	TMT_Eoso_2.32419.32419.2	1075.61	0	82.2426	80.5033	0	0	FALSE	0.0433128	0.0539552	0.0097088	1.54691e+06	1.12369e+06	428530	1.54565e+06	1.13384e+06	390137	ENSG00000171346	1	pat77	NA	NA	NA	NA	NA	NA	NA	NA	NA
VDAVIR	K	K	6	[{'location': 0, 'monoisotopicMassDelta': 229.1629, 'name': 'TMT6plex'}]	0	2	2	TMT_Eoso_2.33451.33451.2	900.559	0	84.8435	83.8717	0	0.813296	FALSE	0.0435808	0.0539552	0.0097088	369579	284092	225186	372504	294223	205869	ENSG00000089154	1	pat77	NA	NA	NA	NA	NA	NA	NA	NA	NA
LGGNMK	K	K	6	[{'location': 0, 'monoisotopicMassDelta': 229.1629, 'name': 'TMT6plex'}, {'location': 6, 'monoisotopicMassDelta': 229.1629, 'name': 'TMT6plex'}]	0	3	2	TMT_Eoso_2.34734.34734.2	1076.64	0	88.0734	80.9313	1	1.64674	FALSE	0.0428222	0.0539552	0.0097088	670970	956740	461623	653043	972722	428149	ENSG00000136167	1	pat77	NA	NA	NA	NA	NA	NA	NA	NA	NA
IANPDQLLTQDVEK	R	F	14	[{'location': 0, 'monoisotopicMassDelta': 229.1629, 'name': 'TMT6plex'}, {'location': 14, 'monoisotopicMassDelta': 229.1629, 'name': 'TMT6plex'}]	0	1	3	TMT_Eoso_2.59779.59779.3	2041.15	0	150.386	144.323	0	7.98394	FALSE	0.0429118	0.0539552	0.0097088	280439	1.97677e+06	297752	204120	1.44837e+06	248403	ENSG00000117528	1	pat77	NA	NA	NA	NA	NA	NA	NA	NA	NA
VTEGVR	K	C	6	[{'location': 0, 'monoisotopicMassDelta': 229.1629, 'name': 'TMT6plex'}]	0	3	2	TMT_Eoso_2.8499.8499.2	888.523	0	23.0218	48.0008	0	-0.412157	FALSE	0.0434889	0.0539552	0.0097088	665782	433286	632465	630562	407783	588736	ENSG00000136193	1	pat77	NA	NA	NA	NA	NA	NA	NA	NA	NA
QLGDREK	R	E	7	[{'location': 0, 'monoisotopicMassDelta': 229.1629, 'name': 'TMT6plex'}, {'location': 7, 'monoisotopicMassDelta': 229.1629, 'name': 'TMT6plex'}]	1	3	2	TMT_Eoso_3.28100.28100.2	1302.77	0	50.4567	49.4077	0	4.21654	FALSE	0.0428834	0.0539552	0.0097088	215567	255218	228833	211966	257368	230280	ENSG00000109320	1	pat77	NA	NA	NA	NA	NA	NA	NA	NA	NA
ENVYPK	R	L	6	[{'location': 0, 'monoisotopicMassDelta': 229.1629, 'name': 'TMT6plex'}, {'location': 6, 'monoisotopicMassDelta': 229.1629, 'name': 'TMT6plex'}]	0	7	2	TMT_Eoso_3.40869.40869.2	1206.7	0	71.8108	71.1211	0	8.19399	FALSE	0.0433264	0.0539552	0.0097088	366606	328268	415279	348996	307291	410371	ENSG00000174145	1	pat77	NA	NA	NA	NA	NA	NA	NA	NA	NA
WDEAFR	R	K	6	[{'location': 0, 'monoisotopicMassDelta': 229.1629, 'name': 'TMT6plex'}]	0	1	2	TMT_Eoso_3.66679.66679.2	1051.53	0	112.434	94.8219	1	4.58828	FALSE	0.0434468	0.0539552	0.0097088	364396	340601	241136	342458	332822	247587	ENSG00000100823	1	pat77	NA	NA	NA	NA	NA	NA	NA	NA	NA
VLYYATCK	R	-	8	[{'location': 0, 'monoisotopicMassDelta': 229.1629, 'name': 'TMT6plex'}, {'location': 7, 'monoisotopicMassDelta': 57.021463735, 'name': 'Carbamidomethyl'}, {'location': 8, 'monoisotopicMassDelta': 229.1629, 'name': 'TMT6plex'}]	0	1	2	TMT_Eoso_3.76661.76661.2	1474.83	0	126.775	122.481	0	9.18739	FALSE	0.0428682	0.0539552	0.0097088	157443	133275	190098	156530	142122	200936	ENSG00000196878	1	pat77	NA	NA	NA	NA	NA	NA	NA	NA	NA
VSDASDKTQQAER	K	A	13	[{'location': 0, 'monoisotopicMassDelta': 229.1629, 'name': 'TMT6plex'}, {'location': 7, 'monoisotopicMassDelta': 229.1629, 'name': 'TMT6plex'}]	1	3	3	TMT_Eoso_5.18591.18591.3	1892	0	36.0639	51.1853	0	6.00028	FALSE	0.0435275	0.0539552	0.0097088	0	0	0	0	0	84789.9	ENSG00000058085	1	pat77	NA	NA	NA	NA	NA	NA	NA	NA	NA
AEEAQKTESVDNEGE	K	-	15	[{'location': 0, 'monoisotopicMassDelta': 229.1629, 'name': 'TMT6plex'}, {'location': 6, 'monoisotopicMassDelta': 229.1629, 'name': 'TMT6plex'}]	1	1	3	TMT_Eoso_5.25221.25221.3	2093.02	0	47.7671	68.5842	2	9.68437	FALSE	0.0435085	0.0539552	0.0097088	0	0	0	0	0	0	ENSG00000118418	1	pat77	NA	NA	NA	NA	NA	NA	NA	NA	NA
TTHVLK	K	H	6	[{'location': 0, 'monoisotopicMassDelta': 229.1629, 'name': 'TMT6plex'}, {'location': 6, 'monoisotopicMassDelta': 229.1629, 'name': 'TMT6plex'}]	0	1	2	TMT_Eoso_5.25587.25587.2	1155.74	0	48.3896	73.1067	0	2.42928	FALSE	0.0432779	0.0539552	0.0097088	128584	149345	188645	120781	141349	178484	ENSG00000155008	1	pat77	NA	NA	NA	NA	NA	NA	NA	NA	NA
LIYDTK	R	G	6	[{'location': 0, 'monoisotopicMassDelta': 229.1629, 'name': 'TMT6plex'}, {'location': 6, 'monoisotopicMassDelta': 229.1629, 'name': 'TMT6plex'}]	0	15	2	TMT_Eoso_5.67765.67765.2	1209.74	0	117.332	118.03	0	5.75167	FALSE	0.0433201	0.0539552	0.0097088	1.91638e+07	1.30094e+07	19655798	1.7316e+07	1.29938e+07	1.85947e+07	ENSG00000198034	1	pat77	NA	NA	NA	NA	NA	NA	NA	NA	NA
LKETAESVLK	K	K	10	[{'location': 0, 'monoisotopicMassDelta': 229.1629, 'name': 'TMT6plex'}, {'location': 2, 'monoisotopicMassDelta': 229.1629, 'name': 'TMT6plex'}, {'location': 10, 'monoisotopicMassDelta': 229.1629, 'name': 'TMT6plex'}]	1	2	3	TMT_Eoso_5.83138.83138.3	1804.13	0	139.694	131.634	1	3.99367	FALSE	0.0435161	0.0539552	0.0097088	188102	142087	212908	176613	141790	217393	ENSG00000170606	1	pat77	NA	NA	NA	NA	NA	NA	NA	NA	NA
ATQVGEK	K	T	7	[{'location': 0, 'monoisotopicMassDelta': 229.1629, 'name': 'TMT6plex'}, {'location': 7, 'monoisotopicMassDelta': 229.1629, 'name': 'TMT6plex'}]	0	2	2	TMT_Eoso_6.18646.18646.2	1189.71	0	36.1383	56.1019	1	3.74756	FALSE	0.0431226	0.0539552	0.0097088	800025	825182	568713	721023	859308	533838	ENSG00000125753	1	pat77	NA	NA	NA	NA	NA	NA	NA	NA	NA
TFITSSRR	K	S	8	[{'location': 0, 'monoisotopicMassDelta': 229.1629, 'name': 'TMT6plex'}]	1	4	2	TMT_Eoso_6.31483.31483.2	1195.69	0	58.3183	64.7128	0	8.26946	FALSE	0.0427856	0.0539552	0.0097088	153185	224919	257298	128726	236764	256466	ENSG00000171469	1	pat77	NA	NA	NA	NA	NA	NA	NA	NA	NA
TLKPEVR	K	L	7	[{'location': 0, 'monoisotopicMassDelta': 229.1629, 'name': 'TMT6plex'}, {'location': 3, 'monoisotopicMassDelta': 229.1629, 'name': 'TMT6plex'}]	0	2	3	TMT_Eoso_6.46194.46194.3	1299.83	0	83.4688	80.9047	0	3.52173	FALSE	0.0428361	0.0539552	0.0097088	102231	104334	66802.6	101938	66207.9	56276.9	ENSG00000105229	1	pat77	NA	NA	NA	NA	NA	NA	NA	NA	NA
EIAELQK	K	E	7	[{'location': 0, 'monoisotopicMassDelta': 229.1629, 'name': 'TMT6plex'}, {'location': 7, 'monoisotopicMassDelta': 229.1629, 'name': 'TMT6plex'}]	0	1	3	TMT_Eoso_6.68362.68362.3	1287.78	0	117.982	104.031	0	1.0664	FALSE	0.0436831	0.0539552	0.0097088	33694.7	33818.1	30404.1	29214.4	35070.7	34175.2	ENSG00000075426	1	pat77	NA	NA	NA	NA	NA	NA	NA	NA	NA
TPALHFK	R	S	7	[{'location': 0, 'monoisotopicMassDelta': 229.1629, 'name': 'TMT6plex'}, {'location': 7, 'monoisotopicMassDelta': 229.1629, 'name': 'TMT6plex'}]	0	7	3	TMT_Eoso_6.68857.68857.3	1270.78	0	118.686	100.999	0	1.51293	FALSE	0.0430089	0.0539552	0.0097088	888947	1.10561e+06	572906	828038	1.13447e+06	536243	ENSG00000084674	1	pat77	NA	NA	NA	NA	NA	NA	NA	NA	NA
TGLEDPER	R	Y	8	[{'location': 0, 'monoisotopicMassDelta': 229.1629, 'name': 'TMT6plex'}]	0	4	2	TMT_Eoso_7.12224.12224.2	1144.59	0	33.2305	53.8835	0	3.73273	FALSE	0.0430215	0.0539552	0.0097088	448318	261652	451460	438140	239773	420201	ENSG00000133026	1	pat77	NA	NA	NA	NA	NA	NA	NA	NA	NA
ELGLQGK	R	A	7	[{'location': 0, 'monoisotopicMassDelta': 229.1629, 'name': 'TMT6plex'}, {'location': 7, 'monoisotopicMassDelta': 229.1629, 'name': 'TMT6plex'}]	0	1	2	TMT_Eoso_7.33242.33242.2	1201.74	0	85.289	98.0841	0	3.55522	FALSE	0.0434905	0.0539552	0.0097088	33292.9	34189.5	43731.8	32721.9	38971.1	41277.9	ENSG00000166963	1	pat77	NA	NA	NA	NA	NA	NA	NA	NA	NA
LCQITR	R	S	6	[{'location': 0, 'monoisotopicMassDelta': 229.1629, 'name': 'TMT6plex'}, {'location': 2, 'monoisotopicMassDelta': 57.021463735, 'name': 'Carbamidomethyl'}]	0	2	2	TMT_Eoso_7.35596.35596.2	1018.58	0	92.2434	74.7881	0	-0.479375	FALSE	0.0436779	0.0539552	0.0097088	103439	115742	134950	87589.1	77532	127384	ENSG00000168016	1	pat77	NA	NA	NA	NA	NA	NA	NA	NA	NA
NSQPIK	K	T	6	[{'location': 0, 'monoisotopicMassDelta': 229.1629, 'name': 'TMT6plex'}, {'location': 6, 'monoisotopicMassDelta': 229.1629, 'name': 'TMT6plex'}]	0	4	2	TMT_Eoso_9.13716.13716.2	1143.7	0	36.8275	61.7451	0	4.16257	FALSE	0.0432783	0.0539552	0.0097088	138460	91948.4	144777	148432	86163.7	144178	ENSG00000147649	1	pat77	NA	NA	NA	NA	NA	NA	NA	NA	NA
QPYAPPRPGAR	R	P	11	[{'location': 0, 'monoisotopicMassDelta': 229.1629, 'name': 'TMT6plex'}]	0	1	3	TMT_Eoso_9.14516.14516.3	1437.8	0	38.5545	45.1069	0	-1.71924	FALSE	0.0436385	0.0539552	0.0097088	100736	160095	116825	82951.9	160583	111936	ENSG00000128591	1	pat77	NA	NA	NA	NA	NA	NA	NA	NA	NA
AYLEGECVEWLR	R	R	12	[{'location': 0, 'monoisotopicMassDelta': 229.1629, 'name': 'TMT6plex'}, {'location': 7, 'monoisotopicMassDelta': 57.021463735, 'name': 'Carbamidomethyl'}]	0	2	2	TMT_Eoso_9.60635.60635.2	1752.87	0	140.328	148.261	0	4.03913	FALSE	0.0427754	0.0539552	0.0097088	88692.2	99599.4	77256.6	92725	84758.7	77654.1	ENSG00000234745	1	pat77	NA	NA	NA	NA	NA	NA	NA	NA	NA
GEVPPR	R	Y	6	[{'location': 0, 'monoisotopicMassDelta': 229.1629, 'name': 'TMT6plex'}]	0	6	2	Pat_50_1.13749.13749.2	882.513	0	39.3512	61.8586	0	-0.691607	FALSE	0.082545	0.100809	0.00959876	235689	209830	222431	235159	415070	403718	ENSG00000110169	1	pat50	NA	NA	NA	NA	NA	NA	NA	NA	NA
TEIAER	K	K	6	[{'location': 0, 'monoisotopicMassDelta': 229.1629, 'name': 'TMT6plex'}]	0	1	2	Pat_50_1.14039.14039.2	946.529	0	40.0818	66.7552	0	2.51484	FALSE	0.0809243	0.100809	0.00959876	1.12095e+06	1.59796e+06	753738	1269073	1421357	1.44689e+06	ENSG00000148702	1	pat50	NA	NA	NA	NA	NA	NA	NA	NA	NA
ASDPEAGVAR	K	G	10	[{'location': 0, 'monoisotopicMassDelta': 229.1629, 'name': 'TMT6plex'}]	0	1	2	Pat_50_1.16163.16163.2	1200.63	0	45.431	72.3544	0	4.57523	FALSE	0.0804449	0.100809	0.00959876	11899.3	11076.6	15300.8	13438	22742.3	26816.6	ENSG00000136271	1	pat50	NA	NA	NA	NA	NA	NA	NA	NA	NA
VTPDPER	K	W	7	[{'location': 0, 'monoisotopicMassDelta': 229.1629, 'name': 'TMT6plex'}]	0	2	2	Pat_50_1.18197.18197.2	1041.57	0	50.5496	62.1195	0	1.40639	FALSE	0.0797668	0.100809	0.00959876	168903	213331	112546	97111.5	195465	220062	ENSG00000174780	1	pat50	NA	NA	NA	NA	NA	NA	NA	NA	NA
RPPEDDFR	R	H	8	[{'location': 0, 'monoisotopicMassDelta': 229.1629, 'name': 'TMT6plex'}]	0	1	3	Pat_50_1.19738.19738.3	1259.65	0	54.4205	60.0618	0	1.67167	FALSE	0.0792857	0.100809	0.00959876	26712.4	30586.4	25792.1	24877.8	31075.1	28705.3	ENSG00000183808	1	pat50	NA	NA	NA	NA	NA	NA	NA	NA	NA
VELESR	K	L	6	[{'location': 0, 'monoisotopicMassDelta': 229.1629, 'name': 'TMT6plex'}]	0	11	2	Pat_50_1.23607.23607.2	960.544	0	64.1322	81.9583	0	1.96981	FALSE	0.0812975	0.100809	0.00959876	1.56619e+07	1.56532e+07	1.28693e+06	1.64437e+06	4.50531e+07	4.84948e+07	ENSG00000170421	1	pat50	NA	NA	NA	NA	NA	NA	NA	NA	NA
RQEQEKR	R	S	7	[{'location': 0, 'monoisotopicMassDelta': 229.1629, 'name': 'TMT6plex'}, {'location': 6, 'monoisotopicMassDelta': 229.1629, 'name': 'TMT6plex'}]	2	1	4	Pat_50_1.2452.2452.4	1430.84	0	10.1424	22.101	1	4.82229	FALSE	0.0816042	0.100809	0.00959876	46921.6	43472.1	8441.93	14975.8	8416.3	10351.8	ENSG00000140829	1	pat50	NA	NA	NA	NA	NA	NA	NA	NA	NA
DLELER	R	Y	6	[{'location': 0, 'monoisotopicMassDelta': 229.1629, 'name': 'TMT6plex'}]	0	1	2	Pat_50_1.31201.31201.2	1002.55	0	83.2061	91.0143	0	1.64375	FALSE	0.0824346	0.100809	0.00959876	395346	412831	797172	593317	595021	581582	ENSG00000176155	1	pat50	NA	NA	NA	NA	NA	NA	NA	NA	NA
IEDGEDLKHDFER	K	L	13	[{'location': 0, 'monoisotopicMassDelta': 229.1629, 'name': 'TMT6plex'}, {'location': 8, 'monoisotopicMassDelta': 229.1629, 'name': 'TMT6plex'}]	1	1	4	Pat_50_1.46802.46802.4	2060.06	0	122.958	93.098	0	4.50344	FALSE	0.0813505	0.100809	0.00959876	11160.7	17559.7	13801	20045.6	21247	32686.3	ENSG00000099331	1	pat50	NA	NA	NA	NA	NA	NA	NA	NA	NA
EGPVGPHR	K	M	8	[{'location': 0, 'monoisotopicMassDelta': 229.1629, 'name': 'TMT6plex'}]	0	1	3	Pat_50_2.10885.10885.3	1076.59	0	34.1786	43.7931	0	1.53071	FALSE	0.0805703	0.100809	0.00959876	112840	111749	20885.7	31877.7	38763.4	46595.9	ENSG00000143373	1	pat50	NA	NA	NA	NA	NA	NA	NA	NA	NA
EESKPR	R	T	6	[{'location': 0, 'monoisotopicMassDelta': 229.1629, 'name': 'TMT6plex'}, {'location': 4, 'monoisotopicMassDelta': 229.1629, 'name': 'TMT6plex'}]	0	4	2	Pat_50_2.11241.11241.2	1202.7	0	35.0872	42.5892	0	4.26286	FALSE	0.0814353	0.100809	0.00959876	637930	630006	16213.5	33999.7	171461	216810	ENSG00000064787	1	pat50	NA	NA	NA	NA	NA	NA	NA	NA	NA
AGVADPR	R	A	7	[{'location': 0, 'monoisotopicMassDelta': 229.1629, 'name': 'TMT6plex'}]	0	1	2	Pat_50_2.16695.16695.2	913.518	0	48.8292	66.8349	0	1.40308	FALSE	0.0812155	0.100809	0.00959876	179354	151413	99703.5	124450	134118	139070	ENSG00000180828	1	pat50	NA	NA	NA	NA	NA	NA	NA	NA	NA
FSDPER	R	V	6	[{'location': 0, 'monoisotopicMassDelta': 229.1629, 'name': 'TMT6plex'}]	0	1	2	Pat_50_2.20291.20291.2	978.497	0	57.7822	69.6838	0	1.93367	FALSE	0.0802074	0.100809	0.00959876	166036	188844	177380	208662	167575	170950	ENSG00000104413	1	pat50	NA	NA	NA	NA	NA	NA	NA	NA	NA
AESIDK	R	K	6	[{'location': 0, 'monoisotopicMassDelta': 229.1629, 'name': 'TMT6plex'}, {'location': 6, 'monoisotopicMassDelta': 229.1629, 'name': 'TMT6plex'}]	0	1	2	Pat_50_2.25179.25179.2	1119.65	0	69.8705	81.6134	0	4.25198	FALSE	0.0802425	0.100809	0.00959876	806974	860460	543025	669375	725343	690503	ENSG00000086065	1	pat50	NA	NA	NA	NA	NA	NA	NA	NA	NA
DVAAEAVAR	R	S	9	[{'location': 0, 'monoisotopicMassDelta': 229.1629, 'name': 'TMT6plex'}]	0	1	2	Pat_50_2.25435.25435.2	1129.63	0	70.4988	88.2101	0	4.97086	FALSE	0.0805599	0.100809	0.00959876	155519	163980	51535.4	49110	111698	110087	ENSG00000009830	1	pat50	NA	NA	NA	NA	NA	NA	NA	NA	NA
ELTEEK	K	E	6	[{'location': 0, 'monoisotopicMassDelta': 229.1629, 'name': 'TMT6plex'}, {'location': 6, 'monoisotopicMassDelta': 229.1629, 'name': 'TMT6plex'}]	0	4	2	Pat_50_2.27726.27726.2	1205.69	0	76.2041	81.9667	0	3.44233	FALSE	0.0799958	0.100809	0.00959876	5.24541e+06	5.6375e+06	2.27846e+06	2.02929e+06	3.01736e+06	2.8501e+06	ENSG00000014641	1	pat50	NA	NA	NA	NA	NA	NA	NA	NA	NA
ITEAEK	R	N	6	[{'location': 0, 'monoisotopicMassDelta': 229.1629, 'name': 'TMT6plex'}, {'location': 6, 'monoisotopicMassDelta': 229.1629, 'name': 'TMT6plex'}]	0	4	2	Pat_50_2.28318.28318.2	1147.69	0	77.6817	85.5165	0	6.27537	FALSE	0.0818682	0.100809	0.00959876	1.27124e+06	1.40441e+06	894898	840205	1.11727e+06	1.2365e+06	ENSG00000092820	1	pat50	NA	NA	NA	NA	NA	NA	NA	NA	NA
TLEDLR	K	K	6	[{'location': 0, 'monoisotopicMassDelta': 229.1629, 'name': 'TMT6plex'}]	0	5	2	Pat_50_2.29278.29278.2	974.56	0	80.0824	96.1276	0	3.44456	FALSE	0.0804851	0.100809	0.00959876	597871	654835	9.16321e+06	5.04516e+06	670966	696930	ENSG00000070501	1	pat50	NA	NA	NA	NA	NA	NA	NA	NA	NA
ELLDTR	K	I	6	[{'location': 0, 'monoisotopicMassDelta': 229.1629, 'name': 'TMT6plex'}]	0	1	2	Pat_50_2.30172.30172.2	974.56	0	82.2888	96.1276	0	1.18994	FALSE	0.0821243	0.100809	0.00959876	587166	649632	918798	510282	416435	468934	ENSG00000169599	1	pat50	NA	NA	NA	NA	NA	NA	NA	NA	NA
DLDAFENETAK	K	K	11	[{'location': 0, 'monoisotopicMassDelta': 229.1629, 'name': 'TMT6plex'}, {'location': 11, 'monoisotopicMassDelta': 229.1629, 'name': 'TMT6plex'}]	0	1	3	Pat_50_2.41154.41154.3	1709.89	0	109.857	113.323	2	-3.78028	FALSE	0.0815127	0.100809	0.00959876	41742.6	53927.4	152184	207148	60219.1	72219.1	ENSG00000131778	1	pat50	NA	NA	NA	NA	NA	NA	NA	NA	NA
DDILCPDCGKDI	R	-	12	[{'location': 0, 'monoisotopicMassDelta': 229.1629, 'name': 'TMT6plex'}, {'location': 5, 'monoisotopicMassDelta': 57.021463735, 'name': 'Carbamidomethyl'}, {'location': 8, 'monoisotopicMassDelta': 57.021463735, 'name': 'Carbamidomethyl'}, {'location': 10, 'monoisotopicMassDelta': 229.1629, 'name': 'TMT6plex'}]	1	1	3	Pat_50_2.49834.49834.3	1877.93	0	131.816	122.014	0	7.80032	FALSE	0.0810322	0.100809	0.00959876	86385.7	112671	103655	94222.5	153289	186556	ENSG00000115641	1	pat50	NA	NA	NA	NA	NA	NA	NA	NA	NA
MLMPQDIMAYRGR	R	E	13	[{'location': 0, 'monoisotopicMassDelta': 229.1629, 'name': 'TMT6plex'}, {'location': 1, 'monoisotopicMassDelta': 15.99491463, 'name': 'Oxidation'}, {'location': 3, 'monoisotopicMassDelta': 15.99491463, 'name': 'Oxidation'}]	1	3	2	Pat_50_2.53999.53999.2	1841.92	0	142.5	132.094	1	-3.34522	FALSE	0.0800436	0.100809	0.00959876	36777.4	36374.1	112558	38764.5	233891	230175	ENSG00000113916	1	pat50	NA	NA	NA	NA	NA	NA	NA	NA	NA
VCDSCYDSIK	R	D	10	[{'location': 0, 'monoisotopicMassDelta': 229.1629, 'name': 'TMT6plex'}, {'location': 2, 'monoisotopicMassDelta': 57.021463735, 'name': 'Carbamidomethyl'}, {'location': 5, 'monoisotopicMassDelta': 57.021463735, 'name': 'Carbamidomethyl'}, {'location': 10, 'monoisotopicMassDelta': 229.1629, 'name': 'TMT6plex'}]	0	2	4	Pat_50_2.56303.56303.4	1703.83	0	148.449	102.001	0	6.51968	FALSE	0.0811357	0.100809	0.00959876	8975.74	8934.13	1859.14	2157.43	1983.94	4146.45	ENSG00000085449	1	pat50	NA	NA	NA	NA	NA	NA	NA	NA	NA
GHTLER	R	S	6	[{'location': 0, 'monoisotopicMassDelta': 229.1629, 'name': 'TMT6plex'}]	0	1	2	Pat_50_2.7142.7142.2	940.529	0	24.6531	45.9987	1	1.04143	FALSE	0.0821072	0.100809	0.00959876	107713	107280	53996.1	75961.2	98178.6	135340	ENSG00000142453	1	pat50	NA	NA	NA	NA	NA	NA	NA	NA	NA
RVSEAEMAGR	R	E	10	[{'location': 0, 'monoisotopicMassDelta': 229.1629, 'name': 'TMT6plex'}, {'location': 7, 'monoisotopicMassDelta': 15.99491463, 'name': 'Oxidation'}]	1	2	2	Pat_50_2.9451.9451.2	1349.69	0	30.5315	67.4569	0	6.42146	FALSE	0.0813042	0.100809	0.00959876	5450.01	7390.51	5375.76	6706.92	9447.97	9512.12	ENSG00000163520	1	pat50	NA	NA	NA	NA	NA	NA	NA	NA	NA
ENDPKR	K	R	6	[{'location': 0, 'monoisotopicMassDelta': 229.1629, 'name': 'TMT6plex'}, {'location': 5, 'monoisotopicMassDelta': 229.1629, 'name': 'TMT6plex'}]	1	1	3	Pat_50_2.9578.9578.3	1215.7	0	30.8577	37.6563	0	1.28025	FALSE	0.0802627	0.100809	0.00959876	334102	350285	29065.7	104299	23602.5	30212.5	ENSG00000067704	1	pat50	NA	NA	NA	NA	NA	NA	NA	NA	NA
IDRVETR	R	I	7	[{'location': 0, 'monoisotopicMassDelta': 229.1629, 'name': 'TMT6plex'}]	1	2	3	Pat_50_3.16301.16301.3	1116.65	0	49.3156	66.0223	0	0.245967	FALSE	0.0818811	0.100809	0.00959876	868647	932270	107407	199486	150230	180233	ENSG00000197102	1	pat50	NA	NA	NA	NA	NA	NA	NA	NA	NA
FAECCR	R	E	6	[{'location': 0, 'monoisotopicMassDelta': 229.1629, 'name': 'TMT6plex'}, {'location': 4, 'monoisotopicMassDelta': 57.021463735, 'name': 'Carbamidomethyl'}, {'location': 5, 'monoisotopicMassDelta': 57.021463735, 'name': 'Carbamidomethyl'}]	0	2	2	Pat_50_3.17202.17202.2	1070.48	0	51.546	74.7375	0	0.684197	FALSE	0.0794692	0.100809	0.00959876	212306	211157	84868.9	143779	168349	156917	ENSG00000136816	1	pat50	NA	NA	NA	NA	NA	NA	NA	NA	NA
ASAPAGGSPR	R	M	10	[{'location': 0, 'monoisotopicMassDelta': 229.1629, 'name': 'TMT6plex'}]	0	1	2	Pat_50_3.19160.19160.2	1098.6	0	56.3555	66.6879	0	-1.5556	FALSE	0.0805695	0.100809	0.00959876	1.07293e+06	1.11746e+06	99448.1	409503	146695	165102	ENSG00000146083	1	pat50	NA	NA	NA	NA	NA	NA	NA	NA	NA
DVSGLR	R	D	6	[{'location': 0, 'monoisotopicMassDelta': 229.1629, 'name': 'TMT6plex'}]	0	1	2	Pat_50_3.19563.19563.2	874.507	0	57.3482	82.0451	0	0.697937	FALSE	0.0806861	0.100809	0.00959876	500241	578254	315726	339233	764979	731545	ENSG00000107937	1	pat50	NA	NA	NA	NA	NA	NA	NA	NA	NA
TDRLEVCR	R	E	8	[{'location': 0, 'monoisotopicMassDelta': 229.1629, 'name': 'TMT6plex'}, {'location': 7, 'monoisotopicMassDelta': 57.021463735, 'name': 'Carbamidomethyl'}]	1	1	3	Pat_50_3.19587.19587.3	1276.68	0	57.4061	71.5161	0	0.932253	FALSE	0.0810424	0.100809	0.00959876	996959	1166316	303205	389398	700856	914744	ENSG00000152601	1	pat50	NA	NA	NA	NA	NA	NA	NA	NA	NA
AQEPVK	K	G	6	[{'location': 0, 'monoisotopicMassDelta': 229.1629, 'name': 'TMT6plex'}, {'location': 6, 'monoisotopicMassDelta': 229.1629, 'name': 'TMT6plex'}]	0	2	3	Pat_50_3.21235.21235.3	1128.69	0	61.4519	79.0459	0	1.62228	FALSE	0.0797396	0.100809	0.00959876	88214	88749.8	447932	471824	204098	200649	ENSG00000124102	1	pat50	NA	NA	NA	NA	NA	NA	NA	NA	NA
SRPETPK	K	Q	7	[{'location': 0, 'monoisotopicMassDelta': 229.1629, 'name': 'TMT6plex'}, {'location': 7, 'monoisotopicMassDelta': 229.1629, 'name': 'TMT6plex'}]	0	1	2	Pat_50_3.21844.21844.2	1271.76	0	62.95	54.5404	0	-1.43978	FALSE	0.0795655	0.100809	0.00959876	405442	416917	112666	141988	122010	142070	ENSG00000164190	1	pat50	NA	NA	NA	NA	NA	NA	NA	NA	NA
IAEQQK	R	A	6	[{'location': 0, 'monoisotopicMassDelta': 229.1629, 'name': 'TMT6plex'}, {'location': 6, 'monoisotopicMassDelta': 229.1629, 'name': 'TMT6plex'}]	0	2	2	Pat_50_3.22578.22578.2	1173.71	0	64.7573	80.369	0	2.39208	FALSE	0.0793544	0.100809	0.00959876	1565365	1.62588e+06	730795	1.56788e+06	469386	473261	ENSG00000178209	1	pat50	NA	NA	NA	NA	NA	NA	NA	NA	NA
VPQPDPSR	R	E	8	[{'location': 0, 'monoisotopicMassDelta': 229.1629, 'name': 'TMT6plex'}]	0	1	2	Pat_50_3.23135.23135.2	1123.62	0	66.1484	66.0382	0	4.56289	FALSE	0.0810495	0.100809	0.00959876	222827	231319	146374	160307	231219	233046	ENSG00000173442	1	pat50	NA	NA	NA	NA	NA	NA	NA	NA	NA
GAIDAK	K	V	6	[{'location': 0, 'monoisotopicMassDelta': 229.1629, 'name': 'TMT6plex'}, {'location': 6, 'monoisotopicMassDelta': 229.1629, 'name': 'TMT6plex'}]	0	2	2	Pat_50_3.24700.24700.2	1031.64	0	70.0023	88.5417	0	-0.70996	FALSE	0.081301	0.100809	0.00959876	4.82398e+06	5.62683e+06	6.57754e+06	15096473	1.77401e+06	2.34534e+06	ENSG00000196924	1	pat50	NA	NA	NA	NA	NA	NA	NA	NA	NA
DQLASK	K	Y	6	[{'location': 0, 'monoisotopicMassDelta': 229.1629, 'name': 'TMT6plex'}, {'location': 6, 'monoisotopicMassDelta': 229.1629, 'name': 'TMT6plex'}]	0	1	2	Pat_50_3.24925.24925.2	1118.67	0	70.5588	86.0981	0	4.6922	FALSE	0.0796959	0.100809	0.00959876	458485	597596	539026	826100	553033	548840	ENSG00000120708	1	pat50	NA	NA	NA	NA	NA	NA	NA	NA	NA
EVHLEK	R	R	6	[{'location': 0, 'monoisotopicMassDelta': 229.1629, 'name': 'TMT6plex'}, {'location': 6, 'monoisotopicMassDelta': 229.1629, 'name': 'TMT6plex'}]	0	1	3	Pat_50_3.30412.30412.3	1211.73	0	84.1098	78.8176	0	-2.72	FALSE	0.0813562	0.100809	0.00959876	26507.4	25530.3	31316.5	27608.2	71738.7	74896.6	ENSG00000011132	1	pat50	NA	NA	NA	NA	NA	NA	NA	NA	NA
EFEEEKVK	R	R	8	[{'location': 0, 'monoisotopicMassDelta': 229.1629, 'name': 'TMT6plex'}, {'location': 6, 'monoisotopicMassDelta': 229.1629, 'name': 'TMT6plex'}, {'location': 8, 'monoisotopicMassDelta': 229.1629, 'name': 'TMT6plex'}]	1	1	3	Pat_50_3.36806.36806.3	1724	0	99.9121	102.149	0	3.92977	FALSE	0.080548	0.100809	0.00959876	407370	387264	266612	290626	523317	598026	ENSG00000072501	1	pat50	NA	NA	NA	NA	NA	NA	NA	NA	NA
LPVEDK	K	I	6	[{'location': 0, 'monoisotopicMassDelta': 229.1629, 'name': 'TMT6plex'}, {'location': 6, 'monoisotopicMassDelta': 229.1629, 'name': 'TMT6plex'}]	0	3	2	Pat_50_3.39994.39994.2	1157.71	0	107.805	103.934	0	3.47957	FALSE	0.0817625	0.100809	0.00959876	2.11533e+06	2.0929e+06	3.30115e+06	3.43783e+06	4.70273e+06	4.62961e+06	ENSG00000100714	1	pat50	NA	NA	NA	NA	NA	NA	NA	NA	NA
DVEELQLK	R	L	8	[{'location': 0, 'monoisotopicMassDelta': 229.1629, 'name': 'TMT6plex'}, {'location': 8, 'monoisotopicMassDelta': 229.1629, 'name': 'TMT6plex'}]	0	2	3	Pat_50_3.46416.46416.3	1430.84	0	123.981	122.139	0	1.21572	FALSE	0.0806294	0.100809	0.00959876	38000.5	39732.6	46805	45100.7	44348.7	45918.6	ENSG00000130779	1	pat50	NA	NA	NA	NA	NA	NA	NA	NA	NA
QCTDKR	K	I	6	[{'location': 0, 'monoisotopicMassDelta': 229.1629, 'name': 'TMT6plex'}, {'location': 2, 'monoisotopicMassDelta': 57.021463735, 'name': 'Carbamidomethyl'}, {'location': 5, 'monoisotopicMassDelta': 229.1629, 'name': 'TMT6plex'}]	1	1	3	Pat_50_3.7304.7304.3	1264.7	0	26.4563	38.2716	1	-0.0218108	FALSE	0.0803707	0.100809	0.00959876	112131	123935	39180.4	138026	3136.1	3936.29	ENSG00000035403	1	pat50	NA	NA	NA	NA	NA	NA	NA	NA	NA
SEKREPVR	K	K	8	[{'location': 0, 'monoisotopicMassDelta': 229.1629, 'name': 'TMT6plex'}, {'location': 3, 'monoisotopicMassDelta': 229.1629, 'name': 'TMT6plex'}]	2	1	4	Pat_50_4.10429.10429.4	1457.87	0	40.6251	51.5486	0	-0.167464	FALSE	0.0818591	0.100809	0.00959876	83194.9	73119.8	25406	34746.5	32278.5	45818.9	ENSG00000144224	1	pat50	NA	NA	NA	NA	NA	NA	NA	NA	NA
KEEIHR	R	L	6	[{'location': 0, 'monoisotopicMassDelta': 229.1629, 'name': 'TMT6plex'}, {'location': 1, 'monoisotopicMassDelta': 229.1629, 'name': 'TMT6plex'}]	1	3	3	Pat_50_4.12988.12988.3	1268.76	0	47.2936	42.9842	0	0.216478	FALSE	0.0798065	0.100809	0.00959876	62072	66424.4	10033.5	18208.7	10730.7	11259.2	ENSG00000155304	1	pat50	NA	NA	NA	NA	NA	NA	NA	NA	NA
EKLENSR	K	S	7	[{'location': 0, 'monoisotopicMassDelta': 229.1629, 'name': 'TMT6plex'}, {'location': 2, 'monoisotopicMassDelta': 229.1629, 'name': 'TMT6plex'}]	1	2	3	Pat_50_4.17034.17034.3	1332.78	0	57.6267	67.4286	0	3.15989	FALSE	0.0793847	0.100809	0.00959876	256871	211041	67179.8	77036.7	293751	302493	ENSG00000115504	1	pat50	NA	NA	NA	NA	NA	NA	NA	NA	NA
EKDSPK	K	E	6	[{'location': 0, 'monoisotopicMassDelta': 229.1629, 'name': 'TMT6plex'}, {'location': 2, 'monoisotopicMassDelta': 229.1629, 'name': 'TMT6plex'}, {'location': 6, 'monoisotopicMassDelta': 229.1629, 'name': 'TMT6plex'}]	1	4	3	Pat_50_4.17362.17362.3	1389.84	0	58.4579	59.6513	2	4.76901	FALSE	0.0805807	0.100809	0.00959876	3.60928e+06	3.80944e+06	1.54921e+06	1.11791e+07	670438	859103	ENSG00000182253	1	pat50	NA	NA	NA	NA	NA	NA	NA	NA	NA
GEKYEK	K	R	6	[{'location': 0, 'monoisotopicMassDelta': 229.1629, 'name': 'TMT6plex'}, {'location': 3, 'monoisotopicMassDelta': 229.1629, 'name': 'TMT6plex'}, {'location': 6, 'monoisotopicMassDelta': 229.1629, 'name': 'TMT6plex'}]	1	2	2	Pat_50_4.19825.19825.2	1439.86	0	64.6641	65.3028	0	8.2236	FALSE	0.0811384	0.100809	0.00959876	116393	108904	14008.7	28059.1	17720.1	17860.4	ENSG00000083720	1	pat50	NA	NA	NA	NA	NA	NA	NA	NA	NA
LDPGAK	K	H	6	[{'location': 0, 'monoisotopicMassDelta': 229.1629, 'name': 'TMT6plex'}, {'location': 6, 'monoisotopicMassDelta': 229.1629, 'name': 'TMT6plex'}]	0	4	2	Pat_50_4.29717.29717.2	1057.65	0	89.032	92.8144	0	1.38499	FALSE	0.0795638	0.100809	0.00959876	2.84853e+06	3.19667e+06	1.96635e+06	2.27985e+06	1.68663e+06	1.80507e+06	ENSG00000087842	1	pat50	NA	NA	NA	NA	NA	NA	NA	NA	NA
SAPELK	K	T	6	[{'location': 0, 'monoisotopicMassDelta': 229.1629, 'name': 'TMT6plex'}, {'location': 6, 'monoisotopicMassDelta': 229.1629, 'name': 'TMT6plex'}]	0	4	3	Pat_50_4.29788.29788.3	1101.68	0	89.2084	95.637	0	3.24101	FALSE	0.0792761	0.100809	0.00959876	3.01526e+06	3.25746e+06	3.33932e+06	3.52886e+06	6.11524e+06	6.3806e+06	ENSG00000115053	1	pat50	NA	NA	NA	NA	NA	NA	NA	NA	NA
VEGTLK	K	G	6	[{'location': 0, 'monoisotopicMassDelta': 229.1629, 'name': 'TMT6plex'}, {'location': 6, 'monoisotopicMassDelta': 229.1629, 'name': 'TMT6plex'}]	0	1	2	Pat_50_4.31588.31588.2	1103.7	0	93.6304	104.71	0	2.10143	FALSE	0.0823733	0.100809	0.00959876	2.24213e+06	2532909	2.39085e+06	2.25403e+06	1515805	1517591	ENSG00000124942	1	pat50	NA	NA	NA	NA	NA	NA	NA	NA	NA
LKSEDELR	R	P	8	[{'location': 0, 'monoisotopicMassDelta': 229.1629, 'name': 'TMT6plex'}, {'location': 2, 'monoisotopicMassDelta': 229.1629, 'name': 'TMT6plex'}]	1	1	2	Pat_50_4.32346.32346.2	1446.84	0	95.4772	96.2813	0	6.91834	FALSE	0.080379	0.100809	0.00959876	520050	577043	228405	314426	343549	433251	ENSG00000135597	1	pat50	NA	NA	NA	NA	NA	NA	NA	NA	NA
VPQPEGLGR	R	K	9	[{'location': 0, 'monoisotopicMassDelta': 229.1629, 'name': 'TMT6plex'}]	0	1	2	Pat_50_4.33522.33522.2	1180.68	0	98.3866	90.2695	0	5.68646	FALSE	0.0810001	0.100809	0.00959876	754711	751343	596544	620897	1.34596e+06	1.24843e+06	ENSG00000178209	1	pat50	NA	NA	NA	NA	NA	NA	NA	NA	NA
HYADKR	R	I	6	[{'location': 0, 'monoisotopicMassDelta': 229.1629, 'name': 'TMT6plex'}, {'location': 5, 'monoisotopicMassDelta': 229.1629, 'name': 'TMT6plex'}]	1	1	3	Pat_50_5.10992.10992.3	1246.72	0	37.9638	32.1152	0	1.689	FALSE	0.0805183	0.100809	0.00959876	180107	207905	7922.13	18108.8	7265.08	13498.7	ENSG00000182054	1	pat50	NA	NA	NA	NA	NA	NA	NA	NA	NA
TGPVAK	K	E	6	[{'location': 0, 'monoisotopicMassDelta': 229.1629, 'name': 'TMT6plex'}, {'location': 6, 'monoisotopicMassDelta': 229.1629, 'name': 'TMT6plex'}]	0	2	2	Pat_50_5.23777.23777.2	1029.66	0	69.6729	85.9623	0	1.5412	FALSE	0.0820451	0.100809	0.00959876	2.53236e+06	3.04484e+06	878225	1.95941e+06	626495	530482	ENSG00000131236	1	pat50	NA	NA	NA	NA	NA	NA	NA	NA	NA
KAVNLER	K	A	7	[{'location': 0, 'monoisotopicMassDelta': 229.1629, 'name': 'TMT6plex'}, {'location': 1, 'monoisotopicMassDelta': 229.1629, 'name': 'TMT6plex'}]	1	1	3	Pat_50_5.25978.25978.3	1286.81	0	75.0287	92.2737	0	0.213442	FALSE	0.0808774	0.100809	0.00959876	592714	595577	236677	309989	328263	336557	ENSG00000136463	1	pat50	NA	NA	NA	NA	NA	NA	NA	NA	NA
RPEEWGK	R	L	7	[{'location': 0, 'monoisotopicMassDelta': 229.1629, 'name': 'TMT6plex'}, {'location': 7, 'monoisotopicMassDelta': 229.1629, 'name': 'TMT6plex'}]	0	1	3	Pat_50_5.26823.26823.3	1358.77	0	77.0804	78.8442	0	0.336895	FALSE	0.0808681	0.100809	0.00959876	1.16135e+06	1.15029e+06	741939	744558	2241365	2.89799e+06	ENSG00000131475	1	pat50	NA	NA	NA	NA	NA	NA	NA	NA	NA
SPSVPK	K	S	6	[{'location': 0, 'monoisotopicMassDelta': 229.1629, 'name': 'TMT6plex'}, {'location': 6, 'monoisotopicMassDelta': 229.1629, 'name': 'TMT6plex'}]	0	3	2	Pat_50_5.28022.28022.2	1071.67	0	79.9844	84.6527	0	-0.34172	FALSE	0.0806154	0.100809	0.00959876	1.42945e+06	1.47597e+06	1.63817e+06	1.78774e+06	1.60612e+06	1.59624e+06	ENSG00000197702	1	pat50	NA	NA	NA	NA	NA	NA	NA	NA	NA
TLQELR	K	A	6	[{'location': 0, 'monoisotopicMassDelta': 229.1629, 'name': 'TMT6plex'}]	0	7	2	Pat_50_5.28812.28812.2	987.592	0	81.8966	97.8097	0	1.05063	FALSE	0.0794455	0.100809	0.00959876	3.47393e+06	3.45255e+06	3.651e+06	4.12887e+06	1.85818e+06	2076693	ENSG00000011465	1	pat50	NA	NA	NA	NA	NA	NA	NA	NA	NA
HEALLK	K	E	6	[{'location': 0, 'monoisotopicMassDelta': 229.1629, 'name': 'TMT6plex'}, {'location': 6, 'monoisotopicMassDelta': 229.1629, 'name': 'TMT6plex'}]	0	1	3	Pat_50_5.29453.29453.3	1167.74	0	83.4506	100.534	0	-0.392009	FALSE	0.0825225	0.100809	0.00959876	236969	235351	219629	233780	253576	297839	ENSG00000134709	1	pat50	NA	NA	NA	NA	NA	NA	NA	NA	NA
LHYYEK	K	Q	6	[{'location': 0, 'monoisotopicMassDelta': 229.1629, 'name': 'TMT6plex'}, {'location': 6, 'monoisotopicMassDelta': 229.1629, 'name': 'TMT6plex'}]	0	1	3	Pat_50_5.30529.30529.3	1309.74	0	86.0586	83.6572	2	5.20047	FALSE	0.0796062	0.100809	0.00959876	278175	320002	488617	510566	431714	482919	ENSG00000150054	1	pat50	NA	NA	NA	NA	NA	NA	NA	NA	NA
SLVSDK	K	T	6	[{'location': 0, 'monoisotopicMassDelta': 229.1629, 'name': 'TMT6plex'}, {'location': 6, 'monoisotopicMassDelta': 229.1629, 'name': 'TMT6plex'}]	0	2	2	Pat_50_5.31550.31550.2	1105.67	0	88.5372	101.93	0	4.74735	FALSE	0.0820157	0.100809	0.00959876	1.70702e+06	1.66553e+06	2786924	2.96466e+06	2697565	2689863	ENSG00000159166	1	pat50	NA	NA	NA	NA	NA	NA	NA	NA	NA
EITQLK	K	H	6	[{'location': 0, 'monoisotopicMassDelta': 229.1629, 'name': 'TMT6plex'}, {'location': 6, 'monoisotopicMassDelta': 229.1629, 'name': 'TMT6plex'}]	0	1	2	Pat_50_5.38180.38180.2	1188.75	0	104.588	112.069	0	3.79946	FALSE	0.0823156	0.100809	0.00959876	2.75992e+06	2911753	6184127	3.35332e+06	24218964	24624860	ENSG00000112031	1	pat50	NA	NA	NA	NA	NA	NA	NA	NA	NA
LTELSLR	R	R	7	[{'location': 0, 'monoisotopicMassDelta': 229.1629, 'name': 'TMT6plex'}]	0	1	2	Pat_50_5.38373.38373.2	1059.65	0	105.055	130.537	0	0.691193	FALSE	0.0821597	0.100809	0.00959876	1.57698e+06	1.53963e+06	6627444	4.25909e+06	2.87604e+06	3.17261e+06	ENSG00000034533	1	pat50	NA	NA	NA	NA	NA	NA	NA	NA	NA
AASGFNAMEDAQTLRK	K	A	16	[{'location': 0, 'monoisotopicMassDelta': 229.1629, 'name': 'TMT6plex'}, {'location': 16, 'monoisotopicMassDelta': 229.1629, 'name': 'TMT6plex'}]	1	1	3	Pat_50_5.43253.43253.3	2167.15	0	116.913	123.508	1	6.28189	FALSE	0.0808343	0.100809	0.00959876	2.63714e+06	2.88404e+06	5.44583e+06	4933269	1.65492e+06	1.73745e+06	ENSG00000196975	1	pat50	NA	NA	NA	NA	NA	NA	NA	NA	NA
DASLVFK	R	V	7	[{'location': 0, 'monoisotopicMassDelta': 229.1629, 'name': 'TMT6plex'}, {'location': 7, 'monoisotopicMassDelta': 229.1629, 'name': 'TMT6plex'}]	0	1	2	Pat_50_5.45646.45646.2	1236.75	0	122.721	139.005	1	5.87518	FALSE	0.0825774	0.100809	0.00959876	1.64195e+06	1.55416e+06	3.12922e+06	2.6849e+06	11931012	11873652	ENSG00000164163	1	pat50	NA	NA	NA	NA	NA	NA	NA	NA	NA
GLELISK	R	A	7	[{'location': 0, 'monoisotopicMassDelta': 229.1629, 'name': 'TMT6plex'}, {'location': 7, 'monoisotopicMassDelta': 229.1629, 'name': 'TMT6plex'}]	0	1	2	Pat_50_5.48564.48564.2	1216.78	0	129.836	140.944	0	5.31709	FALSE	0.0815242	0.100809	0.00959876	403317	392819	241851	263007	506851	549495	ENSG00000154174	1	pat50	NA	NA	NA	NA	NA	NA	NA	NA	NA
CCYCCFWCLDK	R	Y	11	[{'location': 0, 'monoisotopicMassDelta': 229.1629, 'name': 'TMT6plex'}, {'location': 1, 'monoisotopicMassDelta': 57.021463735, 'name': 'Carbamidomethyl'}, {'location': 2, 'monoisotopicMassDelta': 57.021463735, 'name': 'Carbamidomethyl'}, {'location': 4, 'monoisotopicMassDelta': 57.021463735, 'name': 'Carbamidomethyl'}, {'location': 5, 'monoisotopicMassDelta': 57.021463735, 'name': 'Carbamidometh…	0	31	5	Pat_50_5.77533.77533.5	1941.75	0	203.433	152.565	-1	8.06105	FALSE	0.0803287	0.100809	0.00959876	3206.72	2109.42	0	760.476	0	0	ENSG00000143036	1	pat50	NA	NA	NA	NA	NA	NA	NA	NA	NA
EGLRGPR	K	G	7	[{'location': 0, 'monoisotopicMassDelta': 229.1629, 'name': 'TMT6plex'}]	1	1	2	Pat_50_6.12829.12829.2	1012.6	0	40.8553	57.955	0	4.46041	FALSE	0.0803284	0.100809	0.00959876	150949	152779	44139.3	79279	24477.6	30508.7	ENSG00000164692	1	pat50	NA	NA	NA	NA	NA	NA	NA	NA	NA
VTIDAR	K	H	6	[{'location': 0, 'monoisotopicMassDelta': 229.1629, 'name': 'TMT6plex'}]	0	1	2	Pat_50_6.23659.23659.2	902.539	0	67.7854	86.0128	0	2.8403	FALSE	0.0810614	0.100809	0.00959876	3155333	3.32918e+06	575095	2.7082e+06	364668	337713	ENSG00000114487	1	pat50	NA	NA	NA	NA	NA	NA	NA	NA	NA
KIDASK	K	S	6	[{'location': 0, 'monoisotopicMassDelta': 229.1629, 'name': 'TMT6plex'}, {'location': 1, 'monoisotopicMassDelta': 229.1629, 'name': 'TMT6plex'}, {'location': 6, 'monoisotopicMassDelta': 229.1629, 'name': 'TMT6plex'}]	1	3	3	Pat_50_6.28282.28282.3	1347.87	0	79.0888	90.0001	0	2.71696	FALSE	0.0809372	0.100809	0.00959876	1.41433e+07	1.3663e+07	3.41593e+06	5.88056e+06	4.12807e+06	4.74316e+06	ENSG00000162368	1	pat50	NA	NA	NA	NA	NA	NA	NA	NA	NA
NANVNLK	R	N	7	[{'location': 0, 'monoisotopicMassDelta': 229.1629, 'name': 'TMT6plex'}, {'location': 7, 'monoisotopicMassDelta': 229.1629, 'name': 'TMT6plex'}]	0	1	2	Pat_50_6.32703.32703.2	1229.75	0	89.949	101.532	0	6.9485	FALSE	0.0797458	0.100809	0.00959876	1.10959e+06	1.73275e+06	1.07469e+06	975375	1.00931e+06	1.05258e+06	ENSG00000152766	1	pat50	NA	NA	NA	NA	NA	NA	NA	NA	NA
VGNEVATGTGPNKK	K	I	14	[{'location': 0, 'monoisotopicMassDelta': 229.1629, 'name': 'TMT6plex'}, {'location': 13, 'monoisotopicMassDelta': 229.1629, 'name': 'TMT6plex'}, {'location': 14, 'monoisotopicMassDelta': 229.1629, 'name': 'TMT6plex'}]	1	1	4	Pat_50_6.34272.34272.4	2058.2	0	93.8001	100.076	1	5.84338	FALSE	0.0821495	0.100809	0.00959876	821717	842182	412278	428882	897672	918233	ENSG00000040341	1	pat50	NA	NA	NA	NA	NA	NA	NA	NA	NA
GNGLIK	R	V	6	[{'location': 0, 'monoisotopicMassDelta': 229.1629, 'name': 'TMT6plex'}, {'location': 6, 'monoisotopicMassDelta': 229.1629, 'name': 'TMT6plex'}]	0	2	2	Pat_50_6.34501.34501.2	1058.69	0	94.3754	110.221	0	0.807126	FALSE	0.0799397	0.100809	0.00959876	3.95043e+06	4701953	2868349	3.88924e+06	4262851	5519064	ENSG00000105193	1	pat50	NA	NA	NA	NA	NA	NA	NA	NA	NA
YKLDAK	K	S	6	[{'location': 0, 'monoisotopicMassDelta': 229.1629, 'name': 'TMT6plex'}, {'location': 2, 'monoisotopicMassDelta': 229.1629, 'name': 'TMT6plex'}, {'location': 6, 'monoisotopicMassDelta': 229.1629, 'name': 'TMT6plex'}]	1	1	3	Pat_50_6.34755.34755.3	1423.9	0	94.9967	104.491	2	0.282741	FALSE	0.0804515	0.100809	0.00959876	696041	758906	576853	620149	1.31633e+06	1.46298e+06	ENSG00000120694	1	pat50	NA	NA	NA	NA	NA	NA	NA	NA	NA
QLAVGK	K	Q	6	[{'location': 0, 'monoisotopicMassDelta': 229.1629, 'name': 'TMT6plex'}, {'location': 6, 'monoisotopicMassDelta': 229.1629, 'name': 'TMT6plex'}]	0	1	2	Pat_50_6.35722.35722.2	1072.7	0	97.3904	107.631	0	2.04835	FALSE	0.0803852	0.100809	0.00959876	902454	1.0771e+06	749171	873835	1.9432e+06	2.21397e+06	ENSG00000126883	1	pat50	NA	NA	NA	NA	NA	NA	NA	NA	NA
LVIQDK	R	N	6	[{'location': 0, 'monoisotopicMassDelta': 229.1629, 'name': 'TMT6plex'}, {'location': 6, 'monoisotopicMassDelta': 229.1629, 'name': 'TMT6plex'}]	0	2	2	Pat_50_6.41835.41835.2	1172.75	0	112.583	126.214	0	5.82896	FALSE	0.0793734	0.100809	0.00959876	6.73347e+06	6.53447e+06	5.7527e+06	6.24143e+06	8851964	9.04686e+06	ENSG00000122406	1	pat50	NA	NA	NA	NA	NA	NA	NA	NA	NA
LQHPDMLVTK	K	A	10	[{'location': 0, 'monoisotopicMassDelta': 229.1629, 'name': 'TMT6plex'}, {'location': 6, 'monoisotopicMassDelta': 15.99491463, 'name': 'Oxidation'}, {'location': 10, 'monoisotopicMassDelta': 229.1629, 'name': 'TMT6plex'}]	0	1	3	Pat_50_6.43150.43150.3	1654.95	0	115.904	126.149	0	0.995771	FALSE	0.0809734	0.100809	0.00959876	110456	120099	66122.9	60348.2	173178	184888	ENSG00000088367	1	pat50	NA	NA	NA	NA	NA	NA	NA	NA	NA
LIISELR	R	N	7	[{'location': 0, 'monoisotopicMassDelta': 229.1629, 'name': 'TMT6plex'}]	0	1	2	Pat_50_6.48859.48859.2	1071.69	0	132.245	150.057	0	-2.05029	FALSE	0.0813896	0.100809	0.00959876	32474.6	34101.2	61792.2	34651.1	169461	199341	ENSG00000131467	1	pat50	NA	NA	NA	NA	NA	NA	NA	NA	NA
YFQIGTIVDNPADFYHSR	K	I	18	[{'location': 0, 'monoisotopicMassDelta': 229.1629, 'name': 'TMT6plex'}]	0	1	3	Pat_50_6.56666.56666.3	2371.18	0	151.71	148.717	1	6.2819	FALSE	0.0812885	0.100809	0.00959876	314099	321465	82252.7	92180.9	128428	131495	ENSG00000067334	1	pat50	NA	NA	NA	NA	NA	NA	NA	NA	NA
AMIAYWTNFAK	K	T	11	[{'location': 0, 'monoisotopicMassDelta': 229.1629, 'name': 'TMT6plex'}, {'location': 2, 'monoisotopicMassDelta': 15.99491463, 'name': 'Oxidation'}, {'location': 11, 'monoisotopicMassDelta': 229.1629, 'name': 'TMT6plex'}]	0	2	3	Pat_50_6.60746.60746.3	1788.96	0	162.017	176.717	0	0.818822	FALSE	0.0799497	0.100809	0.00959876	182464	217757	270092	258086	441033	586979	ENSG00000170835	1	pat50	NA	NA	NA	NA	NA	NA	NA	NA	NA
HQLLKT	R	-	6	[{'location': 0, 'monoisotopicMassDelta': 229.1629, 'name': 'TMT6plex'}, {'location': 5, 'monoisotopicMassDelta': 229.1629, 'name': 'TMT6plex'}]	1	13	3	Pat_50_7.22431.22431.3	1196.76	0	87.8087	97.5784	0	-0.535501	FALSE	0.0812722	0.100809	0.00959876	658759	755674	17001.2	42913.2	6489.53	5586.05	ENSG00000127184	1	pat50	NA	NA	NA	NA	NA	NA	NA	NA	NA
HIVVNK	R	A	6	[{'location': 0, 'monoisotopicMassDelta': 229.1629, 'name': 'TMT6plex'}, {'location': 6, 'monoisotopicMassDelta': 229.1629, 'name': 'TMT6plex'}]	0	1	3	Pat_50_7.23532.23532.3	1166.75	0	91.1646	94.9483	0	-0.392339	FALSE	0.0808715	0.100809	0.00959876	14230.7	11735.4	6501.34	6537.5	19567.9	21903.3	ENSG00000104613	1	pat50	NA	NA	NA	NA	NA	NA	NA	NA	NA
NFNIHGTNK	K	H	9	[{'location': 0, 'monoisotopicMassDelta': 229.1629, 'name': 'TMT6plex'}, {'location': 9, 'monoisotopicMassDelta': 229.1629, 'name': 'TMT6plex'}]	0	2	3	Pat_50_7.25573.25573.3	1501.84	0	97.0631	88.7115	0	0.975366	FALSE	0.0823092	0.100809	0.00959876	16175.1	16078.9	50854.9	68046.6	23680.2	20900.5	ENSG00000135677	1	pat50	NA	NA	NA	NA	NA	NA	NA	NA	NA
TTLIHK	K	A	6	[{'location': 0, 'monoisotopicMassDelta': 229.1629, 'name': 'TMT6plex'}, {'location': 6, 'monoisotopicMassDelta': 229.1629, 'name': 'TMT6plex'}]	0	2	3	Pat_50_7.26734.26734.3	1169.75	0	100.382	98.207	1	2.87229	FALSE	0.0803795	0.100809	0.00959876	13828.2	14567.7	7556.03	8052.07	14425.6	14937.3	ENSG00000135778	1	pat50	NA	NA	NA	NA	NA	NA	NA	NA	NA
LATLSDQVNRR	K	D	11	[{'location': 0, 'monoisotopicMassDelta': 229.1629, 'name': 'TMT6plex'}]	1	1	3	Pat_50_7.28413.28413.3	1500.86	0	105.807	101.808	0	1.15901	FALSE	0.0804094	0.100809	0.00959876	4891.37	7788.3	4754.18	3947.42	4764.93	6279.62	ENSG00000196535	1	pat50	NA	NA	NA	NA	NA	NA	NA	NA	NA
TLCGCR	R	V	6	[{'location': 0, 'monoisotopicMassDelta': 229.1629, 'name': 'TMT6plex'}, {'location': 3, 'monoisotopicMassDelta': 57.021463735, 'name': 'Carbamidomethyl'}, {'location': 5, 'monoisotopicMassDelta': 57.021463735, 'name': 'Carbamidomethyl'}]	0	1	2	Pat_50_7.36344.36344.2	994.489	0	142.891	71.0262	0	2.82318	FALSE	0.0821673	0.100809	0.00959876	2754.1	3055.37	4092.35	3456.84	3750.3	5107.51	ENSG00000112081	1	pat50	NA	NA	NA	NA	NA	NA	NA	NA	NA
NGGFGR	K	R	6	[{'location': 0, 'monoisotopicMassDelta': 229.1629, 'name': 'TMT6plex'}]	0	2	2	Pat_50_7.36723.36723.2	835.45	0	144.306	65.6847	0	0.21917	FALSE	0.0792798	0.100809	0.00959876	16304.9	21733.3	14627.5	19533.3	5546.27	9648.01	ENSG00000163359	1	pat50	NA	NA	NA	NA	NA	NA	NA	NA	NA
AASGALR	K	N	7	[{'location': 0, 'monoisotopicMassDelta': 229.1629, 'name': 'TMT6plex'}]	0	2	2	Pat_50_7.37563.37563.2	873.523	0	147.211	84.4482	0	1.46732	FALSE	0.0796932	0.100809	0.00959876	10026.3	11910.4	3807.2	5812.96	5193.36	5013.02	ENSG00000198561	1	pat50	NA	NA	NA	NA	NA	NA	NA	NA	NA
AFATVR	R	L	6	[{'location': 0, 'monoisotopicMassDelta': 229.1629, 'name': 'TMT6plex'}]	0	3	2	Pat_50_7.48620.48620.2	892.533	0	175.674	102.825	0	1.36768	FALSE	0.0820108	0.100809	0.00959876	3.07091e+06	3679565	5.83022e+06	12810953	1.13088e+06	1.20833e+06	ENSG00000157954	1	pat50	NA	NA	NA	NA	NA	NA	NA	NA	NA
VTLFAAR	R	C	7	[{'location': 0, 'monoisotopicMassDelta': 229.1629, 'name': 'TMT6plex'}]	0	4	2	Pat_50_7.50503.50503.2	1005.62	0	180.244	132.525	-1	-2.61277	FALSE	0.0816694	0.100809	0.00959876	23782094	24815094	3.03133e+06	3.17813e+06	5034485	4536499	ENSG00000267385	1	pat50	NA	NA	NA	NA	NA	NA	NA	NA	NA
AASLGSSQSSR	K	T	11	[{'location': 0, 'monoisotopicMassDelta': 229.1629, 'name': 'TMT6plex'}]	0	1	2	Pat_50_8.34909.34909.2	1278.67	0	166.742	80.0562	0	6.10985	FALSE	0.0794488	0.100809	0.00959876	13369	9403.74	7547.49	8477.11	7694.53	10137.2	ENSG00000153113	1	pat50	NA	NA	NA	NA	NA	NA	NA	NA	NA
SISGLV	K	-	6	[{'location': 0, 'monoisotopicMassDelta': 229.1629, 'name': 'TMT6plex'}]	0	3	2	Pat_50_8.35327.35327.2	803.496	0	167.824	127.148	2	2.28616	FALSE	0.0806102	0.100809	0.00959876	92973.6	126456	23971.2	31484.4	18714.6	20725.4	ENSG00000140854	1	pat50	NA	NA	NA	NA	NA	NA	NA	NA	NA
LCMAGR	K	D	6	[{'location': 0, 'monoisotopicMassDelta': 229.1629, 'name': 'TMT6plex'}, {'location': 2, 'monoisotopicMassDelta': 57.021463735, 'name': 'Carbamidomethyl'}]	0	5	2	Pat_50_8.39837.39837.2	935.488	0	179.563	89.6718	0	1.56586	FALSE	0.0807027	0.100809	0.00959876	116955	141761	69411.2	81714.3	82729.6	99715	ENSG00000123165	1	pat50	NA	NA	NA	NA	NA	NA	NA	NA	NA
VIPGAA	R	E	6	[{'location': 0, 'monoisotopicMassDelta': 229.1629, 'name': 'TMT6plex'}]	0	8	2	Pat_50_FT.36366.36366.2	755.474	0	148.471	110.634	1	6.38633	FALSE	0.0823272	0.100809	0.00959876	5476.81	5310.05	4049.48	6646.02	4739.83	4576.95	ENSG00000168385	1	pat50	NA	NA	NA	NA	NA	NA	NA	NA	NA
PGSSPA	K	-	6	[{'location': 0, 'monoisotopicMassDelta': 229.1629, 'name': 'TMT6plex'}]	0	14	2	Blank_2.1612.1612.2	743.402	0	5.60203	49.6104	1	8.62471	FALSE	0.094585	0.0769141	0.0095901	302798	334098	204326	215927	224977	246144	ENSG00000162723	1	pat92	NA	NA	NA	NA	NA	NA	NA	NA	NA
AETGDK	K	V	6	[{'location': 0, 'monoisotopicMassDelta': 229.1629, 'name': 'TMT6plex'}, {'location': 6, 'monoisotopicMassDelta': 229.1629, 'name': 'TMT6plex'}]	0	1	2	Pat_92_1.12056.12056.2	1077.61	0	33.2299	47.5246	0	0.453116	FALSE	0.0932146	0.0769141	0.0095901	971354	657309	157427	178828	618261	1.56998e+06	ENSG00000047457	1	pat92	NA	NA	NA	NA	NA	NA	NA	NA	NA
VVEASDR	R	L	7	[{'location': 0, 'monoisotopicMassDelta': 229.1629, 'name': 'TMT6plex'}]	0	1	2	Pat_92_1.13566.13566.2	1003.55	0	36.9342	63.905	1	3.1047	FALSE	0.0926136	0.0769141	0.0095901	7697680	9784009	1.1151e+06	1.30801e+06	4948966	15610399	ENSG00000103549	1	pat92	NA	NA	NA	NA	NA	NA	NA	NA	NA
VGDTYER	R	P	7	[{'location': 0, 'monoisotopicMassDelta': 229.1629, 'name': 'TMT6plex'}]	0	2	2	Pat_92_1.14409.14409.2	1067.55	0	39.0202	54.1968	0	1.37216	FALSE	0.0923693	0.0769141	0.0095901	156154	131726	279235	278774	384150	355113	ENSG00000115414	1	pat92	NA	NA	NA	NA	NA	NA	NA	NA	NA
AESLDPR	R	P	7	[{'location': 0, 'monoisotopicMassDelta': 229.1629, 'name': 'TMT6plex'}]	0	1	2	Pat_92_1.19264.19264.2	1015.55	0	50.9576	65.2858	0	-0.480805	FALSE	0.0951586	0.0769141	0.0095901	491870	544256	923622	1.00298e+06	552203	602967	ENSG00000196557	1	pat92	NA	NA	NA	NA	NA	NA	NA	NA	NA
VSDLDR	K	K	6	[{'location': 0, 'monoisotopicMassDelta': 229.1629, 'name': 'TMT6plex'}]	0	1	2	Pat_92_1.20286.20286.2	932.513	0	53.4626	70.6841	0	3.27262	FALSE	0.0937254	0.0769141	0.0095901	222140	265594	283315	286617	200921	212570	ENSG00000135862	1	pat92	NA	NA	NA	NA	NA	NA	NA	NA	NA
GAGWCG	R	-	6	[{'location': 0, 'monoisotopicMassDelta': 229.1629, 'name': 'TMT6plex'}, {'location': 5, 'monoisotopicMassDelta': 57.021463735, 'name': 'Carbamidomethyl'}]	0	3	2	Pat_92_1.20729.20729.2	835.385	0	54.541	74.583	-1	6.20679	FALSE	0.0942335	0.0769141	0.0095901	91946.5	97689.9	96127.2	100266	182235	130057	ENSG00000123342	1	pat92	NA	NA	NA	NA	NA	NA	NA	NA	NA
DLLEER	R	L	6	[{'location': 0, 'monoisotopicMassDelta': 229.1629, 'name': 'TMT6plex'}]	0	2	2	Pat_92_1.33005.33005.2	1002.55	0	85.0593	88.2316	0	0	FALSE	0.0954111	0.0769141	0.0095901	46789.3	48277.3	30783.5	25803.1	60274.4	67842.1	ENSG00000006607	1	pat92	NA	NA	NA	NA	NA	NA	NA	NA	NA
EREEFR	K	K	6	[{'location': 0, 'monoisotopicMassDelta': 229.1629, 'name': 'TMT6plex'}]	1	1	3	Pat_92_1.9416.9416.3	1093.57	0	26.685	44.6964	0	-0.83719	FALSE	0.094894	0.0769141	0.0095901	84793.5	82872.6	29431.6	33866.1	56478.6	62914.8	ENSG00000187118	1	pat92	NA	NA	NA	NA	NA	NA	NA	NA	NA
GRECDCDAQCK	R	K	11	[{'location': 0, 'monoisotopicMassDelta': 229.1629, 'name': 'TMT6plex'}, {'location': 4, 'monoisotopicMassDelta': 57.021463735, 'name': 'Carbamidomethyl'}, {'location': 6, 'monoisotopicMassDelta': 57.021463735, 'name': 'Carbamidomethyl'}, {'location': 10, 'monoisotopicMassDelta': 57.021463735, 'name': 'Carbamidomethyl'}, {'location': 11, 'monoisotopicMassDelta': 229.1629, 'name': 'TMT6plex'}]	1	1	3	Pat_92_2.10010.10010.3	1855.84	0	30.5423	39.7821	0	7.20251	FALSE	0.0923819	0.0769141	0.0095901	61191.9	82675.1	61045.9	65633.9	51880.1	65970.5	ENSG00000116690	1	pat92	NA	NA	NA	NA	NA	NA	NA	NA	NA
ESFTSR	R	Q	6	[{'location': 0, 'monoisotopicMassDelta': 229.1629, 'name': 'TMT6plex'}]	0	1	2	Pat_92_2.13014.13014.2	954.497	0	37.9388	58.0132	0	-1.8544	FALSE	0.0927915	0.0769141	0.0095901	455919	501956	347845	387828	532459	567139	ENSG00000203942	1	pat92	NA	NA	NA	NA	NA	NA	NA	NA	NA
LTSEAR	K	G	6	[{'location': 0, 'monoisotopicMassDelta': 229.1629, 'name': 'TMT6plex'}]	0	1	2	Pat_92_2.13339.13339.2	904.518	0	38.7295	61.236	0	-0.202434	FALSE	0.0944825	0.0769141	0.0095901	296564	253887	268488	257438	560108	662053	ENSG00000163563	1	pat92	NA	NA	NA	NA	NA	NA	NA	NA	NA
IKETDEQR	R	L	8	[{'location': 0, 'monoisotopicMassDelta': 229.1629, 'name': 'TMT6plex'}, {'location': 2, 'monoisotopicMassDelta': 229.1629, 'name': 'TMT6plex'}]	1	1	3	Pat_92_2.18251.18251.3	1475.83	0	50.663	60.3661	0	-0.372207	FALSE	0.0947712	0.0769141	0.0095901	123996	173177	90347.8	96021.2	134663	148275	ENSG00000104884	1	pat92	NA	NA	NA	NA	NA	NA	NA	NA	NA
EKEDFR	K	D	6	[{'location': 0, 'monoisotopicMassDelta': 229.1629, 'name': 'TMT6plex'}, {'location': 2, 'monoisotopicMassDelta': 229.1629, 'name': 'TMT6plex'}]	1	1	3	Pat_92_2.19229.19229.3	1280.71	0	53.0465	64.2711	0	8.07789	FALSE	0.0941083	0.0769141	0.0095901	385785	377418	325450	307714	485721	501798	ENSG00000159593	1	pat92	NA	NA	NA	NA	NA	NA	NA	NA	NA
EVAAAK	K	H	6	[{'location': 0, 'monoisotopicMassDelta': 229.1629, 'name': 'TMT6plex'}, {'location': 6, 'monoisotopicMassDelta': 229.1629, 'name': 'TMT6plex'}]	0	8	2	Pat_92_2.19258.19258.2	1045.65	0	53.1185	76.6487	0	3.7357	FALSE	0.0942462	0.0769141	0.0095901	1.40797e+06	2.65117e+06	646610	683909	4.52363e+06	1.19668e+07	ENSG00000182134	1	pat92	NA	NA	NA	NA	NA	NA	NA	NA	NA
GEPVIR	R	E	6	[{'location': 0, 'monoisotopicMassDelta': 229.1629, 'name': 'TMT6plex'}]	0	1	2	Pat_92_2.20049.20049.2	898.544	0	55.0376	75.1657	0	0.271707	FALSE	0.0939903	0.0769141	0.0095901	125131	155385	572953	599928	393362	285283	ENSG00000086758	1	pat92	NA	NA	NA	NA	NA	NA	NA	NA	NA
ALQEAAAR	K	F	8	[{'location': 0, 'monoisotopicMassDelta': 229.1629, 'name': 'TMT6plex'}]	0	1	2	Pat_92_2.21287.21287.2	1057.61	0	58.0459	73.5345	0	-5.30937	FALSE	0.0923818	0.0769141	0.0095901	580553	674988	669077	661765	838470	881964	ENSG00000165671	1	pat92	NA	NA	NA	NA	NA	NA	NA	NA	NA
QEIDSK	K	E	6	[{'location': 0, 'monoisotopicMassDelta': 229.1629, 'name': 'TMT6plex'}, {'location': 6, 'monoisotopicMassDelta': 229.1629, 'name': 'TMT6plex'}]	0	1	2	Pat_92_2.23033.23033.2	1176.68	0	62.2759	68.5987	0	1.86735	FALSE	0.0949537	0.0769141	0.0095901	202985	254546	281225	293828	306676	326119	ENSG00000128881	1	pat92	NA	NA	NA	NA	NA	NA	NA	NA	NA
ILGDER	R	S	6	[{'location': 0, 'monoisotopicMassDelta': 229.1629, 'name': 'TMT6plex'}]	0	1	2	Pat_92_2.25865.25865.2	930.534	0	69.1599	82.084	0	0.787099	FALSE	0.0936137	0.0769141	0.0095901	195579	264174	138215	149875	239130	253239	ENSG00000147202	1	pat92	NA	NA	NA	NA	NA	NA	NA	NA	NA
EVVEPK	K	D	6	[{'location': 0, 'monoisotopicMassDelta': 229.1629, 'name': 'TMT6plex'}, {'location': 6, 'monoisotopicMassDelta': 229.1629, 'name': 'TMT6plex'}]	0	2	3	Pat_92_2.26122.26122.3	1157.71	0	69.7834	88.3367	0	0.632649	FALSE	0.0954505	0.0769141	0.0095901	1.0107e+06	4.03627e+06	1.22141e+06	1.10378e+06	2.6639e+06	6.0729e+06	ENSG00000166963	1	pat92	NA	NA	NA	NA	NA	NA	NA	NA	NA
TELETK	R	L	6	[{'location': 0, 'monoisotopicMassDelta': 229.1629, 'name': 'TMT6plex'}, {'location': 6, 'monoisotopicMassDelta': 229.1629, 'name': 'TMT6plex'}]	0	1	2	Pat_92_2.28027.28027.2	1177.7	0	74.4179	81.4436	0	4.76798	FALSE	0.0948362	0.0769141	0.0095901	278734	320375	485451	532579	807344	939283	ENSG00000167767	1	pat92	NA	NA	NA	NA	NA	NA	NA	NA	NA
EAIELR	K	E	6	[{'location': 0, 'monoisotopicMassDelta': 229.1629, 'name': 'TMT6plex'}]	0	6	2	Pat_92_2.30741.30741.2	958.565	0	81.0772	90.1112	0	1.14612	FALSE	0.0937318	0.0769141	0.0095901	1.83629e+06	2.2905e+06	554326	643606	1.4781e+06	1.94722e+06	ENSG00000125844	1	pat92	NA	NA	NA	NA	NA	NA	NA	NA	NA
FGEDMPHPH	K	-	9	[{'location': 0, 'monoisotopicMassDelta': 229.1629, 'name': 'TMT6plex'}]	0	1	3	Pat_92_2.35756.35756.3	1294.6	0	93.398	61.4381	0	1.13151	FALSE	0.0945541	0.0769141	0.0095901	41898.6	46524.5	27060	29988.6	54040.8	69834.9	ENSG00000094631	1	pat92	NA	NA	NA	NA	NA	NA	NA	NA	NA
GVPPPEDLR	R	S	9	[{'location': 0, 'monoisotopicMassDelta': 229.1629, 'name': 'TMT6plex'}]	0	1	2	Pat_92_2.37075.37075.2	1207.68	0	96.6164	90.1507	0	7.47982	FALSE	0.0941393	0.0769141	0.0095901	311059	327539	231257	258551	383190	431636	ENSG00000143850	1	pat92	NA	NA	NA	NA	NA	NA	NA	NA	NA
VDSLEK	R	S	6	[{'location': 0, 'monoisotopicMassDelta': 229.1629, 'name': 'TMT6plex'}, {'location': 6, 'monoisotopicMassDelta': 229.1629, 'name': 'TMT6plex'}]	0	2	2	Pat_92_2.37940.37940.2	1147.69	0	98.7811	93.6561	1	2.71479	FALSE	0.0947912	0.0769141	0.0095901	976302	1.13065e+06	713978	776104	1.34574e+06	1.45266e+06	ENSG00000204130	1	pat92	NA	NA	NA	NA	NA	NA	NA	NA	NA
LPEELR	R	S	6	[{'location': 0, 'monoisotopicMassDelta': 229.1629, 'name': 'TMT6plex'}]	0	3	2	Pat_92_2.38494.38494.2	984.581	0	100.166	95.5632	0	2.41765	FALSE	0.09547	0.0769141	0.0095901	2.83944e+06	1.83533e+06	2.01714e+06	2.30337e+06	2.84205e+06	3.13233e+06	ENSG00000009954	1	pat92	NA	NA	NA	NA	NA	NA	NA	NA	NA
ATMEHHANR	R	G	9	[{'location': 0, 'monoisotopicMassDelta': 229.1629, 'name': 'TMT6plex'}]	0	2	3	Pat_92_2.4285.4285.3	1294.64	0	16.1165	16.1639	0	1.34362	FALSE	0.0933558	0.0769141	0.0095901	61528.7	73126.8	80398.1	65997.8	54580.8	56494.4	ENSG00000152256	1	pat92	NA	NA	NA	NA	NA	NA	NA	NA	NA
EASILLGD	R	-	8	[{'location': 0, 'monoisotopicMassDelta': 229.1629, 'name': 'TMT6plex'}]	0	1	2	Pat_92_2.50745.50745.2	1045.59	0	130.743	129.316	0	-0.233497	FALSE	0.0948032	0.0769141	0.0095901	63693.2	62436.8	120896	188838	259721	341285	ENSG00000178896	1	pat92	NA	NA	NA	NA	NA	NA	NA	NA	NA
VQHDPTR	R	H	7	[{'location': 0, 'monoisotopicMassDelta': 229.1629, 'name': 'TMT6plex'}]	0	1	2	Pat_92_2.5820.5820.2	1080.59	0	20.0124	28.3376	0	2.0334	FALSE	0.0952781	0.0769141	0.0095901	16255.7	17207.7	9056.08	9016.55	10317.7	11195.9	ENSG00000196547	1	pat92	NA	NA	NA	NA	NA	NA	NA	NA	NA
YCMCPPCRCGCC	R	-	12	[{'location': 0, 'monoisotopicMassDelta': 229.1629, 'name': 'TMT6plex'}, {'location': 2, 'monoisotopicMassDelta': 57.021463735, 'name': 'Carbamidomethyl'}, {'location': 3, 'monoisotopicMassDelta': 15.99491463, 'name': 'Oxidation'}, {'location': 4, 'monoisotopicMassDelta': 57.021463735, 'name': 'Carbamidomethyl'}, {'location': 7, 'monoisotopicMassDelta': 57.021463735, 'name': 'Carbamidomethyl'}, {…	1	30	5	Pat_92_2.75729.75729.5	1924.68	0	197.596	67.3655	2	-0.0920869	FALSE	0.093312	0.0769141	0.0095901	55946.7	51823.9	15702.9	17104.3	31462.1	40475.8	ENSG00000112659	1	pat92	NA	NA	NA	NA	NA	NA	NA	NA	NA
REITER	R	E	6	[{'location': 0, 'monoisotopicMassDelta': 229.1629, 'name': 'TMT6plex'}]	1	1	2	Pat_92_2.8935.8935.2	1031.59	0	27.8387	39.7109	0	1.65665	FALSE	0.0952308	0.0769141	0.0095901	340914	387294	107764	129576	185209	190020	ENSG00000122966	1	pat92	NA	NA	NA	NA	NA	NA	NA	NA	NA
QGLVDR	R	A	6	[{'location': 0, 'monoisotopicMassDelta': 229.1629, 'name': 'TMT6plex'}]	0	1	2	Pat_92_3.16669.16669.2	915.534	0	46.9099	69.0984	1	1.40319	FALSE	0.0954922	0.0769141	0.0095901	656428	635227	466005	477129	468972	606405	ENSG00000130702	1	pat92	NA	NA	NA	NA	NA	NA	NA	NA	NA
DVSGLR	R	D	6	[{'location': 0, 'monoisotopicMassDelta': 229.1629, 'name': 'TMT6plex'}]	0	2	2	Pat_92_3.19187.19187.2	874.507	0	53.042	70.1799	0	1.32608	FALSE	0.0929989	0.0769141	0.0095901	389221	456997	430330	370594	1.08187e+06	1.13242e+06	ENSG00000107937	1	pat92	NA	NA	NA	NA	NA	NA	NA	NA	NA
VDSLQR	R	Q	6	[{'location': 0, 'monoisotopicMassDelta': 229.1629, 'name': 'TMT6plex'}]	0	1	2	Pat_92_3.19381.19381.2	945.545	0	53.511	69.7023	0	-0.968254	FALSE	0.0945778	0.0769141	0.0095901	682778	788470	342765	361618	603591	837928	ENSG00000058453	1	pat92	NA	NA	NA	NA	NA	NA	NA	NA	NA
QQLLER	R	Q	6	[{'location': 0, 'monoisotopicMassDelta': 229.1629, 'name': 'TMT6plex'}]	0	1	2	Pat_92_3.25019.25019.2	1014.6	0	67.243	84.5693	0	1.50392	FALSE	0.0930663	0.0769141	0.0095901	192179	216966	166620	198719	249660	275295	ENSG00000134905	1	pat92	NA	NA	NA	NA	NA	NA	NA	NA	NA
NVIPETSSR	R	Y	9	[{'location': 0, 'monoisotopicMassDelta': 229.1629, 'name': 'TMT6plex'}]	0	1	2	Pat_92_3.26177.26177.2	1230.68	0	70.0685	75.3165	0	8.5303	FALSE	0.0949357	0.0769141	0.0095901	574126	508706	173868	192816	548092	591644	ENSG00000196549	1	pat92	NA	NA	NA	NA	NA	NA	NA	NA	NA
SQDIYLR	K	L	7	[{'location': 0, 'monoisotopicMassDelta': 229.1629, 'name': 'TMT6plex'}]	0	1	2	Pat_92_3.28838.28838.2	1122.62	0	76.5832	91.7509	0	1.73979	FALSE	0.0928663	0.0769141	0.0095901	149364	172268	228837	225852	151710	161223	ENSG00000063177	1	pat92	NA	NA	NA	NA	NA	NA	NA	NA	NA
LADSLR	K	L	6	[{'location': 0, 'monoisotopicMassDelta': 229.1629, 'name': 'TMT6plex'}]	0	2	2	Pat_92_3.29852.29852.2	902.539	0	79.061	90.7584	1	0.138503	FALSE	0.0945091	0.0769141	0.0095901	4.20458e+06	4.17364e+06	2777824	3.00124e+06	3.74686e+06	4.52055e+06	ENSG00000197694	1	pat92	NA	NA	NA	NA	NA	NA	NA	NA	NA
NDSASLPK	K	V	8	[{'location': 0, 'monoisotopicMassDelta': 229.1629, 'name': 'TMT6plex'}, {'location': 8, 'monoisotopicMassDelta': 229.1629, 'name': 'TMT6plex'}]	0	1	2	Pat_92_3.30805.30805.2	1288.74	0	81.3872	81.1617	1	-4.97056	FALSE	0.0931516	0.0769141	0.0095901	203198	236223	182155	200284	285748	330263	ENSG00000198912	1	pat92	NA	NA	NA	NA	NA	NA	NA	NA	NA
ELVLQR	K	E	6	[{'location': 0, 'monoisotopicMassDelta': 229.1629, 'name': 'TMT6plex'}]	0	2	2	Pat_92_3.35211.35211.2	985.612	0	92.1165	105.682	1	0.74609	FALSE	0.0926836	0.0769141	0.0095901	1.20575e+06	1.37148e+06	985117	1.14098e+06	757496	905249	ENSG00000197157	1	pat92	NA	NA	NA	NA	NA	NA	NA	NA	NA
VSDLEK	K	A	6	[{'location': 0, 'monoisotopicMassDelta': 229.1629, 'name': 'TMT6plex'}, {'location': 6, 'monoisotopicMassDelta': 229.1629, 'name': 'TMT6plex'}]	0	1	2	Pat_92_3.36794.36794.2	1147.69	0	95.954	93.6561	-1	1.75242	FALSE	0.0935984	0.0769141	0.0095901	5.40232e+06	6.39331e+06	3.10342e+06	3.36289e+06	4.70725e+06	5428315	ENSG00000197694	1	pat92	NA	NA	NA	NA	NA	NA	NA	NA	NA
NGTDKDAEALFK	R	C	12	[{'location': 0, 'monoisotopicMassDelta': 229.1629, 'name': 'TMT6plex'}, {'location': 5, 'monoisotopicMassDelta': 229.1629, 'name': 'TMT6plex'}, {'location': 12, 'monoisotopicMassDelta': 229.1629, 'name': 'TMT6plex'}]	1	1	3	Pat_92_3.48723.48723.3	1995.12	0	124.994	116.752	1	0.582721	FALSE	0.0931124	0.0769141	0.0095901	1.03049e+06	936542	386945	427483	1.16705e+06	1172283	ENSG00000165806	1	pat92	NA	NA	NA	NA	NA	NA	NA	NA	NA
LYLILELGDGGDMFDYIMK	K	H	19	[{'location': 0, 'monoisotopicMassDelta': 229.1629, 'name': 'TMT6plex'}, {'location': 13, 'monoisotopicMassDelta': 15.99491463, 'name': 'Oxidation'}, {'location': 19, 'monoisotopicMassDelta': 229.1629, 'name': 'TMT6plex'}, {'location': 19, 'monoisotopicMassDelta': -187.152366, 'unknown modification': 'AcNoTMT'}]	0	1	3	Pat_92_3.54324.54324.3	2492.24	0	138.778	238.982	2	4.38608	FALSE	0.092897	0.0769141	0.0095901	37633.6	44273.6	42446.1	50889.1	38564.4	43534.1	ENSG00000163788	1	pat92	NA	NA	NA	NA	NA	NA	NA	NA	NA
QLEMIV	R	-	6	[{'location': 0, 'monoisotopicMassDelta': 229.1629, 'name': 'TMT6plex'}, {'location': 4, 'monoisotopicMassDelta': 15.99491463, 'name': 'Oxidation'}]	0	3	2	Pat_92_3.55480.55480.2	976.547	0	141.65	132.068	0	1.31252	FALSE	0.0942367	0.0769141	0.0095901	50450.1	54994.1	63388.9	70664.3	58751	73119.4	ENSG00000099341	1	pat92	NA	NA	NA	NA	NA	NA	NA	NA	NA
AGTDGKDR	R	D	8	[{'location': 0, 'monoisotopicMassDelta': 229.1629, 'name': 'TMT6plex'}, {'location': 6, 'monoisotopicMassDelta': 229.1629, 'name': 'TMT6plex'}]	1	3	3	Pat_92_3.8354.8354.3	1276.71	0	26.2246	34.8444	0	2.00787	FALSE	0.0941248	0.0769141	0.0095901	203618	246099	7752.31	4617.3	439966	581039	ENSG00000109606	1	pat92	NA	NA	NA	NA	NA	NA	NA	NA	NA
YLRHIHR	R	R	7	[{'location': 0, 'monoisotopicMassDelta': 229.1629, 'name': 'TMT6plex'}]	1	4	3	Pat_92_4.11439.11439.3	1222.72	0	32.6999	43.4778	2	-8.05685	FALSE	0.0936655	0.0769141	0.0095901	513855	452287	110101	152783	223804	228870	ENSG00000183161	1	pat92	NA	NA	NA	NA	NA	NA	NA	NA	NA
TSTTSK	K	G	6	[{'location': 0, 'monoisotopicMassDelta': 229.1629, 'name': 'TMT6plex'}, {'location': 6, 'monoisotopicMassDelta': 229.1629, 'name': 'TMT6plex'}]	0	1	2	Pat_92_4.11822.11822.2	1081.64	0	33.6602	47.0246	0	2.14428	FALSE	0.0946329	0.0769141	0.0095901	141387	195857	20524.8	27222.1	129460	233672	ENSG00000070814	1	pat92	NA	NA	NA	NA	NA	NA	NA	NA	NA
QGPTQK	K	Q	6	[{'location': 0, 'monoisotopicMassDelta': 229.1629, 'name': 'TMT6plex'}, {'location': 6, 'monoisotopicMassDelta': 229.1629, 'name': 'TMT6plex'}]	0	1	2	Pat_92_4.14617.14617.2	1115.67	0	40.579	45.3695	0	5.03306	FALSE	0.0924531	0.0769141	0.0095901	299984	435113	21360.3	22355	169791	349680	ENSG00000143653	1	pat92	NA	NA	NA	NA	NA	NA	NA	NA	NA
TAPCVR	K	L	6	[{'location': 0, 'monoisotopicMassDelta': 229.1629, 'name': 'TMT6plex'}, {'location': 4, 'monoisotopicMassDelta': 57.021463735, 'name': 'Carbamidomethyl'}]	0	1	2	Pat_92_4.14642.14642.2	931.511	0	40.6394	53.6675	0	1.04836	FALSE	0.0953113	0.0769141	0.0095901	901380	1.06723e+06	357239	302173	853979	1.28273e+06	ENSG00000162736	1	pat92	NA	NA	NA	NA	NA	NA	NA	NA	NA
NISNTGEK	R	P	8	[{'location': 0, 'monoisotopicMassDelta': 229.1629, 'name': 'TMT6plex'}, {'location': 8, 'monoisotopicMassDelta': 229.1629, 'name': 'TMT6plex'}]	0	2	3	Pat_92_4.17705.17705.3	1319.75	0	48.1723	67.4322	1	5.04322	FALSE	0.0925305	0.0769141	0.0095901	1.06963e+06	1.1129e+06	1.38565e+06	1.42044e+06	1944462	2.47997e+06	ENSG00000005801	1	pat92	NA	NA	NA	NA	NA	NA	NA	NA	NA
AALLHG	R	-	6	[{'location': 0, 'monoisotopicMassDelta': 229.1629, 'name': 'TMT6plex'}]	0	12	2	Pat_92_4.25050.25050.2	809.496	0	65.9895	90.2154	-1	9.49664	FALSE	0.0950452	0.0769141	0.0095901	1.9303e+06	1.52785e+06	881578	909785	1.12546e+06	1.09393e+06	ENSG00000148688	1	pat92	NA	NA	NA	NA	NA	NA	NA	NA	NA
GADILR	R	G	6	[{'location': 0, 'monoisotopicMassDelta': 229.1629, 'name': 'TMT6plex'}]	0	2	2	Pat_92_4.27565.27565.2	872.528	0	72.0709	86.2097	0	2.30842	FALSE	0.0949701	0.0769141	0.0095901	434699	404329	280733	286248	420179	506623	ENSG00000104447	1	pat92	NA	NA	NA	NA	NA	NA	NA	NA	NA
GPGLEK	R	T	6	[{'location': 0, 'monoisotopicMassDelta': 229.1629, 'name': 'TMT6plex'}, {'location': 6, 'monoisotopicMassDelta': 229.1629, 'name': 'TMT6plex'}]	0	4	3	Pat_92_4.30302.30302.3	1057.65	0	78.6994	79.7487	0	-0.692497	FALSE	0.0954475	0.0769141	0.0095901	1.42612e+07	1.51478e+07	3.57432e+07	4.32601e+07	1.10546e+07	1.04062e+07	ENSG00000196924	1	pat92	NA	NA	NA	NA	NA	NA	NA	NA	NA
ADPTIK	R	N	6	[{'location': 0, 'monoisotopicMassDelta': 229.1629, 'name': 'TMT6plex'}, {'location': 6, 'monoisotopicMassDelta': 229.1629, 'name': 'TMT6plex'}]	0	3	2	Pat_92_4.30596.30596.2	1101.68	0	79.4092	84.0977	2	0.337737	FALSE	0.0947054	0.0769141	0.0095901	4.54735e+06	5.4841e+06	2.15082e+06	2.2886e+06	1.3491e+06	1.7217e+06	ENSG00000152766	1	pat92	NA	NA	NA	NA	NA	NA	NA	NA	NA
EKTELLR	R	K	7	[{'location': 0, 'monoisotopicMassDelta': 229.1629, 'name': 'TMT6plex'}, {'location': 2, 'monoisotopicMassDelta': 229.1629, 'name': 'TMT6plex'}]	1	3	3	Pat_92_4.33140.33140.3	1345.83	0	85.5843	97.5587	0	1.90475	FALSE	0.0937649	0.0769141	0.0095901	232826	245659	1.52633e+06	1.59023e+06	529479	640870	ENSG00000118898	1	pat92	NA	NA	NA	NA	NA	NA	NA	NA	NA
AHQDIHTQLQDVK	K	T	13	[{'location': 0, 'monoisotopicMassDelta': 229.1629, 'name': 'TMT6plex'}, {'location': 13, 'monoisotopicMassDelta': 229.1629, 'name': 'TMT6plex'}]	0	1	4	Pat_92_4.34747.34747.4	1990.1	0	89.4743	84.8367	1	3.89649	FALSE	0.0928967	0.0769141	0.0095901	312375	369514	287499	332294	407330	366037	ENSG00000173905	1	pat92	NA	NA	NA	NA	NA	NA	NA	NA	NA
IPADLR	R	I	6	[{'location': 0, 'monoisotopicMassDelta': 229.1629, 'name': 'TMT6plex'}]	0	1	2	Pat_92_4.38728.38728.2	912.559	0	99.1472	94.0455	1	1.6753	FALSE	0.093136	0.0769141	0.0095901	2.86734e+06	2.46539e+06	2.56939e+06	2838625	2.09489e+06	2.39427e+06	ENSG00000163399	1	pat92	NA	NA	NA	NA	NA	NA	NA	NA	NA
ELNLEK	K	D	6	[{'location': 0, 'monoisotopicMassDelta': 229.1629, 'name': 'TMT6plex'}, {'location': 6, 'monoisotopicMassDelta': 229.1629, 'name': 'TMT6plex'}]	0	2	2	Pat_92_4.43707.43707.2	1202.73	0	111.238	107.269	0	4.97323	FALSE	0.0928782	0.0769141	0.0095901	1.06975e+06	964843	1.48345e+06	1.53179e+06	2076520	2.27168e+06	ENSG00000115956	1	pat92	NA	NA	NA	NA	NA	NA	NA	NA	NA
VDDQIYSEFRK	K	N	11	[{'location': 0, 'monoisotopicMassDelta': 229.1629, 'name': 'TMT6plex'}, {'location': 11, 'monoisotopicMassDelta': 229.1629, 'name': 'TMT6plex'}]	1	1	3	Pat_92_4.47832.47832.3	1857	0	121.27	114.389	0	9.07144	FALSE	0.0950217	0.0769141	0.0095901	1.02657e+06	1.04607e+06	1.0483e+06	1.06391e+06	1.40518e+06	1.76481e+06	ENSG00000102390	1	pat92	NA	NA	NA	NA	NA	NA	NA	NA	NA
CEGFLEK	K	N	7	[{'location': 0, 'monoisotopicMassDelta': 229.1629, 'name': 'TMT6plex'}, {'location': 1, 'monoisotopicMassDelta': 57.021463735, 'name': 'Carbamidomethyl'}, {'location': 7, 'monoisotopicMassDelta': 229.1629, 'name': 'TMT6plex'}]	0	1	2	Pat_92_4.55354.55354.2	1339.72	0	139.81	110.259	2	2.00894	FALSE	0.0949953	0.0769141	0.0095901	624558	331227	1.34548e+06	1192840	1.14498e+06	905942	ENSG00000128833	1	pat92	NA	NA	NA	NA	NA	NA	NA	NA	NA
VGHSIR	K	H	6	[{'location': 0, 'monoisotopicMassDelta': 229.1629, 'name': 'TMT6plex'}]	0	3	2	Pat_92_5.10794.10794.2	896.539	0	32.9856	47.1168	0	0.816943	FALSE	0.0932256	0.0769141	0.0095901	2.508e+06	2.59089e+06	230893	308719	1.94726e+06	2.21717e+06	ENSG00000143799	1	pat92	NA	NA	NA	NA	NA	NA	NA	NA	NA
KNQDNK	K	K	6	[{'location': 0, 'monoisotopicMassDelta': 229.1629, 'name': 'TMT6plex'}, {'location': 1, 'monoisotopicMassDelta': 229.1629, 'name': 'TMT6plex'}, {'location': 6, 'monoisotopicMassDelta': 229.1629, 'name': 'TMT6plex'}]	1	1	3	Pat_92_5.12756.12756.3	1432.86	0	37.883	39.8111	0	0.511161	FALSE	0.0927979	0.0769141	0.0095901	222397	274105	18714.5	23979.9	268412	452807	ENSG00000120526	1	pat92	NA	NA	NA	NA	NA	NA	NA	NA	NA
AAAAGK	K	V	6	[{'location': 0, 'monoisotopicMassDelta': 229.1629, 'name': 'TMT6plex'}, {'location': 6, 'monoisotopicMassDelta': 229.1629, 'name': 'TMT6plex'}]	0	3	2	Pat_92_5.13809.13809.2	945.601	0	40.4788	60.1394	0	4.32461	FALSE	0.0932284	0.0769141	0.0095901	494710	795095	54155.1	60431.2	178119	258291	ENSG00000174332	1	pat92	NA	NA	NA	NA	NA	NA	NA	NA	NA
TSSVLR	R	L	6	[{'location': 0, 'monoisotopicMassDelta': 229.1629, 'name': 'TMT6plex'}]	0	2	2	Pat_92_5.18465.18465.2	890.539	0	51.8127	73.9435	0	3.63248	FALSE	0.095111	0.0769141	0.0095901	3.31875e+06	4.33999e+06	954166	1.27925e+06	3.31766e+06	5.76535e+06	ENSG00000115380	1	pat92	NA	NA	NA	NA	NA	NA	NA	NA	NA
GTSQIK	K	L	6	[{'location': 0, 'monoisotopicMassDelta': 229.1629, 'name': 'TMT6plex'}, {'location': 6, 'monoisotopicMassDelta': 229.1629, 'name': 'TMT6plex'}]	0	1	2	Pat_92_5.20604.20604.2	1090.68	0	56.9842	69.5555	0	4.47687	FALSE	0.0953514	0.0769141	0.0095901	1.57687e+06	1.04707e+06	143496	163144	996337	1.54543e+06	ENSG00000164024	1	pat92	NA	NA	NA	NA	NA	NA	NA	NA	NA
GYYNGTK	R	F	7	[{'location': 0, 'monoisotopicMassDelta': 229.1629, 'name': 'TMT6plex'}, {'location': 7, 'monoisotopicMassDelta': 229.1629, 'name': 'TMT6plex'}]	0	1	2	Pat_92_5.22268.22268.2	1259.69	0	61.0384	63.626	0	9.10906	FALSE	0.094031	0.0769141	0.0095901	206687	199868	187516	206129	298196	318240	ENSG00000137168	1	pat92	NA	NA	NA	NA	NA	NA	NA	NA	NA
QQLNLR	K	T	6	[{'location': 0, 'monoisotopicMassDelta': 229.1629, 'name': 'TMT6plex'}]	0	1	2	Pat_92_5.24485.24485.2	999.603	0	66.4336	80.635	0	1.70966	FALSE	0.0938567	0.0769141	0.0095901	705446	689699	255916	291073	645813	674292	ENSG00000137942	1	pat92	NA	NA	NA	NA	NA	NA	NA	NA	NA
ISGQVVR	R	T	7	[{'location': 0, 'monoisotopicMassDelta': 229.1629, 'name': 'TMT6plex'}]	0	1	2	Pat_92_5.24702.24702.2	986.608	0	66.9623	84.3024	0	1.97964	FALSE	0.0940886	0.0769141	0.0095901	383482	306794	174352	210087	1.07745e+06	1.37366e+06	ENSG00000076003	1	pat92	NA	NA	NA	NA	NA	NA	NA	NA	NA
YGIDKDK	K	V	7	[{'location': 0, 'monoisotopicMassDelta': 229.1629, 'name': 'TMT6plex'}, {'location': 5, 'monoisotopicMassDelta': 229.1629, 'name': 'TMT6plex'}, {'location': 7, 'monoisotopicMassDelta': 229.1629, 'name': 'TMT6plex'}]	1	1	3	Pat_92_5.34054.34054.3	1524.91	0	89.9869	87.1709	0	2.04129	FALSE	0.0928515	0.0769141	0.0095901	1.22103e+06	1.50906e+06	1.1013e+06	1.15325e+06	1.38749e+06	1.29984e+06	ENSG00000085733	1	pat92	NA	NA	NA	NA	NA	NA	NA	NA	NA
ALAFGDR	R	I	7	[{'location': 0, 'monoisotopicMassDelta': 229.1629, 'name': 'TMT6plex'}]	0	2	2	Pat_92_5.35084.35084.2	977.55	0	92.5009	96.7696	1	3.93652	FALSE	0.0945141	0.0769141	0.0095901	2.60458e+06	1.23212e+06	5.58835e+06	6034749	5.21269e+06	3.39643e+06	ENSG00000176715	1	pat92	NA	NA	NA	NA	NA	NA	NA	NA	NA
KDIESYK	R	S	7	[{'location': 0, 'monoisotopicMassDelta': 229.1629, 'name': 'TMT6plex'}, {'location': 1, 'monoisotopicMassDelta': 229.1629, 'name': 'TMT6plex'}, {'location': 7, 'monoisotopicMassDelta': 229.1629, 'name': 'TMT6plex'}]	1	1	3	Pat_92_5.37116.37116.3	1568.94	0	97.4501	89.3628	0	2.21743	FALSE	0.0933213	0.0769141	0.0095901	2.07899e+06	2.03789e+06	828146	926046	1.64126e+06	1.84166e+06	ENSG00000108587	1	pat92	NA	NA	NA	NA	NA	NA	NA	NA	NA
LPIEPR	K	F	6	[{'location': 0, 'monoisotopicMassDelta': 229.1629, 'name': 'TMT6plex'}]	0	2	2	Pat_92_5.41582.41582.2	952.591	0	108.278	97.2513	0	3.58808	FALSE	0.0937883	0.0769141	0.0095901	1.30848e+06	1.4545e+06	1.45488e+06	1.50912e+06	2517095	2.90406e+06	ENSG00000135829	1	pat92	NA	NA	NA	NA	NA	NA	NA	NA	NA
ALTDIK	K	I	6	[{'location': 0, 'monoisotopicMassDelta': 229.1629, 'name': 'TMT6plex'}, {'location': 6, 'monoisotopicMassDelta': 229.1629, 'name': 'TMT6plex'}]	0	3	2	Pat_92_5.41798.41798.2	1117.71	0	108.804	111.147	0	6.55287	FALSE	0.0936268	0.0769141	0.0095901	3.25895e+07	2.72812e+07	1.68546e+07	1.74667e+07	1.58759e+07	1.78137e+07	ENSG00000008282	1	pat92	NA	NA	NA	NA	NA	NA	NA	NA	NA
IVYPTEK	K	V	7	[{'location': 0, 'monoisotopicMassDelta': 229.1629, 'name': 'TMT6plex'}, {'location': 7, 'monoisotopicMassDelta': 229.1629, 'name': 'TMT6plex'}]	0	2	3	Pat_92_5.42080.42080.3	1306.79	0	109.491	110.881	0	3.64308	FALSE	0.095238	0.0769141	0.0095901	1.02159e+07	11197908	2.22866e+07	22409309	8.67521e+06	1.03588e+07	ENSG00000002834	1	pat92	NA	NA	NA	NA	NA	NA	NA	NA	NA
ELPLQK	K	G	6	[{'location': 0, 'monoisotopicMassDelta': 229.1629, 'name': 'TMT6plex'}, {'location': 6, 'monoisotopicMassDelta': 229.1629, 'name': 'TMT6plex'}]	0	3	2	Pat_92_5.44769.44769.2	1184.75	0	116.023	114.156	0	7.10937	FALSE	0.093898	0.0769141	0.0095901	3.49321e+06	1.9913e+06	6.515e+06	7.09001e+06	3.15079e+06	3.21066e+06	ENSG00000095637	1	pat92	NA	NA	NA	NA	NA	NA	NA	NA	NA
LDLTLR	R	A	6	[{'location': 0, 'monoisotopicMassDelta': 229.1629, 'name': 'TMT6plex'}]	0	1	2	Pat_92_5.44923.44923.2	958.601	0	116.397	122.375	0	3.37457	FALSE	0.0952803	0.0769141	0.0095901	801394	455212	527827	571292	859219	812012	ENSG00000197901	1	pat92	NA	NA	NA	NA	NA	NA	NA	NA	NA
IDIQMK	R	N	6	[{'location': 0, 'monoisotopicMassDelta': 229.1629, 'name': 'TMT6plex'}, {'location': 5, 'monoisotopicMassDelta': 15.99491463, 'name': 'Oxidation'}, {'location': 6, 'monoisotopicMassDelta': 229.1629, 'name': 'TMT6plex'}]	0	1	3	Pat_92_5.47427.47427.3	1220.72	0	122.504	114.212	0	4.57494	FALSE	0.0933475	0.0769141	0.0095901	89797.4	85951.9	36819	38107.6	78812.2	80976.2	ENSG00000136068	1	pat92	NA	NA	NA	NA	NA	NA	NA	NA	NA
DAVFIPAGWDNDKK	K	I	14	[{'location': 0, 'monoisotopicMassDelta': 229.1629, 'name': 'TMT6plex'}, {'location': 13, 'monoisotopicMassDelta': 229.1629, 'name': 'TMT6plex'}, {'location': 14, 'monoisotopicMassDelta': 229.1629, 'name': 'TMT6plex'}]	1	1	3	Pat_92_5.53568.53568.3	2262.26	0	138.676	157.016	1	6.42247	FALSE	0.0939914	0.0769141	0.0095901	33942.2	21561	32884.7	32014.9	41901	37759.1	ENSG00000144635	1	pat92	NA	NA	NA	NA	NA	NA	NA	NA	NA
SPEIQR	K	A	6	[{'location': 0, 'monoisotopicMassDelta': 229.1629, 'name': 'TMT6plex'}]	0	3	2	Pat_92_6.13764.13764.2	957.545	0	40.005	54.6569	0	1.14734	FALSE	0.0932026	0.0769141	0.0095901	1.68013e+06	1.55485e+06	841490	938599	1.42666e+06	1.96691e+06	ENSG00000174444	1	pat92	NA	NA	NA	NA	NA	NA	NA	NA	NA
KIHGEK	R	N	6	[{'location': 0, 'monoisotopicMassDelta': 229.1629, 'name': 'TMT6plex'}, {'location': 1, 'monoisotopicMassDelta': 229.1629, 'name': 'TMT6plex'}, {'location': 6, 'monoisotopicMassDelta': 229.1629, 'name': 'TMT6plex'}]	1	2	3	Pat_92_6.18711.18711.3	1397.9	0	52.2067	57.7765	1	9.60777	FALSE	0.0938683	0.0769141	0.0095901	1.86156e+06	1.98224e+06	226219	250884	2.19002e+06	2910131	ENSG00000058668	1	pat92	NA	NA	NA	NA	NA	NA	NA	NA	NA
TTITTK	R	K	6	[{'location': 0, 'monoisotopicMassDelta': 229.1629, 'name': 'TMT6plex'}, {'location': 6, 'monoisotopicMassDelta': 229.1629, 'name': 'TMT6plex'}]	0	2	2	Pat_92_6.26161.26161.2	1121.71	0	70.2709	80.4209	0	9.46782	FALSE	0.0929717	0.0769141	0.0095901	1.01009e+06	956485	697463	769130	1.35046e+06	1.66712e+06	ENSG00000124429	1	pat92	NA	NA	NA	NA	NA	NA	NA	NA	NA
SGKDLTK	K	R	7	[{'location': 0, 'monoisotopicMassDelta': 229.1629, 'name': 'TMT6plex'}, {'location': 3, 'monoisotopicMassDelta': 229.1629, 'name': 'TMT6plex'}, {'location': 7, 'monoisotopicMassDelta': 229.1629, 'name': 'TMT6plex'}]	1	2	2	Pat_92_6.28535.28535.2	1434.9	0	76.0205	81.4619	0	9.69824	FALSE	0.0942922	0.0769141	0.0095901	47991.7	80421.3	9498.1	10930.8	57372.7	88502.5	ENSG00000119335	1	pat92	NA	NA	NA	NA	NA	NA	NA	NA	NA
GAALPK	K	L	6	[{'location': 0, 'monoisotopicMassDelta': 229.1629, 'name': 'TMT6plex'}, {'location': 6, 'monoisotopicMassDelta': 229.1629, 'name': 'TMT6plex'}]	0	1	2	Pat_92_6.31525.31525.2	1013.66	0	83.3294	90.2029	-1	6.13877	FALSE	0.092561	0.0769141	0.0095901	3910498	4568108	2.00022e+06	2.37257e+06	3917158	4861635	ENSG00000175073	1	pat92	NA	NA	NA	NA	NA	NA	NA	NA	NA
LAVSSK	K	F	6	[{'location': 0, 'monoisotopicMassDelta': 229.1629, 'name': 'TMT6plex'}, {'location': 6, 'monoisotopicMassDelta': 229.1629, 'name': 'TMT6plex'}]	0	2	2	Pat_92_6.34894.34894.2	1061.69	0	91.6376	97.8815	0	7.93347	FALSE	0.0941201	0.0769141	0.0095901	282966	325090	283350	292167	2.91903e+06	1.3354e+06	ENSG00000197142	1	pat92	NA	NA	NA	NA	NA	NA	NA	NA	NA
IPSTPK	K	L	6	[{'location': 0, 'monoisotopicMassDelta': 229.1629, 'name': 'TMT6plex'}, {'location': 6, 'monoisotopicMassDelta': 229.1629, 'name': 'TMT6plex'}]	0	2	3	Pat_92_6.38243.38243.3	1099.7	0	99.9356	85.7046	0	7.99223	FALSE	0.0943306	0.0769141	0.0095901	114852	119416	44574.5	42988.3	124403	141785	ENSG00000143924	1	pat92	NA	NA	NA	NA	NA	NA	NA	NA	NA
ASQLIK	R	S	6	[{'location': 0, 'monoisotopicMassDelta': 229.1629, 'name': 'TMT6plex'}, {'location': 6, 'monoisotopicMassDelta': 229.1629, 'name': 'TMT6plex'}]	0	1	2	Pat_92_6.39177.39177.2	1116.73	0	102.21	107.105	0	7.97969	FALSE	0.0943705	0.0769141	0.0095901	1.40229e+06	1166149	2.09593e+06	2.19376e+06	2149088	1.87103e+06	ENSG00000176658	1	pat92	NA	NA	NA	NA	NA	NA	NA	NA	NA
TSNIKLDK	R	I	8	[{'location': 0, 'monoisotopicMassDelta': 229.1629, 'name': 'TMT6plex'}, {'location': 5, 'monoisotopicMassDelta': 229.1629, 'name': 'TMT6plex'}, {'location': 8, 'monoisotopicMassDelta': 229.1629, 'name': 'TMT6plex'}]	1	1	3	Pat_92_6.39524.39524.3	1605.01	0	103.059	106.886	0	7.18729	FALSE	0.0945851	0.0769141	0.0095901	341152	421251	157025	197605	346135	460639	ENSG00000067900	1	pat92	NA	NA	NA	NA	NA	NA	NA	NA	NA
NIGLTK	K	A	6	[{'location': 0, 'monoisotopicMassDelta': 229.1629, 'name': 'TMT6plex'}, {'location': 6, 'monoisotopicMassDelta': 229.1629, 'name': 'TMT6plex'}]	0	1	2	Pat_92_6.41258.41258.2	1102.71	0	107.289	102.583	0	6.64201	FALSE	0.093278	0.0769141	0.0095901	6.05685e+06	2.38187e+06	3.09517e+06	3.29898e+06	4935034	4.58879e+06	ENSG00000160710	1	pat92	NA	NA	NA	NA	NA	NA	NA	NA	NA
TLWNGQK	K	L	7	[{'location': 0, 'monoisotopicMassDelta': 229.1629, 'name': 'TMT6plex'}, {'location': 7, 'monoisotopicMassDelta': 229.1629, 'name': 'TMT6plex'}]	0	1	3	Pat_92_6.43650.43650.3	1303.77	0	113.122	108.554	1	-5.49846	FALSE	0.0931973	0.0769141	0.0095901	67256.4	56719.2	81545.6	78935.7	84878.3	84275.9	ENSG00000131236	1	pat92	NA	NA	NA	NA	NA	NA	NA	NA	NA
HEMLPASLIQAQR	R	D	13	[{'location': 0, 'monoisotopicMassDelta': 229.1629, 'name': 'TMT6plex'}]	0	1	3	Pat_92_6.46203.46203.3	1721.94	0	119.399	116.599	0	7.97523	FALSE	0.0938294	0.0769141	0.0095901	1.48935e+06	1.38996e+06	775390	944607	918326	862699	ENSG00000142657	1	pat92	NA	NA	NA	NA	NA	NA	NA	NA	NA
SFALPL	R	-	6	[{'location': 0, 'monoisotopicMassDelta': 229.1629, 'name': 'TMT6plex'}]	0	2	2	Pat_92_6.60396.60396.2	875.532	0	162.102	148.328	0	6.20438	FALSE	0.0937292	0.0769141	0.0095901	23645.8	22871.2	16582.9	15848.4	25404.8	26289	ENSG00000189377	1	pat92	NA	NA	NA	NA	NA	NA	NA	NA	NA
HVIPMNPNTNDLFNAVGDGIVLCK	R	M	24	[{'location': 0, 'monoisotopicMassDelta': 229.1629, 'name': 'TMT6plex'}, {'location': 23, 'monoisotopicMassDelta': 57.021463735, 'name': 'Carbamidomethyl'}, {'location': 24, 'monoisotopicMassDelta': 229.1629, 'name': 'TMT6plex'}]	0	1	4	Pat_92_6.64991.64991.4	3095.63	0	174.087	188.47	1	6.48769	FALSE	0.0938515	0.0769141	0.0095901	70988.9	65047.4	82333.4	81626.9	83177.9	87262.3	ENSG00000136167	1	pat92	NA	NA	NA	NA	NA	NA	NA	NA	NA
GGQRPGGK	K	R	8	[{'location': 0, 'monoisotopicMassDelta': 229.1629, 'name': 'TMT6plex'}, {'location': 8, 'monoisotopicMassDelta': 229.1629, 'name': 'TMT6plex'}]	0	1	3	Pat_92_6.9428.9428.3	1213.73	0	28.9903	31.5284	0	1.35776	FALSE	0.0938754	0.0769141	0.0095901	28618.8	29963.1	2568.65	2960.53	52906.3	49546.2	ENSG00000179041	1	pat92	NA	NA	NA	NA	NA	NA	NA	NA	NA
LQLQPK	K	P	6	[{'location': 0, 'monoisotopicMassDelta': 229.1629, 'name': 'TMT6plex'}, {'location': 6, 'monoisotopicMassDelta': 229.1629, 'name': 'TMT6plex'}]	0	1	2	Pat_92_7.45522.45522.2	1183.77	0	183.032	111.476	0	3.81544	FALSE	0.0944787	0.0769141	0.0095901	471210	188645	728166	804538	1.11509e+06	749352	ENSG00000119471	1	pat92	NA	NA	NA	NA	NA	NA	NA	NA	NA
YLNFVK	K	G	6	[{'location': 0, 'monoisotopicMassDelta': 229.1629, 'name': 'TMT6plex'}, {'location': 6, 'monoisotopicMassDelta': 229.1629, 'name': 'TMT6plex'}]	0	1	2	Pat_92_7.46276.46276.2	1240.76	0	184.901	139.706	0	7.77231	FALSE	0.0930961	0.0769141	0.0095901	1.39886e+06	1097106	656238	640393	1.49749e+06	1524717	ENSG00000166598	1	pat92	NA	NA	NA	NA	NA	NA	NA	NA	NA
PAAPGL	R	-	6	[{'location': 0, 'monoisotopicMassDelta': 229.1629, 'name': 'TMT6plex'}]	0	12	2	Pat_92_FT.22554.22554.2	753.459	0	104.304	89.6162	1	-1.29221	FALSE	0.0930346	0.0769141	0.0095901	558742	590414	186274	203896	530639	655663	ENSG00000072736	1	pat92	NA	NA	NA	NA	NA	NA	NA	NA	NA
VLGLLG	K	-	6	[{'location': 0, 'monoisotopicMassDelta': 229.1629, 'name': 'TMT6plex'}]	0	3	2	Pat_92_FT.28457.28457.2	799.537	0	131.535	151.693	0	-8.62621	FALSE	0.0941109	0.0769141	0.0095901	0	0	0	0	0	0	ENSG00000162378	1	pat92	NA	NA	NA	NA	NA	NA	NA	NA	NA
TEQENEAK	K	C	8	[{'location': 0, 'monoisotopicMassDelta': 229.1629, 'name': 'TMT6plex'}, {'location': 8, 'monoisotopicMassDelta': 229.1629, 'name': 'TMT6plex'}]	0	1	2	Pat_105_1.12404.12404.2	1405.75	0	34.7675	56.0883	0	4.77602	FALSE	0.0628101	0.0655102	0.00954791	95983.8	113863	111455	96809.6	126725	106264	ENSG00000103642	1	pat105	NA	NA	NA	NA	NA	NA	NA	NA	NA
AALDER	R	Y	6	[{'location': 0, 'monoisotopicMassDelta': 229.1629, 'name': 'TMT6plex'}]	0	1	2	Pat_105_1.13617.13617.2	902.502	0	37.8039	67.2477	0	0.135258	FALSE	0.0650998	0.0655102	0.00954791	334116	197040	162123	316155	190927	152780	ENSG00000160633	1	pat105	NA	NA	NA	NA	NA	NA	NA	NA	NA
AVEQIR	K	N	6	[{'location': 0, 'monoisotopicMassDelta': 229.1629, 'name': 'TMT6plex'}]	0	4	2	Pat_105_1.18531.18531.2	943.565	0	49.7855	71.6299	0	1.68183	FALSE	0.0647627	0.0655102	0.00954791	5.73331e+06	2.8731e+06	2.36332e+06	5.91942e+06	2.99665e+06	2451735	ENSG00000168066	1	pat105	NA	NA	NA	NA	NA	NA	NA	NA	NA
VDSEEK	R	L	6	[{'location': 0, 'monoisotopicMassDelta': 229.1629, 'name': 'TMT6plex'}, {'location': 6, 'monoisotopicMassDelta': 229.1629, 'name': 'TMT6plex'}]	0	3	3	Pat_105_1.18654.18654.3	1163.64	0	50.0878	66.0977	0	2.67504	FALSE	0.0650134	0.0655102	0.00954791	404840	401018	301336	328543	365457	299509	ENSG00000151240	1	pat105	NA	NA	NA	NA	NA	NA	NA	NA	NA
LEGEVR	R	S	6	[{'location': 0, 'monoisotopicMassDelta': 229.1629, 'name': 'TMT6plex'}]	0	4	2	Pat_105_1.20336.20336.2	930.534	0	54.201	75.0244	0	0.721507	FALSE	0.0631432	0.0655102	0.00954791	4.51362e+06	5375469	5.34031e+06	4.36665e+06	5.07513e+06	5.09026e+06	ENSG00000091136	1	pat105	NA	NA	NA	NA	NA	NA	NA	NA	NA
VENLER	K	E	6	[{'location': 0, 'monoisotopicMassDelta': 229.1629, 'name': 'TMT6plex'}]	0	1	2	Pat_105_1.21811.21811.2	987.555	0	57.8491	73.4284	0	2.34856	FALSE	0.0644434	0.0655102	0.00954791	211684	150908	129657	202275	148538	123000	ENSG00000117724	1	pat105	NA	NA	NA	NA	NA	NA	NA	NA	NA
AIEVER	K	I	6	[{'location': 0, 'monoisotopicMassDelta': 229.1629, 'name': 'TMT6plex'}]	0	2	2	Pat_105_1.22669.22669.2	944.549	0	60.0026	78.2579	0	3.94172	FALSE	0.0629126	0.0655102	0.00954791	1005714	2.31368e+06	1.10255e+06	1.18478e+06	2.41762e+06	1.08073e+06	ENSG00000162645	1	pat105	NA	NA	NA	NA	NA	NA	NA	NA	NA
AEMLER	K	V	6	[{'location': 0, 'monoisotopicMassDelta': 229.1629, 'name': 'TMT6plex'}, {'location': 3, 'monoisotopicMassDelta': 15.99491463, 'name': 'Oxidation'}]	0	1	2	Pat_105_1.24311.24311.2	992.516	0	64.1311	79.6905	1	-0.919475	FALSE	0.0648315	0.0655102	0.00954791	248071	195022	147815	249783	202688	133875	ENSG00000147381	1	pat105	NA	NA	NA	NA	NA	NA	NA	NA	NA
ELVEPR	R	K	6	[{'location': 0, 'monoisotopicMassDelta': 229.1629, 'name': 'TMT6plex'}]	0	5	2	Pat_105_1.24917.24917.2	970.565	0	65.6321	82.3447	0	1.44638	FALSE	0.0645867	0.0655102	0.00954791	1993684	1.00676e+06	1.39377e+06	1.90766e+06	1.06992e+06	1.39235e+06	ENSG00000160752	1	pat105	NA	NA	NA	NA	NA	NA	NA	NA	NA
EADQLK	K	Q	6	[{'location': 0, 'monoisotopicMassDelta': 229.1629, 'name': 'TMT6plex'}, {'location': 6, 'monoisotopicMassDelta': 229.1629, 'name': 'TMT6plex'}]	0	1	2	Pat_105_1.25878.25878.2	1160.68	0	68.0005	79.3661	0	4.83788	FALSE	0.0633574	0.0655102	0.00954791	323439	418176	305149	342198	418119	326763	ENSG00000186575	1	pat105	NA	NA	NA	NA	NA	NA	NA	NA	NA
DDALLR	R	N	6	[{'location': 0, 'monoisotopicMassDelta': 229.1629, 'name': 'TMT6plex'}]	0	4	2	Pat_105_1.28682.28682.2	930.534	0	74.9388	92.2464	0	3.47635	FALSE	0.0633758	0.0655102	0.00954791	312611	306953	581316	327709	300218	579803	ENSG00000213995	1	pat105	NA	NA	NA	NA	NA	NA	NA	NA	NA
EEPLDK	R	S	6	[{'location': 0, 'monoisotopicMassDelta': 229.1629, 'name': 'TMT6plex'}, {'location': 6, 'monoisotopicMassDelta': 229.1629, 'name': 'TMT6plex'}]	0	2	2	Pat_105_1.33148.33148.2	1187.68	0	86.1556	86.8227	0	5.96127	FALSE	0.0636636	0.0655102	0.00954791	367834	539369	389154	348814	521424	396373	ENSG00000130702	1	pat105	NA	NA	NA	NA	NA	NA	NA	NA	NA
QEVIDK	K	L	6	[{'location': 0, 'monoisotopicMassDelta': 229.1629, 'name': 'TMT6plex'}, {'location': 6, 'monoisotopicMassDelta': 229.1629, 'name': 'TMT6plex'}]	0	1	2	Pat_105_1.34202.34202.2	1188.71	0	88.8204	89.0283	0	6.88031	FALSE	0.0628771	0.0655102	0.00954791	134104	134713	145544	164110	153183	198116	ENSG00000269335	1	pat105	NA	NA	NA	NA	NA	NA	NA	NA	NA
DESKEPIVEVR	K	T	11	[{'location': 0, 'monoisotopicMassDelta': 229.1629, 'name': 'TMT6plex'}, {'location': 4, 'monoisotopicMassDelta': 229.1629, 'name': 'TMT6plex'}]	1	1	3	Pat_105_1.39989.39989.3	1757.99	0	103.42	103.946	0	6.66598	FALSE	0.0632202	0.0655102	0.00954791	45198.4	74794.4	86855.5	64596.9	73923.4	87100.3	ENSG00000149294	1	pat105	NA	NA	NA	NA	NA	NA	NA	NA	NA
QNKDER	R	Y	6	[{'location': 0, 'monoisotopicMassDelta': 229.1629, 'name': 'TMT6plex'}, {'location': 3, 'monoisotopicMassDelta': 229.1629, 'name': 'TMT6plex'}]	1	1	3	Pat_105_1.5325.5325.3	1246.7	0	16.9866	23.9556	0	1.10154	FALSE	0.0652155	0.0655102	0.00954791	67813.2	68581.6	41089.6	67273.2	74372.8	33154.4	ENSG00000060237	1	pat105	NA	NA	NA	NA	NA	NA	NA	NA	NA
ENEQKR	R	I	6	[{'location': 0, 'monoisotopicMassDelta': 229.1629, 'name': 'TMT6plex'}, {'location': 5, 'monoisotopicMassDelta': 229.1629, 'name': 'TMT6plex'}]	1	2	3	Pat_105_1.5794.5794.3	1260.72	0	18.1864	25.3035	0	1.88811	FALSE	0.0628751	0.0655102	0.00954791	118753	59492.5	70230.9	100564	57919.8	73405.9	ENSG00000132792	1	pat105	NA	NA	NA	NA	NA	NA	NA	NA	NA
ENRPISER	K	F	8	[{'location': 0, 'monoisotopicMassDelta': 229.1629, 'name': 'TMT6plex'}]	0	1	3	Pat_105_1.7605.7605.3	1228.67	0	22.7661	44.7725	0	-0.149027	FALSE	0.0638247	0.0655102	0.00954791	51371.9	56067.1	41489.2	50835.2	59187.2	43621.7	ENSG00000128512	1	pat105	NA	NA	NA	NA	NA	NA	NA	NA	NA
QSEEDARK	K	N	8	[{'location': 0, 'monoisotopicMassDelta': 229.1629, 'name': 'TMT6plex'}, {'location': 8, 'monoisotopicMassDelta': 229.1629, 'name': 'TMT6plex'}]	1	2	3	Pat_105_1.9386.9386.3	1419.77	0	27.2576	40.1389	1	1.14129	FALSE	0.0637955	0.0655102	0.00954791	499740	501696	373933	516709	477498	350324	ENSG00000013374	1	pat105	NA	NA	NA	NA	NA	NA	NA	NA	NA
EAGAEK	R	L	6	[{'location': 0, 'monoisotopicMassDelta': 229.1629, 'name': 'TMT6plex'}, {'location': 6, 'monoisotopicMassDelta': 229.1629, 'name': 'TMT6plex'}]	0	9	2	Pat_105_2.10914.10914.2	1061.61	0	31.1593	54.5344	0	2.29972	FALSE	0.0631179	0.0655102	0.00954791	172800	196445	160904	213080	181807	175906	ENSG00000225614	1	pat105	NA	NA	NA	NA	NA	NA	NA	NA	NA
EGYSVR	R	E	6	[{'location': 0, 'monoisotopicMassDelta': 229.1629, 'name': 'TMT6plex'}]	0	2	2	Pat_105_2.12507.12507.2	938.502	0	35.2141	48.1702	0	2.73145	FALSE	0.0642334	0.0655102	0.00954791	91144.4	97175.7	64907.6	85152	96169.4	56500.5	ENSG00000198198	1	pat105	NA	NA	NA	NA	NA	NA	NA	NA	NA
AGELAR	K	A	6	[{'location': 0, 'monoisotopicMassDelta': 229.1629, 'name': 'TMT6plex'}]	0	4	2	Pat_105_2.13076.13076.2	844.497	0	36.6557	62.1347	0	-0.216822	FALSE	0.0651578	0.0655102	0.00954791	570666	580640	1.47562e+06	595299	601188	1.48194e+06	ENSG00000130787	1	pat105	NA	NA	NA	NA	NA	NA	NA	NA	NA
VQLQDR	R	K	6	[{'location': 0, 'monoisotopicMassDelta': 229.1629, 'name': 'TMT6plex'}]	0	1	2	Pat_105_2.20417.20417.2	986.571	0	55.1769	66.8814	0	-1.85598	FALSE	0.0639229	0.0655102	0.00954791	162157	164773	339793	148524	170048	323322	ENSG00000184470	1	pat105	NA	NA	NA	NA	NA	NA	NA	NA	NA
AEVGEK	R	T	6	[{'location': 0, 'monoisotopicMassDelta': 229.1629, 'name': 'TMT6plex'}, {'location': 6, 'monoisotopicMassDelta': 229.1629, 'name': 'TMT6plex'}]	0	2	2	Pat_105_2.21164.21164.2	1089.64	0	57.0657	67.4547	0	0.784194	FALSE	0.0634661	0.0655102	0.00954791	1.64986e+06	478952	434682	1.38724e+06	457997	447837	ENSG00000120802	1	pat105	NA	NA	NA	NA	NA	NA	NA	NA	NA
CPNDCHSR	R	G	8	[{'location': 0, 'monoisotopicMassDelta': 229.1629, 'name': 'TMT6plex'}, {'location': 1, 'monoisotopicMassDelta': 57.021463735, 'name': 'Carbamidomethyl'}, {'location': 5, 'monoisotopicMassDelta': 57.021463735, 'name': 'Carbamidomethyl'}]	0	1	3	Pat_105_2.2200.2200.3	1273.55	0	8.62143	10.1265	0	0.934542	FALSE	0.0629225	0.0655102	0.00954791	2582.41	5351.26	2381.6	969.312	5277.22	844.105	ENSG00000041982	1	pat105	NA	NA	NA	NA	NA	NA	NA	NA	NA
NWEPCDR	K	A	7	[{'location': 0, 'monoisotopicMassDelta': 229.1629, 'name': 'TMT6plex'}, {'location': 5, 'monoisotopicMassDelta': 57.021463735, 'name': 'Carbamidomethyl'}]	0	1	2	Pat_105_2.22001.22001.2	1204.55	0	59.173	58.9768	0	7.19521	FALSE	0.0629062	0.0655102	0.00954791	67543.4	155230	72841.7	64666.4	151656	71486	ENSG00000101966	1	pat105	NA	NA	NA	NA	NA	NA	NA	NA	NA
EAEIQK	K	L	6	[{'location': 0, 'monoisotopicMassDelta': 229.1629, 'name': 'TMT6plex'}, {'location': 6, 'monoisotopicMassDelta': 229.1629, 'name': 'TMT6plex'}]	0	2	3	Pat_105_2.29688.29688.3	1174.7	0	78.3806	77.4559	0	2.88368	FALSE	0.0646579	0.0655102	0.00954791	154414	123257	160916	159388	117231	135928	ENSG00000122483	1	pat105	NA	NA	NA	NA	NA	NA	NA	NA	NA
WDAADDIHR	R	S	9	[{'location': 0, 'monoisotopicMassDelta': 229.1629, 'name': 'TMT6plex'}]	0	2	3	Pat_105_2.32437.32437.3	1326.65	0	85.2766	78.7731	0	-0.828124	FALSE	0.0636713	0.0655102	0.00954791	11142.1	12268	21409.7	11517.2	13268.2	38031.1	ENSG00000213523	1	pat105	NA	NA	NA	NA	NA	NA	NA	NA	NA
QAELAIER	R	C	8	[{'location': 0, 'monoisotopicMassDelta': 229.1629, 'name': 'TMT6plex'}]	0	1	2	Pat_105_2.32541.32541.2	1157.66	0	85.5388	94.2882	0	8.5411	FALSE	0.0648235	0.0655102	0.00954791	296483	239052	179914	308784	242586	204779	ENSG00000155252	1	pat105	NA	NA	NA	NA	NA	NA	NA	NA	NA
MPEQRR	R	G	6	[{'location': 0, 'monoisotopicMassDelta': 229.1629, 'name': 'TMT6plex'}, {'location': 1, 'monoisotopicMassDelta': 15.99491463, 'name': 'Oxidation'}]	1	2	3	Pat_105_2.5940.5940.3	1060.57	0	18.3972	26.5683	0	8.02818	FALSE	0.0629139	0.0655102	0.00954791	123989	146420	114374	100117	151453	97978.9	ENSG00000085998	1	pat105	NA	NA	NA	NA	NA	NA	NA	NA	NA
EAQQSLR	K	A	7	[{'location': 0, 'monoisotopicMassDelta': 229.1629, 'name': 'TMT6plex'}]	0	1	2	Pat_105_2.9262.9262.2	1059.59	0	26.949	55.3345	0	-0.115205	FALSE	0.0643793	0.0655102	0.00954791	75033.6	61985.9	71216	74960.7	56338.7	66845.9	ENSG00000143374	1	pat105	NA	NA	NA	NA	NA	NA	NA	NA	NA
SEKEVR	R	A	6	[{'location': 0, 'monoisotopicMassDelta': 229.1629, 'name': 'TMT6plex'}, {'location': 3, 'monoisotopicMassDelta': 229.1629, 'name': 'TMT6plex'}]	1	3	3	Pat_105_3.11210.11210.3	1204.72	0	34.9263	46.5001	0	0.911942	FALSE	0.0647959	0.0655102	0.00954791	306311	135081	528235	228047	124561	454448	ENSG00000198561	1	pat105	NA	NA	NA	NA	NA	NA	NA	NA	NA
STVDSK	R	A	6	[{'location': 0, 'monoisotopicMassDelta': 229.1629, 'name': 'TMT6plex'}, {'location': 6, 'monoisotopicMassDelta': 229.1629, 'name': 'TMT6plex'}]	0	1	2	Pat_105_3.15026.15026.2	1093.64	0	44.6641	56.503	0	3.79503	FALSE	0.0633803	0.0655102	0.00954791	460310	237490	474103	415028	224074	457043	ENSG00000148358	1	pat105	NA	NA	NA	NA	NA	NA	NA	NA	NA
EPVHTK	R	S	6	[{'location': 0, 'monoisotopicMassDelta': 229.1629, 'name': 'TMT6plex'}, {'location': 6, 'monoisotopicMassDelta': 229.1629, 'name': 'TMT6plex'}]	0	1	3	Pat_105_3.15467.15467.3	1167.7	0	45.7577	48.1372	0	-1.48968	FALSE	0.0650621	0.0655102	0.00954791	120065	97837.7	130684	122462	84727.7	119559	ENSG00000132849	1	pat105	NA	NA	NA	NA	NA	NA	NA	NA	NA
IGGVTER	K	M	7	[{'location': 0, 'monoisotopicMassDelta': 229.1629, 'name': 'TMT6plex'}]	0	1	2	Pat_105_3.20817.20817.2	959.56	0	58.9688	67.9766	1	6.80905	FALSE	0.0652472	0.0655102	0.00954791	8583303	6604163	11713547	8817965	6.12965e+06	11317864	ENSG00000091483	1	pat105	NA	NA	NA	NA	NA	NA	NA	NA	NA
LSVDGR	R	S	6	[{'location': 0, 'monoisotopicMassDelta': 229.1629, 'name': 'TMT6plex'}]	0	1	2	Pat_105_3.21342.21342.2	874.507	0	60.2679	67.2372	0	2.86154	FALSE	0.0645916	0.0655102	0.00954791	223019	196697	216976	207252	182224	225435	ENSG00000077942	1	pat105	NA	NA	NA	NA	NA	NA	NA	NA	NA
NPENHEDPPLKR	R	Q	12	[{'location': 0, 'monoisotopicMassDelta': 229.1629, 'name': 'TMT6plex'}, {'location': 11, 'monoisotopicMassDelta': 229.1629, 'name': 'TMT6plex'}]	1	1	4	Pat_105_3.22399.22399.4	1903.03	0	62.8877	65.2881	0	7.50499	FALSE	0.0639828	0.0655102	0.00954791	80667.8	89157	64927.8	83399.7	88746.1	65057.3	ENSG00000126814	1	pat105	NA	NA	NA	NA	NA	NA	NA	NA	NA
TLQELR	K	A	6	[{'location': 0, 'monoisotopicMassDelta': 229.1629, 'name': 'TMT6plex'}]	0	7	2	Pat_105_3.27668.27668.2	987.592	0	75.8574	85.1282	0	2.34848	FALSE	0.0644482	0.0655102	0.00954791	2.3766e+06	9.68243e+06	5.87346e+06	2.1693e+06	9.31199e+06	5.25369e+06	ENSG00000011465	1	pat105	NA	NA	NA	NA	NA	NA	NA	NA	NA
AEIQIR	R	I	6	[{'location': 0, 'monoisotopicMassDelta': 229.1629, 'name': 'TMT6plex'}]	0	3	2	Pat_105_3.28604.28604.2	957.581	0	78.1534	81.7982	0	2.86825	FALSE	0.063331	0.0655102	0.00954791	3.94221e+06	2.98252e+06	1.85484e+07	3.79795e+06	2.62633e+06	18539593	ENSG00000099624	1	pat105	NA	NA	NA	NA	NA	NA	NA	NA	NA
EYISLR	K	L	6	[{'location': 0, 'monoisotopicMassDelta': 229.1629, 'name': 'TMT6plex'}]	0	3	2	Pat_105_3.35936.35936.2	1008.58	0	96.3537	91.1767	0	3.50992	FALSE	0.0640695	0.0655102	0.00954791	623260	386346	337203	601720	397149	362762	ENSG00000131467	1	pat105	NA	NA	NA	NA	NA	NA	NA	NA	NA
ELLEDHGLLAGAQAAQVGDSYSR	K	L	23	[{'location': 0, 'monoisotopicMassDelta': 229.1629, 'name': 'TMT6plex'}]	0	1	3	Pat_105_3.50777.50777.3	2628.33	0	134.181	145.831	1	4.06496	FALSE	0.0641344	0.0655102	0.00954791	33850.8	32425.2	29139.1	38201.2	36532.3	31387.7	ENSG00000134815	1	pat105	NA	NA	NA	NA	NA	NA	NA	NA	NA
NSCISEEERDAYEELLTQAEIQGNINK	K	V	27	[{'location': 0, 'monoisotopicMassDelta': 229.1629, 'name': 'TMT6plex'}, {'location': 3, 'monoisotopicMassDelta': 57.021463735, 'name': 'Carbamidomethyl'}, {'location': 27, 'monoisotopicMassDelta': 229.1629, 'name': 'TMT6plex'}]	1	1	4	Pat_105_3.63707.63707.4	3610.78	0	167.984	156.062	0	3.04264	FALSE	0.0635165	0.0655102	0.00954791	5242.59	6607.87	11934.2	6492.56	6124.6	11538.4	ENSG00000145703	1	pat105	NA	NA	NA	NA	NA	NA	NA	NA	NA
DHKEPR	K	K	6	[{'location': 0, 'monoisotopicMassDelta': 229.1629, 'name': 'TMT6plex'}, {'location': 3, 'monoisotopicMassDelta': 229.1629, 'name': 'TMT6plex'}]	1	2	3	Pat_105_3.6722.6722.3	1238.71	0	23.4529	16.0481	0	1.18255	FALSE	0.0646063	0.0655102	0.00954791	44083	25840.7	38001.4	46233.4	27032.7	32510	ENSG00000106624	1	pat105	NA	NA	NA	NA	NA	NA	NA	NA	NA
HEQQQK	K	I	6	[{'location': 0, 'monoisotopicMassDelta': 229.1629, 'name': 'TMT6plex'}, {'location': 6, 'monoisotopicMassDelta': 229.1629, 'name': 'TMT6plex'}]	0	2	2	Pat_105_3.8417.8417.2	1254.71	0	27.8095	17.5983	0	9.43711	FALSE	0.0634708	0.0655102	0.00954791	6614.91	43547.1	16163	7444.01	44858	13478.9	ENSG00000166813	1	pat105	NA	NA	NA	NA	NA	NA	NA	NA	NA
NPNAHHLDHK	R	M	10	[{'location': 0, 'monoisotopicMassDelta': 229.1629, 'name': 'TMT6plex'}, {'location': 10, 'monoisotopicMassDelta': 229.1629, 'name': 'TMT6plex'}]	0	1	4	Pat_105_4.11511.11511.4	1639.89	0	40.4499	31.3438	0	1.33988	FALSE	0.0627742	0.0655102	0.00954791	33137.9	15138.9	25126.2	41103.6	17840.1	25496.5	ENSG00000123191	1	pat105	NA	NA	NA	NA	NA	NA	NA	NA	NA
LHGELR	K	A	6	[{'location': 0, 'monoisotopicMassDelta': 229.1629, 'name': 'TMT6plex'}]	0	2	2	Pat_105_4.15311.15311.2	952.566	0	49.9962	64.9991	0	2.62705	FALSE	0.0628559	0.0655102	0.00954791	569902	410044	1.05723e+06	598808	435630	1.04553e+06	ENSG00000115275	1	pat105	NA	NA	NA	NA	NA	NA	NA	NA	NA
EHLSSK	K	S	6	[{'location': 0, 'monoisotopicMassDelta': 229.1629, 'name': 'TMT6plex'}, {'location': 6, 'monoisotopicMassDelta': 229.1629, 'name': 'TMT6plex'}]	0	1	2	Pat_105_4.16009.16009.2	1157.68	0	51.7358	50.9811	0	4.85042	FALSE	0.0630256	0.0655102	0.00954791	81231.4	58976.7	74468.7	80178.6	58724.8	73225.4	ENSG00000092421	1	pat105	NA	NA	NA	NA	NA	NA	NA	NA	NA
EKVEEK	K	A	6	[{'location': 0, 'monoisotopicMassDelta': 229.1629, 'name': 'TMT6plex'}, {'location': 2, 'monoisotopicMassDelta': 229.1629, 'name': 'TMT6plex'}, {'location': 6, 'monoisotopicMassDelta': 229.1629, 'name': 'TMT6plex'}]	1	7	2	Pat_105_4.19841.19841.2	1447.89	0	61.3035	71.7165	0	7.58784	FALSE	0.0649647	0.0655102	0.00954791	2.92408e+06	1.57048e+06	1.91436e+06	2.65127e+06	1.56449e+06	1.74465e+06	ENSG00000159335	1	pat105	NA	NA	NA	NA	NA	NA	NA	NA	NA
AGDISK	R	S	6	[{'location': 0, 'monoisotopicMassDelta': 229.1629, 'name': 'TMT6plex'}, {'location': 6, 'monoisotopicMassDelta': 229.1629, 'name': 'TMT6plex'}]	0	3	2	Pat_105_4.20657.20657.2	1047.63	0	63.3146	69.8358	0	0.699121	FALSE	0.0636117	0.0655102	0.00954791	2392205	1.2713e+06	1.86357e+06	2.28575e+06	1.30266e+06	1.71801e+06	ENSG00000147724	1	pat105	NA	NA	NA	NA	NA	NA	NA	NA	NA
KEDIPR	K	Q	6	[{'location': 0, 'monoisotopicMassDelta': 229.1629, 'name': 'TMT6plex'}, {'location': 1, 'monoisotopicMassDelta': 229.1629, 'name': 'TMT6plex'}]	1	2	3	Pat_105_4.20689.20689.3	1214.74	0	63.394	62.6191	0	1.13052	FALSE	0.0651588	0.0655102	0.00954791	1.53585e+06	1.54567e+06	3.94089e+06	1.4363e+06	1512197	3.70642e+06	ENSG00000067167	1	pat105	NA	NA	NA	NA	NA	NA	NA	NA	NA
TKVMDVHDGK	R	V	10	[{'location': 0, 'monoisotopicMassDelta': 229.1629, 'name': 'TMT6plex'}, {'location': 2, 'monoisotopicMassDelta': 229.1629, 'name': 'TMT6plex'}, {'location': 4, 'monoisotopicMassDelta': 15.99491463, 'name': 'Oxidation'}, {'location': 10, 'monoisotopicMassDelta': 229.1629, 'name': 'TMT6plex'}]	1	2	4	Pat_105_4.21604.21604.4	1832.04	0	65.6389	81.4915	0	0.466415	FALSE	0.0634594	0.0655102	0.00954791	912953	723210	498504	776113	738257	439075	ENSG00000186847	1	pat105	NA	NA	NA	NA	NA	NA	NA	NA	NA
FKEEGVR	R	D	7	[{'location': 0, 'monoisotopicMassDelta': 229.1629, 'name': 'TMT6plex'}, {'location': 2, 'monoisotopicMassDelta': 229.1629, 'name': 'TMT6plex'}]	1	1	3	Pat_105_4.22983.22983.3	1321.78	0	68.9926	79.5187	0	-0.41559	FALSE	0.0633171	0.0655102	0.00954791	724574	434152	474258	715778	481706	431768	ENSG00000196305	1	pat105	NA	NA	NA	NA	NA	NA	NA	NA	NA
TPEEIRK	K	T	7	[{'location': 0, 'monoisotopicMassDelta': 229.1629, 'name': 'TMT6plex'}, {'location': 7, 'monoisotopicMassDelta': 229.1629, 'name': 'TMT6plex'}]	1	1	3	Pat_105_4.23384.23384.3	1329.8	0	69.9646	66.7025	0	-0.826163	FALSE	0.0635717	0.0655102	0.00954791	885069	778205	774202	775738	843268	674356	ENSG00000113558	1	pat105	NA	NA	NA	NA	NA	NA	NA	NA	NA
LSCDVK	R	L	6	[{'location': 0, 'monoisotopicMassDelta': 229.1629, 'name': 'TMT6plex'}, {'location': 3, 'monoisotopicMassDelta': 57.021463735, 'name': 'Carbamidomethyl'}, {'location': 6, 'monoisotopicMassDelta': 229.1629, 'name': 'TMT6plex'}]	0	3	3	Pat_105_4.30440.30440.3	1178.67	0	87.223	86.9324	0	1.63116	FALSE	0.06411	0.0655102	0.00954791	151835	184218	186719	149087	188158	171725	ENSG00000171723	1	pat105	NA	NA	NA	NA	NA	NA	NA	NA	NA
ETDKYIK	K	E	7	[{'location': 0, 'monoisotopicMassDelta': 229.1629, 'name': 'TMT6plex'}, {'location': 4, 'monoisotopicMassDelta': 229.1629, 'name': 'TMT6plex'}, {'location': 7, 'monoisotopicMassDelta': 229.1629, 'name': 'TMT6plex'}]	1	1	3	Pat_105_4.31216.31216.3	1582.95	0	89.1023	88.152	0	-3.00751	FALSE	0.0652568	0.0655102	0.00954791	336701	360602	771055	326892	354370	701171	ENSG00000079950	1	pat105	NA	NA	NA	NA	NA	NA	NA	NA	NA
YFYTSA	R	-	6	[{'location': 0, 'monoisotopicMassDelta': 229.1629, 'name': 'TMT6plex'}]	0	3	2	Pat_105_4.37405.37405.2	979.485	0	104.202	93.2593	1	-0.931707	FALSE	0.0634078	0.0655102	0.00954791	771467	1.00837e+06	467165	758210	986341	474212	ENSG00000112378	1	pat105	NA	NA	NA	NA	NA	NA	NA	NA	NA
LPVEDK	K	I	6	[{'location': 0, 'monoisotopicMassDelta': 229.1629, 'name': 'TMT6plex'}, {'location': 6, 'monoisotopicMassDelta': 229.1629, 'name': 'TMT6plex'}]	0	2	2	Pat_105_4.38747.38747.2	1157.71	0	107.474	99.7738	0	3.69045	FALSE	0.0648654	0.0655102	0.00954791	1.93483e+06	1.49569e+06	1.87388e+06	1.8069e+06	1.47258e+06	1.70282e+06	ENSG00000100714	1	pat105	NA	NA	NA	NA	NA	NA	NA	NA	NA
LDTDLK	K	N	6	[{'location': 0, 'monoisotopicMassDelta': 229.1629, 'name': 'TMT6plex'}, {'location': 6, 'monoisotopicMassDelta': 229.1629, 'name': 'TMT6plex'}]	0	3	2	Pat_105_4.40101.40101.2	1161.7	0	110.794	107.837	0	4.51839	FALSE	0.0640962	0.0655102	0.00954791	1.98241e+06	1.97381e+06	1.65653e+06	1.83995e+06	2.08886e+06	1.56885e+06	ENSG00000169727	1	pat105	NA	NA	NA	NA	NA	NA	NA	NA	NA
LEDLKADEK	R	S	9	[{'location': 0, 'monoisotopicMassDelta': 229.1629, 'name': 'TMT6plex'}, {'location': 5, 'monoisotopicMassDelta': 229.1629, 'name': 'TMT6plex'}, {'location': 9, 'monoisotopicMassDelta': 229.1629, 'name': 'TMT6plex'}]	1	2	3	Pat_105_4.42106.42106.3	1747.03	0	115.786	119.297	0	6.60299	FALSE	0.0629785	0.0655102	0.00954791	401310	211962	333183	371043	222879	315758	ENSG00000101337	1	pat105	NA	NA	NA	NA	NA	NA	NA	NA	NA
LGEGEGSMTKEEFAK	K	M	15	[{'location': 0, 'monoisotopicMassDelta': 229.1629, 'name': 'TMT6plex'}, {'location': 8, 'monoisotopicMassDelta': 15.99491463, 'name': 'Oxidation'}, {'location': 10, 'monoisotopicMassDelta': 229.1629, 'name': 'TMT6plex'}, {'location': 15, 'monoisotopicMassDelta': 229.1629, 'name': 'TMT6plex'}]	1	1	3	Pat_105_4.42989.42989.3	2315.23	0	118.019	127.052	0	6.72243	FALSE	0.0652756	0.0655102	0.00954791	78546.1	72909.4	97727.3	79212	70620.8	98832.9	ENSG00000089006	1	pat105	NA	NA	NA	NA	NA	NA	NA	NA	NA
CVLPEEDSGELAKPK	K	I	15	[{'location': 0, 'monoisotopicMassDelta': 229.1629, 'name': 'TMT6plex'}, {'location': 1, 'monoisotopicMassDelta': 57.021463735, 'name': 'Carbamidomethyl'}, {'location': 13, 'monoisotopicMassDelta': 229.1629, 'name': 'TMT6plex'}, {'location': 15, 'monoisotopicMassDelta': 229.1629, 'name': 'TMT6plex'}]	0	1	4	Pat_105_4.44315.44315.4	2358.31	0	121.441	135.134	0	5.59028	FALSE	0.0642299	0.0655102	0.00954791	6193.84	4734.3	4217.45	6370.49	5242.29	3758.86	ENSG00000023734	1	pat105	NA	NA	NA	NA	NA	NA	NA	NA	NA
RPQDAK	K	N	6	[{'location': 0, 'monoisotopicMassDelta': 229.1629, 'name': 'TMT6plex'}, {'location': 6, 'monoisotopicMassDelta': 229.1629, 'name': 'TMT6plex'}]	0	3	3	Pat_105_5.11397.11397.3	1171.71	0	35.3906	32.9025	-1	1.19558	FALSE	0.0629244	0.0655102	0.00954791	1.44195e+06	1.31947e+06	1.27485e+06	1.3841e+06	1.43257e+06	1.19496e+06	ENSG00000125730	1	pat105	NA	NA	NA	NA	NA	NA	NA	NA	NA
KTDSYR	R	Y	6	[{'location': 0, 'monoisotopicMassDelta': 229.1629, 'name': 'TMT6plex'}, {'location': 1, 'monoisotopicMassDelta': 229.1629, 'name': 'TMT6plex'}]	1	1	3	Pat_105_5.11879.11879.3	1226.7	0	36.598	35.0081	0	0	FALSE	0.0644201	0.0655102	0.00954791	553883	336692	474656	604337	373088	464293	ENSG00000142002	1	pat105	NA	NA	NA	NA	NA	NA	NA	NA	NA
CPVHGK	K	T	6	[{'location': 0, 'monoisotopicMassDelta': 229.1629, 'name': 'TMT6plex'}, {'location': 1, 'monoisotopicMassDelta': 57.021463735, 'name': 'Carbamidomethyl'}, {'location': 6, 'monoisotopicMassDelta': 229.1629, 'name': 'TMT6plex'}]	0	1	3	Pat_105_5.16028.16028.3	1154.66	0	46.9711	39.2891	0	-0.475737	FALSE	0.0630981	0.0655102	0.00954791	209814	647078	193958	250585	609666	210904	ENSG00000137699	1	pat105	NA	NA	NA	NA	NA	NA	NA	NA	NA
RIENAK	K	I	6	[{'location': 0, 'monoisotopicMassDelta': 229.1629, 'name': 'TMT6plex'}, {'location': 6, 'monoisotopicMassDelta': 229.1629, 'name': 'TMT6plex'}]	1	6	2	Pat_105_5.16654.16654.2	1187.74	0	48.5308	55.0815	0	3.90546	FALSE	0.0638691	0.0655102	0.00954791	2.1459e+06	1.45549e+06	1.53361e+06	2.15276e+06	1.53268e+06	1.41697e+06	ENSG00000166226	1	pat105	NA	NA	NA	NA	NA	NA	NA	NA	NA
DLAKPR	K	L	6	[{'location': 0, 'monoisotopicMassDelta': 229.1629, 'name': 'TMT6plex'}, {'location': 4, 'monoisotopicMassDelta': 229.1629, 'name': 'TMT6plex'}]	0	1	3	Pat_105_5.25292.25292.3	1156.73	0	69.6992	65.9079	0	1.89954	FALSE	0.0628097	0.0655102	0.00954791	349415	158290	197980	334684	171811	184435	ENSG00000122884	1	pat105	NA	NA	NA	NA	NA	NA	NA	NA	NA
EKEQFRK	R	L	7	[{'location': 0, 'monoisotopicMassDelta': 229.1629, 'name': 'TMT6plex'}, {'location': 2, 'monoisotopicMassDelta': 229.1629, 'name': 'TMT6plex'}, {'location': 7, 'monoisotopicMassDelta': 229.1629, 'name': 'TMT6plex'}]	2	5	4	Pat_105_5.25395.25395.4	1651	0	69.9523	64.9666	1	1.59142	FALSE	0.0642692	0.0655102	0.00954791	4.77075e+06	1390188	4.0381e+06	4.25928e+06	1.38192e+06	3.47164e+06	ENSG00000122566	1	pat105	NA	NA	NA	NA	NA	NA	NA	NA	NA
AATALK	K	D	6	[{'location': 0, 'monoisotopicMassDelta': 229.1629, 'name': 'TMT6plex'}, {'location': 6, 'monoisotopicMassDelta': 229.1629, 'name': 'TMT6plex'}]	0	2	2	Pat_105_5.29078.29078.2	1031.67	0	79.0488	84.2479	0	3.668	FALSE	0.063527	0.0655102	0.00954791	828301	711882	778839	720772	734466	762647	ENSG00000143870	1	pat105	NA	NA	NA	NA	NA	NA	NA	NA	NA
AAAVDK	K	L	6	[{'location': 0, 'monoisotopicMassDelta': 229.1629, 'name': 'TMT6plex'}, {'location': 6, 'monoisotopicMassDelta': 229.1629, 'name': 'TMT6plex'}]	0	3	2	Pat_105_5.29220.29220.2	1031.64	0	79.4001	72.629	1	1.71858	FALSE	0.0638188	0.0655102	0.00954791	1.60957e+06	993850	2006604	1.42923e+06	1.04297e+06	1.79496e+06	ENSG00000146950	1	pat105	NA	NA	NA	NA	NA	NA	NA	NA	NA
AVVHESLR	K	A	8	[{'location': 0, 'monoisotopicMassDelta': 229.1629, 'name': 'TMT6plex'}]	0	1	2	Pat_105_5.30270.30270.2	1138.67	0	81.998	75.6165	0	7.82594	FALSE	0.0634166	0.0655102	0.00954791	329951	418074	245762	321266	411990	227923	ENSG00000162063	1	pat105	NA	NA	NA	NA	NA	NA	NA	NA	NA
VEVGPK	R	T	6	[{'location': 0, 'monoisotopicMassDelta': 229.1629, 'name': 'TMT6plex'}, {'location': 6, 'monoisotopicMassDelta': 229.1629, 'name': 'TMT6plex'}]	0	6	2	Pat_105_5.34461.34461.2	1085.69	0	92.3959	81.2345	0	1.46167	FALSE	0.0634294	0.0655102	0.00954791	4.18934e+06	4.90444e+06	4.63054e+06	3.8657e+06	4.96568e+06	4.28294e+06	ENSG00000013364	1	pat105	NA	NA	NA	NA	NA	NA	NA	NA	NA
KNPDDFK	K	T	7	[{'location': 0, 'monoisotopicMassDelta': 229.1629, 'name': 'TMT6plex'}, {'location': 1, 'monoisotopicMassDelta': 229.1629, 'name': 'TMT6plex'}, {'location': 7, 'monoisotopicMassDelta': 229.1629, 'name': 'TMT6plex'}]	1	1	3	Pat_105_5.35427.35427.3	1549.91	0	94.7811	81.7972	0	2.36279	FALSE	0.0646993	0.0655102	0.00954791	1.5347e+06	1.49717e+06	1013754	1.40522e+06	1.53981e+06	930680	ENSG00000196961	1	pat105	NA	NA	NA	NA	NA	NA	NA	NA	NA
HVEIPK	K	D	6	[{'location': 0, 'monoisotopicMassDelta': 229.1629, 'name': 'TMT6plex'}, {'location': 6, 'monoisotopicMassDelta': 229.1629, 'name': 'TMT6plex'}]	0	2	3	Pat_105_5.35487.35487.3	1179.74	0	94.9281	74.4119	0	0.853647	FALSE	0.062934	0.0655102	0.00954791	245763	227113	500606	251414	252193	492349	ENSG00000110435	1	pat105	NA	NA	NA	NA	NA	NA	NA	NA	NA
HLELGK	K	K	6	[{'location': 0, 'monoisotopicMassDelta': 229.1629, 'name': 'TMT6plex'}, {'location': 6, 'monoisotopicMassDelta': 229.1629, 'name': 'TMT6plex'}]	0	1	3	Pat_105_5.35584.35584.3	1153.72	0	95.1653	83.7761	0	1.11096	FALSE	0.0633255	0.0655102	0.00954791	233734	143683	336415	205727	125213	293734	ENSG00000102580	1	pat105	NA	NA	NA	NA	NA	NA	NA	NA	NA
ILNETGK	R	I	7	[{'location': 0, 'monoisotopicMassDelta': 229.1629, 'name': 'TMT6plex'}, {'location': 7, 'monoisotopicMassDelta': 229.1629, 'name': 'TMT6plex'}]	0	1	2	Pat_105_5.39238.39238.2	1231.75	0	104.093	97.1134	0	7.73002	FALSE	0.0647567	0.0655102	0.00954791	1.89813e+06	1.1425e+06	960423	1.83911e+06	1.25395e+06	865824	ENSG00000165118	1	pat105	NA	NA	NA	NA	NA	NA	NA	NA	NA
NISMASSK	K	L	8	[{'location': 0, 'monoisotopicMassDelta': 229.1629, 'name': 'TMT6plex'}, {'location': 4, 'monoisotopicMassDelta': 15.99491463, 'name': 'Oxidation'}, {'location': 8, 'monoisotopicMassDelta': 229.1629, 'name': 'TMT6plex'}]	0	3	2	Pat_105_5.40387.40387.2	1310.73	0	106.903	78.583	0	1.95577	FALSE	0.0644547	0.0655102	0.00954791	510253	474945	422555	476768	446030	389431	ENSG00000171914	1	pat105	NA	NA	NA	NA	NA	NA	NA	NA	NA
ITLQDK	K	Q	6	[{'location': 0, 'monoisotopicMassDelta': 229.1629, 'name': 'TMT6plex'}, {'location': 6, 'monoisotopicMassDelta': 229.1629, 'name': 'TMT6plex'}]	0	1	2	Pat_105_5.40718.40718.2	1174.73	0	107.715	99.2992	0	5.61132	FALSE	0.0631139	0.0655102	0.00954791	1.28474e+06	1.34486e+06	1.80154e+06	1.25823e+06	1.42217e+06	1.64848e+06	ENSG00000130340	1	pat105	NA	NA	NA	NA	NA	NA	NA	NA	NA
LADVVK	R	L	6	[{'location': 0, 'monoisotopicMassDelta': 229.1629, 'name': 'TMT6plex'}, {'location': 6, 'monoisotopicMassDelta': 229.1629, 'name': 'TMT6plex'}]	0	4	2	Pat_105_5.43970.43970.2	1101.72	0	115.654	111.896	0	1.3296	FALSE	0.0638073	0.0655102	0.00954791	997943	1.33554e+06	724460	912518	1.35082e+06	656721	ENSG00000137076	1	pat105	NA	NA	NA	NA	NA	NA	NA	NA	NA
VPSIELR	R	V	7	[{'location': 0, 'monoisotopicMassDelta': 229.1629, 'name': 'TMT6plex'}]	0	1	2	Pat_105_5.44993.44993.2	1041.64	0	118.179	103.08	0	1.2891	FALSE	0.0628664	0.0655102	0.00954791	258191	520935	244914	260564	520341	235361	ENSG00000114270	1	pat105	NA	NA	NA	NA	NA	NA	NA	NA	NA
VAIPEVK	K	E	7	[{'location': 0, 'monoisotopicMassDelta': 229.1629, 'name': 'TMT6plex'}, {'location': 7, 'monoisotopicMassDelta': 229.1629, 'name': 'TMT6plex'}]	0	2	2	Pat_105_5.47661.47661.2	1212.78	0	124.879	114.332	0	4.42873	FALSE	0.0648985	0.0655102	0.00954791	175976	123117	231947	158965	114333	197782	ENSG00000060237	1	pat105	NA	NA	NA	NA	NA	NA	NA	NA	NA
GILAADESVGSMAK	K	R	14	[{'location': 0, 'monoisotopicMassDelta': 229.1629, 'name': 'TMT6plex'}, {'location': 12, 'monoisotopicMassDelta': 15.99491463, 'name': 'Oxidation'}, {'location': 14, 'monoisotopicMassDelta': 229.1629, 'name': 'TMT6plex'}]	0	1	3	Pat_105_5.49456.49456.3	1821.99	0	129.445	133.217	2	1.17569	FALSE	0.0649965	0.0655102	0.00954791	201465	197868	264548	229287	196070	240406	ENSG00000109107	1	pat105	NA	NA	NA	NA	NA	NA	NA	NA	NA
AGHHGK	R	G	6	[{'location': 0, 'monoisotopicMassDelta': 229.1629, 'name': 'TMT6plex'}, {'location': 6, 'monoisotopicMassDelta': 229.1629, 'name': 'TMT6plex'}]	0	1	3	Pat_105_5.5714.5714.3	1063.63	0	19.8564	1.13942	1	0.318369	FALSE	0.0642738	0.0655102	0.00954791	22264.5	778.014	14030.3	21114.7	740.065	11933.8	ENSG00000136059	1	pat105	NA	NA	NA	NA	NA	NA	NA	NA	NA
IASNSK	K	I	6	[{'location': 0, 'monoisotopicMassDelta': 229.1629, 'name': 'TMT6plex'}, {'location': 6, 'monoisotopicMassDelta': 229.1629, 'name': 'TMT6plex'}]	0	4	2	Pat_105_6.16905.16905.2	1076.66	0	55.832	63.1485	0	1.13379	FALSE	0.064168	0.0655102	0.00954791	2.21603e+06	2.81641e+06	5.36712e+06	1.89283e+06	2.84111e+06	4.65497e+06	ENSG00000127884	1	pat105	NA	NA	NA	NA	NA	NA	NA	NA	NA
ALANSK	K	T	6	[{'location': 0, 'monoisotopicMassDelta': 229.1629, 'name': 'TMT6plex'}, {'location': 6, 'monoisotopicMassDelta': 229.1629, 'name': 'TMT6plex'}]	0	4	2	Pat_105_6.19305.19305.2	1060.66	0	61.8194	72.8765	0	0	FALSE	0.0637673	0.0655102	0.00954791	2.76565e+06	2.73904e+06	3.0787e+06	3.10401e+06	2.92031e+06	2.83848e+06	ENSG00000095261	1	pat105	NA	NA	NA	NA	NA	NA	NA	NA	NA
ALHYMK	R	K	6	[{'location': 0, 'monoisotopicMassDelta': 229.1629, 'name': 'TMT6plex'}, {'location': 5, 'monoisotopicMassDelta': 15.99491463, 'name': 'Oxidation'}, {'location': 6, 'monoisotopicMassDelta': 229.1629, 'name': 'TMT6plex'}]	0	11	3	Pat_105_6.20648.20648.3	1235.71	0	65.1294	80.9783	-1	1.94864	FALSE	0.0638676	0.0655102	0.00954791	4.68467e+06	2.58576e+06	1.93536e+06	4.21879e+06	2.56015e+06	1.79431e+06	ENSG00000164404	1	pat105	NA	NA	NA	NA	NA	NA	NA	NA	NA
TMQNVK	K	H	6	[{'location': 0, 'monoisotopicMassDelta': 229.1629, 'name': 'TMT6plex'}, {'location': 6, 'monoisotopicMassDelta': 229.1629, 'name': 'TMT6plex'}]	0	2	2	Pat_105_6.22350.22350.2	1177.69	0	69.2948	67.1702	0	8.81045	FALSE	0.062995	0.0655102	0.00954791	616757	235192	239567	567254	232074	203174	ENSG00000072274	1	pat105	NA	NA	NA	NA	NA	NA	NA	NA	NA
TEINKK	R	I	6	[{'location': 0, 'monoisotopicMassDelta': 229.1629, 'name': 'TMT6plex'}, {'location': 5, 'monoisotopicMassDelta': 229.1629, 'name': 'TMT6plex'}, {'location': 6, 'monoisotopicMassDelta': 229.1629, 'name': 'TMT6plex'}]	1	4	2	Pat_105_6.23288.23288.2	1418.91	0	71.596	70.6723	0	7.48472	FALSE	0.0646971	0.0655102	0.00954791	173410	114546	183364	154468	114556	165484	ENSG00000100316	1	pat105	NA	NA	NA	NA	NA	NA	NA	NA	NA
LAATQK	K	K	6	[{'location': 0, 'monoisotopicMassDelta': 229.1629, 'name': 'TMT6plex'}, {'location': 6, 'monoisotopicMassDelta': 229.1629, 'name': 'TMT6plex'}]	0	1	2	Pat_105_6.24536.24536.2	1088.7	0	74.6722	77.5892	0	5.71839	FALSE	0.0628367	0.0655102	0.00954791	740445	719552	1.49646e+06	703939	766656	1.39541e+06	ENSG00000175701	1	pat105	NA	NA	NA	NA	NA	NA	NA	NA	NA
LSNMQK	K	D	6	[{'location': 0, 'monoisotopicMassDelta': 229.1629, 'name': 'TMT6plex'}, {'location': 6, 'monoisotopicMassDelta': 229.1629, 'name': 'TMT6plex'}]	0	1	2	Pat_105_6.24561.24561.2	1177.69	0	74.7342	77.3127	0	9.01776	FALSE	0.0643934	0.0655102	0.00954791	367916	300450	291164	350685	298811	291296	ENSG00000138778	1	pat105	NA	NA	NA	NA	NA	NA	NA	NA	NA
TMAITPR	R	H	7	[{'location': 0, 'monoisotopicMassDelta': 229.1629, 'name': 'TMT6plex'}]	0	1	2	Pat_105_6.25554.25554.2	1017.58	0	77.192	76.3832	0	0.959687	FALSE	0.0644556	0.0655102	0.00954791	500028	373405	600237	471361	321856	520885	ENSG00000197102	1	pat105	NA	NA	NA	NA	NA	NA	NA	NA	NA
SVAVTK	R	E	6	[{'location': 0, 'monoisotopicMassDelta': 229.1629, 'name': 'TMT6plex'}, {'location': 6, 'monoisotopicMassDelta': 229.1629, 'name': 'TMT6plex'}]	0	1	2	Pat_105_6.26252.26252.2	1061.69	0	78.9284	77.2719	0	2.75947	FALSE	0.0643963	0.0655102	0.00954791	2.03813e+06	867103	1.09585e+06	1916200	930426	1014178	ENSG00000160796	1	pat105	NA	NA	NA	NA	NA	NA	NA	NA	NA
VKPEIR	K	L	6	[{'location': 0, 'monoisotopicMassDelta': 229.1629, 'name': 'TMT6plex'}, {'location': 2, 'monoisotopicMassDelta': 229.1629, 'name': 'TMT6plex'}]	0	1	3	Pat_105_6.26277.26277.3	1198.78	0	78.991	76.9181	0	4.04769	FALSE	0.0643423	0.0655102	0.00954791	1.33451e+06	451893	195303	1.16815e+06	403593	146175	ENSG00000131467	1	pat105	NA	NA	NA	NA	NA	NA	NA	NA	NA
NTLPTK	K	E	6	[{'location': 0, 'monoisotopicMassDelta': 229.1629, 'name': 'TMT6plex'}, {'location': 6, 'monoisotopicMassDelta': 229.1629, 'name': 'TMT6plex'}]	0	3	2	Pat_105_6.28494.28494.2	1130.71	0	84.4654	73.8028	0	4.53429	FALSE	0.0651853	0.0655102	0.00954791	659676	475425	760233	614057	443108	653343	ENSG00000034510	1	pat105	NA	NA	NA	NA	NA	NA	NA	NA	NA
RVDFSK	K	V	6	[{'location': 0, 'monoisotopicMassDelta': 229.1629, 'name': 'TMT6plex'}, {'location': 6, 'monoisotopicMassDelta': 229.1629, 'name': 'TMT6plex'}]	1	4	3	Pat_105_6.29036.29036.3	1208.73	0	85.8136	72.9483	0	1.96932	FALSE	0.0637005	0.0655102	0.00954791	1.52232e+06	1.17494e+06	8.47552e+06	1.56688e+06	1.14472e+06	7.45294e+06	ENSG00000075239	1	pat105	NA	NA	NA	NA	NA	NA	NA	NA	NA
LNTLPR	R	G	6	[{'location': 0, 'monoisotopicMassDelta': 229.1629, 'name': 'TMT6plex'}]	0	1	2	Pat_105_6.32249.32249.2	941.586	0	93.6411	84.5587	1	4.08688	FALSE	0.0647627	0.0655102	0.00954791	2089341	3.30432e+06	2.94572e+06	2.00343e+06	2.72925e+06	2584586	ENSG00000148484	1	pat105	NA	NA	NA	NA	NA	NA	NA	NA	NA
NLLGAK	K	I	6	[{'location': 0, 'monoisotopicMassDelta': 229.1629, 'name': 'TMT6plex'}, {'location': 6, 'monoisotopicMassDelta': 229.1629, 'name': 'TMT6plex'}]	0	1	2	Pat_105_6.34528.34528.2	1072.7	0	99.1809	99.2016	0	3.41391	FALSE	0.0648244	0.0655102	0.00954791	1.88406e+06	943269	1.05202e+06	1.86947e+06	889747	1.00789e+06	ENSG00000169313	1	pat105	NA	NA	NA	NA	NA	NA	NA	NA	NA
VLEIHK	R	E	6	[{'location': 0, 'monoisotopicMassDelta': 229.1629, 'name': 'TMT6plex'}, {'location': 6, 'monoisotopicMassDelta': 229.1629, 'name': 'TMT6plex'}]	0	1	3	Pat_105_6.38976.38976.3	1195.77	0	109.999	99.93	0	2.90943	FALSE	0.0651438	0.0655102	0.00954791	126859	197468	137266	121538	203356	121832	ENSG00000113492	1	pat105	NA	NA	NA	NA	NA	NA	NA	NA	NA
FSLDGK	K	A	6	[{'location': 0, 'monoisotopicMassDelta': 229.1629, 'name': 'TMT6plex'}, {'location': 6, 'monoisotopicMassDelta': 229.1629, 'name': 'TMT6plex'}]	0	1	2	Pat_105_6.42030.42030.2	1123.66	0	117.505	100.859	0	7.93042	FALSE	0.0630201	0.0655102	0.00954791	547731	797235	566552	523684	767482	532193	ENSG00000084674	1	pat105	NA	NA	NA	NA	NA	NA	NA	NA	NA
DIMVHFK	K	Q	7	[{'location': 0, 'monoisotopicMassDelta': 229.1629, 'name': 'TMT6plex'}, {'location': 3, 'monoisotopicMassDelta': 15.99491463, 'name': 'Oxidation'}, {'location': 7, 'monoisotopicMassDelta': 229.1629, 'name': 'TMT6plex'}]	0	2	3	Pat_105_6.43804.43804.3	1362.77	0	121.873	114.6	0	4.56832	FALSE	0.0633896	0.0655102	0.00954791	660374	428616	612808	653752	446671	593245	ENSG00000139842	1	pat105	NA	NA	NA	NA	NA	NA	NA	NA	NA
KIEDLIK	K	Y	7	[{'location': 0, 'monoisotopicMassDelta': 229.1629, 'name': 'TMT6plex'}, {'location': 1, 'monoisotopicMassDelta': 229.1629, 'name': 'TMT6plex'}, {'location': 7, 'monoisotopicMassDelta': 229.1629, 'name': 'TMT6plex'}]	1	1	3	Pat_105_6.46028.46028.3	1545.01	0	127.402	132.598	0	1.06663	FALSE	0.0646834	0.0655102	0.00954791	662022	509684	834526	604111	549820	752685	ENSG00000137100	1	pat105	NA	NA	NA	NA	NA	NA	NA	NA	NA
SEAKTELSIPK	R	A	11	[{'location': 0, 'monoisotopicMassDelta': 229.1629, 'name': 'TMT6plex'}, {'location': 4, 'monoisotopicMassDelta': 229.1629, 'name': 'TMT6plex'}, {'location': 11, 'monoisotopicMassDelta': 229.1629, 'name': 'TMT6plex'}]	1	1	3	Pat_105_6.47784.47784.3	1889.14	0	131.874	112.898	0	1.06618	FALSE	0.0637573	0.0655102	0.00954791	198179	274073	234009	195814	297625	206881	ENSG00000155657	1	pat105	NA	NA	NA	NA	NA	NA	NA	NA	NA
IDELNLK	K	M	7	[{'location': 0, 'monoisotopicMassDelta': 229.1629, 'name': 'TMT6plex'}, {'location': 7, 'monoisotopicMassDelta': 229.1629, 'name': 'TMT6plex'}]	0	1	2	Pat_105_6.48000.48000.2	1301.8	0	132.425	130.095	0	-2.62558	FALSE	0.0630201	0.0655102	0.00954791	156584	214243	148790	154209	226660	143665	ENSG00000174799	1	pat105	NA	NA	NA	NA	NA	NA	NA	NA	NA
KVATPK	K	K	6	[{'location': 0, 'monoisotopicMassDelta': 229.1629, 'name': 'TMT6plex'}, {'location': 1, 'monoisotopicMassDelta': 229.1629, 'name': 'TMT6plex'}, {'location': 6, 'monoisotopicMassDelta': 229.1629, 'name': 'TMT6plex'}]	1	2	2	Pat_105_7.18290.18290.2	1329.9	0	52.7189	69.451	0	6.70063	FALSE	0.0629407	0.0655102	0.00954791	2.09874e+06	1.96239e+06	2.42184e+06	1.98518e+06	1.96705e+06	2.13778e+06	ENSG00000189060	1	pat105	NA	NA	NA	NA	NA	NA	NA	NA	NA
TKEPVKK	K	I	7	[{'location': 0, 'monoisotopicMassDelta': 229.1629, 'name': 'TMT6plex'}, {'location': 2, 'monoisotopicMassDelta': 229.1629, 'name': 'TMT6plex'}, {'location': 6, 'monoisotopicMassDelta': 229.1629, 'name': 'TMT6plex'}, {'location': 7, 'monoisotopicMassDelta': 229.1629, 'name': 'TMT6plex'}]	2	3	4	Pat_105_7.18378.18378.4	1745.16	0	52.9322	72.8334	0	4.19688	FALSE	0.0629713	0.0655102	0.00954791	3.8296e+07	1.45939e+07	24025054	3.25756e+07	1.45264e+07	2.03032e+07	ENSG00000138668	1	pat105	NA	NA	NA	NA	NA	NA	NA	NA	NA
QSFLTR	K	K	6	[{'location': 0, 'monoisotopicMassDelta': 229.1629, 'name': 'TMT6plex'}]	0	1	2	Pat_105_7.19615.19615.2	979.565	0	55.9383	80.1077	0	6.97854	FALSE	0.0643038	0.0655102	0.00954791	817913	950556	1.02275e+06	780866	865195	914480	ENSG00000125037	1	pat105	NA	NA	NA	NA	NA	NA	NA	NA	NA
LGPGLR	K	V	6	[{'location': 0, 'monoisotopicMassDelta': 229.1629, 'name': 'TMT6plex'}]	0	2	2	Pat_105_7.20644.20644.2	840.538	0	58.43	82.8493	0	3.19503	FALSE	0.0639242	0.0655102	0.00954791	5.16575e+06	1.58068e+06	2.78703e+06	4.78398e+06	1.34377e+06	2.48752e+06	ENSG00000128311	1	pat105	NA	NA	NA	NA	NA	NA	NA	NA	NA
LKPDTNK	R	V	7	[{'location': 0, 'monoisotopicMassDelta': 229.1629, 'name': 'TMT6plex'}, {'location': 2, 'monoisotopicMassDelta': 229.1629, 'name': 'TMT6plex'}, {'location': 7, 'monoisotopicMassDelta': 229.1629, 'name': 'TMT6plex'}]	0	1	3	Pat_105_7.21686.21686.3	1501.94	0	60.95	78.726	0	2.4992	FALSE	0.0642977	0.0655102	0.00954791	523102	337049	952899	497369	360969	890104	ENSG00000176946	1	pat105	NA	NA	NA	NA	NA	NA	NA	NA	NA
IYQSVK	K	N	6	[{'location': 0, 'monoisotopicMassDelta': 229.1629, 'name': 'TMT6plex'}, {'location': 6, 'monoisotopicMassDelta': 229.1629, 'name': 'TMT6plex'}]	0	1	2	Pat_105_7.24295.24295.2	1194.74	0	67.2664	89.8995	0	5.72171	FALSE	0.0638554	0.0655102	0.00954791	292405	204548	217252	283829	195840	209153	ENSG00000071794	1	pat105	NA	NA	NA	NA	NA	NA	NA	NA	NA
LVALHK	K	Q	6	[{'location': 0, 'monoisotopicMassDelta': 229.1629, 'name': 'TMT6plex'}, {'location': 6, 'monoisotopicMassDelta': 229.1629, 'name': 'TMT6plex'}]	0	1	3	Pat_105_7.30806.30806.3	1137.76	0	83.0494	103.219	0	3.9429	FALSE	0.0643472	0.0655102	0.00954791	211428	82531.9	120303	175008	73329.5	109463	ENSG00000182827	1	pat105	NA	NA	NA	NA	NA	NA	NA	NA	NA
HLLVMK	R	G	6	[{'location': 0, 'monoisotopicMassDelta': 229.1629, 'name': 'TMT6plex'}, {'location': 6, 'monoisotopicMassDelta': 229.1629, 'name': 'TMT6plex'}]	0	2	3	Pat_105_7.31621.31621.3	1197.77	0	85.0285	114.314	0	0.458617	FALSE	0.0652345	0.0655102	0.00954791	276272	224254	1.64163e+06	309748	236717	1.51638e+06	ENSG00000105675	1	pat105	NA	NA	NA	NA	NA	NA	NA	NA	NA
KIGDILR	K	L	7	[{'location': 0, 'monoisotopicMassDelta': 229.1629, 'name': 'TMT6plex'}, {'location': 1, 'monoisotopicMassDelta': 229.1629, 'name': 'TMT6plex'}]	1	1	3	Pat_105_7.33745.33745.3	1271.83	0	90.2091	108.573	0	2.15955	FALSE	0.0639496	0.0655102	0.00954791	456234	243163	123393	425022	255375	108869	ENSG00000101161	1	pat105	NA	NA	NA	NA	NA	NA	NA	NA	NA
SCLPQIK	R	L	7	[{'location': 0, 'monoisotopicMassDelta': 229.1629, 'name': 'TMT6plex'}, {'location': 2, 'monoisotopicMassDelta': 57.021463735, 'name': 'Carbamidomethyl'}, {'location': 7, 'monoisotopicMassDelta': 229.1629, 'name': 'TMT6plex'}]	0	1	3	Pat_105_7.33951.33951.3	1302.77	0	90.7169	97.0398	0	1.82716	FALSE	0.0650582	0.0655102	0.00954791	990818	566064	866067	968332	596373	768231	ENSG00000085719	1	pat105	NA	NA	NA	NA	NA	NA	NA	NA	NA
WDIITR	K	K	6	[{'location': 0, 'monoisotopicMassDelta': 229.1629, 'name': 'TMT6plex'}]	0	1	2	Pat_105_7.36847.36847.2	1031.6	0	97.7917	108.519	0	4.02327	FALSE	0.0650662	0.0655102	0.00954791	498993	329227	407277	463715	336249	357551	ENSG00000144028	1	pat105	NA	NA	NA	NA	NA	NA	NA	NA	NA
YIGIVK	R	Q	6	[{'location': 0, 'monoisotopicMassDelta': 229.1629, 'name': 'TMT6plex'}, {'location': 6, 'monoisotopicMassDelta': 229.1629, 'name': 'TMT6plex'}]	0	5	2	Pat_105_7.38204.38204.2	1149.75	0	101.103	119.625	0	6.90111	FALSE	0.0652862	0.0655102	0.00954791	2.75483e+07	4.43552e+07	4.53827e+06	2.68398e+07	4.47003e+07	4.04576e+06	ENSG00000169813	1	pat105	NA	NA	NA	NA	NA	NA	NA	NA	NA
KHAAQR	K	S	6	[{'location': 0, 'monoisotopicMassDelta': 229.1629, 'name': 'TMT6plex'}, {'location': 1, 'monoisotopicMassDelta': 229.1629, 'name': 'TMT6plex'}]	1	1	3	Pat_105_7.4148.4148.3	1167.72	0	17.4368	9.9701	1	-0.886052	FALSE	0.0651291	0.0655102	0.00954791	160569	64464.2	126789	152388	68237.6	120122	ENSG00000105701	1	pat105	NA	NA	NA	NA	NA	NA	NA	NA	NA
VLFVEK	R	K	6	[{'location': 0, 'monoisotopicMassDelta': 229.1629, 'name': 'TMT6plex'}, {'location': 6, 'monoisotopicMassDelta': 229.1629, 'name': 'TMT6plex'}]	0	1	2	Pat_105_7.44639.44639.2	1191.76	0	116.928	141.01	0	6.65784	FALSE	0.0648552	0.0655102	0.00954791	266889	164962	188115	236271	154979	164303	ENSG00000243147	1	pat105	NA	NA	NA	NA	NA	NA	NA	NA	NA
DKGTGR	K	E	6	[{'location': 0, 'monoisotopicMassDelta': 229.1629, 'name': 'TMT6plex'}, {'location': 2, 'monoisotopicMassDelta': 229.1629, 'name': 'TMT6plex'}]	1	1	3	Pat_105_7.4855.4855.3	1090.65	0	19.2612	22.5631	0	1.25915	FALSE	0.0627951	0.0655102	0.00954791	41535.6	28384.6	69097.8	38646.9	25695.7	67104.5	ENSG00000113013	1	pat105	NA	NA	NA	NA	NA	NA	NA	NA	NA
QGIIFK	R	N	6	[{'location': 0, 'monoisotopicMassDelta': 229.1629, 'name': 'TMT6plex'}, {'location': 6, 'monoisotopicMassDelta': 229.1629, 'name': 'TMT6plex'}]	0	2	2	Pat_105_8.42193.42193.2	1162.75	0	184.261	121.88	0	8.39875	FALSE	0.0631264	0.0655102	0.00954791	5474555	2275145	2.0327e+06	5.50822e+06	2.25618e+06	1.77403e+06	ENSG00000149136	1	pat105	NA	NA	NA	NA	NA	NA	NA	NA	NA
AQIFLK	R	A	6	[{'location': 0, 'monoisotopicMassDelta': 229.1629, 'name': 'TMT6plex'}, {'location': 6, 'monoisotopicMassDelta': 229.1629, 'name': 'TMT6plex'}]	0	1	2	Pat_105_8.42549.42549.2	1176.76	0	185.121	131.629	0	6.53524	FALSE	0.0636923	0.0655102	0.00954791	3.38716e+06	2.37546e+06	3.03703e+06	3.26432e+06	2240275	2.82482e+06	ENSG00000159423	1	pat105	NA	NA	NA	NA	NA	NA	NA	NA	NA
MLVSLK	-	M	6	[{'location': 0, 'monoisotopicMassDelta': 229.1629, 'name': 'TMT6plex'}, {'location': 6, 'monoisotopicMassDelta': 229.1629, 'name': 'TMT6plex'}]	0	1	2	Pat_105_8.42787.42787.2	1147.74	0	185.697	131.326	0	5.84964	FALSE	0.0628668	0.0655102	0.00954791	3.31681e+06	11052006	2.54264e+06	3.10765e+06	11064738	2.36225e+06	ENSG00000140105	1	pat105	NA	NA	NA	NA	NA	NA	NA	NA	NA
ANLDPGNSK	K	H	9	[{'location': 0, 'monoisotopicMassDelta': 229.1629, 'name': 'TMT6plex'}, {'location': 9, 'monoisotopicMassDelta': 229.1629, 'name': 'TMT6plex'}]	0	1	2	Pat_67_4.30384.30384.2	1372.77	0	79.9196	89.5619	0	2.66768	FALSE	0.0615222	0.0442075	0.00951341	11381.1	29297.6	516466	1.66643e+06	11707.5	65353.7	ENSG00000168143	1	pat67	NA	NA	NA	NA	NA	NA	NA	NA	NA
SIVEGIIEEEEEDEEGSESISKR	K	K	23	[{'location': 0, 'monoisotopicMassDelta': 229.1629, 'name': 'TMT6plex'}, {'location': 22, 'monoisotopicMassDelta': 229.1629, 'name': 'TMT6plex'}]	1	1	4	Pat_67_1.63983.63983.4	3050.52	0	166.059	140.469	1	7.14386	FALSE	0.0614802	0.0441747	0.00951341	5321.8	14092.7	16024	43518.6	3455.23	21013.1	ENSG00000214517	1	pat67	NA	NA	NA	NA	NA	NA	NA	NA	NA
QLESSKR	K	R	7	[{'location': 0, 'monoisotopicMassDelta': 229.1629, 'name': 'TMT6plex'}, {'location': 6, 'monoisotopicMassDelta': 229.1629, 'name': 'TMT6plex'}]	1	2	3	Pat_67_5.15164.15164.3	1304.78	0	43.8531	70.5179	1	-1.14381	FALSE	0.0614688	0.0441658	0.00951341	61280.8	85742.2	2.39202e+06	9365180	51060.9	566497	ENSG00000187239	1	pat67	NA	NA	NA	NA	NA	NA	NA	NA	NA
NPNLPPETVDSLK	R	N	13	[{'location': 0, 'monoisotopicMassDelta': 229.1629, 'name': 'TMT6plex'}, {'location': 13, 'monoisotopicMassDelta': 229.1629, 'name': 'TMT6plex'}]	0	2	3	Pat_67_4.49743.49743.3	1881.06	0	126.994	132.678	0	6.61923	FALSE	0.0614068	0.0441174	0.00951341	30820	80125.4	1.29023e+06	3.92658e+06	38086	182496	ENSG00000189058	1	pat67	NA	NA	NA	NA	NA	NA	NA	NA	NA
GFGQAS	K	-	6	[{'location': 0, 'monoisotopicMassDelta': 229.1629, 'name': 'TMT6plex'}]	0	6	2	Pat_67_FT.29564.29564.2	794.413	0	112.1	92.7589	2	2.15864	FALSE	0.0613419	0.0440667	0.00951341	24196.7	73154.4	140223	609267	40209.8	154911	ENSG00000128891	1	pat67	NA	NA	NA	NA	NA	NA	NA	NA	NA
AEVSPK	R	G	6	[{'location': 0, 'monoisotopicMassDelta': 229.1629, 'name': 'TMT6plex'}, {'location': 6, 'monoisotopicMassDelta': 229.1629, 'name': 'TMT6plex'}]	0	1	3	Pat_67_4.23751.23751.3	1087.66	0	63.8771	83.6236	0	-0.336695	FALSE	0.0613224	0.0440515	0.00951341	10190.8	13307.3	346257	1.17562e+06	0	60576.4	ENSG00000182253	1	pat67	NA	NA	NA	NA	NA	NA	NA	NA	NA
DKDVAR	K	L	6	[{'location': 0, 'monoisotopicMassDelta': 229.1629, 'name': 'TMT6plex'}, {'location': 2, 'monoisotopicMassDelta': 229.1629, 'name': 'TMT6plex'}]	1	1	3	Pat_67_3.12998.12998.3	1160.69	0	36.6561	57.4473	0	0	FALSE	0.0613078	0.0440401	0.00951341	46420.6	83880.4	196448	945133	47204.3	255288	ENSG00000154945	1	pat67	NA	NA	NA	NA	NA	NA	NA	NA	NA
TIKPDVR	R	S	7	[{'location': 0, 'monoisotopicMassDelta': 229.1629, 'name': 'TMT6plex'}, {'location': 3, 'monoisotopicMassDelta': 229.1629, 'name': 'TMT6plex'}]	0	6	2	Pat_67_5.29874.29874.2	1285.81	0	79.4351	88.7167	0	6.83542	FALSE	0.0612466	0.0439923	0.00951341	90109.9	153253	4.10127e+06	1.33028e+07	102794	818181	ENSG00000115414	1	pat67	NA	NA	NA	NA	NA	NA	NA	NA	NA
ALEATK	K	L	6	[{'location': 0, 'monoisotopicMassDelta': 229.1629, 'name': 'TMT6plex'}, {'location': 6, 'monoisotopicMassDelta': 229.1629, 'name': 'TMT6plex'}]	0	2	2	Pat_67_4.29022.29022.2	1089.68	0	76.6227	96.1194	0	1.45631	FALSE	0.0612358	0.0439838	0.00951341	91263.6	354155	6.06794e+06	35504709	68635.9	607466	ENSG00000187134	1	pat67	NA	NA	NA	NA	NA	NA	NA	NA	NA
THIEQIQK	K	H	8	[{'location': 0, 'monoisotopicMassDelta': 229.1629, 'name': 'TMT6plex'}, {'location': 8, 'monoisotopicMassDelta': 229.1629, 'name': 'TMT6plex'}]	0	1	3	Pat_67_5.30733.30733.3	1453.87	0	81.5179	82.7898	0	-2.64482	FALSE	0.0612027	0.043958	0.00951341	26129.7	37493.8	1.32676e+06	4.85598e+06	20548.3	136348	ENSG00000139218	1	pat67	NA	NA	NA	NA	NA	NA	NA	NA	NA
EWDREK	R	E	6	[{'location': 0, 'monoisotopicMassDelta': 229.1629, 'name': 'TMT6plex'}, {'location': 6, 'monoisotopicMassDelta': 229.1629, 'name': 'TMT6plex'}]	1	1	3	Pat_67_3.23114.23114.3	1319.72	0	61.1817	69.898	0	-0.416236	FALSE	0.0612012	0.0439568	0.00951341	17051.4	30938.4	180127	634257	16240.6	68881.3	ENSG00000107581	1	pat67	NA	NA	NA	NA	NA	NA	NA	NA	NA
ASPPTV	K	-	6	[{'location': 0, 'monoisotopicMassDelta': 229.1629, 'name': 'TMT6plex'}]	0	4	2	Pat_67_2.31510.31510.2	799.464	0	82.9083	91.765	0	-1.67959	FALSE	0.0611939	0.0439512	0.00951341	52537.8	73246.1	292849	941838	57493.5	203462	ENSG00000141279	1	pat67	NA	NA	NA	NA	NA	NA	NA	NA	NA
LEDTVK	K	H	6	[{'location': 0, 'monoisotopicMassDelta': 229.1629, 'name': 'TMT6plex'}, {'location': 6, 'monoisotopicMassDelta': 229.1629, 'name': 'TMT6plex'}]	0	1	2	Pat_67_3.37785.37785.2	1161.7	0	97.0869	102.241	0	4.41332	FALSE	0.0611476	0.043915	0.00951341	29572.2	76685.6	507753	3169345	36888.2	188859	ENSG00000197879	1	pat67	NA	NA	NA	NA	NA	NA	NA	NA	NA
DMFEEALR	K	A	8	[{'location': 0, 'monoisotopicMassDelta': 229.1629, 'name': 'TMT6plex'}]	0	1	2	Pat_67_2.47590.47590.2	1238.62	0	122.337	117.263	0	1.47831	FALSE	0.0610705	0.0438548	0.00951341	42390.7	74855.2	315338	1.03051e+06	26627.4	175371	ENSG00000104738	1	pat67	NA	NA	NA	NA	NA	NA	NA	NA	NA
KEEFQK	K	G	6	[{'location': 0, 'monoisotopicMassDelta': 229.1629, 'name': 'TMT6plex'}, {'location': 1, 'monoisotopicMassDelta': 229.1629, 'name': 'TMT6plex'}, {'location': 6, 'monoisotopicMassDelta': 229.1629, 'name': 'TMT6plex'}]	1	1	3	Pat_67_5.32940.32940.3	1494.9	0	86.8833	86.8948	1	1.45139	FALSE	0.0610323	0.0438249	0.00951341	43070.6	79867.1	2.55586e+06	10244049	0	354970	ENSG00000074695	1	pat67	NA	NA	NA	NA	NA	NA	NA	NA	NA
FILVLL	R	-	6	[{'location': 0, 'monoisotopicMassDelta': 229.1629, 'name': 'TMT6plex'}]	0	13	2	Pat_67_5.7744.7744.2	945.647	0	25.5201	215.728	0	-8.39063	FALSE	0.0610093	0.043807	0.00951341	1.68122e+06	3.39144e+06	3.4302e+06	5.64221e+06	4.39352e+06	1.74197e+07	ENSG00000148814	1	pat67	NA	NA	NA	NA	NA	NA	NA	NA	NA
GTLGSK	K	G	6	[{'location': 0, 'monoisotopicMassDelta': 229.1629, 'name': 'TMT6plex'}, {'location': 6, 'monoisotopicMassDelta': 229.1629, 'name': 'TMT6plex'}]	0	1	2	Pat_67_5.23617.23617.2	1019.64	0	64.2658	88.918	0	2.21481	FALSE	0.0609748	0.0437801	0.00951341	50994.9	55716.7	2.4123e+06	9310447	19553.5	177104	ENSG00000081277	1	pat67	NA	NA	NA	NA	NA	NA	NA	NA	NA
RQDASSK	K	A	7	[{'location': 0, 'monoisotopicMassDelta': 229.1629, 'name': 'TMT6plex'}, {'location': 7, 'monoisotopicMassDelta': 229.1629, 'name': 'TMT6plex'}]	1	1	3	Pat_67_4.6801.6801.3	1248.72	0	22.0698	45.6287	0	2.19952	FALSE	0.0609681	0.0437748	0.00951341	14100.1	30858.1	252105	623474	13470.8	151807	ENSG00000185567	1	pat67	NA	NA	NA	NA	NA	NA	NA	NA	NA
AAGAGK	K	V	6	[{'location': 0, 'monoisotopicMassDelta': 229.1629, 'name': 'TMT6plex'}, {'location': 6, 'monoisotopicMassDelta': 229.1629, 'name': 'TMT6plex'}]	0	12	2	Pat_67_5.11836.11836.2	931.586	0	35.7457	69.7765	0	1.90001	FALSE	0.0609239	0.0437403	0.00951341	247180	421806	4.92777e+06	14889258	337152	2.00894e+06	ENSG00000156508	1	pat67	NA	NA	NA	NA	NA	NA	NA	NA	NA
ELSIAIR	K	G	7	[{'location': 0, 'monoisotopicMassDelta': 229.1629, 'name': 'TMT6plex'}]	0	3	2	Pat_67_4.45427.45427.2	1029.64	0	116.401	124.507	0	-0.237113	FALSE	0.0608761	0.043703	0.00951341	32623.2	61464.2	822482	3.09799e+06	30387.5	152188	ENSG00000253729	1	pat67	NA	NA	NA	NA	NA	NA	NA	NA	NA
STNLAK	K	I	6	[{'location': 0, 'monoisotopicMassDelta': 229.1629, 'name': 'TMT6plex'}, {'location': 6, 'monoisotopicMassDelta': 229.1629, 'name': 'TMT6plex'}]	0	1	2	Pat_67_5.24772.24772.2	1090.68	0	67.063	89.0625	0	2.35036	FALSE	0.0608323	0.0436688	0.00951341	60208	117383	916709	4.41057e+06	61862.7	313860	ENSG00000182934	1	pat67	NA	NA	NA	NA	NA	NA	NA	NA	NA
TPDTIRR	R	F	7	[{'location': 0, 'monoisotopicMassDelta': 229.1629, 'name': 'TMT6plex'}]	1	4	2	Pat_67_4.12773.12773.2	1086.63	0	37.0981	60.6711	0	1.57273	FALSE	0.0607869	0.0436333	0.00951341	981470	2.06244e+06	1.21252e+06	2.47087e+06	884376	3.28844e+06	ENSG00000141367	1	pat67	NA	NA	NA	NA	NA	NA	NA	NA	NA
DVADYK	K	S	6	[{'location': 0, 'monoisotopicMassDelta': 229.1629, 'name': 'TMT6plex'}, {'location': 6, 'monoisotopicMassDelta': 229.1629, 'name': 'TMT6plex'}]	0	1	2	Pat_67_3.31925.31925.2	1167.65	0	82.6801	82.1326	0	6.89985	FALSE	0.0607417	0.043598	0.00951341	38766.9	50564.8	780270	3.28944e+06	27142.5	211231	ENSG00000029993	1	pat67	NA	NA	NA	NA	NA	NA	NA	NA	NA
VSEEETK	K	K	7	[{'location': 0, 'monoisotopicMassDelta': 229.1629, 'name': 'TMT6plex'}, {'location': 7, 'monoisotopicMassDelta': 229.1629, 'name': 'TMT6plex'}]	0	2	2	Pat_67_1.19851.19851.2	1278.71	0	55.7385	77.6408	0	9.54638	FALSE	0.0607335	0.0435917	0.00951341	52012.9	105900	286167	1.11273e+06	29873.6	193071	ENSG00000197712	1	pat67	NA	NA	NA	NA	NA	NA	NA	NA	NA
SVSDDSEK	K	N	8	[{'location': 0, 'monoisotopicMassDelta': 229.1629, 'name': 'TMT6plex'}, {'location': 8, 'monoisotopicMassDelta': 229.1629, 'name': 'TMT6plex'}]	0	2	3	Pat_67_1.16289.16289.3	1323.69	0	46.9759	74.8205	0	-0.207494	FALSE	0.0606982	0.0435641	0.00951341	18534.8	44003.3	94756.9	263554	10480.9	79333.8	ENSG00000036257	1	pat67	NA	NA	NA	NA	NA	NA	NA	NA	NA
LRQEVR	R	E	6	[{'location': 0, 'monoisotopicMassDelta': 229.1629, 'name': 'TMT6plex'}]	1	4	2	Pat_67_4.13544.13544.2	1028.63	0	39.0311	67.4606	0	0.237346	FALSE	0.0606928	0.0435599	0.00951341	195591	638002	670425	2.3188e+06	123277	481239	ENSG00000167880	1	pat67	NA	NA	NA	NA	NA	NA	NA	NA	NA
ADDIQKR	K	E	7	[{'location': 0, 'monoisotopicMassDelta': 229.1629, 'name': 'TMT6plex'}, {'location': 6, 'monoisotopicMassDelta': 229.1629, 'name': 'TMT6plex'}]	1	1	3	Pat_67_3.18950.18950.3	1302.77	0	51.0993	67.1555	0	2.03799	FALSE	0.0606312	0.0435118	0.00951341	30518.4	137000	1815795	6718461	27389.1	390835	ENSG00000115306	1	pat67	NA	NA	NA	NA	NA	NA	NA	NA	NA
EKDQSK	R	Q	6	[{'location': 0, 'monoisotopicMassDelta': 229.1629, 'name': 'TMT6plex'}, {'location': 2, 'monoisotopicMassDelta': 229.1629, 'name': 'TMT6plex'}, {'location': 6, 'monoisotopicMassDelta': 229.1629, 'name': 'TMT6plex'}]	1	1	3	Pat_67_4.14474.14474.3	1420.85	0	41.3554	54.4053	0	3.80168	FALSE	0.0606305	0.0435112	0.00951341	34762	80874.6	614460	1.57458e+06	46598.9	240550	ENSG00000141376	1	pat67	NA	NA	NA	NA	NA	NA	NA	NA	NA
AAEGAR	R	P	6	[{'location': 0, 'monoisotopicMassDelta': 229.1629, 'name': 'TMT6plex'}]	0	2	2	Pat_67_8.40419.40419.2	802.45	0	156.272	53.9355	0	2.96638	FALSE	0.0606244	0.0435065	0.00951341	15387	17528.4	6326.51	10406.9	47990.1	18629.3	ENSG00000141527	1	pat67	NA	NA	NA	NA	NA	NA	NA	NA	NA
AVITAS	K	-	6	[{'location': 0, 'monoisotopicMassDelta': 229.1629, 'name': 'TMT6plex'}]	0	3	1	Pat_67_FT.45771.45771.1	789.48	0	154.079	109.969	0	9.66382	FALSE	0.0606094	0.0434948	0.00951341	123835	133779	79424.2	205353	403766	140647	ENSG00000197937	1	pat67	NA	NA	NA	NA	NA	NA	NA	NA	NA
AGEVER	R	D	6	[{'location': 0, 'monoisotopicMassDelta': 229.1629, 'name': 'TMT6plex'}]	0	1	2	Pat_67_FT.48841.48841.2	888.487	0	161.865	61.8266	0	5.83913	FALSE	0.0605982	0.0434744	0.00951341	92387.1	192970	360069	1.01402e+06	44425.7	227258	ENSG00000178209	1	pat67	NA	NA	NA	NA	NA	NA	NA	NA	NA
VQNGFR	R	K	6	[{'location': 0, 'monoisotopicMassDelta': 229.1629, 'name': 'TMT6plex'}]	0	1	2	Pat_67_5.18970.18970.2	948.534	0	53.0399	83.492	0	1.35128	FALSE	0.0605846	0.043441	0.00951341	53117.2	85965	762858	2847817	48188	271883	ENSG00000182871	1	pat67	NA	NA	NA	NA	NA	NA	NA	NA	NA
NLNLEEK	R	V	7	[{'location': 0, 'monoisotopicMassDelta': 229.1629, 'name': 'TMT6plex'}, {'location': 7, 'monoisotopicMassDelta': 229.1629, 'name': 'TMT6plex'}]	0	2	2	Pat_67_4.41638.41638.2	1316.77	0	107.192	107.263	1	6.07436	FALSE	0.0605684	0.0434012	0.00951341	41437.8	56999.9	1.82962e+06	4.52849e+06	68640.3	875068	ENSG00000204843	1	pat67	NA	NA	NA	NA	NA	NA	NA	NA	NA
DTAHTK	K	A	6	[{'location': 0, 'monoisotopicMassDelta': 229.1629, 'name': 'TMT6plex'}, {'location': 6, 'monoisotopicMassDelta': 229.1629, 'name': 'TMT6plex'}]	0	1	3	Pat_67_3.8174.8174.3	1129.65	0	24.6751	37.8771	0	2.59345	FALSE	0.0605208	0.0432838	0.00951341	33856.1	73377.7	281558	800352	27816.3	174591	ENSG00000108443	1	pat67	NA	NA	NA	NA	NA	NA	NA	NA	NA
LTGAVT	R	-	6	[{'location': 0, 'monoisotopicMassDelta': 229.1629, 'name': 'TMT6plex'}]	0	7	2	Pat_67_FT.57542.57542.2	789.48	0	183.736	110.444	2	-8.72867	FALSE	0.0604364	0.0430759	0.00951341	331567	364392	1.00556e+06	4.53636e+06	575228	1.29934e+06	ENSG00000198700	1	pat67	NA	NA	NA	NA	NA	NA	NA	NA	NA
EKEKIER	K	E	7	[{'location': 0, 'monoisotopicMassDelta': 229.1629, 'name': 'TMT6plex'}, {'location': 2, 'monoisotopicMassDelta': 229.1629, 'name': 'TMT6plex'}, {'location': 4, 'monoisotopicMassDelta': 229.1629, 'name': 'TMT6plex'}]	2	1	3	Pat_67_4.20948.20948.3	1618	0	57.102	67.9939	0	5.09254	FALSE	0.0604099	0.0430105	0.00951341	30422.7	73392	781376	1.28402e+06	28077.7	196319	ENSG00000147065	1	pat67	NA	NA	NA	NA	NA	NA	NA	NA	NA
TPAVHR	R	H	6	[{'location': 0, 'monoisotopicMassDelta': 229.1629, 'name': 'TMT6plex'}]	0	1	2	Pat_67_4.9317.9317.2	908.539	0	28.4198	42.6969	0	0.940512	FALSE	0.0603821	0.042942	0.00951341	15106.7	22628.2	153977	663592	12236.5	65003.9	ENSG00000100983	1	pat67	NA	NA	NA	NA	NA	NA	NA	NA	NA
LPGPVL	R	-	6	[{'location': 0, 'monoisotopicMassDelta': 229.1629, 'name': 'TMT6plex'}]	0	11	2	Pat_67_FT.57922.57922.2	823.537	0	184.662	141.934	2	-9.33117	FALSE	0.0603779	0.0429316	0.00951341	1.62226e+06	1.55201e+06	1.3604e+07	2.301e+08	1.0218e+06	4.31491e+06	ENSG00000072609	1	pat67	NA	NA	NA	NA	NA	NA	NA	NA	NA
IIITVVEEQEQK	K	G	12	[{'location': 0, 'monoisotopicMassDelta': 229.1629, 'name': 'TMT6plex'}, {'location': 12, 'monoisotopicMassDelta': 229.1629, 'name': 'TMT6plex'}]	0	2	3	Pat_67_4.61674.61674.3	1886.11	0	156.469	151.618	0	3.20367	FALSE	0.0603465	0.0428544	0.00951341	0	17741.1	7609031	24218406	0	110868	ENSG00000178209	1	pat67	NA	NA	NA	NA	NA	NA	NA	NA	NA
NTDQASMPENTVAQK	R	L	15	[{'location': 0, 'monoisotopicMassDelta': 229.1629, 'name': 'TMT6plex'}, {'location': 7, 'monoisotopicMassDelta': 15.99491463, 'name': 'Oxidation'}, {'location': 15, 'monoisotopicMassDelta': 229.1629, 'name': 'TMT6plex'}]	0	19	3	Pat_67_2.13333.13333.3	2107.06	0	38.494	98.0597	-1	-1.42077	FALSE	0.0603184	0.0427851	0.00951341	35003.9	80114.3	1.11456e+07	2.23268e+07	43085.8	222043	ENSG00000133026	1	pat67	NA	NA	NA	NA	NA	NA	NA	NA	NA
FHGSIK	R	R	6	[{'location': 0, 'monoisotopicMassDelta': 229.1629, 'name': 'TMT6plex'}, {'location': 6, 'monoisotopicMassDelta': 229.1629, 'name': 'TMT6plex'}]	0	1	3	Pat_67_6.21772.21772.3	1145.7	0	81.9831	88.9782	0	4.39506	FALSE	0.0602701	0.042666	0.00951341	1696.26	833.271	7969.69	38867.1	1866.67	3602.67	ENSG00000168137	1	pat67	NA	NA	NA	NA	NA	NA	NA	NA	NA
SEASSNLKK	R	L	9	[{'location': 0, 'monoisotopicMassDelta': 229.1629, 'name': 'TMT6plex'}, {'location': 8, 'monoisotopicMassDelta': 229.1629, 'name': 'TMT6plex'}, {'location': 9, 'monoisotopicMassDelta': 229.1629, 'name': 'TMT6plex'}]	1	1	3	Pat_67_5.26640.26640.3	1649.99	0	71.5859	89.6758	0	3.44018	FALSE	0.0602589	0.0426384	0.00951341	46632.5	75843.5	796135	2.76764e+06	37020.8	169184	ENSG00000203485	1	pat67	NA	NA	NA	NA	NA	NA	NA	NA	NA
QDPNAK	K	V	6	[{'location': 0, 'monoisotopicMassDelta': 229.1629, 'name': 'TMT6plex'}, {'location': 6, 'monoisotopicMassDelta': 229.1629, 'name': 'TMT6plex'}]	0	1	2	Pat_67_3.12603.12603.2	1129.65	0	35.6839	60.2925	0	5.7272	FALSE	0.0602384	0.042588	0.00951341	23421.4	34778.8	100792	481882	17408.7	96037.9	ENSG00000151224	1	pat67	NA	NA	NA	NA	NA	NA	NA	NA	NA
AQTEAK	K	Q	6	[{'location': 0, 'monoisotopicMassDelta': 229.1629, 'name': 'TMT6plex'}, {'location': 6, 'monoisotopicMassDelta': 229.1629, 'name': 'TMT6plex'}]	0	2	2	Pat_67_3.12342.12342.2	1104.65	0	35.0471	65.9933	0	-1.32607	FALSE	0.0602297	0.0425665	0.00951341	16699.2	44352.2	292839	803343	17291.1	143821	ENSG00000136824	1	pat67	NA	NA	NA	NA	NA	NA	NA	NA	NA
HKSDFGK	K	F	7	[{'location': 0, 'monoisotopicMassDelta': 229.1629, 'name': 'TMT6plex'}, {'location': 2, 'monoisotopicMassDelta': 229.1629, 'name': 'TMT6plex'}, {'location': 7, 'monoisotopicMassDelta': 229.1629, 'name': 'TMT6plex'}]	1	4	4	Pat_67_6.22416.22416.4	1504.9	0	83.9532	63.1197	1	3.85493	FALSE	0.0601822	0.0424495	0.00951341	9201.48	17343.5	99270.9	265194	64197.6	64782.6	ENSG00000179218	1	pat67	NA	NA	NA	NA	NA	NA	NA	NA	NA
EQTTDQPLAK	K	D	10	[{'location': 0, 'monoisotopicMassDelta': 229.1629, 'name': 'TMT6plex'}, {'location': 10, 'monoisotopicMassDelta': 229.1629, 'name': 'TMT6plex'}, {'location': 10, 'monoisotopicMassDelta': -187.152366, 'unknown modification': 'AcNoTMT'}]	0	1	2	Pat_67_1.31346.31346.2	1400.73	0	83.8196	96.1186	0	8.1047	FALSE	0.0601566	0.0423864	0.00951341	34558.5	98346.1	209530	998328	18625.3	123027	ENSG00000172175	1	pat67	NA	NA	NA	NA	NA	NA	NA	NA	NA
EKVEEK	K	A	6	[{'location': 0, 'monoisotopicMassDelta': 229.1629, 'name': 'TMT6plex'}, {'location': 2, 'monoisotopicMassDelta': 229.1629, 'name': 'TMT6plex'}, {'location': 6, 'monoisotopicMassDelta': 229.1629, 'name': 'TMT6plex'}]	1	9	2	Pat_67_2.21772.21772.2	1447.89	0	59.1218	73.1382	0	3.37237	FALSE	0.0601184	0.0422924	0.00951341	418257	708997	1.43625e+07	3.80925e+07	174518	2.50459e+06	ENSG00000159335	1	pat67	NA	NA	NA	NA	NA	NA	NA	NA	NA
ETITESAGR	K	Q	9	[{'location': 0, 'monoisotopicMassDelta': 229.1629, 'name': 'TMT6plex'}]	0	1	2	Pat_67_FT.50033.50033.2	1191.63	0	164.854	79.7218	1	0.463441	FALSE	0.0601105	0.0422729	0.00951341	20005	33181.3	141463	477541	17333.6	115891	ENSG00000143183	1	pat67	NA	NA	NA	NA	NA	NA	NA	NA	NA
QELELSVKK	R	E	9	[{'location': 0, 'monoisotopicMassDelta': 229.1629, 'name': 'TMT6plex'}, {'location': 8, 'monoisotopicMassDelta': 229.1629, 'name': 'TMT6plex'}, {'location': 9, 'monoisotopicMassDelta': 229.1629, 'name': 'TMT6plex'}]	1	1	3	Pat_67_5.45753.45753.3	1760.1	0	117.945	125.186	0	6.13784	FALSE	0.0600654	0.0421616	0.00951341	54609.4	137473	2167404	10085701	78220.4	437359	ENSG00000169764	1	pat67	NA	NA	NA	NA	NA	NA	NA	NA	NA
APVTQPR	R	V	7	[{'location': 0, 'monoisotopicMassDelta': 229.1629, 'name': 'TMT6plex'}]	0	2	2	Pat_67_4.16074.16074.2	996.592	0	45.2844	74.0378	0	4.71578	FALSE	0.0600114	0.0420287	0.00951341	35230.3	92613.1	700010	2.62697e+06	47848.9	246947	ENSG00000173442	1	pat67	NA	NA	NA	NA	NA	NA	NA	NA	NA
ISPLQFR	R	-	7	[{'location': 0, 'monoisotopicMassDelta': 229.1629, 'name': 'TMT6plex'}]	0	1	2	Pat_67_8.51227.51227.2	1088.65	0	183.923	129.793	0	2.46685	FALSE	0.0600091	0.0420229	0.00951341	424054	611814	2078096	8795482	1045791	1.07113e+06	ENSG00000122218	1	pat67	NA	NA	NA	NA	NA	NA	NA	NA	NA
EAEGSSAEYKK	K	E	11	[{'location': 0, 'monoisotopicMassDelta': 229.1629, 'name': 'TMT6plex'}, {'location': 10, 'monoisotopicMassDelta': 229.1629, 'name': 'TMT6plex'}, {'location': 11, 'monoisotopicMassDelta': 229.1629, 'name': 'TMT6plex'}]	1	1	3	Pat_67_2.23788.23788.3	1885.04	0	64.0338	80.599	0	-0.485681	FALSE	0.0599936	0.0419848	0.00951341	32761.5	57223	629378	2651639	18865.7	119517	ENSG00000132780	1	pat67	NA	NA	NA	NA	NA	NA	NA	NA	NA
QEIEKER	R	R	7	[{'location': 0, 'monoisotopicMassDelta': 229.1629, 'name': 'TMT6plex'}, {'location': 5, 'monoisotopicMassDelta': 229.1629, 'name': 'TMT6plex'}]	1	2	3	Pat_67_1.17050.17050.3	1388.8	0	48.8601	66.9522	0	2.50504	FALSE	0.0599929	0.0419831	0.00951341	22855	51754.6	150358	723423	17488.9	184001	ENSG00000119707	1	pat67	NA	NA	NA	NA	NA	NA	NA	NA	NA
LADVVK	R	L	6	[{'location': 0, 'monoisotopicMassDelta': 229.1629, 'name': 'TMT6plex'}, {'location': 6, 'monoisotopicMassDelta': 229.1629, 'name': 'TMT6plex'}]	0	1	2	Pat_67_5.44785.44785.2	1101.72	0	115.592	119.55	0	2.3268	FALSE	0.0599839	0.0419608	0.00951341	15923.6	27588.1	570329	4610402	85785.3	373411	ENSG00000137076	1	pat67	NA	NA	NA	NA	NA	NA	NA	NA	NA
AAAQER	K	E	6	[{'location': 0, 'monoisotopicMassDelta': 229.1629, 'name': 'TMT6plex'}]	0	5	2	Pat_67_7.33502.33502.2	873.487	0	168.421	52.0015	0	2.72514	FALSE	0.0599761	0.0419417	0.00951341	14677	19538.2	45243	108890	10714.2	20226.1	ENSG00000122786	1	pat67	NA	NA	NA	NA	NA	NA	NA	NA	NA
SPSVAVVQPK	K	A	10	[{'location': 0, 'monoisotopicMassDelta': 229.1629, 'name': 'TMT6plex'}, {'location': 10, 'monoisotopicMassDelta': 229.1629, 'name': 'TMT6plex'}]	0	1	2	Pat_67_6.58035.58035.2	1468.9	0	181.747	116.642	2	-8.88804	FALSE	0.0598987	0.0417509	0.00951341	40751.1	59854.8	508345	1.87868e+06	66264	213659	ENSG00000115840	1	pat67	NA	NA	NA	NA	NA	NA	NA	NA	NA
GSAQAQAPR	K	R	9	[{'location': 0, 'monoisotopicMassDelta': 229.1629, 'name': 'TMT6plex'}]	0	2	2	Pat_67_2.17267.17267.2	1113.61	0	48.1369	62.2338	-1	7.83497	FALSE	0.0598615	0.0416593	0.00951341	174044	249522	2.85355e+06	9953543	112049	494405	ENSG00000274587	1	pat67	NA	NA	NA	NA	NA	NA	NA	NA	NA
SNILER	K	N	6	[{'location': 0, 'monoisotopicMassDelta': 229.1629, 'name': 'TMT6plex'}]	0	2	2	Pat_67_3.25418.25418.2	959.56	0	66.7885	92.8107	0	2.98955	FALSE	0.0598279	0.0415766	0.00951341	83096.9	235873	2184661	6629806	46962.6	473947	ENSG00000042493	1	pat67	NA	NA	NA	NA	NA	NA	NA	NA	NA
RLEHSK	R	N	6	[{'location': 0, 'monoisotopicMassDelta': 229.1629, 'name': 'TMT6plex'}, {'location': 6, 'monoisotopicMassDelta': 229.1629, 'name': 'TMT6plex'}]	1	2	3	Pat_67_5.11437.11437.3	1226.75	0	34.7564	43.9655	0	1.04482	FALSE	0.059824	0.041567	0.00951341	62225.5	154992	1.25333e+06	4.08296e+06	116622	509307	ENSG00000158417	1	pat67	NA	NA	NA	NA	NA	NA	NA	NA	NA
KTVMIK	K	T	6	[{'location': 0, 'monoisotopicMassDelta': 229.1629, 'name': 'TMT6plex'}, {'location': 1, 'monoisotopicMassDelta': 229.1629, 'name': 'TMT6plex'}, {'location': 6, 'monoisotopicMassDelta': 229.1629, 'name': 'TMT6plex'}]	1	2	3	Pat_67_8.51761.51761.3	1405.93	0	185.215	114.641	0	4.23273	FALSE	0.0598222	0.0415625	0.00951341	225204	345498	19375159	63176102	106301	439167	ENSG00000175084	1	pat67	NA	NA	NA	NA	NA	NA	NA	NA	NA
SVDVSK	K	L	6	[{'location': 0, 'monoisotopicMassDelta': 229.1629, 'name': 'TMT6plex'}, {'location': 6, 'monoisotopicMassDelta': 229.1629, 'name': 'TMT6plex'}]	0	1	2	Pat_67_4.29175.29175.2	1091.66	0	76.9914	88.5317	0	-0.559105	FALSE	0.0598211	0.0415597	0.00951341	96881.9	226012	628686	2.20342e+06	116718	712565	ENSG00000136770	1	pat67	NA	NA	NA	NA	NA	NA	NA	NA	NA
SRVDSK	R	T	6	[{'location': 0, 'monoisotopicMassDelta': 229.1629, 'name': 'TMT6plex'}, {'location': 6, 'monoisotopicMassDelta': 229.1629, 'name': 'TMT6plex'}]	1	2	2	Pat_67_4.11153.11153.2	1148.69	0	33.0431	56.3269	0	4.4633	FALSE	0.0598062	0.0415231	0.00951341	25568.2	43694.4	136629	322698	13043.2	79003.6	ENSG00000125912	1	pat67	NA	NA	NA	NA	NA	NA	NA	NA	NA
EIPEHLGR	R	D	8	[{'location': 0, 'monoisotopicMassDelta': 229.1629, 'name': 'TMT6plex'}]	0	6	2	Pat_67_2.18322.18322.2	1178.66	0	50.7217	77.753	2	0.108545	FALSE	0.0597685	0.0414302	0.00951341	362927	538054	406742	1.19092e+06	109332	756820	ENSG00000148655	1	pat67	NA	NA	NA	NA	NA	NA	NA	NA	NA
SSIVCR	K	F	6	[{'location': 0, 'monoisotopicMassDelta': 229.1629, 'name': 'TMT6plex'}, {'location': 5, 'monoisotopicMassDelta': 57.021463735, 'name': 'Carbamidomethyl'}]	0	2	2	Pat_67_6.52656.52656.2	949.522	0	168.275	84.122	0	4.17819	FALSE	0.0597292	0.0413334	0.00951341	43284.8	68551.1	126412	509510	39122.8	91642.2	ENSG00000168461	1	pat67	NA	NA	NA	NA	NA	NA	NA	NA	NA
QSEKDQYEEKLR	R	A	12	[{'location': 0, 'monoisotopicMassDelta': 229.1629, 'name': 'TMT6plex'}, {'location': 4, 'monoisotopicMassDelta': 229.1629, 'name': 'TMT6plex'}, {'location': 10, 'monoisotopicMassDelta': 229.1629, 'name': 'TMT6plex'}]	2	2	4	Pat_67_2.33227.33227.4	2239.24	0	87.0815	79.953	2	-6.04845	FALSE	0.0596922	0.0412423	0.00951341	21739.5	42003.2	904677	2.54662e+06	13777.3	109732	ENSG00000173588	1	pat67	NA	NA	NA	NA	NA	NA	NA	NA	NA
TEVNYTQLVDLHAR	K	Y	14	[{'location': 0, 'monoisotopicMassDelta': 229.1629, 'name': 'TMT6plex'}]	0	2	3	Pat_67_4.47705.47705.3	1887.01	0	121.993	111.365	1	-3.65343	FALSE	0.0596861	0.0412271	0.00951341	267979	797314	3.06193e+06	10398509	187398	918677	ENSG00000167468	1	pat67	NA	NA	NA	NA	NA	NA	NA	NA	NA
ESYELK	R	V	6	[{'location': 0, 'monoisotopicMassDelta': 229.1629, 'name': 'TMT6plex'}, {'location': 6, 'monoisotopicMassDelta': 229.1629, 'name': 'TMT6plex'}]	0	2	2	Pat_67_2.33282.33282.2	1225.7	0	87.2148	95.0821	0	4.78045	FALSE	0.0596732	0.0411953	0.00951341	193211	330971	1.31149e+06	4633836	114386	486995	ENSG00000156453	1	pat67	NA	NA	NA	NA	NA	NA	NA	NA	NA
VSQPAAPPEGPR	K	S	12	[{'location': 0, 'monoisotopicMassDelta': 229.1629, 'name': 'TMT6plex'}]	0	5	3	Pat_67_5.36940.36940.3	1433.78	0	96.586	90.9266	1	-6.85161	FALSE	0.0596378	0.0411082	0.00951341	46665.7	110829	2.82512e+06	8661703	16435.1	282396	ENSG00000172493	1	pat67	NA	NA	NA	NA	NA	NA	NA	NA	NA
NDLNKR	R	V	6	[{'location': 0, 'monoisotopicMassDelta': 229.1629, 'name': 'TMT6plex'}, {'location': 5, 'monoisotopicMassDelta': 229.1629, 'name': 'TMT6plex'}]	1	1	3	Pat_67_5.14466.14466.3	1216.73	0	42.1705	60.7249	0	0.752449	FALSE	0.0596065	0.0410311	0.00951341	35981.3	66742.1	866128	2.02406e+06	52318.2	308344	ENSG00000084652	1	pat67	NA	NA	NA	NA	NA	NA	NA	NA	NA
LPDDYR	K	C	6	[{'location': 0, 'monoisotopicMassDelta': 229.1629, 'name': 'TMT6plex'}]	0	1	2	Pat_67_2.27914.27914.2	1006.53	0	74.104	80.6044	0	-0.303196	FALSE	0.0595854	0.0409792	0.00951341	66774.9	119350	210510	590353	46747.4	246751	ENSG00000110429	1	pat67	NA	NA	NA	NA	NA	NA	NA	NA	NA
NPLPSK	K	E	6	[{'location': 0, 'monoisotopicMassDelta': 229.1629, 'name': 'TMT6plex'}, {'location': 6, 'monoisotopicMassDelta': 229.1629, 'name': 'TMT6plex'}]	0	4	2	Pat_67_5.37375.37375.2	1112.7	0	97.6428	94.2646	0	6.36299	FALSE	0.0595681	0.0409365	0.00951341	145600	331254	3429181	1.56894e+07	157522	842521	ENSG00000205542	1	pat67	NA	NA	NA	NA	NA	NA	NA	NA	NA
YMAENPTAGVVQEEEEDNLEYDSDGNPIAPTK	R	K	32	[{'location': 0, 'monoisotopicMassDelta': 229.1629, 'name': 'TMT6plex'}, {'location': 32, 'monoisotopicMassDelta': 229.1629, 'name': 'TMT6plex'}]	0	1	5	Pat_67_2.46831.46831.5	3982.87	0	120.457	149.879	0	9.88426	FALSE	0.0595424	0.0408731	0.00951341	145143	170320	54615.4	218397	5541.92	70971.6	ENSG00000198231	1	pat67	NA	NA	NA	NA	NA	NA	NA	NA	NA
MTLADIER	R	I	8	[{'location': 0, 'monoisotopicMassDelta': 229.1629, 'name': 'TMT6plex'}]	0	1	2	Pat_67_3.45659.45659.2	1176.64	0	116.323	113.563	0	5.91347	FALSE	0.0595322	0.040848	0.00951341	50217.8	96708.4	207834	629808	45385.2	221950	ENSG00000004864	1	pat67	NA	NA	NA	NA	NA	NA	NA	NA	NA
IYEKVE	R	-	6	[{'location': 0, 'monoisotopicMassDelta': 229.1629, 'name': 'TMT6plex'}, {'location': 4, 'monoisotopicMassDelta': 229.1629, 'name': 'TMT6plex'}]	1	2	3	Pat_67_3.40187.40187.3	1237.73	0	102.933	107.165	0	1.6273	FALSE	0.0595117	0.0407975	0.00951341	12567.8	26654.2	368928	1.0247e+06	13328.9	67893.4	ENSG00000164687	1	pat67	NA	NA	NA	NA	NA	NA	NA	NA	NA
SEKEVR	R	A	6	[{'location': 0, 'monoisotopicMassDelta': 229.1629, 'name': 'TMT6plex'}, {'location': 3, 'monoisotopicMassDelta': 229.1629, 'name': 'TMT6plex'}]	1	3	2	Pat_67_3.11642.11642.2	1204.72	0	33.3447	57.6652	0	6.18094	FALSE	0.0595062	0.0407838	0.00951341	25799.5	51107.5	448695	1.15994e+06	19947.4	198470	ENSG00000198561	1	pat67	NA	NA	NA	NA	NA	NA	NA	NA	NA
TDKVDFDSAEDTR	K	L	13	[{'location': 0, 'monoisotopicMassDelta': 229.1629, 'name': 'TMT6plex'}, {'location': 3, 'monoisotopicMassDelta': 229.1629, 'name': 'TMT6plex'}]	1	1	3	Pat_67_1.37096.37096.3	1955.98	0	97.924	94.4609	0	6.64652	FALSE	0.0594144	0.0405577	0.00951341	31860.3	117542	369018	900595	27231.1	172553	ENSG00000137145	1	pat67	NA	NA	NA	NA	NA	NA	NA	NA	NA
VEAKPK	K	K	6	[{'location': 0, 'monoisotopicMassDelta': 229.1629, 'name': 'TMT6plex'}, {'location': 4, 'monoisotopicMassDelta': 229.1629, 'name': 'TMT6plex'}, {'location': 6, 'monoisotopicMassDelta': 229.1629, 'name': 'TMT6plex'}]	0	6	3	Pat_67_5.27567.27567.3	1357.89	0	73.8295	82.2889	0	0.674228	FALSE	0.0593852	0.0404858	0.00951341	110912	242947	6.01887e+06	2.61041e+07	115838	890116	ENSG00000205581	1	pat67	NA	NA	NA	NA	NA	NA	NA	NA	NA
DGSGVK	K	E	6	[{'location': 0, 'monoisotopicMassDelta': 229.1629, 'name': 'TMT6plex'}, {'location': 6, 'monoisotopicMassDelta': 229.1629, 'name': 'TMT6plex'}]	0	2	2	Pat_67_3.14805.14805.2	1019.6	0	41.0515	72.5763	-1	3.58883	FALSE	0.0593183	0.040321	0.00951341	471312	1.02562e+06	4.44395e+06	24701799	295556	1.54241e+06	ENSG00000182054	1	pat67	NA	NA	NA	NA	NA	NA	NA	NA	NA
SQQQEQQDPLEK	K	Q	12	[{'location': 0, 'monoisotopicMassDelta': 229.1629, 'name': 'TMT6plex'}, {'location': 12, 'monoisotopicMassDelta': 229.1629, 'name': 'TMT6plex'}]	0	1	2	Pat_67_2.60481.60481.2	1915.01	0	155.182	87.1955	0	-4.58958	FALSE	0.059279	0.0402242	0.00951341	9304	21649.9	33781.8	117196	5184.08	30002.5	ENSG00000113742	1	pat67	NA	NA	NA	NA	NA	NA	NA	NA	NA
FVEEIK	K	S	6	[{'location': 0, 'monoisotopicMassDelta': 229.1629, 'name': 'TMT6plex'}, {'location': 6, 'monoisotopicMassDelta': 229.1629, 'name': 'TMT6plex'}]	0	2	2	Pat_67_4.46884.46884.2	1221.74	0	119.977	130.439	0	6.59441	FALSE	0.0592495	0.0401515	0.00951341	20008.4	41622.5	495394	2.40001e+06	21129.7	106622	ENSG00000213949	1	pat67	NA	NA	NA	NA	NA	NA	NA	NA	NA
SVGPATSLMAR	R	T	11	[{'location': 0, 'monoisotopicMassDelta': 229.1629, 'name': 'TMT6plex'}, {'location': 9, 'monoisotopicMassDelta': 15.99491463, 'name': 'Oxidation'}]	0	1	2	Pat_67_5.32594.32594.2	1333.72	0	86.0465	114.909	0	9.79328	FALSE	0.0591879	0.0399997	0.00951341	12446.4	15140.7	322082	1.06375e+06	11986.8	47222.6	ENSG00000114270	1	pat67	NA	NA	NA	NA	NA	NA	NA	NA	NA
TITVTR	R	R	6	[{'location': 0, 'monoisotopicMassDelta': 229.1629, 'name': 'TMT6plex'}]	0	9	2	Pat_67_8.49510.49510.2	918.57	0	179.701	88.9042	0	5.24922	FALSE	0.0591767	0.039972	0.00951341	348294	405419	4.17788e+06	1.44129e+07	365900	853621	ENSG00000124942	1	pat67	NA	NA	NA	NA	NA	NA	NA	NA	NA
SGLSAPPK	K	G	8	[{'location': 0, 'monoisotopicMassDelta': 229.1629, 'name': 'TMT6plex'}, {'location': 8, 'monoisotopicMassDelta': 229.1629, 'name': 'TMT6plex'}]	0	2	2	Pat_67_5.34932.34932.2	1213.74	0	91.7177	102.426	0	6.83899	FALSE	0.0591591	0.0399288	0.00951341	22490.5	35477.8	214049	828841	13695.5	65241.9	ENSG00000160194	1	pat67	NA	NA	NA	NA	NA	NA	NA	NA	NA
GATYPSEIPKEDSTTFAK	K	R	18	[{'location': 0, 'monoisotopicMassDelta': 229.1629, 'name': 'TMT6plex'}, {'location': 10, 'monoisotopicMassDelta': 229.1629, 'name': 'TMT6plex'}, {'location': 18, 'monoisotopicMassDelta': 229.1629, 'name': 'TMT6plex'}]	1	1	3	Pat_67_4.47058.47058.3	2628.43	0	120.403	134.41	0	5.64275	FALSE	0.0591093	0.0398059	0.00951341	42999.7	51004	1.15759e+06	4.4097e+06	0	112915	ENSG00000136153	1	pat67	NA	NA	NA	NA	NA	NA	NA	NA	NA
TDTGEPMGR	R	G	9	[{'location': 0, 'monoisotopicMassDelta': 229.1629, 'name': 'TMT6plex'}, {'location': 7, 'monoisotopicMassDelta': 15.99491463, 'name': 'Oxidation'}]	0	4	2	Pat_67_FT.43392.43392.2	1207.57	0	148.026	69.7197	0	7.98591	FALSE	0.0590816	0.0397377	0.00951341	15201.2	30116.6	163444	386923	17936.3	78794	ENSG00000080824	1	pat67	NA	NA	NA	NA	NA	NA	NA	NA	NA
SDPHIK	K	L	6	[{'location': 0, 'monoisotopicMassDelta': 229.1629, 'name': 'TMT6plex'}, {'location': 6, 'monoisotopicMassDelta': 229.1629, 'name': 'TMT6plex'}]	0	1	3	Pat_67_3.21403.21403.3	1153.69	0	57.0394	61.5185	0	0.396784	FALSE	0.059042	0.0396402	0.00951341	7464.47	14267.2	103661	362786	8519.97	48600.3	ENSG00000138685	1	pat67	NA	NA	NA	NA	NA	NA	NA	NA	NA
AIQGLR	K	A	6	[{'location': 0, 'monoisotopicMassDelta': 229.1629, 'name': 'TMT6plex'}]	0	1	2	Pat_67_5.26324.26324.2	885.56	0	70.8183	97.8068	0	4.61782	FALSE	0.0590385	0.0396315	0.00951341	50263.8	69760.1	1100235	4.45849e+06	54827.9	360998	ENSG00000090861	1	pat67	NA	NA	NA	NA	NA	NA	NA	NA	NA
LEAMYR	K	R	6	[{'location': 0, 'monoisotopicMassDelta': 229.1629, 'name': 'TMT6plex'}, {'location': 4, 'monoisotopicMassDelta': 15.99491463, 'name': 'Oxidation'}]	0	4	2	Pat_67_3.32612.32612.2	1026.54	0	84.3542	96.916	0	-1.07023	FALSE	0.0589617	0.0394423	0.00951341	54304.3	142175	779454	1.96055e+06	187445	1.11556e+06	ENSG00000198680	1	pat67	NA	NA	NA	NA	NA	NA	NA	NA	NA
ASPQLR	R	E	6	[{'location': 0, 'monoisotopicMassDelta': 229.1629, 'name': 'TMT6plex'}]	0	4	2	Pat_67_4.15840.15840.2	899.539	0	44.7174	78.4533	0	0.678516	FALSE	0.058933	0.0393715	0.00951341	41242.3	88361.2	823676	4.92631e+06	47633.5	228988	ENSG00000163359	1	pat67	NA	NA	NA	NA	NA	NA	NA	NA	NA
EELKPDQK	R	Q	8	[{'location': 0, 'monoisotopicMassDelta': 229.1629, 'name': 'TMT6plex'}, {'location': 4, 'monoisotopicMassDelta': 229.1629, 'name': 'TMT6plex'}, {'location': 8, 'monoisotopicMassDelta': 229.1629, 'name': 'TMT6plex'}]	0	2	3	Pat_67_3.34352.34352.3	1673	0	88.6423	89.1163	1	6.82399	FALSE	0.0589284	0.0393603	0.00951341	49585.6	106141	1.60211e+06	7.02622e+06	30954.6	225546	ENSG00000167881	1	pat67	NA	NA	NA	NA	NA	NA	NA	NA	NA
GESGIG	K	A	6	[{'location': 0, 'monoisotopicMassDelta': 229.1629, 'name': 'TMT6plex'}]	0	2	2	Pat_67_FT.46381.46381.2	747.397	0	155.625	85.0348	2	-7.91353	FALSE	0.0589007	0.0392919	0.00951341	1.57724e+06	2.54792e+06	505729	2.29797e+06	1.48692e+06	6.89946e+06	ENSG00000081052	1	pat67	NA	NA	NA	NA	NA	NA	NA	NA	NA
TITHPR	K	L	6	[{'location': 0, 'monoisotopicMassDelta': 229.1629, 'name': 'TMT6plex'}]	0	1	2	Pat_67_5.9458.9458.2	952.566	0	29.8141	50.6332	0	3.84447	FALSE	0.0588928	0.0392725	0.00951341	16533.6	27091.2	61011.5	189987	26870.2	49467.7	ENSG00000145348	1	pat67	NA	NA	NA	NA	NA	NA	NA	NA	NA
LRQEER	R	E	6	[{'location': 0, 'monoisotopicMassDelta': 229.1629, 'name': 'TMT6plex'}]	1	2	2	Pat_67_2.7376.7376.2	1058.6	0	23.5064	52.0635	0	1.72969	FALSE	0.0588399	0.0391421	0.00951341	30622.9	62070.7	119968	385424	23106.7	227705	ENSG00000125901	1	pat67	NA	NA	NA	NA	NA	NA	NA	NA	NA
DKGPSAR	K	R	7	[{'location': 0, 'monoisotopicMassDelta': 229.1629, 'name': 'TMT6plex'}, {'location': 2, 'monoisotopicMassDelta': 229.1629, 'name': 'TMT6plex'}]	1	1	3	Pat_67_5.11074.11074.3	1187.7	0	33.8517	52.1975	0	0.925007	FALSE	0.0588333	0.0391259	0.00951341	16333	29194.2	331477	1.00405e+06	17376.2	95411.8	ENSG00000266714	1	pat67	NA	NA	NA	NA	NA	NA	NA	NA	NA
GAQGALPER	R	D	9	[{'location': 0, 'monoisotopicMassDelta': 229.1629, 'name': 'TMT6plex'}]	0	1	2	Pat_67_2.17962.17962.2	1126.63	0	49.8382	84.8415	0	2.8171	FALSE	0.0587655	0.0389588	0.00951341	57611.1	132077	333518	1.21951e+06	25992	220841	ENSG00000101191	1	pat67	NA	NA	NA	NA	NA	NA	NA	NA	NA
GKPAENDVK	K	L	9	[{'location': 0, 'monoisotopicMassDelta': 229.1629, 'name': 'TMT6plex'}, {'location': 2, 'monoisotopicMassDelta': 229.1629, 'name': 'TMT6plex'}, {'location': 9, 'monoisotopicMassDelta': 229.1629, 'name': 'TMT6plex'}]	0	2	3	Pat_67_4.26012.26012.3	1643.98	0	69.3401	80.5366	1	-1.63178	FALSE	0.0587315	0.038875	0.00951341	40510.5	94393.4	2.56839e+06	9081792	36427.3	411516	ENSG00000164332	1	pat67	NA	NA	NA	NA	NA	NA	NA	NA	NA
LGDFVR	K	Y	6	[{'location': 0, 'monoisotopicMassDelta': 229.1629, 'name': 'TMT6plex'}]	0	1	2	Pat_67_5.43468.43468.2	934.544	0	112.397	115.584	0	2.08992	FALSE	0.0587282	0.0388669	0.00951341	11719.4	28642.8	501408	1.92497e+06	28102.4	146873	ENSG00000141756	1	pat67	NA	NA	NA	NA	NA	NA	NA	NA	NA
DQGRPPR	K	S	7	[{'location': 0, 'monoisotopicMassDelta': 229.1629, 'name': 'TMT6plex'}]	0	1	3	Pat_67_FT.43433.43433.3	1053.59	0	148.129	36.3107	0	9.47168	FALSE	0.0587059	0.0388121	0.00951341	23734.6	48056.5	105878	357092	29033.7	94600.5	ENSG00000196159	1	pat67	NA	NA	NA	NA	NA	NA	NA	NA	NA
VSGGGTK	R	V	7	[{'location': 0, 'monoisotopicMassDelta': 229.1629, 'name': 'TMT6plex'}, {'location': 7, 'monoisotopicMassDelta': 229.1629, 'name': 'TMT6plex'}]	0	1	2	Pat_67_5.15092.15092.2	1062.64	0	43.6807	77.4597	0	3.33135	FALSE	0.0587054	0.0388108	0.00951341	28419.1	46060.9	172497	609390	51414.7	118083	ENSG00000157483	1	pat67	NA	NA	NA	NA	NA	NA	NA	NA	NA
AGEAER	R	P	6	[{'location': 0, 'monoisotopicMassDelta': 229.1629, 'name': 'TMT6plex'}]	0	1	2	Pat_67_8.34515.34515.2	860.455	0	140.911	50.1825	0	0.780269	FALSE	0.0586607	0.0387008	0.00951341	127157	248990	32566.4	52992.6	314371	178355	ENSG00000168453	1	pat67	NA	NA	NA	NA	NA	NA	NA	NA	NA
ELVEPR	R	K	6	[{'location': 0, 'monoisotopicMassDelta': 229.1629, 'name': 'TMT6plex'}]	0	2	2	Pat_67_1.23776.23776.2	970.565	0	65.3099	91.6634	0	-0.125772	FALSE	0.0586513	0.0386774	0.00951341	36697.3	66382.9	406356	1.56835e+06	25879.8	240942	ENSG00000160752	1	pat67	NA	NA	NA	NA	NA	NA	NA	NA	NA
GASGTR	K	E	6	[{'location': 0, 'monoisotopicMassDelta': 229.1629, 'name': 'TMT6plex'}]	0	4	2	Pat_67_FT.44797.44797.2	776.434	0	151.604	48.638	0	5.42406	FALSE	0.0586488	0.0386714	0.00951341	148278	211116	218321	885381	45899.7	283916	ENSG00000135940	1	pat67	NA	NA	NA	NA	NA	NA	NA	NA	NA
LQEYFNK	K	H	7	[{'location': 0, 'monoisotopicMassDelta': 229.1629, 'name': 'TMT6plex'}, {'location': 7, 'monoisotopicMassDelta': 229.1629, 'name': 'TMT6plex'}]	0	1	3	Pat_67_4.50201.50201.3	1398.79	0	128.113	119.294	2	6.8984	FALSE	0.058639	0.0386472	0.00951341	5195.37	7313.49	124216	535468	2481.08	24206.6	ENSG00000145555	1	pat67	NA	NA	NA	NA	NA	NA	NA	NA	NA
SVVTPAR	R	V	7	[{'location': 0, 'monoisotopicMassDelta': 229.1629, 'name': 'TMT6plex'}]	0	1	2	Pat_67_5.17943.17943.2	957.581	0	50.5623	85.869	0	6.24641	FALSE	0.0586312	0.038628	0.00951341	0	94640.9	5.80882e+06	17284842	0	206927	ENSG00000011009	1	pat67	NA	NA	NA	NA	NA	NA	NA	NA	NA
EIGAVK	K	Y	6	[{'location': 0, 'monoisotopicMassDelta': 229.1629, 'name': 'TMT6plex'}, {'location': 6, 'monoisotopicMassDelta': 229.1629, 'name': 'TMT6plex'}]	0	9	2	Pat_67_4.34624.34624.2	1073.69	0	90.1902	102.977	0	2.16016	FALSE	0.058584	0.0385117	0.00951341	284997	429530	1.83211e+07	8.87508e+07	362749	3.39159e+06	ENSG00000136238	1	pat67	NA	NA	NA	NA	NA	NA	NA	NA	NA
ALLEQLGSSGS	R	-	11	[{'location': 0, 'monoisotopicMassDelta': 229.1629, 'name': 'TMT6plex'}]	0	1	2	Pat_67_5.53196.53196.2	1289.7	0	136.12	139.752	1	7.243	FALSE	0.058564	0.0384624	0.00951341	17261	33744.4	732363	2.30807e+06	21256	166786	ENSG00000160703	1	pat67	NA	NA	NA	NA	NA	NA	NA	NA	NA
YDPEPK	R	S	6	[{'location': 0, 'monoisotopicMassDelta': 229.1629, 'name': 'TMT6plex'}, {'location': 6, 'monoisotopicMassDelta': 229.1629, 'name': 'TMT6plex'}]	0	2	3	Pat_67_2.26787.26787.3	1205.67	0	71.3485	75.5476	0	-1.89838	FALSE	0.0584804	0.0382563	0.00951341	109515	244111	1.4358e+06	4.59233e+06	63627.2	489680	ENSG00000113282	1	pat67	NA	NA	NA	NA	NA	NA	NA	NA	NA
ETAGLK	K	V	6	[{'location': 0, 'monoisotopicMassDelta': 229.1629, 'name': 'TMT6plex'}, {'location': 6, 'monoisotopicMassDelta': 229.1629, 'name': 'TMT6plex'}]	0	3	2	Pat_67_4.26287.26287.2	1075.66	0	70.0066	92.303	0	0.567418	FALSE	0.0584608	0.0382082	0.00951341	241444	684478	9.6256e+06	53976404	106903	1.22423e+06	ENSG00000122786	1	pat67	NA	NA	NA	NA	NA	NA	NA	NA	NA
FRPPETTER	K	A	9	[{'location': 0, 'monoisotopicMassDelta': 229.1629, 'name': 'TMT6plex'}]	0	1	3	Pat_67_4.24649.24649.3	1360.73	0	66.0477	76.0281	0	-2.69128	FALSE	0.0584549	0.0381936	0.00951341	27371.1	58021.9	386524	1.45854e+06	31554	164070	ENSG00000198700	1	pat67	NA	NA	NA	NA	NA	NA	NA	NA	NA
VHAGSK	R	A	6	[{'location': 0, 'monoisotopicMassDelta': 229.1629, 'name': 'TMT6plex'}, {'location': 6, 'monoisotopicMassDelta': 229.1629, 'name': 'TMT6plex'}]	0	5	2	Pat_67_5.12643.12643.2	1055.65	0	37.7408	51.7312	0	-2.19707	FALSE	0.058439	0.0381544	0.00951341	14512.5	73369.2	694598	2.74092e+06	84629.2	329885	ENSG00000131435	1	pat67	NA	NA	NA	NA	NA	NA	NA	NA	NA
VTRIEER	R	Y	7	[{'location': 0, 'monoisotopicMassDelta': 229.1629, 'name': 'TMT6plex'}]	1	1	3	Pat_67_2.15386.15386.3	1130.66	0	43.5556	70.1228	0	5.74906	FALSE	0.0583811	0.0380117	0.00951341	60419.3	123583	104726	248400	45407.3	308231	ENSG00000198561	1	pat67	NA	NA	NA	NA	NA	NA	NA	NA	NA
KGNLER	R	E	6	[{'location': 0, 'monoisotopicMassDelta': 229.1629, 'name': 'TMT6plex'}, {'location': 1, 'monoisotopicMassDelta': 229.1629, 'name': 'TMT6plex'}]	1	1	2	Pat_67_5.15541.15541.2	1173.72	0	44.7639	66.1666	0	5.92815	FALSE	0.0583084	0.0378325	0.00951341	19397.2	30114.2	387162	1.26494e+06	18034.2	116512	ENSG00000180210	1	pat67	NA	NA	NA	NA	NA	NA	NA	NA	NA
NGQYAEASALYGR	R	A	13	[{'location': 0, 'monoisotopicMassDelta': 229.1629, 'name': 'TMT6plex'}]	0	1	2	Pat_67_2.37824.37824.2	1627.82	0	98.3678	96.9531	1	-6.25988	FALSE	0.0582887	0.0377842	0.00951341	29195.2	48095.5	295098	778073	18466.5	145441	ENSG00000025772	1	pat67	NA	NA	NA	NA	NA	NA	NA	NA	NA
AGGASGGR	R	E	8	[{'location': 0, 'monoisotopicMassDelta': 229.1629, 'name': 'TMT6plex'}]	0	1	2	Pat_67_7.37638.37638.2	860.467	0	180.095	55.3645	0	8.86658	FALSE	0.0582709	0.0377403	0.00951341	120774	154817	649269	1.87675e+06	123023	283397	ENSG00000167395	1	pat67	NA	NA	NA	NA	NA	NA	NA	NA	NA
EMTLQR	R	E	6	[{'location': 0, 'monoisotopicMassDelta': 229.1629, 'name': 'TMT6plex'}]	0	1	2	Pat_67_3.22429.22429.2	1005.55	0	59.5242	85.1283	0	0.849778	FALSE	0.0582023	0.0375711	0.00951341	50604.3	97885.6	423407	1.75396e+06	62467	310746	ENSG00000152952	1	pat67	NA	NA	NA	NA	NA	NA	NA	NA	NA
QQEEILR	R	R	7	[{'location': 0, 'monoisotopicMassDelta': 229.1629, 'name': 'TMT6plex'}]	0	1	2	Pat_67_1.29968.29968.2	1143.65	0	80.4269	92.6877	0	-4.69647	FALSE	0.0581401	0.037418	0.00951341	20220.8	110331	678401	2.48163e+06	0	196354	ENSG00000204120	1	pat67	NA	NA	NA	NA	NA	NA	NA	NA	NA
RAQCDK	R	Q	6	[{'location': 0, 'monoisotopicMassDelta': 229.1629, 'name': 'TMT6plex'}, {'location': 4, 'monoisotopicMassDelta': 57.021463735, 'name': 'Carbamidomethyl'}, {'location': 6, 'monoisotopicMassDelta': 229.1629, 'name': 'TMT6plex'}]	1	2	3	Pat_67_4.7569.7569.3	1234.69	0	24.018	41.6985	0	2.07622	FALSE	0.0580596	0.0372196	0.00951341	5972.05	17777.1	70188	193419	8536.95	53062.6	ENSG00000156575	1	pat67	NA	NA	NA	NA	NA	NA	NA	NA	NA
SNPIIR	K	T	6	[{'location': 0, 'monoisotopicMassDelta': 229.1629, 'name': 'TMT6plex'}]	0	2	2	Pat_67_5.25079.25079.2	927.57	0	67.8051	95.3258	0	2.36884	FALSE	0.0580569	0.037213	0.00951341	217013	356921	2581351	7.22272e+06	202510	722809	ENSG00000100243	1	pat67	NA	NA	NA	NA	NA	NA	NA	NA	NA
KEDIQK	K	E	6	[{'location': 0, 'monoisotopicMassDelta': 229.1629, 'name': 'TMT6plex'}, {'location': 1, 'monoisotopicMassDelta': 229.1629, 'name': 'TMT6plex'}, {'location': 6, 'monoisotopicMassDelta': 229.1629, 'name': 'TMT6plex'}]	1	4	2	Pat_67_5.29187.29187.2	1446.9	0	77.7667	79.2199	0	4.89327	FALSE	0.0579941	0.0370582	0.00951341	88586.8	200667	4.4068e+06	1.6359e+07	83196.6	747282	ENSG00000079246	1	pat67	NA	NA	NA	NA	NA	NA	NA	NA	NA
IRQEER	R	R	6	[{'location': 0, 'monoisotopicMassDelta': 229.1629, 'name': 'TMT6plex'}]	1	1	3	Pat_67_2.6671.6671.3	1058.6	0	21.7271	49.1808	0	0.691876	FALSE	0.0579631	0.0369817	0.00951341	8782.32	16980.9	64395.4	202970	7617.07	49378.3	ENSG00000183255	1	pat67	NA	NA	NA	NA	NA	NA	NA	NA	NA
FVLCGTNVK	R	A	9	[{'location': 0, 'monoisotopicMassDelta': 229.1629, 'name': 'TMT6plex'}, {'location': 4, 'monoisotopicMassDelta': 57.021463735, 'name': 'Carbamidomethyl'}, {'location': 9, 'monoisotopicMassDelta': 229.1629, 'name': 'TMT6plex'}]	0	4	4	Pat_67_FT.34566.34566.4	1494.86	0	125.185	141.616	0	6.20615	FALSE	0.057864	0.0367377	0.00951341	3326.21	6403.79	51893.4	135219	3046.64	13533.3	ENSG00000138378	1	pat67	NA	NA	NA	NA	NA	NA	NA	NA	NA
VRPEEK	R	Q	6	[{'location': 0, 'monoisotopicMassDelta': 229.1629, 'name': 'TMT6plex'}, {'location': 6, 'monoisotopicMassDelta': 229.1629, 'name': 'TMT6plex'}]	0	3	3	Pat_67_4.17344.17344.3	1214.74	0	48.374	62.6315	0	1.20589	FALSE	0.0577969	0.0365723	0.00951341	37004	86292.3	415237	1.36782e+06	34605	242925	ENSG00000167674	1	pat67	NA	NA	NA	NA	NA	NA	NA	NA	NA
VLQEGK	R	A	6	[{'location': 0, 'monoisotopicMassDelta': 229.1629, 'name': 'TMT6plex'}, {'location': 6, 'monoisotopicMassDelta': 229.1629, 'name': 'TMT6plex'}]	0	1	2	Pat_67_4.31954.31954.2	1130.71	0	83.7272	100.109	0	4.31837	FALSE	0.0577443	0.0364426	0.00951341	85459.2	188587	1.58996e+06	4719638	94432.6	571494	ENSG00000197081	1	pat67	NA	NA	NA	NA	NA	NA	NA	NA	NA
RSDYAK	R	V	6	[{'location': 0, 'monoisotopicMassDelta': 229.1629, 'name': 'TMT6plex'}, {'location': 6, 'monoisotopicMassDelta': 229.1629, 'name': 'TMT6plex'}]	1	3	2	Pat_67_4.12691.12691.2	1196.69	0	36.8941	52.129	0	4.18227	FALSE	0.0577255	0.0363963	0.00951341	13819.4	21645.9	162992	468199	22184.3	74534.1	ENSG00000137563	1	pat67	NA	NA	NA	NA	NA	NA	NA	NA	NA
IKGEELSEANVR	K	L	12	[{'location': 0, 'monoisotopicMassDelta': 229.1629, 'name': 'TMT6plex'}, {'location': 2, 'monoisotopicMassDelta': 229.1629, 'name': 'TMT6plex'}]	1	1	3	Pat_31A_1.24426.24426.3	1802.03	0	107.424	131.895	0	5.18214	FALSE	0.0657506	0.178161	0.00950959	17601.3	NA	NA	NA	NA	87844.2	ENSG00000204843	1	exp31A	232003	34439.2	136219	13726.6	250670	225787	1.02576e+06	473636	15723.5
YHNEMK	R	S	6	[{'location': 0, 'monoisotopicMassDelta': 229.1629, 'name': 'TMT6plex'}, {'location': 6, 'monoisotopicMassDelta': 229.1629, 'name': 'TMT6plex'}]	0	1	3	Pat_31A_2.14833.14833.3	1278.68	0	59.9118	118.625	0	1.78999	FALSE	0.0659871	0.178161	0.00950959	0	NA	NA	NA	NA	817.627	ENSG00000108064	1	exp31A	2760.11	477.29	753.885	0	4509.05	4509.05	8851.33	8851.33	817.627
VEGDLK	K	G	6	[{'location': 0, 'monoisotopicMassDelta': 229.1629, 'name': 'TMT6plex'}, {'location': 6, 'monoisotopicMassDelta': 229.1629, 'name': 'TMT6plex'}]	0	2	2	Pat_31A_2.25948.25948.2	1117.67	0	103.197	127.721	0	6.55309	FALSE	0.0653552	0.178161	0.00950959	30711.8	NA	NA	NA	NA	163887	ENSG00000124942	1	exp31A	130793	328968	157800	93455.9	2.51384e+06	2.51384e+06	1.08467e+06	1.31144e+06	36397.8
GSYSIK	R	S	6	[{'location': 0, 'monoisotopicMassDelta': 229.1629, 'name': 'TMT6plex'}, {'location': 6, 'monoisotopicMassDelta': 229.1629, 'name': 'TMT6plex'}]	0	1	2	Pat_31A_3.49833.49833.2	1111.66	0	185.783	148.329	0	6.58852	FALSE	0.0655196	0.178161	0.00950959	5500.3	NA	NA	NA	NA	142799	ENSG00000141522	1	exp31A	63963.3	194576	151515	57168.5	1.45924e+06	864676	3232089	1590219	47680.5
VVAVSR	R	T	6	[{'location': 0, 'monoisotopicMassDelta': 229.1629, 'name': 'TMT6plex'}]	0	2	2	Pat_31A_4.42669.42669.2	858.549	0	185.828	138.551	0	7.82002	FALSE	0.0653313	0.178161	0.00950959	6502.66	NA	NA	NA	NA	55432.2	ENSG00000169738	1	exp31A	84864.5	84864.5	101977	29190.2	278704	278704	707914	707914	55432.2
LLLLPK	R	E	6	[{'location': 0, 'monoisotopicMassDelta': 229.1629, 'name': 'TMT6plex'}, {'location': 6, 'monoisotopicMassDelta': 229.1629, 'name': 'TMT6plex'}, {'location': 6, 'monoisotopicMassDelta': -187.152366, 'unknown modification': 'AcNoTMT'}]	0	3	2	Pat_31A_8.28149.28149.2	966.668	0	100.572	229.09	-1	-9.03202	FALSE	0.0652668	0.178161	0.00950959	0	NA	NA	NA	NA	953.344	ENSG00000187954	1	exp31A	0	737.483	0	0	604.194	0	1015.42	828.326	0
YLEEGEAER	K	L	9	[{'location': 0, 'monoisotopicMassDelta': 229.1629, 'name': 'TMT6plex'}]	0	1	2	Pat_31A_FT.17706.17706.2	1323.65	0	66.2715	83.0255	0	5.16446	FALSE	0.0653767	0.178161	0.00950959	4899.45	NA	NA	NA	NA	3416.36	ENSG00000131018	1	exp31A	4556.66	5454.64	6645.24	3230.92	17230.7	10869.1	20052	15943	0
LEEQIRWYR	K	Q	9	[{'location': 0, 'monoisotopicMassDelta': 229.1629, 'name': 'TMT6plex'}]	1	1	3	Pat_31A_FT.27404.27404.3	1520.83	0	92.4171	148.57	1	-1.58332	FALSE	0.065422	0.178161	0.00950959	25636.4	NA	NA	NA	NA	26555.9	ENSG00000127914	1	exp31A	34109.8	83624.7	250657	699234	3.34284e+06	264358	793980	392577	0
VQPPGPVK	K	E	8	[{'location': 0, 'monoisotopicMassDelta': 229.1629, 'name': 'TMT6plex'}, {'location': 8, 'monoisotopicMassDelta': 229.1629, 'name': 'TMT6plex'}]	0	1	3	Pat_31B_5.46331.46331.3	1278.81	0	117.477	106.475	0	5.51261	FALSE	0.0937346	0.16013	0.00940637	237340	NA	NA	NA	NA	0	ENSG00000015676	1	exp31B	264835	219040	243795	407291	259678	14280.3	15437.6	1162.93	0
KVADSK	R	K	6	[{'location': 0, 'monoisotopicMassDelta': 229.1629, 'name': 'TMT6plex'}, {'location': 1, 'monoisotopicMassDelta': 229.1629, 'name': 'TMT6plex'}, {'location': 6, 'monoisotopicMassDelta': 229.1629, 'name': 'TMT6plex'}]	1	1	3	Pat_31B_5.26355.26355.3	1333.85	0	68.5226	81.1608	0	1.0982	FALSE	0.0937166	0.160083	0.00940637	1.31474e+06	NA	NA	NA	NA	0	ENSG00000100519	1	exp31B	683711	962432	788262	1225448	778547	28918.7	41417.1	0	0
RELNYVAR	K	N	8	[{'location': 0, 'monoisotopicMassDelta': 229.1629, 'name': 'TMT6plex'}]	1	4	3	Pat_31B_4.20785.20785.3	1248.71	0	53.456	81.2022	1	-3.90792	FALSE	0.093585	0.159743	0.00940637	3.89046e+06	NA	NA	NA	NA	0	ENSG00000164978	1	exp31B	5813575	1.33035e+06	1.78455e+06	1.22048e+06	4.95812e+06	0	337043	0	0
VEGERK	K	E	6	[{'location': 0, 'monoisotopicMassDelta': 229.1629, 'name': 'TMT6plex'}, {'location': 6, 'monoisotopicMassDelta': 229.1629, 'name': 'TMT6plex'}]	1	1	3	Pat_31B_2.17741.17741.3	1174.71	0	45.7505	55.2327	0	3.81889	FALSE	0.0935678	0.159698	0.00940637	131387	NA	NA	NA	NA	0	ENSG00000067900	1	exp31B	124951	73863.2	110407	66030.3	117931	4235.44	5833.25	0	0
EERGELER	R	I	8	[{'location': 0, 'monoisotopicMassDelta': 229.1629, 'name': 'TMT6plex'}]	1	1	3	Pat_31B_FT.9420.9420.3	1245.65	0	26.133	51.8319	0	1.91094	FALSE	0.0933918	0.159244	0.00940637	26554.3	NA	NA	NA	NA	0	ENSG00000152818	1	exp31B	26784.2	8508.14	17593.5	9900.52	27510.1	0	1309.36	0	0
TDLKELR	R	D	7	[{'location': 0, 'monoisotopicMassDelta': 229.1629, 'name': 'TMT6plex'}, {'location': 4, 'monoisotopicMassDelta': 229.1629, 'name': 'TMT6plex'}]	1	1	3	Pat_31B_4.42250.42250.3	1331.82	0	106.065	105.743	0	2.61222	FALSE	0.0932522	0.158883	0.00940637	1.47019e+06	NA	NA	NA	NA	0	ENSG00000136731	1	exp31B	788192	464713	519829	924648	762237	23638	32506.9	0	0
ELKPAR	R	I	6	[{'location': 0, 'monoisotopicMassDelta': 229.1629, 'name': 'TMT6plex'}, {'location': 3, 'monoisotopicMassDelta': 229.1629, 'name': 'TMT6plex'}]	0	3	2	Pat_31B_5.26161.26161.2	1170.75	0	68.048	83.3166	0	5.21334	FALSE	0.0928514	0.157847	0.00940637	2.02255e+06	NA	NA	NA	NA	0	ENSG00000165629	1	exp31B	1.13262e+06	899567	807930	971088	976882	29795.5	45216	0	0
LQKEEEK	R	R	7	[{'location': 0, 'monoisotopicMassDelta': 229.1629, 'name': 'TMT6plex'}, {'location': 3, 'monoisotopicMassDelta': 229.1629, 'name': 'TMT6plex'}, {'location': 7, 'monoisotopicMassDelta': 229.1629, 'name': 'TMT6plex'}]	1	1	3	Pat_31B_4.36618.36618.3	1589.96	0	92.3102	91.9481	0	3.45491	FALSE	0.0927733	0.157646	0.00940637	1.30627e+06	NA	NA	NA	NA	0	ENSG00000182827	1	exp31B	1.19295e+06	1.02058e+06	1.29338e+06	1.20459e+06	1.95325e+06	135365	192472	0	0
TDDPEQK	K	A	7	[{'location': 0, 'monoisotopicMassDelta': 229.1629, 'name': 'TMT6plex'}, {'location': 7, 'monoisotopicMassDelta': 229.1629, 'name': 'TMT6plex'}]	0	1	3	Pat_31B_FT.18791.18791.3	1289.69	0	50.0877	56.7676	1	1.18541	FALSE	0.0927181	0.157503	0.00940637	35101.1	NA	NA	NA	NA	0	ENSG00000198363	1	exp31B	89174	48403	45066.4	50352.7	60553.9	0	4764.28	0	0
KTAPEK	K	S	6	[{'location': 0, 'monoisotopicMassDelta': 229.1629, 'name': 'TMT6plex'}, {'location': 1, 'monoisotopicMassDelta': 229.1629, 'name': 'TMT6plex'}, {'location': 6, 'monoisotopicMassDelta': 229.1629, 'name': 'TMT6plex'}]	1	3	2	Pat_31B_5.27187.27187.2	1359.87	0	70.5548	74.3524	0	6.82223	FALSE	0.0926864	0.157421	0.00940637	98702.9	NA	NA	NA	NA	0	ENSG00000159166	1	exp31B	183053	46765.6	54632.2	37612.6	120581	0	5706.32	0	0
ALAAAK	R	K	6	[{'location': 0, 'monoisotopicMassDelta': 229.1629, 'name': 'TMT6plex'}, {'location': 6, 'monoisotopicMassDelta': 229.1629, 'name': 'TMT6plex'}]	0	1	2	Pat_31B_5.35568.35568.2	1001.66	0	91.0196	102.032	0	1.03587	FALSE	0.0926595	0.157352	0.00940637	392727	NA	NA	NA	NA	0	ENSG00000170248	1	exp31B	343322	637281	365929	901955	377906	15164	23838.4	0	0
DIANQEK	R	G	7	[{'location': 0, 'monoisotopicMassDelta': 229.1629, 'name': 'TMT6plex'}, {'location': 7, 'monoisotopicMassDelta': 229.1629, 'name': 'TMT6plex'}]	0	1	2	Pat_31B_2.28122.28122.2	1274.72	0	71.4183	77.8002	0	6.70335	FALSE	0.0926445	0.157313	0.00940637	532424	NA	NA	NA	NA	0	ENSG00000116584	1	exp31B	164985	122955	117500	163430	160474	6194.3	8910.47	0	0
VLLLDL	R	-	6	[{'location': 0, 'monoisotopicMassDelta': 229.1629, 'name': 'TMT6plex'}]	0	5	1	Pat_31B_4.72312.72312.1	913.605	0	181.142	196.285	0	7.01473	FALSE	0.092627	0.157267	0.00940637	3.75737e+06	NA	NA	NA	NA	0	ENSG00000119689	1	exp31B	813507	498267	482293	618256	1.11297e+06	2950.78	27260.2	0	0
IDDGDKTK	R	M	8	[{'location': 0, 'monoisotopicMassDelta': 229.1629, 'name': 'TMT6plex'}, {'location': 6, 'monoisotopicMassDelta': 229.1629, 'name': 'TMT6plex'}, {'location': 8, 'monoisotopicMassDelta': 229.1629, 'name': 'TMT6plex'}]	1	3	3	Pat_31B_2.37060.37060.3	1577.92	0	93.709	87.132	1	0.968876	FALSE	0.0926228	0.157257	0.00940637	1.99909e+06	NA	NA	NA	NA	0	ENSG00000136261	1	exp31B	5.73365e+06	1.44413e+06	1.47408e+06	863884	2.40997e+06	0	144804	0	0
TESTLK	K	T	6	[{'location': 0, 'monoisotopicMassDelta': 229.1629, 'name': 'TMT6plex'}, {'location': 6, 'monoisotopicMassDelta': 229.1629, 'name': 'TMT6plex'}]	0	4	2	Pat_31B_2.28236.28236.2	1135.69	0	71.7008	90.3261	0	3.97698	FALSE	0.0926072	0.157216	0.00940637	4.38192e+06	NA	NA	NA	NA	0	ENSG00000164687	1	exp31B	2.14271e+06	2.61295e+07	2.15233e+07	5.17613e+06	1.42001e+06	822494	0	0	0
TRTWESVK	K	R	8	[{'location': 0, 'monoisotopicMassDelta': 229.1629, 'name': 'TMT6plex'}, {'location': 8, 'monoisotopicMassDelta': 229.1629, 'name': 'TMT6plex'}]	1	1	2	Pat_31B_5.40820.40820.2	1463.85	0	103.87	98.6098	0	-0.750509	FALSE	0.0925182	0.156986	0.00940637	130376	NA	NA	NA	NA	0	ENSG00000165609	1	exp31B	152385	107666	171197	167255	215874	7301.07	11228	0	0
EFQCEDGEACIVLSER	R	C	16	[{'location': 0, 'monoisotopicMassDelta': 229.1629, 'name': 'TMT6plex'}, {'location': 4, 'monoisotopicMassDelta': 57.021463735, 'name': 'Carbamidomethyl'}, {'location': 10, 'monoisotopicMassDelta': 57.021463735, 'name': 'Carbamidomethyl'}]	0	1	2	Pat_31B_1.51552.51552.2	2169.99	0	129.635	133.444	1	4.6423	FALSE	0.0924753	0.156875	0.00940637	76734.7	NA	NA	NA	NA	0	ENSG00000137642	1	exp31B	62537.1	97697.6	124458	56453.4	283329	0	10925.2	0	0
GAVDHK	K	L	6	[{'location': 0, 'monoisotopicMassDelta': 229.1629, 'name': 'TMT6plex'}, {'location': 6, 'monoisotopicMassDelta': 229.1629, 'name': 'TMT6plex'}]	0	1	3	Pat_31B_2.16255.16255.3	1083.64	0	42.0196	53.9394	0	3.12598	FALSE	0.0924673	0.156855	0.00940637	54489.1	NA	NA	NA	NA	0	ENSG00000084674	1	exp31B	56393	234755	155805	90376.3	48257.2	7972.12	1399.54	0	0
QKLEEKR	K	A	7	[{'location': 0, 'monoisotopicMassDelta': 229.1629, 'name': 'TMT6plex'}, {'location': 2, 'monoisotopicMassDelta': 229.1629, 'name': 'TMT6plex'}, {'location': 6, 'monoisotopicMassDelta': 229.1629, 'name': 'TMT6plex'}]	2	2	4	Pat_31B_5.27128.27128.4	1617.02	0	70.4108	78.7188	0	-5.28437	FALSE	0.0924142	0.156718	0.00940637	5.0302e+06	NA	NA	NA	NA	0	ENSG00000132305	1	exp31B	1.51193e+06	1.3062e+06	1.11306e+06	885865	2.42422e+06	0	118574	0	0
FTNGGK	R	E	6	[{'location': 0, 'monoisotopicMassDelta': 229.1629, 'name': 'TMT6plex'}, {'location': 6, 'monoisotopicMassDelta': 229.1629, 'name': 'TMT6plex'}]	0	1	2	Pat_31B_5.30258.30258.2	1080.63	0	78.0477	85.3105	0	2.3722	FALSE	0.0923336	0.156509	0.00940637	744010	NA	NA	NA	NA	0	ENSG00000125356	1	exp31B	206793	442180	237241	463484	222950	9341.07	11167.7	0	0
KDKDAK	R	F	6	[{'location': 0, 'monoisotopicMassDelta': 229.1629, 'name': 'TMT6plex'}, {'location': 1, 'monoisotopicMassDelta': 229.1629, 'name': 'TMT6plex'}, {'location': 3, 'monoisotopicMassDelta': 229.1629, 'name': 'TMT6plex'}, {'location': 6, 'monoisotopicMassDelta': 229.1629, 'name': 'TMT6plex'}]	2	2	4	Pat_31B_5.27840.27840.4	1620.04	0	72.1476	69.6623	0	2.41121	FALSE	0.0922896	0.156396	0.00940637	1.10804e+06	NA	NA	NA	NA	0	ENSG00000110700	1	exp31B	459101	795274	651941	829336	474028	26300	22539.6	0	0
VAGIAK	K	V	6	[{'location': 0, 'monoisotopicMassDelta': 229.1629, 'name': 'TMT6plex'}, {'location': 6, 'monoisotopicMassDelta': 229.1629, 'name': 'TMT6plex'}]	0	2	2	Pat_31B_5.43078.43078.2	1015.68	0	109.445	107.782	0	3.48539	FALSE	0.0922723	0.156351	0.00940637	1.11006e+06	NA	NA	NA	NA	0	ENSG00000140374	1	exp31B	599059	1.63176e+06	1.28271e+06	2.61214e+06	595658	64490.7	22397.1	0	0
DMIPTEMQR	K	L	9	[{'location': 0, 'monoisotopicMassDelta': 229.1629, 'name': 'TMT6plex'}]	0	1	2	Pat_31B_2.44972.44972.2	1348.67	0	113.142	100.338	0	6.24531	FALSE	0.0922086	0.156186	0.00940637	333965	NA	NA	NA	NA	0	ENSG00000076928	1	exp31B	340064	216919	234588	291610	342259	12191	18993.7	0	0
SNKDKEGK	K	V	8	[{'location': 0, 'monoisotopicMassDelta': 229.1629, 'name': 'TMT6plex'}, {'location': 3, 'monoisotopicMassDelta': 229.1629, 'name': 'TMT6plex'}, {'location': 5, 'monoisotopicMassDelta': 229.1629, 'name': 'TMT6plex'}, {'location': 8, 'monoisotopicMassDelta': 229.1629, 'name': 'TMT6plex'}]	2	3	4	Pat_31B_5.25528.25528.4	1821.11	0	66.4978	64.6631	0	1.20655	FALSE	0.0921234	0.155966	0.00940637	2.08349e+06	NA	NA	NA	NA	0	ENSG00000039068	1	exp31B	1.27447e+06	1.91562e+06	1.69214e+06	1.67835e+06	1.03728e+06	75234.6	77081.4	0	0
DLGPNSSK	K	T	8	[{'location': 0, 'monoisotopicMassDelta': 229.1629, 'name': 'TMT6plex'}, {'location': 8, 'monoisotopicMassDelta': 229.1629, 'name': 'TMT6plex'}]	0	1	2	Pat_31B_4.31798.31798.2	1274.72	0	80.5256	86.2615	1	7.32811	FALSE	0.0921108	0.155933	0.00940637	1724987	NA	NA	NA	NA	0	ENSG00000014216	1	exp31B	6815143	2.0147e+06	2339245	1.70977e+06	3.39566e+06	0	173685	0	0
VDNAASLKSRSSEGRHRRDNIDK	R	H	23	[{'location': 0, 'monoisotopicMassDelta': 229.1629, 'name': 'TMT6plex'}, {'location': 8, 'monoisotopicMassDelta': 229.1629, 'name': 'TMT6plex'}, {'location': 23, 'monoisotopicMassDelta': 229.1629, 'name': 'TMT6plex'}]	5	1	5	Pat_31B_1.42870.42870.5	3297.82	0	108.011	79.9458	0	6.66278	FALSE	0.0920933	0.155888	0.00940637	2.59022e+06	NA	NA	NA	NA	0	ENSG00000196074	1	exp31B	2.33461e+06	2333287	2356179	3.3791e+06	2.30313e+06	126077	171815	0	0
LSLDER	R	I	6	[{'location': 0, 'monoisotopicMassDelta': 229.1629, 'name': 'TMT6plex'}]	0	3	2	Pat_31B_2.37418.37418.2	960.544	0	94.5892	95.0069	1	0.0030541	FALSE	0.0920689	0.155825	0.00940637	1.6363e+06	NA	NA	NA	NA	0	ENSG00000170860	1	exp31B	2.12156e+06	987802	1.04603e+06	1.23092e+06	2.40591e+06	0	138417	0	0
AVAHCPK	R	A	7	[{'location': 0, 'monoisotopicMassDelta': 229.1629, 'name': 'TMT6plex'}, {'location': 5, 'monoisotopicMassDelta': 57.021463735, 'name': 'Carbamidomethyl'}, {'location': 7, 'monoisotopicMassDelta': 229.1629, 'name': 'TMT6plex'}]	0	1	3	Pat_31B_5.21347.21347.3	1239.72	0	56.0704	69.2857	0	3.84019	FALSE	0.0918828	0.155344	0.00940637	58788.4	NA	NA	NA	NA	0	ENSG00000101161	1	exp31B	56562.1	48054.1	44377.8	82992.3	64932.7	0	4989.04	0	0
LAEYGPQGR	K	A	9	[{'location': 0, 'monoisotopicMassDelta': 229.1629, 'name': 'TMT6plex'}]	0	1	2	Pat_31B_2.33542.33542.2	1218.66	0	84.9148	84.1225	1	6.16274	FALSE	0.0918599	0.155285	0.00940637	1.00948e+06	NA	NA	NA	NA	0	ENSG00000016490	1	exp31B	927032	927032	1.7978e+06	2.65779e+06	1.44384e+06	350872	93303.6	22289	0
GVITVK	K	D	6	[{'location': 0, 'monoisotopicMassDelta': 229.1629, 'name': 'TMT6plex'}, {'location': 6, 'monoisotopicMassDelta': 229.1629, 'name': 'TMT6plex'}]	0	1	2	Pat_31B_5.46004.46004.2	1073.72	0	116.667	120.734	0	2.50116	FALSE	0.0918203	0.155183	0.00940637	2.42246e+06	NA	NA	NA	NA	0	ENSG00000144381	1	exp31B	1644520	1.04e+06	1.24661e+06	1.93013e+06	1.58999e+06	65651.5	113528	0	0
KSTDHPK	K	Y	7	[{'location': 0, 'monoisotopicMassDelta': 229.1629, 'name': 'TMT6plex'}, {'location': 1, 'monoisotopicMassDelta': 229.1629, 'name': 'TMT6plex'}, {'location': 7, 'monoisotopicMassDelta': 229.1629, 'name': 'TMT6plex'}]	1	1	4	Pat_31B_5.19349.19349.4	1498.91	0	51.1545	52.6971	0	1.38447	FALSE	0.0917586	0.155024	0.00940637	527104	NA	NA	NA	NA	0	ENSG00000189060	1	exp31B	465293	241747	325869	591692	372933	20507.7	32958.9	0	0
KDISENKR	K	A	8	[{'location': 0, 'monoisotopicMassDelta': 229.1629, 'name': 'TMT6plex'}, {'location': 1, 'monoisotopicMassDelta': 229.1629, 'name': 'TMT6plex'}, {'location': 7, 'monoisotopicMassDelta': 229.1629, 'name': 'TMT6plex'}]	2	1	4	Pat_31B_5.27179.27179.4	1676.02	0	70.5341	72.4119	0	0.728335	FALSE	0.0917064	0.154889	0.00940637	4385144	NA	NA	NA	NA	0	ENSG00000109971	1	exp31B	7585351	1.93628e+06	2310086	1.92027e+06	5.83994e+06	0	174991	0	0
SAPEIK	R	Y	6	[{'location': 0, 'monoisotopicMassDelta': 229.1629, 'name': 'TMT6plex'}, {'location': 6, 'monoisotopicMassDelta': 229.1629, 'name': 'TMT6plex'}]	0	1	2	Pat_31B_4.39206.39206.2	1101.68	0	98.6554	93.2568	0	2.65929	FALSE	0.091592	0.154593	0.00940637	3.77089e+06	NA	NA	NA	NA	0	ENSG00000138698	1	exp31B	4605261	4.34321e+06	4026920	4.16588e+06	3047971	145642	128904	0	0
LGYSQK	K	M	6	[{'location': 0, 'monoisotopicMassDelta': 229.1629, 'name': 'TMT6plex'}, {'location': 6, 'monoisotopicMassDelta': 229.1629, 'name': 'TMT6plex'}]	0	1	2	Pat_31B_5.35357.35357.2	1152.69	0	90.504	94.8276	0	7.41302	FALSE	0.091518	0.154402	0.00940637	602624	NA	NA	NA	NA	0	ENSG00000159348	1	exp31B	395059	786247	292194	739372	462251	0	22240.3	0	0
VRDYLVR	R	K	7	[{'location': 0, 'monoisotopicMassDelta': 229.1629, 'name': 'TMT6plex'}]	1	1	3	Pat_31B_5.36515.36515.3	1148.69	0	93.3291	96.9336	0	1.51434	FALSE	0.0914746	0.15429	0.00940637	82960.8	NA	NA	NA	NA	0	ENSG00000100226	1	exp31B	145895	83870.7	69288.8	109105	136816	0	7556.38	0	0
LTVQTK	R	F	6	[{'location': 0, 'monoisotopicMassDelta': 229.1629, 'name': 'TMT6plex'}, {'location': 6, 'monoisotopicMassDelta': 229.1629, 'name': 'TMT6plex'}]	0	1	2	Pat_31B_5.39098.39098.2	1146.74	0	99.6397	106.693	0	6.387	FALSE	0.0914519	0.154231	0.00940637	948071	NA	NA	NA	NA	0	ENSG00000115306	1	exp31B	601948	608524	782145	1.00767e+06	1.18701e+06	0	50796.8	0	0
TLLDAR	R	R	6	[{'location': 0, 'monoisotopicMassDelta': 229.1629, 'name': 'TMT6plex'}]	0	2	2	Pat_31B_4.36478.36478.2	916.554	0	91.9693	101.685	0	1.26525	FALSE	0.0914285	0.15417	0.00940637	1.86136e+06	NA	NA	NA	NA	0	ENSG00000197256	1	exp31B	1.42657e+06	1.54692e+06	1.49713e+06	1.659e+06	1.43778e+06	56760.7	63251.5	0	0
NKADLSR	K	M	7	[{'location': 0, 'monoisotopicMassDelta': 229.1629, 'name': 'TMT6plex'}, {'location': 2, 'monoisotopicMassDelta': 229.1629, 'name': 'TMT6plex'}]	1	1	3	Pat_31B_5.22685.22685.3	1260.76	0	59.4135	70.472	0	2.54161	FALSE	0.0914233	0.154157	0.00940637	1.12503e+06	NA	NA	NA	NA	0	ENSG00000149257	1	exp31B	1.10882e+06	510366	641299	433153	1.16198e+06	0	56654.5	0	0
DLTIEK	K	V	6	[{'location': 0, 'monoisotopicMassDelta': 229.1629, 'name': 'TMT6plex'}, {'location': 6, 'monoisotopicMassDelta': 229.1629, 'name': 'TMT6plex'}]	0	2	2	Pat_31B_2.48768.48768.2	1175.72	0	122.509	116.602	0	4.25688	FALSE	0.0912693	0.153759	0.00940637	2.00585e+06	NA	NA	NA	NA	0	ENSG00000111144	1	exp31B	1.14144e+06	2.87023e+06	1.95268e+06	1.9833e+06	999512	98848.6	68275.3	0	0
QVMQQR	K	S	6	[{'location': 0, 'monoisotopicMassDelta': 229.1629, 'name': 'TMT6plex'}]	0	1	2	Pat_31B_6.51617.51617.2	1017.56	0	164.873	58.1294	0	5.57832	FALSE	0.0911759	0.153518	0.00940637	10419.1	NA	NA	NA	NA	0	ENSG00000096696	1	exp31B	4634.64	22633.9	18515.3	6492.21	3367.45	520.396	0	0	0
KTDKPR	K	Q	6	[{'location': 0, 'monoisotopicMassDelta': 229.1629, 'name': 'TMT6plex'}, {'location': 1, 'monoisotopicMassDelta': 229.1629, 'name': 'TMT6plex'}, {'location': 4, 'monoisotopicMassDelta': 229.1629, 'name': 'TMT6plex'}]	1	5	3	Pat_31B_5.21840.21840.3	1430.92	0	57.3035	54.4959	0	1.08769	FALSE	0.0911163	0.153364	0.00940637	599696	NA	NA	NA	NA	0	ENSG00000120802	1	exp31B	623131	194114	212064	489076	566765	0	25280.6	0	0
SKEFTR	R	N	6	[{'location': 0, 'monoisotopicMassDelta': 229.1629, 'name': 'TMT6plex'}, {'location': 2, 'monoisotopicMassDelta': 229.1629, 'name': 'TMT6plex'}]	1	1	3	Pat_31B_5.24066.24066.3	1224.72	0	62.8612	77.5017	0	2.46688	FALSE	0.0911064	0.153338	0.00940637	372298	NA	NA	NA	NA	0	ENSG00000077157	1	exp31B	320643	546810	386021	210598	811904	0	42779.7	0	0
KVATPK	K	K	6	[{'location': 0, 'monoisotopicMassDelta': 229.1629, 'name': 'TMT6plex'}, {'location': 1, 'monoisotopicMassDelta': 229.1629, 'name': 'TMT6plex'}, {'location': 6, 'monoisotopicMassDelta': 229.1629, 'name': 'TMT6plex'}]	1	1	3	Pat_31B_6.59329.59329.3	1329.9	0	187.729	93.0918	0	1.308	FALSE	0.0910579	0.153213	0.00940637	3.19964e+06	NA	NA	NA	NA	0	ENSG00000189060	1	exp31B	1718027	1.33709e+06	1.61923e+06	2.33436e+06	3326152	0	146700	0	0
LDVELR	R	A	6	[{'location': 0, 'monoisotopicMassDelta': 229.1629, 'name': 'TMT6plex'}]	0	1	2	Pat_31B_2.48997.48997.2	972.581	0	123.083	113.876	0	3.51433	FALSE	0.0910545	0.153204	0.00940637	286033	NA	NA	NA	NA	0	ENSG00000086758	1	exp31B	464987	165895	195567	188531	371936	0	18009.9	0	0
LGENLK	K	I	6	[{'location': 0, 'monoisotopicMassDelta': 229.1629, 'name': 'TMT6plex'}, {'location': 6, 'monoisotopicMassDelta': 229.1629, 'name': 'TMT6plex'}]	0	1	2	Pat_31B_5.44854.44854.2	1130.71	0	113.816	114.561	0	4.21041	FALSE	0.0910094	0.153087	0.00940637	935560	NA	NA	NA	NA	0	ENSG00000138413	1	exp31B	532537	931956	718638	4.22524e+06	865362	0	36240.6	0	0
HPEAKR	K	M	6	[{'location': 0, 'monoisotopicMassDelta': 229.1629, 'name': 'TMT6plex'}, {'location': 5, 'monoisotopicMassDelta': 229.1629, 'name': 'TMT6plex'}]	1	5	3	Pat_31B_4.12732.12732.3	1194.72	0	33.2364	31.6065	0	0.689678	FALSE	0.0909436	0.152918	0.00940637	149033	NA	NA	NA	NA	0	ENSG00000163631	1	exp31B	1.44124e+06	69494.5	206480	102486	456381	3908.1	26307.2	0	0
VHLAEK	R	G	6	[{'location': 0, 'monoisotopicMassDelta': 229.1629, 'name': 'TMT6plex'}, {'location': 6, 'monoisotopicMassDelta': 229.1629, 'name': 'TMT6plex'}]	0	1	3	Pat_31B_4.36994.36994.3	1153.72	0	93.2409	90.9813	0	1.74579	FALSE	0.090859	0.152699	0.00940637	313246	NA	NA	NA	NA	0	ENSG00000126261	1	exp31B	116808	236293	137103	439681	106828	4424.21	4570.88	0	0
VHSLER	R	R	6	[{'location': 0, 'monoisotopicMassDelta': 229.1629, 'name': 'TMT6plex'}]	0	1	2	Pat_31B_2.16861.16861.2	968.561	0	43.5411	63.8839	0	2.39462	FALSE	0.0908065	0.152563	0.00940637	182316	NA	NA	NA	NA	0	ENSG00000100242	1	exp31B	186700	129544	157941	164214	189170	0	13532.4	0	0
IEDLER	R	A	6	[{'location': 0, 'monoisotopicMassDelta': 229.1629, 'name': 'TMT6plex'}]	0	1	2	Pat_31B_1.38715.38715.2	1002.55	0	97.7012	91.3103	0	2.80046	FALSE	0.0906535	0.152168	0.00940637	147427	NA	NA	NA	NA	0	ENSG00000167880	1	exp31B	145769	1.94479e+06	1.68897e+06	245862	162106	72602.5	0	0	0
TDSFVPR	K	N	7	[{'location': 0, 'monoisotopicMassDelta': 229.1629, 'name': 'TMT6plex'}]	0	1	2	Pat_31B_4.35753.35753.2	1049.57	0	90.1997	92.8162	0	1.86088	FALSE	0.0906515	0.152163	0.00940637	537007	NA	NA	NA	NA	0	ENSG00000096433	1	exp31B	881566	291121	326337	447952	767380	0	32905.6	0	0
DQEEGVMEK	K	L	9	[{'location': 0, 'monoisotopicMassDelta': 229.1629, 'name': 'TMT6plex'}, {'location': 9, 'monoisotopicMassDelta': 229.1629, 'name': 'TMT6plex'}]	0	3	2	Pat_31B_FT.36694.36694.2	1521.77	0	95.8965	84.4816	0	-8.6633	FALSE	0.0906472	0.152152	0.00940637	77057.7	NA	NA	NA	NA	0	ENSG00000104635	1	exp31B	66558.5	24108.3	29087.3	68333.6	46685.3	0	1485.03	0	0
SSCEDPGCPRDEERAPR	R	G	17	[{'location': 0, 'monoisotopicMassDelta': 229.1629, 'name': 'TMT6plex'}, {'location': 3, 'monoisotopicMassDelta': 57.021463735, 'name': 'Carbamidomethyl'}, {'location': 8, 'monoisotopicMassDelta': 57.021463735, 'name': 'Carbamidomethyl'}]	2	1	4	Pat_31B_FT.13438.13438.4	2246	0	36.4201	47.7015	0	5.43501	FALSE	0.0906217	0.152086	0.00940637	9408.75	NA	NA	NA	NA	0	ENSG00000101336	1	exp31B	30087.9	5211.97	7953.25	5862.32	27692	0	670.335	0	0
VLQTIGI	R	-	7	[{'location': 0, 'monoisotopicMassDelta': 229.1629, 'name': 'TMT6plex'}]	0	1	2	Pat_31B_5.65489.65489.2	971.622	0	165.539	152.09	0	2.95244	FALSE	0.0905694	0.151951	0.00940637	223829	NA	NA	NA	NA	0	ENSG00000198700	1	exp31B	69216.2	222958	169163	247703	86922.7	7489.84	1928.79	0	0
EVTTLR	R	N	6	[{'location': 0, 'monoisotopicMassDelta': 229.1629, 'name': 'TMT6plex'}]	0	1	2	Pat_31B_2.24254.24254.2	946.565	0	61.8843	86.3402	0	0.322403	FALSE	0.0905655	0.15194	0.00940637	925281	NA	NA	NA	NA	0	ENSG00000105357	1	exp31B	1.16369e+06	735970	791562	1.23164e+06	1.40218e+06	0	74127.4	0	0
KALEDIR	R	L	7	[{'location': 0, 'monoisotopicMassDelta': 229.1629, 'name': 'TMT6plex'}, {'location': 1, 'monoisotopicMassDelta': 229.1629, 'name': 'TMT6plex'}]	1	1	2	Pat_31B_FT.53715.53715.2	1301.81	0	140.276	103.695	1	1.36192	FALSE	0.0905477	0.151894	0.00940637	10921.7	NA	NA	NA	NA	0	ENSG00000083782	1	exp31B	5396.67	6357.62	6061.86	6736.99	6914.49	0	0	0	0
ARLEETDRR	K	T	9	[{'location': 0, 'monoisotopicMassDelta': 229.1629, 'name': 'TMT6plex'}]	2	1	3	Pat_31B_1.12493.12493.3	1373.76	0	32.5656	46.4191	0	0.66644	FALSE	0.0905149	0.15181	0.00940637	47891.6	NA	NA	NA	NA	0	ENSG00000172053	1	exp31B	42097.3	24701	27450.1	22239.8	41244.7	0	2882.93	0	0
YSSEYLAHCNAR	K	Y	12	[{'location': 0, 'monoisotopicMassDelta': 229.1629, 'name': 'TMT6plex'}, {'location': 9, 'monoisotopicMassDelta': 57.021463735, 'name': 'Carbamidomethyl'}]	0	1	2	Pat_31B_2.38161.38161.2	1698.8	0	96.4244	79.2626	0	4.74255	FALSE	0.0905095	0.151796	0.00940637	67084.5	NA	NA	NA	NA	0	ENSG00000133835	1	exp31B	74322.3	38598.9	55280.4	50276.2	80796	2838.3	3178.13	0	0
ALNIER	R	A	6	[{'location': 0, 'monoisotopicMassDelta': 229.1629, 'name': 'TMT6plex'}]	0	1	2	Pat_31B_2.34384.34384.2	943.565	0	87.0184	92.9287	0	-0.194057	FALSE	0.0904997	0.15177	0.00940637	481037	NA	NA	NA	NA	0	ENSG00000152620	1	exp31B	299027	126450	126432	146255	231732	0	11221.7	0	0
PILVPL	R	-	6	[{'location': 0, 'monoisotopicMassDelta': 229.1629, 'name': 'TMT6plex'}]	0	1	2	Pat_31B_6.30702.30702.2	879.6	0	98.5528	175.085	1	-5.96418	FALSE	0.090468	0.151688	0.00940637	4383.92	NA	NA	NA	NA	0	ENSG00000242802	1	exp31B	6104.53	64373	8335.5	4203.82	3244.37	0	0	0	0
ELAAEK	K	K	6	[{'location': 0, 'monoisotopicMassDelta': 229.1629, 'name': 'TMT6plex'}, {'location': 6, 'monoisotopicMassDelta': 229.1629, 'name': 'TMT6plex'}]	0	1	2	Pat_31B_1.34377.34377.2	1117.67	0	86.948	93.8081	0	6.88074	FALSE	0.0904522	0.151648	0.00940637	390881	NA	NA	NA	NA	0	ENSG00000106605	1	exp31B	288740	380944	365311	345391	411434	0	21711.6	0	0
LTDHLK	K	Y	6	[{'location': 0, 'monoisotopicMassDelta': 229.1629, 'name': 'TMT6plex'}, {'location': 6, 'monoisotopicMassDelta': 229.1629, 'name': 'TMT6plex'}]	0	1	3	Pat_31B_4.42358.42358.3	1183.73	0	106.336	102.974	0	2.70698	FALSE	0.0904295	0.151589	0.00940637	149592	NA	NA	NA	NA	0	ENSG00000261701	1	exp31B	75971.7	156380	167048	239966	93759.9	7119.42	2202.29	0	0
YYNELR	R	R	6	[{'location': 0, 'monoisotopicMassDelta': 229.1629, 'name': 'TMT6plex'}]	0	1	2	Pat_31B_2.30399.30399.2	1085.57	0	77.0578	84.0169	0	1.91162	FALSE	0.0904223	0.151571	0.00940637	192387	NA	NA	NA	NA	0	ENSG00000115423	1	exp31B	149530	83370.4	91709.9	380915	166733	0	9419.41	0	0
GVDYNAEIPFEK	R	K	12	[{'location': 0, 'monoisotopicMassDelta': 229.1629, 'name': 'TMT6plex'}, {'location': 12, 'monoisotopicMassDelta': 229.1629, 'name': 'TMT6plex'}]	0	1	3	Pat_31B_2.58074.58074.3	1838.98	0	145.955	142.898	1	-3.8484	FALSE	0.090413	0.151546	0.00940637	174729	NA	NA	NA	NA	0	ENSG00000096401	1	exp31B	167968	181168	176711	875760	197823	9132.79	11284	0	0
SCASSYQRR	R	W	9	[{'location': 0, 'monoisotopicMassDelta': 229.1629, 'name': 'TMT6plex'}, {'location': 2, 'monoisotopicMassDelta': 57.021463735, 'name': 'Carbamidomethyl'}]	1	1	3	Pat_31B_7.16835.16835.3	1342.66	0	62.7193	36.6818	1	4.34346	FALSE	0.0903158	0.151295	0.00940637	9647.91	NA	NA	NA	NA	0	ENSG00000217128	1	exp31B	236205	0	26465.2	26465.2	360363	360363	17734.5	17734.5	0
YDQLGGR	K	L	7	[{'location': 0, 'monoisotopicMassDelta': 229.1629, 'name': 'TMT6plex'}]	0	1	2	Pat_31B_5.40438.40438.2	1036.55	0	102.939	70.3153	0	9.77457	FALSE	0.0902954	0.151243	0.00940637	10582742	NA	NA	NA	NA	0	ENSG00000065183	1	exp31B	8167668	14214429	18057186	12500365	6.91172e+06	2.19305e+06	579916	0	0
YIYTGR	K	A	6	[{'location': 0, 'monoisotopicMassDelta': 229.1629, 'name': 'TMT6plex'}]	0	1	2	Pat_31B_2.54882.54882.2	1000.55	0	137.842	86.0282	-1	-2.07698	FALSE	0.0901988	0.150993	0.00940637	63448.4	NA	NA	NA	NA	0	ENSG00000183826	1	exp31B	76584.8	62829.8	67656.4	80190.6	75216	3541.01	4695.29	0	0
RGLDEDR	R	G	7	[{'location': 0, 'monoisotopicMassDelta': 229.1629, 'name': 'TMT6plex'}]	1	1	3	Pat_31B_FT.8046.8046.3	1088.58	0	22.6013	46.4043	0	-0.672825	FALSE	0.0900747	0.150672	0.00940637	31247.3	NA	NA	NA	NA	0	ENSG00000107581	1	exp31B	15653.6	20082.5	17033.1	21834.8	17917.3	762.236	0	0	0
VSAPEEQFTR	K	V	10	[{'location': 0, 'monoisotopicMassDelta': 229.1629, 'name': 'TMT6plex'}]	0	1	2	Pat_31B_2.40295.40295.2	1391.72	0	101.702	96.1283	0	4.29786	FALSE	0.0900092	0.150503	0.00940637	312098	NA	NA	NA	NA	0	ENSG00000134901	1	exp31B	380108	179566	242686	228529	415645	13093.4	25576.7	0	0
QMHWPPG	R	-	7	[{'location': 0, 'monoisotopicMassDelta': 229.1629, 'name': 'TMT6plex'}]	0	1	2	Pat_31B_5.46902.46902.2	1080.54	0	118.887	93.1468	0	6.66534	FALSE	0.0899888	0.15045	0.00940637	600407	NA	NA	NA	NA	0	ENSG00000169567	1	exp31B	502992	614001	520224	627520	507610	21541.1	31345.9	0	0
FSDATSK	R	A	7	[{'location': 0, 'monoisotopicMassDelta': 229.1629, 'name': 'TMT6plex'}, {'location': 7, 'monoisotopicMassDelta': 229.1629, 'name': 'TMT6plex'}]	0	1	2	Pat_31B_4.36026.36026.2	1212.68	0	90.8641	93.3686	0	2.61721	FALSE	0.0899141	0.150257	0.00940637	886476	NA	NA	NA	NA	0	ENSG00000106052	1	exp31B	738142	1.34008e+06	961695	505434	822927	31784.2	20813.9	0	0
VSEKEK	R	E	6	[{'location': 0, 'monoisotopicMassDelta': 229.1629, 'name': 'TMT6plex'}, {'location': 4, 'monoisotopicMassDelta': 229.1629, 'name': 'TMT6plex'}, {'location': 6, 'monoisotopicMassDelta': 229.1629, 'name': 'TMT6plex'}]	1	5	3	Pat_31B_4.29016.29016.3	1405.87	0	73.7361	78.8967	2	1.5888	FALSE	0.0898696	0.150142	0.00940637	3.37218e+07	NA	NA	NA	NA	0	ENSG00000117758	1	exp31B	7.62534e+06	2.71616e+06	2.69527e+06	3.1632e+06	5.50468e+06	40542.4	367565	19361.5	0
SVLGGK	R	K	6	[{'location': 0, 'monoisotopicMassDelta': 229.1629, 'name': 'TMT6plex'}, {'location': 6, 'monoisotopicMassDelta': 229.1629, 'name': 'TMT6plex'}]	0	2	2	Pat_31B_5.40062.40062.2	1017.66	0	102.012	102.316	1	3.12164	FALSE	0.0898671	0.150136	0.00940637	3.68921e+06	NA	NA	NA	NA	0	ENSG00000065534	1	exp31B	1.23853e+06	3.7449e+06	3.70122e+06	4.12826e+06	1.60502e+06	227517	123888	0	0
SEETSK	K	N	6	[{'location': 0, 'monoisotopicMassDelta': 229.1629, 'name': 'TMT6plex'}, {'location': 6, 'monoisotopicMassDelta': 229.1629, 'name': 'TMT6plex'}]	0	1	2	Pat_50_1.11458.11458.2	1137.63	0	33.4798	53.1639	0	4.3994	FALSE	0.0775472	0.100809	0.00937259	1.42797e+06	1535478	161304	529828	105954	122706	ENSG00000078140	1	pat50	NA	NA	NA	NA	NA	NA	NA	NA	NA
ASEEGK	R	Q	6	[{'location': 0, 'monoisotopicMassDelta': 229.1629, 'name': 'TMT6plex'}, {'location': 6, 'monoisotopicMassDelta': 229.1629, 'name': 'TMT6plex'}]	0	1	2	Pat_50_1.12073.12073.2	1077.61	0	35.062	54.9789	0	0.453116	FALSE	0.0769291	0.100809	0.00937259	464462	552869	40573.3	146190	57184.4	55123.2	ENSG00000086758	1	pat50	NA	NA	NA	NA	NA	NA	NA	NA	NA
ELCGER	K	V	6	[{'location': 0, 'monoisotopicMassDelta': 229.1629, 'name': 'TMT6plex'}, {'location': 3, 'monoisotopicMassDelta': 57.021463735, 'name': 'Carbamidomethyl'}]	0	1	2	Pat_50_1.12694.12694.2	991.496	0	36.6613	62.8955	0	0.738704	FALSE	0.0768964	0.100809	0.00937259	186290	199429	59318.3	124196	182879	130339	ENSG00000124193	1	pat50	NA	NA	NA	NA	NA	NA	NA	NA	NA
AAELER	K	K	6	[{'location': 0, 'monoisotopicMassDelta': 229.1629, 'name': 'TMT6plex'}]	0	3	2	Pat_50_1.16928.16928.2	916.518	0	47.3601	74.1954	0	1.66487	FALSE	0.0779034	0.100809	0.00937259	1.91449e+06	1.76853e+06	892662	1.29161e+06	3.39668e+06	3.46344e+06	ENSG00000140497	1	pat50	NA	NA	NA	NA	NA	NA	NA	NA	NA
APDTRPPD	K	-	8	[{'location': 0, 'monoisotopicMassDelta': 229.1629, 'name': 'TMT6plex'}]	0	1	2	Pat_50_1.17456.17456.2	1096.57	0	48.6809	54.7652	0	4.00752	FALSE	0.0776235	0.100809	0.00937259	285679	297236	89502	96556.1	181497	175669	ENSG00000171729	1	pat50	NA	NA	NA	NA	NA	NA	NA	NA	NA
DLEEEK	K	T	6	[{'location': 0, 'monoisotopicMassDelta': 229.1629, 'name': 'TMT6plex'}, {'location': 6, 'monoisotopicMassDelta': 229.1629, 'name': 'TMT6plex'}]	0	1	2	Pat_50_1.27758.27758.2	1219.67	0	74.5298	75.1542	0	5.70483	FALSE	0.079196	0.100809	0.00937259	800621	806004	458508	465016	1.10141e+06	1.08342e+06	ENSG00000198087	1	pat50	NA	NA	NA	NA	NA	NA	NA	NA	NA
IEFDER	K	G	6	[{'location': 0, 'monoisotopicMassDelta': 229.1629, 'name': 'TMT6plex'}]	0	2	2	Pat_50_1.36537.36537.2	1036.54	0	96.751	89.0715	0	0.588836	FALSE	0.0788328	0.100809	0.00937259	99269.5	100300	245256	216624	401457	426691	ENSG00000135318	1	pat50	NA	NA	NA	NA	NA	NA	NA	NA	NA
RTADREAR	M	P	8	[{'location': 0, 'monoisotopicMassDelta': 229.1629, 'name': 'TMT6plex'}]	2	2	2	Pat_50_1.7881.7881.2	1202.67	0	24.3305	23.3896	-1	2.1798	FALSE	0.0773558	0.100809	0.00937259	43699.9	33478.2	17538.1	18025.5	20964.6	22521.3	ENSG00000138744	1	pat50	NA	NA	NA	NA	NA	NA	NA	NA	NA
ERIDTR	K	N	6	[{'location': 0, 'monoisotopicMassDelta': 229.1629, 'name': 'TMT6plex'}]	1	2	2	Pat_50_1.8642.8642.2	1017.58	0	26.2625	46.6296	0	-0.359885	FALSE	0.0774331	0.100809	0.00937259	162613	75732.5	16200.4	28721.5	26839.1	25999.8	ENSG00000044574	1	pat50	NA	NA	NA	NA	NA	NA	NA	NA	NA
LRDEER	R	L	6	[{'location': 0, 'monoisotopicMassDelta': 229.1629, 'name': 'TMT6plex'}]	1	1	2	Pat_50_1.9727.9727.2	1045.57	0	29.0336	46.0182	1	-0.172319	FALSE	0.0781091	0.100809	0.00937259	179049	165216	65309.2	74970.3	146752	124999	ENSG00000161904	1	pat50	NA	NA	NA	NA	NA	NA	NA	NA	NA
IESCASR	K	C	7	[{'location': 0, 'monoisotopicMassDelta': 229.1629, 'name': 'TMT6plex'}, {'location': 4, 'monoisotopicMassDelta': 57.021463735, 'name': 'Carbamidomethyl'}]	0	2	2	Pat_50_2.12603.12603.2	1050.53	0	38.5403	68.7749	-1	4.12225	FALSE	0.0768523	0.100809	0.00937259	58793.8	94444.1	50928.8	52357.5	34483.9	32631.6	ENSG00000111405	1	pat50	NA	NA	NA	NA	NA	NA	NA	NA	NA
DAETGK	R	I	6	[{'location': 0, 'monoisotopicMassDelta': 229.1629, 'name': 'TMT6plex'}, {'location': 6, 'monoisotopicMassDelta': 229.1629, 'name': 'TMT6plex'}]	0	1	2	Pat_50_2.12639.12639.2	1077.61	0	38.631	55.4836	0	-1.81246	FALSE	0.0777943	0.100809	0.00937259	300953	346849	31717.8	59033.6	40382.6	48056.8	ENSG00000156973	1	pat50	NA	NA	NA	NA	NA	NA	NA	NA	NA
ETVVGR	K	L	6	[{'location': 0, 'monoisotopicMassDelta': 229.1629, 'name': 'TMT6plex'}]	0	1	2	Pat_50_2.13864.13864.2	888.523	0	41.732	72.2836	0	2.61033	FALSE	0.0778348	0.100809	0.00937259	188648	256583	276910	314310	603448	559664	ENSG00000003056	1	pat50	NA	NA	NA	NA	NA	NA	NA	NA	NA
VQDSAVAR	R	A	8	[{'location': 0, 'monoisotopicMassDelta': 229.1629, 'name': 'TMT6plex'}]	0	1	2	Pat_50_2.15511.15511.2	1073.6	0	45.8814	78.4118	0	3.97955	FALSE	0.0792052	0.100809	0.00937259	485163	435980	71812.8	206078	239075	265885	ENSG00000173269	1	pat50	NA	NA	NA	NA	NA	NA	NA	NA	NA
QKEELER	R	E	7	[{'location': 0, 'monoisotopicMassDelta': 229.1629, 'name': 'TMT6plex'}, {'location': 2, 'monoisotopicMassDelta': 229.1629, 'name': 'TMT6plex'}]	1	1	3	Pat_50_2.17977.17977.3	1388.8	0	52.0143	64.9515	0	2.50504	FALSE	0.0772367	0.100809	0.00937259	361887	253479	124935	132092	371936	345222	ENSG00000104164	1	pat50	NA	NA	NA	NA	NA	NA	NA	NA	NA
EAETIK	R	N	6	[{'location': 0, 'monoisotopicMassDelta': 229.1629, 'name': 'TMT6plex'}, {'location': 6, 'monoisotopicMassDelta': 229.1629, 'name': 'TMT6plex'}]	0	3	2	Pat_50_2.24668.24668.2	1147.69	0	68.6189	85.5165	0	4.99902	FALSE	0.0790022	0.100809	0.00937259	429841	405189	5882596	5.3425e+06	687215	744283	ENSG00000134755	1	pat50	NA	NA	NA	NA	NA	NA	NA	NA	NA
RTWESPGVRAR	K	D	11	[{'location': 0, 'monoisotopicMassDelta': 229.1629, 'name': 'TMT6plex'}]	2	1	2	Pat_50_2.31345.31345.2	1542.86	0	85.2023	78.7906	0	2.92742	FALSE	0.0790684	0.100809	0.00937259	170678	190976	285438	276732	354267	322727	ENSG00000143851	1	pat50	NA	NA	NA	NA	NA	NA	NA	NA	NA
LHQEYQR	R	D	7	[{'location': 0, 'monoisotopicMassDelta': 229.1629, 'name': 'TMT6plex'}]	0	1	3	Pat_50_3.11977.11977.3	1201.64	0	38.3939	51.1498	0	-0.0761898	FALSE	0.0769573	0.100809	0.00937259	553681	529260	72826.8	166394	55778.1	51951.6	ENSG00000131018	1	pat50	NA	NA	NA	NA	NA	NA	NA	NA	NA
GGTGDEKK	K	A	8	[{'location': 0, 'monoisotopicMassDelta': 229.1629, 'name': 'TMT6plex'}, {'location': 7, 'monoisotopicMassDelta': 229.1629, 'name': 'TMT6plex'}, {'location': 8, 'monoisotopicMassDelta': 229.1629, 'name': 'TMT6plex'}]	1	1	3	Pat_50_3.15727.15727.3	1477.87	0	47.884	57.2102	0	1.23898	FALSE	0.0779802	0.100809	0.00937259	2.02597e+06	1.83469e+06	139111	915846	74939.6	95157.5	ENSG00000164022	1	pat50	NA	NA	NA	NA	NA	NA	NA	NA	NA
EAALTAR	R	M	7	[{'location': 0, 'monoisotopicMassDelta': 229.1629, 'name': 'TMT6plex'}]	0	2	2	Pat_50_3.17572.17572.2	959.56	0	52.458	84.846	1	0.893561	FALSE	0.0769852	0.100809	0.00937259	4.12001e+06	5.07935e+06	664464	1.20304e+06	1.82116e+06	1.94442e+06	ENSG00000125810	1	pat50	NA	NA	NA	NA	NA	NA	NA	NA	NA
VSENFR	R	V	6	[{'location': 0, 'monoisotopicMassDelta': 229.1629, 'name': 'TMT6plex'}]	0	1	2	Pat_50_3.22137.22137.2	979.529	0	63.6699	84.1929	0	-1.68239	FALSE	0.0774743	0.100809	0.00937259	676086	726628	217462	332571	375241	395902	ENSG00000102763	1	pat50	NA	NA	NA	NA	NA	NA	NA	NA	NA
DLSSSEK	R	Q	7	[{'location': 0, 'monoisotopicMassDelta': 229.1629, 'name': 'TMT6plex'}, {'location': 7, 'monoisotopicMassDelta': 229.1629, 'name': 'TMT6plex'}]	0	2	2	Pat_50_3.23090.23090.2	1222.68	0	66.0372	81.5351	-1	9.73183	FALSE	0.0772849	0.100809	0.00937259	730273	782253	766634	978732	866773	963266	ENSG00000204843	1	pat50	NA	NA	NA	NA	NA	NA	NA	NA	NA
AVESVVR	K	E	7	[{'location': 0, 'monoisotopicMassDelta': 229.1629, 'name': 'TMT6plex'}]	0	1	2	Pat_50_3.24713.24713.2	987.592	0	70.0357	94.3102	0	-1.17424	FALSE	0.0790466	0.100809	0.00937259	6.32878e+06	5.49699e+06	5.77715e+06	6.62813e+06	684671	691772	ENSG00000182253	1	pat50	NA	NA	NA	NA	NA	NA	NA	NA	NA
LANDLR	R	D	6	[{'location': 0, 'monoisotopicMassDelta': 229.1629, 'name': 'TMT6plex'}]	0	3	2	Pat_50_3.24793.24793.2	929.55	0	70.2338	98.7416	0	0.853593	FALSE	0.0773406	0.100809	0.00937259	9.31228e+06	9.75195e+06	1.93387e+06	1.87578e+06	4.88353e+06	5.31827e+06	ENSG00000135077	1	pat50	NA	NA	NA	NA	NA	NA	NA	NA	NA
DLVVQR	K	L	6	[{'location': 0, 'monoisotopicMassDelta': 229.1629, 'name': 'TMT6plex'}]	0	2	2	Pat_50_3.25767.25767.2	957.581	0	72.628	98.2894	0	-1.08356	FALSE	0.0768856	0.100809	0.00937259	680120	680975	1.54217e+06	1.38989e+06	2.17815e+06	2.19034e+06	ENSG00000141959	1	pat50	NA	NA	NA	NA	NA	NA	NA	NA	NA
METTEK	K	K	6	[{'location': 0, 'monoisotopicMassDelta': 229.1629, 'name': 'TMT6plex'}, {'location': 1, 'monoisotopicMassDelta': 15.99491463, 'name': 'Oxidation'}, {'location': 6, 'monoisotopicMassDelta': 229.1629, 'name': 'TMT6plex'}]	0	4	2	Pat_50_3.26594.26594.2	1211.65	0	74.6699	71.1831	0	4.73513	FALSE	0.0773492	0.100809	0.00937259	189692	180622	689494	597665	537094	677020	ENSG00000119865	1	pat50	NA	NA	NA	NA	NA	NA	NA	NA	NA
EIKDEK	R	Y	6	[{'location': 0, 'monoisotopicMassDelta': 229.1629, 'name': 'TMT6plex'}, {'location': 3, 'monoisotopicMassDelta': 229.1629, 'name': 'TMT6plex'}, {'location': 6, 'monoisotopicMassDelta': 229.1629, 'name': 'TMT6plex'}]	1	1	2	Pat_50_3.26797.26797.2	1447.89	0	75.1718	79.0391	0	2.61359	FALSE	0.0771151	0.100809	0.00937259	255045	261893	35312.7	53563.5	52665	59450.5	ENSG00000091409	1	pat50	NA	NA	NA	NA	NA	NA	NA	NA	NA
LDGASHTKPGEK	K	L	12	[{'location': 0, 'monoisotopicMassDelta': 229.1629, 'name': 'TMT6plex'}, {'location': 8, 'monoisotopicMassDelta': 229.1629, 'name': 'TMT6plex'}, {'location': 12, 'monoisotopicMassDelta': 229.1629, 'name': 'TMT6plex'}]	0	1	4	Pat_50_3.28191.28191.4	1926.11	0	78.6304	79.7417	1	2.63165	FALSE	0.0785147	0.100809	0.00937259	489748	476861	197839	220219	830523	729338	ENSG00000092853	1	pat50	NA	NA	NA	NA	NA	NA	NA	NA	NA
SYSCQVMHEGSTVEK	R	T	15	[{'location': 0, 'monoisotopicMassDelta': 229.1629, 'name': 'TMT6plex'}, {'location': 4, 'monoisotopicMassDelta': 57.021463735, 'name': 'Carbamidomethyl'}, {'location': 15, 'monoisotopicMassDelta': 229.1629, 'name': 'TMT6plex'}]	0	1	3	Pat_50_3.28279.28279.3	2199.07	0	78.849	92.5151	2	-0.191617	FALSE	0.0769532	0.100809	0.00937259	649446	591768	1.27234e+06	1.43958e+06	2.09477e+06	1.87049e+06	ENSG00000128322	1	pat50	NA	NA	NA	NA	NA	NA	NA	NA	NA
NPDDVFR	R	E	7	[{'location': 0, 'monoisotopicMassDelta': 229.1629, 'name': 'TMT6plex'}]	0	1	2	Pat_50_3.33683.33683.2	1090.56	0	92.2216	83.2728	0	0.335801	FALSE	0.079063	0.100809	0.00937259	216031	213311	300354	315631	589571	610126	ENSG00000105993	1	pat50	NA	NA	NA	NA	NA	NA	NA	NA	NA
IDLEVR	K	S	6	[{'location': 0, 'monoisotopicMassDelta': 229.1629, 'name': 'TMT6plex'}]	0	2	2	Pat_50_3.41332.41332.2	972.581	0	111.129	107.469	0	1.38063	FALSE	0.077768	0.100809	0.00937259	1.65274e+06	1.64835e+06	933370	1.08261e+06	1.34301e+06	1.37339e+06	ENSG00000197102	1	pat50	NA	NA	NA	NA	NA	NA	NA	NA	NA
ADDILDLK	R	F	8	[{'location': 0, 'monoisotopicMassDelta': 229.1629, 'name': 'TMT6plex'}, {'location': 8, 'monoisotopicMassDelta': 229.1629, 'name': 'TMT6plex'}]	0	2	2	Pat_50_3.52936.52936.2	1359.8	0	140.533	134.732	1	2.74016	FALSE	0.0788473	0.100809	0.00937259	3.15686e+06	3.27666e+06	2.54204e+06	3.16962e+06	3.41688e+06	4.16823e+06	ENSG00000103051	1	pat50	NA	NA	NA	NA	NA	NA	NA	NA	NA
MQQALELALDRAEYVIESAR	-	Q	20	[{'location': 0, 'monoisotopicMassDelta': 229.1629, 'name': 'TMT6plex'}, {'location': 1, 'monoisotopicMassDelta': 15.99491463, 'name': 'Oxidation'}]	1	2	3	Pat_50_3.59383.59383.3	2550.33	0	157.035	158.847	0	5.95913	FALSE	0.0775336	0.100809	0.00937259	82048.7	87560.6	56018.4	63515.2	157016	181267	ENSG00000102710	1	pat50	NA	NA	NA	NA	NA	NA	NA	NA	NA
DCLVLQSFK	R	I	9	[{'location': 0, 'monoisotopicMassDelta': 229.1629, 'name': 'TMT6plex'}, {'location': 2, 'monoisotopicMassDelta': 57.021463735, 'name': 'Carbamidomethyl'}, {'location': 9, 'monoisotopicMassDelta': 229.1629, 'name': 'TMT6plex'}]	0	1	3	Pat_50_3.59559.59559.3	1566.88	0	157.488	156.292	0	2.68777	FALSE	0.0784267	0.100809	0.00937259	20457.4	14077.6	8565.92	10062.1	22158.8	24887.7	ENSG00000143398	1	pat50	NA	NA	NA	NA	NA	NA	NA	NA	NA
EKSESNKR	R	K	8	[{'location': 0, 'monoisotopicMassDelta': 229.1629, 'name': 'TMT6plex'}, {'location': 2, 'monoisotopicMassDelta': 229.1629, 'name': 'TMT6plex'}, {'location': 7, 'monoisotopicMassDelta': 229.1629, 'name': 'TMT6plex'}]	2	2	4	Pat_50_4.10400.10400.4	1663.98	0	40.5484	44.7821	0	0.806964	FALSE	0.0787627	0.100809	0.00937259	128410	116347	13144.3	28172.2	7316.04	7458.52	ENSG00000094916	1	pat50	NA	NA	NA	NA	NA	NA	NA	NA	NA
KLPGDDR	K	L	7	[{'location': 0, 'monoisotopicMassDelta': 229.1629, 'name': 'TMT6plex'}, {'location': 1, 'monoisotopicMassDelta': 229.1629, 'name': 'TMT6plex'}]	1	2	3	Pat_50_4.19852.19852.3	1257.74	0	64.7316	70.8795	0	1.31024	FALSE	0.076954	0.100809	0.00937259	508192	557122	244338	281214	462421	496799	ENSG00000130396	1	pat50	NA	NA	NA	NA	NA	NA	NA	NA	NA
SDIGDKGK	K	N	8	[{'location': 0, 'monoisotopicMassDelta': 229.1629, 'name': 'TMT6plex'}, {'location': 6, 'monoisotopicMassDelta': 229.1629, 'name': 'TMT6plex'}, {'location': 8, 'monoisotopicMassDelta': 229.1629, 'name': 'TMT6plex'}]	1	1	3	Pat_50_4.24848.24848.3	1505.9	0	77.1033	79.4501	0	1.39831	FALSE	0.0771669	0.100809	0.00937259	964859	1040906	103886	182275	159870	154229	ENSG00000107745	1	pat50	NA	NA	NA	NA	NA	NA	NA	NA	NA
EYELRK	R	N	6	[{'location': 0, 'monoisotopicMassDelta': 229.1629, 'name': 'TMT6plex'}, {'location': 6, 'monoisotopicMassDelta': 229.1629, 'name': 'TMT6plex'}]	1	2	3	Pat_50_4.26256.26256.3	1294.77	0	80.558	79.377	0	2.61627	FALSE	0.0772167	0.100809	0.00937259	2.04102e+06	1.59909e+06	499908	911713	642466	927312	ENSG00000142676	1	pat50	NA	NA	NA	NA	NA	NA	NA	NA	NA
LKDDIR	K	G	6	[{'location': 0, 'monoisotopicMassDelta': 229.1629, 'name': 'TMT6plex'}, {'location': 2, 'monoisotopicMassDelta': 229.1629, 'name': 'TMT6plex'}]	1	1	3	Pat_50_4.27915.27915.3	1216.75	0	84.6206	93.2	0	0.601947	FALSE	0.0775419	0.100809	0.00937259	100983	91302.6	78606.1	85175.6	183881	209228	ENSG00000106665	1	pat50	NA	NA	NA	NA	NA	NA	NA	NA	NA
IVTDAK	K	T	6	[{'location': 0, 'monoisotopicMassDelta': 229.1629, 'name': 'TMT6plex'}, {'location': 6, 'monoisotopicMassDelta': 229.1629, 'name': 'TMT6plex'}]	0	2	2	Pat_50_4.30376.30376.2	1103.7	0	90.6466	104.774	0	-0.663609	FALSE	0.0787329	0.100809	0.00937259	433985	435247	1.18455e+06	1.11327e+06	804795	915185	ENSG00000134755	1	pat50	NA	NA	NA	NA	NA	NA	NA	NA	NA
VSDLEK	K	A	6	[{'location': 0, 'monoisotopicMassDelta': 229.1629, 'name': 'TMT6plex'}, {'location': 6, 'monoisotopicMassDelta': 229.1629, 'name': 'TMT6plex'}]	0	1	2	Pat_50_4.33104.33104.2	1147.69	0	97.3551	99.0204	0	4.89266	FALSE	0.0767011	0.100809	0.00937259	1.26154e+06	1.43592e+06	825695	891077	2.25153e+06	2307988	ENSG00000197694	1	pat50	NA	NA	NA	NA	NA	NA	NA	NA	NA
ALLQMAEEK	K	T	9	[{'location': 0, 'monoisotopicMassDelta': 229.1629, 'name': 'TMT6plex'}, {'location': 9, 'monoisotopicMassDelta': 229.1629, 'name': 'TMT6plex'}]	0	1	2	Pat_50_4.49512.49512.2	1489.86	0	137.867	132.235	2	-2.94569	FALSE	0.0783857	0.100809	0.00937259	350488	403177	414984	749555	438326	493499	ENSG00000086712	1	pat50	NA	NA	NA	NA	NA	NA	NA	NA	NA
ELGELIPLR	R	Q	9	[{'location': 0, 'monoisotopicMassDelta': 229.1629, 'name': 'TMT6plex'}]	0	1	2	Pat_50_4.54518.54518.2	1267.77	0	150.303	150.387	0	8.08814	FALSE	0.0769541	0.100809	0.00937259	401230	391780	2323374	2.41704e+06	542937	633036	ENSG00000137497	1	pat50	NA	NA	NA	NA	NA	NA	NA	NA	NA
VYASQR	K	M	6	[{'location': 0, 'monoisotopicMassDelta': 229.1629, 'name': 'TMT6plex'}]	0	1	2	Pat_50_4.9788.9788.2	951.534	0	38.9165	68.2695	0	4.93908	FALSE	0.0784417	0.100809	0.00937259	12133.4	13636.6	5955.29	6305.58	7035.54	7221.01	ENSG00000174444	1	pat50	NA	NA	NA	NA	NA	NA	NA	NA	NA
AEHIPAGKR	R	T	9	[{'location': 0, 'monoisotopicMassDelta': 229.1629, 'name': 'TMT6plex'}, {'location': 8, 'monoisotopicMassDelta': 229.1629, 'name': 'TMT6plex'}]	1	1	4	Pat_50_5.19744.19744.4	1435.87	0	59.7903	64.4516	0	2.63547	FALSE	0.0776651	0.100809	0.00937259	386085	367904	54754.5	99847.7	46505.2	66604.4	ENSG00000163110	1	pat50	NA	NA	NA	NA	NA	NA	NA	NA	NA
AKPAQGAK	M	Y	8	[{'location': 0, 'monoisotopicMassDelta': 229.1629, 'name': 'TMT6plex'}, {'location': 2, 'monoisotopicMassDelta': 229.1629, 'name': 'TMT6plex'}, {'location': 2, 'monoisotopicMassDelta': -187.152366, 'unknown modification': 'AcNoTMT'}, {'location': 8, 'monoisotopicMassDelta': 229.1629, 'name': 'TMT6plex'}]	0	1	2	Pat_50_5.20360.20360.2	1269.78	0	61.3104	79.9452	0	7.11399	FALSE	0.0773234	0.100809	0.00937259	197557	209099	116151	140335	150669	167653	ENSG00000197043	1	pat50	NA	NA	NA	NA	NA	NA	NA	NA	NA
GAQLAK	R	D	6	[{'location': 0, 'monoisotopicMassDelta': 229.1629, 'name': 'TMT6plex'}, {'location': 6, 'monoisotopicMassDelta': 229.1629, 'name': 'TMT6plex'}]	0	1	2	Pat_50_5.26114.26114.2	1044.67	0	75.3559	94.7256	0	1.28536	FALSE	0.0773824	0.100809	0.00937259	1.65303e+06	1.83154e+06	715397	1.23586e+06	1.05133e+06	1.06202e+06	ENSG00000131876	1	pat50	NA	NA	NA	NA	NA	NA	NA	NA	NA
KIYDVEQTR	K	Y	9	[{'location': 0, 'monoisotopicMassDelta': 229.1629, 'name': 'TMT6plex'}, {'location': 1, 'monoisotopicMassDelta': 229.1629, 'name': 'TMT6plex'}]	1	1	3	Pat_50_5.31538.31538.3	1608.92	0	88.5075	91.1256	1	0.950208	FALSE	0.0775533	0.100809	0.00937259	5450250	5.6737e+06	2.82052e+06	2.52184e+06	8609794	10111558	ENSG00000145703	1	pat50	NA	NA	NA	NA	NA	NA	NA	NA	NA
TTPLEK	R	N	6	[{'location': 0, 'monoisotopicMassDelta': 229.1629, 'name': 'TMT6plex'}, {'location': 6, 'monoisotopicMassDelta': 229.1629, 'name': 'TMT6plex'}]	0	8	3	Pat_50_5.32592.32592.3	1145.71	0	91.0609	94.9026	0	4.47493	FALSE	0.0768064	0.100809	0.00937259	1.30445e+07	1.6568e+07	1.02925e+07	1.17465e+07	1.44367e+07	1.51836e+07	ENSG00000105220	1	pat50	NA	NA	NA	NA	NA	NA	NA	NA	NA
VLADTK	K	E	6	[{'location': 0, 'monoisotopicMassDelta': 229.1629, 'name': 'TMT6plex'}, {'location': 6, 'monoisotopicMassDelta': 229.1629, 'name': 'TMT6plex'}]	0	2	2	Pat_50_5.34271.34271.2	1103.7	0	95.121	109.276	1	1.27457	FALSE	0.0766031	0.100809	0.00937259	2.85555e+06	3.06665e+06	12399230	11032153	7765285	7.89514e+06	ENSG00000105355	1	pat50	NA	NA	NA	NA	NA	NA	NA	NA	NA
WAEALR	R	E	6	[{'location': 0, 'monoisotopicMassDelta': 229.1629, 'name': 'TMT6plex'}]	0	1	2	Pat_50_5.36525.36525.2	973.555	0	100.573	113.785	1	-0.435838	FALSE	0.078243	0.100809	0.00937259	3517729	3.85357e+06	1.02741e+06	657269	2109851	2.72584e+06	ENSG00000114573	1	pat50	NA	NA	NA	NA	NA	NA	NA	NA	NA
VDLSPK	K	D	6	[{'location': 0, 'monoisotopicMassDelta': 229.1629, 'name': 'TMT6plex'}, {'location': 6, 'monoisotopicMassDelta': 229.1629, 'name': 'TMT6plex'}]	0	1	2	Pat_50_5.38921.38921.2	1115.7	0	106.39	106.843	0	5.90824	FALSE	0.0788426	0.100809	0.00937259	4.09199e+06	4.6346e+06	853813	863817	2.22561e+06	2.30462e+06	ENSG00000065485	1	pat50	NA	NA	NA	NA	NA	NA	NA	NA	NA
LNEITK	R	E	6	[{'location': 0, 'monoisotopicMassDelta': 229.1629, 'name': 'TMT6plex'}, {'location': 6, 'monoisotopicMassDelta': 229.1629, 'name': 'TMT6plex'}]	0	1	2	Pat_50_5.39496.39496.2	1174.73	0	107.788	111.762	0	3.9487	FALSE	0.0774108	0.100809	0.00937259	3.35463e+06	3116458	3900734	4.08394e+06	5188687	5438900	ENSG00000162688	1	pat50	NA	NA	NA	NA	NA	NA	NA	NA	NA
LCELIR	R	S	6	[{'location': 0, 'monoisotopicMassDelta': 229.1629, 'name': 'TMT6plex'}, {'location': 2, 'monoisotopicMassDelta': 57.021463735, 'name': 'Carbamidomethyl'}]	0	1	2	Pat_50_5.44327.44327.2	1031.6	0	119.52	125.851	0	1.77497	FALSE	0.076624	0.100809	0.00937259	409409	380886	308608	334049	745064	811321	ENSG00000136813	1	pat50	NA	NA	NA	NA	NA	NA	NA	NA	NA
LAQFPG	R	-	6	[{'location': 0, 'monoisotopicMassDelta': 229.1629, 'name': 'TMT6plex'}]	0	1	2	Pat_50_5.45947.45947.2	860.496	0	123.453	123.29	0	0.780232	FALSE	0.0769793	0.100809	0.00937259	42883.8	47596.8	53019.8	55171.8	72252.2	80664.5	ENSG00000157601	1	pat50	NA	NA	NA	NA	NA	NA	NA	NA	NA
VYEFLDK	R	L	7	[{'location': 0, 'monoisotopicMassDelta': 229.1629, 'name': 'TMT6plex'}, {'location': 7, 'monoisotopicMassDelta': 229.1629, 'name': 'TMT6plex'}]	0	1	2	Pat_50_5.52116.52116.2	1370.79	0	138.56	140.849	0	3.91826	FALSE	0.0768063	0.100809	0.00937259	1.99568e+06	2.00274e+06	1.39961e+06	1.2878e+06	2.46907e+06	2.6034e+06	ENSG00000108344	1	pat50	NA	NA	NA	NA	NA	NA	NA	NA	NA
SNDPVAIAFADMLK	R	V	14	[{'location': 0, 'monoisotopicMassDelta': 229.1629, 'name': 'TMT6plex'}, {'location': 14, 'monoisotopicMassDelta': 229.1629, 'name': 'TMT6plex'}]	0	1	3	Pat_50_5.67124.67124.3	1949.07	0	176.142	167.526	1	0.59649	FALSE	0.0769968	0.100809	0.00937259	113476	137085	78496.2	83833.4	110580	122594	ENSG00000128872	1	pat50	NA	NA	NA	NA	NA	NA	NA	NA	NA
IVHQVR	K	A	6	[{'location': 0, 'monoisotopicMassDelta': 229.1629, 'name': 'TMT6plex'}]	0	1	2	Pat_50_6.15902.15902.2	979.613	0	48.6141	76.4941	0	0.685359	FALSE	0.0774128	0.100809	0.00937259	123973	126859	18527.2	28855.8	52669.2	65876.2	ENSG00000197070	1	pat50	NA	NA	NA	NA	NA	NA	NA	NA	NA
KVVDCSR	R	E	7	[{'location': 0, 'monoisotopicMassDelta': 229.1629, 'name': 'TMT6plex'}, {'location': 1, 'monoisotopicMassDelta': 229.1629, 'name': 'TMT6plex'}, {'location': 5, 'monoisotopicMassDelta': 57.021463735, 'name': 'Carbamidomethyl'}]	1	2	3	Pat_50_6.17347.17347.3	1320.76	0	52.2373	75.934	0	-4.29773	FALSE	0.0766511	0.100809	0.00937259	510508	591798	174359	334911	126845	136291	ENSG00000139514	1	pat50	NA	NA	NA	NA	NA	NA	NA	NA	NA
ASVGAK	R	N	6	[{'location': 0, 'monoisotopicMassDelta': 229.1629, 'name': 'TMT6plex'}, {'location': 6, 'monoisotopicMassDelta': 229.1629, 'name': 'TMT6plex'}]	0	1	2	Pat_50_6.19893.19893.2	989.627	0	58.5886	83.9875	0	1.04847	FALSE	0.0772259	0.100809	0.00937259	1.55935e+06	1.7421e+06	141074	753226	183942	210306	ENSG00000063244	1	pat50	NA	NA	NA	NA	NA	NA	NA	NA	NA
VLANPR	K	R	6	[{'location': 0, 'monoisotopicMassDelta': 229.1629, 'name': 'TMT6plex'}]	0	1	2	Pat_50_6.22441.22441.2	897.56	0	64.8218	94.5988	0	0.680012	FALSE	0.0767954	0.100809	0.00937259	1.31501e+06	1.44928e+06	396524	666965	1.08706e+06	1.13636e+06	ENSG00000092094	1	pat50	NA	NA	NA	NA	NA	NA	NA	NA	NA
LAAQGK	K	F	6	[{'location': 0, 'monoisotopicMassDelta': 229.1629, 'name': 'TMT6plex'}, {'location': 6, 'monoisotopicMassDelta': 229.1629, 'name': 'TMT6plex'}]	0	1	2	Pat_50_6.25928.25928.2	1044.67	0	73.3148	94.7256	0	0.817954	FALSE	0.0774226	0.100809	0.00937259	3.19687e+06	3334452	450844	1.48867e+06	219394	309315	ENSG00000171766	1	pat50	NA	NA	NA	NA	NA	NA	NA	NA	NA
DKAPFR	R	G	6	[{'location': 0, 'monoisotopicMassDelta': 229.1629, 'name': 'TMT6plex'}, {'location': 2, 'monoisotopicMassDelta': 229.1629, 'name': 'TMT6plex'}]	1	1	3	Pat_50_6.26208.26208.3	1190.72	0	73.9911	83.2128	0	1.15333	FALSE	0.0790915	0.100809	0.00937259	414747	403863	102632	212380	210961	242412	ENSG00000111885	1	pat50	NA	NA	NA	NA	NA	NA	NA	NA	NA
QMQKYKQK	K	L	8	[{'location': 0, 'monoisotopicMassDelta': 229.1629, 'name': 'TMT6plex'}, {'location': 2, 'monoisotopicMassDelta': 15.99491463, 'name': 'Oxidation'}, {'location': 4, 'monoisotopicMassDelta': 229.1629, 'name': 'TMT6plex'}, {'location': 6, 'monoisotopicMassDelta': 229.1629, 'name': 'TMT6plex'}, {'location': 8, 'monoisotopicMassDelta': 229.1629, 'name': 'TMT6plex'}]	2	1	4	Pat_50_6.26354.26354.4	2013.22	0	74.3433	85.5999	0	2.42537	FALSE	0.0766707	0.100809	0.00937259	17855560	20521904	5583258	13143394	2008637	2.21512e+06	ENSG00000071189	1	pat50	NA	NA	NA	NA	NA	NA	NA	NA	NA
CVPKDK	R	A	6	[{'location': 0, 'monoisotopicMassDelta': 229.1629, 'name': 'TMT6plex'}, {'location': 1, 'monoisotopicMassDelta': 57.021463735, 'name': 'Carbamidomethyl'}, {'location': 4, 'monoisotopicMassDelta': 229.1629, 'name': 'TMT6plex'}, {'location': 6, 'monoisotopicMassDelta': 229.1629, 'name': 'TMT6plex'}]	1	2	3	Pat_50_6.26944.26944.3	1432.87	0	75.785	80.7162	0	0.319474	FALSE	0.0790033	0.100809	0.00937259	4.35613e+06	4716711	511262	1.03144e+06	275075	282760	ENSG00000197728	1	pat50	NA	NA	NA	NA	NA	NA	NA	NA	NA
TYGMGK	K	G	6	[{'location': 0, 'monoisotopicMassDelta': 229.1629, 'name': 'TMT6plex'}, {'location': 6, 'monoisotopicMassDelta': 229.1629, 'name': 'TMT6plex'}]	0	1	2	Pat_50_6.27456.27456.2	1113.63	0	77.0483	82.5401	0	8.87883	FALSE	0.0791311	0.100809	0.00937259	402173	444261	307780	312414	352038	397999	ENSG00000109814	1	pat50	NA	NA	NA	NA	NA	NA	NA	NA	NA
AQIQEMK	K	K	7	[{'location': 0, 'monoisotopicMassDelta': 229.1629, 'name': 'TMT6plex'}, {'location': 7, 'monoisotopicMassDelta': 229.1629, 'name': 'TMT6plex'}]	0	3	2	Pat_50_6.27710.27710.2	1304.75	0	77.6724	96.0156	0	6.2684	FALSE	0.0778539	0.100809	0.00937259	919595	933683	197151	296595	1.17667e+06	1.12028e+06	ENSG00000147419	1	pat50	NA	NA	NA	NA	NA	NA	NA	NA	NA
KADALK	R	A	6	[{'location': 0, 'monoisotopicMassDelta': 229.1629, 'name': 'TMT6plex'}, {'location': 1, 'monoisotopicMassDelta': 229.1629, 'name': 'TMT6plex'}, {'location': 6, 'monoisotopicMassDelta': 229.1629, 'name': 'TMT6plex'}]	1	3	3	Pat_50_6.29742.29742.3	1331.87	0	82.6911	99.6442	0	3.43699	FALSE	0.0778575	0.100809	0.00937259	3.17224e+06	3.07128e+06	1.2602e+06	2.85197e+06	302598	329523	ENSG00000183684	1	pat50	NA	NA	NA	NA	NA	NA	NA	NA	NA
FASAAK	R	E	6	[{'location': 0, 'monoisotopicMassDelta': 229.1629, 'name': 'TMT6plex'}, {'location': 6, 'monoisotopicMassDelta': 229.1629, 'name': 'TMT6plex'}]	0	1	2	Pat_50_6.30364.30364.2	1051.64	0	84.2109	106.477	0	0.464303	FALSE	0.0785553	0.100809	0.00937259	286711	333378	349550	380314	723374	742160	ENSG00000101199	1	pat50	NA	NA	NA	NA	NA	NA	NA	NA	NA
LNSQIK	R	A	6	[{'location': 0, 'monoisotopicMassDelta': 229.1629, 'name': 'TMT6plex'}, {'location': 6, 'monoisotopicMassDelta': 229.1629, 'name': 'TMT6plex'}]	0	1	2	Pat_50_6.33878.33878.2	1159.73	0	92.8338	109.541	0	4.10503	FALSE	0.0781831	0.100809	0.00937259	1.26113e+06	1.97122e+06	1.37847e+06	1.52126e+06	2.46263e+06	2.81587e+06	ENSG00000050730	1	pat50	NA	NA	NA	NA	NA	NA	NA	NA	NA
LISQQK	K	A	6	[{'location': 0, 'monoisotopicMassDelta': 229.1629, 'name': 'TMT6plex'}, {'location': 6, 'monoisotopicMassDelta': 229.1629, 'name': 'TMT6plex'}]	0	5	2	Pat_50_6.34440.34440.2	1173.75	0	94.2213	109.848	0	4.78402	FALSE	0.0781769	0.100809	0.00937259	910129	988806	849866	855151	1.6583e+06	1.78668e+06	ENSG00000135624	1	pat50	NA	NA	NA	NA	NA	NA	NA	NA	NA
GGYVIK	K	A	6	[{'location': 0, 'monoisotopicMassDelta': 229.1629, 'name': 'TMT6plex'}, {'location': 6, 'monoisotopicMassDelta': 229.1629, 'name': 'TMT6plex'}]	0	2	2	Pat_50_6.35714.35714.2	1093.69	0	97.3698	109.779	2	8.93443	FALSE	0.0781805	0.100809	0.00937259	4817341	4824447	2.48389e+06	2.61579e+06	4.15945e+06	4.45734e+06	ENSG00000116120	1	pat50	NA	NA	NA	NA	NA	NA	NA	NA	NA
IPSTPK	K	L	6	[{'location': 0, 'monoisotopicMassDelta': 229.1629, 'name': 'TMT6plex'}, {'location': 6, 'monoisotopicMassDelta': 229.1629, 'name': 'TMT6plex'}]	0	3	3	Pat_50_6.36716.36716.3	1099.7	0	99.8624	96.0194	0	0.999029	FALSE	0.0786223	0.100809	0.00937259	167805	178320	80575.7	92291.3	164945	176795	ENSG00000143924	1	pat50	NA	NA	NA	NA	NA	NA	NA	NA	NA
IQTGLK	K	K	6	[{'location': 0, 'monoisotopicMassDelta': 229.1629, 'name': 'TMT6plex'}, {'location': 6, 'monoisotopicMassDelta': 229.1629, 'name': 'TMT6plex'}]	0	2	2	Pat_50_6.38454.38454.2	1116.73	0	104.179	113.855	0	4.48174	FALSE	0.0786889	0.100809	0.00937259	489902	579776	2.02694e+06	2.31878e+06	2.93183e+06	3033984	ENSG00000140575	1	pat50	NA	NA	NA	NA	NA	NA	NA	NA	NA
QGLGLK	K	F	6	[{'location': 0, 'monoisotopicMassDelta': 229.1629, 'name': 'TMT6plex'}, {'location': 6, 'monoisotopicMassDelta': 229.1629, 'name': 'TMT6plex'}]	0	4	2	Pat_50_6.38502.38502.2	1072.7	0	104.296	115.03	0	2.84493	FALSE	0.0784749	0.100809	0.00937259	1.14949e+06	1.45784e+06	1.64563e+06	1.48953e+06	13004025	13476295	ENSG00000130707	1	pat50	NA	NA	NA	NA	NA	NA	NA	NA	NA
AVLPTSK	K	S	7	[{'location': 0, 'monoisotopicMassDelta': 229.1629, 'name': 'TMT6plex'}, {'location': 7, 'monoisotopicMassDelta': 229.1629, 'name': 'TMT6plex'}]	0	1	2	Pat_50_6.39367.39367.2	1172.75	0	106.445	117.543	0	3.53901	FALSE	0.0779407	0.100809	0.00937259	1.67233e+06	1.75831e+06	2.08744e+06	2.39693e+06	3.3509e+06	3.39353e+06	ENSG00000169299	1	pat50	NA	NA	NA	NA	NA	NA	NA	NA	NA
NLGITK	R	I	6	[{'location': 0, 'monoisotopicMassDelta': 229.1629, 'name': 'TMT6plex'}, {'location': 6, 'monoisotopicMassDelta': 229.1629, 'name': 'TMT6plex'}]	0	1	2	Pat_50_6.39402.39402.2	1102.71	0	106.53	113.548	0	0.2214	FALSE	0.0788944	0.100809	0.00937259	397740	438051	328105	463813	687362	755794	ENSG00000274821	1	pat50	NA	NA	NA	NA	NA	NA	NA	NA	NA
KQDPYLLK	K	T	8	[{'location': 0, 'monoisotopicMassDelta': 229.1629, 'name': 'TMT6plex'}, {'location': 1, 'monoisotopicMassDelta': 229.1629, 'name': 'TMT6plex'}, {'location': 8, 'monoisotopicMassDelta': 229.1629, 'name': 'TMT6plex'}]	1	1	3	Pat_50_6.41493.41493.3	1691.06	0	111.727	129.559	0	2.92352	FALSE	0.0791334	0.100809	0.00937259	925048	1.01056e+06	358842	439624	600817	767371	ENSG00000106638	1	pat50	NA	NA	NA	NA	NA	NA	NA	NA	NA
LDLHLK	K	G	6	[{'location': 0, 'monoisotopicMassDelta': 229.1629, 'name': 'TMT6plex'}, {'location': 6, 'monoisotopicMassDelta': 229.1629, 'name': 'TMT6plex'}]	0	1	3	Pat_50_6.45545.45545.3	1195.77	0	123.165	125.404	0	0.459383	FALSE	0.0782754	0.100809	0.00937259	0	711.919	802.32	0	10387.7	12908.3	ENSG00000253729	1	pat50	NA	NA	NA	NA	NA	NA	NA	NA	NA
ILIEDWKK	K	A	8	[{'location': 0, 'monoisotopicMassDelta': 229.1629, 'name': 'TMT6plex'}, {'location': 7, 'monoisotopicMassDelta': 229.1629, 'name': 'TMT6plex'}, {'location': 8, 'monoisotopicMassDelta': 229.1629, 'name': 'TMT6plex'}]	1	1	3	Pat_50_6.52665.52665.3	1731.09	0	141.777	170.072	0	5.39451	FALSE	0.0776079	0.100809	0.00937259	983925	751027	274828	430151	287212	332943	ENSG00000130175	1	pat50	NA	NA	NA	NA	NA	NA	NA	NA	NA
HFVQSAK	R	E	7	[{'location': 0, 'monoisotopicMassDelta': 229.1629, 'name': 'TMT6plex'}, {'location': 7, 'monoisotopicMassDelta': 229.1629, 'name': 'TMT6plex'}]	0	1	3	Pat_50_7.16890.16890.3	1273.75	0	70.7048	89.5679	0	-3.16256	FALSE	0.0775537	0.100809	0.00937259	21571.1	24076.1	7821.72	13916	12062.8	13794	ENSG00000171914	1	pat50	NA	NA	NA	NA	NA	NA	NA	NA	NA
VITNFNSAHDTDR	R	N	13	[{'location': 0, 'monoisotopicMassDelta': 229.1629, 'name': 'TMT6plex'}]	0	1	3	Pat_50_7.24039.24039.3	1717.86	0	92.739	91.8842	2	2.8458	FALSE	0.0776205	0.100809	0.00937259	54035.4	52092.1	30555.1	36046.5	9193.56	8768.42	ENSG00000125780	1	pat50	NA	NA	NA	NA	NA	NA	NA	NA	NA
VLVTGK	R	T	6	[{'location': 0, 'monoisotopicMassDelta': 229.1629, 'name': 'TMT6plex'}, {'location': 6, 'monoisotopicMassDelta': 229.1629, 'name': 'TMT6plex'}]	0	14	2	Pat_50_7.30696.30696.2	1073.72	0	113.908	125.666	0	1.25058	FALSE	0.0785635	0.100809	0.00937259	17947.6	16457.2	52641.3	62027.9	27802.9	29431.6	ENSG00000142156	1	pat50	NA	NA	NA	NA	NA	NA	NA	NA	NA
INTLGR	R	M	6	[{'location': 0, 'monoisotopicMassDelta': 229.1629, 'name': 'TMT6plex'}]	0	6	2	Pat_50_7.41048.41048.2	901.555	0	156.636	94.7867	0	1.1509	FALSE	0.0772315	0.100809	0.00937259	5.23466e+06	6.0271e+06	1.30975e+07	1.59607e+07	2.62506e+06	3.25844e+06	ENSG00000096696	1	pat50	NA	NA	NA	NA	NA	NA	NA	NA	NA
VLPSSAAR	R	C	8	[{'location': 0, 'monoisotopicMassDelta': 229.1629, 'name': 'TMT6plex'}]	0	1	2	Pat_50_7.41066.41066.2	1028.62	0	156.682	102.183	0	3.91624	FALSE	0.0779305	0.100809	0.00937259	46675.2	56714.3	15781.6	22948.1	17744.5	19357.7	ENSG00000105641	1	pat50	NA	NA	NA	NA	NA	NA	NA	NA	NA
LYVTIPLGIK	R	L	10	[{'location': 0, 'monoisotopicMassDelta': 229.1629, 'name': 'TMT6plex'}, {'location': 10, 'monoisotopicMassDelta': 229.1629, 'name': 'TMT6plex'}]	0	1	3	Pat_50_7.41212.41212.3	1574.02	0	157.05	190.812	-1	-3.87952	FALSE	0.0774519	0.100809	0.00937259	430344	487449	139562	397368	66958	77729	ENSG00000198183	1	pat50	NA	NA	NA	NA	NA	NA	NA	NA	NA
TLIGLAR	K	S	7	[{'location': 0, 'monoisotopicMassDelta': 229.1629, 'name': 'TMT6plex'}]	0	1	2	Pat_50_7.41642.41642.2	971.633	0	158.134	132.847	1	2.07598	FALSE	0.0786817	0.100809	0.00937259	91181.6	114963	196104	192234	274294	290577	ENSG00000122335	1	pat50	NA	NA	NA	NA	NA	NA	NA	NA	NA
VVAAAGR	R	A	7	[{'location': 0, 'monoisotopicMassDelta': 229.1629, 'name': 'TMT6plex'}]	0	1	2	Pat_50_7.42280.42280.2	871.544	0	159.753	88.6205	0	0.280124	FALSE	0.0773743	0.100809	0.00937259	235497	257610	98696.6	392364	116111	127413	ENSG00000196218	1	pat50	NA	NA	NA	NA	NA	NA	NA	NA	NA
GLYMANDLKLLR	K	H	12	[{'location': 0, 'monoisotopicMassDelta': 229.1629, 'name': 'TMT6plex'}, {'location': 4, 'monoisotopicMassDelta': 15.99491463, 'name': 'Oxidation'}, {'location': 9, 'monoisotopicMassDelta': 229.1629, 'name': 'TMT6plex'}]	1	3	4	Pat_50_7.45361.45361.4	1880.1	0	167.523	172.062	-1	-1.59229	FALSE	0.0788557	0.100809	0.00937259	254408	253589	222665	372521	221203	263422	ENSG00000197448	1	pat50	NA	NA	NA	NA	NA	NA	NA	NA	NA
KTCGQR	K	M	6	[{'location': 0, 'monoisotopicMassDelta': 229.1629, 'name': 'TMT6plex'}, {'location': 1, 'monoisotopicMassDelta': 229.1629, 'name': 'TMT6plex'}, {'location': 3, 'monoisotopicMassDelta': 57.021463735, 'name': 'Carbamidomethyl'}]	1	1	3	Pat_50_7.50347.50347.3	1206.69	0	179.865	41.7568	0	0.83458	FALSE	0.0784943	0.100809	0.00937259	1.25613e+06	1.28254e+06	153799	172071	175146	181286	ENSG00000186009	1	pat50	NA	NA	NA	NA	NA	NA	NA	NA	NA
KANSTR	R	T	6	[{'location': 0, 'monoisotopicMassDelta': 229.1629, 'name': 'TMT6plex'}, {'location': 1, 'monoisotopicMassDelta': 229.1629, 'name': 'TMT6plex'}]	1	3	3	Pat_50_7.50782.50782.3	1133.69	0	180.932	47.6072	0	1.37286	FALSE	0.0776091	0.100809	0.00937259	983404	1.05396e+06	135500	369606	114563	123864	ENSG00000141367	1	pat50	NA	NA	NA	NA	NA	NA	NA	NA	NA
NLVQIK	K	S	6	[{'location': 0, 'monoisotopicMassDelta': 229.1629, 'name': 'TMT6plex'}, {'location': 6, 'monoisotopicMassDelta': 229.1629, 'name': 'TMT6plex'}]	0	1	2	Pat_50_7.51157.51157.2	1171.77	0	181.841	127.588	0	6.45892	FALSE	0.077131	0.100809	0.00937259	5325659	5964424	3.78462e+06	3.91615e+06	6.69566e+06	7.69446e+06	ENSG00000039068	1	pat50	NA	NA	NA	NA	NA	NA	NA	NA	NA
LVVTGMR	K	N	7	[{'location': 0, 'monoisotopicMassDelta': 229.1629, 'name': 'TMT6plex'}]	0	1	2	Pat_50_8.41468.41468.2	1003.61	0	183.637	121.277	0	1.45958	FALSE	0.0774655	0.100809	0.00937259	1.67613e+06	2.03717e+06	2776778	2.54332e+06	3.22172e+06	3.72946e+06	ENSG00000162378	1	pat50	NA	NA	NA	NA	NA	NA	NA	NA	NA
VLGLLG	K	-	6	[{'location': 0, 'monoisotopicMassDelta': 229.1629, 'name': 'TMT6plex'}]	0	3	2	Pat_50_FT.17365.17365.2	799.537	0	63.4208	162.239	0	-4.65663	FALSE	0.0768	0.100809	0.00937259	0	0	0	0	0	0	ENSG00000162378	1	pat50	NA	NA	NA	NA	NA	NA	NA	NA	NA
TLPDDQTEVVIYVVER	K	S	16	[{'location': 0, 'monoisotopicMassDelta': 229.1629, 'name': 'TMT6plex'}]	0	1	3	Pat_131_2.59287.59287.3	2104.13	0	154.187	159.698	0	4.69919	FALSE	0.0634573	0.10279	0.00936213	13448	9618.31	2282.53	5009.14	0	4040.81	ENSG00000138750	1	pat131	NA	NA	NA	NA	NA	NA	NA	NA	NA
DQQLNK	R	Q	6	[{'location': 0, 'monoisotopicMassDelta': 229.1629, 'name': 'TMT6plex'}, {'location': 6, 'monoisotopicMassDelta': 229.1629, 'name': 'TMT6plex'}]	0	2	2	Pat_131_3.22925.22925.2	1202.7	0	61.2033	71.6777	1	4.21455	FALSE	0.0639375	0.10279	0.00936213	179185	69945	82191.8	202921	11674.1	11197.4	ENSG00000163207	1	pat131	NA	NA	NA	NA	NA	NA	NA	NA	NA
FANDDRHR	R	L	8	[{'location': 0, 'monoisotopicMassDelta': 229.1629, 'name': 'TMT6plex'}]	1	1	3	Pat_131_3.6714.6714.3	1258.64	0	19.9701	30.5381	0	0.0727396	FALSE	0.0636535	0.10279	0.00936213	46169.3	26351.5	3815.06	3114.99	1736.24	3487.42	ENSG00000101940	1	pat131	NA	NA	NA	NA	NA	NA	NA	NA	NA
DKPAQIR	R	F	7	[{'location': 0, 'monoisotopicMassDelta': 229.1629, 'name': 'TMT6plex'}, {'location': 2, 'monoisotopicMassDelta': 229.1629, 'name': 'TMT6plex'}]	0	1	3	Pat_131_5.22717.22717.3	1284.79	0	61.6642	71.7204	0	0.285035	FALSE	0.063604	0.10279	0.00936213	159690	47721.6	1123.57	3436.28	577.856	1039.16	ENSG00000115484	1	pat131	NA	NA	NA	NA	NA	NA	NA	NA	NA
VNTLSK	K	E	6	[{'location': 0, 'monoisotopicMassDelta': 229.1629, 'name': 'TMT6plex'}, {'location': 6, 'monoisotopicMassDelta': 229.1629, 'name': 'TMT6plex'}]	0	5	2	Pat_131_5.40663.40663.2	1118.71	0	107.847	93.5286	0	3.70999	FALSE	0.0634858	0.10279	0.00936213	855206	242967	4900.81	4906.33	1778.45	3427.79	ENSG00000084754	1	pat131	NA	NA	NA	NA	NA	NA	NA	NA	NA
LVPFLL	R	-	6	[{'location': 0, 'monoisotopicMassDelta': 229.1629, 'name': 'TMT6plex'}]	0	9	2	Pat_131_5.4229.4229.2	929.615	0	14.663	198.282	2	1.18813	FALSE	0.0638998	0.10279	0.00936213	633623	451810	21015.3	43281.7	8880.66	33832.2	ENSG00000095951	1	pat131	NA	NA	NA	NA	NA	NA	NA	NA	NA
VEFNIR	K	K	6	[{'location': 0, 'monoisotopicMassDelta': 229.1629, 'name': 'TMT6plex'}]	0	1	2	Pat_131_5.43377.43377.2	1005.58	0	114.849	106.77	0	-3.76318	FALSE	0.0635128	0.10279	0.00936213	174092	67707.6	4383.37	5250.62	1165.88	3159.85	ENSG00000142864	1	pat131	NA	NA	NA	NA	NA	NA	NA	NA	NA
GGSTGL	R	-	6	[{'location': 0, 'monoisotopicMassDelta': 229.1629, 'name': 'TMT6plex'}]	0	3	2	Pat_131_FT_A.25896.25896.2	719.402	0	68.5288	69.0524	2	-8.90021	FALSE	0.0634337	0.10279	0.00936213	8959.8	7872.58	2694.86	3059.79	2265.07	4341.9	ENSG00000100519	1	pat131	NA	NA	NA	NA	NA	NA	NA	NA	NA
AAESIR	R	R	6	[{'location': 0, 'monoisotopicMassDelta': 229.1629, 'name': 'TMT6plex'}]	0	1	2	Pat_92_2.11080.11080.2	874.507	0	33.2113	59.9559	0	2.09381	FALSE	0.0919506	0.0769141	0.00935054	733320	798316	227763	247229	394800	655650	ENSG00000109814	1	pat92	NA	NA	NA	NA	NA	NA	NA	NA	NA
HPGELR	R	N	6	[{'location': 0, 'monoisotopicMassDelta': 229.1629, 'name': 'TMT6plex'}]	0	2	2	Pat_92_2.9038.9038.2	936.534	0	28.0942	39.8612	0	1.10791	FALSE	0.0923132	0.0769141	0.00935054	247928	275596	407625	427503	265798	344775	ENSG00000123838	1	pat92	NA	NA	NA	NA	NA	NA	NA	NA	NA
SAVSDKQDR	K	L	9	[{'location': 0, 'monoisotopicMassDelta': 229.1629, 'name': 'TMT6plex'}, {'location': 6, 'monoisotopicMassDelta': 229.1629, 'name': 'TMT6plex'}]	1	1	3	Pat_92_3.12770.12770.3	1462.81	0	37.3299	51.179	0	3.63003	FALSE	0.0920211	0.0769141	0.00935054	329847	404482	253793	306937	295935	414119	ENSG00000164070	1	pat92	NA	NA	NA	NA	NA	NA	NA	NA	NA
QGAELK	R	A	6	[{'location': 0, 'monoisotopicMassDelta': 229.1629, 'name': 'TMT6plex'}, {'location': 6, 'monoisotopicMassDelta': 229.1629, 'name': 'TMT6plex'}]	0	2	2	Pat_92_3.24101.24101.2	1102.68	0	65.0048	77.7639	0	2.43548	FALSE	0.0921344	0.0769141	0.00935054	5.42867e+06	5.82606e+06	2.82696e+06	3.2002e+06	5175453	5.67469e+06	ENSG00000161618	1	pat92	NA	NA	NA	NA	NA	NA	NA	NA	NA
TLEGLR	K	Q	6	[{'location': 0, 'monoisotopicMassDelta': 229.1629, 'name': 'TMT6plex'}]	0	2	2	Pat_92_4.28435.28435.2	916.554	0	74.1782	89.1885	0	1.59821	FALSE	0.092041	0.0769141	0.00935054	2.38524e+06	2294730	1.66007e+06	1.77827e+06	1.98557e+06	2.1931e+06	ENSG00000164815	1	pat92	NA	NA	NA	NA	NA	NA	NA	NA	NA
AEIVAK	R	Y	6	[{'location': 0, 'monoisotopicMassDelta': 229.1629, 'name': 'TMT6plex'}, {'location': 6, 'monoisotopicMassDelta': 229.1629, 'name': 'TMT6plex'}]	0	1	2	Pat_92_4.36957.36957.2	1087.7	0	94.8367	101.26	0	2.91792	FALSE	0.0923252	0.0769141	0.00935054	831932	989274	764432	858608	1.78825e+06	2.86372e+06	ENSG00000148429	1	pat92	NA	NA	NA	NA	NA	NA	NA	NA	NA
SSPSPQKR	K	Y	8	[{'location': 0, 'monoisotopicMassDelta': 229.1629, 'name': 'TMT6plex'}, {'location': 7, 'monoisotopicMassDelta': 229.1629, 'name': 'TMT6plex'}]	1	2	3	Pat_92_6.11661.11661.3	1343.79	0	34.6957	40.3107	0	1.63512	FALSE	0.0920698	0.0769141	0.00935054	163219	195015	18966.6	23897.6	78655.7	128826	ENSG00000065000	1	pat92	NA	NA	NA	NA	NA	NA	NA	NA	NA
LTIQNR	K	Q	6	[{'location': 0, 'monoisotopicMassDelta': 229.1629, 'name': 'TMT6plex'}]	0	1	2	Pat_92_6.25241.25241.2	972.592	0	68.0478	80.8317	0	5.4597	FALSE	0.0923126	0.0769141	0.00935054	2573787	2.02804e+06	1.39996e+06	1.56733e+06	3.13452e+06	2.95786e+06	ENSG00000197958	1	pat92	NA	NA	NA	NA	NA	NA	NA	NA	NA
LAPPPK	K	K	6	[{'location': 0, 'monoisotopicMassDelta': 229.1629, 'name': 'TMT6plex'}, {'location': 6, 'monoisotopicMassDelta': 229.1629, 'name': 'TMT6plex'}]	0	2	3	Pat_92_6.40877.40877.3	1079.71	0	106.365	99.5458	0	6.7835	FALSE	0.0920714	0.0769141	0.00935054	87857.4	109026	69265.6	78582.7	118640	167479	ENSG00000162734	1	pat92	NA	NA	NA	NA	NA	NA	NA	NA	NA
ASEEGK	R	Q	6	[{'location': 0, 'monoisotopicMassDelta': 229.1629, 'name': 'TMT6plex'}, {'location': 6, 'monoisotopicMassDelta': 229.1629, 'name': 'TMT6plex'}]	0	1	2	Pat_105_1.11154.11154.2	1077.61	0	31.7038	48.0644	0	0.339837	FALSE	0.0620739	0.0655102	0.00932638	1.00604e+06	624106	625413	871929	619565	591119	ENSG00000086758	1	pat105	NA	NA	NA	NA	NA	NA	NA	NA	NA
ASEVEK	K	Y	6	[{'location': 0, 'monoisotopicMassDelta': 229.1629, 'name': 'TMT6plex'}, {'location': 6, 'monoisotopicMassDelta': 229.1629, 'name': 'TMT6plex'}]	0	2	2	Pat_105_1.20985.20985.2	1119.65	0	55.8032	67.4764	0	4.25198	FALSE	0.0619847	0.0655102	0.00932638	906735	871658	387391	829961	738672	374006	ENSG00000166750	1	pat105	NA	NA	NA	NA	NA	NA	NA	NA	NA
EDHPFEYR	K	K	8	[{'location': 0, 'monoisotopicMassDelta': 229.1629, 'name': 'TMT6plex'}]	0	1	3	Pat_105_1.21124.21124.3	1320.63	0	56.1447	64.1455	0	2.91165	FALSE	0.0620984	0.0655102	0.00932638	128999	89905.2	162307	158580	119187	267956	ENSG00000139112	1	pat105	NA	NA	NA	NA	NA	NA	NA	NA	NA
EEQSLK	R	E	6	[{'location': 0, 'monoisotopicMassDelta': 229.1629, 'name': 'TMT6plex'}, {'location': 6, 'monoisotopicMassDelta': 229.1629, 'name': 'TMT6plex'}]	0	2	2	Pat_105_1.22847.22847.2	1190.69	0	60.4523	74.2441	0	6.15123	FALSE	0.062413	0.0655102	0.00932638	1.15367e+06	840920	623323	1.09494e+06	846428	614443	ENSG00000173193	1	pat105	NA	NA	NA	NA	NA	NA	NA	NA	NA
HQGAEELLDEESR	R	I	13	[{'location': 0, 'monoisotopicMassDelta': 229.1629, 'name': 'TMT6plex'}]	0	1	3	Pat_105_1.31127.31127.3	1740.85	0	81.0579	87.3079	0	9.46636	FALSE	0.0621403	0.0655102	0.00932638	166609	313401	179559	216397	295963	194907	ENSG00000125633	1	pat105	NA	NA	NA	NA	NA	NA	NA	NA	NA
LEGTTR	K	L	6	[{'location': 0, 'monoisotopicMassDelta': 229.1629, 'name': 'TMT6plex'}]	0	1	2	Pat_105_2.12458.12458.2	904.518	0	35.0925	55.7624	0	2.02434	FALSE	0.0620706	0.0655102	0.00932638	114177	228146	100195	127450	221234	104575	ENSG00000084674	1	pat105	NA	NA	NA	NA	NA	NA	NA	NA	NA
VSVSTAR	R	S	7	[{'location': 0, 'monoisotopicMassDelta': 229.1629, 'name': 'TMT6plex'}]	0	1	2	Pat_105_2.14227.14227.2	947.56	0	39.5758	58.3673	-1	-1.09812	FALSE	0.0622622	0.0655102	0.00932638	387508	291800	278131	362504	295723	248755	ENSG00000125484	1	pat105	NA	NA	NA	NA	NA	NA	NA	NA	NA
TEDAPK	K	D	6	[{'location': 0, 'monoisotopicMassDelta': 229.1629, 'name': 'TMT6plex'}, {'location': 6, 'monoisotopicMassDelta': 229.1629, 'name': 'TMT6plex'}]	0	1	2	Pat_105_2.16979.16979.2	1117.64	0	46.5282	57.3205	0	2.29365	FALSE	0.0624974	0.0655102	0.00932638	210840	156215	118587	205668	153091	108996	ENSG00000119285	1	pat105	NA	NA	NA	NA	NA	NA	NA	NA	NA
LEYEAR	R	N	6	[{'location': 0, 'monoisotopicMassDelta': 229.1629, 'name': 'TMT6plex'}]	0	1	2	Pat_105_2.22112.22112.2	1008.54	0	59.4494	74.5274	1	-1.51004	FALSE	0.0624797	0.0655102	0.00932638	740967	240198	529165	675776	236809	502984	ENSG00000185813	1	pat105	NA	NA	NA	NA	NA	NA	NA	NA	NA
AELEMR	R	L	6	[{'location': 0, 'monoisotopicMassDelta': 229.1629, 'name': 'TMT6plex'}, {'location': 5, 'monoisotopicMassDelta': 15.99491463, 'name': 'Oxidation'}]	0	2	2	Pat_105_2.26305.26305.2	992.516	0	69.935	79.6905	0	0.491963	FALSE	0.0626691	0.0655102	0.00932638	655033	813118	434888	650166	816698	455656	ENSG00000137497	1	pat105	NA	NA	NA	NA	NA	NA	NA	NA	NA
ELEAQEK	K	H	7	[{'location': 0, 'monoisotopicMassDelta': 229.1629, 'name': 'TMT6plex'}, {'location': 7, 'monoisotopicMassDelta': 229.1629, 'name': 'TMT6plex'}]	0	1	3	Pat_105_2.27485.27485.3	1303.74	0	72.8637	85.6487	0	-0.702232	FALSE	0.0622609	0.0655102	0.00932638	111081	86245.2	101672	107489	81521.4	91396.3	ENSG00000100029	1	pat105	NA	NA	NA	NA	NA	NA	NA	NA	NA
GAPCSDAAGR	R	Q	10	[{'location': 0, 'monoisotopicMassDelta': 229.1629, 'name': 'TMT6plex'}, {'location': 4, 'monoisotopicMassDelta': 57.021463735, 'name': 'Carbamidomethyl'}]	0	1	2	Pat_105_2.7544.7544.2	1189.57	0	22.5312	45.1931	0	5.95179	FALSE	0.0625736	0.0655102	0.00932638	14956.4	20930.3	21611	17278.7	17963.7	19272.4	ENSG00000117151	1	pat105	NA	NA	NA	NA	NA	NA	NA	NA	NA
AGEGEK	K	E	6	[{'location': 0, 'monoisotopicMassDelta': 229.1629, 'name': 'TMT6plex'}, {'location': 6, 'monoisotopicMassDelta': 229.1629, 'name': 'TMT6plex'}]	0	2	2	Pat_105_2.9787.9787.2	1047.6	0	28.2857	48.0428	0	0.815669	FALSE	0.0624083	0.0655102	0.00932638	197668	178711	191402	187852	183304	172996	ENSG00000171017	1	pat105	NA	NA	NA	NA	NA	NA	NA	NA	NA
EGSEKEK	K	P	7	[{'location': 0, 'monoisotopicMassDelta': 229.1629, 'name': 'TMT6plex'}, {'location': 5, 'monoisotopicMassDelta': 229.1629, 'name': 'TMT6plex'}, {'location': 7, 'monoisotopicMassDelta': 229.1629, 'name': 'TMT6plex'}]	1	1	3	Pat_105_3.15974.15974.3	1492.87	0	47.0113	52.4744	0	4.47684	FALSE	0.062314	0.0655102	0.00932638	1.14783e+06	862982	1.3476e+06	962501	834298	1.2047e+06	ENSG00000182463	1	pat105	NA	NA	NA	NA	NA	NA	NA	NA	NA
ETKEEK	K	R	6	[{'location': 0, 'monoisotopicMassDelta': 229.1629, 'name': 'TMT6plex'}, {'location': 3, 'monoisotopicMassDelta': 229.1629, 'name': 'TMT6plex'}, {'location': 6, 'monoisotopicMassDelta': 229.1629, 'name': 'TMT6plex'}]	1	2	2	Pat_105_3.16171.16171.2	1449.86	0	47.5025	55.6099	0	5.38843	FALSE	0.0623973	0.0655102	0.00932638	117342	91731	80277.2	112490	108075	81359.8	ENSG00000006695	1	pat105	NA	NA	NA	NA	NA	NA	NA	NA	NA
DANFEK	R	I	6	[{'location': 0, 'monoisotopicMassDelta': 229.1629, 'name': 'TMT6plex'}, {'location': 6, 'monoisotopicMassDelta': 229.1629, 'name': 'TMT6plex'}]	0	1	2	Pat_105_3.25577.25577.2	1180.65	0	70.6868	79.3559	0	0.206785	FALSE	0.0622202	0.0655102	0.00932638	217430	176767	248967	210017	188461	230084	ENSG00000033627	1	pat105	NA	NA	NA	NA	NA	NA	NA	NA	NA
FEDRFDK	K	Y	7	[{'location': 0, 'monoisotopicMassDelta': 229.1629, 'name': 'TMT6plex'}, {'location': 7, 'monoisotopicMassDelta': 229.1629, 'name': 'TMT6plex'}]	1	4	3	Pat_105_3.38122.38122.3	1413.77	0	101.754	97.2346	0	3.95024	FALSE	0.0622367	0.0655102	0.00932638	2.76222e+06	1.06125e+06	2.93574e+06	2.44196e+06	975229	2.7923e+06	ENSG00000077147	1	pat105	NA	NA	NA	NA	NA	NA	NA	NA	NA
SQDLAK	K	I	6	[{'location': 0, 'monoisotopicMassDelta': 229.1629, 'name': 'TMT6plex'}, {'location': 6, 'monoisotopicMassDelta': 229.1629, 'name': 'TMT6plex'}]	0	5	3	Pat_105_4.20871.20871.3	1118.67	0	63.8445	72.9268	0	-1.06393	FALSE	0.0626866	0.0655102	0.00932638	1.38389e+06	548050	1.05833e+06	1.3779e+06	567164	1.00175e+06	ENSG00000111057	1	pat105	NA	NA	NA	NA	NA	NA	NA	NA	NA
HLPEGK	K	L	6	[{'location': 0, 'monoisotopicMassDelta': 229.1629, 'name': 'TMT6plex'}, {'location': 6, 'monoisotopicMassDelta': 229.1629, 'name': 'TMT6plex'}]	0	2	3	Pat_105_4.21542.21542.3	1137.69	0	65.4875	58.2581	0	0.32189	FALSE	0.0625863	0.0655102	0.00932638	273554	152980	94836.9	263177	176761	98524.9	ENSG00000148843	1	pat105	NA	NA	NA	NA	NA	NA	NA	NA	NA
ATGFDGGNK	R	A	9	[{'location': 0, 'monoisotopicMassDelta': 229.1629, 'name': 'TMT6plex'}, {'location': 9, 'monoisotopicMassDelta': 229.1629, 'name': 'TMT6plex'}]	0	1	2	Pat_105_4.24359.24359.2	1323.72	0	72.3331	73.836	0	4.7031	FALSE	0.0620328	0.0655102	0.00932638	276336	168834	236101	270685	186093	215855	ENSG00000125676	1	pat105	NA	NA	NA	NA	NA	NA	NA	NA	NA
DFDTALK	K	H	7	[{'location': 0, 'monoisotopicMassDelta': 229.1629, 'name': 'TMT6plex'}, {'location': 7, 'monoisotopicMassDelta': 229.1629, 'name': 'TMT6plex'}]	0	1	2	Pat_105_4.41610.41610.2	1266.72	0	114.537	112.849	1	6.12162	FALSE	0.0621909	0.0655102	0.00932638	1.7392e+06	777527	1.04126e+06	1.58243e+06	864239	999585	ENSG00000168439	1	pat105	NA	NA	NA	NA	NA	NA	NA	NA	NA
RTEMENEFVLIK	K	K	12	[{'location': 0, 'monoisotopicMassDelta': 229.1629, 'name': 'TMT6plex'}, {'location': 12, 'monoisotopicMassDelta': 229.1629, 'name': 'TMT6plex'}]	1	2	3	Pat_105_4.47772.47772.3	1966.1	0	130.533	145.341	0	5.21536	FALSE	0.0623119	0.0655102	0.00932638	37866.3	37630	44089.3	37803.1	37924.6	46350	ENSG00000170421	1	pat105	NA	NA	NA	NA	NA	NA	NA	NA	NA
AYVLLGDDSFLER	K	F	13	[{'location': 0, 'monoisotopicMassDelta': 229.1629, 'name': 'TMT6plex'}]	0	1	3	Pat_105_4.56517.56517.3	1725.91	0	153.059	164.588	0	2.86448	FALSE	0.0626106	0.0655102	0.00932638	11318	10659.1	10408.3	12375.9	10327.3	12266.4	ENSG00000116406	1	pat105	NA	NA	NA	NA	NA	NA	NA	NA	NA
KNPSDPR	R	V	7	[{'location': 0, 'monoisotopicMassDelta': 229.1629, 'name': 'TMT6plex'}, {'location': 1, 'monoisotopicMassDelta': 229.1629, 'name': 'TMT6plex'}]	1	2	2	Pat_105_5.12193.12193.2	1270.74	0	37.3888	33.4332	0	7.78105	FALSE	0.0624859	0.0655102	0.00932638	104865	52577.1	81750.6	104277	48902	65054	ENSG00000149809	1	pat105	NA	NA	NA	NA	NA	NA	NA	NA	NA
TANPPK	R	K	6	[{'location': 0, 'monoisotopicMassDelta': 229.1629, 'name': 'TMT6plex'}, {'location': 6, 'monoisotopicMassDelta': 229.1629, 'name': 'TMT6plex'}]	0	2	2	Pat_105_5.18157.18157.2	1084.66	0	52.2447	51.471	0	4.72676	FALSE	0.0622302	0.0655102	0.00932638	725282	1.14269e+06	894848	695503	1.18793e+06	793423	ENSG00000213639	1	pat105	NA	NA	NA	NA	NA	NA	NA	NA	NA
ISQSQK	R	E	6	[{'location': 0, 'monoisotopicMassDelta': 229.1629, 'name': 'TMT6plex'}, {'location': 6, 'monoisotopicMassDelta': 229.1629, 'name': 'TMT6plex'}]	0	1	2	Pat_105_5.19709.19709.2	1147.7	0	56.0451	57.9188	0	5.84986	FALSE	0.0620178	0.0655102	0.00932638	354744	193292	212214	321425	178885	202454	ENSG00000108312	1	pat105	NA	NA	NA	NA	NA	NA	NA	NA	NA
GGANIK	K	K	6	[{'location': 0, 'monoisotopicMassDelta': 229.1629, 'name': 'TMT6plex'}, {'location': 6, 'monoisotopicMassDelta': 229.1629, 'name': 'TMT6plex'}]	0	2	2	Pat_105_5.20860.20860.2	1016.64	0	58.8473	63.1052	0	3.06185	FALSE	0.0622924	0.0655102	0.00932638	880628	1.83026e+06	1.60678e+06	769113	1.61371e+06	1.52294e+06	ENSG00000115677	1	pat105	NA	NA	NA	NA	NA	NA	NA	NA	NA
LEEYKK	R	E	6	[{'location': 0, 'monoisotopicMassDelta': 229.1629, 'name': 'TMT6plex'}, {'location': 5, 'monoisotopicMassDelta': 229.1629, 'name': 'TMT6plex'}, {'location': 6, 'monoisotopicMassDelta': 229.1629, 'name': 'TMT6plex'}]	1	2	2	Pat_105_5.36549.36549.2	1495.92	0	97.5347	91.1053	0	9.05783	FALSE	0.0622365	0.0655102	0.00932638	164366	168809	440283	162868	170158	392301	ENSG00000250317	1	pat105	NA	NA	NA	NA	NA	NA	NA	NA	NA
EPMNPIK	K	Q	7	[{'location': 0, 'monoisotopicMassDelta': 229.1629, 'name': 'TMT6plex'}, {'location': 3, 'monoisotopicMassDelta': 15.99491463, 'name': 'Oxidation'}, {'location': 7, 'monoisotopicMassDelta': 229.1629, 'name': 'TMT6plex'}]	0	2	3	Pat_105_5.39782.39782.3	1301.74	0	105.425	93.3849	0	3.44622	FALSE	0.0626454	0.0655102	0.00932638	221806	202658	365592	225782	215920	358752	ENSG00000138777	1	pat105	NA	NA	NA	NA	NA	NA	NA	NA	NA
NGVLEEAIIATILK	K	E	14	[{'location': 0, 'monoisotopicMassDelta': 229.1629, 'name': 'TMT6plex'}, {'location': 14, 'monoisotopicMassDelta': 229.1629, 'name': 'TMT6plex'}]	0	1	3	Pat_105_5.69778.69778.3	1941.19	0	182.273	185.418	2	-1.72629	FALSE	0.0622323	0.0655102	0.00932638	70047.7	46932.2	37933.7	68853.9	50431.8	35845	ENSG00000198648	1	pat105	NA	NA	NA	NA	NA	NA	NA	NA	NA
LISQQK	K	A	6	[{'location': 0, 'monoisotopicMassDelta': 229.1629, 'name': 'TMT6plex'}, {'location': 6, 'monoisotopicMassDelta': 229.1629, 'name': 'TMT6plex'}]	0	4	2	Pat_105_6.32675.32675.2	1173.75	0	94.6744	90.7354	0	6.96803	FALSE	0.0625532	0.0655102	0.00932638	2.2684e+06	1.8178e+06	1.8206e+06	2.01531e+06	1.62339e+06	1.5302e+06	ENSG00000135624	1	pat105	NA	NA	NA	NA	NA	NA	NA	NA	NA
GNGLIK	R	V	6	[{'location': 0, 'monoisotopicMassDelta': 229.1629, 'name': 'TMT6plex'}, {'location': 6, 'monoisotopicMassDelta': 229.1629, 'name': 'TMT6plex'}]	0	1	2	Pat_105_6.32789.32789.2	1058.69	0	94.9558	89.4519	0	3.92032	FALSE	0.0622438	0.0655102	0.00932638	4.61002e+06	3.17843e+06	4635821	4.4671e+06	3224619	3.9512e+06	ENSG00000105193	1	pat105	NA	NA	NA	NA	NA	NA	NA	NA	NA
VQESLKK	K	Q	7	[{'location': 0, 'monoisotopicMassDelta': 229.1629, 'name': 'TMT6plex'}, {'location': 6, 'monoisotopicMassDelta': 229.1629, 'name': 'TMT6plex'}, {'location': 7, 'monoisotopicMassDelta': 229.1629, 'name': 'TMT6plex'}]	1	1	3	Pat_105_6.33965.33965.3	1517.97	0	97.8134	89.7541	0	3.49812	FALSE	0.0625265	0.0655102	0.00932638	2.14361e+06	1.20364e+06	1.77412e+06	1.91615e+06	1.17814e+06	1.59544e+06	ENSG00000170248	1	pat105	NA	NA	NA	NA	NA	NA	NA	NA	NA
ELFLGK	K	I	6	[{'location': 0, 'monoisotopicMassDelta': 229.1629, 'name': 'TMT6plex'}, {'location': 6, 'monoisotopicMassDelta': 229.1629, 'name': 'TMT6plex'}]	0	3	2	Pat_105_6.47526.47526.2	1163.73	0	131.216	135.024	0	7.44758	FALSE	0.0627219	0.0655102	0.00932638	2.48492e+06	1.15279e+06	1.98234e+06	2.25516e+06	1.11235e+06	1.82719e+06	ENSG00000177646	1	pat105	NA	NA	NA	NA	NA	NA	NA	NA	NA
HQRVHTGMK	R	P	9	[{'location': 0, 'monoisotopicMassDelta': 229.1629, 'name': 'TMT6plex'}, {'location': 8, 'monoisotopicMassDelta': 15.99491463, 'name': 'Oxidation'}, {'location': 9, 'monoisotopicMassDelta': 229.1629, 'name': 'TMT6plex'}]	1	1	3	Pat_105_7.21554.21554.3	1566.88	0	60.631	25.0004	0	6.31043	FALSE	0.0626303	0.0655102	0.00932638	561045	510293	652984	580260	505412	598479	ENSG00000251369	1	pat105	NA	NA	NA	NA	NA	NA	NA	NA	NA
IAQVAK	K	I	6	[{'location': 0, 'monoisotopicMassDelta': 229.1629, 'name': 'TMT6plex'}, {'location': 6, 'monoisotopicMassDelta': 229.1629, 'name': 'TMT6plex'}]	0	4	2	Pat_105_7.25373.25373.2	1086.72	0	69.8744	90.4377	0	2.24659	FALSE	0.0624822	0.0655102	0.00932638	7.53666e+06	9042575	1.15057e+07	7392167	9.37875e+06	1.06067e+07	ENSG00000107566	1	pat105	NA	NA	NA	NA	NA	NA	NA	NA	NA
KFEQLK	R	Q	6	[{'location': 0, 'monoisotopicMassDelta': 229.1629, 'name': 'TMT6plex'}, {'location': 1, 'monoisotopicMassDelta': 229.1629, 'name': 'TMT6plex'}, {'location': 6, 'monoisotopicMassDelta': 229.1629, 'name': 'TMT6plex'}]	1	3	2	Pat_105_7.28692.28692.2	1478.94	0	77.9194	106.311	0	8.41897	FALSE	0.0624972	0.0655102	0.00932638	9.24849e+06	4.50367e+06	8.12071e+06	8.3478e+06	4.19227e+06	7.1665e+06	ENSG00000090621	1	pat105	NA	NA	NA	NA	NA	NA	NA	NA	NA
VLTNFK	K	S	6	[{'location': 0, 'monoisotopicMassDelta': 229.1629, 'name': 'TMT6plex'}, {'location': 6, 'monoisotopicMassDelta': 229.1629, 'name': 'TMT6plex'}]	0	1	2	Pat_105_7.38537.38537.2	1178.74	0	101.918	116.846	0	4.97087	FALSE	0.0625186	0.0655102	0.00932638	1.22095e+06	1.39512e+06	922134	1.18762e+06	1.45834e+06	822552	ENSG00000136950	1	pat105	NA	NA	NA	NA	NA	NA	NA	NA	NA
KEFPGLAGVK	K	I	10	[{'location': 0, 'monoisotopicMassDelta': 229.1629, 'name': 'TMT6plex'}, {'location': 1, 'monoisotopicMassDelta': 229.1629, 'name': 'TMT6plex'}, {'location': 10, 'monoisotopicMassDelta': 229.1629, 'name': 'TMT6plex'}]	1	2	3	Pat_105_7.42057.42057.3	1732.09	0	110.57	126.75	1	2.25692	FALSE	0.0626753	0.0655102	0.00932638	2.4141e+06	7.34978e+06	2.22362e+06	2.1877e+06	7.68509e+06	1.93458e+06	ENSG00000239264	1	pat105	NA	NA	NA	NA	NA	NA	NA	NA	NA
GAIDAK	K	V	6	[{'location': 0, 'monoisotopicMassDelta': 229.1629, 'name': 'TMT6plex'}, {'location': 6, 'monoisotopicMassDelta': 229.1629, 'name': 'TMT6plex'}]	0	21	2	TMT_Eoso_1.17988.17988.2	1031.64	0	46.4594	70.1492	0	2.83984	FALSE	0.0424832	0.0539552	0.00932369	1.46141e+07	2.80095e+07	3.10053e+07	1.21924e+07	2.85073e+07	2.81539e+07	ENSG00000196924	1	pat77	NA	NA	NA	NA	NA	NA	NA	NA	NA
STLTSR	K	G	6	[{'location': 0, 'monoisotopicMassDelta': 229.1629, 'name': 'TMT6plex'}]	0	11	2	TMT_Eoso_1.5053.5053.2	892.518	0	14.6002	42.529	0	-0.205156	FALSE	0.042434	0.0539552	0.00932369	1.12572e+08	5.09773e+07	5.99556e+07	1.06119e+08	5.07649e+07	5.59614e+07	ENSG00000124440	1	pat77	NA	NA	NA	NA	NA	NA	NA	NA	NA
HQAVTR	R	K	6	[{'location': 0, 'monoisotopicMassDelta': 229.1629, 'name': 'TMT6plex'}]	0	2	2	TMT_Eoso_2.2062.2062.2	939.545	0	7.02711	12.0919	0	1.23429	FALSE	0.0424136	0.0539552	0.00932369	87081	51960.4	49895.2	78493	47990.5	44374.3	ENSG00000196235	1	pat77	NA	NA	NA	NA	NA	NA	NA	NA	NA
AGVMCK	K	L	6	[{'location': 0, 'monoisotopicMassDelta': 229.1629, 'name': 'TMT6plex'}, {'location': 5, 'monoisotopicMassDelta': 57.021463735, 'name': 'Carbamidomethyl'}, {'location': 6, 'monoisotopicMassDelta': 229.1629, 'name': 'TMT6plex'}]	0	3	2	TMT_Eoso_2.22628.22628.2	1122.63	0	57.7677	74.6019	0	2.82714	FALSE	0.0425071	0.0539552	0.00932369	1.10183e+06	1.2507e+06	721028	990452	1.17417e+06	683942	ENSG00000136237	1	pat77	NA	NA	NA	NA	NA	NA	NA	NA	NA
VEAKPK	K	K	6	[{'location': 0, 'monoisotopicMassDelta': 229.1629, 'name': 'TMT6plex'}, {'location': 4, 'monoisotopicMassDelta': 229.1629, 'name': 'TMT6plex'}, {'location': 6, 'monoisotopicMassDelta': 229.1629, 'name': 'TMT6plex'}]	0	4	3	TMT_Eoso_2.23456.23456.3	1357.89	0	59.8188	71.5127	0	0.47196	FALSE	0.0426081	0.0539552	0.00932369	1.17705e+07	6.70323e+06	8.55291e+06	1.13349e+07	7.47204e+06	8.10203e+06	ENSG00000205581	1	pat77	NA	NA	NA	NA	NA	NA	NA	NA	NA
SKEIEAK	K	I	7	[{'location': 0, 'monoisotopicMassDelta': 229.1629, 'name': 'TMT6plex'}, {'location': 2, 'monoisotopicMassDelta': 229.1629, 'name': 'TMT6plex'}, {'location': 7, 'monoisotopicMassDelta': 229.1629, 'name': 'TMT6plex'}]	1	7	3	TMT_Eoso_2.27451.27451.3	1490.93	0	69.7882	77.1165	0	3.13173	FALSE	0.0423865	0.0539552	0.00932369	1.20075e+06	927534	1.12318e+06	1.06593e+06	752535	1.00442e+06	ENSG00000170606	1	pat77	NA	NA	NA	NA	NA	NA	NA	NA	NA
LLTSHK	K	R	6	[{'location': 0, 'monoisotopicMassDelta': 229.1629, 'name': 'TMT6plex'}, {'location': 6, 'monoisotopicMassDelta': 229.1629, 'name': 'TMT6plex'}]	0	2	3	TMT_Eoso_2.32594.32594.3	1155.74	0	82.6837	85.2116	0	2.77255	FALSE	0.042687	0.0539552	0.00932369	319337	166472	164458	303180	145022	165687	ENSG00000130826	1	pat77	NA	NA	NA	NA	NA	NA	NA	NA	NA
VLGSQEAK	R	A	8	[{'location': 0, 'monoisotopicMassDelta': 229.1629, 'name': 'TMT6plex'}, {'location': 8, 'monoisotopicMassDelta': 229.1629, 'name': 'TMT6plex'}]	0	1	2	TMT_Eoso_2.33821.33821.2	1288.78	0	85.7749	87.0488	0	8.9035	FALSE	0.0425783	0.0539552	0.00932369	68950.7	72745.7	64637.1	65990	75834.5	61346	ENSG00000173442	1	pat77	NA	NA	NA	NA	NA	NA	NA	NA	NA
LSALESR	R	V	7	[{'location': 0, 'monoisotopicMassDelta': 229.1629, 'name': 'TMT6plex'}]	0	6	2	TMT_Eoso_2.38346.38346.2	1003.59	0	97.1348	81.0311	0	2.4935	FALSE	0.0425106	0.0539552	0.00932369	1.16857e+06	655615	928682	1.06379e+06	609440	832935	ENSG00000143924	1	pat77	NA	NA	NA	NA	NA	NA	NA	NA	NA
AAELER	K	K	6	[{'location': 0, 'monoisotopicMassDelta': 229.1629, 'name': 'TMT6plex'}]	0	2	2	TMT_Eoso_2.9684.9684.2	916.518	0	25.9093	54.3501	0	-0.599351	FALSE	0.0426405	0.0539552	0.00932369	2.97473e+06	1.37582e+06	2.51487e+06	2.83559e+06	1.41755e+06	2.27308e+06	ENSG00000140497	1	pat77	NA	NA	NA	NA	NA	NA	NA	NA	NA
HGDATDVR	R	G	8	[{'location': 0, 'monoisotopicMassDelta': 229.1629, 'name': 'TMT6plex'}]	0	1	3	TMT_Eoso_3.2882.2882.3	1098.56	0	8.21422	18.0346	2	1.61656	FALSE	0.0424203	0.0539552	0.00932369	89469.4	36481.8	37945	81016.5	34436.4	35755.6	ENSG00000169398	1	pat77	NA	NA	NA	NA	NA	NA	NA	NA	NA
TLLLQGHHDK	R	V	10	[{'location': 0, 'monoisotopicMassDelta': 229.1629, 'name': 'TMT6plex'}, {'location': 10, 'monoisotopicMassDelta': 229.1629, 'name': 'TMT6plex'}]	0	1	4	TMT_Eoso_3.57966.57966.4	1618.96	0	99.6166	98.5296	0	-0.150801	FALSE	0.0425454	0.0539552	0.00932369	92287.9	51213.8	60368.4	73984.1	50983.1	51169.8	ENSG00000085449	1	pat77	NA	NA	NA	NA	NA	NA	NA	NA	NA
QSEDTNTESK	K	E	10	[{'location': 0, 'monoisotopicMassDelta': 229.1629, 'name': 'TMT6plex'}, {'location': 10, 'monoisotopicMassDelta': 229.1629, 'name': 'TMT6plex'}]	0	1	2	TMT_Eoso_3.6676.6676.2	1595.8	0	14.6949	36.8874	0	8.26141	FALSE	0.0425736	0.0539552	0.00932369	13965	21425.3	8178.55	13340	24690.7	3413.02	ENSG00000108848	1	pat77	NA	NA	NA	NA	NA	NA	NA	NA	NA
MAALEAK	K	I	7	[{'location': 0, 'monoisotopicMassDelta': 229.1629, 'name': 'TMT6plex'}, {'location': 7, 'monoisotopicMassDelta': 229.1629, 'name': 'TMT6plex'}]	0	1	2	TMT_Eoso_3.68578.68578.2	1190.71	0	115.194	102.824	2	7.89889	FALSE	0.042683	0.0539552	0.00932369	461134	449614	448245	430723	420264	455700	ENSG00000138385	1	pat77	NA	NA	NA	NA	NA	NA	NA	NA	NA
LGVEFDETTADDRK	K	V	14	[{'location': 0, 'monoisotopicMassDelta': 229.1629, 'name': 'TMT6plex'}, {'location': 14, 'monoisotopicMassDelta': 229.1629, 'name': 'TMT6plex'}]	1	1	3	TMT_Eoso_3.74023.74023.3	2053.07	0	122.998	113.074	0	3.47826	FALSE	0.0425489	0.0539552	0.00932369	0	0	0	0	0	0	ENSG00000121769	1	pat77	NA	NA	NA	NA	NA	NA	NA	NA	NA
YYYIPQYK	K	N	8	[{'location': 0, 'monoisotopicMassDelta': 229.1629, 'name': 'TMT6plex'}, {'location': 8, 'monoisotopicMassDelta': 229.1629, 'name': 'TMT6plex'}]	0	2	2	TMT_Eoso_3.77790.77790.2	1594.88	0	128.408	127.667	0	-8.49581	FALSE	0.0422668	0.0539552	0.00932369	172502	192689	210465	220737	186812	243437	ENSG00000164182	1	pat77	NA	NA	NA	NA	NA	NA	NA	NA	NA
QALAQISLPR	R	I	10	[{'location': 0, 'monoisotopicMassDelta': 229.1629, 'name': 'TMT6plex'}]	0	3	3	TMT_Eoso_3.80878.80878.3	1324.8	0	132.846	115.589	0	-1.52035	FALSE	0.0425312	0.0539552	0.00932369	520251	594321	374872	496459	595620	386824	ENSG00000005381	1	pat77	NA	NA	NA	NA	NA	NA	NA	NA	NA
YESSEIR	K	L	7	[{'location': 0, 'monoisotopicMassDelta': 229.1629, 'name': 'TMT6plex'}]	0	2	2	TMT_Eoso_5.13855.13855.2	1111.57	0	28.062	54.5919	0	-9.11488	FALSE	0.0425997	0.0539552	0.00932369	116807	134085	155441	102052	123945	152019	ENSG00000184164	1	pat77	NA	NA	NA	NA	NA	NA	NA	NA	NA
GELDLTGAK	R	Q	9	[{'location': 0, 'monoisotopicMassDelta': 229.1629, 'name': 'TMT6plex'}, {'location': 9, 'monoisotopicMassDelta': 229.1629, 'name': 'TMT6plex'}]	0	1	2	TMT_Eoso_5.69691.69691.2	1360.8	0	120.094	104.646	1	2.91757	FALSE	0.0422844	0.0539552	0.00932369	176973	162992	151327	172529	142089	151949	ENSG00000188342	1	pat77	NA	NA	NA	NA	NA	NA	NA	NA	NA
DGFVALSK	K	A	8	[{'location': 0, 'monoisotopicMassDelta': 229.1629, 'name': 'TMT6plex'}, {'location': 8, 'monoisotopicMassDelta': 229.1629, 'name': 'TMT6plex'}]	0	1	2	TMT_Eoso_5.75870.75870.2	1293.77	0	129.043	124.602	0	7.45384	FALSE	0.0422903	0.0539552	0.00932369	627399	408402	488511	596435	392622	505491	ENSG00000079785	1	pat77	NA	NA	NA	NA	NA	NA	NA	NA	NA
LGLNCAIYATIPVYK	K	M	15	[{'location': 0, 'monoisotopicMassDelta': 229.1629, 'name': 'TMT6plex'}, {'location': 5, 'monoisotopicMassDelta': 57.021463735, 'name': 'Carbamidomethyl'}, {'location': 15, 'monoisotopicMassDelta': 229.1629, 'name': 'TMT6plex'}]	0	1	3	TMT_Eoso_6.104921.104921.3	2153.23	0	171.482	193.284	1	-3.6269	FALSE	0.0425878	0.0539552	0.00932369	0	0	0	0	0	0	ENSG00000165934	1	pat77	NA	NA	NA	NA	NA	NA	NA	NA	NA
LLDLELAPSASVVLLPAGR	K	P	19	[{'location': 0, 'monoisotopicMassDelta': 229.1629, 'name': 'TMT6plex'}]	0	2	3	TMT_Eoso_6.109414.109414.3	2162.29	0	177.995	218.777	0	0.931495	FALSE	0.0424663	0.0539552	0.00932369	0	0	0	0	0	0	ENSG00000144224	1	pat77	NA	NA	NA	NA	NA	NA	NA	NA	NA
YQYQNR	K	R	6	[{'location': 0, 'monoisotopicMassDelta': 229.1629, 'name': 'TMT6plex'}]	0	2	2	TMT_Eoso_6.6890.6890.2	1099.56	0	16.1523	30.4399	1	0.169194	FALSE	0.0424145	0.0539552	0.00932369	281699	282468	203757	282184	234390	203716	ENSG00000114209	1	pat77	NA	NA	NA	NA	NA	NA	NA	NA	NA
VLVNTKPQEMGTEK	K	V	14	[{'location': 0, 'monoisotopicMassDelta': 229.1629, 'name': 'TMT6plex'}, {'location': 6, 'monoisotopicMassDelta': 229.1629, 'name': 'TMT6plex'}, {'location': 14, 'monoisotopicMassDelta': 229.1629, 'name': 'TMT6plex'}]	0	1	3	TMT_Eoso_6.83067.83067.3	2260.31	0	139.397	129.676	0	3.64541	FALSE	0.0423202	0.0539552	0.00932369	0	0	0	0	0	0	ENSG00000043514	1	pat77	NA	NA	NA	NA	NA	NA	NA	NA	NA
VDAILNR	K	I	7	[{'location': 0, 'monoisotopicMassDelta': 229.1629, 'name': 'TMT6plex'}]	0	11	2	TMT_Eoso_7.46256.46256.2	1028.62	0	115.075	95.7904	0	1.06807	FALSE	0.0425616	0.0539552	0.00932369	7.03598e+06	1.69475e+07	9.06234e+06	6.5194e+06	1.64349e+07	8.32441e+06	ENSG00000163359	1	pat77	NA	NA	NA	NA	NA	NA	NA	NA	NA
FGDFVLK	K	S	7	[{'location': 0, 'monoisotopicMassDelta': 229.1629, 'name': 'TMT6plex'}, {'location': 7, 'monoisotopicMassDelta': 229.1629, 'name': 'TMT6plex'}]	0	1	2	TMT_Eoso_7.65169.65169.2	1282.77	0	156.367	162.718	0	5.51937	FALSE	0.042379	0.0539552	0.00932369	132836	89101	72771.1	122822	82141.3	69937.9	ENSG00000114491	1	pat77	NA	NA	NA	NA	NA	NA	NA	NA	NA
DCPIKEEK	K	G	8	[{'location': 0, 'monoisotopicMassDelta': 229.1629, 'name': 'TMT6plex'}, {'location': 2, 'monoisotopicMassDelta': 57.021463735, 'name': 'Carbamidomethyl'}, {'location': 5, 'monoisotopicMassDelta': 229.1629, 'name': 'TMT6plex'}, {'location': 8, 'monoisotopicMassDelta': 229.1629, 'name': 'TMT6plex'}]	1	1	3	TMT_Eoso_8.38904.38904.3	1704.97	0	100.931	80.165	0	4.61799	FALSE	0.0424733	0.0539552	0.00932369	247959	225735	257428	236051	230599	223486	ENSG00000196396	1	pat77	NA	NA	NA	NA	NA	NA	NA	NA	NA
VASATK	R	I	6	[{'location': 0, 'monoisotopicMassDelta': 229.1629, 'name': 'TMT6plex'}, {'location': 6, 'monoisotopicMassDelta': 229.1629, 'name': 'TMT6plex'}]	0	6	2	TMT_Eoso_9.13056.13056.2	1033.65	0	35.334	60.2771	0	0.118096	FALSE	0.0426093	0.0539552	0.00932369	1.40443e+06	845129	1.15857e+06	1.23365e+06	831799	1.08157e+06	ENSG00000079739	1	pat77	NA	NA	NA	NA	NA	NA	NA	NA	NA
TDSFVGGR	R	W	8	[{'location': 0, 'monoisotopicMassDelta': 229.1629, 'name': 'TMT6plex'}]	0	2	2	TMT_Eoso_9.15570.15570.2	1066.56	0	40.7473	64.3716	1	-0.855641	FALSE	0.0425241	0.0539552	0.00932369	214604	302110	366458	194021	295933	336866	ENSG00000112294	1	pat77	NA	NA	NA	NA	NA	NA	NA	NA	NA
TCSNVNWAR	K	R	9	[{'location': 0, 'monoisotopicMassDelta': 229.1629, 'name': 'TMT6plex'}, {'location': 2, 'monoisotopicMassDelta': 57.021463735, 'name': 'Carbamidomethyl'}]	0	3	2	TMT_Eoso_9.18445.18445.2	1335.66	0	47.1764	68.3617	0	6.03197	FALSE	0.0423271	0.0539552	0.00932369	47424.5	36395.2	43315.7	45824.3	35641.3	40106.4	ENSG00000132485	1	pat77	NA	NA	NA	NA	NA	NA	NA	NA	NA
TFEQVK	K	A	6	[{'location': 0, 'monoisotopicMassDelta': 229.1629, 'name': 'TMT6plex'}, {'location': 6, 'monoisotopicMassDelta': 229.1629, 'name': 'TMT6plex'}]	0	1	2	TMT_Eoso_9.39128.39128.2	1208.72	0	100.924	93.0981	0	6.26148	FALSE	0.0424098	0.0539552	0.00932369	323067	138728	148580	288521	139155	142378	ENSG00000197142	1	pat77	NA	NA	NA	NA	NA	NA	NA	NA	NA
LLPSAPQTLPDGPLASPAR	R	V	19	[{'location': 0, 'monoisotopicMassDelta': 229.1629, 'name': 'TMT6plex'}]	0	1	3	TMT_Eoso_9.69055.69055.3	2129.2	0	159.778	156.425	0	6.87977	FALSE	0.0424223	0.0539552	0.00932369	0	0	0	0	0	0	ENSG00000148396	1	pat77	NA	NA	NA	NA	NA	NA	NA	NA	NA
GPPPTDPYGRPPPYDR	R	G	16	[{'location': 0, 'monoisotopicMassDelta': 229.1629, 'name': 'TMT6plex'}]	0	2	3	Pat_67_3.36564.36564.3	2010.02	0	94.0998	88.532	1	9.14148	FALSE	0.0577095	0.036357	0.00919707	15019.7	24977.7	141500	455858	11339.8	117391	ENSG00000111605	1	pat67	NA	NA	NA	NA	NA	NA	NA	NA	NA
NTLPTK	K	E	6	[{'location': 0, 'monoisotopicMassDelta': 229.1629, 'name': 'TMT6plex'}, {'location': 6, 'monoisotopicMassDelta': 229.1629, 'name': 'TMT6plex'}]	0	5	3	Pat_67_6.57503.57503.3	1130.71	0	180.462	92.1162	0	5.18205	FALSE	0.0576824	0.0362901	0.00919707	2937.23	130447	1.21522e+07	32071543	122786	1.25503e+06	ENSG00000034510	1	pat67	NA	NA	NA	NA	NA	NA	NA	NA	NA
AEVDLR	R	D	6	[{'location': 0, 'monoisotopicMassDelta': 229.1629, 'name': 'TMT6plex'}]	0	1	2	Pat_67_1.23750.23750.2	930.534	0	65.2484	88.2489	0	1.31183	FALSE	0.0576812	0.0362871	0.00919707	64911.8	100705	205981	1.30345e+06	14016.5	205682	ENSG00000156675	1	pat67	NA	NA	NA	NA	NA	NA	NA	NA	NA
LKEDFR	K	L	6	[{'location': 0, 'monoisotopicMassDelta': 229.1629, 'name': 'TMT6plex'}, {'location': 2, 'monoisotopicMassDelta': 229.1629, 'name': 'TMT6plex'}]	1	1	3	Pat_67_5.35186.35186.3	1264.75	0	92.3316	99.3467	0	1.59253	FALSE	0.0576417	0.03619	0.00919707	14400.5	22800.7	233098	1.90058e+06	11615.8	101708	ENSG00000197930	1	pat67	NA	NA	NA	NA	NA	NA	NA	NA	NA
ITEATK	R	T	6	[{'location': 0, 'monoisotopicMassDelta': 229.1629, 'name': 'TMT6plex'}, {'location': 6, 'monoisotopicMassDelta': 229.1629, 'name': 'TMT6plex'}]	0	3	2	Pat_67_4.28766.28766.2	1119.69	0	76.0037	91.3241	0	4.25184	FALSE	0.0575685	0.0360096	0.00919707	118546	266171	6.68488e+06	2.24105e+07	79230.6	809204	ENSG00000113889	1	pat67	NA	NA	NA	NA	NA	NA	NA	NA	NA
EEPLDK	R	S	6	[{'location': 0, 'monoisotopicMassDelta': 229.1629, 'name': 'TMT6plex'}, {'location': 6, 'monoisotopicMassDelta': 229.1629, 'name': 'TMT6plex'}]	0	1	2	Pat_67_1.31623.31623.2	1187.68	0	84.5031	90.4009	0	6.16683	FALSE	0.0574812	0.0357944	0.00919707	81662.9	185283	238956	2.15137e+06	34814.4	272456	ENSG00000130702	1	pat67	NA	NA	NA	NA	NA	NA	NA	NA	NA
SDLTVK	R	E	6	[{'location': 0, 'monoisotopicMassDelta': 229.1629, 'name': 'TMT6plex'}, {'location': 6, 'monoisotopicMassDelta': 229.1629, 'name': 'TMT6plex'}]	0	3	2	Pat_67_4.33807.33807.2	1119.69	0	88.211	102.672	0	1.19924	FALSE	0.0574807	0.0357931	0.00919707	83923.3	167749	2.01621e+06	6.99959e+06	83779	498117	ENSG00000090054	1	pat67	NA	NA	NA	NA	NA	NA	NA	NA	NA
MRQEHR	K	N	6	[{'location': 0, 'monoisotopicMassDelta': 229.1629, 'name': 'TMT6plex'}]	1	4	3	Pat_67_3.2973.2973.3	1084.58	0	11.483	11.9203	1	0.818701	FALSE	0.0573743	0.0355311	0.00919707	2612.9	5528.02	47316.6	136474	3529.92	18205.2	ENSG00000110367	1	pat67	NA	NA	NA	NA	NA	NA	NA	NA	NA
KEEAAAR	K	G	7	[{'location': 0, 'monoisotopicMassDelta': 229.1629, 'name': 'TMT6plex'}, {'location': 1, 'monoisotopicMassDelta': 229.1629, 'name': 'TMT6plex'}]	1	2	3	Pat_67_3.10770.10770.3	1231.73	0	31.1867	55.5388	0	3.19613	FALSE	0.0573303	0.0354226	0.00919707	92199.6	130182	647734	1.73422e+06	69302.1	452056	ENSG00000167962	1	pat67	NA	NA	NA	NA	NA	NA	NA	NA	NA
VTSGTK	R	M	6	[{'location': 0, 'monoisotopicMassDelta': 229.1629, 'name': 'TMT6plex'}, {'location': 6, 'monoisotopicMassDelta': 229.1629, 'name': 'TMT6plex'}]	0	5	2	Pat_67_5.18161.18161.2	1049.65	0	51.0895	78.0903	0	1.62815	FALSE	0.0572826	0.0353051	0.00919707	157929	275709	3.38952e+06	1.10281e+07	74167.3	618761	ENSG00000086598	1	pat67	NA	NA	NA	NA	NA	NA	NA	NA	NA
YMPPEEGPYK	R	V	10	[{'location': 0, 'monoisotopicMassDelta': 229.1629, 'name': 'TMT6plex'}, {'location': 10, 'monoisotopicMassDelta': 229.1629, 'name': 'TMT6plex'}]	0	1	3	Pat_67_4.42843.42843.3	1667.86	0	110.123	105.457	0	4.50116	FALSE	0.05726	0.0352493	0.00919707	106115	256091	1.49066e+06	2.68247e+06	76901.5	300845	ENSG00000128591	1	pat67	NA	NA	NA	NA	NA	NA	NA	NA	NA
TEATKR	K	L	6	[{'location': 0, 'monoisotopicMassDelta': 229.1629, 'name': 'TMT6plex'}, {'location': 5, 'monoisotopicMassDelta': 229.1629, 'name': 'TMT6plex'}]	1	3	3	Pat_67_4.9276.9276.3	1162.71	0	28.3168	49.2705	-1	1.44106	FALSE	0.0572152	0.035139	0.00919707	20999.5	63910.1	1.5525e+06	6.5988e+06	24328.3	146802	ENSG00000197879	1	pat67	NA	NA	NA	NA	NA	NA	NA	NA	NA
EQLDPK	K	P	6	[{'location': 0, 'monoisotopicMassDelta': 229.1629, 'name': 'TMT6plex'}, {'location': 6, 'monoisotopicMassDelta': 229.1629, 'name': 'TMT6plex'}]	0	4	3	Pat_67_3.33719.33719.3	1186.7	0	87.0834	88.4035	0	2.93167	FALSE	0.0572035	0.0351101	0.00919707	19835.3	33870.8	64954.4	296725	12866	70063.3	ENSG00000128606	1	pat67	NA	NA	NA	NA	NA	NA	NA	NA	NA
TIAEERLR	R	Q	8	[{'location': 0, 'monoisotopicMassDelta': 229.1629, 'name': 'TMT6plex'}]	1	1	3	Pat_67_3.26423.26423.3	1215.71	0	69.2367	86.7496	0	1.20492	FALSE	0.0571987	0.0350984	0.00919707	8880.37	17053.9	122527	331269	9583.15	49336.5	ENSG00000145715	1	pat67	NA	NA	NA	NA	NA	NA	NA	NA	NA
EGDDDR	R	T	6	[{'location': 0, 'monoisotopicMassDelta': 229.1629, 'name': 'TMT6plex'}]	0	1	2	Pat_67_FT.40406.40406.2	934.419	0	140.352	37.3672	0	4.89891	FALSE	0.0571694	0.0350261	0.00919707	7176.92	17763.3	94320.3	275435	6404.64	52423	ENSG00000120885	1	pat67	NA	NA	NA	NA	NA	NA	NA	NA	NA
NLANTANPR	R	G	9	[{'location': 0, 'monoisotopicMassDelta': 229.1629, 'name': 'TMT6plex'}]	0	1	2	Pat_67_5.17687.17687.2	1198.66	0	49.9445	78.5153	0	-1.93494	FALSE	0.057131	0.0349317	0.00919707	14977	14243.5	250677	484284	9535.58	40175.5	ENSG00000143079	1	pat67	NA	NA	NA	NA	NA	NA	NA	NA	NA
AEIQIR	R	I	6	[{'location': 0, 'monoisotopicMassDelta': 229.1629, 'name': 'TMT6plex'}]	0	7	2	Pat_67_3.30805.30805.2	957.581	0	79.938	94.9875	0	2.48582	FALSE	0.0570678	0.034776	0.00919707	3.97106e+06	7.80468e+06	7.97851e+06	2.48347e+07	818870	6.92876e+06	ENSG00000099624	1	pat67	NA	NA	NA	NA	NA	NA	NA	NA	NA
FHLEYR	K	K	6	[{'location': 0, 'monoisotopicMassDelta': 229.1629, 'name': 'TMT6plex'}]	0	1	3	Pat_67_5.34336.34336.3	1092.59	0	90.2786	83.4661	0	2.849	FALSE	0.05705	0.0347321	0.00919707	7010.69	9039.6	217165	856925	0	30467.1	ENSG00000135636	1	pat67	NA	NA	NA	NA	NA	NA	NA	NA	NA
DTEQLRR	R	S	7	[{'location': 0, 'monoisotopicMassDelta': 229.1629, 'name': 'TMT6plex'}]	1	1	3	Pat_67_2.9100.9100.3	1145.64	0	27.8611	54.6234	0	1.1188	FALSE	0.0569559	0.0345002	0.00919707	52424.1	101125	257294	689572	43933.3	337924	ENSG00000143375	1	pat67	NA	NA	NA	NA	NA	NA	NA	NA	NA
DIQSLPQK	R	A	8	[{'location': 0, 'monoisotopicMassDelta': 229.1629, 'name': 'TMT6plex'}, {'location': 8, 'monoisotopicMassDelta': 229.1629, 'name': 'TMT6plex'}]	0	1	3	Pat_67_4.42806.42806.3	1385.83	0	110.033	111.495	0	3.4353	FALSE	0.056919	0.0344093	0.00919707	12378.8	23958.3	132538	472545	12643.8	60404.3	ENSG00000103966	1	pat67	NA	NA	NA	NA	NA	NA	NA	NA	NA
RSEDDLR	K	Q	7	[{'location': 0, 'monoisotopicMassDelta': 229.1629, 'name': 'TMT6plex'}]	1	1	3	Pat_67_2.6809.6809.3	1118.59	0	22.0762	53.4989	1	0.302727	FALSE	0.0569074	0.0343806	0.00919707	50105.6	91421.2	81705	190921	33239.9	328716	ENSG00000096696	1	pat67	NA	NA	NA	NA	NA	NA	NA	NA	NA
FLVEEK	R	I	6	[{'location': 0, 'monoisotopicMassDelta': 229.1629, 'name': 'TMT6plex'}, {'location': 6, 'monoisotopicMassDelta': 229.1629, 'name': 'TMT6plex'}]	0	3	2	Pat_67_5.46957.46957.2	1221.74	0	120.872	133.321	0	7.59357	FALSE	0.056894	0.0343477	0.00919707	112220	220162	7.0832e+06	27983331	86769	931031	ENSG00000111667	1	pat67	NA	NA	NA	NA	NA	NA	NA	NA	NA
LSAFRPAPR	K	V	9	[{'location': 0, 'monoisotopicMassDelta': 229.1629, 'name': 'TMT6plex'}]	0	3	2	Pat_67_3.34664.34664.2	1242.74	0	89.4097	104.321	0	-3.43794	FALSE	0.056885	0.0343255	0.00919707	170030	370427	1.24237e+06	3.40166e+06	108232	761448	ENSG00000183010	1	pat67	NA	NA	NA	NA	NA	NA	NA	NA	NA
VAVEPK	R	H	6	[{'location': 0, 'monoisotopicMassDelta': 229.1629, 'name': 'TMT6plex'}, {'location': 6, 'monoisotopicMassDelta': 229.1629, 'name': 'TMT6plex'}]	0	1	2	Pat_67_4.33211.33211.2	1099.7	0	86.7674	98.5893	0	0.222006	FALSE	0.0568572	0.034257	0.00919707	42877.2	106497	705410	2.07214e+06	65396.6	324782	ENSG00000140598	1	pat67	NA	NA	NA	NA	NA	NA	NA	NA	NA
KLPGDDR	K	L	7	[{'location': 0, 'monoisotopicMassDelta': 229.1629, 'name': 'TMT6plex'}, {'location': 1, 'monoisotopicMassDelta': 229.1629, 'name': 'TMT6plex'}]	1	3	3	Pat_67_4.21505.21505.3	1257.74	0	58.4487	73.3065	0	-5.24097	FALSE	0.0568204	0.0341663	0.00919707	50166.2	117412	690540	2.03893e+06	49487.5	398795	ENSG00000130396	1	pat67	NA	NA	NA	NA	NA	NA	NA	NA	NA
HSTVQHSYS	K	-	9	[{'location': 0, 'monoisotopicMassDelta': 229.1629, 'name': 'TMT6plex'}]	0	2	2	Pat_67_2.5274.5274.2	1273.63	0	18.1945	40.6792	0	7.57174	FALSE	0.0567157	0.0339084	0.00919707	6811.43	9470.1	856.707	8917.66	5293.09	14679.4	ENSG00000046604	1	pat67	NA	NA	NA	NA	NA	NA	NA	NA	NA
PPGAPG	R	-	6	[{'location': 0, 'monoisotopicMassDelta': 229.1629, 'name': 'TMT6plex'}]	0	35	2	Pat_67_8.43076.43076.2	723.412	0	163.168	79.3669	1	-9.02367	FALSE	0.0566586	0.0337677	0.00919707	925491	1.27508e+06	1.78352e+06	6.58234e+06	866099	1.94325e+06	ENSG00000155034	1	pat67	NA	NA	NA	NA	NA	NA	NA	NA	NA
KFEPGK	R	L	6	[{'location': 0, 'monoisotopicMassDelta': 229.1629, 'name': 'TMT6plex'}, {'location': 1, 'monoisotopicMassDelta': 229.1629, 'name': 'TMT6plex'}, {'location': 6, 'monoisotopicMassDelta': 229.1629, 'name': 'TMT6plex'}]	1	4	3	Pat_67_6.59823.59823.3	1391.87	0	186.07	94.2265	0	6.57766	FALSE	0.0565571	0.0335176	0.00919707	437272	953759	1.75822e+07	74592518	33903.9	2.01736e+06	ENSG00000130176	1	pat67	NA	NA	NA	NA	NA	NA	NA	NA	NA
RIENAK	K	I	6	[{'location': 0, 'monoisotopicMassDelta': 229.1629, 'name': 'TMT6plex'}, {'location': 6, 'monoisotopicMassDelta': 229.1629, 'name': 'TMT6plex'}]	1	5	3	Pat_67_5.16440.16440.3	1187.74	0	46.9349	67.1004	-1	7.80846	FALSE	0.0565353	0.0334639	0.00919707	57743.6	135494	1.54525e+06	9.88758e+06	56690.7	555713	ENSG00000166226	1	pat67	NA	NA	NA	NA	NA	NA	NA	NA	NA
STVDSK	R	A	6	[{'location': 0, 'monoisotopicMassDelta': 229.1629, 'name': 'TMT6plex'}, {'location': 6, 'monoisotopicMassDelta': 229.1629, 'name': 'TMT6plex'}]	0	1	2	Pat_67_3.15951.15951.2	1093.64	0	43.8248	74.975	0	3.23694	FALSE	0.056401	0.0331329	0.00919707	183632	426412	545280	1499324	59867.4	299291	ENSG00000148358	1	pat67	NA	NA	NA	NA	NA	NA	NA	NA	NA
TREENTK	K	N	7	[{'location': 0, 'monoisotopicMassDelta': 229.1629, 'name': 'TMT6plex'}, {'location': 7, 'monoisotopicMassDelta': 229.1629, 'name': 'TMT6plex'}]	1	2	3	Pat_67_2.7498.7498.3	1334.76	0	23.8183	44.7688	1	2.10567	FALSE	0.0563895	0.0331046	0.00919707	16175.6	29185.2	125084	260222	22898.4	244077	ENSG00000005175	1	pat67	NA	NA	NA	NA	NA	NA	NA	NA	NA
ITGTIV	K	-	6	[{'location': 0, 'monoisotopicMassDelta': 229.1629, 'name': 'TMT6plex'}]	0	4	2	Pat_67_8.18679.18679.2	831.527	0	89.3043	129.054	2	3.23671	FALSE	0.0563845	0.0330921	0.00919707	196729	129531	45855	70609.9	452718	159929	ENSG00000183644	1	pat67	NA	NA	NA	NA	NA	NA	NA	NA	NA
YLMEEDEDAYKKQFSQYIK	R	N	19	[{'location': 0, 'monoisotopicMassDelta': 229.1629, 'name': 'TMT6plex'}, {'location': 11, 'monoisotopicMassDelta': 229.1629, 'name': 'TMT6plex'}, {'location': 12, 'monoisotopicMassDelta': 229.1629, 'name': 'TMT6plex'}, {'location': 19, 'monoisotopicMassDelta': 229.1629, 'name': 'TMT6plex'}]	2	1	4	Pat_67_5.56970.56970.4	3343.78	0	145.369	154.043	2	7.33959	FALSE	0.0563826	0.0330876	0.00919707	2236.97	7136.27	129743	735830	1903.07	17032.6	ENSG00000122406	1	pat67	NA	NA	NA	NA	NA	NA	NA	NA	NA
EAQALAEGR	R	E	9	[{'location': 0, 'monoisotopicMassDelta': 229.1629, 'name': 'TMT6plex'}]	0	1	2	Pat_67_1.18414.18414.2	1172.64	0	52.2072	83.46	0	-3.22707	FALSE	0.0563276	0.0329521	0.00919707	22571.9	46746.2	173946	497483	11351.5	110537	ENSG00000142459	1	pat67	NA	NA	NA	NA	NA	NA	NA	NA	NA
AGGADR	R	G	6	[{'location': 0, 'monoisotopicMassDelta': 229.1629, 'name': 'TMT6plex'}]	0	1	2	Pat_67_FT.44968.44968.2	774.419	0	152.038	48.3494	0	4.80766	FALSE	0.0563225	0.0329395	0.00919707	31567.1	40673	73549.5	215391	22777.9	99932.7	ENSG00000108784	1	pat67	NA	NA	NA	NA	NA	NA	NA	NA	NA
LETQEK	K	K	6	[{'location': 0, 'monoisotopicMassDelta': 229.1629, 'name': 'TMT6plex'}, {'location': 6, 'monoisotopicMassDelta': 229.1629, 'name': 'TMT6plex'}]	0	1	2	Pat_67_3.26872.26872.2	1204.71	0	70.3371	86.6159	0	5.97834	FALSE	0.0559991	0.0328317	0.00919707	85501.5	152448	353752	1.48581e+06	27340.6	147311	ENSG00000130724	1	pat67	NA	NA	NA	NA	NA	NA	NA	NA	NA
KEAESSPFVERLLK	R	K	14	[{'location': 0, 'monoisotopicMassDelta': 229.1629, 'name': 'TMT6plex'}, {'location': 1, 'monoisotopicMassDelta': 229.1629, 'name': 'TMT6plex'}, {'location': 14, 'monoisotopicMassDelta': 229.1629, 'name': 'TMT6plex'}]	2	1	4	Pat_67_3.33426.33426.4	2319.38	0	86.3619	142.702	0	5.05254	FALSE	0.0560121	0.0328317	0.00919707	36745.2	83658.8	1.07026e+06	4488478	13830.2	242603	ENSG00000166598	1	pat67	NA	NA	NA	NA	NA	NA	NA	NA	NA
EGQKEK	K	D	6	[{'location': 0, 'monoisotopicMassDelta': 229.1629, 'name': 'TMT6plex'}, {'location': 4, 'monoisotopicMassDelta': 229.1629, 'name': 'TMT6plex'}, {'location': 6, 'monoisotopicMassDelta': 229.1629, 'name': 'TMT6plex'}]	1	1	2	Pat_67_4.15290.15290.2	1404.85	0	43.3769	55.6802	0	6.95134	FALSE	0.0560001	0.0328317	0.00919707	6151.73	15512.3	169866	329229	4909.99	35391.5	ENSG00000058272	1	pat67	NA	NA	NA	NA	NA	NA	NA	NA	NA
LRDDFEK	K	K	7	[{'location': 0, 'monoisotopicMassDelta': 229.1629, 'name': 'TMT6plex'}, {'location': 7, 'monoisotopicMassDelta': 229.1629, 'name': 'TMT6plex'}]	1	1	3	Pat_67_4.38133.38133.3	1379.78	0	98.693	97.8828	0	4.44566	FALSE	0.0561026	0.0328317	0.00919707	34266.2	68048.1	834101	2.79587e+06	33148.6	241439	ENSG00000054118	1	pat67	NA	NA	NA	NA	NA	NA	NA	NA	NA
STSYTK	K	I	6	[{'location': 0, 'monoisotopicMassDelta': 229.1629, 'name': 'TMT6plex'}, {'location': 6, 'monoisotopicMassDelta': 229.1629, 'name': 'TMT6plex'}]	0	1	2	Pat_67_5.17245.17245.2	1143.65	0	48.8769	71.0657	0	5.33685	FALSE	0.0559186	0.0328317	0.00919707	84357.7	250244	1.47674e+06	2.35464e+06	52289.4	219577	ENSG00000133083	1	pat67	NA	NA	NA	NA	NA	NA	NA	NA	NA
TTLYSR	K	E	6	[{'location': 0, 'monoisotopicMassDelta': 229.1629, 'name': 'TMT6plex'}]	0	2	2	Pat_67_5.18237.18237.2	968.549	0	51.2708	82.8585	0	1.95353	FALSE	0.0561968	0.0328317	0.00919707	118157	223131	1.17195e+06	3.59793e+06	90728.9	358792	ENSG00000197353	1	pat67	NA	NA	NA	NA	NA	NA	NA	NA	NA
VTSGAK	K	I	6	[{'location': 0, 'monoisotopicMassDelta': 229.1629, 'name': 'TMT6plex'}, {'location': 6, 'monoisotopicMassDelta': 229.1629, 'name': 'TMT6plex'}]	0	1	2	Pat_67_5.18763.18763.2	1019.64	0	52.5403	80.0029	0	2.75354	FALSE	0.0560875	0.0328317	0.00919707	10919.4	26160.2	309097	1.04291e+06	17825.3	76326.8	ENSG00000103353	1	pat67	NA	NA	NA	NA	NA	NA	NA	NA	NA
KVESTK	R	T	6	[{'location': 0, 'monoisotopicMassDelta': 229.1629, 'name': 'TMT6plex'}, {'location': 1, 'monoisotopicMassDelta': 229.1629, 'name': 'TMT6plex'}, {'location': 6, 'monoisotopicMassDelta': 229.1629, 'name': 'TMT6plex'}]	1	5	2	Pat_67_5.20889.20889.2	1377.88	0	57.6727	75.41	0	6.37869	FALSE	0.0560604	0.0328317	0.00919707	2.05379e+06	1.34958e+06	2.64187e+07	8.11496e+07	530628	4.29621e+06	ENSG00000166794	1	pat67	NA	NA	NA	NA	NA	NA	NA	NA	NA
AKVETK	R	T	6	[{'location': 0, 'monoisotopicMassDelta': 229.1629, 'name': 'TMT6plex'}, {'location': 2, 'monoisotopicMassDelta': 229.1629, 'name': 'TMT6plex'}, {'location': 6, 'monoisotopicMassDelta': 229.1629, 'name': 'TMT6plex'}]	1	2	3	Pat_67_5.23234.23234.3	1361.88	0	63.3396	78.7316	0	2.48733	FALSE	0.0559269	0.0328317	0.00919707	43338	95891.8	1.58802e+06	4.44938e+06	43032.6	176906	ENSG00000167880	1	pat67	NA	NA	NA	NA	NA	NA	NA	NA	NA
AIKEHK	R	M	6	[{'location': 0, 'monoisotopicMassDelta': 229.1629, 'name': 'TMT6plex'}, {'location': 3, 'monoisotopicMassDelta': 229.1629, 'name': 'TMT6plex'}, {'location': 6, 'monoisotopicMassDelta': 229.1629, 'name': 'TMT6plex'}]	1	12	4	Pat_67_6.19013.19013.4	1411.91	0	73.6934	60.3088	0	4.0635	FALSE	0.055955	0.0328317	0.00919707	40516.7	54113.8	361759	743996	29869.1	110722	ENSG00000079785	1	pat67	NA	NA	NA	NA	NA	NA	NA	NA	NA
EMSGDVR	K	D	7	[{'location': 0, 'monoisotopicMassDelta': 229.1629, 'name': 'TMT6plex'}]	0	1	2	Pat_50_1.13449.13449.2	1021.51	0	38.5862	64.6531	0	0.0597501	FALSE	0.0762493	0.100809	0.00914493	219770	284415	112637	80016.9	323011	305702	ENSG00000197043	1	pat50	NA	NA	NA	NA	NA	NA	NA	NA	NA
HIEEVR	K	K	6	[{'location': 0, 'monoisotopicMassDelta': 229.1629, 'name': 'TMT6plex'}]	0	1	2	Pat_50_1.13953.13953.2	1010.57	0	39.8647	55.5544	0	2.17428	FALSE	0.0758966	0.100809	0.00914493	113837	126156	81543.7	86573.7	210607	219804	ENSG00000117632	1	pat50	NA	NA	NA	NA	NA	NA	NA	NA	NA
EPGAEEK	K	F	7	[{'location': 0, 'monoisotopicMassDelta': 229.1629, 'name': 'TMT6plex'}, {'location': 7, 'monoisotopicMassDelta': 229.1629, 'name': 'TMT6plex'}]	0	1	2	Pat_50_1.17977.17977.2	1216.67	0	49.993	58.6977	0	8.32751	FALSE	0.0758547	0.100809	0.00914493	63200.7	61052.4	80221.1	117082	48504.3	51221	ENSG00000132002	1	pat50	NA	NA	NA	NA	NA	NA	NA	NA	NA
SPSDCCHNQCAAGCTGPR	K	E	18	[{'location': 0, 'monoisotopicMassDelta': 229.1629, 'name': 'TMT6plex'}, {'location': 5, 'monoisotopicMassDelta': 57.021463735, 'name': 'Carbamidomethyl'}, {'location': 6, 'monoisotopicMassDelta': 57.021463735, 'name': 'Carbamidomethyl'}, {'location': 10, 'monoisotopicMassDelta': 57.021463735, 'name': 'Carbamidomethyl'}, {'location': 14, 'monoisotopicMassDelta': 57.021463735, 'name': 'Carbamidome…	0	1	3	Pat_50_2.11444.11444.3	2262.92	0	35.603	52.0444	0	5.09768	FALSE	0.0760191	0.100809	0.00914493	7564.66	7452.2	4541.32	5614.54	5348.76	5357.61	ENSG00000146648	1	pat50	NA	NA	NA	NA	NA	NA	NA	NA	NA
SDIVSR	R	A	6	[{'location': 0, 'monoisotopicMassDelta': 229.1629, 'name': 'TMT6plex'}]	0	5	2	Pat_50_2.16087.16087.2	904.518	0	47.3112	78.6666	0	1.14713	FALSE	0.0758719	0.100809	0.00914493	8.95499e+06	9.52308e+06	1.6317e+06	2.23696e+06	9.86203e+06	9.47027e+06	ENSG00000143870	1	pat50	NA	NA	NA	NA	NA	NA	NA	NA	NA
VTLEER	K	L	6	[{'location': 0, 'monoisotopicMassDelta': 229.1629, 'name': 'TMT6plex'}]	0	2	2	Pat_50_2.23936.23936.2	974.56	0	66.81	84.1622	0	1.94148	FALSE	0.0759148	0.100809	0.00914493	961047	1.01485e+06	303722	509426	775148	842952	ENSG00000125730	1	pat50	NA	NA	NA	NA	NA	NA	NA	NA	NA
ADLDQLR	K	L	7	[{'location': 0, 'monoisotopicMassDelta': 229.1629, 'name': 'TMT6plex'}]	0	1	2	Pat_50_2.33949.33949.2	1058.59	0	91.707	94.3554	0	0.345941	FALSE	0.0762279	0.100809	0.00914493	151501	119553	214319	209049	203092	209530	ENSG00000123104	1	pat50	NA	NA	NA	NA	NA	NA	NA	NA	NA
EAAERSK	R	E	7	[{'location': 0, 'monoisotopicMassDelta': 229.1629, 'name': 'TMT6plex'}, {'location': 7, 'monoisotopicMassDelta': 229.1629, 'name': 'TMT6plex'}]	1	1	3	Pat_50_2.9523.9523.3	1247.72	0	30.7131	50.1089	0	1.17401	FALSE	0.0759147	0.100809	0.00914493	623462	574141	101997	280036	61701.2	60721.4	ENSG00000158423	1	pat50	NA	NA	NA	NA	NA	NA	NA	NA	NA
EKVEEK	K	A	6	[{'location': 0, 'monoisotopicMassDelta': 229.1629, 'name': 'TMT6plex'}, {'location': 2, 'monoisotopicMassDelta': 229.1629, 'name': 'TMT6plex'}, {'location': 6, 'monoisotopicMassDelta': 229.1629, 'name': 'TMT6plex'}]	1	4	3	Pat_50_3.22452.22452.3	1447.89	0	64.4484	71.5754	0	0.758784	FALSE	0.0757619	0.100809	0.00914493	3.93818e+06	4.07127e+06	1.31366e+06	4064183	846394	886350	ENSG00000159335	1	pat50	NA	NA	NA	NA	NA	NA	NA	NA	NA
LNSEEK	R	T	6	[{'location': 0, 'monoisotopicMassDelta': 229.1629, 'name': 'TMT6plex'}, {'location': 6, 'monoisotopicMassDelta': 229.1629, 'name': 'TMT6plex'}]	0	1	2	Pat_50_3.23637.23637.2	1176.68	0	67.3794	79.4384	0	4.66838	FALSE	0.0755636	0.100809	0.00914493	1.45815e+06	1611474	498213	881769	406856	423752	ENSG00000062716	1	pat50	NA	NA	NA	NA	NA	NA	NA	NA	NA
EIAEAK	R	Q	6	[{'location': 0, 'monoisotopicMassDelta': 229.1629, 'name': 'TMT6plex'}, {'location': 6, 'monoisotopicMassDelta': 229.1629, 'name': 'TMT6plex'}]	0	3	2	Pat_50_3.28497.28497.2	1117.67	0	79.3869	88.4549	0	6.11621	FALSE	0.0757336	0.100809	0.00914493	471064	531152	511916	560334	448149	448050	ENSG00000125676	1	pat50	NA	NA	NA	NA	NA	NA	NA	NA	NA
LEDTPK	K	I	6	[{'location': 0, 'monoisotopicMassDelta': 229.1629, 'name': 'TMT6plex'}, {'location': 6, 'monoisotopicMassDelta': 229.1629, 'name': 'TMT6plex'}]	0	5	2	Pat_50_3.31698.31698.2	1159.69	0	87.3075	88.0901	0	3.47363	FALSE	0.0762239	0.100809	0.00914493	2.1027e+06	2.20664e+06	2.54874e+06	2.71951e+06	3.93793e+06	3.86632e+06	ENSG00000084674	1	pat50	NA	NA	NA	NA	NA	NA	NA	NA	NA
VDSLEK	R	S	6	[{'location': 0, 'monoisotopicMassDelta': 229.1629, 'name': 'TMT6plex'}, {'location': 6, 'monoisotopicMassDelta': 229.1629, 'name': 'TMT6plex'}]	0	1	2	Pat_50_3.35593.35593.2	1147.69	0	96.9258	99.0204	0	2.87178	FALSE	0.0756569	0.100809	0.00914493	457244	505951	317451	364678	648064	654263	ENSG00000204130	1	pat50	NA	NA	NA	NA	NA	NA	NA	NA	NA
AYLEEECPATLRK	K	Y	13	[{'location': 0, 'monoisotopicMassDelta': 229.1629, 'name': 'TMT6plex'}, {'location': 7, 'monoisotopicMassDelta': 57.021463735, 'name': 'Carbamidomethyl'}, {'location': 13, 'monoisotopicMassDelta': 229.1629, 'name': 'TMT6plex'}]	1	1	4	Pat_50_3.41954.41954.4	2037.1	0	112.675	119.345	0	0.359542	FALSE	0.0757538	0.100809	0.00914493	103767	116848	75321.7	84792.6	83820.5	96464	ENSG00000160862	1	pat50	NA	NA	NA	NA	NA	NA	NA	NA	NA
ELSEKLELAEK	K	A	11	[{'location': 0, 'monoisotopicMassDelta': 229.1629, 'name': 'TMT6plex'}, {'location': 5, 'monoisotopicMassDelta': 229.1629, 'name': 'TMT6plex'}, {'location': 11, 'monoisotopicMassDelta': 229.1629, 'name': 'TMT6plex'}]	1	1	3	Pat_50_3.63994.63994.3	1975.18	0	169.04	140.832	0	4.35705	FALSE	0.0763512	0.100809	0.00914493	49568.8	45010.5	469921	326889	325148	257528	ENSG00000123240	1	pat50	NA	NA	NA	NA	NA	NA	NA	NA	NA
VESQLK	R	I	6	[{'location': 0, 'monoisotopicMassDelta': 229.1629, 'name': 'TMT6plex'}, {'location': 6, 'monoisotopicMassDelta': 229.1629, 'name': 'TMT6plex'}]	0	3	2	Pat_50_4.29159.29159.2	1160.72	0	87.658	100.703	0	6.20491	FALSE	0.07624	0.100809	0.00914493	1.17892e+07	1.3224e+07	2.04113e+06	2.17468e+06	2984623	3.04561e+06	ENSG00000125166	1	pat50	NA	NA	NA	NA	NA	NA	NA	NA	NA
YSGTLNLDR	K	V	9	[{'location': 0, 'monoisotopicMassDelta': 229.1629, 'name': 'TMT6plex'}]	0	1	2	Pat_50_4.32911.32911.2	1266.68	0	96.8766	103.503	0	7.03505	FALSE	0.0753389	0.100809	0.00914493	870183	807906	1.02447e+06	1.0403e+06	1.12148e+06	1.15663e+06	ENSG00000169710	1	pat50	NA	NA	NA	NA	NA	NA	NA	NA	NA
LPADLR	K	L	6	[{'location': 0, 'monoisotopicMassDelta': 229.1629, 'name': 'TMT6plex'}]	0	1	2	Pat_50_4.33901.33901.2	912.559	0	99.3111	106.889	0	1.27079	FALSE	0.07573	0.100809	0.00914493	2442243	2.4116e+06	1.21018e+06	1.24237e+06	2338698	2.32848e+06	ENSG00000151835	1	pat50	NA	NA	NA	NA	NA	NA	NA	NA	NA
LEGQVLRYK	R	T	9	[{'location': 0, 'monoisotopicMassDelta': 229.1629, 'name': 'TMT6plex'}, {'location': 9, 'monoisotopicMassDelta': 229.1629, 'name': 'TMT6plex'}]	1	1	3	Pat_50_4.35134.35134.3	1562.95	0	102.325	123.882	1	-1.59922	FALSE	0.0757809	0.100809	0.00914493	165608	170491	323608	354814	221343	232796	ENSG00000093167	1	pat50	NA	NA	NA	NA	NA	NA	NA	NA	NA
LQDYEEKTK	R	K	9	[{'location': 0, 'monoisotopicMassDelta': 229.1629, 'name': 'TMT6plex'}, {'location': 7, 'monoisotopicMassDelta': 229.1629, 'name': 'TMT6plex'}, {'location': 9, 'monoisotopicMassDelta': 229.1629, 'name': 'TMT6plex'}]	1	1	3	Pat_50_4.35526.35526.3	1840.06	0	103.295	93.1404	1	6.60248	FALSE	0.075975	0.100809	0.00914493	2.33233e+06	2233271	503127	552143	1.22425e+06	1.32569e+06	ENSG00000092820	1	pat50	NA	NA	NA	NA	NA	NA	NA	NA	NA
QTRCAEEK	R	A	8	[{'location': 0, 'monoisotopicMassDelta': 229.1629, 'name': 'TMT6plex'}, {'location': 4, 'monoisotopicMassDelta': 57.021463735, 'name': 'Carbamidomethyl'}, {'location': 8, 'monoisotopicMassDelta': 229.1629, 'name': 'TMT6plex'}]	1	2	2	Pat_50_4.47463.47463.2	1478.79	0	132.816	46.8614	0	1.48585	FALSE	0.0764306	0.100809	0.00914493	1.61598e+06	1.76276e+06	3773872	4.56251e+06	3.27557e+06	4174209	ENSG00000110324	1	pat50	NA	NA	NA	NA	NA	NA	NA	NA	NA
LEAQKR	R	E	6	[{'location': 0, 'monoisotopicMassDelta': 229.1629, 'name': 'TMT6plex'}, {'location': 5, 'monoisotopicMassDelta': 229.1629, 'name': 'TMT6plex'}]	1	1	2	Pat_50_5.20352.20352.2	1201.75	0	61.2892	74.5133	0	4.26622	FALSE	0.0763899	0.100809	0.00914493	560182	542834	77406.6	131255	178944	170141	ENSG00000104805	1	pat50	NA	NA	NA	NA	NA	NA	NA	NA	NA
TTITTK	R	K	6	[{'location': 0, 'monoisotopicMassDelta': 229.1629, 'name': 'TMT6plex'}, {'location': 6, 'monoisotopicMassDelta': 229.1629, 'name': 'TMT6plex'}]	0	2	2	Pat_50_5.26560.26560.2	1121.71	0	76.4429	92.8047	0	3.37359	FALSE	0.076478	0.100809	0.00914493	1.86007e+06	2.2399e+06	1.74972e+06	1.95919e+06	3.78424e+06	4.07276e+06	ENSG00000124429	1	pat50	NA	NA	NA	NA	NA	NA	NA	NA	NA
TDALGK	K	Q	6	[{'location': 0, 'monoisotopicMassDelta': 229.1629, 'name': 'TMT6plex'}, {'location': 6, 'monoisotopicMassDelta': 229.1629, 'name': 'TMT6plex'}]	0	1	2	Pat_50_5.30001.30001.2	1061.65	0	84.7774	90.1051	0	0.804873	FALSE	0.0757983	0.100809	0.00914493	988331	1.22617e+06	456921	578435	366548	368002	ENSG00000123472	1	pat50	NA	NA	NA	NA	NA	NA	NA	NA	NA
AAIPPP	K	V	6	[{'location': 0, 'monoisotopicMassDelta': 229.1629, 'name': 'TMT6plex'}]	0	8	2	Pat_50_5.31072.31072.2	793.49	0	87.3762	103.536	0	5.61515	FALSE	0.0759334	0.100809	0.00914493	1.23123e+06	1.48818e+06	267491	974903	534101	652503	ENSG00000134453	1	pat50	NA	NA	NA	NA	NA	NA	NA	NA	NA
NLEDIRK	R	T	7	[{'location': 0, 'monoisotopicMassDelta': 229.1629, 'name': 'TMT6plex'}, {'location': 7, 'monoisotopicMassDelta': 229.1629, 'name': 'TMT6plex'}]	1	2	3	Pat_50_5.34619.34619.3	1344.81	0	95.9634	91.7139	0	0.544627	FALSE	0.0753547	0.100809	0.00914493	580939	588350	444153	441083	535420	625138	ENSG00000135862	1	pat50	NA	NA	NA	NA	NA	NA	NA	NA	NA
ALEVTK	K	L	6	[{'location': 0, 'monoisotopicMassDelta': 229.1629, 'name': 'TMT6plex'}, {'location': 6, 'monoisotopicMassDelta': 229.1629, 'name': 'TMT6plex'}]	0	4	2	Pat_50_5.36948.36948.2	1117.71	0	101.597	110.975	0	3.71329	FALSE	0.0764053	0.100809	0.00914493	1.02236e+07	9.79534e+06	4.20525e+06	4.38046e+06	1.17966e+07	1.23654e+07	ENSG00000196139	1	pat50	NA	NA	NA	NA	NA	NA	NA	NA	NA
LTELQLR	K	A	7	[{'location': 0, 'monoisotopicMassDelta': 229.1629, 'name': 'TMT6plex'}]	0	1	2	Pat_50_5.44160.44160.2	1100.68	0	119.113	127.751	0	-0.44362	FALSE	0.0763252	0.100809	0.00914493	930001	878935	1.02376e+06	793653	1.09126e+06	1.27683e+06	ENSG00000158604	1	pat50	NA	NA	NA	NA	NA	NA	NA	NA	NA
QGSNKK	K	S	6	[{'location': 0, 'monoisotopicMassDelta': 229.1629, 'name': 'TMT6plex'}, {'location': 5, 'monoisotopicMassDelta': 229.1629, 'name': 'TMT6plex'}, {'location': 6, 'monoisotopicMassDelta': 229.1629, 'name': 'TMT6plex'}]	1	1	2	Pat_50_6.13082.13082.2	1347.84	0	41.5012	54.9725	0	6.52083	FALSE	0.0764013	0.100809	0.00914493	57687.3	65561.7	6667.95	29059.6	3837.45	5000.26	ENSG00000166266	1	pat50	NA	NA	NA	NA	NA	NA	NA	NA	NA
KISGSDAR	K	Q	8	[{'location': 0, 'monoisotopicMassDelta': 229.1629, 'name': 'TMT6plex'}, {'location': 1, 'monoisotopicMassDelta': 229.1629, 'name': 'TMT6plex'}]	1	1	3	Pat_50_6.15721.15721.3	1290.77	0	48.1599	72.2702	0	0.283716	FALSE	0.0764898	0.100809	0.00914493	323409	359315	69265.7	159184	56428.8	78426.1	ENSG00000177189	1	pat50	NA	NA	NA	NA	NA	NA	NA	NA	NA
MAGSSK	R	G	6	[{'location': 0, 'monoisotopicMassDelta': 229.1629, 'name': 'TMT6plex'}, {'location': 6, 'monoisotopicMassDelta': 229.1629, 'name': 'TMT6plex'}]	0	1	2	Pat_50_6.17264.17264.2	1037.59	0	52.0312	76.613	0	1.41177	FALSE	0.076545	0.100809	0.00914493	244981	309201	38627.9	63226.5	40833	48354.2	ENSG00000112379	1	pat50	NA	NA	NA	NA	NA	NA	NA	NA	NA
LVSANR	K	L	6	[{'location': 0, 'monoisotopicMassDelta': 229.1629, 'name': 'TMT6plex'}]	0	2	2	Pat_50_6.18176.18176.2	887.539	0	54.3183	89.6856	0	1.1003	FALSE	0.0763548	0.100809	0.00914493	790570	949713	347584	490431	943512	1.00309e+06	ENSG00000117601	1	pat50	NA	NA	NA	NA	NA	NA	NA	NA	NA
VCASSK	K	G	6	[{'location': 0, 'monoisotopicMassDelta': 229.1629, 'name': 'TMT6plex'}, {'location': 2, 'monoisotopicMassDelta': 57.021463735, 'name': 'Carbamidomethyl'}, {'location': 6, 'monoisotopicMassDelta': 229.1629, 'name': 'TMT6plex'}]	0	2	2	Pat_50_6.19311.19311.2	1108.63	0	57.1479	80.0766	0	2.4224	FALSE	0.0754357	0.100809	0.00914493	189112	217002	34943.8	77124.7	31900.3	35530.8	ENSG00000172594	1	pat50	NA	NA	NA	NA	NA	NA	NA	NA	NA
KVSMDNR	R	L	7	[{'location': 0, 'monoisotopicMassDelta': 229.1629, 'name': 'TMT6plex'}, {'location': 1, 'monoisotopicMassDelta': 229.1629, 'name': 'TMT6plex'}, {'location': 4, 'monoisotopicMassDelta': 15.99491463, 'name': 'Oxidation'}]	1	2	2	Pat_50_6.19847.19847.2	1322.74	0	58.4733	70.6279	0	8.85946	FALSE	0.0763912	0.100809	0.00914493	31707.6	36551.4	21131.4	26638.4	50500.4	65529.4	ENSG00000082153	1	pat50	NA	NA	NA	NA	NA	NA	NA	NA	NA
LKDVAR	R	R	6	[{'location': 0, 'monoisotopicMassDelta': 229.1629, 'name': 'TMT6plex'}, {'location': 2, 'monoisotopicMassDelta': 229.1629, 'name': 'TMT6plex'}]	1	1	2	Pat_50_6.27549.27549.2	1158.75	0	77.2779	93.788	0	3.58179	FALSE	0.075686	0.100809	0.00914493	377926	421766	297115	332389	382648	425501	ENSG00000128731	1	pat50	NA	NA	NA	NA	NA	NA	NA	NA	NA
TVAPMPPAQDHKR	K	L	13	[{'location': 0, 'monoisotopicMassDelta': 229.1629, 'name': 'TMT6plex'}, {'location': 12, 'monoisotopicMassDelta': 229.1629, 'name': 'TMT6plex'}]	1	1	4	Pat_50_6.28309.28309.4	1905.07	0	79.1586	80.9841	0	1.34561	FALSE	0.0757149	0.100809	0.00914493	326473	337423	192153	372056	239554	274836	ENSG00000159131	1	pat50	NA	NA	NA	NA	NA	NA	NA	NA	NA
IGEAFPR	R	S	7	[{'location': 0, 'monoisotopicMassDelta': 229.1629, 'name': 'TMT6plex'}]	0	1	2	Pat_50_6.31632.31632.2	1017.58	0	87.3215	104.904	0	0.839729	FALSE	0.0758109	0.100809	0.00914493	1.18772e+06	1.28221e+06	1.36949e+06	1.24853e+06	1.5111e+06	1.78879e+06	ENSG00000144834	1	pat50	NA	NA	NA	NA	NA	NA	NA	NA	NA
PNDEAFSK	M	P	8	[{'location': 0, 'monoisotopicMassDelta': 229.1629, 'name': 'TMT6plex'}, {'location': 8, 'monoisotopicMassDelta': 229.1629, 'name': 'TMT6plex'}]	0	1	2	Pat_50_6.47158.47158.2	1364.73	0	127.821	90.6938	0	5.45622	FALSE	0.0759386	0.100809	0.00914493	15180.1	18071.5	32758.6	27157	105360	115559	ENSG00000137090	1	pat50	NA	NA	NA	NA	NA	NA	NA	NA	NA
IETLDPALIRPGR	R	I	13	[{'location': 0, 'monoisotopicMassDelta': 229.1629, 'name': 'TMT6plex'}]	0	1	3	Pat_50_6.49023.49023.3	1678.99	0	132.671	138.638	0	5.01661	FALSE	0.0759232	0.100809	0.00914493	42758.3	39186.2	55694.6	65605.7	51025	59766.5	ENSG00000100764	1	pat50	NA	NA	NA	NA	NA	NA	NA	NA	NA
NPNGYSFSIPVK	K	V	12	[{'location': 0, 'monoisotopicMassDelta': 229.1629, 'name': 'TMT6plex'}, {'location': 12, 'monoisotopicMassDelta': 229.1629, 'name': 'TMT6plex'}]	0	3	2	Pat_50_6.51225.51225.2	1779.99	0	138.219	137.731	1	-6.0676	FALSE	0.0755149	0.100809	0.00914493	79016.6	81809.4	226732	122115	765088	668647	ENSG00000084674	1	pat50	NA	NA	NA	NA	NA	NA	NA	NA	NA
GLFGGS	R	-	6	[{'location': 0, 'monoisotopicMassDelta': 229.1629, 'name': 'TMT6plex'}]	0	2	2	Pat_50_6.52623.52623.2	765.422	0	141.672	113.915	1	-5.09956	FALSE	0.0757307	0.100809	0.00914493	4821.73	5542.55	4035.62	5272.66	14200.8	14428.8	ENSG00000182362	1	pat50	NA	NA	NA	NA	NA	NA	NA	NA	NA
VAHMETSLGQAR	R	E	12	[{'location': 0, 'monoisotopicMassDelta': 229.1629, 'name': 'TMT6plex'}, {'location': 4, 'monoisotopicMassDelta': 15.99491463, 'name': 'Oxidation'}]	0	2	3	Pat_50_7.22515.22515.3	1543.8	0	88.0608	89.6654	1	-0.670207	FALSE	0.076017	0.100809	0.00914493	5789.88	6781.97	2667.89	4830.71	5198.49	6535.09	ENSG00000132688	1	pat50	NA	NA	NA	NA	NA	NA	NA	NA	NA
KGATLK	K	I	6	[{'location': 0, 'monoisotopicMassDelta': 229.1629, 'name': 'TMT6plex'}, {'location': 1, 'monoisotopicMassDelta': 229.1629, 'name': 'TMT6plex'}, {'location': 6, 'monoisotopicMassDelta': 229.1629, 'name': 'TMT6plex'}]	1	5	3	Pat_50_7.23936.23936.3	1303.88	0	92.4365	100.191	0	0	FALSE	0.0759688	0.100809	0.00914493	465406	471753	119625	395543	2296.23	3496.53	ENSG00000067225	1	pat50	NA	NA	NA	NA	NA	NA	NA	NA	NA
LAKLKIVLVK	R	P	10	[{'location': 0, 'monoisotopicMassDelta': 229.1629, 'name': 'TMT6plex'}, {'location': 3, 'monoisotopicMassDelta': 229.1629, 'name': 'TMT6plex'}, {'location': 5, 'monoisotopicMassDelta': 229.1629, 'name': 'TMT6plex'}, {'location': 10, 'monoisotopicMassDelta': 229.1629, 'name': 'TMT6plex'}]	2	57	5	Pat_50_7.61656.61656.5	2040.46	0	210.772	209.867	1	0.0313502	FALSE	0.0761819	0.100809	0.00914493	262461	278268	41238.9	170262	16277.6	22274.7	ENSG00000113522	1	pat50	NA	NA	NA	NA	NA	NA	NA	NA	NA
QPGSPGPR	K	R	8	[{'location': 0, 'monoisotopicMassDelta': 229.1629, 'name': 'TMT6plex'}]	0	6	2	Blank_1.1338.1338.2	1023.57	0	5.14279	38.6771	0	-0.596299	FALSE	0.0916927	0.0769141	0.00908547	88307	99207.7	92713.4	99778.5	58373.9	76184.6	ENSG00000090924	1	pat92	NA	NA	NA	NA	NA	NA	NA	NA	NA
AQEIDR	K	S	6	[{'location': 0, 'monoisotopicMassDelta': 229.1629, 'name': 'TMT6plex'}]	0	1	2	Pat_92_1.11024.11024.2	959.524	0	30.6858	53.05	1	-2.98661	FALSE	0.0914435	0.0769141	0.00908547	954273	623733	190233	262158	467344	485316	ENSG00000128928	1	pat92	NA	NA	NA	NA	NA	NA	NA	NA	NA
SALEEQR	R	L	7	[{'location': 0, 'monoisotopicMassDelta': 229.1629, 'name': 'TMT6plex'}]	0	1	2	Pat_92_1.12235.12235.2	1060.57	0	33.6636	58.9889	0	-2.30197	FALSE	0.0905809	0.0769141	0.00908547	88997.3	147805	127871	135927	169220	219420	ENSG00000137177	1	pat92	NA	NA	NA	NA	NA	NA	NA	NA	NA
ELECIR	R	E	6	[{'location': 0, 'monoisotopicMassDelta': 229.1629, 'name': 'TMT6plex'}, {'location': 4, 'monoisotopicMassDelta': 57.021463735, 'name': 'Carbamidomethyl'}]	0	3	2	Pat_92_1.28278.28278.2	1047.56	0	73.1942	85.4351	0	-3.49585	FALSE	0.0904727	0.0769141	0.00908547	1.04919e+06	1.00724e+06	771562	721047	1.73465e+06	1.85359e+06	ENSG00000163655	1	pat92	NA	NA	NA	NA	NA	NA	NA	NA	NA
IEEDIR	K	Q	6	[{'location': 0, 'monoisotopicMassDelta': 229.1629, 'name': 'TMT6plex'}]	0	1	2	Pat_92_1.28617.28617.2	1002.55	0	74.035	80.3421	0	0	FALSE	0.0906538	0.0769141	0.00908547	192258	248092	134216	144108	250841	348294	ENSG00000197312	1	pat92	NA	NA	NA	NA	NA	NA	NA	NA	NA
GEVWSEDVR	K	K	9	[{'location': 0, 'monoisotopicMassDelta': 229.1629, 'name': 'TMT6plex'}]	0	2	2	Pat_92_1.36000.36000.2	1304.66	0	92.6578	94.7365	0	1.30991	FALSE	0.0916799	0.0769141	0.00908547	387818	345353	330821	315060	593775	565278	ENSG00000027001	1	pat92	NA	NA	NA	NA	NA	NA	NA	NA	NA
SGEENPASKPTPVQDVQGDGR	M	W	21	[{'location': 0, 'monoisotopicMassDelta': 229.1629, 'name': 'TMT6plex'}, {'location': 9, 'monoisotopicMassDelta': 229.1629, 'name': 'TMT6plex'}, {'location': 9, 'monoisotopicMassDelta': -187.152366, 'unknown modification': 'AcNoTMT'}]	0	1	3	Pat_92_1.39166.39166.3	2438.19	0	100.648	84.7098	0	4.88144	FALSE	0.090644	0.0769141	0.00908547	34140	41928.8	29793	41687.6	28835.8	33667.1	ENSG00000079462	1	pat92	NA	NA	NA	NA	NA	NA	NA	NA	NA
AAQANVR	K	I	7	[{'location': 0, 'monoisotopicMassDelta': 229.1629, 'name': 'TMT6plex'}]	0	10	2	Pat_92_1.7493.7493.2	957.556	0	21.8237	51.0555	0	3.56947	FALSE	0.0912776	0.0769141	0.00908547	58974.5	72272.8	72057.5	80914.2	134274	140743	ENSG00000163110	1	pat92	NA	NA	NA	NA	NA	NA	NA	NA	NA
EAGKDGRGEER	K	A	11	[{'location': 0, 'monoisotopicMassDelta': 229.1629, 'name': 'TMT6plex'}, {'location': 4, 'monoisotopicMassDelta': 229.1629, 'name': 'TMT6plex'}]	2	1	3	Pat_92_1.7736.7736.3	1660.89	0	22.4383	28.8905	0	4.8508	FALSE	0.0908281	0.0769141	0.00908547	41661.9	64291.6	11306.3	14150.9	9726.94	16585.2	ENSG00000163431	1	pat92	NA	NA	NA	NA	NA	NA	NA	NA	NA
TAADKDR	R	G	7	[{'location': 0, 'monoisotopicMassDelta': 229.1629, 'name': 'TMT6plex'}, {'location': 5, 'monoisotopicMassDelta': 229.1629, 'name': 'TMT6plex'}]	1	1	2	Pat_92_2.8817.8817.2	1233.71	0	27.5411	39.956	0	8.11356	FALSE	0.0918628	0.0769141	0.00908547	45532.9	44830	9283.42	10210	55014.5	72204.8	ENSG00000114867	1	pat92	NA	NA	NA	NA	NA	NA	NA	NA	NA
YQTEHK	R	N	6	[{'location': 0, 'monoisotopicMassDelta': 229.1629, 'name': 'TMT6plex'}, {'location': 6, 'monoisotopicMassDelta': 229.1629, 'name': 'TMT6plex'}]	0	1	2	Pat_92_3.12897.12897.2	1262.7	0	37.6489	35.3056	1	-4.49301	FALSE	0.0904455	0.0769141	0.00908547	88899.9	123675	13243.8	12696.5	70742.9	114039	ENSG00000006453	1	pat92	NA	NA	NA	NA	NA	NA	NA	NA	NA
DVDAAFMNK	K	V	9	[{'location': 0, 'monoisotopicMassDelta': 229.1629, 'name': 'TMT6plex'}, {'location': 9, 'monoisotopicMassDelta': 229.1629, 'name': 'TMT6plex'}]	0	2	2	Pat_92_3.22980.22980.2	1467.78	0	62.2697	113.717	1	-0.122751	FALSE	0.0916656	0.0769141	0.00908547	29977.1	37640.9	133711	145531	75576.8	92621.7	ENSG00000185069	1	pat92	NA	NA	NA	NA	NA	NA	NA	NA	NA
HIAAEEVSK	R	E	9	[{'location': 0, 'monoisotopicMassDelta': 229.1629, 'name': 'TMT6plex'}, {'location': 9, 'monoisotopicMassDelta': 229.1629, 'name': 'TMT6plex'}]	0	1	3	Pat_92_3.28873.28873.3	1440.83	0	76.6688	81.5603	0	3.43124	FALSE	0.0911584	0.0769141	0.00908547	159165	174432	197068	246410	202023	248648	ENSG00000160294	1	pat92	NA	NA	NA	NA	NA	NA	NA	NA	NA
AALGVL	K	R	6	[{'location': 0, 'monoisotopicMassDelta': 229.1629, 'name': 'TMT6plex'}]	0	8	2	Pat_92_3.28891.28891.2	771.506	0	76.713	129.465	0	-0.316447	FALSE	0.090876	0.0769141	0.00908547	1.64598e+06	1.33664e+06	2.37513e+06	2.29827e+06	2.3169e+06	2.10862e+06	ENSG00000161513	1	pat92	NA	NA	NA	NA	NA	NA	NA	NA	NA
QNVNYQGGR	R	Q	9	[{'location': 0, 'monoisotopicMassDelta': 229.1629, 'name': 'TMT6plex'}]	0	1	2	Pat_92_3.9989.9989.2	1263.65	0	30.3558	44.8868	0	9.17711	FALSE	0.0916341	0.0769141	0.00908547	7714.2	8750.86	6265.86	4555.48	16133.7	21652.1	ENSG00000134882	1	pat92	NA	NA	NA	NA	NA	NA	NA	NA	NA
QAQPSSK	R	T	7	[{'location': 0, 'monoisotopicMassDelta': 229.1629, 'name': 'TMT6plex'}, {'location': 7, 'monoisotopicMassDelta': 229.1629, 'name': 'TMT6plex'}]	0	1	2	Pat_92_4.12276.12276.2	1202.7	0	34.7977	49.4167	0	-0.811973	FALSE	0.0914687	0.0769141	0.00908547	39841.1	47616.1	9323.55	11245.6	29633.3	52571	ENSG00000149657	1	pat92	NA	NA	NA	NA	NA	NA	NA	NA	NA
QDQSANEK	K	N	8	[{'location': 0, 'monoisotopicMassDelta': 229.1629, 'name': 'TMT6plex'}, {'location': 8, 'monoisotopicMassDelta': 229.1629, 'name': 'TMT6plex'}]	0	1	3	Pat_92_4.13661.13661.3	1376.73	0	38.2214	42.8578	0	3.45801	FALSE	0.0907515	0.0769141	0.00908547	1.8613e+06	2770361	395033	382972	1.30941e+06	3.36815e+06	ENSG00000163288	1	pat92	NA	NA	NA	NA	NA	NA	NA	NA	NA
NSLLER	R	E	6	[{'location': 0, 'monoisotopicMassDelta': 229.1629, 'name': 'TMT6plex'}]	0	2	2	Pat_92_4.25218.25218.2	959.56	0	66.3937	84.3969	0	2.28987	FALSE	0.0904676	0.0769141	0.00908547	1.88485e+06	1.91014e+06	1.05945e+06	976463	2.32886e+06	2.89686e+06	ENSG00000196428	1	pat92	NA	NA	NA	NA	NA	NA	NA	NA	NA
TALATS	R	P	6	[{'location': 0, 'monoisotopicMassDelta': 229.1629, 'name': 'TMT6plex'}]	0	7	2	Pat_92_4.31003.31003.2	791.459	0	80.4059	81.8764	1	9.72048	FALSE	0.0904892	0.0769141	0.00908547	1.64393e+06	1.65475e+06	2.17265e+06	2.4503e+06	2.22368e+06	2.21752e+06	ENSG00000104957	1	pat92	NA	NA	NA	NA	NA	NA	NA	NA	NA
EEKPSVSK	K	E	8	[{'location': 0, 'monoisotopicMassDelta': 229.1629, 'name': 'TMT6plex'}, {'location': 3, 'monoisotopicMassDelta': 229.1629, 'name': 'TMT6plex'}, {'location': 8, 'monoisotopicMassDelta': 229.1629, 'name': 'TMT6plex'}]	0	1	3	Pat_92_4.31365.31365.3	1589.96	0	81.2835	75.2237	2	2.15341	FALSE	0.0912844	0.0769141	0.00908547	7683899	9042845	3.54983e+06	3836554	2.93478e+06	2827707	ENSG00000079819	1	pat92	NA	NA	NA	NA	NA	NA	NA	NA	NA
LVEKEEK	K	K	7	[{'location': 0, 'monoisotopicMassDelta': 229.1629, 'name': 'TMT6plex'}, {'location': 4, 'monoisotopicMassDelta': 229.1629, 'name': 'TMT6plex'}, {'location': 7, 'monoisotopicMassDelta': 229.1629, 'name': 'TMT6plex'}]	1	2	3	Pat_92_4.36463.36463.3	1560.97	0	93.6316	102.854	0	2.34605	FALSE	0.0912803	0.0769141	0.00908547	554640	658651	218477	229202	374091	416551	ENSG00000003147	1	pat92	NA	NA	NA	NA	NA	NA	NA	NA	NA
DISLNK	K	R	6	[{'location': 0, 'monoisotopicMassDelta': 229.1629, 'name': 'TMT6plex'}, {'location': 6, 'monoisotopicMassDelta': 229.1629, 'name': 'TMT6plex'}]	0	2	3	Pat_92_4.42851.42851.3	1146.7	0	109.154	100.027	0	1.51696	FALSE	0.0914238	0.0769141	0.00908547	1.18962e+07	1.4007e+07	7.40465e+06	8.09259e+06	4.7367e+06	5.44012e+06	ENSG00000198300	1	pat92	NA	NA	NA	NA	NA	NA	NA	NA	NA
ELLNLR	R	D	6	[{'location': 0, 'monoisotopicMassDelta': 229.1629, 'name': 'TMT6plex'}]	0	1	2	Pat_92_4.42886.42886.2	985.612	0	109.239	118.678	0	1.85778	FALSE	0.0919045	0.0769141	0.00908547	967382	1039849	410966	405812	842147	954407	ENSG00000179044	1	pat92	NA	NA	NA	NA	NA	NA	NA	NA	NA
LPPQDFLDR	R	L	9	[{'location': 0, 'monoisotopicMassDelta': 229.1629, 'name': 'TMT6plex'}]	0	1	2	Pat_92_4.51400.51400.2	1328.73	0	129.973	126.515	0	8.72765	FALSE	0.0911741	0.0769141	0.00908547	264135	200445	338338	359337	425230	365419	ENSG00000136026	1	pat92	NA	NA	NA	NA	NA	NA	NA	NA	NA
VDINAPDVDVQGPDWHLK	K	M	18	[{'location': 0, 'monoisotopicMassDelta': 229.1629, 'name': 'TMT6plex'}, {'location': 18, 'monoisotopicMassDelta': 229.1629, 'name': 'TMT6plex'}]	0	1	5	Pat_92_4.58986.58986.5	2475.32	0	148.966	155.653	0	6.34931	FALSE	0.0906508	0.0769141	0.00908547	8881.46	9217.73	7224.96	8591.57	12475.3	11709.8	ENSG00000124942	1	pat92	NA	NA	NA	NA	NA	NA	NA	NA	NA
QVLATR	R	S	6	[{'location': 0, 'monoisotopicMassDelta': 229.1629, 'name': 'TMT6plex'}]	0	1	2	Pat_92_5.19468.19468.2	915.57	0	54.2329	78.5867	0	4.13314	FALSE	0.0909014	0.0769141	0.00908547	934984	1.07179e+06	317105	378943	845497	996416	ENSG00000165688	1	pat92	NA	NA	NA	NA	NA	NA	NA	NA	NA
GLTQALR	K	K	7	[{'location': 0, 'monoisotopicMassDelta': 229.1629, 'name': 'TMT6plex'}]	0	1	2	Pat_92_5.25345.25345.2	986.608	0	68.5227	90.9167	0	8.10414	FALSE	0.0918646	0.0769141	0.00908547	1.54223e+06	1.51204e+06	814433	870922	1.41121e+06	1.74165e+06	ENSG00000110427	1	pat92	NA	NA	NA	NA	NA	NA	NA	NA	NA
IHTDLK	K	P	6	[{'location': 0, 'monoisotopicMassDelta': 229.1629, 'name': 'TMT6plex'}, {'location': 6, 'monoisotopicMassDelta': 229.1629, 'name': 'TMT6plex'}]	0	1	3	Pat_92_5.35781.35781.3	1183.73	0	94.2052	86.2042	0	3.86712	FALSE	0.0908564	0.0769141	0.00908547	258365	218611	208870	218399	203979	199234	ENSG00000176222	1	pat92	NA	NA	NA	NA	NA	NA	NA	NA	NA
IKADVEK	R	S	7	[{'location': 0, 'monoisotopicMassDelta': 229.1629, 'name': 'TMT6plex'}, {'location': 2, 'monoisotopicMassDelta': 229.1629, 'name': 'TMT6plex'}, {'location': 7, 'monoisotopicMassDelta': 229.1629, 'name': 'TMT6plex'}]	1	1	3	Pat_92_5.37745.37745.3	1488.95	0	98.9733	101.409	0	3.07441	FALSE	0.0917389	0.0769141	0.00908547	1.32932e+06	1.29196e+06	1.2127e+06	1.2542e+06	2.80295e+06	3.09092e+06	ENSG00000153147	1	pat92	NA	NA	NA	NA	NA	NA	NA	NA	NA
NYNKPWEPK	K	W	9	[{'location': 0, 'monoisotopicMassDelta': 229.1629, 'name': 'TMT6plex'}, {'location': 4, 'monoisotopicMassDelta': 229.1629, 'name': 'TMT6plex'}, {'location': 9, 'monoisotopicMassDelta': 229.1629, 'name': 'TMT6plex'}]	0	1	3	Pat_92_5.41910.41910.3	1862.07	0	109.074	104.371	1	-2.03067	FALSE	0.090637	0.0769141	0.00908547	2.27968e+06	1581208	530337	563232	456494	506995	ENSG00000228253	1	pat92	NA	NA	NA	NA	NA	NA	NA	NA	NA
EIQIYK	R	K	6	[{'location': 0, 'monoisotopicMassDelta': 229.1629, 'name': 'TMT6plex'}, {'location': 6, 'monoisotopicMassDelta': 229.1629, 'name': 'TMT6plex'}]	0	1	3	Pat_92_5.44030.44030.3	1250.76	0	114.232	112.136	0	2.19592	FALSE	0.0912714	0.0769141	0.00908547	121923	106353	361946	394881	274605	218620	ENSG00000084674	1	pat92	NA	NA	NA	NA	NA	NA	NA	NA	NA
VPSGLPDLK	R	L	9	[{'location': 0, 'monoisotopicMassDelta': 229.1629, 'name': 'TMT6plex'}, {'location': 9, 'monoisotopicMassDelta': 229.1629, 'name': 'TMT6plex'}]	0	3	3	Pat_92_5.53146.53146.3	1382.85	0	137.485	130.969	0	0.198617	FALSE	0.0907122	0.0769141	0.00908547	2064.61	457.159	9655.95	9904.98	5485.68	4489.87	ENSG00000182492	1	pat92	NA	NA	NA	NA	NA	NA	NA	NA	NA
LPPGEYVVVPSTFEPNKEGDFVLR	R	F	24	[{'location': 0, 'monoisotopicMassDelta': 229.1629, 'name': 'TMT6plex'}, {'location': 17, 'monoisotopicMassDelta': 229.1629, 'name': 'TMT6plex'}]	1	4	4	Pat_92_5.64028.64028.4	3146.71	0	165.861	198.535	2	3.53203	FALSE	0.0914211	0.0769141	0.00908547	38496	122924	61224.8	61469.8	55808.6	52846.5	ENSG00000014216	1	pat92	NA	NA	NA	NA	NA	NA	NA	NA	NA
GGPGPV	K	-	6	[{'location': 0, 'monoisotopicMassDelta': 229.1629, 'name': 'TMT6plex'}]	0	13	2	Pat_92_6.14472.14472.2	711.412	0	41.7822	62.7092	0	-0.428972	FALSE	0.0908587	0.0769141	0.00908547	497845	571502	392806	411731	562788	640284	ENSG00000175866	1	pat92	NA	NA	NA	NA	NA	NA	NA	NA	NA
NWQNVRALYIKSTMGK	K	P	16	[{'location': 0, 'monoisotopicMassDelta': 229.1629, 'name': 'TMT6plex'}, {'location': 11, 'monoisotopicMassDelta': 229.1629, 'name': 'TMT6plex'}, {'location': 14, 'monoisotopicMassDelta': 15.99491463, 'name': 'Oxidation'}, {'location': 16, 'monoisotopicMassDelta': 229.1629, 'name': 'TMT6plex'}]	2	1	5	Pat_92_6.20215.20215.5	2611.49	0	55.8855	153.177	0	5.72609	FALSE	0.0915074	0.0769141	0.00908547	599022	684647	1.00941e+06	996010	448212	510793	ENSG00000198755	1	pat92	NA	NA	NA	NA	NA	NA	NA	NA	NA
IAGTNK	K	G	6	[{'location': 0, 'monoisotopicMassDelta': 229.1629, 'name': 'TMT6plex'}, {'location': 6, 'monoisotopicMassDelta': 229.1629, 'name': 'TMT6plex'}]	0	2	2	Pat_92_6.24580.24580.2	1060.66	0	66.4482	74.0263	0	4.71863	FALSE	0.0912039	0.0769141	0.00908547	334409	289997	192658	201206	328681	466298	ENSG00000138035	1	pat92	NA	NA	NA	NA	NA	NA	NA	NA	NA
TVIHPK	R	A	6	[{'location': 0, 'monoisotopicMassDelta': 229.1629, 'name': 'TMT6plex'}, {'location': 6, 'monoisotopicMassDelta': 229.1629, 'name': 'TMT6plex'}]	0	2	3	Pat_92_6.25757.25757.3	1151.74	0	69.2935	79.2859	0	5.16689	FALSE	0.0914611	0.0769141	0.00908547	2.55911e+06	1.93176e+06	324697	342070	1.74327e+06	2.18451e+06	ENSG00000104671	1	pat92	NA	NA	NA	NA	NA	NA	NA	NA	NA
LASSPK	K	D	6	[{'location': 0, 'monoisotopicMassDelta': 229.1629, 'name': 'TMT6plex'}, {'location': 6, 'monoisotopicMassDelta': 229.1629, 'name': 'TMT6plex'}]	0	4	2	Pat_92_6.27984.27984.2	1059.67	0	74.6831	85.0821	0	4.60786	FALSE	0.0917874	0.0769141	0.00908547	9.09893e+06	1.3717e+07	1.34675e+06	1.32612e+06	6.48644e+06	8.10796e+06	ENSG00000125844	1	pat92	NA	NA	NA	NA	NA	NA	NA	NA	NA
AAQALAK	K	L	7	[{'location': 0, 'monoisotopicMassDelta': 229.1629, 'name': 'TMT6plex'}, {'location': 7, 'monoisotopicMassDelta': 229.1629, 'name': 'TMT6plex'}]	0	1	2	Pat_92_6.31280.31280.2	1129.72	0	82.7295	92.5446	1	-7.61517	FALSE	0.0910385	0.0769141	0.00908547	215810	241805	195894	189387	373220	424191	ENSG00000140553	1	pat92	NA	NA	NA	NA	NA	NA	NA	NA	NA
IAGIQK	R	F	6	[{'location': 0, 'monoisotopicMassDelta': 229.1629, 'name': 'TMT6plex'}, {'location': 6, 'monoisotopicMassDelta': 229.1629, 'name': 'TMT6plex'}]	0	2	2	Pat_92_6.42092.42092.2	1086.72	0	109.32	102.557	0	5.7288	FALSE	0.0915869	0.0769141	0.00908547	1.202e+06	1.21259e+06	997235	1.11053e+06	1.19905e+06	1.26636e+06	ENSG00000153086	1	pat92	NA	NA	NA	NA	NA	NA	NA	NA	NA
[truncated: 218,084+ more rows]
