# Supplementary material for: Multi-Omic Analysis of Esophageal Adenocarcinoma Uncovers Candidate Therapeutic Targets and Cancer-Selective Posttranscriptional Regulation
Source: Mol Cell Proteomics. 2024 Apr 9;23(6):100764. doi: 10.1016/j.mcpro.2024.100764 (PMC11245951; doi:10.1016/j.mcpro.2024.100764)
Supplement: Supplemental Table S2 [file mmc12.xlsx]

## Sheet: Expression_Values
ENSG	Name	Description	Number_patients	Unique_peptides_quantified	Log2mTvO	Log2vTvO	nTvO_ratios	Log2mTvG	Log2vTvG	nTvG_ratios	Log2MeanTvTandOvO	Log2VarTvTandOvO	nTvTandOvO_ratios	Log2MeanTvTandGvG	Log2VarTvTandGvG	nTvTandGvG_ratios	tTvO	dfTvO	TvOWelchp	tTvG	dfTvG	TvGWelchp	FDRTvOp	FDRTvGp	Percent Sequence Coverage
ENSG00000132646	PCNA	proliferating cell nuclear antigen [Source:HGNC Symbol;Acc:HGNC:8729]	23	132	0.433306	0.00116165	261	1.21851	0.00141603	264	0.0197	4.48e-05	226	0.044	0.000168	226	191.814	283.005	5.94e-302	475.194	333.637	0	5.61e-300	1e-100	32.567
ENSG00000155657	TTN	titin [Source:HGNC Symbol;Acc:HGNC:12403]	8	22	0.330061	0.00900642	44	-0.0367565	0.00162914	44	-0.0304	0.00133318	38	-0.0199	0.00188051	38	23.276	57.0555	4.12e-31	-1.81541	76.3177	0.0367	7.33e-30	0.358365	0.107715
ENSG00000181143	MUC16	mucin 16, cell surface associated [Source:HGNC Symbol;Acc:HGNC:15582]	2	2	-1.77776	0.232848	4	0.102381	0.406351	4		0	0		0	0									0.120631
ENSG00000112159	MDN1	midasin AAA ATPase 1 [Source:HGNC Symbol;Acc:HGNC:18302]	4	6	0.18215	0.0368466	12	-0.00852815	0.0487959	12	-0.0529	0.00100037	10	-0.192031	0.00236607	10	4.17507	11.7132	0.000678	2.79744	12.2666	0.00792	0.00715	0.079	0.187634
ENSG00000154358	OBSCN	obscurin, cytoskeletal calmodulin and titin-interacting RhoGEF [Source:HGNC Symbol;Acc:HGNC:15719]	3	4	-0.689441	3.36794	8	1.33692	0.681894	8	0.292406	0.018733	8	0.297181	0.0168018	8	-1.50905	7.07787	0.0873	3.51824	7.34475	0.00451	0.846621	0.0454	0.201726
ENSG00000157106	SMG1	SMG1 nonsense mediated mRNA decay associated PI3K related kinase [Source:HGNC Symbol;Acc:HGNC:30045]	4	5	-0.12831	0.00143477	10	0.34289	8.49e-05	10	0.00154	0.00127173	10	0.186401	0.00287403	10	-7.89289	17.9349	1.52e-07	9.09739	9.5312	2.63e-06	1.79e-06	2.92e-05	0.221904
ENSG00000138688	KIAA1109	KIAA1109 [Source:HGNC Symbol;Acc:HGNC:26953]	3	7	-2.4923	0.132947	14	-0.437611	0.379041	14	-0.106499	0.000338	14	-0.0392	0.000219	14	-24.4516	13.0661	1.35e-12	-2.42036	13.015	0.0154	1.78e-11	0.152639	0.2997
ENSG00000135905	DOCK10	dedicator of cytokinesis 10 [Source:HGNC Symbol;Acc:HGNC:23479]	4	4	0.795545	0.00134421	6	1.05675	0.000121	7	0.180574	3.01e-06	4	-0.0419	8.41e-05	4	41.0174	5.03359	7.47e-08	177.525	7.44194	4.52e-15	8.87e-07	6.11e-14	0.32022
ENSG00000198198	SZT2	SZT2 subunit of KICSTOR complex [Source:HGNC Symbol;Acc:HGNC:29040]	1	2	-0.618954	0.0325168	4	0.0917238	0.0525283	4	0.0626	0.00341121	4	0.0322	0.00393296	4	-7.19114	3.62259	0.00143	0.500974	3.44673	0.323331	0.015	1	0.352603
ENSG00000149311	ATM	ATM serine/threonine kinase [Source:HGNC Symbol;Acc:HGNC:795]	9	11	0.13227	0.0357634	20	0.0135571	0.0082609	21	-0.0623	0.00190779	16	-0.0119	2.92e-07	16	4.45495	21.4973	0.000104	1.28221	20.0019	0.107216	0.00113	1	0.359948
ENSG00000174373	RALGAPA1	Ral GTPase activating protein catalytic subunit alpha 1 [Source:HGNC Symbol;Acc:HGNC:17770]	2	3	0.328727	0.0288204	6	-0.280962	0.006421	6	0.0492	0.00367442	6	0.122293	0.000151	6	3.79888	6.25454	0.00415	-12.1845	5.23499	2.42e-05	0.0425	0.000262	0.390434
ENSG00000116127	ALMS1	ALMS1 centrosome and basal body associated protein [Source:HGNC Symbol;Acc:HGNC:428]	3	6	0.0554674	0.00709642	12	-0.569203	0.00724466	12	-0.0242	0.000701	12	-0.205531	0.000517	12	3.12476	13.152	0.00398	-14.2993	12.563	1.91e-09	0.0408	2.29e-08	0.431862
ENSG00000137877	SPTBN5	spectrin beta, non-erythrocytic 5 [Source:HGNC Symbol;Acc:HGNC:15680]	3	3	0.488173	0.0253059	6	0.473155	0.0119408	6		0	2		0	2		5			5				0.435493
ENSG00000168071	CCDC88B	coiled-coil domain containing 88B [Source:HGNC Symbol;Acc:HGNC:26757]	4	5	1.14422	0.424397	10	0.181699	0.808613	10	0.0549	0.0238816	8	0.197142	0.00105009	8	5.11125	10.2455	0.000211	-0.0543	9.02921	0.478953	0.00227	1	0.474255
ENSG00000086570	FAT2	FAT atypical cadherin 2 [Source:HGNC Symbol;Acc:HGNC:3596]	2	3	0.351327	0.066087	6	-0.582874	0.00115523	6	0.127597	0.00306251	6	0.113394	0.000295	6	2.08404	5.46241	0.0434	-44.7914	7.39436	1.41e-10	0.425481	1.74e-09	0.48287
ENSG00000197969	VPS13A	vacuolar protein sorting 13 homolog A [Source:HGNC Symbol;Acc:HGNC:1908]	8	7	0.346186	0.00587856	12	-0.590968	0.0794548	13	-0.0302	0.000821	8	0.0224	0.00548478	8	15.4623	15.0538	6e-11	-7.43949	14.5298	1.26e-06	7.63e-10	1.41e-05	0.484653
ENSG00000115423	DNAH6	dynein axonemal heavy chain 6 [Source:HGNC Symbol;Acc:HGNC:2951]	2	2	0.578192	0.000243	4	-0.0379083	0.174856	4		0	0		0	0									0.505051
ENSG00000080345	RIF1	replication timing regulatory factor 1 [Source:HGNC Symbol;Acc:HGNC:23207]	7	12	0.00115314	0.223186	22	0.664477	0.0799334	23	0.0562	0.000904	18	0.0466	0.00101604	18	-0.545634	21.2078	0.295505	10.3971	22.7127	2.09e-10	1	2.57e-09	0.511038
ENSG00000171467	ZNF318	zinc finger protein 318 [Source:HGNC Symbol;Acc:HGNC:13578]	4	6	-0.52835	0.0547677	12	0.220899	0.036611	12	0.00626	0.000433	12	-0.0297	5.61e-05	12	-7.88233	11.1741	3.41e-06	4.53263	11.0337	0.000424	3.88e-05	0.00442	0.511678
ENSG00000130589	HELZ2	helicase with zinc finger 2 [Source:HGNC Symbol;Acc:HGNC:30021]	5	4	0.189491	0.0023225	6	0.119558	0.00259503	8		0	0		0	0									0.514962
ENSG00000120800	UTP20	UTP20 small subunit processome component [Source:HGNC Symbol;Acc:HGNC:17897]	5	8	0.361294	0.00309437	16	0.770834	0.00108272	16	0.0145	0.000104	12	-0.159903	6.42e-07	12	24.3982	16.3321	1.39e-14	113.098	15.0237	9.79e-24	1.92e-13	1.53e-22	0.520646
ENSG00000115760	BIRC6	baculoviral IAP repeat containing 6 [Source:HGNC Symbol;Acc:HGNC:13516]	17	34	0.439151	6.91e-05	66	-0.198183	0.000787	68	0.0709	0.000207	54	0.0864	0.000247	54	166.779	81.0355	7.2e-105	-70.7941	108.964	3.08e-93	2.51e-103	9.28e-92	0.533576
ENSG00000160145	KALRN	kalirin RhoGEF kinase [Source:HGNC Symbol;Acc:HGNC:4814]	3	3	0.737953	0.079321	6	0.970095	0.153422	6		0	2		0	2		5			5				0.541455
ENSG00000156414	TDRD9	tudor domain containing 9 [Source:HGNC Symbol;Acc:HGNC:20122]	8	5	1.19406	0.00779443	9	1.03448	0.0213402	10	-0.0306	0.000164	4	0.033	0.000284	4	40.6629	8.72308	1.5e-11	21.3272	9.57626	1.07e-09	1.93e-10	1.29e-08	0.543874
ENSG00000160294	MCM3AP	minichromosome maintenance complex component 3 associated protein [Source:HGNC Symbol;Acc:HGNC:6946]	3	4	-0.202097	0.123698	8	0.111128	0.00075	8	-0.0762	0.00100294	8	-0.0949	0.000888	8	-1.00873	7.1135	0.173088	14.4017	13.9007	4.78e-10	1	5.82e-09	0.555556
ENSG00000132554	RGS22	regulator of G protein signaling 22 [Source:HGNC Symbol;Acc:HGNC:24499]	8	10	0.355393	0.000125	18	-0.384985	0.000114	19	0.0536	0.000272	16	0.0468	4.96e-05	16	61.6659	25.9454	5.67e-30	-142.951	31.343	5.44e-46	9.92e-29	1.12e-44	0.559552
ENSG00000172869	DMXL1	Dmx like 1 [Source:HGNC Symbol;Acc:HGNC:2937]	6	7	-0.123419	0.00322064	12	0.13191	0.0290427	13	0.0624	0.000732	10	-0.00884	0.00301075	10	-10.0539	16.3353	1.05e-08	2.79541	15.087	0.00676	1.27e-07	0.0677	0.561612
ENSG00000024048	UBR2	ubiquitin protein ligase E3 component n-recognin 2 [Source:HGNC Symbol;Acc:HGNC:21289]	3	6	0.0924082	0.144355	12	-0.266371	0.0678722	12	-0.0697	0.00482534	12	-0.166832	0.0117244	12	1.45422	11.7346	0.0861	-1.22219	14.6902	0.120443	0.834854	1	0.569801
ENSG00000166963	MAP1A	microtubule associated protein 1A [Source:HGNC Symbol;Acc:HGNC:6835]	10	12	-0.0970584	0.00248512	22	0.35353	0.00808972	23	-0.00182	0.00409066	16	-0.421678	0.071163	16	-4.9604	27.367	1.64e-05	11.1898	17.3921	1.13e-09	0.000183	1.36e-08	0.58276
ENSG00000182670	TTC3	tetratricopeptide repeat domain 3 [Source:HGNC Symbol;Acc:HGNC:12393]	3	4	-0.195081	0.101604	8	0.909604	2.46472	8	-0.173493	9.2e-05	8	0.283734	0.0443155	8	-0.191473	7.01267	0.426791	1.11757	7.25164	0.149702	1	1	0.592593
ENSG00000160007	ARHGAP35	Rho GTPase activating protein 35 [Source:HGNC Symbol;Acc:HGNC:4591]	8	8	0.00989541	0.00371477	14	0.662195	0.0288573	15	-0.131727	0.00300098	8	-0.192391	0.00218042	8	5.59607	16.0745	1.97e-05	18.2349	17.5436	3.79e-13	0.00022	4.93e-12	0.6004
ENSG00000065526	SPEN	spen family transcriptional repressor [Source:HGNC Symbol;Acc:HGNC:17575]	10	16	-0.334069	2.53e-05	28	-0.126827	0.00198413	31	0.105895	0.000284	14	-0.0366	4.03e-05	14	-95.6513	14.1724	1.26e-21	-11.0313	32.6068	7.65e-13	1.95e-20	9.88e-12	0.600437
ENSG00000128512	DOCK4	dedicator of cytokinesis 4 [Source:HGNC Symbol;Acc:HGNC:19192]	4	4	-0.482334	0.00908776	8	0.208577	0.00165768	8	0.0157	5.5e-05	6	0.0225	6.05e-05	6	-14.717	7.11281	6.9e-07	12.6217	7.67248	1.05e-06	8e-06	1.18e-05	0.608986
ENSG00000177084	POLE	DNA polymerase epsilon, catalytic subunit [Source:HGNC Symbol;Acc:HGNC:9177]	1	2	0.227651	0.055109	4	0.522439	0.0308502	4	-8.19e-05	0.000684	4	0.0247	0.000692	4	1.92827	3.07442	0.0736	5.60493	3.13444	0.00499	0.715453	0.0501	0.616083
ENSG00000169436	COL22A1	collagen type XXII alpha 1 chain [Source:HGNC Symbol;Acc:HGNC:22989]	3	4	-0.0508786	0.0909544	8	-0.573343	0.179085	8	0.159648	0.521049	8	0.0203	0.624023	8	-0.761159	9.37158	0.232642	-1.87351	10.7121	0.0443	1	0.430479	0.61792
ENSG00000048707	VPS13D	vacuolar protein sorting 13 homolog D [Source:HGNC Symbol;Acc:HGNC:23595]	2	5	-1.68974	0.0211252	10	0.825998	0.0433594	10	0.115389	5.53e-06	10	-0.336575	0.00117915	10	-39.2691	9.00472	1.11e-11	17.4202	9.48914	8e-09	1.43e-10	9.39e-08	0.620947
ENSG00000071909	MYO3B	myosin IIIB [Source:HGNC Symbol;Acc:HGNC:15576]	5	8	-0.265955	2.44e-05	16	1.46443	1.93e-05	16	0.0149	3.35e-05	16	0.0977	8.14e-05	16	-147.565	29.2804	6.58e-44	544.797	21.7409	9.45e-47	1.37e-42	1.97e-45	0.624158
ENSG00000198722	UNC13B	unc-13 homolog B [Source:HGNC Symbol;Acc:HGNC:12566]	3	4	-0.291552	0.142946	8	-0.830019	0.0459961	8	0.197739	1.79e-05	8	-0.211135	0.00230444	8	-3.66015	7.00175	0.00403	-7.96486	7.69965	2.79e-05	0.0413	0.000301	0.624827
ENSG00000204740	MALRD1	MAM and LDL receptor class A domain containing 1 [Source:HGNC Symbol;Acc:HGNC:24331]	5	5	0.570234	0.00680898	10	1.95796	0.00748877	10	-0.504393	0.00103421	8	-0.201033	0.00536042	8	37.7545	12.1776	2.72e-14	57.3154	15.922	3.56e-20	3.72e-13	5.25e-19	0.625223
ENSG00000198707	CEP290	centrosomal protein 290 [Source:HGNC Symbol;Acc:HGNC:29021]	6	8	-0.0647586	2.94e-05	16	0.0895605	0.0368	16	-0.000356	5.13e-05	14	-0.00384	7.23e-05	14	-27.4671	24.0603	5.58e-20	1.94538	15.0674	0.0353	8.38e-19	0.345162	0.625252
ENSG00000138778	CENPE	centromere protein E [Source:HGNC Symbol;Acc:HGNC:1856]	9	12	-0.30338	0.0660117	24	0.00346653	0.0104531	24	0.0276	9.69e-05	22	0.044	0.000116	22	-6.3059	23.0737	9.65e-07	-1.93261	23.5575	0.0327	1.12e-05	0.320095	0.638138
ENSG00000196367	TRRAP	transformation/transcription domain associated protein [Source:HGNC Symbol;Acc:HGNC:12347]	10	26	0.386391	0.00733869	52	0.718355	0.000182	52	0.0578	0.000776	48	0.0494	0.000935	48	26.2003	62.4579	1.07e-35	139.524	63.5259	4.78e-81	2.02e-34	1.32e-79	0.638191
ENSG00000047644	WWC3	WWC family member 3 [Source:HGNC Symbol;Acc:HGNC:29237]	7	8	0.14131	0.00369218	16	-1.79407	0.0472643	16	0.0188	0.0114416	14	0.039	0.000913	14	3.78439	19.9961	0.000582	-33.3602	15.661	2.83e-16	0.00616	3.91e-15	0.641026
ENSG00000114857	NKTR	natural killer cell triggering receptor [Source:HGNC Symbol;Acc:HGNC:7833]	3	3	0.0470069	0.956642	6	0.97321	0.0169023	6		0	2		0	2		5			5				0.648176
ENSG00000179409	GEMIN4	gem nuclear organelle associated protein 4 [Source:HGNC Symbol;Acc:HGNC:15717]	3	7	-0.0345555	0.0104247	14	0.389701	0.00867478	14	0.0726	0.00179699	14	0.062	0.00115899	14	-3.6271	17.3525	0.00101	12.3659	16.4128	4.88e-10	0.0106	5.94e-09	0.665101
ENSG00000134250	NOTCH2	notch receptor 2 [Source:HGNC Symbol;Acc:HGNC:7882]	4	4	-0.284054	0.00112648	6	-0.326575	0.0792507	7	-0.00608	0.00403039	4	0.105118	0.00160262	4	-8.04005	4.13598	0.000563	-3.98722	6.41611	0.00315	0.00596	0.0319	0.683315
ENSG00000089177	KIF16B	kinesin family member 16B [Source:HGNC Symbol;Acc:HGNC:15869]	4	5	0.135766	0.0681285	8	0.647291	0.00562198	9	-0.0271	0.00969896	6	-0.195997	0.000696	6	1.6181	9.43378	0.0693	30.9849	10.66	4.32e-12	0.674151	5.51e-11	0.683371
ENSG00000103197	TSC2	TSC complex subunit 2 [Source:HGNC Symbol;Acc:HGNC:12363]	8	7	0.134228	0.484893	12	0.00304418	0.000868	13	0.0534	0.0178225	8	-0.0022	0.0276807	8	0.39127	12.1881	0.351176	0.0883	7.27126	0.466011	1	1	0.685323
ENSG00000091157	WDR7	WD repeat domain 7 [Source:HGNC Symbol;Acc:HGNC:13490]	3	3	-0.184099	0.000606	4	-0.657196	0.000415	6		0	0		0	0									0.686342
ENSG00000160299	PCNT	pericentrin [Source:HGNC Symbol;Acc:HGNC:16068]	4	4	-0.446508	0.157818	8	0.0864381	0.00706099	8		0	4		0	4		7			7				0.689448
ENSG00000015133	CCDC88C	coiled-coil domain containing 88C [Source:HGNC Symbol;Acc:HGNC:19967]	8	7	0.701058	9.63e-05	13	0.398457	0.0116447	13		0	4		0	4		12			12				0.690335
ENSG00000122966	CIT	citron rho-interacting serine/threonine kinase [Source:HGNC Symbol;Acc:HGNC:1985]	5	4	0.306959	0.0545131	7	-0.471263	0.339651	7	-0.0117	0.0181266	4	-0.262873	0.0581566	4	2.87143	8.952	0.00927	-0.829849	8.59162	0.214539	0.0934	1	0.690676
ENSG00000069020	MAST4	microtubule associated serine/threonine kinase family member 4 [Source:HGNC Symbol;Acc:HGNC:19037]	2	3	0.0340538	0.119966	6	-0.135272	0.149839	6	0.0297	0.0267916	6	0.0765	0.0280412	6	0.0278	7.12718	0.489294	-1.22972	6.8081	0.129798	1	1	0.698439
ENSG00000126016	AMOT	angiomotin [Source:HGNC Symbol;Acc:HGNC:17810]	1	2	0.0720512	0.154499	4	0.120971	0.273799	4	0.00291	1.64e-09	4	0.00291	1.64e-09	4	0.351793	3	0.374127	0.451246	3	0.341218	1	1	0.704225
ENSG00000143520	FLG2	filaggrin family member 2 [Source:HGNC Symbol;Acc:HGNC:33276]	1	2	-1.41781	0.0318143	4	0.56663	0.00214063	4	-0.390873	2.55e-05	4	0.0265	0.0107171	4	-11.5104	3.0048	0.000699	9.52608	4.15247	0.000282	0.00737	0.00296	0.711
ENSG00000153107	ANAPC1	anaphase promoting complex subunit 1 [Source:HGNC Symbol;Acc:HGNC:19988]	8	9	-0.192476	0.00932241	16	0.218797	0.0344226	17	0.0317	0.000315	12	0.014	0.000254	12	-9.08358	16.3353	4.33e-08	4.52759	16.3333	0.000164	5.18e-07	0.00172	0.713575
ENSG00000160218	TRAPPC10	trafficking protein particle complex 10 [Source:HGNC Symbol;Acc:HGNC:11868]	8	10	0.390162	0.0196171	20	-0.333691	0.0209726	20	0.108613	0.0043399	18	0.0599	0.00312681	18	8.05424	27.6234	4.99e-09	-11.2586	25.0481	1.36e-11	6.11e-08	1.71e-10	0.714853
ENSG00000197386	HTT	huntingtin [Source:HGNC Symbol;Acc:HGNC:4851]	14	27	2.01717	0.000106	52	-0.130924	0.00190116	53	-0.0792	0.000289	46	-0.0788	0.000296	46	726.496	72.164	1.75e-141	-8.01018	69.7209	8.97e-12	7.58e-140	1.13e-10	0.716104
ENSG00000145362	ANK2	ankyrin 2 [Source:HGNC Symbol;Acc:HGNC:493]	8	11	-0.28365	0.000673	20	-0.257721	0.00363648	22	0.512478	0.052029	10	0.58157	0.0672804	10	-11.0017	9.11659	7.23e-07	-10.1088	9.44521	1.13e-06	8.37e-06	1.26e-05	0.718133
ENSG00000105738	SIPA1L3	signal induced proliferation associated 1 like 3 [Source:HGNC Symbol;Acc:HGNC:23801]	3	3	1.38937	0.189702	6	-0.8214	0.0188467	6	-0.0678	0.002677	4	-0.380134	0.0280378	4	8.10964	5.21002	0.00019	-4.37982	5.61469	0.00273	0.00204	0.0277	0.729927
ENSG00000173575	CHD2	chromodomain helicase DNA binding protein 2 [Source:HGNC Symbol;Acc:HGNC:1917]	3	3	0.303019	0.190206	6	-0.0941659	0.0598068	6	-0.144051	0.0034265	4	-0.250978	0.000461	4	2.47771	5.26746	0.0268	1.56166	5.11507	0.0889	0.264663	0.851904	0.730468
ENSG00000088812	ATRN	attractin [Source:HGNC Symbol;Acc:HGNC:885]	8	14	-0.0435696	0.261575	26	-0.121426	0.0108215	27	-0.0335	0.00106863	22	0.000145	0.00137724	22	-0.100296	25.2413	0.460451	-5.64747	33.7374	1.27e-06	1	1.42e-05	0.742977
ENSG00000021826	CPS1	carbamoyl-phosphate synthase 1 [Source:HGNC Symbol;Acc:HGNC:2323]	2	3	0.164984	0.0331282	6	0.201472	0.0261237	6		0	0		0	0									0.766667
ENSG00000117983	MUC5B	mucin 5B, oligomeric mucus/gel-forming [Source:HGNC Symbol;Acc:HGNC:7516]	10	127	-0.0130534	0.0514845	246	0.495345	0.0181459	253	-0.0241	0.00142342	194	-0.0404	0.00395371	194	0.752966	262.071	0.226073	55.8203	375.926	2.5e-184	1	1.33e-182	0.772301
ENSG00000110237	ARHGEF17	Rho guanine nucleotide exchange factor 17 [Source:HGNC Symbol;Acc:HGNC:21726]	8	8	-0.0537807	0.00925969	14	0.630179	3.6e-06	16	-0.168821	0.0143657	8	-0.341234	0.0002	8	2.3208	12.214	0.0192	193.236	7.12589	8.08e-15	0.190735	1.09e-13	0.77557
ENSG00000151240	DIP2C	disco interacting protein 2 homolog C [Source:HGNC Symbol;Acc:HGNC:29150]	5	6	-0.207581	0.00244446	12	-0.0796439	0.0495775	12	-0.163763	3.5e-05	12	-0.167774	3.44e-05	12	-3.04837	11.3147	0.00538	1.37064	11.0153	0.0989	0.0549	0.945415	0.780742
ENSG00000124406	ATP8A1	ATPase phospholipid transporting 8A1 [Source:HGNC Symbol;Acc:HGNC:13531]	5	6	0.0112122	0.0247969	12	-0.582602	4.79e-05	12	-0.111127	0.00109426	10	-0.149021	0.000494	10	2.62271	12.1542	0.011	-59.3535	10.4579	7.22e-15	0.110832	9.73e-14	0.78329
ENSG00000172046	USP19	ubiquitin specific peptidase 19 [Source:HGNC Symbol;Acc:HGNC:12617]	18	14	1.02858	0.0116228	27	1.00248	0.0164342	28		0	18		0	18		26			27				0.784024
ENSG00000171681	ATF7IP	activating transcription factor 7 interacting protein [Source:HGNC Symbol;Acc:HGNC:20092]	5	5	0.572077	1.25e-08	8	0.534805	9.37e-05	10		0	4		0	4		7			9				0.787712
ENSG00000142207	URB1	URB1 ribosome biogenesis homolog [Source:HGNC Symbol;Acc:HGNC:17344]	3	4	0.376397	7.94e-05	8	0.752128	0.00781422	8	-0.0334	0.00655129	8	-0.00335	0.00918479	8	14.2345	7.16969	8.08e-07	16.3892	13.9096	8.63e-11	9.36e-06	1.07e-09	0.792602
ENSG00000173064	HECTD4	HECT domain E3 ubiquitin protein ligase 4 [Source:HGNC Symbol;Acc:HGNC:26611]	5	4	0.144785	5.52e-06	6	0.032955	0.00259897	8		0	0		0	0									0.793286
ENSG00000104133	SPG11	SPG11 vesicle trafficking associated, spatacsin [Source:HGNC Symbol;Acc:HGNC:11226]	2	2	-0.77532	0.847555	4	-0.726653	0.55525	4		0	0		0	0									0.794702
ENSG00000008869	HEATR5B	HEAT repeat containing 5B [Source:HGNC Symbol;Acc:HGNC:29273]	6	11	0.715365	0.000865	22	-0.151347	0.000706	22	-0.00735	4.62e-05	18	0.00971	6.62e-05	18	111.668	23.7066	4.43e-34	-26.9272	25.6721	1.2e-20	8.22e-33	1.79e-19	0.796717
ENSG00000100241	SBF1	SET binding factor 1 [Source:HGNC Symbol;Acc:HGNC:10542]	8	9	0.249461	0.000967	18	0.365842	0.000768	18	0.125616	0.000303	14	-0.0268	7.16e-05	14	14.2682	27.5938	1.47e-14	56.8117	20.9267	1.03e-24	2.01e-13	1.62e-23	0.797695
ENSG00000164654	MIOS	meiosis regulator for oocyte development [Source:HGNC Symbol;Acc:HGNC:21905]	8	9	-0.30264	0.0262398	16	-0.702864	0.0172519	17	0.0856	0.00310574	12	-0.00358	0.0152316	12	-8.90901	19.4475	1.35e-08	-14.6316	24.7458	5.49e-14	1.63e-07	7.27e-13	0.8
ENSG00000080573	COL5A3	collagen type V alpha 3 chain [Source:HGNC Symbol;Acc:HGNC:14864]	8	13	-0.498922	0.000119	26	0.325598	0.000198	26	-0.00482	9.36e-06	24	-0.002	9.33e-06	24	-221.286	29.193	6.2e-49	115.774	27.5377	7.32e-39	1.36e-47	1.38e-37	0.802292
ENSG00000078814	MYH7B	myosin heavy chain 7B [Source:HGNC Symbol;Acc:HGNC:15906]	1	2	-1.49543	0.189182	4	-0.0998208	0.000378	4	0.179411	2.8e-07	4	0.179416	2.8e-07	4	-7.70131	3.00001	0.00228	-28.6973	3.00445	4.6e-05	0.0236	0.000492	0.807062
ENSG00000101825	MXRA5	matrix remodeling associated 5 [Source:HGNC Symbol;Acc:HGNC:7539]	8	20	0.706677	0.0157791	38	0.7338	0.0192139	39	0.0122	0.000521	32	-0.00623	0.000433	32	33.4328	39.8836	4.31e-31	32.8922	40.0771	6.41e-31	7.66e-30	1.1e-29	0.813296
ENSG00000123104	ITPR2	inositol 1,4,5-trisphosphate receptor type 2 [Source:HGNC Symbol;Acc:HGNC:6181]	7	20	-0.364687	0.00013	40	0.519641	0.0121546	40	0.0922	0.000444	32	0.0493	0.000404	32	-110.381	45.2411	5.77e-57	26.4382	42.2144	3.39e-28	1.37e-55	5.62e-27	0.814513
ENSG00000164142	FAM160A1	family with sequence similarity 160 member A1 [Source:HGNC Symbol;Acc:HGNC:34237]	4	5	-0.226027	0.076718	10	0.456205	0.00470145	10	-0.0434	0.00136002	10	0.127534	0.00937999	10	-2.06723	9.31899	0.0338	8.75867	16.2105	7.58e-08	0.3327	8.71e-07	0.817308
ENSG00000058063	ATP11B	ATPase phospholipid transporting 11B (putative) [Source:HGNC Symbol;Acc:HGNC:13553]	8	15	0.380913	0.00255447	30	-0.0420569	0.00116587	30	-0.048	0.00112484	26	0.0599	0.00236263	26	37.8541	50.7562	3.57e-39	-8.95349	44.0157	8.98e-12	7.03e-38	1.13e-10	0.824742
ENSG00000100354	TNRC6B	trinucleotide repeat containing adaptor 6B [Source:HGNC Symbol;Acc:HGNC:29190]	7	6	1.2556	0.110379	10	1.43906	0.0463071	11		0	4		0	4		9			10				0.826743
ENSG00000083857	FAT1	FAT atypical cadherin 1 [Source:HGNC Symbol;Acc:HGNC:3595]	1	5	0.603085	0.100264	10	0.759444	0.373718	10	-0.00233	0.00119991	10	0.0782	0.00167902	10	6.01035	9.21538	9.09e-05	3.51614	9.08087	0.00323	0.00099	0.0327	0.828248
ENSG00000074181	NOTCH3	notch receptor 3 [Source:HGNC Symbol;Acc:HGNC:7883]	9	11	-0.475819	0.00479564	20	0.81799	0.0127198	21	0.0364	0.000856	10	0.169316	0.00184861	10	-28.3949	27.5698	2.97e-22	23.0705	28.2279	3.66e-20	4.64e-21	5.4e-19	0.834627
ENSG00000144283	PKP4	plakophilin 4 [Source:HGNC Symbol;Acc:HGNC:9026]	3	4	-0.500808	0.114786	8	-0.140923	0.00202977	8	0.0266	0.00151546	8	-0.183124	0.0021109	8	-4.3742	7.1848	0.00153	1.85496	13.9946	0.0424	0.016	0.412656	0.838926
ENSG00000117713	ARID1A	AT-rich interaction domain 1A [Source:HGNC Symbol;Acc:HGNC:11110]	9	16	0.518377	0.0123549	30	-0.196009	8.45e-05	32	0.126938	0.00039	20	0.184854	0.00182394	20	18.8478	31.7025	4.38e-19	-39.317	20.1061	8.54e-21	6.48e-18	1.27e-19	0.841662
ENSG00000167258	CDK12	cyclin dependent kinase 12 [Source:HGNC Symbol;Acc:HGNC:24224]	6	5	1.56071	0.00304584	8	2.10071	0.130828	9		0	2		0	2		7			8				0.844024
ENSG00000136848	DAB2IP	DAB2 interacting protein [Source:HGNC Symbol;Acc:HGNC:17294]	7	8	0.567164	0.236547	14	-0.409712	0.713047	15	-0.0774	0.00960179	12	0.0268	0.00531278	12	4.84503	14.2227	0.000124	-1.99278	14.2604	0.0329	0.00134	0.321881	0.84507
ENSG00000076108	BAZ2A	bromodomain adjacent to zinc finger domain 2A [Source:HGNC Symbol;Acc:HGNC:962]	5	5	-0.32411	0.306914	10	0.634188	0.229378	10	-0.130889	0.0100904	8	-0.0953	0.00453176	8	-1.08094	9.73379	0.152889	4.75809	9.44261	0.000452	1	0.0047	0.853333
ENSG00000016490	CLCA1	chloride channel accessory 1 [Source:HGNC Symbol;Acc:HGNC:2015]	6	26	-1.06554	0.00194517	52	1.58226	0.00523907	52	0.027	7.27e-05	20	0.0802	0.000551	20	-170.534	59.8745	1.83e-82	132.614	68.8792	5.29e-85	5.36e-81	1.51e-83	0.875274
ENSG00000101040	ZMYND8	zinc finger MYND-type containing 8 [Source:HGNC Symbol;Acc:HGNC:9397]	9	14	1.07229	0.0104277	26	1.44179	0.00478727	27	0.0499	0.000771	18	0.0575	0.000841	18	48.5246	30.1224	1.84e-30	92.4868	37.5249	3.45e-46	3.25e-29	7.13e-45	0.880669
ENSG00000138823	MTTP	microsomal triglyceride transfer protein [Source:HGNC Symbol;Acc:HGNC:7467]	7	5	1.92419	0.00177388	9	2.06327	0.415824	9	0.042	0.00992158	4	-0.0441	0.00855695	4	36.3743	3.48746	6.31e-06	9.58474	8.70819	3.22e-06	7.12e-05	3.56e-05	0.894855
ENSG00000086102	NFX1	nuclear transcription factor, X-box binding 1 [Source:HGNC Symbol;Acc:HGNC:7803]	7	6	0.71385	0.322672	11	0.854477	0.299108	11		0	2		0	2		10			10				0.895858
ENSG00000099814	CEP170B	centrosomal protein 170B [Source:HGNC Symbol;Acc:HGNC:20362]	12	9	0.935159	0.131677	17	1.14313	0.0920904	18		0	6		0	6		16			17				0.900901
ENSG00000154447	SH3RF1	SH3 domain containing ring finger 1 [Source:HGNC Symbol;Acc:HGNC:17650]	2	2	0.784712	0.199347	4	0.343475	0.00162652	4		0	0		0	0									0.900901
ENSG00000198862	LTN1	listerin E3 ubiquitin protein ligase 1 [Source:HGNC Symbol;Acc:HGNC:13082]	8	9	-0.181132	0.0623623	16	-0.453551	0.00523178	17	-0.104825	0.00358584	14	-0.280631	0.00293764	14	-1.18397	16.9517	0.126381	-7.60073	28.7861	1.17e-08	1	1.37e-07	0.906002
ENSG00000198604	BAZ1A	bromodomain adjacent to zinc finger domain 1A [Source:HGNC Symbol;Acc:HGNC:960]	4	4	1.13291	0.00389582	8	1.02766	0.09167	8		0	4		0	4		7			7				0.909189
ENSG00000143631	FLG	filaggrin [Source:HGNC Symbol;Acc:HGNC:3748]	3	21	-1.61614	0.0366471	42	-0.712048	0.0361186	42	-0.00186	0.00664293	42	0.372872	0.00309554	42	-50.2816	55.3911	3.26e-48	-35.506	47.9766	2.11e-36	7.09e-47	3.85e-35	0.911106
ENSG00000103534	TMC5	transmembrane channel like 5 [Source:HGNC Symbol;Acc:HGNC:22999]	6	6	0.886098	0.411271	10	1.39005	0.279515	11		0	2		0	2		9			10				0.919014
ENSG00000105397	TYK2	tyrosine kinase 2 [Source:HGNC Symbol;Acc:HGNC:12440]	7	6	0.275704	0.0175446	10	-0.589732	0.000106	11	-0.0488	0.00273398	6	0.0169	1.82e-07	6	6.90173	12.7357	6.03e-06	-195.464	10.0629	1.2e-19	6.81e-05	1.75e-18	0.920232
ENSG00000100403	ZC3H7B	zinc finger CCCH-type containing 7B [Source:HGNC Symbol;Acc:HGNC:30869]	7	6	-0.195952	0.0945694	10	-1.47517	0.130217	11	-0.182212	0.000446	6	-0.162984	0.000424	6	-0.14074	9.14096	0.445564	-12.0244	10.1192	1.28e-07	1	1.46e-06	0.921187
ENSG00000159450	TCHH	trichohyalin [Source:HGNC Symbol;Acc:HGNC:11791]	2	3	0.1168	0.00324028	6	-0.783153	0.380974	6	0.0185	0.00286536	6	0.0358	0.00280068	6	3.08176	9.96244	0.00583	-3.23797	5.07351	0.0113	0.0594	0.111872	0.926402
ENSG00000123200	ZC3H13	zinc finger CCCH-type containing 13 [Source:HGNC Symbol;Acc:HGNC:20368]	7	13	0.673759	0.00483609	24	-0.0837323	5.75e-06	25	-0.147265	0.00104547	10	0.150335	0.000122	10	46.9309	31.4336	5.61e-31	-66.4685	9.34211	4.04e-14	9.96e-30	5.36e-13	0.92918
ENSG00000143382	ADAMTSL4	ADAMTS like 4 [Source:HGNC Symbol;Acc:HGNC:19706]	7	11	-0.046323	0.0255753	18	-0.0152652	0.0186174	21		0	4		0	4		17			20				0.931099
ENSG00000100767	PAPLN	papilin, proteoglycan like sulfated glycoprotein [Source:HGNC Symbol;Acc:HGNC:19262]	11	10	-0.63432	0.0293699	17	-0.0292021	0.0271571	20	0.231205	0.000598	6	0.155787	0.00049	6	-20.2478	17.7101	5.41e-14	-4.87572	21.0645	3.99e-05	7.35e-13	0.000427	0.937893
ENSG00000132694	ARHGEF11	Rho guanine nucleotide exchange factor 11 [Source:HGNC Symbol;Acc:HGNC:14580]	8	17	-0.00306457	1.34e-05	34	0.318251	0.00270385	34	0.0235	2.7e-06	28	-0.0762	0.000386	28	-37.9554	47.6868	1.37e-37	40.8393	43.8176	8.11e-37	2.66e-36	1.49e-35	0.940495
ENSG00000049618	ARID1B	AT-rich interaction domain 1B [Source:HGNC Symbol;Acc:HGNC:18040]	11	12	0.198085	0.0107579	22	0.0678496	0.0172987	23	0.00436	0.000959	18	-0.0177	0.0010033	18	8.31897	25.4529	4.97e-09	3.01116	25.2025	0.00292	6.09e-08	0.0297	0.942127
ENSG00000138802	SEC24B	SEC24 homolog B, COPII coat complex component [Source:HGNC Symbol;Acc:HGNC:10704]	11	11	-0.144724	0.000818	21	0.139722	0.0063652	21	-0.0523	0.000428	16	-0.185361	0.0109816	16	-11.4014	34.9365	1.26e-13	10.3347	27.196	3.22e-11	1.7e-12	4.02e-10	0.946372
ENSG00000179954	SSC5D	scavenger receptor cysteine rich family member with 5 domains [Source:HGNC Symbol;Acc:HGNC:26641]	4	5	1.22936	0.000757	10	0.0229189	0.000667	10	0.106879	0.00256219	8	-0.0516	0.00365996	8	56.4093	10.2541	2.01e-14	3.25641	9.03968	0.00492	2.75e-13	0.0494	0.953592
ENSG00000102226	USP11	ubiquitin specific peptidase 11 [Source:HGNC Symbol;Acc:HGNC:12609]	2	3	-0.147949	0.089176	6	0.0830192	0.275129	6	-0.037	0.00082	6	0.014	0.0012538	6	-0.906088	5.09197	0.202861	0.321507	5.04557	0.380359	1	1	0.95642
ENSG00000184445	KNTC1	kinetochore associated 1 [Source:HGNC Symbol;Acc:HGNC:17255]	2	4	0.233877	0.148993	8	0.477408	0.172667	8	0.103162	0.000481	8	0.102997	0.000476	8	0.95629	7.04517	0.185291	2.54501	7.0386	0.0191	1	0.188639	0.959159
ENSG00000077235	GTF3C1	general transcription factor IIIC subunit 1 [Source:HGNC Symbol;Acc:HGNC:4664]	7	12	0.525241	0.0379336	24	0.16228	0.000145	24	-0.0385	0.000374	16	-0.340659	1.44e-05	16	14.0755	23.677	2.69e-13	191.009	29.3575	2.73e-47	3.6e-12	5.71e-46	0.959693
ENSG00000260314	MRC1	mannose receptor C-type 1 [Source:HGNC Symbol;Acc:HGNC:7228]	14	37	-0.576005	0.0020519	72	-0.893033	3.86e-05	73	-0.0555	0.000153	62	0.137979	0.000175	62	-93.5207	83.1369	2.62e-86	-563.711	83.5285	1.28e-151	7.94e-85	5.64e-150	0.961538
ENSG00000257923	CUX1	cut like homeobox 1 [Source:HGNC Symbol;Acc:HGNC:2557]	12	22	0.173457	0.0034486	42	-0.0576599	0.00478714	43	0.0483	0.00179213	32	0.0361	0.000206	32	10.6511	71.816	9.9e-17	-8.64308	46.7892	1.48e-11	1.41e-15	1.85e-10	0.965108
ENSG00000122257	RBBP6	RB binding protein 6, ubiquitin ligase [Source:HGNC Symbol;Acc:HGNC:9889]	5	8	0.94542	0.0166052	16	0.955657	0.00288818	16	0.0055	0.000523	12	-0.0484	0.00065	12	28.5822	16.2474	1.26e-15	65.5502	22.5761	1.46e-27	1.77e-14	2.39e-26	0.967008
ENSG00000107099	DOCK8	dedicator of cytokinesis 8 [Source:HGNC Symbol;Acc:HGNC:19191]	12	22	0.317575	0.0102443	44	0.139584	0.000974	44	0.0212	0.000954	38	-0.0322	0.00082	38	18.456	52.066	8.44e-25	25.9748	79.6858	5.99e-41	1.37e-23	1.16e-39	0.967997
ENSG00000128881	TTBK2	tau tubulin kinase 2 [Source:HGNC Symbol;Acc:HGNC:19141]	1	2	0.144541	0.250894	4	-0.427443	0.146926	4	0.0832	0.00358851	4	-0.218734	0.00278017	4	0.243127	3.0858	0.411588	-1.07883	3.11349	0.178533	1	1	0.970285
ENSG00000095319	NUP188	nucleoporin 188 [Source:HGNC Symbol;Acc:HGNC:17859]	7	7	0.643159	0.143108	14	0.571306	0.126852	14	0.0247	0.000225	12	0.0164	0.00023	12	6.11131	13.0477	1.83e-05	5.82301	13.0549	2.92e-05	0.000203	0.000315	0.971984
ENSG00000138771	SHROOM3	shroom family member 3 [Source:HGNC Symbol;Acc:HGNC:30422]	4	9	0.391193	0.0420931	18	-0.1932	0.0100323	18	0.255389	0.00298154	18	0.182681	0.00152135	18	2.71383	19.3963	0.0068	-14.8364	22.0401	2.97e-13	0.069	3.87e-12	0.972035
ENSG00000038382	TRIO	trio Rho guanine nucleotide exchange factor [Source:HGNC Symbol;Acc:HGNC:12303]	4	7	0.428792	0.00562332	14	0.274053	0.012122	14	0.086	0.0012076	12	0.0825	0.00127398	12	15.2954	18.9261	2.08e-12	6.14279	16.0974	6.89e-06	2.74e-11	7.55e-05	0.98152
ENSG00000197535	MYO5A	myosin VA [Source:HGNC Symbol;Acc:HGNC:7602]	5	6	-0.29426	0.00106335	12	0.194999	9.05e-05	12	-0.097	7.65e-07	10	-0.103886	7.92e-07	10	-20.9462	11.019	1.58e-10	108.29	11.2307	1.3e-18	2e-09	1.87e-17	0.984683
ENSG00000075539	FRYL	FRY like transcription coactivator [Source:HGNC Symbol;Acc:HGNC:29127]	6	11	-0.115371	0.00442882	20	0.454493	0.0223121	21	0.026	0.00354806	18	0.0387	0.00386628	18	-6.90942	35.9998	2.16e-08	11.6342	27.5779	1.89e-12	2.6e-07	2.42e-11	0.990676
ENSG00000188559	RALGAPA2	Ral GTPase activating protein catalytic subunit alpha 2 [Source:HGNC Symbol;Acc:HGNC:16207]	10	25	0.185404	0.000993	50	-0.467976	0.00188824	50	0.0219	0.000322	46	-0.0037	0.000562	46	31.5412	78.9154	8.55e-47	-65.674	77.0428	1.06e-69	1.84e-45	2.69e-68	0.997754
ENSG00000135837	CEP350	centrosomal protein 350 [Source:HGNC Symbol;Acc:HGNC:24238]	3	4	-0.0558672	0.0103254	8	-0.325121	0.117966	8	0.051	3.22e-05	8	-0.00774	0.00115398	8	-2.97098	7.04369	0.0103	-2.60094	7.13694	0.0174	0.103754	0.171965	0.998066
ENSG00000120868	APAF1	apoptotic peptidase activating factor 1 [Source:HGNC Symbol;Acc:HGNC:576]	6	9	0.748411	0.21677	18	0.261984	0.785712	18	0.0862	0.00558956	18	0.0786	0.00456084	18	5.95777	17.8761	6.32e-06	0.875257	17.1974	0.196747	7.14e-05	1	1.00044
ENSG00000148498	PARD3	par-3 family cell polarity regulator [Source:HGNC Symbol;Acc:HGNC:16051]	7	10	-0.592495	1.25e-06	18	-0.171312	0.000123	19	-0.0561	0.00134722	16	0.0582	1.04e-05	16	-58.4308	15.0246	1.95e-19	-86.052	21.5378	4.01e-29	2.9e-18	6.7e-28	1.00309
ENSG00000135317	SNX14	sorting nexin 14 [Source:HGNC Symbol;Acc:HGNC:14977]	4	5	-0.621904	0.0284501	10	-0.705779	0.00798	10	-0.153154	0.00223847	10	-0.0736	0.00589136	10	-8.46161	10.4075	2.76e-06	-16.9727	17.601	1.18e-12	3.15e-05	1.53e-11	1.00784
ENSG00000197565	COL4A6	collagen type IV alpha 6 chain [Source:HGNC Symbol;Acc:HGNC:2208]	6	7	0.0229703	0.00440864	14	-0.380076	0.0405194	14	-0.171135	0.113464	10	-0.221253	0.0843998	10	1.79748	9.50143	0.052	-1.49182	15.009	0.0782	0.508662	0.751505	1.00951
ENSG00000153207	AHCTF1	AT-hook containing transcription factor 1 [Source:HGNC Symbol;Acc:HGNC:24618]	9	16	0.821482	0.00308009	30	0.762419	0.00399972	31	0.122606	0.00114317	24	0.111161	0.00159593	24	57.0056	48.8838	1.12e-46	46.5755	51.165	7.22e-44	2.4e-45	1.44e-42	1.01099
ENSG00000160305	DIP2A	disco interacting protein 2 homolog A [Source:HGNC Symbol;Acc:HGNC:17217]	1	2	-0.565265	0.0101371	4	-0.557165	0.154177	4	0.254439	0.00394304	4	0.211047	0.0132716	4	-13.816	5.02712	1.72e-05	-3.75466	3.51268	0.0125	0.000191	0.124302	1.01237
ENSG00000124201	ZNFX1	zinc finger NFX1-type containing 1 [Source:HGNC Symbol;Acc:HGNC:29271]	9	10	0.188168	0.0145337	18	0.516355	0.0705488	19	0.00994	0.00355687	12	-0.0416	8.91e-05	12	5.36453	26.2958	6.21e-06	9.14783	18.072	1.67e-08	7.02e-05	1.95e-07	1.01668
ENSG00000119285	HEATR1	HEAT repeat containing 1 [Source:HGNC Symbol;Acc:HGNC:25517]	11	22	0.13937	0.00260375	44	0.378261	0.00273743	44	-0.0139	0.00034	42	0.0691	0.000413	42	18.6835	54.5043	1.16e-25	36.4235	56.1902	4.46e-41	1.91e-24	8.64e-40	1.01794
ENSG00000130635	COL5A1	collagen type V alpha 1 chain [Source:HGNC Symbol;Acc:HGNC:2209]	16	23	-0.121268	1.66e-06	44	-0.0026135	0.000429	45	0.0212	5.67e-05	42	-0.0462	3.41e-06	42	-120.923	43.287	1.06e-56	14.0543	44.7485	2.53e-18	2.5e-55	3.63e-17	1.03373
ENSG00000128159	TUBGCP6	tubulin gamma complex associated protein 6 [Source:HGNC Symbol;Acc:HGNC:18127]	2	3	0.452281	0.00415433	6	-0.195341	0.352318	6	0.260851	0.00849632	6	0.0889	0.0138473	6	4.16898	8.94613	0.00122	-1.15049	5.39243	0.149197	0.0128	1	1.03661
ENSG00000136381	IREB2	iron responsive element binding protein 2 [Source:HGNC Symbol;Acc:HGNC:6115]	2	3	0.339811	0.149975	6	-0.00407564	0.0876928	6	-0.130824	0.0157751	6	-0.0655	0.0214656	6	2.8316	6.04034	0.0148	0.45507	7.30944	0.331134	0.148242	1	1.03842
ENSG00000107816	LZTS2	leucine zipper tumor suppressor 2 [Source:HGNC Symbol;Acc:HGNC:29381]	2	2	0.722719	0.0693939	4	0.239328	0.0460474	4		0	0		0	0									1.04634
ENSG00000165861	ZFYVE1	zinc finger FYVE-type containing 1 [Source:HGNC Symbol;Acc:HGNC:13180]	6	7	-0.26174	0.00268767	14	0.800219	0.00177811	14	0.0292	0.00151215	10	-0.143037	0.00199119	10	-15.7036	21.9099	1.05e-13	52.232	18.8372	3.79e-22	1.42e-12	5.8e-21	1.04849
ENSG00000160796	NBEAL2	neurobeachin like 2 [Source:HGNC Symbol;Acc:HGNC:31928]	20	47	0.252898	0.00895696	91	0.1251	0.00351001	93	0.0671	0.00107228	72	0.0152	0.000735	72	17.4573	115.931	1.55e-34	15.8656	135.648	5.22e-33	2.89e-33	9.19e-32	1.05289
ENSG00000048405	ZNF800	zinc finger protein 800 [Source:HGNC Symbol;Acc:HGNC:27267]	10	17	0.00626684	0.000662	34	-0.750606	0.000439	34	0.139465	1.49e-05	32	0.245538	1.59e-05	32	-29.8384	34.573	1.45e-26	-271.945	35.5332	7.3e-61	2.44e-25	1.74e-59	1.05422
ENSG00000188352	FOCAD	focadhesin [Source:HGNC Symbol;Acc:HGNC:23377]	8	10	0.0320433	4.91e-06	20	-0.0891578	0.00161434	20	0.0901	0.000394	18	0.154704	0.000436	18	-12.3316	17.3816	2.52e-10	-23.805	29.179	5.78e-21	3.16e-09	8.63e-20	1.05497
ENSG00000183856	IQGAP3	IQ motif containing GTPase activating protein 3 [Source:HGNC Symbol;Acc:HGNC:20669]	2	7	0.56548	0.149437	14	0.780306	0.109166	14	-0.0715	0.00181771	14	-0.0698	0.00179224	14	6.12804	13.3162	1.63e-05	9.5488	13.4267	1.17e-07	0.000182	1.34e-06	1.05642
ENSG00000084234	APLP2	amyloid beta precursor like protein 2 [Source:HGNC Symbol;Acc:HGNC:598]	5	7	-0.099867	0.0650994	12	0.127415	0.0422315	13		0	0		0	0									1.05825
ENSG00000186716	BCR	BCR activator of RhoGEF and GTPase [Source:HGNC Symbol;Acc:HGNC:1014]	13	22	0.14019	0.00603632	39	-0.168026	0.000139	43	-0.00137	0.00111019	24	-0.177004	0.000938	24	9.98373	55.864	2.49e-14	1.37999	26.8725	0.0895	3.41e-13	0.857219	1.05949
ENSG00000109265	CRACD	capping protein inhibiting regulator of actin dynamics [Source:HGNC Symbol;Acc:HGNC:29219]	2	2	1.17318	0.00354406	4	1.18361	0.00953707	4		0	0		0	0									1.06036
ENSG00000139116	KIF21A	kinesin family member 21A [Source:HGNC Symbol;Acc:HGNC:19349]	4	4	-0.749461	0.387738	8	-0.58149	0.0949726	8	-0.0385	0.00121342	6	-0.159039	0.00443969	6	-3.22252	7.05837	0.00722	-3.76177	7.85707	0.00286	0.0732	0.029	1.06151
ENSG00000164190	NIPBL	NIPBL cohesin loading factor [Source:HGNC Symbol;Acc:HGNC:28862]	8	23	0.519422	0.0107771	44	-0.0328932	0.00301061	46	-0.0138	0.000577	28	-0.0287	0.000751	28	32.7246	49.978	1.01e-35	-0.437252	69.8787	0.331638	1.91e-34	1	1.07294
ENSG00000145555	MYO10	myosin X [Source:HGNC Symbol;Acc:HGNC:7593]	4	4	0.391638	0.000738	8	0.24084	0.149249	8	0.111079	0.00194416	6	0.00142	0.000901	6	13.7516	7.79961	4.78e-07	1.74582	7.11254	0.0618	5.58e-06	0.596387	1.07373
ENSG00000139697	SBNO1	strawberry notch homolog 1 [Source:HGNC Symbol;Acc:HGNC:22973]	3	4	-0.0607867	0.0500217	8	0.59157	0.00714378	8	-0.105338	0.00243934	8	-0.399947	0.00454737	8	0.550159	7.6811	0.29892	25.9368	13.342	4.16e-13	1	5.4e-12	1.07681
ENSG00000198910	L1CAM	L1 cell adhesion molecule [Source:HGNC Symbol;Acc:HGNC:6470]	7	6	-0.549985	0.0911827	10	-0.739956	0.0957901	11		0	4		0	4		9			10				1.08173
ENSG00000187908	DMBT1	deleted in malignant brain tumors 1 [Source:HGNC Symbol;Acc:HGNC:2926]	8	37	1.54355	0.054996	72	1.70906	0.0874143	73	-0.0177	0.00123014	52	-0.0288	0.00101787	52	55.6335	75.3653	2.96e-63	49.8141	74.3451	3.65e-59	7.47e-62	8.54e-58	1.08198
ENSG00000165238	WNK2	WNK lysine deficient protein kinase 2 [Source:HGNC Symbol;Acc:HGNC:14542]	4	6	-0.047	0.0630588	12	0.42778	0.000417	12	-0.00629	1.27e-08	6	-0.0563	0.000814	6	-0.561653	11	0.292807	37.09	7.66094	3.17e-10	1	3.88e-09	1.08481
ENSG00000177119	ANO6	anoctamin 6 [Source:HGNC Symbol;Acc:HGNC:25240]	6	11	-0.343049	0.000149	22	0.153617	0.000601	22	0.0723	0.00348548	12	0.0855	0.00313715	12	-24.095	11.5143	1.63e-11	4.01038	13.3439	0.000706	2.11e-10	0.00729	1.08766
ENSG00000131018	SYNE1	spectrin repeat containing nuclear envelope protein 1 [Source:HGNC Symbol;Acc:HGNC:17089]	11	33	-0.205363	0.00574475	62	-0.972085	8.02e-05	65	-0.0146	0.000174	46	0.0421	0.00139511	46	-19.4266	65.9259	2.76e-29	-180.515	48.6816	9.14e-71	4.79e-28	2.33e-69	1.08827
ENSG00000085224	ATRX	ATRX chromatin remodeler [Source:HGNC Symbol;Acc:HGNC:886]	9	10	0.633439	0.0840948	18	0.210059	0.00531159	19	0.0145	0.00011	14	-0.0757	0.00197725	14	9.04815	17.0569	3.19e-08	13.9296	30.1327	5.71e-15	3.84e-07	7.7e-14	1.09075
ENSG00000100697	DICER1	dicer 1, ribonuclease III [Source:HGNC Symbol;Acc:HGNC:17098]	5	8	-0.14342	0.00736331	16	0.327127	0.00298232	16	0.0811	8.05e-05	12	0.00261	8.01e-06	12	-10.3898	15.4359	1.14e-08	23.7267	15.1073	1.13e-13	1.39e-07	1.49e-12	1.09261
ENSG00000147130	ZMYM3	zinc finger MYM-type containing 3 [Source:HGNC Symbol;Acc:HGNC:13054]	2	2	1.19715	0.0887058	4	1.10216	0.182774	4		0	0		0	0									1.09375
ENSG00000146828	SLC12A9	solute carrier family 12 member 9 [Source:HGNC Symbol;Acc:HGNC:17435]	7	6	0.849705	0.0144965	10	1.05791	0.00113918	11	0.0341	0.00210944	6	0.000676	0.00229489	6	19.2171	12.5646	5.42e-11	47.955	7.78868	3.28e-11	6.9e-10	4.1e-10	1.09409
ENSG00000139324	TMTC3	transmembrane O-mannosyltransferase targeting cadherins 3 [Source:HGNC Symbol;Acc:HGNC:26899]	5	12	0.680914	0.00232054	24	0.771371	0.000791	24	0.0482	0.000438	20	0.0179	0.000838	20	58.1044	32.5738	8.87e-35	87.0783	40.1396	1.17e-47	1.66e-33	2.45e-46	1.09409
ENSG00000069869	NEDD4	NEDD4 E3 ubiquitin protein ligase [Source:HGNC Symbol;Acc:HGNC:7727]	4	6	0.734947	0.0245975	12	0.58991	1.58e-05	12	0.23067	0.0019031	8	-0.118884	0.0100574	8	10.5432	13.4174	3.61e-08	19.98	7.01463	9.61e-08	4.33e-07	1.1e-06	1.0989
ENSG00000101391	CDK5RAP1	CDK5 regulatory subunit associated protein 1 [Source:HGNC Symbol;Acc:HGNC:15880]	6	7	-0.310251	0.0497129	13	0.122508	0.00649285	13	0.212364	2.14e-05	10	0.0904	8.48e-06	10	-8.44885	12.0134	1.06e-06	1.43332	12.0407	0.0886	1.23e-05	0.849324	1.09931
ENSG00000118257	NRP2	neuropilin 2 [Source:HGNC Symbol;Acc:HGNC:8005]	3	4	-0.268259	7.6e-07	8	0.000648	0.00843959	8	-0.0777	0.00438605	8	-0.104196	0.00162225	8	-8.13791	7.00243	4.08e-05	2.95629	9.59517	0.0075	0.000449	0.075	1.10011
ENSG00000179832	MROH1	maestro heat like repeat family member 1 [Source:HGNC Symbol;Acc:HGNC:26958]	8	14	-0.0195145	0.000857	28	-0.412779	0.00454922	28	-0.0616	3.01e-05	28	0.025	3.89e-05	28	7.47526	28.8917	1.57e-08	-34.1991	27.4616	2.36e-24	1.9e-07	3.71e-23	1.10294
ENSG00000156802	ATAD2	ATPase family AAA domain containing 2 [Source:HGNC Symbol;Acc:HGNC:30123]	5	5	0.557595	0.00161779	8	0.618945	0.00320067	10		0	4		0	4		7			9				1.10454
ENSG00000146463	ZMYM4	zinc finger MYM-type containing 4 [Source:HGNC Symbol;Acc:HGNC:13055]	2	4	1.06939	0.100328	8	0.0964888	0.0031016	8	-0.00855	0.00137462	8	-0.218028	0.00340382	8	9.56035	7.19178	1.21e-05	11.0294	13.9698	1.4e-08	0.000135	1.64e-07	1.10587
ENSG00000141458	NPC1	NPC intracellular cholesterol transporter 1 [Source:HGNC Symbol;Acc:HGNC:7897]	10	11	0.282367	0.000281	21	0.133586	0.0131116	21	-0.138901	0.000171	16	0.166599	5.42e-07	16	85.9008	34.9696	1.42e-42	-1.32116	20.0022	0.100681	2.9e-41	0.961711	1.10697
ENSG00000076826	CAMSAP3	calmodulin regulated spectrin associated protein family member 3 [Source:HGNC Symbol;Acc:HGNC:29307]	13	13	0.229693	0.00450047	25	0.298303	1.73e-05	26	0.000634	0.000103	16	-0.00329	9.41e-05	16	16.7744	25.6977	1.17e-15	117.9	18.4353	2.72e-28	1.63e-14	4.51e-27	1.10904
ENSG00000188785	ZNF548	zinc finger protein 548 [Source:HGNC Symbol;Acc:HGNC:26561]	5	8	-0.291334	0.00109426	16	0.128527	0.00098	16	-0.054	0.000274	16	-0.149853	6.3e-05	16	-25.6611	22.0741	3.14e-18	34.4832	16.9225	2.02e-17	4.57e-17	2.84e-16	1.11331
ENSG00000005339	CREBBP	CREB binding protein [Source:HGNC Symbol;Acc:HGNC:2348]	3	3	0.293877	0.0152799	6	0.476237	0.000362	6		0	2		0	2		5			5				1.11342
ENSG00000166813	KIF7	kinesin family member 7 [Source:HGNC Symbol;Acc:HGNC:30497]	1	2	-1.33693	1.01828	4	-1.23672	0.000482	4	0.0205	0.00197371	4	0.15486	0.00386911	4	-2.68774	3.01163	0.0371	-42.1926	3.73605	1.91e-06	0.364722	2.13e-05	1.1169
ENSG00000074054	CLASP1	cytoplasmic linker associated protein 1 [Source:HGNC Symbol;Acc:HGNC:17088]	11	17	0.048479	0.00759032	32	-0.411928	0.00984801	33	0.0117	0.0028539	26	0.0372	0.00278661	26	1.97344	52.4121	0.0269	-22.3031	50.7361	3.52e-28	0.265563	5.82e-27	1.11713
ENSG00000088387	DOCK9	dedicator of cytokinesis 9 [Source:HGNC Symbol;Acc:HGNC:14132]	5	13	-0.389459	8.39e-06	26	0.412352	0.00419246	26	-0.0916	9.36e-08	26	-0.0917	9.36e-08	26	-521.486	25.5578	2.71e-53	39.6965	25.0011	2.09e-24	6.19e-52	3.29e-23	1.11732
ENSG00000068654	POLR1A	RNA polymerase I subunit A [Source:HGNC Symbol;Acc:HGNC:17264]	8	11	0.296724	0.00818609	20	0.942416	0.00542922	21	-0.0352	0.00386169	16	-0.0754	0.00380964	16	13.0122	33.333	6.43e-15	45.6739	34.6342	7.69e-33	8.9e-14	1.35e-31	1.12496
ENSG00000102699	PARP4	poly(ADP-ribose) polymerase family member 4 [Source:HGNC Symbol;Acc:HGNC:271]	17	72	0.929736	1.9e-07	142	0.194891	0.000436	143	-0.0377	8.17e-05	112	0.0389	4.14e-05	112	1131.8	111.407	2.41e-228	84.4268	175.272	3.4e-144	1.7e-226	1.43e-142	1.13109
ENSG00000122707	RECK	reversion inducing cysteine rich protein with kazal motifs [Source:HGNC Symbol;Acc:HGNC:11345]	8	8	-0.175744	0.000107	16	-0.114146	0.00185714	16	0.112022	2.3e-06	14	0.130267	0.0029384	14	-109.889	15.7357	1.96e-24	-13.5377	24.785	2.98e-13	3.17e-23	3.88e-12	1.13285
ENSG00000120899	PTK2B	protein tyrosine kinase 2 beta [Source:HGNC Symbol;Acc:HGNC:9612]	4	4	0.00196947	0.00196568	8	0.62722	0.00705937	8	-0.140382	4.91e-05	6	-0.140686	4.96e-05	6	8.93393	7.4621	1.51e-05	25.7302	7.13097	1.34e-08	0.000169	1.57e-07	1.13754
ENSG00000127914	AKAP9	A-kinase anchoring protein 9 [Source:HGNC Symbol;Acc:HGNC:379]	8	28	0.475043	0.0210615	54	-0.417844	0.0203957	55	-0.0029	0.00166712	40	-0.0461	0.00141438	40	23.0029	63.9401	6.23e-33	-18.4463	63.9835	1.32e-27	1.14e-31	2.17e-26	1.13891
ENSG00000170471	RALGAPB	Ral GTPase activating protein non-catalytic subunit beta [Source:HGNC Symbol;Acc:HGNC:29221]	8	21	0.318419	0.0079744	40	0.712421	0.000311	42	-0.023	0.000745	32	-0.0112	0.000708	32	22.8833	47.8203	1.04e-27	133.141	50.8911	1.08e-66	1.77e-26	2.68e-65	1.14017
ENSG00000130640	TUBGCP2	tubulin gamma complex associated protein 2 [Source:HGNC Symbol;Acc:HGNC:18599]	8	8	0.27688	4.1e-05	14	0.215372	0.0029108	15	0.0584	0.000306	10	0.0574	0.00023	10	37.7004	10.7332	4.69e-13	10.7216	17.1403	2.53e-09	6.26e-12	3.02e-08	1.14189
ENSG00000135636	DYSF	dysferlin [Source:HGNC Symbol;Acc:HGNC:3097]	14	59	-0.127155	0.0159136	117	0.143243	0.0207537	118	-0.0205	0.00138051	96	-0.0239	0.00175887	96	-8.69999	139.916	4.09e-15	11.9922	140.765	1.43e-23	5.68e-14	2.22e-22	1.14231
ENSG00000126461	SCAF1	SR-related CTD associated factor 1 [Source:HGNC Symbol;Acc:HGNC:30403]	12	12	0.705415	0.00230346	22	0.704723	0.000367	24		0	14		0	14		21			23				1.14329
ENSG00000175073	VCPIP1	valosin containing protein interacting protein 1 [Source:HGNC Symbol;Acc:HGNC:30897]	10	13	0.33201	0.00316211	24	0.193815	0.00664387	25	-0.112676	7.57e-05	20	-0.140172	8.99e-05	20	38.1962	24.3163	1.59e-23	20.3165	24.8094	2.81e-17	2.53e-22	3.95e-16	1.14566
ENSG00000129003	VPS13C	vacuolar protein sorting 13 homolog C [Source:HGNC Symbol;Acc:HGNC:23594]	12	119	0.0688224	0.00814628	234	-0.154447	0.00377703	238	0.142072	0.00129323	210	0.147957	0.00115924	210	-11.4437	311.845	7.45e-26	-65.3855	378.607	1.15e-208	1.23e-24	6.88e-207	1.14575
ENSG00000085276	MECOM	MDS1 and EVI1 complex locus [Source:HGNC Symbol;Acc:HGNC:3498]	3	3	-0.113661	0.0579041	6	-0.550358	0.824791	6	-0.0869	0.0125291	4	-0.0818	0.00703854	4	-0.237048	7.46222	0.409498	-1.25575	5.12742	0.131696	1	1	1.14656
ENSG00000082258	CCNT2	cyclin T2 [Source:HGNC Symbol;Acc:HGNC:1600]	2	2	-0.0555792	0.10842	4	-0.537381	0.598045	4		0	0		0	0									1.15126
ENSG00000137857	DUOX1	dual oxidase 1 [Source:HGNC Symbol;Acc:HGNC:3062]	8	11	-1.04964	0.00764296	21	-0.26416	3.19e-06	21	-0.0923	8.67e-05	18	0.162201	0.00480972	18	-49.854	20.5286	3.34e-23	-26.0754	17.0193	1.84e-15	5.28e-22	2.5e-14	1.15666
ENSG00000049759	NEDD4L	NEDD4 like E3 ubiquitin protein ligase [Source:HGNC Symbol;Acc:HGNC:7728]	11	13	0.862753	0.00260927	26	0.370444	0.00101636	26	0.0317	0.00173335	22	0.0117	0.0014351	22	62.0933	45.9482	2.84e-46	35.1275	41.2631	1.14e-32	6.06e-45	1.99e-31	1.15953
ENSG00000120733	KDM3B	lysine demethylase 3B [Source:HGNC Symbol;Acc:HGNC:1337]	8	8	0.523103	0.0109385	14	0.448134	0.00098	15	-0.0344	5.33e-05	10	-0.221009	0.00871551	10	19.8769	13.1771	1.64e-11	21.8612	10.3627	2.61e-10	2.11e-10	3.2e-09	1.15962
ENSG00000140279	DUOX2	dual oxidase 2 [Source:HGNC Symbol;Acc:HGNC:13273]	11	24	0.319857	0.00499884	46	-0.511657	0.00644577	47	-0.0425	4.43e-05	44	-0.0432	4.08e-05	44	34.603	45.8339	8.47e-35	-39.8694	46.6216	5.62e-38	1.58e-33	1.05e-36	1.16279
ENSG00000101868	POLA1	DNA polymerase alpha 1, catalytic subunit [Source:HGNC Symbol;Acc:HGNC:9173]	5	6	0.196405	0.0197252	10	0.600096	0.00262636	11	0.0135	0.00260131	8	-0.0161	0.00165352	8	3.8158	11.7996	0.00127	29.1953	16.8106	3.83e-16	0.0132	5.27e-15	1.16279
ENSG00000038219	BOD1L1	biorientation of chromosomes in cell division 1 like 1 [Source:HGNC Symbol;Acc:HGNC:31792]	8	22	0.326393	0.0084378	36	0.373572	0.00143187	44	0.0848	0.00218432	18	0.0475	0.00285498	18	12.8082	51.9524	5.28e-18	23.5847	24.2873	1.49e-18	7.66e-17	2.15e-17	1.16355
ENSG00000182621	PLCB1	phospholipase C beta 1 [Source:HGNC Symbol;Acc:HGNC:15917]	2	3	-0.535479	0.0492033	6	-0.622845	3.09e-05	6	-0.0212	0.00082	6	-0.235103	0.00023	6	-5.63261	5.16664	0.0011	-58.8084	6.32164	3.36e-10	0.0115	4.1e-09	1.16604
ENSG00000198793	MTOR	mechanistic target of rapamycin kinase [Source:HGNC Symbol;Acc:HGNC:3942]	17	41	-0.661139	1.27e-05	80	-0.232175	0.00258463	82	0.180142	1.87e-05	62	0.206131	9.61e-06	62	-1240.32	117.188	1.83e-243	-77.8788	81.796	8.4e-79	1.39e-241	2.29e-77	1.16801
ENSG00000100325	ASCC2	activating signal cointegrator 1 complex subunit 2 [Source:HGNC Symbol;Acc:HGNC:24103]	7	10	1.74319	1.73562	20	0.0974268	0.162634	20	-0.165755	0.0188073	20	-0.23327	0.00905935	20	6.44525	19.4117	1.59e-06	3.56918	21.1102	0.0009	1.83e-05	0.00927	1.17474
ENSG00000083223	TUT7	terminal uridylyl transferase 7 [Source:HGNC Symbol;Acc:HGNC:25817]	5	7	0.175741	0.00705458	14	0.225085	0.00785997	14	-0.0604	4.53e-05	10	-0.0947	2.21e-05	10	10.4712	13.2334	4.46e-08	13.4695	13.1022	2.35e-09	5.33e-07	2.81e-08	1.17754
ENSG00000115183	TANC1	tetratricopeptide repeat, ankyrin repeat and coiled-coil containing 1 [Source:HGNC Symbol;Acc:HGNC:29364]	3	5	-0.228565	0.0114285	10	0.116416	0.00108687	10	0.0199	1.22e-07	10	-0.122392	0.0010994	10	-7.34939	9.00019	2.16e-05	16.1509	17.9994	1.86e-12	0.000241	2.38e-11	1.18216
ENSG00000164880	INTS1	integrator complex subunit 1 [Source:HGNC Symbol;Acc:HGNC:24555]	6	13	0.00064	0.00117066	26	0.477145	0.000998	26	0.0971	5.32e-05	26	0.0725	0.00143731	26	-14.0634	27.2668	2.56e-14	41.8045	48.4271	5.82e-40	3.51e-13	1.11e-38	1.18721
ENSG00000186340	THBS2	thrombospondin 2 [Source:HGNC Symbol;Acc:HGNC:11786]	5	6	0.492661	0.00783016	10	0.679465	0.0253468	12	-0.00162	0.0105551	6	-0.0464	0.00843007	6	9.80325	9.40628	1.52e-06	12.2393	15.4559	1.16e-09	1.75e-05	1.4e-08	1.19454
ENSG00000141027	NCOR1	nuclear receptor corepressor 1 [Source:HGNC Symbol;Acc:HGNC:7672]	6	7	1.45077	0.0222455	12	-0.102427	0.000268	13	0.248259	0.00367827	4	0.265812	0.00496012	4	22.8342	12.9426	3.84e-12	-10.3714	3.10028	0.000827	5.03e-11	0.00853	1.19505
ENSG00000168538	TRAPPC11	trafficking protein particle complex 11 [Source:HGNC Symbol;Acc:HGNC:25751]	9	9	-0.0579786	0.00288908	16	-0.312373	0.00150631	17	0.027	0.00101498	10	-0.0282	0.000259	10	-5.0594	23.9765	1.79e-05	-26.5554	23.1922	3.63e-19	0.0002	5.28e-18	1.19705
ENSG00000054793	ATP9A	ATPase phospholipid transporting 9A (putative) [Source:HGNC Symbol;Acc:HGNC:13540]	4	4	0.496324	0.0006	8	-0.104973	0.0087803	8	-0.0914	0.000365	6	0.0354	0.00475402	6	50.4256	11.952	1.35e-15	-3.22947	11.9997	0.00361	1.89e-14	0.0365	1.19711
ENSG00000164715	LMTK2	lemur tyrosine kinase 2 [Source:HGNC Symbol;Acc:HGNC:17880]	15	21	0.427253	0.000422	40	0.150654	0.000141	42	0.024	0.00011	30	0.029	0.000138	30	106.969	60.9044	2.47e-71	43.1738	63.0088	8.08e-49	6.71e-70	1.72e-47	1.1976
ENSG00000186566	GPATCH8	G-patch domain containing 8 [Source:HGNC Symbol;Acc:HGNC:29066]	2	2	0.868279	0.00974987	4	0.916697	0.00102943	4		0	0		0	0									1.1984
ENSG00000111961	SASH1	SAM and SH3 domain containing 1 [Source:HGNC Symbol;Acc:HGNC:19182]	7	7	-0.101454	0.0132276	12	0.140372	0.018444	13	0.0153	0.0866336	10	-0.17468	0.0313211	10	-1.18167	11.2865	0.130818	4.67018	16.4662	0.000119	1	0.00126	1.20005
ENSG00000134516	DOCK2	dedicator of cytokinesis 2 [Source:HGNC Symbol;Acc:HGNC:2988]	11	19	0.00673716	0.00105256	36	0.290236	4.03e-05	37	0.201569	3.6e-05	34	0.327234	5.97e-05	34	-35.3974	37.5258	9.75e-31	-21.9365	64.0618	8.57e-32	1.72e-29	1.48e-30	1.20219
ENSG00000100425	BRD1	bromodomain containing 1 [Source:HGNC Symbol;Acc:HGNC:1102]	2	3	-0.0654643	0.0647225	6	0.259691	0.0651119	6	0.027	0.012952	6	0.00687	0.000435	6	-0.812935	6.9241	0.221653	2.41885	5.06678	0.0298	1	0.292056	1.2057
ENSG00000151914	DST	dystonin [Source:HGNC Symbol;Acc:HGNC:1090]	8	81	-0.678838	0.0222176	162	-0.135335	0.0145658	162	0.0382	0.00245914	154	0.0674	0.00119429	154	-57.9479	197.852	2.25e-126	-20.5155	188.495	3.27e-50	8.91e-125	7.03e-49	1.208
ENSG00000165650	PDZD8	PDZ domain containing 8 [Source:HGNC Symbol;Acc:HGNC:26974]	6	5	-0.576729	0.00417885	8	0.277216	0.00132325	9	-0.0626	8.63e-05	4	0.0657	0.025668	4	-22.0452	7.56012	1.95e-08	2.611	3.13843	0.038	2.35e-07	0.370789	1.21317
ENSG00000058453	CROCC	ciliary rootlet coiled-coil, rootletin [Source:HGNC Symbol;Acc:HGNC:21299]	12	39	0.0491566	0.0117585	78	0.101421	0.000483	78	0.136232	1.29e-05	56	-0.0291	7.56e-07	56	-7.08651	77.2361	2.81e-10	52.3558	77.3352	1.89e-62	3.53e-09	4.55e-61	1.22044
ENSG00000198554	WDHD1	WD repeat and HMG-box DNA binding protein 1 [Source:HGNC Symbol;Acc:HGNC:23170]	7	7	1.44351	0.0976831	12	1.98016	0.115511	13		0	4		0	4		11			12				1.22185
ENSG00000088926	F11	coagulation factor XI [Source:HGNC Symbol;Acc:HGNC:3529]	3	4	0.647912	0.34832	8	-0.284037	0.0473223	8	0.0361	0.00734193	8	-0.200138	0.00808525	8	2.90148	7.29496	0.011	-1.00813	9.32413	0.169419	0.110124	1	1.22592
ENSG00000008838	MED24	mediator complex subunit 24 [Source:HGNC Symbol;Acc:HGNC:22963]	3	3	0.500467	0.154846	6	0.531101	0.170778	6	0.0624	0.00174217	4	0.104754	0.000325	4	2.70388	5.16774	0.0206	2.5235	5.02851	0.0263	0.204251	0.258951	1.22951
ENSG00000141968	VAV1	vav guanine nucleotide exchange factor 1 [Source:HGNC Symbol;Acc:HGNC:12657]	3	5	0.00979175	0.112928	10	0.709839	0.0661031	10	0.0688	0.00306991	10	0.0135	0.000533	10	-0.547839	9.48896	0.298226	8.5308	9.1451	5.96e-06	1	6.55e-05	1.23001
ENSG00000065923	SLC9A7	solute carrier family 9 member A7 [Source:HGNC Symbol;Acc:HGNC:17123]	6	7	0.605574	0.0840861	12	0.00617818	0.00282752	13	0.0845	5.85e-05	10	0.0841	5.57e-05	10	6.22168	11.0184	3.23e-05	-5.21599	12.6112	9.19e-05	0.000357	0.000975	1.24052
ENSG00000163510	CWC22	CWC22 spliceosome associated protein homolog [Source:HGNC Symbol;Acc:HGNC:29322]	3	4	3.31539	0.089638	8	0.921225	0.023798	8	-0.3696	0.0367972	8	-0.378334	0.0233933	8	29.3121	11.9183	8.9e-13	16.9204	13.999	5.12e-11	1.18e-11	6.36e-10	1.24331
ENSG00000125485	DDX31	DEAD-box helicase 31 [Source:HGNC Symbol;Acc:HGNC:16715]	4	5	0.349947	0.0550883	10	0.499666	0.0673723	10	0.127278	0.0021479	8	0.0766	0.00235256	8	2.92952	9.86852	0.00763	5.04534	9.77887	0.000269	0.0773	0.00282	1.25779
ENSG00000136141	LRCH1	leucine rich repeats and calponin homology domain containing 1 [Source:HGNC Symbol;Acc:HGNC:20309]	4	7	1.11527	0.0248986	14	0.271069	0.0036173	14	-0.111309	0.00212716	10	-0.26777	0.00279341	10	27.4877	15.9658	3.56e-15	23.2371	20.944	9.78e-17	4.95e-14	1.36e-15	1.26468
ENSG00000144668	ITGA9	integrin subunit alpha 9 [Source:HGNC Symbol;Acc:HGNC:6145]	2	3	-0.485216	0.0204264	6	-1.25264	0.278363	6	-0.116973	0.000952	6	-0.269412	2.68e-05	6	-6.16917	5.46483	0.00059	-4.5646	5.00096	0.00301	0.00624	0.0306	1.26582
ENSG00000142687	KIAA0319L	KIAA0319 like [Source:HGNC Symbol;Acc:HGNC:30071]	2	3	0.459573	0.0255934	6	-0.192406	0.0337553	6	-0.0639	0.000683	6	0.0644	0.000184	6	7.91069	5.26673	0.000204	-3.41501	5.05463	0.00931	0.00219	0.0927	1.2661
ENSG00000066248	NGEF	neuronal guanine nucleotide exchange factor [Source:HGNC Symbol;Acc:HGNC:7807]	3	3	-0.131272	8.75e-05	4	0.127042	0.0162037	6		0	0		0	0									1.26761
ENSG00000067596	DHX8	DEAH-box helicase 8 [Source:HGNC Symbol;Acc:HGNC:2749]	7	12	0.781698	0.0248155	24	0.905868	0.000444	24	0.0161	0.00164598	20	0.0527	0.0030755	20	22.9145	26.603	2.4e-19	64.9948	23.5689	2.13e-28	3.56e-18	3.53e-27	1.27049
ENSG00000109111	SUPT6H	SPT6 homolog, histone chaperone and transcription elongation factor [Source:HGNC Symbol;Acc:HGNC:11470]	5	22	0.321191	0.0144967	44	0.534705	0.0247561	44	-0.024	0.000765	44	-0.0224	0.000896	44	18.5342	47.5233	1.09e-23	23.0727	46.1092	2.88e-27	1.74e-22	4.7e-26	1.27462
ENSG00000158125	XDH	xanthine dehydrogenase [Source:HGNC Symbol;Acc:HGNC:12805]	7	14	0.0489864	0.0677156	28	0.141062	0.0453729	28	0.0236	0.000256	26	0.0439	0.000471	26	0.514782	27.2199	0.30543	2.40092	27.6031	0.0117	1	0.11589	1.27532
ENSG00000136542	GALNT5	polypeptide N-acetylgalactosaminyltransferase 5 [Source:HGNC Symbol;Acc:HGNC:4127]	6	10	0.466095	0.027333	20	-0.0676123	0.0480895	20	0.0783	0.000978	18	0.025	0.000693	18	10.2867	20.504	7.57e-10	-1.87442	19.608	0.0379	9.43e-09	0.370109	1.2766
ENSG00000143442	POGZ	pogo transposable element derived with ZNF domain [Source:HGNC Symbol;Acc:HGNC:18801]	3	10	0.655873	0.0238855	20	0.273816	0.0329705	20	-0.0979	0.000818	20	-0.119077	0.000885	20	21.4464	20.3005	1.01e-15	9.54932	20.0196	3.38e-09	1.42e-14	4.01e-08	1.27695
ENSG00000130939	UBE4B	ubiquitination factor E4B [Source:HGNC Symbol;Acc:HGNC:12500]	9	14	0.438702	0.0021754	26	0.507968	0.00750606	27	0.0597	0.00336667	20	-0.0167	0.00601104	20	23.8757	35.8504	6.65e-24	21.8137	43.32	2.73e-25	1.07e-22	4.33e-24	1.27877
ENSG00000165458	INPPL1	inositol polyphosphate phosphatase like 1 [Source:HGNC Symbol;Acc:HGNC:6080]	4	5	-0.453654	0.083102	10	-0.145907	0.00834906	10	-0.156411	0.00108715	10	-0.339205	0.00210057	10	-3.23954	9.23544	0.00491	5.97967	13.2591	2.12e-05	0.0502	0.000229	1.27953
ENSG00000085998	POMGNT1	protein O-linked mannose N-acetylglucosaminyltransferase 1 (beta 1,2-) [Source:HGNC Symbol;Acc:HGNC:19139]	4	4	-0.191897	0.068576	8	-0.385088	0.0556252	8	0.0532	0.00286792	6	0.128819	0.00360122	6	-2.57664	7.76861	0.0168	-5.91309	8.17537	0.000164	0.167438	0.00173	1.28342
ENSG00000112379	ARFGEF3	ARFGEF family member 3 [Source:HGNC Symbol;Acc:HGNC:21213]	10	15	0.125962	0.0173901	28	-0.798474	7.12e-05	29	0.00217	0.00055	22	-0.0245	0.000465	22	4.87046	29.1559	1.8e-05	-159.263	25.8958	1.44e-40	0.0002	2.76e-39	1.28617
ENSG00000140678	ITGAX	integrin subunit alpha X [Source:HGNC Symbol;Acc:HGNC:6152]	4	6	1.14801	0.00118009	12	1.19478	0.00051	12	0.106858	2.7e-05	12	0.106802	2.7e-05	12	103.807	11.5039	9.25e-19	162.569	12.1607	5.72e-22	1.36e-17	8.72e-21	1.28646
ENSG00000129691	ASH2L	ASH2 like, histone lysine methyltransferase complex subunit [Source:HGNC Symbol;Acc:HGNC:744]	3	12	0.571027	0.0144708	24	0.627409	0.00544687	24	0.0355	0.00136318	24	0.0592	0.00165183	24	20.8475	27.2952	1.33e-18	33.0378	35.7752	1.06e-28	1.96e-17	1.76e-27	1.29741
ENSG00000184708	EIF4ENIF1	eukaryotic translation initiation factor 4E nuclear import factor 1 [Source:HGNC Symbol;Acc:HGNC:16687]	8	7	0.136682	0.0109699	12	-0.943	0.432107	13	0.0795	1.71e-06	8	0.0795	1.71e-06	8	1.89099	11.0052	0.0426	-5.60845	12.0002	5.73e-05	0.417881	0.000611	1.30073
ENSG00000173230	GOLGB1	golgin B1 [Source:HGNC Symbol;Acc:HGNC:4429]	21	193	0.52761	0.00116006	384	0.0260729	0.00157856	386	0.0792	0.00035	318	0.0811	0.00033	318	220.899	614.167	0	-24.3197	561.201	4.58e-90	1e-100	1.34e-88	1.30392
ENSG00000153317	ASAP1	ArfGAP with SH3 domain, ankyrin repeat and PH domain 1 [Source:HGNC Symbol;Acc:HGNC:2720]	5	5	-0.517546	0.0731665	10	-0.0555932	0.00924969	10	-0.536465	0.00755894	8	-0.577516	0.00803162	8	0.208147	11.2337	0.41942	11.8836	15.5646	1.63e-09	1	1.95e-08	1.31579
ENSG00000163810	TGM4	transglutaminase 4 [Source:HGNC Symbol;Acc:HGNC:11780]	1	2	0.0416098	1.91795	4	-0.521761	0.0548377	4	2.03182	6.61343	4	0.605217	0.0286353	4	-1.36276	4.60505	0.117903	-7.8014	5.46182	0.000184	1	0.00194	1.31579
ENSG00000281886	TGM4	transglutaminase 4 [Source:HGNC Symbol;Acc:HGNC:11780]	1	2	0.0416098	1.91795	4	-0.521761	0.0548377	4	2.03182	6.61343	4	0.605217	0.0286353	4	-1.36276	4.60505	0.117903	-7.8014	5.46182	0.000184	1	0.00194	1.31579
ENSG00000170242	USP47	ubiquitin specific peptidase 47 [Source:HGNC Symbol;Acc:HGNC:20076]	15	49	-0.286707	0.000312	96	-0.34731	0.000437	98	0.019	0.00130695	70	-0.0155	0.00191173	70	-65.299	93.04	8.08e-80	-58.8697	91.6558	6.39e-75	2.33e-78	1.69e-73	1.3209
ENSG00000178105	DDX10	DEAD-box helicase 10 [Source:HGNC Symbol;Acc:HGNC:2735]	12	10	0.397635	0.00157051	17	0.6581	0.00186555	19		0	6		0	6		16			18				1.32548
ENSG00000163507	CIP2A	cellular inhibitor of PP2A [Source:HGNC Symbol;Acc:HGNC:29302]	5	5	-0.128488	0.25309	10	0.219914	0.314475	10	0.0179	0.000143	8	0.0147	0.000144	8	-0.919645	9.01275	0.190857	1.15701	9.01029	0.138511	1	1	1.32597
ENSG00000018236	CNTN1	contactin 1 [Source:HGNC Symbol;Acc:HGNC:2171]	7	8	-0.0445652	0.0057268	14	0.283526	0.0156122	15	0.408672	0.0173918	8	0.711235	0.0292431	8	-8.91786	9.69722	2.78e-06	-6.2413	11.1037	3.04e-05	3.17e-05	0.000327	1.33337
ENSG00000101306	MYLK2	myosin light chain kinase 2 [Source:HGNC Symbol;Acc:HGNC:16243]	2	13	-0.585402	0.0276508	26	-0.662691	0.0124475	26	-0.0141	0.00403855	26	0.0821	0.0100254	26	-16.3647	32.1502	1.89e-17	-25.3326	49.4259	2.85e-30	2.72e-16	4.85e-29	1.34228
ENSG00000010327	STAB1	stabilin 1 [Source:HGNC Symbol;Acc:HGNC:18628]	10	20	-0.257749	0.00437696	38	-0.13401	0.00412091	40	-0.0208	0.00177549	28	0.00916	0.00231775	28	-17.7303	62.8494	1.91e-26	-10.5034	65.6397	5.41e-16	3.2e-25	7.42e-15	1.34241
ENSG00000113645	WWC1	WW and C2 domain containing 1 [Source:HGNC Symbol;Acc:HGNC:29435]	2	2	0.682085	0.0805322	4	0.104914	0.0316971	4		0	0		0	0									1.3441
ENSG00000116690	PRG4	proteoglycan 4 [Source:HGNC Symbol;Acc:HGNC:9364]	4	9	-0.237081	0.000473	18	0.544604	0.00216635	18	0.0289	7.35e-06	14	-0.192429	0.00371027	14	-51.3957	17.6773	5.34e-21	37.5446	23.7438	5.89e-23	8.17e-20	9.1e-22	1.34778
ENSG00000147251	DOCK11	dedicator of cytokinesis 11 [Source:HGNC Symbol;Acc:HGNC:23483]	5	10	0.820003	0.00141494	20	1.41824	0.000393	20	0.0113	0.000651	16	-0.0802	0.000475	16	76.6113	33.2192	2.97e-39	213.371	30.7821	1.15e-50	5.85e-38	2.48e-49	1.3481
ENSG00000074964	ARHGEF10L	Rho guanine nucleotide exchange factor 10 like [Source:HGNC Symbol;Acc:HGNC:25540]	9	15	-0.303018	0.00972858	28	0.0836158	0.00364902	29	-0.0188	0.000717	22	0.0066	0.000629	22	-14.5773	31.9425	5.73e-16	6.19779	39.4521	1.31e-07	8.08e-15	1.5e-06	1.35007
ENSG00000144036	EXOC6B	exocyst complex component 6B [Source:HGNC Symbol;Acc:HGNC:17085]	8	19	-0.267216	0.00426799	36	-0.158376	0.0183773	37	0.031	0.00161294	34	0.0111	0.00198391	34	-23.1447	58.6537	1.74e-31	-7.1921	44.2886	2.89e-09	3.12e-30	3.43e-08	1.35074
ENSG00000154310	TNIK	TRAF2 and NCK interacting kinase [Source:HGNC Symbol;Acc:HGNC:30765]	7	10	0.857834	0.00127808	20	0.387426	0.0610917	20	0.0219	0.000242	20	-0.0422	0.000119	20	95.8721	25.9587	6.15e-35	7.76603	19.0743	1.26e-07	1.15e-33	1.44e-06	1.35237
ENSG00000118200	CAMSAP2	calmodulin regulated spectrin associated protein family member 2 [Source:HGNC Symbol;Acc:HGNC:29188]	3	6	0.362785	0.00929388	12	0.212046	0.00465865	12	0.0324	0.00286671	12	0.0411	0.000734	12	10.3792	17.1964	3.99e-09	8.06435	14.3827	5.2e-07	4.89e-08	5.86e-06	1.35318
ENSG00000112893	MAN2A1	mannosidase alpha class 2A member 1 [Source:HGNC Symbol;Acc:HGNC:6824]	13	34	0.978387	0.00150178	68	0.612415	0.000887	68	0.0576	2.22e-05	58	0.0344	1.43e-05	58	194.266	69.3155	6.75e-97	158.511	69.533	5.09e-91	2.2e-95	1.51e-89	1.3549
ENSG00000135776	ABCB10	ATP binding cassette subfamily B member 10 [Source:HGNC Symbol;Acc:HGNC:41]	10	11	0.484739	0.0177959	20	-0.124491	0.0478403	21	-0.0207	0.00669847	18	-0.0541	0.00280777	18	14.2268	31.9668	1.11e-15	-1.42767	22.7074	0.0835	1.56e-14	0.801212	1.35501
ENSG00000161905	ALOX15	arachidonate 15-lipoxygenase [Source:HGNC Symbol;Acc:HGNC:433]	3	5	0.622474	0.0185944	10	-0.171326	0.0185371	10		0	2		0	2		9			9				1.35952
ENSG00000052841	TTC17	tetratricopeptide repeat domain 17 [Source:HGNC Symbol;Acc:HGNC:25596]	4	7	-0.0750113	0.000226	14	-0.609964	0.00156176	14	-0.0914	0.000283	14	-0.0367	0.00230656	14	2.72595	25.6711	0.0057	-34.4862	25.0706	5.98e-23	0.0581	9.24e-22	1.35983
ENSG00000277281	MUC6	mucin 6, oligomeric mucus/gel-forming [Source:HGNC Symbol;Acc:HGNC:7517]	3	4	0.983836	0.195648	8	-0.239612	0.00975977	8	-0.268674	0.00670869	8	-0.255444	0.00662319	8	7.87531	7.47949	3.53e-05	0.349858	13.505	0.365921	0.00039	1	1.36577
ENSG00000132359	RAP1GAP2	RAP1 GTPase activating protein 2 [Source:HGNC Symbol;Acc:HGNC:29176]	8	15	0.200636	0.000684	30	-0.194415	0.00753678	30	0.11235	0.00222919	28	-0.196735	2.51e-06	28	8.72446	41.5019	3.09e-11	0.146397	29.0207	0.44231	3.96e-10	1	1.36986
ENSG00000157764	BRAF	B-Raf proto-oncogene, serine/threonine kinase [Source:HGNC Symbol;Acc:HGNC:1097]	2	3	0.172996	0.00453241	6	-0.335061	0.0323252	6	-0.0126	0.00645784	6	0.0188	0.00286068	6	4.33586	9.70221	0.000792	-4.62144	5.87809	0.0019	0.00834	0.0194	1.36986
ENSG00000078269	SYNJ2	synaptojanin 2 [Source:HGNC Symbol;Acc:HGNC:11504]	2	3	0.355925	0.167362	6	-0.857595	0.0039423	6	0.130924	0.019992	6	-0.261964	0.000187	6	1.27329	6.17773	0.124363	-22.7043	5.47359	6.29e-07	1	7.09e-06	1.37032
ENSG00000127603	MACF1	microtubule actin crosslinking factor 1 [Source:HGNC Symbol;Acc:HGNC:13664]	20	198	0.0106442	0.000716	394	-0.0222371	0.0033204	396	-0.0343	0.00027	348	-0.00834	0.000365	348	27.8918	662.981	3.66e-114	-4.52343	491.256	3.82e-06	1.36e-112	4.22e-05	1.37246
ENSG00000173145	NOC3L	NOC3 like DNA replication regulator [Source:HGNC Symbol;Acc:HGNC:24034]	8	7	0.00806736	0.0265358	12	0.402323	0.0164308	14		0	6		0	6		11			13				1.375
ENSG00000139687	RB1	RB transcriptional corepressor 1 [Source:HGNC Symbol;Acc:HGNC:9884]	7	6	0.70256	0.000343	10	0.795321	0.107453	11	0.0275	0.00357827	6	0.0989	0.00400911	6	26.8811	5.58059	2.02e-07	6.81687	11.309	1.26e-05	2.38e-06	0.000137	1.37757
ENSG00000197442	MAP3K5	mitogen-activated protein kinase kinase kinase 5 [Source:HGNC Symbol;Acc:HGNC:6857]	4	4	0.0722997	0.000752	8	0.0598513	0.00553452	8	0.013	0.000104	6	0.0171	7.75e-05	6	5.6208	9.36664	0.000141	1.61092	7.26044	0.0748	0.00152	0.719906	1.38282
ENSG00000197077	KIAA1671	KIAA1671 [Source:HGNC Symbol;Acc:HGNC:29345]	8	10	-1.07301	1.26e-05	18	-0.195112	0.021223	19	0.11194	0.000508	14	-0.0667	4.37e-05	14	-194.815	13.5027	5.53e-25	-3.83825	18.1007	0.000597	8.99e-24	0.00619	1.38293
ENSG00000064607	SUGP2	SURP and G-patch domain containing 2 [Source:HGNC Symbol;Acc:HGNC:18641]	5	4	1.40703	0.224878	6	1.32439	0.144475	7		0	0		0	0									1.38632
ENSG00000198286	CARD11	caspase recruitment domain family member 11 [Source:HGNC Symbol;Acc:HGNC:16393]	3	4	-0.210873	0.576873	8	-0.127338	0.179107	8	0.161547	0.000446	8	0.163199	0.000397	8	-1.38634	7.01082	0.104064	-1.93958	7.03106	0.0467	1	0.453855	1.38648
ENSG00000164078	MST1R	macrophage stimulating 1 receptor [Source:HGNC Symbol;Acc:HGNC:7381]	3	4	0.284518	0.00159834	8	0.0637714	0.000129	8	0.347115	2.08e-05	8	0.137169	0.000769	8	-4.39997	7.18258	0.00148	-6.927	9.27899	2.95e-05	0.0155	0.000317	1.39373
ENSG00000149091	DGKZ	diacylglycerol kinase zeta [Source:HGNC Symbol;Acc:HGNC:2857]	4	4	0.328578	0.0395014	8	0.767666	0.0214982	8	0.221482	0.00338634	6	0.0417	0.00477597	6	1.44381	8.53557	0.0922	12.3012	10.4745	7.35e-08	0.893537	8.46e-07	1.39635
ENSG00000129422	MTUS1	microtubule associated scaffold protein 1 [Source:HGNC Symbol;Acc:HGNC:29789]	6	6	0.843144	0.0610289	10	0.385277	0.0279814	11		0	2		0	2		9			10				1.39803
ENSG00000100852	ARHGAP5	Rho GTPase activating protein 5 [Source:HGNC Symbol;Acc:HGNC:675]	4	12	-0.0941378	0.0208827	24	-0.245831	0.0134695	24	-0.00489	0.000153	24	-0.0157	0.000143	24	-3.01456	23.3376	0.00306	-9.66157	23.4879	5.93e-10	0.0315	7.19e-09	1.3986
ENSG00000154027	AK5	adenylate kinase 5 [Source:HGNC Symbol;Acc:HGNC:365]	4	7	1.11194	0.0197749	14	-2.70888	0.000517	14	-0.234613	0.0023403	14	0.105033	0.00406306	14	33.88	16.0345	1.19e-16	-155.568	16.2579	1.57e-27	1.69e-15	2.57e-26	1.39925
ENSG00000061273	HDAC7	histone deacetylase 7 [Source:HGNC Symbol;Acc:HGNC:14067]	3	3	3.16658	0.0191448	6	1.13063	0.122815	6	0.265617	0.000493	4	0.190709	0.0641408	4	50.3918	5.38051	1.05e-08	4.91951	7.86145	0.000613	1.27e-07	0.00635	1.40057
ENSG00000172349	IL16	interleukin 16 [Source:HGNC Symbol;Acc:HGNC:5980]	12	14	-0.391368	0.00164562	26	-0.637916	0.000579	27	-0.00761	0.000764	22	-0.0206	0.000808	22	-38.7621	44.14	4.94e-36	-80.9284	41.2966	2.01e-47	9.39e-35	4.2e-46	1.40166
ENSG00000099889	ARVCF	ARVCF delta catenin family member [Source:HGNC Symbol;Acc:HGNC:728]	8	9	0.132523	0.0787391	18	0.342262	0.0132488	18	0.0478	0.00870685	16	-0.0635	0.0055006	16	1.20748	21.1223	0.120297	12.3493	29.336	1.9e-13	1	2.48e-12	1.40294
ENSG00000058804	NDC1	NDC1 transmembrane nucleoporin [Source:HGNC Symbol;Acc:HGNC:25525]	6	8	0.583527	0.0302576	14	0.789507	0.0590394	15	-0.0261	0.00228975	12	0.0465	0.00368391	12	12.5696	15.2563	9.34e-10	11.4065	16.1441	1.94e-09	1.16e-08	2.32e-08	1.4095
ENSG00000132793	LPIN3	lipin 3 [Source:HGNC Symbol;Acc:HGNC:14451]	6	7	0.584807	0.0863409	14	0.637419	0.0367195	14		0	8		0	8		13			13				1.41011
ENSG00000108582	CPD	carboxypeptidase D [Source:HGNC Symbol;Acc:HGNC:2301]	11	28	0.085132	0.000338	54	-0.73369	7.35e-06	56	0.0698	0.000293	38	0.024	0.000353	38	4.0898	83.1946	4.96e-05	-246.832	38.0478	6.94e-63	0.000545	1.67e-61	1.41218
ENSG00000032219	ARID4A	AT-rich interaction domain 4A [Source:HGNC Symbol;Acc:HGNC:9885]	2	4	-0.111856	0.0943234	8	-0.562728	0.0999272	8	-0.278472	0.00242533	8	-0.0647	0.00461342	8	1.5151	7.35974	0.0857	-4.35683	7.64497	0.00135	0.831843	0.0138	1.41313
ENSG00000151445	VIPAS39	VPS33B interacting protein, apical-basolateral polarity regulator, spe-39 homolog [Source:HGNC Symbol;Acc:HGNC:20347]	5	8	-0.517131	0.00581615	16	-0.127149	0.00346618	16	-0.0822	0.000292	14	-0.128976	0.000383	14	-22.1855	16.7101	3.92e-14	0.116997	18.6798	0.454056	5.34e-13	1	1.41988
ENSG00000173120	KDM2A	lysine demethylase 2A [Source:HGNC Symbol;Acc:HGNC:13606]	4	5	0.838087	0.00514134	10	1.31423	0.016548	10	0.105844	2.12e-05	10	0.105227	2.11e-05	10	32.2273	9.07413	5.68e-11	29.7016	9.02295	1.3e-10	7.23e-10	1.6e-09	1.42483
ENSG00000172534	HCFC1	host cell factor C1 [Source:HGNC Symbol;Acc:HGNC:4839]	11	50	0.246412	0.0155159	98	0.404179	0.00778862	99	0.036	0.000766	86	0.0356	0.000737	86	16.2746	107.825	4.14e-31	39.4563	118.885	1.88e-70	7.37e-30	4.8e-69	1.42506
ENSG00000132182	NUP210	nucleoporin 210 [Source:HGNC Symbol;Acc:HGNC:30052]	12	46	1.02101	0.000801	90	0.666017	0.000919	91	0.0403	0.00066	86	0.0367	0.000852	86	240.828	173.553	2.22e-221	140.723	174.937	3.16e-182	1.52e-219	1.65e-180	1.43084
ENSG00000113504	SLC12A7	solute carrier family 12 member 7 [Source:HGNC Symbol;Acc:HGNC:10915]	7	9	1.33417	0.000633	18	0.613975	0.00054	18	0.0219	0.000333	18	-0.014	0.000345	18	179.094	31.0069	1.28e-48	89.5448	32.4354	1.01e-40	2.79e-47	1.95e-39	1.43121
ENSG00000186871	ERCC6L	ERCC excision repair 6 like, spindle assembly checkpoint helicase [Source:HGNC Symbol;Acc:HGNC:20794]	1	2	0.620967	0.294566	4	0.315873	0.00509351	4	-0.0524	0.00139402	4	-0.335146	0.00656528	4	2.47544	3.02839	0.0444	12.0586	5.90588	1.11e-05	0.435093	0.000121	1.43421
ENSG00000104365	IKBKB	inhibitor of nuclear factor kappa B kinase subunit beta [Source:HGNC Symbol;Acc:HGNC:5960]	2	3	0.116308	0.00164569	6	-0.604639	0.0385949	6	0.192977	0.00910098	6	0.288218	0.011227	6	-1.81158	6.75101	0.0573	-9.79824	7.68198	6.55e-06	0.559528	7.18e-05	1.43472
ENSG00000155066	PROM2	prominin 2 [Source:HGNC Symbol;Acc:HGNC:20685]	6	9	-0.0533334	0.00571878	18	0.0397365	0.00746428	18	0.0725	0.0178931	14	-0.0936	0.0361597	14	-3.15045	19.352	0.00259	2.43531	17.171	0.013	0.0268	0.129225	1.43885
ENSG00000126746	ZNF384	zinc finger protein 384 [Source:HGNC Symbol;Acc:HGNC:11955]	5	5	-1.96278	0.271937	10	-2.83402	0.268006	10	-0.604726	0.0200001	8	0.21208	0.000134	8	-7.88106	10.6155	4.68e-06	-18.601	9.01129	8.46e-09	5.3e-05	9.93e-08	1.45349
ENSG00000130147	SH3BP4	SH3 domain binding protein 4 [Source:HGNC Symbol;Acc:HGNC:10826]	7	7	0.768123	0.0202194	14	0.296985	0.000398	14		0	10		0	10		13			13				1.45379
ENSG00000138434	ITPRID2	ITPR interacting domain containing 2 [Source:HGNC Symbol;Acc:HGNC:11319]	9	19	0.0729165	0.0150466	36	0.165307	0.014643	37	-0.0254	0.00275573	32	-0.028	0.00289328	32	4.38093	48.5801	3.14e-05	8.76706	51.2234	4.52e-12	0.000348	5.76e-11	1.45513
ENSG00000124749	COL21A1	collagen type XXI alpha 1 chain [Source:HGNC Symbol;Acc:HGNC:17025]	3	4	0.796721	1.79203	8	0.152503	0.0281187	8	-0.101127	0.00721357	8	-0.261194	0.0105245	8	1.89323	7.05635	0.0499	5.95238	11.5962	3.85e-05	0.488377	0.000413	1.46444
ENSG00000095203	EPB41L4B	erythrocyte membrane protein band 4.1 like 4B [Source:HGNC Symbol;Acc:HGNC:19818]	7	9	0.381745	0.000889	16	-0.500834	0.0297103	17	0.117873	0.00132461	14	-0.00117	4.56e-05	14	21.5333	25.2137	4.72e-18	-11.9412	16.0597	1.06e-09	6.86e-17	1.27e-08	1.46525
ENSG00000010165	EEF1AKNMT	eEF1A lysine and N-terminal methyltransferase [Source:HGNC Symbol;Acc:HGNC:24248]	8	11	0.212125	0.00126522	20	0.156506	0.0130911	21	-0.0581	0.0020998	18	0.103546	0.000372	18	20.1478	32.0136	4.73e-20	2.08684	21.3188	0.0245	7.11e-19	0.241588	1.46819
ENSG00000151092	NGLY1	N-glycanase 1 [Source:HGNC Symbol;Acc:HGNC:17646]	9	14	0.59408	0.0058411	28	-0.00545526	0.000599	28	-0.0744	4.86e-05	24	0.0741	0.00055	24	46.0603	27.5235	6.84e-28	-11.9549	49.3448	1.74e-16	1.17e-26	2.41e-15	1.47059
ENSG00000005469	CROT	carnitine O-octanoyltransferase [Source:HGNC Symbol;Acc:HGNC:2366]	4	7	-1.83586	0.00058	14	-0.362958	0.00759073	14	0.108744	0.00119235	14	0.0321	0.00221243	14	-172.825	23.2287	6.29e-38	-14.9305	19.9847	1.33e-12	1.22e-36	1.71e-11	1.47059
ENSG00000132953	XPO4	exportin 4 [Source:HGNC Symbol;Acc:HGNC:17796]	13	24	-0.494934	2.85e-05	48	0.222747	0.00159373	48	-0.0798	0.000214	46	0.0286	0.0004	46	-181.403	56.3567	5.65e-80	29.9955	69.8374	6.29e-42	1.63e-78	1.23e-40	1.47698
ENSG00000148773	MKI67	marker of proliferation Ki-67 [Source:HGNC Symbol;Acc:HGNC:7107]	9	44	0.770427	0.00304251	84	1.68013	0.0035242	87	0.0736	0.000332	72	0.064	0.000486	72	109.055	103.495	6.04e-109	235.092	113.246	1.97e-154	2.17e-107	8.83e-153	1.48428
ENSG00000110395	CBL	Cbl proto-oncogene [Source:HGNC Symbol;Acc:HGNC:1541]	8	9	0.275159	0.0109925	18	-0.010612	5.86e-05	18	-0.00886	0.000436	16	-0.246483	0.000555	16	11.2452	18.5081	5.2e-10	38.2902	17.8075	7.4e-19	6.49e-09	1.07e-17	1.48495
ENSG00000180448	ARHGAP45	Rho GTPase activating protein 45 [Source:HGNC Symbol;Acc:HGNC:17102]	7	12	0.75537	0.000193	24	0.524859	0.00162753	24	0.00904	0.0013679	20	-0.100332	0.000762	20	85.3743	23.4535	4.65e-31	60.7473	40.5941	8.84e-42	8.25e-30	1.73e-40	1.49123
ENSG00000176092	CRYBG2	crystallin beta-gamma domain containing 2 [Source:HGNC Symbol;Acc:HGNC:17295]	7	17	-0.538101	0.0141593	32	1.49978	0.000941	33	0.200446	0.000166	30	0.208116	0.000176	30	-34.8931	31.7735	3.3e-27	220.282	44.4515	1.75e-69	5.59e-26	4.42e-68	1.49218
ENSG00000186517	ARHGAP30	Rho GTPase activating protein 30 [Source:HGNC Symbol;Acc:HGNC:27414]	4	4	1.50603	0.0479541	8	1.37077	0.024257	8		0	4		0	4		7			7				1.49289
ENSG00000150760	DOCK1	dedicator of cytokinesis 1 [Source:HGNC Symbol;Acc:HGNC:2987]	4	15	0.0742775	0.0197994	30	-0.0820802	0.0206926	30	0.00936	0.000203	30	-0.0173	0.000152	30	2.51415	29.5947	0.00881	-2.45855	29.426	0.01	0.0889	0.0998	1.49298
ENSG00000107104	KANK1	KN motif and ankyrin repeat domains 1 [Source:HGNC Symbol;Acc:HGNC:19309]	6	8	-0.471176	0.00628699	14	0.301326	0.00837927	15	-0.142746	2.77e-05	12	-0.143529	2.76e-05	12	-15.4586	13.1337	4.14e-10	18.7832	14.1152	1.1e-11	5.18e-09	1.38e-10	1.49831
ENSG00000121486	TRMT1L	tRNA methyltransferase 1 like [Source:HGNC Symbol;Acc:HGNC:16782]	5	6	0.555982	0.273218	12	0.907019	0.121263	12	0.0445	0.00237889	12	0.0104	0.00171219	12	3.37515	11.1915	0.00303	8.85738	11.3106	1e-06	0.0312	1.13e-05	1.50068
ENSG00000110344	UBE4A	ubiquitination factor E4A [Source:HGNC Symbol;Acc:HGNC:12499]	13	19	0.104766	0.00311016	36	0.0797435	0.00605568	37	0.0885	0.000441	28	0.189434	0.000337	28	1.60563	46.9067	0.0575	-8.27508	41.1957	1.34e-10	0.5621	1.65e-09	1.50094
ENSG00000116786	PLEKHM2	pleckstrin homology and RUN domain containing M2 [Source:HGNC Symbol;Acc:HGNC:29131]	6	6	-0.346773	0.0068031	10	0.475798	0.00981413	11	-0.353499	0.000589	8	-0.483516	0.000895	8	0.244958	10.8882	0.405522	30.2744	12.3872	2.72e-13	1	3.55e-12	1.5015
ENSG00000108506	INTS2	integrator complex subunit 2 [Source:HGNC Symbol;Acc:HGNC:29241]	3	4	-0.640969	0.134565	8	-1.53963	0.0291806	8	-0.443087	0.000356	8	0.00958	0.00170571	8	-1.52375	7.03708	0.0856	-24.9329	7.81556	4.95e-09	0.830627	5.84e-08	1.50502
ENSG00000054654	SYNE2	spectrin repeat containing nuclear envelope protein 2 [Source:HGNC Symbol;Acc:HGNC:17084]	18	166	0.213691	0.000105	327	0.418615	0.00429807	332	-0.157642	5.47e-05	284	-0.0841	2.16e-05	284	518.173	589.973	0	139.319	334.88	7.56e-299	1e-100	6.67e-297	1.50843
ENSG00000114127	XRN1	5'-3' exoribonuclease 1 [Source:HGNC Symbol;Acc:HGNC:30654]	7	11	0.293938	0.000944	20	0.183756	0.00393099	21	-0.0323	9.41e-05	18	0.0505	0.000256	18	45.0589	23.1267	2.44e-24	9.39244	22.9996	1.23e-09	3.93e-23	1.48e-08	1.50862
ENSG00000112297	CRYBG1	crystallin beta-gamma domain containing 1 [Source:HGNC Symbol;Acc:HGNC:356]	17	109	0.337887	0.00142023	210	0.259434	0.000145	217	-0.225148	0.000598	166	-0.0921	0.00109138	166	174.868	361.181	0	130.613	198.629	7.72e-195	1e-100	4.32e-193	1.509
ENSG00000124198	ARFGEF2	ADP ribosylation factor guanine nucleotide exchange factor 2 [Source:HGNC Symbol;Acc:HGNC:15853]	18	78	0.587836	0.00049	152	-0.569621	0.00103827	155	0.193524	7.3e-06	124	0.195131	7.35e-06	124	217.717	156.504	1.69e-196	-294.184	156.722	3.69e-217	1.01e-194	2.27e-215	1.51261
ENSG00000213445	SIPA1	signal-induced proliferation-associated 1 [Source:HGNC Symbol;Acc:HGNC:10885]	9	11	1.38848	0.00150745	20	1.5295	0.00143502	21	0.108902	0.000657	14	0.0122	0.00453522	14	115.699	31.9331	9.09e-44	76.6068	18.5271	6.07e-25	1.89e-42	9.63e-24	1.51764
ENSG00000158458	NRG2	neuregulin 2 [Source:HGNC Symbol;Acc:HGNC:7998]	1	2	-0.067315	0.0124081	4	0.03869	0.0500032	4	-0.108919	0.00519738	4	-0.237502	0.00739057	4	0.627107	5.13808	0.2787	2.30573	3.86785	0.0423	1	0.412172	1.52941
ENSG00000103356	EARS2	glutamyl-tRNA synthetase 2, mitochondrial [Source:HGNC Symbol;Acc:HGNC:29419]	7	7	-0.692585	0.260081	12	-0.851171	0.0821137	13	0.0886	0.0168335	8	0.0678	0.0147725	8	-5.06595	13.0463	0.000107	-10.1711	17.4807	4.59e-09	0.00116	5.43e-08	1.52964
ENSG00000113296	THBS4	thrombospondin 4 [Source:HGNC Symbol;Acc:HGNC:11788]	3	3	-0.207157	0.10838	6	0.683723	0.093977	6		0	2		0	2		5			5				1.53301
ENSG00000097007	ABL1	ABL proto-oncogene 1, non-receptor tyrosine kinase [Source:HGNC Symbol;Acc:HGNC:76]	3	3	0.272465	0.0404389	6	-0.0843855	0.000502	6	-0.217413	0.00462795	4	-0.32296	0.00141091	4	5.51268	6.54265	0.000562	11.4204	4.44214	9.24e-05	0.00595	0.00098	1.53587
ENSG00000166164	BRD7	bromodomain containing 7 [Source:HGNC Symbol;Acc:HGNC:14310]	3	3	0.460931	0.0477198	6	0.346015	0.0201741	6		0	2		0	2		5			5				1.5361
ENSG00000148429	USP6NL	USP6 N-terminal like [Source:HGNC Symbol;Acc:HGNC:16858]	2	3	0.927727	0.0402133	6	-0.203289	0.00151475	6	0.255338	0.000141	6	0.252174	0.000139	6	8.19886	5.03495	0.000212	-27.4307	5.91275	9.24e-08	0.00228	1.06e-06	1.53846
ENSG00000065361	ERBB3	erb-b2 receptor tyrosine kinase 3 [Source:HGNC Symbol;Acc:HGNC:3431]	5	5	-1.00885	0.239492	10	0.337354	0.249401	10	0.156289	0.00997102	8	0.101046	0.0088301	8	-7.3403	9.92657	1.29e-05	1.46429	9.78959	0.0872	0.000145	0.836482	1.54083
ENSG00000105866	SP4	Sp4 transcription factor [Source:HGNC Symbol;Acc:HGNC:11209]	1	2	1.52748	0.633704	4	0.422754	0.0442014	4	-0.0659	0.000184	4	-0.235716	0.00759827	4	4.00251	3.00174	0.014	5.78632	4.0018	0.00221	0.139685	0.0226	1.54757
ENSG00000111271	ACAD10	acyl-CoA dehydrogenase family member 10 [Source:HGNC Symbol;Acc:HGNC:21597]	6	11	0.317346	6.97e-06	22	-0.351114	0.00592047	22	-0.00727	2.56e-05	18	-0.0626	1.57e-06	18	246.315	24.4456	2.55e-43	-17.5818	21.0136	2.4e-14	5.27e-42	3.19e-13	1.5493
ENSG00000153922	CHD1	chromodomain helicase DNA binding protein 1 [Source:HGNC Symbol;Acc:HGNC:1915]	4	4	-0.352518	0.129791	8	0.633694	0.0493133	8		0	4		0	4		7			7				1.54992
ENSG00000059691	GATB	glutamyl-tRNA amidotransferase subunit B [Source:HGNC Symbol;Acc:HGNC:8849]	6	8	-0.0426159	0.0132533	16	0.165253	0.00965405	16	0.022	0.000567	16	-0.0694	0.00186327	16	-2.2002	16.2822	0.0213	8.74603	20.5822	1.13e-08	0.21114	1.32e-07	1.55039
ENSG00000166439	RNF169	ring finger protein 169 [Source:HGNC Symbol;Acc:HGNC:26961]	6	5	1.17054	0.00696376	8	1.10554	0.00174449	9		0	2		0	2		7			8				1.55367
ENSG00000062822	POLD1	DNA polymerase delta 1, catalytic subunit [Source:HGNC Symbol;Acc:HGNC:9175]	7	16	0.616504	0.0264903	32	0.426264	0.0237095	32	0.0466	0.00110454	26	0.042	0.00115347	26	19.3196	34.1518	2.92e-20	13.7121	34.6694	7.25e-16	4.39e-19	9.93e-15	1.55549
ENSG00000127980	PEX1	peroxisomal biogenesis factor 1 [Source:HGNC Symbol;Acc:HGNC:8850]	1	2	0.168661	0.00811694	4	0.778628	0.0905295	4	0.133376	4.51e-05	4	0.134118	4.52e-05	4	0.781107	3.0333	0.245569	4.28308	3.003	0.0117	1	0.115869	1.55885
ENSG00000198804	MT-CO1	mitochondrially encoded cytochrome c oxidase I [Source:HGNC Symbol;Acc:HGNC:7419]	6	9	1.55491	0.00385095	18	-0.510277	0.0168606	18	-0.075	0.000331	18	-0.0617	0.00227569	18	106.928	19.9051	3e-29	-13.7586	21.5069	1.95e-12	5.21e-28	2.5e-11	1.55945
ENSG00000077274	CAPN6	calpain 6 [Source:HGNC Symbol;Acc:HGNC:1483]	5	6	0.766821	0.000742	12	0.587195	0.0117751	12	-0.0494	0.0167873	12	-0.12865	0.000524	12	21.3555	11.9706	3.37e-11	22.3601	11.977	1.95e-11	4.32e-10	2.45e-10	1.56006
ENSG00000128829	EIF2AK4	eukaryotic translation initiation factor 2 alpha kinase 4 [Source:HGNC Symbol;Acc:HGNC:19687]	2	3	0.413843	0.0157839	6	0.444823	0.10787	6	0.0542	0.00186744	6	-0.0348	0.00142786	6	6.63077	6.1668	0.000253	3.55377	5.13235	0.00781	0.00271	0.078	1.56086
ENSG00000102763	VWA8	von Willebrand factor A domain containing 8 [Source:HGNC Symbol;Acc:HGNC:29071]	12	45	0.0905675	0.0171588	89	-0.555509	0.0148296	89	0.0182	0.000971	78	-0.0216	0.000992	78	5.05247	99.2539	9.95e-07	-39.8649	101.27	5.1e-64	1.15e-05	1.24e-62	1.56176
ENSG00000137216	TMEM63B	transmembrane protein 63B [Source:HGNC Symbol;Acc:HGNC:17735]	7	8	1.09676	0.0160594	15	0.54842	0.00895938	15	-0.00454	0.000189	12	0.00918	0.000135	12	33.4129	14.4113	2.31e-15	21.8587	14.527	8.02e-13	3.23e-14	1.04e-11	1.5625
ENSG00000164944	VIRMA	vir like m6A methyltransferase associated [Source:HGNC Symbol;Acc:HGNC:24500]	6	9	0.458495	0.0174739	18	0.655205	0.00139432	18	0.0307	0.00261112	16	-0.0416	0.000553	16	12.7041	22.4762	4.88e-12	65.8341	29.0084	1.94e-33	6.37e-11	3.42e-32	1.56298
ENSG00000196950	SLC39A10	solute carrier family 39 member 10 [Source:HGNC Symbol;Acc:HGNC:20861]	2	3	0.268537	0.00079	6	0.0503505	0.171157	6	-0.0722	0.0123369	6	-0.208077	0.0182755	6	7.28572	5.638	0.000226	1.45441	6.05572	0.0978	0.00242	0.935492	1.56438
ENSG00000178031	ADAMTSL1	ADAMTS like 1 [Source:HGNC Symbol;Acc:HGNC:14632]	6	7	-0.961475	0.00591499	12	-1.47952	0.035932	13	-0.0859	7.74e-06	10	-0.0808	5.82e-06	10	-39.4079	11.0345	1.59e-13	-26.6021	12.0051	2.42e-12	2.14e-12	3.09e-11	1.56823
ENSG00000101782	RIOK3	RIO kinase 3 [Source:HGNC Symbol;Acc:HGNC:11451]	3	4	-0.480961	0.010252	8	-0.140765	3.86e-05	8	0.107468	0.00935447	8	-0.0263	0.0118012	8	-11.8861	13.9707	5.41e-09	-2.97551	7.04576	0.0102	6.61e-08	0.101885	1.57042
ENSG00000151176	PLBD2	phospholipase B domain containing 2 [Source:HGNC Symbol;Acc:HGNC:27283]	10	8	-0.0761267	0.000172	15	0.463346	0.0550969	15	0.03	0.00161399	10	-0.0233	0.0145662	10	-8.07277	10.2901	4.56e-06	6.7949	21.9386	4.02e-07	5.16e-05	4.55e-06	1.57191
ENSG00000198483	ANKRD35	ankyrin repeat domain 35 [Source:HGNC Symbol;Acc:HGNC:26323]	1	2	-0.11889	0.330131	4	0.183033	0.193317	4	-0.000505	0.00255277	4	0.0627	3.75e-05	4	-0.4105	3.04639	0.354304	0.547111	3.00117	0.31118	1	1	1.57252
ENSG00000174799	CEP135	centrosomal protein 135 [Source:HGNC Symbol;Acc:HGNC:29086]	3	4	0.230352	0.134343	8	0.138927	0.00145583	8	0.0819	0.00163793	8	0.0897	0.00615123	8	1.13896	7.17066	0.145668	1.5953	10.1377	0.0707	1	0.680225	1.57895
ENSG00000081026	MAGI3	membrane associated guanylate kinase, WW and PDZ domain containing 3 [Source:HGNC Symbol;Acc:HGNC:29647]	3	5	-0.395285	0.0220722	10	-0.58542	0.00514254	10	-0.0194	0.000206	10	-0.0538	0.00226084	10	-7.96348	9.16787	1.03e-05	-19.5385	15.6317	1.05e-12	0.000116	1.36e-11	1.58261
ENSG00000132849	PATJ	PATJ crumbs cell polarity complex component [Source:HGNC Symbol;Acc:HGNC:28881]	3	5	0.301899	0.00771804	10	0.192915	0.000313	10	0.164501	0.00629789	6	0.153878	0.00201517	6	3.21936	11.5785	0.00384	2.03727	5.9467	0.0441	0.0394	0.429011	1.58488
ENSG00000172752	COL6A5	collagen type VI alpha 5 chain [Source:HGNC Symbol;Acc:HGNC:26674]	8	30	-1.37497	0.0415587	60	-1.32845	0.0479393	60	0.048	0.000741	54	0.0916	0.000683	54	-53.5413	61.3344	1.67e-53	-49.8448	60.8669	2.33e-51	3.84e-52	5.08e-50	1.58638
ENSG00000134243	SORT1	sortilin 1 [Source:HGNC Symbol;Acc:HGNC:11186]	11	8	-0.644192	0.199758	15	0.763957	0.218402	16	0.0936	8.26e-06	10	0.0938	8.27e-06	10	-6.39329	14.0017	8.36e-06	5.73589	15.0018	1.97e-05	9.41e-05	0.000213	1.58657
ENSG00000129250	KIF1C	kinesin family member 1C [Source:HGNC Symbol;Acc:HGNC:6317]	6	10	-0.113361	0.000759	20	-0.490003	0.000745	20	0.0534	0.00084	16	0.0487	0.000774	16	-17.5412	31.5236	4.02e-18	-58.2324	32.0118	2.34e-34	5.85e-17	4.17e-33	1.58658
ENSG00000061987	MON2	MON2 homolog, regulator of endosome-to-Golgi trafficking [Source:HGNC Symbol;Acc:HGNC:29177]	9	22	0.203395	0.001687	44	-0.137521	0.00305683	44	0.116504	8e-05	38	0.128587	0.000353	38	13.6627	47.6839	2.09e-18	-29.9855	54.1377	1.06e-35	3.06e-17	1.91e-34	1.58878
ENSG00000176463	SLCO3A1	solute carrier organic anion transporter family member 3A1 [Source:HGNC Symbol;Acc:HGNC:10952]	6	5	0.656834	0.0521071	8	0.70336	0.0217957	9	-0.0748	0.00432327	4	-0.12429	0.0170321	4	8.39584	8.9414	7.82e-06	10.1267	6.58423	1.48e-05	8.81e-05	0.000161	1.5896
ENSG00000166887	VPS39	VPS39 subunit of HOPS complex [Source:HGNC Symbol;Acc:HGNC:20593]	3	4	-0.171185	0.00379796	8	0.176388	4.16e-05	8	-0.14206	0.000576	8	-0.20031	0.00111378	8	-1.24557	9.07533	0.12206	31.3459	7.52194	1.51e-09	1	1.81e-08	1.59007
ENSG00000168907	PLA2G4F	phospholipase A2 group IVF [Source:HGNC Symbol;Acc:HGNC:27396]	2	3	-0.00576632	0.0210928	6	-0.673796	0.143462	6	0.0567	6.49e-05	6	-0.0671	7.58e-05	6	-1.05134	5.03077	0.17048	-3.92218	5.00528	0.00557	1	0.0558	1.59011
ENSG00000155363	MOV10	Mov10 RISC complex RNA helicase [Source:HGNC Symbol;Acc:HGNC:7200]	10	31	-0.0214632	0.0089727	60	0.206559	0.00686636	61	0.0292	0.000295	50	0.0184	0.000392	50	-4.06707	63.6239	6.68e-05	17.1478	68.2392	9.75e-27	0.000731	1.58e-25	1.59521
ENSG00000145214	DGKQ	diacylglycerol kinase theta [Source:HGNC Symbol;Acc:HGNC:2856]	16	13	-0.198219	0.00960066	23	-0.17746	0.00575827	25		0	14		0	14		22			24				1.59817
ENSG00000118482	PHF3	PHD finger protein 3 [Source:HGNC Symbol;Acc:HGNC:8921]	8	8	1.05424	0.0188892	14	1.11004	0.0564419	15	0.0626	1.73e-05	8	-0.226567	0.00114296	8	26.9761	13.0417	3.97e-13	21.3874	15.04	5.66e-13	5.3e-12	7.34e-12	1.59902
ENSG00000165271	NOL6	nucleolar protein 6 [Source:HGNC Symbol;Acc:HGNC:19910]	9	14	0.212547	0.00549607	26	0.382396	0.00271887	28	0.0606	0.000598	22	0.0638	0.00141463	22	9.8353	31.2242	2.2e-11	25.0766	47.7035	2.01e-29	2.83e-10	3.38e-28	1.60008
ENSG00000146842	TMEM209	transmembrane protein 209 [Source:HGNC Symbol;Acc:HGNC:21898]	3	4	0.491251	0.57516	8	-0.316207	0.0526505	8	-0.102953	0.0234002	8	-0.119223	0.0336677	8	2.17233	7.56864	0.0318	-1.89637	13.3541	0.0399	0.313051	0.388725	1.60714
ENSG00000248333	CDK11B	cyclin dependent kinase 11B [Source:HGNC Symbol;Acc:HGNC:1729]	5	5	-0.540552	0.0231953	10	0.838112	0.000735	10	0.0331	0.00183354	8	0.0152	0.000611	8	-11.3635	10.7317	1.28e-07	67.2153	15.6677	5.18e-21	1.51e-06	7.75e-20	1.60882
ENSG00000105538	RASIP1	Ras interacting protein 1 [Source:HGNC Symbol;Acc:HGNC:24716]	9	9	0.286562	0.0567726	17	0.0881662	0.00246764	17	-0.11444	5.44e-05	14	-0.0622	0.000315	14	6.93504	16.0372	1.66e-06	11.6156	20.7279	7.78e-11	1.9e-05	9.62e-10	1.60955
ENSG00000112851	ERBIN	erbb2 interacting protein [Source:HGNC Symbol;Acc:HGNC:15842]	15	32	0.010156	0.00689167	63	-0.115347	0.00515777	64	0.243055	1.31e-05	50	0.238281	1.31e-05	50	-22.2411	62.2976	1.24e-31	-39.3281	63.4088	1.48e-46	2.22e-30	3.08e-45	1.6129
ENSG00000111011	RSRC2	arginine and serine rich coiled-coil 2 [Source:HGNC Symbol;Acc:HGNC:30559]	4	4	0.830529	0.0392028	8	0.866113	0.142049	8		0	4		0	4		7			7				1.6129
ENSG00000174233	ADCY6	adenylate cyclase 6 [Source:HGNC Symbol;Acc:HGNC:237]	5	5	0.138124	0.0984744	10		0	10	-0.786769	1.06148	8	-0.786769	1.06148	8	2.44983	8.04314	0.0199		7		0.19761		1.61435
ENSG00000033867	SLC4A7	solute carrier family 4 member 7 [Source:HGNC Symbol;Acc:HGNC:11033]	3	3	0.129139	0.0694955	6	-0.058213	0.0227144	6		0	2		0	2		5			5				1.61767
ENSG00000147459	DOCK5	dedicator of cytokinesis 5 [Source:HGNC Symbol;Acc:HGNC:23476]	6	9	-0.252373	1.59e-06	18	-0.0816444	0.0147026	18	-0.0078	4.78e-05	16	-0.00629	5e-05	16	-139.515	15.8861	2.89e-26	-2.63172	17.1301	0.00871	4.83e-25	0.0868	1.62022
ENSG00000149782	PLCB3	phospholipase C beta 3 [Source:HGNC Symbol;Acc:HGNC:9056]	10	30	-0.0208526	0.00300349	58	0.189534	0.00280976	60	0.0424	0.000139	50	0.0322	0.00116457	50	-8.56974	63.0536	1.8e-12	18.7918	101.925	3.43e-35	2.37e-11	6.16e-34	1.62075
ENSG00000187535	IFT140	intraflagellar transport 140 [Source:HGNC Symbol;Acc:HGNC:29077]	2	2	-0.0502478	0.444563	4	0.172341	0.194462	4		0	0		0	0									1.62501
ENSG00000133103	COG6	component of oligomeric golgi complex 6 [Source:HGNC Symbol;Acc:HGNC:18621]	4	5	0.307699	0.347732	10	-0.0918748	0.0541101	10	-0.0241	0.000256	10	-0.126785	0.0101928	10	1.77855	9.01325	0.0545	0.43535	12.2745	0.335433	0.532642	1	1.62602
ENSG00000135966	TGFBRAP1	transforming growth factor beta receptor associated protein 1 [Source:HGNC Symbol;Acc:HGNC:16836]	3	3	-0.311359	0.00429783	6	-0.23093	0.0354164	6	0.0937	0.00111142	4	0.108602	0.00123919	4	-12.847	7.70028	8.92e-07	-4.30771	5.5133	0.00307	1.03e-05	0.0311	1.62791
ENSG00000166866	MYO1A	myosin IA [Source:HGNC Symbol;Acc:HGNC:7595]	7	16	1.67286	0.0951287	32	0.836102	0.0383351	32	-0.0204	0.0104168	20	-0.0791	0.0124907	20	28.6472	40.7722	6.23e-29	21.4369	49.7061	4.54e-27	1.08e-27	7.41e-26	1.62991
ENSG00000092148	HECTD1	HECT domain E3 ubiquitin protein ligase 1 [Source:HGNC Symbol;Acc:HGNC:20157]	11	30	-0.239997	0.00203016	58	0.819959	6.34e-05	59	-0.100781	0.00102655	50	0.0143	0.0020773	50	-18.6815	102.468	4.49e-35	123.413	51.5364	1.1e-65	8.44e-34	2.71e-64	1.63138
ENSG00000121741	ZMYM2	zinc finger MYM-type containing 2 [Source:HGNC Symbol;Acc:HGNC:12989]	5	11	1.05328	0.0250635	22	0.772313	0.0632271	22	0.0253	0.00189755	16	-0.128405	0.00349844	16	28.9857	25.2172	3.48e-21	16.1967	24.1215	9.16e-15	5.33e-20	1.23e-13	1.63399
ENSG00000111077	TNS2	tensin 2 [Source:HGNC Symbol;Acc:HGNC:19737]	9	15	-0.417638	0.00201486	30	-0.302818	0.0112009	30	0.100588	9.25e-05	26	0.130571	1.05e-07	26	-61.6232	32.0508	3.6e-35	-22.429	29.0006	3.59e-20	6.78e-34	5.3e-19	1.63557
ENSG00000165282	PIGO	phosphatidylinositol glycan anchor biosynthesis class O [Source:HGNC Symbol;Acc:HGNC:23215]	4	7	-0.161179	0.00205267	14	-0.685974	0.0215797	14	-0.024	0.00122164	14	-0.0261	0.000304	14	-8.97003	24.4265	1.68e-09	-16.6902	13.3667	1.22e-10	2.08e-08	1.51e-09	1.6369
ENSG00000137177	KIF13A	kinesin family member 13A [Source:HGNC Symbol;Acc:HGNC:14566]	2	3	-0.113416	2.11e-07	6	0.2389	0.00190608	6	-0.134641	0.000188	6	-0.204976	0.000279	6	3.78919	5.01121	0.00636	23.2607	6.43215	9.44e-08	0.0647	1.08e-06	1.63842
ENSG00000198399	ITSN2	intersectin 2 [Source:HGNC Symbol;Acc:HGNC:6184]	10	24	0.0104707	0.00562651	44	-0.103199	0.00107616	47	0.0778	0.00118548	26	-0.0347	0.00029	26	-5.11383	64.9322	1.5e-06	-11.7425	70.8073	1.39e-18	1.73e-05	2e-17	1.6393
ENSG00000145241	CENPC	centromere protein C [Source:HGNC Symbol;Acc:HGNC:1854]	3	3	1.03617	0.520032	6	0.536041	0.000245	6	-0.0915	0.000291	4	-0.11894	0.00029	4	3.82877	5.0084	0.00611	61.5027	6.15915	3.98e-10	0.0622	4.85e-09	1.64265
ENSG00000196569	LAMA2	laminin subunit alpha 2 [Source:HGNC Symbol;Acc:HGNC:6482]	23	126	-1.1083	4.71e-05	244	-1.19528	0.000766	251	0.0421	1.13e-05	182	0.0445	1.15e-05	182	-2279.29	372.499	0	-702.486	260.263	0	1e-100	1e-100	1.65091
ENSG00000186001	LRCH3	leucine rich repeats and calponin homology domain containing 3 [Source:HGNC Symbol;Acc:HGNC:28637]	3	3	0.241048	0.0182008	6	0.255944	0.077719	6	0.0642	0.00270487	4	-0.00379	0.00314467	4	2.90411	6.90571	0.0116	2.21586	5.59102	0.0359	0.11636	0.351045	1.65517
ENSG00000159339	PADI4	peptidyl arginine deiminase 4 [Source:HGNC Symbol;Acc:HGNC:18368]	1	4	0.663497	0.259384	8	1.02282	0.604535	8	-0.05	0.00956062	8	0.0131	0.0087897	8	3.8912	7.51533	0.0026	3.64679	7.20351	0.00391	0.0268	0.0394	1.65913
ENSG00000280908	PADI4	peptidyl arginine deiminase 4 [Source:HGNC Symbol;Acc:HGNC:18368]	1	4	0.663497	0.259384	8	1.02282	0.604535	8	-0.05	0.00956062	8	0.0131	0.0087897	8	3.8912	7.51533	0.0026	3.64679	7.20351	0.00391	0.0268	0.0394	1.65913
ENSG00000162924	REL	REL proto-oncogene, NF-kB subunit [Source:HGNC Symbol;Acc:HGNC:9954]	4	4	1.70572	2.71e-08	8	0.21869	0.0941647	8	0.368693	0.000569	6	0.374765	0.000625	6	137.352	5.00036	1.94e-10	-1.43226	7.12361	0.0972	2.44e-09	0.930051	1.65954
ENSG00000148356	LRSAM1	leucine rich repeat and sterile alpha motif containing 1 [Source:HGNC Symbol;Acc:HGNC:25135]	3	4	-0.508735	0.00394861	8	-0.0759117	0.153782	8	0.0333	3.61e-07	8	0.0333	3.61e-07	8	-24.3977	7.00128	2.47e-08	-0.78754	7.00003	0.228399	2.97e-07	1	1.65975
ENSG00000104356	POP1	POP1 homolog, ribonuclease P/MRP subunit [Source:HGNC Symbol;Acc:HGNC:30129]	7	9	0.257892	0.00176767	16	0.732327	0.0257172	17	-0.00408	6.68e-06	10	-0.0116	3.04e-05	10	24.8488	15.1811	5.15e-14	19.1071	16.0643	8.98e-13	7.01e-13	1.16e-11	1.66016
ENSG00000071205	ARHGAP10	Rho GTPase activating protein 10 [Source:HGNC Symbol;Acc:HGNC:26099]	10	9	-0.139223	0.0155959	17	-0.384047	0.0623364	17	-0.112815	0.00571185	10	-0.307738	0.00305615	10	-0.684471	24.9392	0.249995	-1.21073	18.5491	0.1206	1	1	1.66211
ENSG00000020129	NCDN	neurochondrin [Source:HGNC Symbol;Acc:HGNC:17597]	13	18	-0.279317	0.00122964	34	0.225594	0.000362	36	0.169995	0.00011	28	0.175265	0.000116	28	-70.9698	39.961	5.77e-44	13.3481	57.2149	1.61e-19	1.2e-42	2.34e-18	1.66574
ENSG00000071054	MAP4K4	mitogen-activated protein kinase kinase kinase kinase 4 [Source:HGNC Symbol;Acc:HGNC:6866]	12	18	0.386914	0.000113	34	0.168907	9.24e-05	35	0.0256	8.7e-06	26	0.0362	2.69e-05	26	188.748	39.4371	3.2e-60	69.2284	54.4669	4.42e-55	7.83e-59	9.93e-54	1.66667
ENSG00000013288	MAN2B2	mannosidase alpha class 2B member 2 [Source:HGNC Symbol;Acc:HGNC:29623]	6	5	0.0395077	0.149999	9	0.183452	0.000193	9	0.00896	0.00144209	6	-0.175744	0.00633661	6	0.234907	8.22966	0.41001	10.9427	5.20329	4.34e-05	1	0.000464	1.67015
ENSG00000162378	ZYG11B	zyg-11 family member B, cell cycle regulator [Source:HGNC Symbol;Acc:HGNC:25820]	1	2	0.0972359	0.125236	4		0	4	0.214854	0.0819744	4	0.214854	0.0819744	4	-0.516772	5.74939	0.312291		3		1		1.67845
ENSG00000135436	FAM186B	family with sequence similarity 186 member B [Source:HGNC Symbol;Acc:HGNC:25296]	1	2	-1.45794	0.103543	4	0.226236	0.0107443	4	0.138314	0.0130995	4	0.138188	0.0825665	4	-9.34766	3.74712	0.000495	0.57648	3.76777	0.298484	0.00525	1	1.67973
ENSG00000174502	SLC26A9	solute carrier family 26 member 9 [Source:HGNC Symbol;Acc:HGNC:14469]	5	6	-0.786117	0.0123542	12	-3.72985	0.0666679	12	0.0469	0.000787	12	0.047	0.00475243	12	-25.1744	12.3951	2.56e-12	-48.9569	12.5603	5.09e-16	3.35e-11	6.99e-15	1.69109
ENSG00000115267	IFIH1	interferon induced with helicase C domain 1 [Source:HGNC Symbol;Acc:HGNC:18873]	6	12	1.28404	0.0328705	23	1.38585	0.012022	23	0.0732	0.00133774	20	0.102367	0.00124445	20	31.304	24.0465	2.66e-21	53.0692	27.1048	3.13e-29	4.09e-20	5.24e-28	1.69134
ENSG00000140521	POLG	DNA polymerase gamma, catalytic subunit [Source:HGNC Symbol;Acc:HGNC:9179]	6	5	-0.275986	0.114108	8	-0.120978	0.00219941	9	-0.252441	0.0142494	4	-0.285473	0.0185004	4	-0.176349	9.54408	0.431853	2.35728	3.32192	0.0456	1	0.443402	1.6928
ENSG00000089639	GMIP	GEM interacting protein [Source:HGNC Symbol;Acc:HGNC:24852]	18	20	0.351593	0.00729966	37	0.0316495	0.0215826	40	-0.0201	0.000117	24	-0.0215	0.000116	24	26.1384	37.7668	4.31e-26	2.2769	39.6959	0.0141	7.17e-25	0.140037	1.69492
ENSG00000163554	SPTA1	spectrin alpha, erythrocytic 1 [Source:HGNC Symbol;Acc:HGNC:11272]	15	124	0.0435872	0.0159552	247	0.24339	0.00746341	248	0.0269	0.00201326	202	-0.0321	0.00265852	202	1.9303	318.489	0.0272	41.8879	413.173	4.18e-151	0.269114	1.84e-149	1.69492
ENSG00000065183	WDR3	WD repeat domain 3 [Source:HGNC Symbol;Acc:HGNC:12755]	6	8	0.252655	0.0109123	16	0.760334	0.00168298	16	0.0536	0.000359	10	-0.101582	0.00144144	10	7.42817	16.5433	5.83e-07	54.5855	20.4075	6.72e-24	6.78e-06	1.05e-22	1.69671
ENSG00000116062	MSH6	mutS homolog 6 [Source:HGNC Symbol;Acc:HGNC:7329]	10	24	0.478582	0.0124088	46	1.02604	0.00973379	47	-0.00125	0.00103883	42	-0.00381	0.00161004	42	27.9613	53.1401	9.24e-34	65.7359	62.2136	1.67e-59	1.71e-32	3.9e-58	1.70132
ENSG00000099994	SUSD2	sushi domain containing 2 [Source:HGNC Symbol;Acc:HGNC:30667]	6	9	-0.0148415	0.119419	18	0.0340135	0.0258244	18	0.302434	7.97e-08	16	-0.0691	0.000757	16	-3.89526	17	0.000582	2.67731	18.1169	0.00766	0.00616	0.0765	1.70316
ENSG00000136715	SAP130	Sin3A associated protein 130 [Source:HGNC Symbol;Acc:HGNC:29813]	8	8	0.328172	0.0356479	14	0.276351	0.0887286	15	-0.184728	0.00621523	8	-0.179008	0.000679	8	8.89725	18.8792	1.76e-08	5.87862	14.3985	1.79e-05	2.13e-07	0.000194	1.70374
ENSG00000109323	MANBA	mannosidase beta [Source:HGNC Symbol;Acc:HGNC:6831]	4	5	0.49233	1.24896	10	-0.596791	0.143532	10	0.00436	0.0104157	10	0.0568	0.00110872	10	1.37504	9.1501	0.100924	-5.43469	9.13903	0.000196	0.974472	0.00206	1.70648
ENSG00000163939	PBRM1	polybromo 1 [Source:HGNC Symbol;Acc:HGNC:30064]	13	23	0.0319051	0.000163	44	0.0295569	0.0038297	45	-0.00249	0.000698	28	-0.0433	0.000588	28	6.42919	35.1134	1.04e-07	7.07621	62.2093	7.81e-10	1.23e-06	9.46e-09	1.7067
ENSG00000170604	IRF2BP1	interferon regulatory factor 2 binding protein 1 [Source:HGNC Symbol;Acc:HGNC:21728]	3	4	0.513605	0.0395708	8	0.59345	0.0940968	8	-0.0481	0.00056	8	-0.00324	0.00123878	8	7.93069	7.19811	4.15e-05	5.46592	7.18428	0.000431	0.000457	0.00449	1.71233
ENSG00000260916	CCPG1	cell cycle progression 1 [Source:HGNC Symbol;Acc:HGNC:24227]	4	4	1.63664	1.09115	8	-0.698787	0.0435591	8	0.0701	0.000361	6	-0.0174	0.000203	6	4.24094	7.00618	0.00191	-9.20503	7.08689	1.71e-05	0.0199	0.000185	1.71731
ENSG00000068724	TTC7A	tetratricopeptide repeat domain 7A [Source:HGNC Symbol;Acc:HGNC:19750]	2	2	0.0466232	3.3e-05	4	-0.337856	0.0230661	4		0	0		0	0									1.72447
ENSG00000117480	FAAH	fatty acid amide hydrolase [Source:HGNC Symbol;Acc:HGNC:3553]	5	5	0.634266	0.00767502	10	-0.906251	0.000698	10	-0.0311	0.00419516	8	0.125678	0.00262444	8	18.5107	15.9354	1.69e-12	-51.7346	9.94591	1e-13	2.23e-11	1.32e-12	1.72712
ENSG00000168438	CDC40	cell division cycle 40 [Source:HGNC Symbol;Acc:HGNC:17350]	3	6	0.171586	0.0473246	12	0.612976	0.00515366	12	-0.00869	0.000411	12	-0.0617	0.00216234	12	2.85826	11.1913	0.00766	27.3226	18.8489	6.34e-17	0.0776	8.83e-16	1.72712
ENSG00000160293	VAV2	vav guanine nucleotide exchange factor 2 [Source:HGNC Symbol;Acc:HGNC:12658]	7	12	0.483122	0.0267956	22	1.40602	0.00287978	23	0.0333	0.000136	16	0.0312	0.00142484	16	12.8451	21.2927	8.46e-12	93.9255	36.984	6.54e-46	1.1e-10	1.35e-44	1.72811
ENSG00000011451	WIZ	WIZ zinc finger [Source:HGNC Symbol;Acc:HGNC:30917]	5	6	0.328292	0.0108243	10	0.374618	0.00596876	11	-0.00869	3.14e-05	8	0.0304	2.2e-05	8	10.224	9.06525	1.41e-06	14.7419	10.1011	1.84e-08	1.62e-05	2.15e-07	1.73125
ENSG00000134987	WDR36	WD repeat domain 36 [Source:HGNC Symbol;Acc:HGNC:30696]	7	11	-0.175691	0.00957305	22	0.49102	3.29e-05	22	0.0336	0.000438	20	-0.0181	0.000262	20	-9.79098	23.1011	5.44e-10	133.29	23.3069	2.09e-35	6.79e-09	3.76e-34	1.73502
ENSG00000227345	PARG	poly(ADP-ribose) glycohydrolase [Source:HGNC Symbol;Acc:HGNC:8605]	6	6	0.617219	0.000916	10	0.347994	0.00555474	12		0	2		0	2		9			11				1.7418
ENSG00000115109	EPB41L5	erythrocyte membrane protein band 4.1 like 5 [Source:HGNC Symbol;Acc:HGNC:19819]	8	13	0.893132	0.00504021	26	0.862482	0.0156702	26	0.409776	0.000572	22	0.560323	0.00022	22	32.5975	31.4852	3.94e-26	12.2073	25.8263	1.57e-12	6.57e-25	2.02e-11	1.74672
ENSG00000178104	PDE4DIP	phosphodiesterase 4D interacting protein [Source:HGNC Symbol;Acc:HGNC:15580]	5	10	0.138153	0.00334543	20	0.238782	0.000111	20	0.0258	0.000183	16	0.0846	0.00204739	16	8.40153	21.5621	1.52e-08	13.3416	16.3009	1.71e-10	1.84e-07	2.1e-09	1.75439
ENSG00000117859	OSBPL9	oxysterol binding protein like 9 [Source:HGNC Symbol;Acc:HGNC:16386]	10	13	0.134796	0.0355389	24	-0.372012	0.00770375	25	0.017	0.000942	20	0.00319	0.000793	20	3.01295	24.457	0.00297	-20.1188	29.9469	3e-19	0.0306	4.36e-18	1.75719
ENSG00000127616	SMARCA4	SWI/SNF related, matrix associated, actin dependent regulator of chromatin, subfamily a, member 4 [Source:HGNC Symbol;Acc:HGNC:11100]	12	28	0.38441	0.00387179	54	0.37427	0.00618135	55	-0.252245	0.000481	40	-0.275399	0.000473	40	69.5755	69.6174	2.19e-66	58.2912	64.968	4.03e-58	5.65e-65	9.35e-57	1.75966
ENSG00000106991	ENG	endoglin [Source:HGNC Symbol;Acc:HGNC:3349]	8	17	-0.188458	0.00509425	34	0.268232	0.00947116	34	0.0451	0.00147953	32	0.0294	0.000606	32	-16.6822	51.3079	1.14e-22	13.8453	37.4522	1.31e-16	1.78e-21	1.81e-15	1.76
ENSG00000178685	PARP10	poly(ADP-ribose) polymerase family member 10 [Source:HGNC Symbol;Acc:HGNC:25895]	9	12	-0.219764	0.0323132	24	0.124798	0.00292007	24	-0.0445	2.21e-07	16	-0.0445	2.21e-07	16	-4.77621	23.0005	4.07e-05	15.3475	23.0052	7.04e-14	0.000448	9.3e-13	1.76388
ENSG00000144711	IQSEC1	IQ motif and Sec7 domain ArfGEF 1 [Source:HGNC Symbol;Acc:HGNC:29112]	2	2	0.178024	0.425844	4	0.208771	0.355624	4		0	0		0	0									1.76532
ENSG00000182791	CCDC87	coiled-coil domain containing 87 [Source:HGNC Symbol;Acc:HGNC:25579]	7	12	0.0472017	9.14e-05	24	-0.185227	0.003467	24	0.0583	7.46e-06	24	0.0664	8.29e-06	24	-5.47968	26.7306	4.35e-06	-20.9104	23.1099	8.15e-17	4.93e-05	1.13e-15	1.76678
ENSG00000187720	THSD4	thrombospondin type 1 domain containing 4 [Source:HGNC Symbol;Acc:HGNC:25835]	8	17	-0.457638	0.00102922	32	-0.358421	0.0173212	34	-0.0341	0.00287867	22	-0.0357	0.0136066	22	-33.1703	31.311	2.91e-26	-9.61015	48.7816	3.88e-13	4.87e-25	5.04e-12	1.76817
ENSG00000151690	MFSD6	major facilitator superfamily domain containing 6 [Source:HGNC Symbol;Acc:HGNC:24711]	8	7	0.860581	0.0367551	12	1.21417	0.101712	13		0	6		0	6		11			12				1.76991
ENSG00000153956	CACNA2D1	calcium voltage-gated channel auxiliary subunit alpha2delta 1 [Source:HGNC Symbol;Acc:HGNC:1399]	9	8	-0.0552294	0.0955718	14	0.46576	0.0302954	15	0.00657	0.000114	10	-0.168601	0.000246	10	-0.747364	13.0434	0.234052	14.0301	14.3404	4.5e-10	1	5.48e-09	1.7743
ENSG00000171992	SYNPO	synaptopodin [Source:HGNC Symbol;Acc:HGNC:30672]	6	18	-0.614758	0.00170495	36	-0.22627	0.0064666	36	0.851018	2.27e-06	36	0.844291	2.25e-06	36	-212.85	35.093	1.71e-56	-79.8637	35.0244	1.59e-41	4.03e-55	3.1e-40	1.7754
ENSG00000106459	NRF1	nuclear respiratory factor 1 [Source:HGNC Symbol;Acc:HGNC:7996]	4	4	1.17952	0.623128	8	0.489331	0.000576	8		0	4		0	4		7			7				1.78926
ENSG00000141456	PELP1	proline, glutamate and leucine rich protein 1 [Source:HGNC Symbol;Acc:HGNC:30134]	12	30	0.856913	8.83e-05	60	0.361068	0.00335284	60	0.0082	0.000111	60	0.00188	0.000123	60	466.166	116.545	9.28e-193	47.191	63.3283	2.3e-51	5.41e-191	5.01e-50	1.78984
ENSG00000185033	SEMA4B	semaphorin 4B [Source:HGNC Symbol;Acc:HGNC:10730]	6	11	-0.663795	0.00296796	22	-0.0945811	0.00295674	22	0.106877	0.000566	16	-0.0538	3.33e-07	16	-59.0625	30.5148	2.5e-33	-3.51456	21.0065	0.00103	4.59e-32	0.0106	1.79211
ENSG00000054523	KIF1B	kinesin family member 1B [Source:HGNC Symbol;Acc:HGNC:16636]	5	5	0.385975	0.0700128	8	0.655698	7.89e-07	9	0.0638	0.00102164	6	0.0599	0.00106997	6	3.4104	7.27118	0.00532	44.6045	5.00492	5.28e-08	0.0543	6.09e-07	1.79433
ENSG00000106443	PHF14	PHD finger protein 14 [Source:HGNC Symbol;Acc:HGNC:22203]	5	7	0.607499	0.00917837	14	1.07015	0.0071717	14	0.00328	0.000484	10	-0.0313	0.000569	10	22.7724	14.8736	2.82e-13	46.1672	15.7684	1.48e-18	3.78e-12	2.14e-17	1.8018
ENSG00000174705	SH3PXD2B	SH3 and PX domains 2B [Source:HGNC Symbol;Acc:HGNC:29242]	7	13	-0.0652034	0.000581	26	0.929308	0.000495	26	-0.00849	0.000236	18	0.00231	0.000784	18	-9.51851	41.7901	2.52e-12	117.139	31.0788	5.44e-43	3.31e-11	1.08e-41	1.8018
ENSG00000138190	EXOC6	exocyst complex component 6 [Source:HGNC Symbol;Acc:HGNC:23196]	12	10	1.01429	0.016222	19	-0.237226	1.69e-05	20	-0.121974	0.00270601	12	-0.199469	0.00151073	12	34.5867	25.8169	1.87e-23	-3.3538	11.1478	0.00316	2.97e-22	0.032	1.80246
ENSG00000148798	INA	internexin neuronal intermediate filament protein alpha [Source:HGNC Symbol;Acc:HGNC:6057]	7	6	-1.62431	0.527167	11	-0.432718	0.00784355	11	0.102882	0.0252581	8	-0.124279	0.0177371	8	-7.64202	11.291	4.31e-06	-5.69798	11.4011	6.05e-05	4.89e-05	0.000645	1.80361
ENSG00000143493	INTS7	integrator complex subunit 7 [Source:HGNC Symbol;Acc:HGNC:24484]	4	4	0.46928	0.0317395	8	0.482058	0.0490256	8	-0.0099	0.000549	6	0.0278	0.00102485	6	7.52129	7.32118	5.37e-05	5.72349	7.38762	0.000296	0.000589	0.00309	1.80467
ENSG00000171219	CDC42BPG	CDC42 binding protein kinase gamma [Source:HGNC Symbol;Acc:HGNC:29829]	10	18	-0.325893	0.00371014	34	-0.830724	0.0168701	35	0.0694	0.000919	24	0.0244	0.000575	24	-32.5597	51.1776	3.53e-36	-38.0154	37.3291	9.41e-32	6.73e-35	1.63e-30	1.80529
ENSG00000142186	SCYL1	SCY1 like pseudokinase 1 [Source:HGNC Symbol;Acc:HGNC:14372]	18	41	-0.0238358	0.0125224	80	1.27442	3.79e-08	81	-0.0784	0.0009	70	-0.00742	0.000296	70	4.19034	91.801	3.2e-05	623.846	69.0153	1.71e-131	0.000354	6.57e-130	1.80645
ENSG00000158158	CNNM4	cyclin and CBS domain divalent metal cation transport mediator 4 [Source:HGNC Symbol;Acc:HGNC:105]	2	4	-0.577251	0.000245	8	0.773525	0.000653	8	0.0481	0.00142132	8	0.0571	0.00185141	8	-43.3234	9.3468	2.15e-12	40.4907	11.3927	5.68e-14	2.83e-11	7.51e-13	1.80645
ENSG00000169375	SIN3A	SIN3 transcription regulator family member A [Source:HGNC Symbol;Acc:HGNC:19353]	9	24	0.650753	0.00313985	46	0.521613	0.00259227	48	0.0409	0.000828	38	-0.0276	0.00145361	38	64.2688	69.6885	4.52e-64	57.1761	83.7729	3.37e-69	1.15e-62	8.53e-68	1.80676
ENSG00000197321	SVIL	supervillin [Source:HGNC Symbol;Acc:HGNC:11480]	16	119	-0.165267	0.0102281	230	0.0559571	0.00556927	238	0.0165	0.000595	176	0.00953	0.000547	176	-26.2829	263.15	7.37e-76	9.01631	297.081	1.23e-17	2.07e-74	1.74e-16	1.80873
ENSG00000141338	ABCA8	ATP binding cassette subfamily A member 8 [Source:HGNC Symbol;Acc:HGNC:38]	12	14	-0.182628	0.000803	26	-0.459427	7.32e-05	28	-0.284396	0.0475218	10	0.0434	0.0538588	10	1.47149	9.11725	0.0874	-6.84958	9.00874	3.72e-05	0.847677	0.000399	1.81165
ENSG00000163125	RPRD2	regulation of nuclear pre-mRNA domain containing 2 [Source:HGNC Symbol;Acc:HGNC:29039]	10	17	0.930604	0.000397	32	0.698454	0.00981924	33	0.0213	0.00108045	26	-0.0126	0.00144046	26	123.761	39.3435	6.66e-53	37.8466	43.1126	5.16e-35	1.51e-51	9.26e-34	1.81185
ENSG00000136699	SMPD4	sphingomyelin phosphodiesterase 4 [Source:HGNC Symbol;Acc:HGNC:32949]	3	5	-0.0681106	0.00672922	10	-0.444573	0.000137	10	-0.0792	0.00136486	10	-0.0863	0.00145356	10	0.389924	12.5066	0.351576	-28.403	10.6857	1.03e-11	1	1.3e-10	1.81777
ENSG00000198786	MT-ND5	mitochondrially encoded NADH:ubiquinone oxidoreductase core subunit 5 [Source:HGNC Symbol;Acc:HGNC:7461]	12	16	-0.150852	0.0088244	32	-0.325392	0.00159177	32	-0.0377	2.13e-10	32	-0.0377	2.13e-10	32	-6.81166	31	6.24e-08	-40.7857	31	8.35e-29	7.44e-07	1.39e-27	1.82421
ENSG00000086544	ITPKC	inositol-trisphosphate 3-kinase C [Source:HGNC Symbol;Acc:HGNC:14897]	8	10	0.475309	0.0129288	20	-0.203439	0.00245919	20	-0.0296	2.54e-05	16	-0.430133	0.000752	16	19.8353	19.0934	1.67e-14	17.3871	30.6369	1e-17	2.3e-13	1.43e-16	1.83016
ENSG00000141376	BCAS3	BCAS3 microtubule associated cell migration factor [Source:HGNC Symbol;Acc:HGNC:14347]	9	9	-0.222563	0.00351697	16	-0.286221	0.0238423	17	0.283301	0.000143	12	-0.299235	0.000499	12	-33.2301	16.6057	6.29e-17	0.342453	16.9408	0.368111	9.01e-16	1	1.8319
ENSG00000134802	SLC43A3	solute carrier family 43 member 3 [Source:HGNC Symbol;Acc:HGNC:17466]	6	6	0.290235	0.122173	12	0.828471	0.0165343	12		0	8		0	8		11			11				1.83299
ENSG00000061936	SFSWAP	splicing factor SWAP [Source:HGNC Symbol;Acc:HGNC:10790]	3	4	0.729101	0.17567	8	0.777367	0.0193897	8		0	2		0	2		7			7				1.84017
ENSG00000125810	CD93	CD93 molecule [Source:HGNC Symbol;Acc:HGNC:15855]	2	3	0.815703	0.0527088	6	-0.652198	0.332132	6	0.0522	4.52e-05	6	0.0587	4.56e-05	6	8.14214	5.00858	0.000225	-3.02126	5.00137	0.0147	0.00241	0.145379	1.84049
ENSG00000186635	ARAP1	ArfGAP with RhoGAP domain, ankyrin repeat and PH domain 1 [Source:HGNC Symbol;Acc:HGNC:16925]	9	21	0.0395344	1.91e-05	42	0.864984	1.29e-05	42	0.0333	0.00044	34	0.104241	0.000202	34	1.71645	35.3272	0.0474	304.07	36.4152	6.66e-64	0.464139	1.62e-62	1.84914
ENSG00000124422	USP22	ubiquitin specific peptidase 22 [Source:HGNC Symbol;Acc:HGNC:12621]	5	5	0.253211	0.0251799	10	0.638555	0.00107304	10	-0.17113	0.0310291	8	0.0739	0.0143556	8	5.30567	14.3387	5.12e-05	12.9492	7.8404	7.17e-07	0.000563	8.07e-06	1.85185
ENSG00000153815	CMIP	c-Maf inducing protein [Source:HGNC Symbol;Acc:HGNC:24319]	6	5	-0.190434	0.041346	8	-0.287379	0.158128	9	0.046	0.00237664	4	0.0459	0.0023152	4	-3.11486	8.44168	0.00671	-2.47388	8.51114	0.0184	0.0681	0.181668	1.85484
ENSG00000138078	PREPL	prolyl endopeptidase like [Source:HGNC Symbol;Acc:HGNC:30228]	7	7	-0.00276213	0.0210783	12	-0.399141	0.00477325	13	0.0499	0.000621	8	0.00359	8.45e-05	8	-1.23043	11.9573	0.121097	-20.7214	12.6827	1.85e-11	1	2.32e-10	1.85695
ENSG00000175931	UBE2O	ubiquitin conjugating enzyme E2 O [Source:HGNC Symbol;Acc:HGNC:29554]	11	18	0.276939	0.00192341	34	-0.0436302	5.37e-05	36	0.132078	6.57e-05	26	-0.135045	0.000147	26	18.8439	35.9178	1.66e-20	34.2001	38.0405	1.78e-30	2.5e-19	3.04e-29	1.85874
ENSG00000157827	FMNL2	formin like 2 [Source:HGNC Symbol;Acc:HGNC:18267]	3	3	0.15828	0.0131351	6	0.431989	2.59e-05	6	0.0234	4.54e-05	4	0.0376	0.000512	4	2.87441	5.0517	0.0172	34.2775	3.2032	1.61e-05	0.17142	0.000174	1.85941
ENSG00000137642	SORL1	sortilin related receptor 1 [Source:HGNC Symbol;Acc:HGNC:11185]	4	6	0.679051	0.0523466	12	0.77467	0.00555515	12	0.25464	1.59e-05	6	0.105626	0.00084	6	6.42393	11.0134	2.44e-05	27.2454	15.5349	7.74e-15	0.000271	1.04e-13	1.86833
ENSG00000116711	PLA2G4A	phospholipase A2 group IVA [Source:HGNC Symbol;Acc:HGNC:9035]	8	14	-0.0269964	0.00218149	26	1.23321	0.00302552	28	0.0523	0.000826	20	0.0566	0.00104802	20	-7.08361	42.2158	5.37e-09	92.8853	44.6239	5.16e-53	6.57e-08	1.14e-51	1.86916
ENSG00000164818	DNAAF5	dynein axonemal assembly factor 5 [Source:HGNC Symbol;Acc:HGNC:26013]	4	11	-0.224871	0.00798804	22	0.81117	0.0292736	22	-0.0388	0.000695	22	-0.0391	0.00140794	22	-9.36697	24.6293	6.8e-10	22.7687	23.0154	1.38e-17	8.47e-09	1.96e-16	1.87135
ENSG00000136040	PLXNC1	plexin C1 [Source:HGNC Symbol;Acc:HGNC:9106]	5	8	0.111458	0.000361	16	0.0366776	0.00892602	16	-0.00881	0.000148	16	0.00372	0.00170226	16	21.3189	25.5051	4.46e-18	1.27867	20.5205	0.107643	6.48e-17	1	1.87177
ENSG00000217128	FNIP1	folliculin interacting protein 1 [Source:HGNC Symbol;Acc:HGNC:29418]	2	2	2.60743	1.32457	4	2.42094	1.17705	4		0	0		0	0									1.87333
ENSG00000144909	OSBPL11	oxysterol binding protein like 11 [Source:HGNC Symbol;Acc:HGNC:16397]	3	4	-0.2507	0.0254873	8	-0.0153285	0.0174882	8	-0.0333	0.00186121	6	-0.0738	0.00175923	6	-3.67612	8.31908	0.00292	1.17347	8.78251	0.135725	0.0301	1	1.87416
ENSG00000131778	CHD1L	chromodomain helicase DNA binding protein 1 like [Source:HGNC Symbol;Acc:HGNC:1916]	3	5	0.186999	0.0558864	10	0.816395	2.12e-05	10	-0.0065	0.000187	10	-0.00219	0.000182	10	2.584	9.06026	0.0147	181.792	11.0729	6.76e-21	0.146662	1.01e-19	1.8759
ENSG00000043462	LCP2	lymphocyte cytosolic protein 2 [Source:HGNC Symbol;Acc:HGNC:6529]	7	8	1.65672	0.0217698	14	1.29839	0.177932	15	0.107317	0.00352489	12	0.0979	0.00358875	12	36.0353	17.6318	2.9e-18	10.8858	14.7029	9.91e-09	4.22e-17	1.16e-07	1.87617
ENSG00000130529	TRPM4	transient receptor potential cation channel subfamily M member 4 [Source:HGNC Symbol;Acc:HGNC:17993]	4	8	0.605398	0.0538629	16	0.260445	0.0534734	16	0.0224	0.00143005	14	0.00082	0.00445375	14	9.89971	15.9072	1.67e-08	4.29135	17.8054	0.000225	2.02e-07	0.00236	1.87715
ENSG00000106771	TMEM245	transmembrane protein 245 [Source:HGNC Symbol;Acc:HGNC:1363]	11	18	0.546585	0.000266	36	-0.771605	1.35e-05	36	0.0836	0.000207	32	-0.147629	0.000297	32	124.359	65.9986	2.67e-80	-200.887	33.5029	1.66e-53	7.74e-79	3.69e-52	1.87918
ENSG00000138792	ENPEP	glutamyl aminopeptidase [Source:HGNC Symbol;Acc:HGNC:3355]	2	4	0.352373	0.02471	8	0.820197	0.113238	8	-0.0628	0.00138627	8	0.0211	0.00462084	8	7.26908	7.78296	4.96e-05	6.58372	7.57034	0.00011	0.000545	0.00116	1.88088
ENSG00000171806	METTL18	methyltransferase like 18 [Source:HGNC Symbol;Acc:HGNC:28793]	1	4	-0.304687	0.00716727	8	-0.625696	0.0596752	8	-0.261475	0.0111899	8	-0.08	0.0426153	8	-0.902076	13.3585	0.191497	-4.82625	13.6211	0.000145	1	0.00153	1.88172
ENSG00000151233	GXYLT1	glucoside xylosyltransferase 1 [Source:HGNC Symbol;Acc:HGNC:27482]	1	2	1.93125	0.00364018	4	0.867935	0.00704045	4	0.113879	0.0225287	4	0.32899	0.0260667	4	22.4688	3.94481	1.3e-05	5.92397	4.51038	0.00138	0.000145	0.0141	1.88709
ENSG00000019144	PHLDB1	pleckstrin homology like domain family B member 1 [Source:HGNC Symbol;Acc:HGNC:23697]	10	22	-0.332285	0.000532	42	-0.365244	0.00332795	43	-0.0138	0.000383	34	-0.0129	0.000212	34	-65.1175	73.8155	2.9e-67	-38.5296	48.6517	2.04e-38	7.55e-66	3.82e-37	1.88816
ENSG00000132824	SERINC3	serine incorporator 3 [Source:HGNC Symbol;Acc:HGNC:11699]	6	8	0.0326732	0.0108318	16	0.243965	0.00138183	16	0.0214	0.000169	14	0.0221	0.000166	14	0.428167	15.5329	0.337204	22.3925	18.9806	2.07e-15	1	2.82e-14	1.90275
ENSG00000082458	DLG3	discs large MAGUK scaffold protein 3 [Source:HGNC Symbol;Acc:HGNC:2902]	5	13	0.218527	0.000684	26	0.232442	0.00581447	26	0.0183	0.00114375	26	-0.0511	0.000912	26	23.8874	47.0206	3.05e-28	17.6255	32.6552	1.51e-18	5.24e-27	2.17e-17	1.90627
ENSG00000165733	BMS1	BMS1 ribosome biogenesis factor [Source:HGNC Symbol;Acc:HGNC:23505]	9	12	0.26583	0.0517317	22	0.426707	0.00472629	23	0.0239	0.000931	18	0.0902	7.73e-05	18	4.93597	21.921	3.11e-05	23.2317	22.9166	9.92e-18	0.000344	1.41e-16	1.91108
ENSG00000100109	TFIP11	tuftelin interacting protein 11 [Source:HGNC Symbol;Acc:HGNC:17165]	5	10	0.10088	0.0267542	20	0.139791	0.0250173	20	0.0671	0.00107242	18	-0.0564	0.000947	18	0.902883	20.6843	0.188491	5.43359	20.5919	1.16e-05	1	0.000126	1.91159
ENSG00000156030	MIDEAS	mitotic deacetylase associated SANT domain protein [Source:HGNC Symbol;Acc:HGNC:19853]	4	5	0.318814	0.0490295	10	0.211358	0.0174319	10	-0.0799	0.0012977	6	0.0115	0.00608796	6	5.57222	9.7773	0.000128	3.806	13.9929	0.000965	0.00139	0.00994	1.91388
ENSG00000167632	TRAPPC9	trafficking protein particle complex 9 [Source:HGNC Symbol;Acc:HGNC:30832]	9	13	-0.442992	0.00185426	24	-0.630856	0.00862478	26	0.0817	0.000672	18	0.077	0.000322	18	-49.0091	38.4559	1.41e-36	-37.8593	27.6519	1.15e-25	2.7e-35	1.83e-24	1.91638
ENSG00000035928	RFC1	replication factor C subunit 1 [Source:HGNC Symbol;Acc:HGNC:9969]	9	10	0.282395	0.0385282	18	0.551365	0.0371475	19	0.00727	0.00029	10	0.0155	0.000277	10	5.90692	17.4574	7.73e-06	12.0333	18.5063	1.71e-10	8.71e-05	2.11e-09	1.91805
ENSG00000015532	XYLT2	xylosyltransferase 2 [Source:HGNC Symbol;Acc:HGNC:15517]	7	11	0.560726	0.00102732	22	-1.50697	0.0142392	22	0.141875	1.45e-05	22	0.3059	7.11e-06	22	60.8651	21.594	5.99e-26	-71.2406	21.021	7.45e-27	9.93e-25	1.21e-25	1.92308
ENSG00000240694	PNMA2	PNMA family member 2 [Source:HGNC Symbol;Acc:HGNC:9159]	4	16	1.18866	0.00965784	32	0.330106	0.000973	32	0.0354	0.000716	32	0.0165	0.000372	32	64.0538	35.5693	1.22e-38	48.3754	51.6845	5.12e-45	2.38e-37	1.05e-43	1.92308
ENSG00000135540	NHSL1	NHS like 1 [Source:HGNC Symbol;Acc:HGNC:21021]	1	3	-0.842121	0.0767779	6	0.239419	0.265402	6	0.138639	0.0213209	6	0.0794	0.00296043	6	-7.67019	7.57814	3.94e-05	0.756591	5.11153	0.241345	0.000434	1	1.93026
ENSG00000120526	NUDCD1	NudC domain containing 1 [Source:HGNC Symbol;Acc:HGNC:24306]	8	18	0.253928	0.0111397	36	0.695276	0.00343073	36	0.0248	0.00124407	32	-0.0215	0.000207	32	12.2775	43.5707	4.85e-16	71.0509	39.7024	9.11e-44	6.84e-15	1.82e-42	1.93618
ENSG00000137145	DENND4C	DENN domain containing 4C [Source:HGNC Symbol;Acc:HGNC:26079]	8	20	0.0857884	0.00540538	38	-0.142098	0.004386	40	0.0409	0.000862	26	0.0143	0.000394	26	3.39074	52.0752	0.000668	-14.0027	49.0601	4.58e-19	0.00706	6.64e-18	1.9398
ENSG00000064999	ANKS1A	ankyrin repeat and sterile alpha motif domain containing 1A [Source:HGNC Symbol;Acc:HGNC:20961]	6	11	0.393194	9.56e-05	22	-0.121155	0.0023623	22	-0.006	0.00135883	18	-0.0207	0.00173571	18	44.6772	18.9627	5.56e-21	-7.03877	37.8982	1.11e-08	8.5e-20	1.3e-07	1.94004
ENSG00000140284	SLC27A2	solute carrier family 27 member 2 [Source:HGNC Symbol;Acc:HGNC:10996]	3	6	1.0914	0.218861	12	1.17564	0.465712	12	0.0166	0.00175847	12	0.0135	0.0015379	12	7.92647	11.1768	3.23e-06	5.88919	11.0726	5.1e-05	3.68e-05	0.000545	1.94004
ENSG00000146411	SLC2A12	solute carrier family 2 member 12 [Source:HGNC Symbol;Acc:HGNC:18067]	3	4	0.70462	0.234695	8	-2.31737	0.583288	8	-0.269185	0.00266855	8	0.0974	0.00522662	8	5.65341	7.15916	0.000356	-8.90317	7.12544	2.06e-05	0.0038	0.000222	1.94489
ENSG00000156256	USP16	ubiquitin specific peptidase 16 [Source:HGNC Symbol;Acc:HGNC:12614]	9	9	0.209262	0.000968	16	0.694735	0.0009	17	-0.0662	3.99e-05	10	-0.0659	4.01e-05	10	34.3084	16.9226	2.2e-17	100.781	18.3297	6.48e-27	3.16e-16	1.05e-25	1.94529
ENSG00000015413	DPEP1	dipeptidase 1 [Source:HGNC Symbol;Acc:HGNC:3002]	6	5	1.1156	0.0419544	8	0.981277	0.0571049	9		0	2		0	2		7			8				1.94647
ENSG00000169896	ITGAM	integrin subunit alpha M [Source:HGNC Symbol;Acc:HGNC:6149]	11	41	-0.0544053	0.00491294	80	-0.321233	0.00194515	81	-0.0151	0.000526	78	0.0298	0.000602	78	-4.75987	96.1073	3.42e-06	-62.3046	126.17	6.37e-97	3.89e-05	1.97e-95	1.95143
ENSG00000119844	AFTPH	aftiphilin [Source:HGNC Symbol;Acc:HGNC:25951]	10	13	0.458137	0.00294983	24	-0.0159996	0.0035777	26	0.0297	0.00260334	18	-0.120736	0.00120589	18	26.192	37.9263	3.41e-26	7.32231	40.983	2.91e-09	5.69e-25	3.46e-08	1.95251
ENSG00000119203	CPSF3	cleavage and polyadenylation specific factor 3 [Source:HGNC Symbol;Acc:HGNC:2326]	15	18	-0.0415311	0.0242414	34	0.409033	0.0165173	35	0.00579	0.00209535	30	0.0188	0.00183688	30	-1.69145	39.3524	0.0493	16.9023	42.5551	8.59e-21	0.482564	1.28e-19	1.95493
ENSG00000182866	LCK	LCK proto-oncogene, Src family tyrosine kinase [Source:HGNC Symbol;Acc:HGNC:6524]	3	3	0.640778	0.367172	6	0.673577	0.212179	6	0.0578	0.00249091	4	-0.0228	0.00463971	4	2.34476	5.1014	0.0325	3.6438	5.32384	0.00665	0.320083	0.0666	1.96464
ENSG00000120054	CPN1	carboxypeptidase N subunit 1 [Source:HGNC Symbol;Acc:HGNC:2312]	3	5	0.782062	0.0677653	10	-0.439402	0.00208448	10	0.100638	3.3e-05	10	0.0552	0.000538	10	8.27576	9.00876	8.38e-06	-30.5395	13.3569	4.74e-14	9.43e-05	6.29e-13	1.96507
ENSG00000048471	SNX29	sorting nexin 29 [Source:HGNC Symbol;Acc:HGNC:30542]	3	3	0.090271	0.0375215	4	0.207839	0.00848999	6		0	0		0	0									1.96802
ENSG00000164877	MICALL2	MICAL like 2 [Source:HGNC Symbol;Acc:HGNC:29672]	11	10	-0.291602	0.118228	19	-0.507554	0.0041615	20	-0.161974	0.000147	8	-0.266307	0.000463	8	-1.64087	18.1062	0.059	-14.7945	25.6508	2.27e-14	0.576395	3.02e-13	1.9687
ENSG00000138115	CYP2C8	cytochrome P450 family 2 subfamily C member 8 [Source:HGNC Symbol;Acc:HGNC:2622]	3	4	-0.451527	0.00198021	8	-0.718502	0.025571	8	-0.1171	0.0299136	8	-0.155793	5.26e-05	8	-5.29656	7.92272	0.000378	-9.94279	7.0288	1.08e-05	0.00402	0.000118	1.97019
ENSG00000150995	ITPR1	inositol 1,4,5-trisphosphate receptor type 1 [Source:HGNC Symbol;Acc:HGNC:6180]	8	38	-0.804583	0.00856352	76	-0.861849	0.00739205	76	0.00265	0.00175929	66	-0.00536	0.00152615	66	-68.3868	107.726	7.06e-91	-78.061	107.865	4.86e-97	2.22e-89	1.51e-95	1.97189
ENSG00000138496	PARP9	poly(ADP-ribose) polymerase family member 9 [Source:HGNC Symbol;Acc:HGNC:24118]	12	30	0.216346	0.0130626	59	0.67391	0.0101927	59	0.00899	0.000217	50	0.00097	0.000243	50	13.8011	60.2648	1.29e-20	50.4927	61.2541	6.31e-52	1.95e-19	1.38e-50	1.97209
ENSG00000134077	THUMPD3	THUMP domain containing 3 [Source:HGNC Symbol;Acc:HGNC:24493]	5	7	0.397178	0.0529263	14	0.544378	0.0912644	14	0.0333	8.99e-05	14	0.0299	0.000131	14	5.91233	13.0442	2.53e-05	6.36797	13.0373	1.22e-05	0.000281	0.000132	1.97239
ENSG00000112759	SLC29A1	solute carrier family 29 member 1 (Augustine blood group) [Source:HGNC Symbol;Acc:HGNC:11003]	13	20	1.10672	0.000227	40	0.756148	0.000325	40	0.113058	7.56e-05	38	0.162728	6.12e-05	38	358.886	62.965	2.89e-106	190.076	53.756	5.26e-78	1.02e-104	1.42e-76	1.97368
ENSG00000182973	CNOT10	CCR4-NOT transcription complex subunit 10 [Source:HGNC Symbol;Acc:HGNC:23817]	4	5	-0.090085	0.0222449	8	0.314858	0.0087207	9	0.0536	0.00720605	6	0.0233	0.00326398	6	-2.2764	11.3805	0.0215	7.49612	12.9656	2.3e-06	0.213609	2.55e-05	1.97388
ENSG00000018189	RUFY3	RUN and FYVE domain containing 3 [Source:HGNC Symbol;Acc:HGNC:30285]	8	10	0.245959	0.00380694	18	0.950892	0.00505647	19	-0.00118	0.00284353	16	-0.0689	0.00153739	16	12.5271	31.9811	3.53e-14	53.5808	28.8339	1e-30	4.82e-13	1.71e-29	1.97628
ENSG00000174953	DHX36	DEAH-box helicase 36 [Source:HGNC Symbol;Acc:HGNC:14410]	17	41	0.301154	0.00114858	80	0.372355	0.00359096	81	-0.154977	2.25e-05	72	-0.229567	0.000125	72	119.092	82.431	2.48e-94	88.6823	86.2389	8.26e-87	7.98e-93	2.38e-85	1.9768
ENSG00000107643	MAPK8	mitogen-activated protein kinase 8 [Source:HGNC Symbol;Acc:HGNC:6881]	3	3	0.0700927	0.384919	6	0.318877	0.173856	6		0	2		0	2		5			5				1.97843
ENSG00000125257	ABCC4	ATP binding cassette subfamily C member 4 [Source:HGNC Symbol;Acc:HGNC:55]	3	4	0.373006	0.00781139	8	0.108589	0.0622199	8	0.121836	0.00748857	6	0.00529	0.00609086	6	5.32538	11.0519	0.000119	1.10162	8.73817	0.150022	0.0013	1	1.97905
ENSG00000009335	UBE3C	ubiquitin protein ligase E3C [Source:HGNC Symbol;Acc:HGNC:16803]	3	5	0.0630671	0.0122375	10	0.518618	0.168123	10	0.0142	4.79e-05	10	0.0158	4.87e-05	10	1.393	9.07053	0.0984	3.87704	9.00521	0.00187	0.951032	0.0191	1.9802
ENSG00000149262	INTS4	integrator complex subunit 4 [Source:HGNC Symbol;Acc:HGNC:25048]	2	3	-0.210206	0.0668774	6	-0.084073	0.0050015	6	0.188804	0.00635561	6	-0.293041	0.000165	6	-3.61165	5.94183	0.0057	7.12103	5.33016	0.000323	0.0581	0.00338	1.9802
ENSG00000154727	GABPA	GA binding protein transcription factor subunit alpha [Source:HGNC Symbol;Acc:HGNC:4071]	5	9	0.412198	0.016386	18	0.440508	0.0158151	18	0.0461	0.00130376	16	0.0543	0.00133322	16	11.6246	19.998	1.19e-10	12.4537	20.1718	3.14e-11	1.51e-09	3.92e-10	1.98238
ENSG00000004534	RBM6	RNA binding motif protein 6 [Source:HGNC Symbol;Acc:HGNC:9903]	8	14	1.43527	0.00169767	26	-0.0687385	5.59e-05	28	-0.0117	0.00106031	18	-0.0749	0.00112487	18	129.834	41.1741	9.84e-56	0.765815	18.0923	0.226831	2.3e-54	1	1.98634
ENSG00000108599	AKAP10	A-kinase anchoring protein 10 [Source:HGNC Symbol;Acc:HGNC:368]	4	5	-0.123691	0.00092	10	-0.157326	0.0386711	10	0.0346	0.00178683	8	0.00502	0.00173902	8	-8.9123	12.3257	5.02e-07	-2.5402	9.99963	0.0147	5.85e-06	0.145357	1.98675
ENSG00000090432	MUL1	mitochondrial E3 ubiquitin protein ligase 1 [Source:HGNC Symbol;Acc:HGNC:25762]	7	7	0.458646	0.00179445	12	0.1652	0.0034592	13		0	4		0	4		11			12				1.98864
ENSG00000009954	BAZ1B	bromodomain adjacent to zinc finger domain 1B [Source:HGNC Symbol;Acc:HGNC:961]	9	32	0.613165	0.00769326	62	0.0264397	0.00207401	64	-0.000383	0.000943	50	-0.0265	0.0016505	50	51.3158	78.6969	1.47e-62	6.54584	109.987	9.74e-10	3.67e-61	1.17e-08	1.98921
ENSG00000100441	KHNYN	KH and NYN domain containing [Source:HGNC Symbol;Acc:HGNC:20166]	5	8	0.170607	0.00254686	16	-0.126365	0.0350471	16	0.218819	0.000534	8	0.218781	0.000529	8	-3.20731	21.948	0.00203	-7.2658	15.8876	9.84e-07	0.0211	1.1e-05	1.99115
ENSG00000075420	FNDC3B	fibronectin type III domain containing 3B [Source:HGNC Symbol;Acc:HGNC:24670]	5	11	0.939909	3.22e-05	22	-0.036638	0.00351402	22	0.0211	0.000106	18	-0.0744	0.000345	18	338.998	25.24	5.33e-48	2.8232	25.8794	0.00451	1.16e-46	0.0454	1.99336
ENSG00000170959	DCDC1	doublecortin domain containing 1 [Source:HGNC Symbol;Acc:HGNC:20625]	2	4	1.03778	0.00175236	8	1.54204	0.00585721	8	-0.0204	0.000628	8	-0.0516	0.000378	8	61.338	11.4487	4.45e-16	57.08	7.90076	6.36e-12	6.28e-15	8.06e-11	1.99418
ENSG00000109618	SEPSECS	Sep (O-phosphoserine) tRNA:Sec (selenocysteine) tRNA synthase [Source:HGNC Symbol;Acc:HGNC:30605]	8	7	-0.678608	0.000988	12	-0.804101	0.112201	13	-0.0893	0.000858	8	-0.221991	0.00212052	8	-42.7973	15.9041	3.74e-18	-6.17178	12.7278	1.85e-05	5.45e-17	0.0002	1.99601
ENSG00000130164	LDLR	low density lipoprotein receptor [Source:HGNC Symbol;Acc:HGNC:6547]	5	4	0.483475	0.0018174	6	1.25132	0.0113976	7		0	0		0	0									1.99889
ENSG00000154222	CC2D1B	coiled-coil and C2 domain containing 1B [Source:HGNC Symbol;Acc:HGNC:29386]	5	9	0.0805267	0.0202206	18	0.714978	0.015477	18	-0.180625	5.15e-05	18	-0.190644	5.23e-05	18	7.7818	17.0865	2.57e-07	30.8324	17.1149	9.67e-17	3.01e-06	1.34e-15	2.01207
ENSG00000134186	PRPF38B	pre-mRNA processing factor 38B [Source:HGNC Symbol;Acc:HGNC:25512]	9	15	0.40231	0.00442409	28	0.344337	0.00140352	29	-0.0217	1.4e-05	16	-0.00547	0.0001	16	33.6384	27.2978	4.62e-24	47.3207	34.6202	2.35e-33	7.44e-23	4.15e-32	2.01465
ENSG00000092847	AGO1	argonaute RISC component 1 [Source:HGNC Symbol;Acc:HGNC:3262]	5	6	-0.0193698	0.0838301	12	-0.199765	0.0730387	12	-0.00341	0.000519	12	0.016	7.37e-05	12	-0.190353	11.1362	0.426229	-2.76467	11.0222	0.00919	1	0.0915	2.01765
ENSG00000132622	HSPA12B	heat shock protein family A (Hsp70) member 12B [Source:HGNC Symbol;Acc:HGNC:16193]	10	13	-0.259903	0.00713541	24	-0.443598	0.00385171	25	-0.0201	0.000488	22	0.127797	0.000139	22	-13.4177	26.4001	1.33e-13	-45.1208	25.9532	1.72e-26	1.79e-12	2.79e-25	2.03086
ENSG00000131381	RBSN	rabenosyn, RAB effector [Source:HGNC Symbol;Acc:HGNC:20759]	4	8	0.514154	0.0683313	16	-0.629636	0.00475117	16	-0.0179	0.00491125	16	-0.117828	0.00407605	16	7.86367	17.1451	2.18e-07	-21.7899	29.8255	3.58e-20	2.55e-06	5.28e-19	2.04082
ENSG00000105063	PPP6R1	protein phosphatase 6 regulatory subunit 1 [Source:HGNC Symbol;Acc:HGNC:29195]	5	5	1.03567	0.000238	10	1.37194	0.0444359	10	0.114261	1.88e-07	8	0.114253	1.88e-07	8	188.829	9.01776	7.8e-18	18.867	9.0001	7.59e-09	1.13e-16	8.91e-08	2.04313
ENSG00000147202	DIAPH2	diaphanous related formin 2 [Source:HGNC Symbol;Acc:HGNC:2877]	13	47	0.155843	0.000552	92	-0.0201309	0.00270938	93	-0.0173	0.000355	82	-0.0336	0.000431	82	53.8519	170.167	4.05e-109	2.29601	123.639	0.0117	1.46e-107	0.115932	2.0436
ENSG00000136504	KAT7	lysine acetyltransferase 7 [Source:HGNC Symbol;Acc:HGNC:17016]	4	4	-0.632604	0.345106	8	-0.201289	0.302463	8	-0.0599	0.00985221	6	-0.167988	3.44e-07	6	-2.70639	7.52777	0.0142	-0.171264	7.00002	0.434431	0.141722	1	2.04445
ENSG00000183814	LIN9	lin-9 DREAM MuvB core complex component [Source:HGNC Symbol;Acc:HGNC:30830]	5	5	0.145361	0.0396605	8	0.11181	0.000124	10		0	0		0	0									2.04744
ENSG00000047230	CTPS2	CTP synthase 2 [Source:HGNC Symbol;Acc:HGNC:2520]	9	28	0.436873	2.16e-05	54	0.364722	0.00199786	55	0.0457	0.000172	52	0.0207	0.000103	52	203.206	63.1974	5.28e-91	55.5737	59.8859	1.55e-53	1.66e-89	3.44e-52	2.04778
ENSG00000136111	TBC1D4	TBC1 domain family member 4 [Source:HGNC Symbol;Acc:HGNC:19165]	16	29	0.176134	0.00503237	55	1.27798	1.78e-05	57	0.0273	0.00101405	46	0.0168	0.000132	46	13.9688	77.74	3.38e-23	706.531	54.7766	1.9e-110	5.35e-22	6.44e-109	2.06038
ENSG00000196455	PIK3R4	phosphoinositide-3-kinase regulatory subunit 4 [Source:HGNC Symbol;Acc:HGNC:8982]	8	16	0.180051	0.00240707	32	0.562115	0.000603	32	0.018	0.000299	28	-0.0323	0.000732	28	17.4809	39.5235	1.69e-20	88.6137	55.0386	2.3e-61	2.55e-19	5.48e-60	2.06186
ENSG00000029534	ANK1	ankyrin 1 [Source:HGNC Symbol;Acc:HGNC:492]	13	65	0.0425378	0.00478699	129	0.343297	0.0101575	129	0.00846	0.000688	104	0.00539	0.000815	104	5.15318	170.979	3.5e-07	36.316	152.857	2.3e-77	4.1e-06	6.18e-76	2.06322
ENSG00000149294	NCAM1	neural cell adhesion molecule 1 [Source:HGNC Symbol;Acc:HGNC:7656]	11	20	0.296696	0.00200916	38	-0.519349	0.000467	39	0.0663	2.95e-05	30	0.30042	0.000315	30	31.3952	38.374	2.81e-29	-172.946	66.6887	1.71e-90	4.86e-28	5.05e-89	2.06368
ENSG00000153339	TRAPPC8	trafficking protein particle complex 8 [Source:HGNC Symbol;Acc:HGNC:29169]	12	18	0.00588154	0.00091	34	0.202523	0.000308	35	0.011	0.000684	30	0.00905	0.00101707	30	-0.726643	61.9845	0.23509	29.6029	43.5253	9e-31	1	1.54e-29	2.06513
ENSG00000188522	FAM83G	family with sequence similarity 83 member G [Source:HGNC Symbol;Acc:HGNC:32554]	3	4	-0.4436	0.234846	8	-0.456731	0.0183385	8	0.132501	0.00155027	8	0.167703	0.00192687	8	-3.35138	7.09241	0.006	-12.4066	8.45495	5.11e-07	0.0611	5.76e-06	2.06561
ENSG00000163516	ANKZF1	ankyrin repeat and zinc finger peptidyl tRNA hydrolase 1 [Source:HGNC Symbol;Acc:HGNC:25527]	3	4	0.211493	0.0195379	8	-0.220712	0.00299536	8	-0.0387	0.00392297	8	0.0281	0.0054605	8	4.62065	9.70209	0.000514	-7.652	12.9033	1.9e-06	0.00545	2.12e-05	2.06612
ENSG00000011007	ELOA	elongin A [Source:HGNC Symbol;Acc:HGNC:11620]	10	16	0.0932251	0.00290931	32	-0.101	0.00412115	32	0.000307	0.000534	28	-0.157595	0.00246812	28	8.85973	43.1901	1.43e-11	3.8425	57.1948	0.000154	1.85e-10	0.00162	2.06767
ENSG00000100038	TOP3B	DNA topoisomerase III beta [Source:HGNC Symbol;Acc:HGNC:11993]	3	3	0.141256	0.000458	6	-0.282487	0.0182116	6	0.00757	1.5e-06	4	0.0435	5.89e-06	4	15.2715	5.04908	1.01e-05	-5.91574	5.00485	0.00098	0.000114	0.0101	2.06878
ENSG00000090615	GOLGA3	golgin A3 [Source:HGNC Symbol;Acc:HGNC:4426]	15	74	0.276258	0.0148859	147	-0.0272843	0.0129756	148	0.0501	0.00213948	110	0.0432	0.0022969	110	20.5816	197.701	2.38e-51	-6.76554	209.345	6.53e-11	5.32e-50	8.09e-10	2.06943
ENSG00000141867	BRD4	bromodomain containing 4 [Source:HGNC Symbol;Acc:HGNC:13575]	10	11	0.146011	0.00705744	21	0.697255	0.00487871	21	-0.0231	0.000273092	16	0.0123	0.000486	16	8.99767	22.0074	3.97e-09	42.2593	25.0016	4.47e-25	4.86e-08	7.09e-24	2.07756
ENSG00000145949	MYLK4	myosin light chain kinase family member 4 [Source:HGNC Symbol;Acc:HGNC:27972]	5	45	-0.515814	0.00570961	90	-0.0267333	0.00544332	90	0.000395	0.000184	90	0.0231	0.00019	90	-63.7884	94.7422	6.15e-80	-6.29923	95.1966	4.61e-09	1.77e-78	5.45e-08	2.07805
ENSG00000068878	PSME4	proteasome activator subunit 4 [Source:HGNC Symbol;Acc:HGNC:20635]	6	8	0.23668	0.00187275	16	0.138749	0.000461	16	0.0468	0.00155054	14	-0.0635	0.00118423	14	12.5798	27.9461	2.5e-13	18.9886	21.2363	4.17e-15	3.35e-12	5.65e-14	2.07808
ENSG00000162434	JAK1	Janus kinase 1 [Source:HGNC Symbol;Acc:HGNC:6190]	7	13	0.513141	0.00168337	26	-0.101538	0.00324858	26	0.168004	0.00017	22	0.0217	0.00302121	22	40.5404	30.8055	1.35e-28	-7.61176	45.1805	6.21e-10	2.33e-27	7.53e-09	2.07972
ENSG00000104936	DMPK	DM1 protein kinase [Source:HGNC Symbol;Acc:HGNC:2933]	7	6	0.268439	4.06e-05	11	-0.372399	0.0410638	11	0.257182	0.0582399	8	0.319994	0.0141173	8	0.131896	7.00711	0.449387	-9.33816	16.4406	2.8e-08	1	3.24e-07	2.08
ENSG00000163933	RFT1	RFT1 homolog [Source:HGNC Symbol;Acc:HGNC:30220]	6	7	-0.174946	0.000707	14	0.102794	2.21e-05	14	0.410537	0.000841	14	0.276731	3.75e-06	14	-55.6783	25.8086	1.02e-28	-128.131	17.2922	1.69e-27	1.77e-27	2.77e-26	2.09163
ENSG00000132153	DHX30	DExH-box helicase 30 [Source:HGNC Symbol;Acc:HGNC:16716]	9	26	0.0931291	0.00717445	50	0.0960873	0.00398334	51	-0.0148	0.000923	46	0.0207	0.000942	46	8.43858	62.329	3.31e-12	7.59802	73.9953	3.72e-11	4.33e-11	4.64e-10	2.0938
ENSG00000152661	GJA1	gap junction protein alpha 1 [Source:HGNC Symbol;Acc:HGNC:4274]	6	8	-0.897776	0.0128849	16	-0.422468	0.0204912	16	-0.0747	0.00204468	10	-0.0617	0.00684784	10	-25.9029	21.2959	6.89e-18	-8.13867	23.9278	1.19e-08	9.96e-17	1.39e-07	2.09424
ENSG00000198142	SOWAHC	sosondowah ankyrin repeat domain family member C [Source:HGNC Symbol;Acc:HGNC:26149]	5	8	-0.888074	0.0147193	16	0.0624868	0.0229947	16	0.0232	0.00121243	16	0.0116	0.00143868	16	-28.8795	17.4545	1.75e-16	1.30337	16.8697	0.104979	2.49e-15	1	2.09524
ENSG00000136021	SCYL2	SCY1 like pseudokinase 2 [Source:HGNC Symbol;Acc:HGNC:19286]	4	11	0.590174	0.000602	22	0.0787025	0.0123076	22	0.0366	0.00112961	22	0.0358	0.00145583	22	62.3966	38.4363	1.52e-40	1.71592	25.8995	0.0491	3.04e-39	0.476026	2.09903
ENSG00000250722	SELENOP	selenoprotein P [Source:HGNC Symbol;Acc:HGNC:10751]	3	3	-0.277778	0.00718162	6	-0.16267	0.0562998	6		0	2		0	2		5			5				2.09974
ENSG00000124789	NUP153	nucleoporin 153 [Source:HGNC Symbol;Acc:HGNC:8062]	10	29	0.304565	0.0143697	56	0.666284	0.0126267	57	0.0855	0.000127	50	0.118207	0.000171	50	13.6074	56.0873	1.03e-19	36.5425	57.7308	6.59e-42	1.53e-18	1.29e-40	2.10169
ENSG00000196535	MYO18A	myosin XVIIIA [Source:HGNC Symbol;Acc:HGNC:31104]	12	127	0.252228	0.00512426	252	-0.259541	0.00286831	254	0.0175	0.00193548	210	-0.0104	0.00220934	210	43.1843	425.193	7.36e-158	-53.3426	460.336	1.71e-199	3.56e-156	9.79e-198	2.10939
ENSG00000166444	DENND2B	DENN domain containing 2B [Source:HGNC Symbol;Acc:HGNC:11350]	1	2	0.269172	0.0663896	4	-0.458832	0.0244524	4	0.0225	0.00496881	4	0.186185	0.00647409	4	1.84704	3.44656	0.0749	-7.33561	4.48452	0.000582	0.728156	0.00604	2.11034
ENSG00000138829	FBN2	fibrillin 2 [Source:HGNC Symbol;Acc:HGNC:3604]	19	113	-0.0132184	0.00593476	217	-0.337846	0.00206342	226	0.036	0.000457	168	0.0287	0.000381	168	-8.97606	257.832	3e-17	-108.55	323.804	5.24e-257	4.31e-16	3.93e-255	2.11195
ENSG00000179930	ZNF648	zinc finger protein 648 [Source:HGNC Symbol;Acc:HGNC:18190]	5	9	-0.0487173	0.00150137	18	-0.458501	0.00108267	18	0.0275	0.00028	18	0.0396	0.000428	18	-7.66163	23.1181	4.32e-08	-54.3739	28.6217	9.72e-31	5.16e-07	1.66e-29	2.11268
ENSG00000101577	LPIN2	lipin 2 [Source:HGNC Symbol;Acc:HGNC:14450]	5	6	0.317715	0.0106461	12	0.339253	0.0183205	12	-0.141022	0.0433849	10	-0.269223	0.000248	10	6.34589	12.6252	1.46e-05	15.448	11.3561	2.81e-09	0.000163	3.34e-08	2.12054
ENSG00000198670	LPA	lipoprotein(a) [Source:HGNC Symbol;Acc:HGNC:6667]	4	7	0.615835	0.0707451	14	0.20016	0.048542	14	0.0757	0.00180733	12	0.0301	0.00564059	12	7.48814	13.772	1.62e-06	2.71076	16.4073	0.00759	1.86e-05	0.0758	2.12072
ENSG00000078674	PCM1	pericentriolar material 1 [Source:HGNC Symbol;Acc:HGNC:8727]	9	27	0.253406	0.0108045	50	0.296099	0.0106333	53	0.0374	0.00109904	40	0.0139	0.00100999	40	13.842	61.0136	8.72e-21	18.7752	64.5492	3.78e-28	1.33e-19	6.25e-27	2.12366
ENSG00000151694	ADAM17	ADAM metallopeptidase domain 17 [Source:HGNC Symbol;Acc:HGNC:195]	8	10	-0.349439	0.000159	18	0.696668	0.00025	19	0.0179	1.88e-05	12	0.0192	1.67e-05	12	-113.868	22.4792	7.57e-33	177.479	21.6003	5.7e-36	1.38e-31	1.03e-34	2.12379
ENSG00000010292	NCAPD2	non-SMC condensin I complex subunit D2 [Source:HGNC Symbol;Acc:HGNC:24305]	5	12	0.213354	0.000359	24	0.948249	0.0195018	24	0.08	0.000319	24	0.0811	0.000347	24	25.0719	45.8413	1.04e-28	30.1548	23.8181	8.74e-21	1.8e-27	1.3e-19	2.12661
ENSG00000169905	TOR1AIP2	torsin 1A interacting protein 2 [Source:HGNC Symbol;Acc:HGNC:24055]	2	3	-0.0229111	0.00139456	6	0.110628	0.0147185	6	-0.0792	5.22e-05	6	0.0806	0.00161098	6	3.62312	5.37381	0.00669	0.575359	6.08157	0.292846	0.0679	1	2.12766
ENSG00000173153	ESRRA	estrogen related receptor alpha [Source:HGNC Symbol;Acc:HGNC:3471]	4	6	0.0270914	0.00278772	12	-0.973794	0.00509418	12	-0.192569	0.000209	12	-0.107144	0.00022	12	13.8992	12.6431	2.48e-09	-41.1811	11.9503	1.51e-14	3.04e-08	2.01e-13	2.13018
ENSG00000002726	AOC1	amine oxidase copper containing 1 [Source:HGNC Symbol;Acc:HGNC:80]	8	10	0.956109	1.92e-05	18	-0.0697103	0.000122	20	0.0899	0.00153352	8	0.082	0.0011439	8	62.3911	7.0779	2.89e-11	-12.4253	7.60631	1.27e-06	3.7e-10	1.42e-05	2.13049
ENSG00000204262	COL5A2	collagen type V alpha 2 chain [Source:HGNC Symbol;Acc:HGNC:2210]	12	27	-0.529636	0.0178106	54	-0.362926	0.00425728	54	0.0595	0.000588	48	0.0568	0.000335	48	-31.8549	56.9202	2.83e-38	-45.3117	62.2371	1.14e-49	5.53e-37	2.43e-48	2.13638
ENSG00000114993	RTKN	rhotekin [Source:HGNC Symbol;Acc:HGNC:10466]	10	14	0.344974	0.000405	26	0.435045	0.00762593	27	0.0144	0.000444	22	0.0661	0.000444	22	55.2926	43.9301	1.49e-42	21.2073	29.6621	8.93e-20	3.04e-41	1.31e-18	2.14425
ENSG00000115221	ITGB6	integrin subunit beta 6 [Source:HGNC Symbol;Acc:HGNC:6161]	7	11	0.0722568	0.000298	20	0.261238	0.0117604	21	-0.0133	7.95e-06	18	-0.0128	7.91e-06	18	21.8721	20.1258	8.41e-16	11.5759	20.0314	1.26e-10	1.18e-14	1.55e-09	2.14477
ENSG00000141736	ERBB2	erb-b2 receptor tyrosine kinase 2 [Source:HGNC Symbol;Acc:HGNC:3430]	10	15	0.245997	0.0125946	26	-0.969376	0.00279226	29	-0.156212	0.0241229	12	-0.433174	0.0029864	12	8.05279	16.518	2.04e-07	-28.8618	19.9831	4.58e-18	2.4e-06	6.53e-17	2.14505
ENSG00000122126	OCRL	OCRL inositol polyphosphate-5-phosphatase [Source:HGNC Symbol;Acc:HGNC:8108]	4	7	0.164259	0.00738739	14	0.195107	0.0198438	14	0.0271	3.6e-05	10	0.0544	0.000829	10	5.94956	13.177	2.28e-05	3.63388	14.4941	0.00129	0.000254	0.0132	2.14592
ENSG00000281123	FCGBP	Fc fragment of IgG binding protein [Source:HGNC Symbol;Acc:HGNC:13572]	7	146	-0.128665	0.00913888	292	-0.611458	0.0186461	292	0.0169	0.000521	292	0.0219	0.000246	292	-25.3041	324.057	4.95e-79	-78.742	298.677	4.09e-202	1.42e-77	2.39e-200	2.14616
ENSG00000167965	MLST8	MTOR associated protein, LST8 homolog [Source:HGNC Symbol;Acc:HGNC:24825]	8	9	0.368396	0.218804	18	1.25489	0.089955	18	0.0182	0.086253	16	0.218985	0.00755175	16	2.64381	28.9654	0.00655	14.007	20.1589	3.75e-12	0.0665	4.78e-11	2.14724
ENSG00000142892	PIGK	phosphatidylinositol glycan anchor biosynthesis class K [Source:HGNC Symbol;Acc:HGNC:8965]	3	4	0.265355	0.0120089	8	0.30705	0.00120346	8	0.00122	0.000795	8	-0.0203	0.00113224	8	6.60236	7.92285	8.82e-05	19.1574	13.987	9.78e-12	0.000961	1.23e-10	2.1519
ENSG00000130940	CASZ1	castor zinc finger 1 [Source:HGNC Symbol;Acc:HGNC:26002]	4	7	1.54976	0.367973	12	0.0114879	0.0863762	13	-0.0528	0.00508027	10	-0.159276	0.0141501	10	9.07676	11.3637	7.59e-07	1.90216	16.6486	0.0373	8.79e-06	0.364121	2.15318
ENSG00000163814	CDCP1	CUB domain containing protein 1 [Source:HGNC Symbol;Acc:HGNC:24357]	4	9	0.00922443	1.64e-05	18	0.370721	0.0184233	18	-0.138017	0.000185	18	-0.142251	0.000875	18	43.9698	19.9809	1.16e-21	15.6666	18.6105	1.8e-12	1.79e-20	2.31e-11	2.15677
ENSG00000127946	HIP1	huntingtin interacting protein 1 [Source:HGNC Symbol;Acc:HGNC:4913]	14	35	0.22668	0.00200875	67	0.153472	0.000832	69	-0.0143	0.000792	46	-0.0502	0.00108607	46	35.0743	110.241	6.26e-62	34.0987	87.569	1.22e-52	1.56e-60	2.69e-51	2.1595
ENSG00000100335	MIEF1	mitochondrial elongation factor 1 [Source:HGNC Symbol;Acc:HGNC:25979]	8	9	0.373445	0.000701	18	-0.0975919	0.00717309	18	-0.00364	0.000364	16	-0.0847	1.44e-05	16	48.0065	30.7584	8.65e-31	-0.643556	17.0767	0.264206	1.53e-29	1	2.15983
ENSG00000143373	ZNF687	zinc finger protein 687 [Source:HGNC Symbol;Acc:HGNC:29277]	2	4	0.382553	0.00173598	8	0.398332	0.00346323	8	0.0361	1.74e-06	8	0.0309	0.000297	8	23.5078	7.014	3.12e-08	16.9451	8.19277	5.73e-08	3.75e-07	6.61e-07	2.16007
ENSG00000156502	SUPV3L1	Suv3 like RNA helicase [Source:HGNC Symbol;Acc:HGNC:11471]	14	29	0.668303	0.000146	57	-1.00873	7.51e-05	57	0.00859	0.00126077	48	0.145849	0.000361	48	122.872	56.1664	2.84e-70	-388.181	63.2611	7.56e-109	7.62e-69	2.53e-107	2.16285
ENSG00000104517	UBR5	ubiquitin protein ligase E3 component n-recognin 5 [Source:HGNC Symbol;Acc:HGNC:16806]	7	16	-0.0410234	0.0145464	32	-1.09881	0.00227415	32	-0.0749	0.00153003	30	-0.120282	0.00132014	30	1.50772	37.8372	0.07	-91.2201	57.6486	2.46e-64	0.680783	6.01e-63	2.16444
ENSG00000163389	POGLUT1	protein O-glucosyltransferase 1 [Source:HGNC Symbol;Acc:HGNC:22954]	4	5	-0.186191	0.0496582	10	-0.0299178	0.078897	10	0.0301	0.00023	10	0.393114	0.0411284	10	-3.06194	9.08324	0.00669	-3.86132	16.3783	0.000665	0.0679	0.00688	2.16837
ENSG00000174684	B4GAT1	beta-1,4-glucuronyltransferase 1 [Source:HGNC Symbol;Acc:HGNC:15685]	5	8	0.417599	0.062589	16	-0.543317	0.0524717	16	-0.0314	0.000363	16	-0.0789	0.00067	16	7.15844	15.1742	1.54e-06	-8.0589	15.3828	3.31e-07	1.77e-05	3.74e-06	2.16867
ENSG00000119596	YLPM1	YLP motif containing 1 [Source:HGNC Symbol;Acc:HGNC:17798]	10	26	0.441399	0.0276391	50	0.43498	0.00862477	51	0.0772	0.00058	38	0.0353	0.000826	38	15.2793	51.6894	4.13e-21	28.9335	62.2931	4e-38	6.33e-20	7.46e-37	2.1697
ENSG00000162065	TBC1D24	TBC1 domain family member 24 [Source:HGNC Symbol;Acc:HGNC:29203]	4	5	0.295914	0.00363711	10	-0.828018	0.00574275	10	-0.197077	0.00035	10	0.152974	0.0541648	10	24.6879	10.7186	4.3e-11	-12.6743	10.8872	3.68e-08	5.49e-10	4.26e-07	2.16998
ENSG00000121058	COIL	coilin [Source:HGNC Symbol;Acc:HGNC:2184]	5	6	0.0681792	0.000645	12	1.06262	0.00025	12	-0.0915	0.000233	8	-0.0256	0.00784522	8	17.5418	17.894	5.09e-13	34.3884	7.29865	1.21e-09	6.78e-12	1.45e-08	2.17014
ENSG00000241878	PISD	phosphatidylserine decarboxylase [Source:HGNC Symbol;Acc:HGNC:8999]	10	12	0.243359	0.00246702	22	-0.403351	0.0305325	23	0.0654	2.67e-06	18	0.0651	2.68e-06	18	16.7945	21.0556	5.68e-14	-12.8569	22.0049	5.21e-12	7.72e-13	6.62e-11	2.17164
ENSG00000153071	DAB2	DAB adaptor protein 2 [Source:HGNC Symbol;Acc:HGNC:2662]	7	17	0.0685585	0.00438403	34	0.0338523	0.00530359	34	-0.0222	0.000333	30	-0.0077	0.000402	30	7.67065	38.6073	1.4e-09	3.19254	38.5912	0.0014	1.73e-08	0.0144	2.17391
ENSG00000001497	LAS1L	LAS1 like ribosome biogenesis factor [Source:HGNC Symbol;Acc:HGNC:25726]	2	8	0.0711782	0.00146124	16	0.805577	0.00517734	16	0.0205	0.000438	16	0.0263	0.000656	16	4.64878	23.258	5.44e-05	40.8153	18.7395	4.52e-20	0.000597	6.65e-19	2.17401
ENSG00000105778	AVL9	AVL9 cell migration associated [Source:HGNC Symbol;Acc:HGNC:28994]	4	5	0.0761031	0.112559	10	0.568645	0.0117827	10	0.0926	0.0008	10	0.0378	0.00278666	10	-0.155361	9.1279	0.439959	13.9068	13.0316	1.7e-09	1	2.04e-08	2.17611
ENSG00000011566	MAP4K3	mitogen-activated protein kinase kinase kinase kinase 3 [Source:HGNC Symbol;Acc:HGNC:6865]	3	3	-0.237533	0.503523	6	0.359341	0.00341674	6		0	2		0	2		5			5				2.1764
ENSG00000103249	CLCN7	chloride voltage-gated channel 7 [Source:HGNC Symbol;Acc:HGNC:2025]	10	15	0.497315	0.018767	28	-0.0531942	0.00140868	29	0.0543	4.41e-05	22	0.0458	0.000951	22	17.0868	27.1614	2.33e-16	-10.3356	48.6452	3.63e-14	3.29e-15	4.82e-13	2.1767
ENSG00000163219	ARHGAP25	Rho GTPase activating protein 25 [Source:HGNC Symbol;Acc:HGNC:28951]	9	13	1.16773	0.0081502	24	0.4727	0.0183813	25	0.0491	0.00500942	16	0.0322	0.00281706	16	43.7856	36.8856	1.05e-33	14.5912	33.7719	1.91e-16	1.94e-32	2.64e-15	2.17822
ENSG00000198055	GRK6	G protein-coupled receptor kinase 6 [Source:HGNC Symbol;Acc:HGNC:4545]	3	3	0.046577	0.0181771	6	0.477072	0.0787715	6	-0.217194	8.83e-05	4	-0.299918	3.66e-06	4	4.7749	5.07265	0.0024	6.78096	5.0007	0.00053	0.0249	0.00551	2.17844
ENSG00000162522	KIAA1522	KIAA1522 [Source:HGNC Symbol;Acc:HGNC:29301]	11	31	-0.159141	0.000736	58	-0.117068	0.00575183	61	0.00116	4.14e-05	42	-0.169537	0.00035	42	-43.3453	65.6463	2.49e-50	5.17936	70.2729	1.02e-06	5.51e-49	1.14e-05	2.19237
ENSG00000132294	EFR3A	EFR3 homolog A [Source:HGNC Symbol;Acc:HGNC:28970]	7	11	-0.21201	0.000429	20	-0.279025	0.000216	21	0.0285	6.46e-05	18	0.224224	1.41e-07	18	-48.0483	25.1015	1.57e-26	-156.783	20.0304	1.01e-32	2.62e-25	1.77e-31	2.19245
ENSG00000146247	PHIP	pleckstrin homology domain interacting protein [Source:HGNC Symbol;Acc:HGNC:15673]	2	7	0.338883	0.000478	14	0.379088	0.0159359	14	0.0938	0.000238	14	0.101074	0.000254	14	34.2539	23.3696	8.76e-22	8.17541	13.4144	7.12e-07	1.36e-20	8.02e-06	2.1966
ENSG00000143776	CDC42BPA	CDC42 binding protein kinase alpha [Source:HGNC Symbol;Acc:HGNC:1737]	6	13	0.133946	0.0276207	26	0.101897	0.00830309	26	-0.0728	0.000226	24	-0.0788	0.000224	24	6.31481	25.4433	6.06e-07	9.96594	26.4593	9.46e-11	7.03e-06	1.17e-09	2.1978
ENSG00000147162	OGT	O-linked N-acetylglucosamine (GlcNAc) transferase [Source:HGNC Symbol;Acc:HGNC:8127]	21	33	0.53596	0.00166062	65	0.515031	0.00378314	66	-0.0305	8.59e-05	52	0.275829	0.00023	52	108.609	72.1627	5.16e-82	30.4408	74.8594	3.29e-44	1.51e-80	6.62e-43	2.19885
ENSG00000128487	SPECC1	sperm antigen with calponin homology and coiled-coil domains 1 [Source:HGNC Symbol;Acc:HGNC:30615]	6	17	-0.138477	0.00476957	34	0.0321971	0.00919125	34	-0.0573	0.000309	26	-0.0568	0.0003	26	-6.57723	38.4607	4.37e-08	5.30126	35.7947	3.03e-06	5.22e-07	3.35e-05	2.20037
ENSG00000075151	EIF4G3	eukaryotic translation initiation factor 4 gamma 3 [Source:HGNC Symbol;Acc:HGNC:3298]	14	29	0.225676	0.00160684	53	0.28437	0.000409	57	0.0461	0.000344	34	0.0188	0.000616	34	28.2387	78.6918	3.1e-43	52.8162	58.8772	1.33e-51	6.39e-42	2.9e-50	2.20404
ENSG00000115361	ACADL	acyl-CoA dehydrogenase long chain [Source:HGNC Symbol;Acc:HGNC:88]	2	3	0.253627	0.657826	6		0	6		0	6		0	6		5							2.2093
ENSG00000137831	UACA	uveal autoantigen with coiled-coil domains and ankyrin repeats [Source:HGNC Symbol;Acc:HGNC:15947]	11	60	-0.00539896	0.00389695	120	0.243224	0.00124602	120	-0.029	2.71e-06	110	-0.0289	2.73e-06	110	4.14509	119.181	3.19e-05	84.3594	119.569	1.09e-108	0.000353	3.63e-107	2.21113
ENSG00000102554	KLF5	Kruppel like factor 5 [Source:HGNC Symbol;Acc:HGNC:6349]	1	2	-0.672095	0.0617091	4	0.296192	0.235882	4	0.0272	0.00160333	4	0.0861	0.00296991	4	-5.55848	3.15579	0.00501	0.859674	3.07553	0.225882	0.0512	1	2.21419
ENSG00000065413	ANKRD44	ankyrin repeat domain 44 [Source:HGNC Symbol;Acc:HGNC:25259]	4	8	-0.0713677	0.0387944	16	-0.0478824	7.22e-07	16	0.25962	3.7e-07	16	-0.0284	1.56e-05	16	-6.72179	15.0003	3.42e-06	-19.2413	16.381	5.63e-13	3.89e-05	7.3e-12	2.21551
ENSG00000081923	ATP8B1	ATPase phospholipid transporting 8B1 [Source:HGNC Symbol;Acc:HGNC:3706]	11	39	1.1443	0.0062949	78	0.424921	0.0031526	78	0.0426	0.000473	72	0.0486	0.000436	72	117.929	89.393	3.38e-100	55.2053	99.3616	1.13e-76	1.14e-98	3.02e-75	2.21987
ENSG00000162267	ITIH3	inter-alpha-trypsin inhibitor heavy chain 3 [Source:HGNC Symbol;Acc:HGNC:6168]	12	16	-0.911321	0.000841	31	-0.180919	0.00191387	32	-0.0449	0.00028	26	-0.0891	1.35e-05	26	-140.77	49.2404	3.97e-66	-11.8155	31.5374	2.03e-13	1.02e-64	2.65e-12	2.22063
ENSG00000172197	MBOAT1	membrane bound O-acyltransferase domain containing 1 [Source:HGNC Symbol;Acc:HGNC:21579]	9	8	0.379673	0.0451135	14	3.21536	0.0166481	15	0.554437	0.0436534	10	-0.656168	0.0717496	10	-2.00629	19.7433	0.0294	42.5344	11.8179	1.35e-14	0.289907	1.8e-13	2.22222
ENSG00000110448	CD5	CD5 molecule [Source:HGNC Symbol;Acc:HGNC:1685]	7	7	0.0908892	0.000229	12	0.944098	0.0630872	13	0.0366	0.00137359	10	-0.0213	0.00124492	10	4.33771	11.4933	0.000533	13.6836	12.6125	3.07e-09	0.00565	3.64e-08	2.22222
ENSG00000164961	WASHC5	WASH complex subunit 5 [Source:HGNC Symbol;Acc:HGNC:28984]	9	19	0.0148396	0.000662	38	0.31111	0.0143896	38	0.0425	0.000965	36	0.10655	0.000326	36	-4.1654	68.0736	4.48e-05	10.3886	38.7682	4.62e-13	0.000492	5.99e-12	2.22552
ENSG00000132466	ANKRD17	ankyrin repeat domain 17 [Source:HGNC Symbol;Acc:HGNC:23575]	2	6	0.0753532	0.172225	12	0.849344	0.0816343	12	0.0303	0.00745842	12	-0.0679	0.00477552	12	0.368346	11.951	0.359529	10.8097	12.2826	6.18e-08	1	7.12e-07	2.22569
ENSG00000160685	ZBTB7B	zinc finger and BTB domain containing 7B [Source:HGNC Symbol;Acc:HGNC:18668]	3	5	0.813446	0.153204	10	0.280049	0.0210762	10	0.249914	0.00875147	10	0.292304	0.0347529	10	4.42813	10.0249	0.000635	-0.16402	16.9809	0.435826	0.00671	1	2.22635
ENSG00000103978	TMEM87A	transmembrane protein 87A [Source:HGNC Symbol;Acc:HGNC:24522]	7	18	0.293816	0.00568665	36	0.0852964	0.00798807	36	0.237035	0.00140279	28	0.194179	0.00121308	28	3.93645	53.7174	0.00012	-6.68589	47.6472	1.15e-08	0.0013	1.35e-07	2.22672
ENSG00000164535	DAGLB	diacylglycerol lipase beta [Source:HGNC Symbol;Acc:HGNC:28923]	2	3	0.465867	0.0254415	6	-0.312293	0.137744	6	-0.0899	0.0208106	6	-0.0874	0.0059994	6	6.32979	9.90075	4.48e-05	-1.4529	5.43472	0.100719	0.000492	0.961901	2.22716
ENSG00000067248	DHX29	DExH-box helicase 29 [Source:HGNC Symbol;Acc:HGNC:15815]	15	35	-0.179089	0.00246822	68	0.0143607	0.00654586	69	0.652483	5.11e-06	58	0.651763	5.1e-06	58	-137.859	67.3252	1.37e-84	-65.4114	68.1262	1.61e-63	4.07e-83	3.9e-62	2.2279
ENSG00000243943	ZNF512	zinc finger protein 512 [Source:HGNC Symbol;Acc:HGNC:29380]	4	8	0.706056	0.0565066	16	0.533889	0.242119	16	-0.0379	0.00880129	14	0.028	0.0264232	14	11.5343	20.0813	1.3e-10	3.87759	18.6405	0.000522	1.64e-09	0.00542	2.23048
ENSG00000177303	CASKIN2	CASK interacting protein 2 [Source:HGNC Symbol;Acc:HGNC:18200]	3	5	0.032741	0.0170056	10	-0.143722	0.0065188	10	0.173488	0.00532703	10	0.0257	0.00786655	10	-2.9783	14.1347	0.00494	-4.46746	17.8434	0.000152	0.0505	0.0016	2.24225
ENSG00000145996	CDKAL1	CDK5 regulatory subunit associated protein 1 like 1 [Source:HGNC Symbol;Acc:HGNC:21050]	5	7	-0.041851	0.0119434	14	0.21958	0.000191	14	0.0286	0.0005	12	-0.0391	0.000151	12	-2.35464	14.2617	0.0167	50.5247	23.9601	3.72e-26	0.166382	5.99e-25	2.24525
ENSG00000198301	SDAD1	SDA1 domain containing 1 [Source:HGNC Symbol;Acc:HGNC:25537]	3	3	-1.50227	0.202973	6	-1.14722	1.22915	6	-0.0637	0.00309	4	0.0577	0.00309321	4	-7.73373	5.22642	0.000236	-2.65723	5.0377	0.0223	0.00253	0.220341	2.24555
ENSG00000165025	SYK	spleen associated tyrosine kinase [Source:HGNC Symbol;Acc:HGNC:11491]	9	25	-0.235373	0.00144304	48	0.187947	0.0138773	49	-0.0345	0.000145	40	-0.0399	8.79e-05	40	-34.608	57.9886	1.01e-40	13.4878	48.7444	2.25e-18	2.02e-39	3.22e-17	2.24615
ENSG00000160714	UBE2Q1	ubiquitin conjugating enzyme E2 Q1 [Source:HGNC Symbol;Acc:HGNC:15698]	5	7	1.06124	0.426034	14	0.373143	0.0127169	14	-0.0915	0.00573806	14	-0.14897	0.00440675	14	6.56421	13.3501	7.96e-06	14.929	21.0438	5.69e-13	8.96e-05	7.38e-12	2.25118
ENSG00000115085	ZAP70	zeta chain of T cell receptor associated protein kinase 70 [Source:HGNC Symbol;Acc:HGNC:12858]	5	6	0.917533	0.150799	12	0.812859	0.0307283	12	0.056	0.0970062	12	0.240865	0.000709	12	5.99512	21.01	2.98e-06	11.1754	11.5072	7.92e-08	3.4e-05	9.11e-07	2.25136
ENSG00000135678	CPM	carboxypeptidase M [Source:HGNC Symbol;Acc:HGNC:2311]	4	5	-1.67892	0.0110429	10	-1.09	0.184312	10	0.0121	0.000795	10	0.0537	0.000346	10	-49.1496	10.2893	7.57e-14	-8.41668	9.03377	7.19e-06	1.03e-12	7.88e-05	2.25734
ENSG00000032444	PNPLA6	patatin like phospholipase domain containing 6 [Source:HGNC Symbol;Acc:HGNC:16268]	3	9	-0.168896	0.00199052	18	0.204078	0.0255069	18	0.0372	0.000686	18	-0.0355	0.000778	18	-16.8983	27.4696	2.41e-16	6.26941	18.0361	3.23e-06	3.41e-15	3.57e-05	2.26074
ENSG00000134444	RELCH	RAB11 binding and LisH domain, coiled-coil and HEAT repeat containing [Source:HGNC Symbol;Acc:HGNC:29289]	18	35	-0.120644	0.00433866	69	0.103572	0.00532703	69	0.00951	0.000902	60	0.0213	0.000708	60	-14.7454	97.9467	6.5e-27	8.72093	88.0138	7.69e-14	1.1e-25	1.02e-12	2.26151
ENSG00000151553	FAM160B1	family with sequence similarity 160 member B1 [Source:HGNC Symbol;Acc:HGNC:29320]	2	3	-0.0711782	0.0457466	6	0.525231	0.00653615	6	0.0443	0.00150515	6	0.138069	3e-06	6	-1.30142	5.32866	0.12327	11.7276	5.00459	3.94e-05	1	0.000422	2.26287
ENSG00000185963	BICD2	BICD cargo adaptor 2 [Source:HGNC Symbol;Acc:HGNC:17208]	14	28	-0.956315	0.000526	53	0.270566	0.00884519	55	0.0678	0.00117806	44	-0.0044	0.000188	44	-169.061	72.5412	3.09e-96	21.3995	56.8629	3.49e-29	1e-94	5.83e-28	2.26402
ENSG00000128849	CGNL1	cingulin like 1 [Source:HGNC Symbol;Acc:HGNC:25931]	6	18	0.00120199	0.00977238	36	-0.0183138	0.00916998	36	-0.109545	0.00563864	30	-0.0783	0.00294933	30	5.16692	63.5038	1.28e-06	3.19312	56.9856	0.00115	1.48e-05	0.0118	2.26575
ENSG00000163848	ZNF148	zinc finger protein 148 [Source:HGNC Symbol;Acc:HGNC:12933]	2	3	0.231751	0.0280048	6	0.288286	0.00774294	6	-0.0492	0.000123	6	-0.049	0.000123	6	4.10295	5.0438	0.00458	9.31595	5.15872	0.000101	0.0469	0.00107	2.267
ENSG00000113851	CRBN	cereblon [Source:HGNC Symbol;Acc:HGNC:30185]	5	6	0.244493	0.0591963	12	-0.217557	0.0726699	12		0	6		0	6		11			11				2.26757
ENSG00000101940	WDR13	WD repeat domain 13 [Source:HGNC Symbol;Acc:HGNC:14352]	14	19	-0.367876	0.00706703	36	0.179266	0.0139796	37	0.144097	0.00437519	26	-0.321179	0.00400126	26	-26.8132	59.5066	3.19e-35	21.7027	57.5503	1.07e-29	6e-34	1.81e-28	2.26804
ENSG00000266028	SRGAP2	SLIT-ROBO Rho GTPase activating protein 2 [Source:HGNC Symbol;Acc:HGNC:19751]	2	3	-0.227693	0.00135493	6	0.289335	0.0521352	6	0.0312	0.000253	6	-0.0745	0.00710232	6	-15.8152	6.80219	6.44e-07	3.66216	6.33747	0.00479	7.48e-06	0.0482	2.26827
ENSG00000184500	PROS1	protein S [Source:HGNC Symbol;Acc:HGNC:9456]	13	29	0.676778	0.00850287	58	0.329714	0.0102457	58	0.0992	5.99e-06	52	0.0993	5.99e-06	52	47.6811	57.0896	5.53e-48	17.3332	57.0743	1.04e-24	1.2e-46	1.64e-23	2.26929
ENSG00000142192	APP	amyloid beta precursor protein [Source:HGNC Symbol;Acc:HGNC:620]	10	19	0.368281	0.0113852	37	0.675309	0.0195159	37	0.016	0.0019704	26	-0.0635	0.00140333	26	17.9911	51.4246	3.84e-24	30.638	43.0949	3.45e-31	6.19e-23	5.92e-30	2.27153
ENSG00000136286	MYO1G	myosin IG [Source:HGNC Symbol;Acc:HGNC:13880]	13	32	-0.0723148	0.01414	62	0.0180834	0.00892335	63	-0.0267	0.00157161	56	-0.04	0.00240345	56	-2.84735	75.6656	0.00284	4.27371	95.3927	2.28e-05	0.0293	0.000246	2.27508
ENSG00000196116	TDRD7	tudor domain containing 7 [Source:HGNC Symbol;Acc:HGNC:30831]	6	8	0.0445578	0.00696143	16	0.609041	0.00124809	16	-0.16408	9.16e-06	14	-0.164849	9.19e-06	14	9.99486	15.0451	2.45e-08	87.2561	15.2523	2.62e-22	2.95e-07	4.02e-21	2.27687
ENSG00000169398	PTK2	protein tyrosine kinase 2 [Source:HGNC Symbol;Acc:HGNC:9611]	6	16	0.363764	0.00276383	32	0.0888168	0.000438	32	0.0559	0.000112	26	-0.0166	0.00047	26	32.3282	34.0562	1.91e-27	18.714	52.7923	2.92e-25	3.24e-26	4.65e-24	2.28031
ENSG00000108846	ABCC3	ATP binding cassette subfamily C member 3 [Source:HGNC Symbol;Acc:HGNC:54]	13	22	0.578175	0.0157818	42	0.132207	0.00538142	43	0.00634	0.00013	30	0.0105	0.000745	30	29.331	41.9427	7.06e-30	9.94016	57.0624	2.31e-14	1.23e-28	3.09e-13	2.28095
ENSG00000125798	FOXA2	forkhead box A2 [Source:HGNC Symbol;Acc:HGNC:5022]	2	3	-0.817385	0.00131347	6	-2.92644	0.209273	6	-0.202348	0.00490819	6	0.014	0.00323791	6	-19.0996	7.49724	6.24e-08	-15.6243	5.15469	7.69e-06	7.43e-07	8.41e-05	2.28271
ENSG00000155158	TTC39B	tetratricopeptide repeat domain 39B [Source:HGNC Symbol;Acc:HGNC:23704]	2	3	0.662611	0.124002	6	0.456914	0.00119705	6	-0.046	0.00193751	6	0.0483	0.00111391	6	4.89095	5.15621	0.00208	20.822	9.98707	7.37e-10	0.0215	8.93e-09	2.28385
ENSG00000087008	ACOX3	acyl-CoA oxidase 3, pristanoyl [Source:HGNC Symbol;Acc:HGNC:121]	8	11	-0.34223	0.00198903	20	-0.345581	0.00123404	21	-0.0407	0.000344	18	-0.00706	0.000776	18	-27.6889	25.9369	4.33e-21	-33.5394	36.8047	1.71e-29	6.63e-20	2.88e-28	2.28571
ENSG00000154767	XPC	XPC complex subunit, DNA damage recognition and repair factor [Source:HGNC Symbol;Acc:HGNC:12816]	2	4	-0.0900915	0.00228013	8	-0.00651978	0.00331911	8	-0.02	0.000166	8	0.00226	0.000203	8	-4.00634	8.01283	0.00195	-0.41832	7.85271	0.343459	0.0203	1	2.28723
ENSG00000063601	MTMR1	myotubularin related protein 1 [Source:HGNC Symbol;Acc:HGNC:7449]	6	6	-1.36259	0.424722	12	-0.35665	0.0524873	12	-0.212449	0.0208288	10	-0.240897	0.0997507	10	-5.94116	12.2808	3.09e-05	-0.966321	16.0918	0.174091	0.000342	1	2.28873
ENSG00000185015	CA13	carbonic anhydrase 13 [Source:HGNC Symbol;Acc:HGNC:14914]	5	7	0.5284	0.00483036	14	0.0356268	3.08e-05	14	-0.0231	0.000202	14	0.0268	0.000168	14	29.0877	14.0843	2.79e-14	2.34537	17.5972	0.0155	3.82e-13	0.153045	2.29008
ENSG00000017797	RALBP1	ralA binding protein 1 [Source:HGNC Symbol;Acc:HGNC:9841]	3	3	0.0819431	0.00136623	6	0.273444	0.00184662	6	0.0567	0.00214833	4	0.0682	0.00267868	4	0.91364	5.49086	0.199623	6.56628	5.67231	0.000375	1	0.00392	2.29008
ENSG00000064601	CTSA	cathepsin A [Source:HGNC Symbol;Acc:HGNC:9251]	13	31	0.790978	0.000588	62	0.88056	0.000993	62	0.0183	0.000476	54	-0.00358	0.00082	54	180.607	113.875	3.88e-142	158.307	113.784	1.47e-135	1.7e-140	5.83e-134	2.29167
ENSG00000173852	DPY19L1	dpy-19 like C-mannosyltransferase 1 [Source:HGNC Symbol;Acc:HGNC:22205]	6	6	1.0779	0.0429535	12	1.02571	0.0864751	12	0.0423	0.000167	10	0.0457	0.000171	10	17.2691	11.1029	1.13e-09	11.5302	11.0523	8.37e-08	1.4e-08	9.61e-07	2.2963
ENSG00000144535	DIS3L2	DIS3 like 3'-5' exoribonuclease 2 [Source:HGNC Symbol;Acc:HGNC:28648]	16	14	1.16612	0.0657321	27	1.24342	0.0231299	27		0	20		0	20		26			26				2.29853
ENSG00000111344	RASAL1	RAS protein activator like 1 [Source:HGNC Symbol;Acc:HGNC:9873]	16	28	-0.563774	0.00951809	54	0.128887	0.00777833	55	0.0355	5.79e-05	36	0.00329	0.000535	36	-44.9354	53.9652	9.64e-45	10.0468	64.832	3.81e-15	2.02e-43	5.15e-14	2.29957
ENSG00000107560	RAB11FIP2	RAB11 family interacting protein 2 [Source:HGNC Symbol;Acc:HGNC:29152]	2	3	-0.30302	0.014119	6	-0.807967	0.0174595	6	0.586643	0.0183546	6	0.573487	0.108005	6	-12.093	9.83272	1.59e-07	-9.55325	6.57537	2.15e-05	1.88e-06	0.000232	2.29969
ENSG00000065618	COL17A1	collagen type XVII alpha 1 chain [Source:HGNC Symbol;Acc:HGNC:2194]	9	25	-1.13555	0.039061	48	0.605616	0.0361007	49	0.00447	0.000977	42	-0.0031	0.0011881	42	-39.4042	49.6778	1.93e-39	22.0077	51.6676	3.29e-28	3.81e-38	5.45e-27	2.30279
ENSG00000170776	AKAP13	A-kinase anchoring protein 13 [Source:HGNC Symbol;Acc:HGNC:371]	17	55	0.113271	0.00409403	106	-0.290721	0.00546121	109	0.0687	0.0014519	84	-0.00665	0.00169687	84	5.96724	175.535	6.5e-09	-33.879	175.518	3.27e-79	7.94e-08	8.93e-78	2.30931
ENSG00000174175	SELP	selectin P [Source:HGNC Symbol;Acc:HGNC:10721]	2	3	-1.15035	0.0167819	6	0.00315011	0.00574967	6	-0.0532	0.00635098	6	0.018	0.0169369	6	-17.6691	8.31032	3.48e-08	-0.241505	8.04395	0.407603	4.18e-07	1	2.31256
ENSG00000177575	CD163	CD163 molecule [Source:HGNC Symbol;Acc:HGNC:1631]	15	75	-0.175729	0.000296	146	-0.104073	0.000118	149	0.0844	6.01e-06	122	0.0272	5.72e-05	122	-180.401	152.021	1.62e-179	-117.03	262.63	6.46e-229	8.76e-178	4.25e-227	2.31936
ENSG00000198218	QRICH1	glutamine rich 1 [Source:HGNC Symbol;Acc:HGNC:24713]	4	11	0.381279	0.0269358	22	0.402597	0.0160908	22	0.0024	0.0010738	18	-0.015	0.00052	18	10.5734	23.0287	1.3e-10	15.144	22.648	1.23e-13	1.65e-09	1.61e-12	2.31959
ENSG00000053747	LAMA3	laminin subunit alpha 3 [Source:HGNC Symbol;Acc:HGNC:6483]	19	97	-0.704561	0.00504537	191	0.410181	0.00854053	193	0.00659	0.00059	174	-0.0234	0.000642	174	-130.261	237.603	2.93e-223	62.6254	223.622	4.5e-144	2.03e-221	1.89e-142	2.32029
ENSG00000164347	GFM2	G elongation factor mitochondrial 2 [Source:HGNC Symbol;Acc:HGNC:29682]	9	12	1.04787	0.000562	24	0.0173748	9.39e-05	24	0.0843	0.000303	24	0.147923	0.000335	24	160.519	42.2078	9.61e-61	-30.8971	34.9633	2.84e-27	2.36e-59	4.64e-26	2.32081
ENSG00000112419	PHACTR2	phosphatase and actin regulator 2 [Source:HGNC Symbol;Acc:HGNC:20956]	5	5	1.28858	1.59e-05	10	0.728426	0.0036012	10		0	6		0	6		9			9				2.32373
ENSG00000178605	GTPBP6	GTP binding protein 6 (putative) [Source:HGNC Symbol;Acc:HGNC:30189]	10	13	-0.0747152	4.15e-06	26	-0.34101	0.00564088	26	-0.00282	0.000534	22	0.0409	0.00439847	22	-14.5489	21.2762	7.83e-13	-18.7063	45.9016	2.08e-23	1.04e-11	3.24e-22	2.32558
ENSG00000172716	SLFN11	schlafen family member 11 [Source:HGNC Symbol;Acc:HGNC:26633]	1	3	0.62841	0.0030412	6	0.847196	0.0173753	6	0.0261	0.00129291	6	0.0336	0.00147383	6	22.4117	8.60056	3.13e-09	14.516	5.84217	4.17e-06	3.85e-08	4.61e-05	2.33074
ENSG00000162390	ACOT11	acyl-CoA thioesterase 11 [Source:HGNC Symbol;Acc:HGNC:18156]	12	25	-0.486512	0.0137589	49	-0.681799	0.00440435	49	-0.00979	0.000205	36	-0.0123	0.000197	36	-28.1645	49.9412	1.29e-32	-68.5647	53.7351	2.68e-54	2.36e-31	5.98e-53	2.33166
ENSG00000047648	ARHGAP6	Rho GTPase activating protein 6 [Source:HGNC Symbol;Acc:HGNC:676]	1	2	-0.168402	0.0145226	4	-0.347729	0.0189491	4	0.0336	0.0162639	4	0.00176	0.0061567	4	-2.30296	5.98087	0.0305	-4.41144	4.7633	0.00389	0.30078	0.0393	2.33463
ENSG00000143374	TARS2	threonyl-tRNA synthetase 2, mitochondrial [Source:HGNC Symbol;Acc:HGNC:30740]	15	37	0.59639	0.00069	74	-0.372121	0.000292	74	0.0128	2.44e-05	68	0.0135	2.5e-05	68	187.551	78.6077	2.68e-106	-185.776	86.4594	1.37e-114	9.44e-105	4.76e-113	2.33892
ENSG00000179044	EXOC3L1	exocyst complex component 3 like 1 [Source:HGNC Symbol;Acc:HGNC:27540]	1	2	-0.227934	0.227546	4	-0.67701	0.0322157	4	0.140158	0.00278429	4	0.037	0.00464462	4	-1.53394	3.07341	0.110233	-7.43759	3.84742	0.00102	1	0.0104	2.33918
ENSG00000004487	KDM1A	lysine demethylase 1A [Source:HGNC Symbol;Acc:HGNC:29079]	12	27	0.152667	0.0138496	52	0.587094	0.00435619	53	0.0186	0.000559	40	0.251025	3.06e-06	40	8.01007	56.2871	3.6e-11	37.0518	52.0969	2.07e-39	4.6e-10	3.93e-38	2.33921
ENSG00000077454	LRCH4	leucine rich repeats and calponin homology domain containing 4 [Source:HGNC Symbol;Acc:HGNC:6691]	4	5	0.719719	0.0477424	10	1.51562	2.56e-06	10	0.0422	0.00127146	6	-0.121967	0.00829571	6	9.59469	9.78199	1.37e-06	44.0365	5.00185	5.67e-08	1.58e-05	6.54e-07	2.34261
ENSG00000165661	QSOX2	quiescin sulfhydryl oxidase 2 [Source:HGNC Symbol;Acc:HGNC:30249]	5	5	0.380193	0.435245	10	1.02124	0.222512	10	0.0828	0.0112029	8	0.112694	0.00608402	8	1.40326	9.57571	0.0961	5.98927	9.61128	7.87e-05	0.929066	0.000837	2.34271
ENSG00000176915	ANKLE2	ankyrin repeat and LEM domain containing 2 [Source:HGNC Symbol;Acc:HGNC:29101]	2	3	-0.296758	0.414786	6	0.27968	0.0687498	6	-0.0103	1.94e-05	6	-0.152328	1.05e-05	6	-1.08946	5.00047	0.162823	4.0355	5.00153	0.00498	1	0.05	2.34542
ENSG00000148634	HERC4	HECT and RLD domain containing E3 ubiquitin protein ligase 4 [Source:HGNC Symbol;Acc:HGNC:24521]	5	10	0.0433639	0.0223487	20	0.270724	0.0102302	20	0.0176	0.00127813	16	0.0359	0.000309	16	0.745321	21.6733	0.232042	10.192	20.4265	9.24e-10	1	1.11e-08	2.34934
ENSG00000139218	SCAF11	SR-related CTD associated factor 11 [Source:HGNC Symbol;Acc:HGNC:10784]	9	21	0.328462	0.0193046	38	0.297842	0.00655701	42	0.0179	0.00124173	28	0.025	0.000681	28	13.2155	43.2898	4.29e-17	20.3141	52.8305	6.3e-27	6.15e-16	1.02e-25	2.35192
ENSG00000141448	GATA6	GATA binding protein 6 [Source:HGNC Symbol;Acc:HGNC:4174]	8	8	1.85941	0.011557	16	0.00655286	0.00553009	16	-0.702687	0.00351413	14	-0.839693	0.000681	14	82.1237	23.9057	3.98e-31	42.6201	19.0808	1.09e-20	7.08e-30	1.62e-19	2.35294
ENSG00000198492	YTHDF2	YTH N6-methyladenosine RNA binding protein 2 [Source:HGNC Symbol;Acc:HGNC:31675]	6	17	0.25444	0.0128021	34	0.332973	0.006196	34	0.0219	0.00062	28	0.00051	0.000639	28	11.6484	36.8406	3.26e-14	23.2164	41.0007	1.65e-25	4.45e-13	2.64e-24	2.36295
ENSG00000160695	VPS11	VPS11 core subunit of CORVET and HOPS complexes [Source:HGNC Symbol;Acc:HGNC:14583]	5	7	-0.145989	0.0081847	14	-0.644487	0.0117661	14	-0.176325	0.00644721	14	0.171247	0.00619618	14	0.938361	25.6385	0.178408	-22.7736	23.7192	6.29e-18	1	8.95e-17	2.36305
ENSG00000135736	CCDC102A	coiled-coil domain containing 102A [Source:HGNC Symbol;Acc:HGNC:28097]	9	6	-0.367368	0.422376	11	0.146062	0.140858	12		0	0		0	0									2.36364
ENSG00000112343	TRIM38	tripartite motif containing 38 [Source:HGNC Symbol;Acc:HGNC:10059]	2	3	-0.874626	0.086643	6	-0.688237	0.000541	6	0.0456	0.00944936	6	-0.200737	0.000237	6	-7.27152	6.07779	0.000162	-42.8094	8.66969	1.08e-11	0.00175	1.36e-10	2.36559
ENSG00000171603	CLSTN1	calsyntenin 1 [Source:HGNC Symbol;Acc:HGNC:17447]	4	5	0.195111	0.000373	10	0.771238	0.00278254	10	-0.210423	0.000117	6	-0.211905	0.000118	6	53.7867	13.9902	6.44e-18	56.9566	10.227	1.94e-14	9.32e-17	2.6e-13	2.36635
ENSG00000198727	MT-CYB	mitochondrially encoded cytochrome b [Source:HGNC Symbol;Acc:HGNC:7427]	6	16	-0.124727	5.08e-05	32	-1.73428	0.00307293	32	-0.0259	2.96e-05	32	-0.0138	2.55e-05	32	-62.3226	57.9731	4.01e-55	-174.84	31.5148	5.99e-49	9.3e-54	1.27e-47	2.36842
ENSG00000167671	UBXN6	UBX domain protein 6 [Source:HGNC Symbol;Acc:HGNC:14928]	9	11	-0.417055	0.000455	22	0.554893	0.000133	22	-0.221537	0.000214	20	0.172678	9.84e-05	20	-34.8913	37.3292	2.12e-30	115.491	39.8929	2.65e-52	3.74e-29	5.83e-51	2.37273
ENSG00000164187	LMBRD2	LMBR1 domain containing 2 [Source:HGNC Symbol;Acc:HGNC:25287]	10	10	0.550088	0.021464	19	-0.349784	0.00299805	19	0.0141	0.000358	12	-0.206963	5.08e-05	12	15.7413	18.9419	1.24e-12	-11.2202	18.9558	4.1e-10	1.63e-11	5e-09	2.3741
ENSG00000089159	PXN	paxillin [Source:HGNC Symbol;Acc:HGNC:9718]	16	21	1.56016	0.000508	39	0.5413	0.000485	41	0.0386	0.00127019	30	0.0503	0.00108062	30	204.489	46.2506	2.46e-70	70.9804	47.4704	3.82e-50	6.61e-69	8.2e-49	2.37691
ENSG00000068796	KIF2A	kinesin family member 2A [Source:HGNC Symbol;Acc:HGNC:6318]	7	12	0.574972	0.00803866	24	1.01221	8.21e-05	24	0.0359	0.0025821	22	-0.0383	4.66e-06	22	25.3465	36.9711	2.85e-25	551.248	25.8308	2.08e-54	4.66e-24	4.64e-53	2.38117
ENSG00000185049	NELFA	negative elongation factor complex member A [Source:HGNC Symbol;Acc:HGNC:12768]	7	7	0.280097	0.0716108	12	0.919643	0.0864545	13	-1.27e-05	0.00181189	10	-0.0588	0.00273135	10	3.57219	11.665	0.002	11.7593	12.9768	1.36e-08	0.0208	1.59e-07	2.38288
ENSG00000185477	GPRIN3	GPRIN family member 3 [Source:HGNC Symbol;Acc:HGNC:27733]	5	4	1.34172	0.035035	6	-0.664307	0.000545	7		0	0		0	0									2.38402
ENSG00000120594	PLXDC2	plexin domain containing 2 [Source:HGNC Symbol;Acc:HGNC:21013]	9	12	0.0175357	0.00879811	22	-0.00588098	0.00587598	23	0.129442	0.000775	14	0.142562	2.37e-05	14	-5.24449	26.4021	8.43e-06	-9.25661	22.2905	2.14e-09	9.48e-05	2.56e-08	2.38422
ENSG00000110934	BIN2	bridging integrator 2 [Source:HGNC Symbol;Acc:HGNC:1053]	5	5	0.69362	0.00487018	10	0.232311	0.117086	10	-0.29988	0.0104359	8	-0.253701	0.00363782	8	23.4724	11.9112	1.22e-11	4.40678	9.69384	0.000712	1.57e-10	0.00735	2.38561
ENSG00000148396	SEC16A	SEC16 homolog A, endoplasmic reticulum export factor [Source:HGNC Symbol;Acc:HGNC:29006]	12	84	0.632485	5.12e-06	162	0.0693558	0.000831	167	0.0172	0.00121331	140	-0.00298	0.00121844	140	208.618	140.014	8.63e-177	19.5568	269.633	6.19e-54	4.61e-175	1.38e-52	2.38988
ENSG00000174791	RIN1	Ras and Rab interactor 1 [Source:HGNC Symbol;Acc:HGNC:18749]	6	5	0.329004	0.0183728	8	0.44388	0.00382499	10		0	2		0	2		7			9				2.39075
ENSG00000148358	GPR107	G protein-coupled receptor 107 [Source:HGNC Symbol;Acc:HGNC:17830]	3	5	1.12593	0.00307713	10	-0.114989	0.00057	10	0.192327	5.46e-05	10	0.0637	8.55e-05	10	52.7558	9.31923	3.67e-13	-22.0764	11.6411	3.66e-11	4.91e-12	4.56e-10	2.39259
ENSG00000060237	WNK1	WNK lysine deficient protein kinase 1 [Source:HGNC Symbol;Acc:HGNC:14540]	10	31	-0.492062	0.00222539	58	0.0640858	0.00686407	62	0.0562	0.000889	42	0.0624	0.000936	42	-71.0641	96.4301	2.14e-85	0.148674	83.016	0.441086	6.39e-84	1	2.39295
ENSG00000101972	STAG2	stromal antigen 2 [Source:HGNC Symbol;Acc:HGNC:11355]	5	13	0.415175	0.0247624	26	0.769129	0.00519481	26	0.0702	7.34e-05	24	0.0727	0.000117	24	11.16	25.1605	1.55e-11	48.6772	26.2222	1.52e-27	1.99e-10	2.49e-26	2.39405
ENSG00000163481	RNF25	ring finger protein 25 [Source:HGNC Symbol;Acc:HGNC:14662]	6	7	-0.339695	0.000296	14	0.67259	0.00137246	14	0.0326	0.00116973	12	0.275891	0.000156	12	-34.1885	15.6588	1.95e-16	37.6496	16.3338	1.31e-17	2.76e-15	1.86e-16	2.39651
ENSG00000151461	UPF2	UPF2 regulator of nonsense mediated mRNA decay [Source:HGNC Symbol;Acc:HGNC:17854]	9	15	0.545952	0.00292991	30	0.5282	0.0111041	30	-0.0429	0.000269	24	-0.059	0.00298213	24	56.4345	35.4495	1.3e-36	26.41	45.3018	1.86e-29	2.49e-35	3.12e-28	2.3978
ENSG00000136205	TNS3	tensin 3 [Source:HGNC Symbol;Acc:HGNC:21616]	8	19	0.406949	0.0319167	36	0.156963	0.010824	37	-0.0218	0.00085	30	0.0893	9.09e-05	30	14.1732	37.2279	7.02e-17	3.93331	36.7448	0.000179	1e-15	0.00188	2.4
ENSG00000099769	IGFALS	insulin like growth factor binding protein acid labile subunit [Source:HGNC Symbol;Acc:HGNC:5468]	8	11	-0.160402	0.00656263	22	0.144688	0.038472	22	0.0517	0.00112343	22	0.0176	9.2e-05	22	-11.3501	27.9851	2.76e-12	3.03613	21.1005	0.00313	3.61e-11	0.0317	2.40608
ENSG00000087269	NOP14	NOP14 nucleolar protein [Source:HGNC Symbol;Acc:HGNC:16821]	2	4	0.802924	5.36e-05	8	0.359819	0.0236488	8	0.0797	0.000739	8	-0.0589	0.00247317	8	72.6425	8.01059	6.97e-13	7.32775	8.44827	3.09e-05	9.28e-12	0.000332	2.40756
ENSG00000090402	SI	sucrase-isomaltase [Source:HGNC Symbol;Acc:HGNC:10856]	3	8	1.19844	0.230892	16	0.463455	0.182584	16		0	2		0	2		15			15				2.40832
ENSG00000204178	MACO1	macoilin 1 [Source:HGNC Symbol;Acc:HGNC:25572]	7	8	0.0305176	0.0118331	14	0.628653	0.0181524	15	0.000798	0.00382808	8	-0.0145	0.0037805	8	0.816843	19.9884	0.211824	15.678	20.7427	2.83e-13	1	3.69e-12	2.40964
ENSG00000241973	PI4KA	phosphatidylinositol 4-kinase alpha [Source:HGNC Symbol;Acc:HGNC:8983]	18	31	-0.212956	0.00573225	61	-0.519018	0.0040604	62	-0.0291	0.00140633	48	0.00662	0.00170676	48	-16.564	91.8483	1.24e-29	-52.291	105.035	2.5e-77	2.17e-28	6.73e-76	2.40997
ENSG00000198373	WWP2	WW domain containing E3 ubiquitin protein ligase 2 [Source:HGNC Symbol;Acc:HGNC:16804]	2	3	-0.147822	0.00272187	6	-0.292003	0.00753858	6	0.112566	0.00152665	6	0.112062	0.00164001	6	-9.78537	9.26659	1.73e-06	-10.3309	7.07718	8e-06	1.98e-05	8.74e-05	2.41379
ENSG00000133805	AMPD3	adenosine monophosphate deaminase 3 [Source:HGNC Symbol;Acc:HGNC:470]	8	7	-0.0485754	0.0746895	12	-0.022541	0.0157922	13	-0.0284	0.000369	8	-0.0559	0.000408	8	-0.254164	11.1628	0.401995	0.938079	12.9886	0.18266	1	1	2.41524
ENSG00000139505	MTMR6	myotubularin related protein 6 [Source:HGNC Symbol;Acc:HGNC:7453]	6	10	0.209919	0.000369	20	-0.0145222	0.00563178	20	-0.0311	0.00251378	16	-0.0959	0.00543569	16	18.1934	18.5245	1.43e-13	3.26423	32.5283	0.00129	1.93e-12	0.0133	2.41546
ENSG00000125817	CENPB	centromere protein B [Source:HGNC Symbol;Acc:HGNC:1852]	9	11	1.07169	0.000112	20	1.21305	0.000167	21	0.0887	0.000142	16	0.0203	0.000282	16	257.956	30.3552	1.4e-52	235.88	27.3771	3.92e-47	3.18e-51	8.2e-46	2.4207
ENSG00000196510	ANAPC7	anaphase promoting complex subunit 7 [Source:HGNC Symbol;Acc:HGNC:17380]	6	8	0.665646	0.0812298	16	0.981629	0.0561266	16	-0.015	0.00700863	16	-0.0908	0.015259	16	9.165	17.5693	2.07e-08	16.0553	22.5947	3.8e-14	2.49e-07	5.05e-13	2.42086
ENSG00000184178	SCFD2	sec1 family domain containing 2 [Source:HGNC Symbol;Acc:HGNC:30676]	7	11	0.0772695	0.0122206	22	-0.0476734	0.0102378	22	0.0135	0.00150044	20	0.250965	0.000267	20	2.53838	26.5208	0.00867	-13.6492	22.2028	1.4e-12	0.0875	1.8e-11	2.42567
ENSG00000169851	PCDH7	protocadherin 7 [Source:HGNC Symbol;Acc:HGNC:8659]	2	2	1.24148	0.0118706	4	1.05251	0.00425527	4		0	0		0	0									2.42878
ENSG00000152127	MGAT5	alpha-1,6-mannosylglycoprotein 6-beta-N-acetylglucosaminyltransferase [Source:HGNC Symbol;Acc:HGNC:7049]	5	9	0.56733	0.00470373	18	0.109768	0.0229137	18	0.018	0.000231	16	0.0167	0.000225	16	33.0769	18.8679	1.8e-18	2.59417	17.3759	0.00934	2.64e-17	0.093	2.42915
ENSG00000164068	RNF123	ring finger protein 123 [Source:HGNC Symbol;Acc:HGNC:21148]	1	2	-0.29098	0.243112	4	0.295966	0.0249011	4	-0.045	0.00211045	4	0.341808	0.147122	4	-0.993648	3.05208	0.196252	-0.221055	3.98725	0.417954	1	1	2.42937
ENSG00000148843	PDCD11	programmed cell death 11 [Source:HGNC Symbol;Acc:HGNC:13408]	14	63	0.397387	0.000385	124	0.526433	8.28e-06	126	-0.0278	0.000257	104	0.0855	4.28e-05	104	180.055	225.865	3.11e-246	638.108	135.639	4.89e-238	2.38e-244	3.35e-236	2.43121
ENSG00000225697	SLC26A6	solute carrier family 26 member 6 [Source:HGNC Symbol;Acc:HGNC:14472]	7	10	-0.0540496	0.00217152	18	-0.432045	7.89e-05	20	0.108808	0.0014536	10	-0.0047	0.00101583	10	-9.98543	22.0847	5.96e-10	-41.6007	9.70566	1.45e-12	7.44e-09	1.86e-11	2.43243
ENSG00000011376	LARS2	leucyl-tRNA synthetase 2, mitochondrial [Source:HGNC Symbol;Acc:HGNC:17095]	11	27	-0.399978	0.000133	54	-0.799958	1.35e-05	54	0.106936	2.8e-05	50	0.0757	0.000327	50	-291.258	75.5864	2.36e-117	-335.968	52.7554	7.69e-90	8.93e-116	2.26e-88	2.43632
ENSG00000131187	F12	coagulation factor XII [Source:HGNC Symbol;Acc:HGNC:3530]	10	14	0.584419	0.0154708	26	0.0782426	0.00201279	27	-0.0391	0.00338955	18	-0.102205	0.000103	18	22.2782	37.7651	1.26e-23	20.1419	29.8693	3.11e-19	2.01e-22	4.52e-18	2.43902
ENSG00000146909	NOM1	nucleolar protein with MIF4G domain 1 [Source:HGNC Symbol;Acc:HGNC:13244]	5	4	-0.0184126	0.040028	6	0.211087	0.00196432	8		0	0		0	0									2.44186
ENSG00000254087	LYN	LYN proto-oncogene, Src family tyrosine kinase [Source:HGNC Symbol;Acc:HGNC:6735]	6	12	-0.194342	1.45e-06	24	-0.07826	0.0042529	24	0.0465	0.000916	20	0.0324	0.000387	20	-35.5623	19.0501	3.47e-19	-7.88974	27.8966	6.97e-09	5.15e-18	8.2e-08	2.44399
ENSG00000146950	SHROOM2	shroom family member 2 [Source:HGNC Symbol;Acc:HGNC:630]	6	10	-0.0273307	0.000305	20	0.203484	0.00910758	20	-0.0541	0.000106	20	0.108668	9.28e-05	20	5.90365	30.7564	8.31e-07	4.42072	19.387	0.000141	9.62e-06	0.00149	2.44444
ENSG00000113615	SEC24A	SEC24 homolog A, COPII coat complex component [Source:HGNC Symbol;Acc:HGNC:10703]	14	34	0.2582	0.0024338	67	-0.0396449	3.72e-06	67	-0.0301	0.000414	60	-0.0358	0.000354	60	43.8544	89.8066	9.75e-63	-1.56234	60.1115	0.0617	2.45e-61	0.595464	2.44698
ENSG00000105223	PLD3	phospholipase D family member 3 [Source:HGNC Symbol;Acc:HGNC:17158]	15	29	0.835606	0.000191	58	0.115489	2.4e-05	58	-0.063	2.93e-05	54	-0.0563	2.8e-05	54	459.227	75.1909	1.07e-131	177.939	107.565	5.29e-135	4.4e-130	2.09e-133	2.44898
ENSG00000159256	MORC3	MORC family CW-type zinc finger 3 [Source:HGNC Symbol;Acc:HGNC:23572]	2	4	-0.419925	1.79e-05	8	0.160248	0.000259	8	0.073	5.07e-05	8	0.059	4.91e-05	8	-168.351	11.3905	5.27e-21	16.3163	9.55963	1.34e-08	8.06e-20	1.57e-07	2.44941
ENSG00000078747	ITCH	itchy E3 ubiquitin protein ligase [Source:HGNC Symbol;Acc:HGNC:13890]	15	21	0.282004	0.00072	39	0.195709	0.00453106	41	0.0691	0.00470355	30	0.00915	0.00371442	30	16.0804	35.8478	2.85e-18	12.1872	65.8427	7.75e-19	4.16e-17	1.12e-17	2.45239
ENSG00000198522	GPN1	GPN-loop GTPase 1 [Source:HGNC Symbol;Acc:HGNC:17030]	4	4	-0.0603414	0.112201	8	0.0131173	0.0842353	8		0	4		0	4		7			7				2.4609
ENSG00000130304	SLC27A1	solute carrier family 27 member 1 [Source:HGNC Symbol;Acc:HGNC:10995]	5	5	-0.00551116	0.851697	10	0.620918	0.236365	10	-0.0533	0.00158238	8	0.0244	0.00343816	8	0.163473	9.04179	0.436871	3.84521	9.3263	0.00184	1	0.0188	2.46253
ENSG00000183742	MACC1	MET transcriptional regulator MACC1 [Source:HGNC Symbol;Acc:HGNC:30215]	4	6	-0.741704	1.67e-05	12	1.10224	0.0338636	12	-0.523278	0.00265434	12	0.0347	0.0118389	12	-14.6405	11.1383	6.34e-09	17.2984	17.8537	6.71e-13	7.75e-08	8.68e-12	2.46479
ENSG00000185567	AHNAK2	AHNAK nucleoprotein 2 [Source:HGNC Symbol;Acc:HGNC:20125]	15	216	0.0172913	0.000191	425	-0.0707691	0.0050964	432	-0.0119	0.00109849	350	-0.0666	0.00179668	350	15.4138	448.352	1.28e-43	-1.01166	719.461	0.156019	2.65e-42	1	2.46632
ENSG00000147862	NFIB	nuclear factor I B [Source:HGNC Symbol;Acc:HGNC:7785]	2	2	-0.368732	1.29e-06	4	-0.0606125	0.00128691	4		0	0		0	0									2.46637
ENSG00000144824	PHLDB2	pleckstrin homology like domain family B member 2 [Source:HGNC Symbol;Acc:HGNC:29573]	2	6	-0.639341	0.122847	12	0.334618	0.251522	12	0.0443	0.00155991	12	-0.500019	0.0032056	12	-6.71397	11.2793	1.46e-05	5.72863	11.2803	6.01e-05	0.000164	0.000641	2.47021
ENSG00000144791	LIMD1	LIM domains containing 1 [Source:HGNC Symbol;Acc:HGNC:6612]	11	12	1.26911	0.0107797	22	-0.698857	0.00317815	23	0.123423	0.0042796	18	-0.121204	0.0140916	18	42.4695	35.8865	1.4e-32	-19.0338	22.9777	7.25e-16	2.54e-31	9.93e-15	2.47375
ENSG00000085760	MTIF2	mitochondrial translational initiation factor 2 [Source:HGNC Symbol;Acc:HGNC:7441]	14	39	0.0984346	0.000736	76	-0.132591	0.00259287	78	0.0118	0.000945	62	0.0387	0.000769	62	17.3596	122.802	3.76e-35	-25.3525	123.475	4.44e-51	7.06e-34	9.63e-50	2.47593
ENSG00000214814	FER1L6	fer-1 like family member 6 [Source:HGNC Symbol;Acc:HGNC:28065]	10	29	-0.200448	0.0110766	57	-1.06965	0.0200424	57	0.05	0.000721	36	0.0719	0.000711	36	-17.1072	67.0019	1.91e-26	-59.2363	62.1551	1.07e-56	3.2e-25	2.45e-55	2.47711
ENSG00000137942	FNBP1L	formin binding protein 1 like [Source:HGNC Symbol;Acc:HGNC:20851]	15	34	0.827436	0.00579206	64	-0.109569	0.00472831	67	-0.00353	0.00246184	42	0.0211	0.00189628	42	68.0491	103.999	2.33e-88	-12.1466	106.978	3.68e-22	7.15e-87	5.64e-21	2.47934
ENSG00000062650	WAPL	WAPL cohesin release factor [Source:HGNC Symbol;Acc:HGNC:23293]	9	16	0.479796	0.0225932	30	0.603647	0.0126269	31	-0.00872	0.00136131	24	-0.0457	0.00190621	24	17.1666	33.2947	2.09e-18	29.4307	40.8162	2.08e-29	3.06e-17	3.49e-28	2.48204
ENSG00000213341	CHUK	component of inhibitor of nuclear factor kappa B kinase complex [Source:HGNC Symbol;Acc:HGNC:1974]	2	3	-0.10284	0.0209487	6	-0.0985425	0.0197168	6	0.00183	0.000293	6	-0.0578	0.00478547	6	-1.75918	5.13967	0.0686	-0.637082	7.29208	0.271774	0.668117	1	2.48322
ENSG00000169814	BTD	biotinidase [Source:HGNC Symbol;Acc:HGNC:1122]	10	13	0.232401	0.0400961	25	-0.691193	0.00659892	25	0.0217	0.000739	20	0.0011	0.00128159	20	5.20043	25.1021	1.1e-05	-38.2236	34.4989	3.95e-30	0.000123	6.69e-29	2.48566
ENSG00000005844	ITGAL	integrin subunit alpha L [Source:HGNC Symbol;Acc:HGNC:6148]	6	9	0.83418	0.00106984	18	0.0357353	8.74e-05	18	0.117883	1.6e-05	16	0.11714	1.61e-05	16	92.1396	17.5713	2.42e-25	-33.6353	23.6184	9.21e-22	3.96e-24	1.4e-20	2.48572
ENSG00000149187	CELF1	CUGBP Elav-like family member 1 [Source:HGNC Symbol;Acc:HGNC:2549]	9	16	1.02474	0.000443	32	1.17384	0.00107071	32	0.109261	0.000384	32	0.107931	0.000397	32	180.033	61.6863	5.88e-86	157.392	51.2084	9.64e-71	1.77e-84	2.46e-69	2.48963
ENSG00000152778	IFIT5	interferon induced protein with tetratricopeptide repeats 5 [Source:HGNC Symbol;Acc:HGNC:13328]	7	11	-0.305203	0.024098	22	0.312106	0.0303819	22	0.00945	0.00206441	20	0.0441	0.00195898	20	-9.0887	24.8999	1.1e-09	6.96845	23.9514	1.68e-07	1.36e-08	1.91e-06	2.48963
ENSG00000104738	MCM4	minichromosome maintenance complex component 4 [Source:HGNC Symbol;Acc:HGNC:6947]	18	66	0.90213	0.00182065	129	1.44371	0.000903	132	0.0255	0.000246	114	0.03	0.000215	114	217.31	165.804	7.54e-206	478.708	195.834	9.63e-303	4.68e-204	8.83e-301	2.49326
ENSG00000006025	OSBPL7	oxysterol binding protein like 7 [Source:HGNC Symbol;Acc:HGNC:16387]	1	2	-0.153307	0.0938477	4	-0.953254	0.226049	4	-0.0667	0.0181218	4	-0.211736	0.00310559	4	-0.517578	4.11694	0.315662	-3.09804	3.08242	0.0257	1	0.253138	2.49406
ENSG00000100979	PLTP	phospholipid transfer protein [Source:HGNC Symbol;Acc:HGNC:9093]	10	10	-0.450384	0.0320161	19	-0.865949	0.000859	19	0.0675	0.00369031	14	0.0633	0.00566311	14	-11.7329	23.2831	1.48e-11	-43.8174	15.924	2.48e-18	1.9e-10	3.56e-17	2.49433
ENSG00000090686	USP48	ubiquitin specific peptidase 48 [Source:HGNC Symbol;Acc:HGNC:18533]	12	11	0.25292	0.00339012	21	-0.0153626	0.00324764	22	-0.02	0.000156	14	-0.418036	1.51e-06	14	20.7791	22.684	1.46e-16	33.13	21.0308	6.17e-20	2.07e-15	9.05e-19	2.4952
ENSG00000166477	LEO1	LEO1 homolog, Paf1/RNA polymerase II complex component [Source:HGNC Symbol;Acc:HGNC:30401]	3	6	0.341072	0.000554	12	0.605167	0.00337214	12	0.0419	0.000328	12	0.036	0.000339	12	34.8974	20.6454	3.86e-20	32.3669	13.1898	2.94e-14	5.81e-19	3.92e-13	2.49903
ENSG00000135506	OS9	OS9 endoplasmic reticulum lectin [Source:HGNC Symbol;Acc:HGNC:16994]	8	9	0.706763	0.0152541	16	0.405247	0.00378475	17	0.0629	0.000229	14	-0.0383	4.77e-06	14	20.6754	15.5136	5.18e-13	29.7023	16.049	9.3e-16	6.9e-12	1.27e-14	2.5
ENSG00000133422	MORC2	MORC family CW-type zinc finger 2 [Source:HGNC Symbol;Acc:HGNC:23573]	5	7	2.10114	0.134309	14	0.577111	0.000904	14	0.142522	0.00352343	8	-0.253566	0.000692	8	19.5531	14.1656	5.97e-12	67.5755	16.4251	7.99e-22	7.78e-11	1.21e-20	2.50256
ENSG00000182134	TDRKH	tudor and KH domain containing [Source:HGNC Symbol;Acc:HGNC:11713]	4	12	0.254742	0.0414948	24	0.437448	0.0119812	24	-0.024	0.000482	20	-0.228581	0.0407874	20	6.658	23.64	3.73e-07	13.219	28.052	7.14e-14	4.37e-06	9.43e-13	2.5045
ENSG00000182580	EPHB3	EPH receptor B3 [Source:HGNC Symbol;Acc:HGNC:3394]	7	11	0.102088	0.01652	22	0.478441	0.0169756	22	0.031	1.23e-05	22	0.0326	1.27e-05	22	2.59382	21.0313	0.00847	16.0456	21.0315	1.42e-13	0.0855	1.86e-12	2.50501
ENSG00000160208	RRP1B	ribosomal RNA processing 1B [Source:HGNC Symbol;Acc:HGNC:23818]	11	8	0.81716	0.0483875	15	0.788968	0.0178883	16		0	4		0	4		14			15				2.5066
ENSG00000123338	NCKAP1L	NCK associated protein 1 like [Source:HGNC Symbol;Acc:HGNC:4862]	8	12	1.07031	0.00690076	24	0.305596	0.0141925	24	0.0734	0.00256655	22	0.00489	1.83e-05	22	49.585	38.5072	8.37e-37	12.3569	23.0648	5.91e-12	1.6e-35	7.5e-11	2.50696
ENSG00000119392	GLE1	GLE1 RNA export mediator [Source:HGNC Symbol;Acc:HGNC:4315]	2	2	1.15824	0.105901	4	1.02493	0.116759	4		0	0		0	0									2.5076
ENSG00000163558	PRKCI	protein kinase C iota [Source:HGNC Symbol;Acc:HGNC:9404]	3	5	0.451356	0.0172684	10	0.144686	0.00806654	10	-0.119604	0.00190784	10	-0.151884	0.00332423	10	13.0384	10.9647	2.55e-08	8.78721	15.3409	1.12e-07	3.07e-07	1.28e-06	2.51678
ENSG00000276043	UHRF1	ubiquitin like with PHD and ring finger domains 1 [Source:HGNC Symbol;Acc:HGNC:12556]	4	6	0.635238	0.012303	12	0.763018	0.0316082	12	-0.0414	0.000383	8	-0.0477	0.000725	8	20.654	12.0103	4.72e-11	15.5324	11.7485	1.72e-09	6.02e-10	2.06e-08	2.52207
ENSG00000079691	CARMIL1	capping protein regulator and myosin 1 linker 1 [Source:HGNC Symbol;Acc:HGNC:21581]	12	36	0.404147	0.00434913	68	-0.188686	0.000699	71	-0.0228	0.000472	48	-0.304346	1.78e-05	48	49.7071	86.2777	1.4e-65	36.1847	75.218	1.25e-49	3.58e-64	2.68e-48	2.5233
ENSG00000088827	SIGLEC1	sialic acid binding Ig like lectin 1 [Source:HGNC Symbol;Acc:HGNC:11127]	2	4	0.409488	0.000676	8	0.401598	0.0149115	8	-0.0685	0.000189	8	-0.120353	0.000508	8	45.9791	10.6283	7.1e-14	11.8887	7.47671	2.01e-06	9.62e-13	2.23e-05	2.52339
ENSG00000151693	ASAP2	ArfGAP with SH3 domain, ankyrin repeat and PH domain 2 [Source:HGNC Symbol;Acc:HGNC:2721]	5	9	-0.083629	0.00878841	18	-0.0105035	0.0173334	18	-0.0501	0.00390905	16	-0.103079	0.00139524	16	-1.23899	29.8105	0.112509	2.85672	20.0321	0.00487	1	0.0489	2.52366
ENSG00000075975	MKRN2	makorin ring finger protein 2 [Source:HGNC Symbol;Acc:HGNC:7113]	5	5	-0.0889229	0.00642249	10	-0.656154	0.111976	10	0.00995	0.00104928	8	0.0176	0.000974	8	-3.55529	12.3871	0.00189	-6.33294	9.19528	6.17e-05	0.0196	0.000658	2.52404
ENSG00000135521	LTV1	LTV1 ribosome biogenesis factor [Source:HGNC Symbol;Acc:HGNC:21173]	3	4	0.570861	0.608422	8	-0.102167	0.0224264	8	0.229345	0.000336	8	-0.116567	0.0106595	8	1.23804	7.00774	0.127784	0.223919	12.4281	0.41323	1	1	2.52632
ENSG00000162396	PARS2	prolyl-tRNA synthetase 2, mitochondrial [Source:HGNC Symbol;Acc:HGNC:30563]	12	18	0.0949752	0.000465	36	-0.303204	0.00174162	36	0.0448	0.00241435	36	0.0502	0.000263	36	5.61181	48.0069	4.88e-07	-47.3607	45.326	1.5e-40	5.69e-06	2.88e-39	2.52632
ENSG00000106665	CLIP2	CAP-Gly domain containing linker protein 2 [Source:HGNC Symbol;Acc:HGNC:2586]	7	17	0.284501	0.000103	34	0.29348	0.0157862	34	0.036	0.00158103	32	-0.0106	0.00181209	32	34.319	34.7993	1e-28	13.3235	40.893	9.07e-17	1.73e-27	1.26e-15	2.52869
ENSG00000062598	ELMO2	engulfment and cell motility 2 [Source:HGNC Symbol;Acc:HGNC:17233]	4	5	0.779538	0.0255619	10	0.724633	0.0560057	10	0.0129	0.00061	6	0.0147	0.000589	6	14.8701	9.70305	2.67e-08	9.40392	9.31318	2.33e-06	3.21e-07	2.59e-05	2.52878
ENSG00000162302	RPS6KA4	ribosomal protein S6 kinase A4 [Source:HGNC Symbol;Acc:HGNC:10433]	9	9	0.449981	0.0120024	16	0.442679	0.0214511	17	-0.00902	1.51e-05	12	0.0412	0.000171	12	16.7445	15.0503	1.93e-11	11.2394	16.3603	2.07e-09	2.48e-10	2.48e-08	2.52955
ENSG00000133138	TBC1D8B	TBC1 domain family member 8B [Source:HGNC Symbol;Acc:HGNC:24715]	2	4	-0.354793	0.183877	8	-0.395901	0.0938731	8	0.028	0.00149854	8	0.0693	0.0023781	8	-2.51492	7.11409	0.0198	-4.24103	7.35444	0.00171	0.196697	0.0175	2.53165
ENSG00000135677	GNS	glucosamine (N-acetyl)-6-sulfatase [Source:HGNC Symbol;Acc:HGNC:4422]	10	20	0.258845	0.0113638	40	0.346664	0.00532263	40	-0.00506	0.000593	34	-0.0428	0.000892	34	15.1974	43.7426	2.3e-19	30.8585	53.4344	4.92e-36	3.42e-18	8.94e-35	2.53229
ENSG00000168434	COG7	component of oligomeric golgi complex 7 [Source:HGNC Symbol;Acc:HGNC:18622]	5	9	0.136149	0.0346073	18	-0.12843	0.0118999	18	-0.0264	0.000405	16	-0.00274	0.000182	16	3.68242	17.4474	0.00089	-4.84699	17.5848	6.89e-05	0.00935	0.000734	2.53247
ENSG00000160703	NLRX1	NLR family member X1 [Source:HGNC Symbol;Acc:HGNC:29890]	7	22	-0.634512	0.00595059	44	-0.214482	0.00857638	44	0.0129	0.000753	38	-0.0411	0.000851	38	-51.9929	55.1479	7.6e-49	-11.761	52.6462	1.19e-16	1.66e-47	1.65e-15	2.5337
ENSG00000156049	GNA14	G protein subunit alpha 14 [Source:HGNC Symbol;Acc:HGNC:4382]	1	4	0.0931887	0.059238	8	-0.484978	0.0294821	8	-0.0117	0.00889767	8	0.0554	0.00912851	8	1.13657	9.05643	0.142449	-7.77846	10.9556	4.37e-06	1	4.82e-05	2.53521
ENSG00000167930	FAM234A	family with sequence similarity 234 member A [Source:HGNC Symbol;Acc:HGNC:14163]	2	3	0.503544	0.0196423	6	0.134562	0.00871214	6	0.168289	0.000654	6	-0.0236	0.00468218	6	5.76431	5.33235	0.00089	3.34816	9.16991	0.00416	0.00936	0.042	2.53623
ENSG00000127481	UBR4	ubiquitin protein ligase E3 component n-recognin 4 [Source:HGNC Symbol;Acc:HGNC:30313]	16	125	0.2348	0.00134833	242	0.236005	0.00292352	249	0.0727	9.02e-05	198	0.0566	0.000101	198	66.0155	279.753	6.4e-173	51.2418	269.399	3.13e-141	3.36e-171	1.29e-139	2.53653
ENSG00000103091	WDR59	WD repeat domain 59 [Source:HGNC Symbol;Acc:HGNC:25706]	9	10	0.326128	0.000265	20	1.62346	0.0670971	20	-0.000987	0.00229409	18	0.0354	0.00190628	18	27.5787	20.5167	5.38e-18	26.9951	20.196	1.27e-17	7.79e-17	1.8e-16	2.53679
ENSG00000124486	USP9X	ubiquitin specific peptidase 9 X-linked [Source:HGNC Symbol;Acc:HGNC:12632]	14	68	-0.0448794	0.00133563	134	-0.0778368	0.00295125	136	0.0282	0.00095	108	0.0128	0.000721	108	-16.8758	239.489	6.24e-43	-17.0239	206.191	1.81e-41	1.28e-41	3.51e-40	2.53711
ENSG00000184967	NOC4L	nucleolar complex associated 4 homolog [Source:HGNC Symbol;Acc:HGNC:28461]	4	5	0.420837	0.0467129	10	0.959861	0.182334	10	-0.000488	0.000141	10	0.0751	0.000644	10	6.15524	9.05432	8.18e-05	6.54069	9.06356	5.15e-05	0.000892	0.00055	2.53876
ENSG00000173546	CSPG4	chondroitin sulfate proteoglycan 4 [Source:HGNC Symbol;Acc:HGNC:2466]	12	55	0.192388	0.00296712	108	-0.0512855	3.05e-06	110	-0.00521	0.00187536	92	-0.0638	0.00179933	92	28.5638	197.101	2.74e-72	2.81684	91.2582	0.00297	7.48e-71	0.0301	2.54091
ENSG00000130816	DNMT1	DNA methyltransferase 1 [Source:HGNC Symbol;Acc:HGNC:2976]	15	29	0.272527	0.000548	56	1.11336	0.000327	58	0.165491	0.000237	42	-0.0621	0.00111103	42	27.2467	94.553	7.34e-47	207.494	58.4396	8.26e-86	1.58e-45	2.37e-84	2.54206
ENSG00000123064	DDX54	DEAD-box helicase 54 [Source:HGNC Symbol;Acc:HGNC:20084]	10	10	0.494859	0.0193108	19	0.958873	0.0516837	19	0.0533	0.00101052	12	0.0627	0.00115336	12	13.3112	20.8719	5.75e-12	16.8871	19.2551	2.65e-13	7.49e-11	3.46e-12	2.54737
ENSG00000107949	BCCIP	BRCA2 and CDKN1A interacting protein [Source:HGNC Symbol;Acc:HGNC:978]	4	9	0.854273	0.00792672	18	0.864309	0.00285357	18	-0.0289	0.000119	18	-0.0359	2.7e-05	18	41.7724	17.5097	2.76e-19	71.1588	17.3217	4.04e-23	4.09e-18	6.26e-22	2.54777
ENSG00000101384	JAG1	jagged canonical Notch ligand 1 [Source:HGNC Symbol;Acc:HGNC:6188]	5	5	0.490635	0.000115	10	0.623643	0.0249974	10		0	6		0	6		9			9				2.54802
ENSG00000101986	ABCD1	ATP binding cassette subfamily D member 1 [Source:HGNC Symbol;Acc:HGNC:61]	4	4	1.47311	0.114422	6	1.20443	0.111672	7	0.137182	9.27e-05	4	0.13632	9.35e-05	4	9.66811	5.01215	9.91e-05	8.45039	6.01757	7.38e-05	0.00108	0.000785	2.55034
ENSG00000070061	ELP1	elongator complex protein 1 [Source:HGNC Symbol;Acc:HGNC:5959]	10	23	1.02096	0.000516	46	0.483693	0.000134	46	0.0964	0.000134	42	0.0102	0.00180194	42	243.696	68.151	2.99e-102	69.9452	46.5773	3.95e-49	1.03e-100	8.41e-48	2.55255
ENSG00000174740	PABPC5	poly(A) binding protein cytoplasmic 5 [Source:HGNC Symbol;Acc:HGNC:13629]	1	2	0.337094	0.000357	4	-0.277271	0.0935017	4	0.0223	0.00212076	4	0.00154	0.00160586	4	12.6485	3.98164	0.000116	-1.80816	3.10302	0.0826	0.00125	0.793068	2.55416
ENSG00000074603	DPP8	dipeptidyl peptidase 8 [Source:HGNC Symbol;Acc:HGNC:16490]	1	2	0.163046	0.0958606	4	-0.790257	0.00232386	4	0.0886	0.000146	4	0.0906	0.000147	4	0.480667	3.00917	0.331768	-35.4396	3.37901	9.14e-06	1	9.98e-05	2.55754
ENSG00000112186	CAP2	cyclase associated actin cytoskeleton regulatory protein 2 [Source:HGNC Symbol;Acc:HGNC:20039]	10	32	-0.393768	0.0142185	62	0.225934	0.00357898	63	0.0725	0.00167665	48	-0.07	0.00203773	48	-28.6833	78.6299	1.06e-43	29.7028	108.995	2.27e-54	2.2e-42	5.06e-53	2.5634
ENSG00000071553	ATP6AP1	ATPase H+ transporting accessory protein 1 [Source:HGNC Symbol;Acc:HGNC:868]	5	8	-0.170337	0.00216285	16	0.111954	0.00108708	16	0.0509	0.00214193	16	0.0541	0.00108522	16	-13.4894	29.9993	1.42e-14	4.9644	30	1.29e-05	1.96e-13	0.00014	2.5641
ENSG00000167080	B4GALNT2	beta-1,4-N-acetyl-galactosaminyltransferase 2 [Source:HGNC Symbol;Acc:HGNC:24136]	2	4	-0.187796	0.0982554	8	0.391897	0.374839	8	0.51807	0.125966	8	0.340854	0.0114636	8	-4.21627	13.7894	0.000445	0.23228	7.42776	0.411296	0.00473	1	2.56917
ENSG00000150990	DHX37	DEAH-box helicase 37 [Source:HGNC Symbol;Acc:HGNC:17210]	2	4	-0.173313	0.0129065	8	0.2725	0.016	8	-0.0727	0.00584569	8	0.0142	0.00418702	8	-2.07837	12.2616	0.0297	5.14116	10.4288	0.000191	0.292651	0.00201	2.57014
ENSG00000003147	ICA1	islet cell autoantigen 1 [Source:HGNC Symbol;Acc:HGNC:5343]	7	7	0.1466	0.140371	13	-0.348845	0.0556596	13	0.0143	0.000349	10	-0.267911	0.000169	10	1.27128	12.0776	0.113783	-1.23446	12.0949	0.120239	1	1	2.57143
ENSG00000146826	MAP11	microtubule associated protein 11 [Source:HGNC Symbol;Acc:HGNC:25604]	2	3	-0.224662	0.0124536	6	-0.996255	0.0949477	6	0.139118	0.000988	6	0.124968	0.000935	6	-7.68572	5.78861	0.000151	-8.86946	5.0985	0.000137	0.00163	0.00145	2.57235
ENSG00000076924	XAB2	XPA binding protein 2 [Source:HGNC Symbol;Acc:HGNC:14089]	10	26	0.181535	0.0149655	50	0.266981	0.0133953	51	-0.0995	0.000575	44	-0.106272	0.000857	44	15.9035	53.2583	3.53e-22	22.2216	57.3256	3.72e-30	5.51e-21	6.3e-29	2.5731
ENSG00000081019	RSBN1	round spermatid basic protein 1 [Source:HGNC Symbol;Acc:HGNC:25642]	7	8	-0.217063	0.000179	14	0.147077	0.0063897	16	-0.156376	2.76e-05	8	-0.15786	2.79e-05	8	-15.0509	18.4533	4.12e-12	15.1928	15.2611	6.32e-11	5.39e-11	7.83e-10	2.57314
ENSG00000168743	NPNT	nephronectin [Source:HGNC Symbol;Acc:HGNC:27405]	9	10	0.00871486	0.00922067	18	0.303203	0.015999	19	-0.0976	0.00327211	12	0.00215	0.000396	12	3.79341	27.7594	0.000368	10.1773	19.3884	1.61e-09	0.00393	1.94e-08	2.5751
ENSG00000114316	USP4	ubiquitin specific peptidase 4 [Source:HGNC Symbol;Acc:HGNC:12627]	7	12	-0.0402745	0.00736744	24	0.0145134	0.000911	24	0.0429	0.00140701	20	0.0471	0.00200926	20	-4.28401	32.6727	7.58e-05	-2.76886	32.2708	0.00462	0.000828	0.0465	2.57649
ENSG00000113448	PDE4D	phosphodiesterase 4D [Source:HGNC Symbol;Acc:HGNC:8783]	2	3	-0.429354	0.139511	6	-0.710417	0.109592	6	-0.0309	0.00657066	6	-0.0579	0.00290177	6	-2.55361	5.46994	0.0235	-4.76566	5.26459	0.0022	0.232878	0.0224	2.57732
ENSG00000124469	CEACAM8	CEA cell adhesion molecule 8 [Source:HGNC Symbol;Acc:HGNC:1820]	3	8	1.30999	0.118055	16	1.36907	0.183716	16	0.170889	0.0207899	16	0.213093	0.0182929	16	12.2281	20.1242	4.49e-11	10.2878	17.9578	2.95e-09	5.73e-10	3.51e-08	2.5788
ENSG00000177675	CD163L1	CD163 molecule like 1 [Source:HGNC Symbol;Acc:HGNC:30375]	7	9	-0.424926	0.0369416	14	-0.849938	0.00737449	17		0	8		0	8		13			16				2.58096
ENSG00000085831	TTC39A	tetratricopeptide repeat domain 39A [Source:HGNC Symbol;Acc:HGNC:18657]	8	9	0.078698	0.00289449	16	0.684362	0.00204185	17	0.0484	0.000456	12	0.321151	2.23e-05	12	2.04549	20.7123	0.0269	32.8883	16.4927	8.97e-17	0.26556	1.24e-15	2.58176
ENSG00000080802	CNOT4	CCR4-NOT transcription complex subunit 4 [Source:HGNC Symbol;Acc:HGNC:7880]	3	3	0.648254	0.00428257	6	0.174714	0.163665	6	0.011	0.00502872	4	-0.00666	0.0047045	4	14.3543	6.17855	2.81e-06	1.07526	5.42366	0.163874	3.2e-05	1	2.58216
ENSG00000198730	CTR9	CTR9 homolog, Paf1/RNA polymerase II complex component [Source:HGNC Symbol;Acc:HGNC:16850]	9	18	0.863873	0.00969384	34	0.938508	0.00982747	35	0.0428	0.000861	28	0.0275	0.000981	28	46.2021	39.9309	1.38e-36	51.263	42.1909	6.16e-40	2.64e-35	1.17e-38	2.58312
ENSG00000243725	TTC4	tetratricopeptide repeat domain 4 [Source:HGNC Symbol;Acc:HGNC:12394]	4	5	0.123933	0.013662	10	0.518267	0.0358775	10	0.032	0.000259	10	0.042	0.000307	10	2.46388	9.34064	0.0175	7.91825	9.15383	1.09e-05	0.174376	0.000119	2.58398
ENSG00000115504	EHBP1	EH domain binding protein 1 [Source:HGNC Symbol;Acc:HGNC:29144]	12	15	-0.427393	0.0113231	29	0.0839436	0.00438013	30	0.0738	0.000325	18	0.0872	0.000545	18	-24.7975	30.5425	4.27e-22	-0.245175	39.3784	0.403797	6.65e-21	1	2.58621
ENSG00000165006	UBAP1	ubiquitin associated protein 1 [Source:HGNC Symbol;Acc:HGNC:12461]	5	6	0.528432	0.249744	12	0.614242	0.0230268	12	0.026	0.000983	10	-0.203601	0.00553955	10	3.47431	11.1038	0.00257	16.4464	16.579	5.37e-12	0.0265	6.83e-11	2.58964
ENSG00000134900	TPP2	tripeptidyl peptidase 2 [Source:HGNC Symbol;Acc:HGNC:12016]	19	97	0.157114	6.9e-05	192	-0.113855	0.000303	194	0.131167	3.22e-05	174	0.12587	3.15e-05	174	35.1702	338.995	1.88e-115	-181.453	236.781	2.06e-256	7.03e-114	1.54e-254	2.58971
ENSG00000124507	PACSIN1	protein kinase C and casein kinase substrate in neurons 1 [Source:HGNC Symbol;Acc:HGNC:8570]	2	3	-0.182515	6.23e-05	6	-0.557725	0.311862	6	0.106261	0.000543	6	-0.117399	0.000543	6	-28.7617	6.13247	4.46e-08	-1.9297	5.01741	0.0557	5.33e-07	0.538558	2.59009
ENSG00000198763	MT-ND2	mitochondrially encoded NADH:ubiquinone oxidoreductase core subunit 2 [Source:HGNC Symbol;Acc:HGNC:7456]	7	13	-0.389413	0.00105663	26	-1.72292	0.00139321	26	0.0721	0.000164	26	-0.0211	2.6e-05	26	-67.3607	32.5613	7.67e-37	-230.339	25.933	9.05e-45	1.47e-35	1.84e-43	2.59366
ENSG00000159217	IGF2BP1	insulin like growth factor 2 mRNA binding protein 1 [Source:HGNC Symbol;Acc:HGNC:28866]	2	7	2.4399	0.442162	14	3.37693	1.19904	14	0.0102	0.00232921	14	0.0196	0.00212847	14	13.6361	13.137	1.96e-09	11.462	13.0462	1.74e-08	2.42e-08	2.03e-07	2.61053
ENSG00000142627	EPHA2	EPH receptor A2 [Source:HGNC Symbol;Acc:HGNC:3386]	11	21	-0.309207	0.00461986	40	0.254395	0.00880345	42	0.00117	0.000458	34	0.00105	0.000163	34	-27.3303	47.8607	3.71e-31	17.3019	42.8696	2.97e-21	6.62e-30	4.46e-20	2.6127
ENSG00000134247	PTGFRN	prostaglandin F2 receptor inhibitor [Source:HGNC Symbol;Acc:HGNC:9601]	20	76	-0.255535	0.000884	148	0.0211925	0.00162928	151	0.177317	0.00017	118	-0.00855	0.000273	118	-158.931	211.188	4.57e-222	8.21632	208.974	1.09e-14	3.14e-220	1.46e-13	2.61661
ENSG00000215251	FASTKD5	FAST kinase domains 5 [Source:HGNC Symbol;Acc:HGNC:25790]	3	9	0.776989	0.0100619	18	0.436131	0.00877349	18	0.0441	0.000934	18	-0.24819	3.45e-05	18	29.6519	20.1283	2.19e-18	30.9355	17.1337	8.88e-17	3.21e-17	1.23e-15	2.6178
ENSG00000143384	MCL1	MCL1 apoptosis regulator, BCL2 family member [Source:HGNC Symbol;Acc:HGNC:6943]	2	4	0.0154055	0.0895515	8	0.114147	0.00705059	8	0.065	0.00350019	8	-0.241655	0.0310953	8	-0.459751	7.54637	0.329324	5.15264	10.0192	0.000214	1	0.00224	2.61887
ENSG00000068097	HEATR6	HEAT repeat containing 6 [Source:HGNC Symbol;Acc:HGNC:24076]	2	3	0.020082	0.0258441	6	0.33116	0.0329291	6	-0.0025	0.000311	6	-0.0103	0.000333	6	0.342001	5.12048	0.372971	4.58645	5.10098	0.00281	1	0.0286	2.61927
ENSG00000132155	RAF1	Raf-1 proto-oncogene, serine/threonine kinase [Source:HGNC Symbol;Acc:HGNC:9829]	6	7	0.460812	0.0121151	14	1.76584	0.0321492	14	0.00628	4.44e-05	12	0.00739	5e-05	12	15.4182	13.1111	4.38e-10	36.6618	13.0472	7.55e-15	5.48e-09	1.02e-13	2.62346
ENSG00000154175	ABI3BP	ABI family member 3 binding protein [Source:HGNC Symbol;Acc:HGNC:17265]	9	19	0.0418338	0.000532	38	0.23652	0.00374073	38	-0.0316	3.49e-05	32	-0.0547	7.41e-05	32	18.9046	42.6832	1.16e-22	29.0162	38.7366	3.44e-28	1.82e-21	5.69e-27	2.62398
ENSG00000135596	MICAL1	microtubule associated monooxygenase, calponin and LIM domain containing 1 [Source:HGNC Symbol;Acc:HGNC:20619]	16	43	0.741286	7.31e-05	82	-0.359317	0.000196	85	0.0159	0.000427	70	0.128847	3.28e-07	70	274.199	88.994	2.34e-132	-320.796	84.3406	2.93e-132	9.68e-131	1.13e-130	2.62418
ENSG00000087053	MTMR2	myotubularin related protein 2 [Source:HGNC Symbol;Acc:HGNC:7450]	6	6	-0.167797	0.0229295	10	-0.393325	0.00201025	11	-0.000425	0.000287	8	0.00623	7.08e-05	8	-3.46828	9.28099	0.00337	-28.8652	10.9554	5.47e-12	0.0347	6.95e-11	2.62697
ENSG00000158270	COLEC12	collectin subfamily member 12 [Source:HGNC Symbol;Acc:HGNC:16016]	3	4	0.245673	0.0118502	8	-0.378508	0.0197496	8	-0.0103	0.000754	4	-0.0533	0.00135554	4	6.26334	8.57043	9.07e-05	-6.1368	8.67241	9.99e-05	0.000988	0.00106	2.62803
ENSG00000021776	AQR	aquarius intron-binding spliceosomal factor [Source:HGNC Symbol;Acc:HGNC:29513]	16	21	0.084931	0.0069035	39	0.410468	0.00146597	41	-0.0354	0.000633	30	-0.019	0.000442	30	8.54914	46.7269	2.05e-11	60.4456	64.622	6.79e-59	2.63e-10	1.58e-57	2.63158
ENSG00000152952	PLOD2	procollagen-lysine,2-oxoglutarate 5-dioxygenase 2 [Source:HGNC Symbol;Acc:HGNC:9082]	4	6	0.042095	0.0108304	12	0.780654	0.00282365	12	0.167321	1.08e-06	10	-0.117371	0.00559176	10	-4.16809	11.0026	0.000783	31.8601	15.8691	4.11e-16	0.00826	5.65e-15	2.63872
ENSG00000142347	MYO1F	myosin IF [Source:HGNC Symbol;Acc:HGNC:7600]	8	22	0.080184	0.0229223	44	0.468768	0.0125131	44	0.0374	0.00154338	42	0.0457	0.00128936	42	1.81161	49.0243	0.0381	23.8312	52.1473	5.29e-30	0.373982	8.95e-29	2.64117
ENSG00000196792	STRN3	striatin 3 [Source:HGNC Symbol;Acc:HGNC:15720]	5	9	-0.322399	0.00172112	18	-0.262662	0.000809	18	0.0879	7.12e-05	18	-0.0191	0.00187997	18	-41.1216	18.4035	7.18e-20	-19.9272	29.3471	6.65e-19	1.08e-18	9.63e-18	2.64357
ENSG00000185873	TMPRSS11B	transmembrane serine protease 11B [Source:HGNC Symbol;Acc:HGNC:25398]	5	6	0.0133033	0.0204217	12	1.04244	0.173266	12	0.0965	0.000904	12	-0.0453	0.000522	12	-1.97395	11.9722	0.036	9.03909	11.0663	9.61e-07	0.353533	1.08e-05	2.64423
ENSG00000144810	COL8A1	collagen type VIII alpha 1 chain [Source:HGNC Symbol;Acc:HGNC:2215]	14	15	-0.660233	0.00789149	28	0.865815	0.00579399	29	0.0663	0.000264	22	-0.170975	0.000224	22	-42.3816	29.2786	3.91e-28	71.547	30.8242	3.93e-36	6.71e-27	7.16e-35	2.65224
ENSG00000113441	LNPEP	leucyl and cystinyl aminopeptidase [Source:HGNC Symbol;Acc:HGNC:6656]	11	19	-1.29441	0.000543	37	0.402054	0.00265321	37	-0.0195	0.000847	32	-0.0381	0.00158558	32	-198.767	59.2043	1.22e-85	39.9726	66.2216	2.17e-48	3.67e-84	4.59e-47	2.65238
ENSG00000133056	PIK3C2B	phosphatidylinositol-4-phosphate 3-kinase catalytic subunit type 2 beta [Source:HGNC Symbol;Acc:HGNC:8972]	1	3	0.882469	0.0351581	6	0.341191	0.00490334	6	0.10177	0.00210983	6	0.0359	0.000182	6	9.90586	5.59795	4.65e-05	10.4878	5.37118	4.43e-05	0.000511	0.000474	2.65452
ENSG00000007952	NOX1	NADPH oxidase 1 [Source:HGNC Symbol;Acc:HGNC:7889]	1	2	-0.139205	0.00377597	4	0.159142	0.00976426	4	-0.304499	0.00126308	4	0.615443	0.0010337	4	4.65706	4.80506	0.00306	-8.78236	3.62816	0.000714	0.0316	0.00737	2.65957
ENSG00000030066	NUP160	nucleoporin 160 [Source:HGNC Symbol;Acc:HGNC:18017]	5	11	-0.0162906	2.52e-06	22	-0.382088	0.000904	22	-0.00293	9.5e-05	22	0.170337	6.85e-06	22	-6.34821	22.1155	1.06e-06	-85.8529	21.3181	7.21e-29	1.23e-05	1.2e-27	2.66362
ENSG00000162402	USP24	ubiquitin specific peptidase 24 [Source:HGNC Symbol;Acc:HGNC:12623]	9	22	0.204031	0.00197964	42	-0.043057	0.000356	44	-0.00323	0.00152641	30	-0.0368	0.0015914	30	20.9351	66.9675	2.14e-31	-0.804522	37.9362	0.213054	3.82e-30	1	2.66794
ENSG00000100417	PMM1	phosphomannomutase 1 [Source:HGNC Symbol;Acc:HGNC:9114]	5	4	-0.166818	0.00253523	6	0.478707	0.000136	8		0	0		0	0									2.67176
ENSG00000138448	ITGAV	integrin subunit alpha V [Source:HGNC Symbol;Acc:HGNC:6150]	12	71	-0.012075	0.0065984	140	0.364389	0.00331272	141	0.0352	0.00113589	120	0.0422	0.00127709	120	-6.28561	191.421	1.08e-09	55.1512	238.086	6.69e-138	1.34e-08	2.68e-136	2.6813
ENSG00000101158	NELFCD	negative elongation factor complex member C/D [Source:HGNC Symbol;Acc:HGNC:15934]	7	11	0.54106	0.0552184	22	0.502832	0.0770789	22	-0.0129	0.00358189	20	-0.0864	0.00767396	20	10.6826	23.9689	6.76e-11	9.45036	25.5133	4.07e-10	8.6e-10	4.96e-09	2.68463
ENSG00000144554	FANCD2	FA complementation group D2 [Source:HGNC Symbol;Acc:HGNC:3585]	1	5	0.238074	0.243941	10	0.399281	0.186626	10	-0.0197	0.00123504	10	-0.00875	0.0015818	10	1.64634	9.09113	0.0669	2.97419	9.15255	0.00766	0.651255	0.0765	2.6878
ENSG00000197976	AKAP17A	A-kinase anchoring protein 17A [Source:HGNC Symbol;Acc:HGNC:18783]	12	15	0.401457	0.0747182	28	0.916251	0.0611743	29	-0.180378	2.85e-06	16	-0.212223	0.0104264	16	11.2629	27.0036	5.21e-12	21.4758	40.7181	4e-24	6.8e-11	6.27e-23	2.69058
ENSG00000057252	SOAT1	sterol O-acyltransferase 1 [Source:HGNC Symbol;Acc:HGNC:11177]	11	13	0.863036	0.0190311	25	-0.460506	0.00876703	25	0.114363	0.00220425	20	0.165368	0.000658	20	25.3612	30.6412	1.99e-22	-31.9565	28.3987	4.12e-24	3.12e-21	6.46e-23	2.69166
ENSG00000198947	DMD	dystrophin [Source:HGNC Symbol;Acc:HGNC:2928]	19	131	-0.538084	0.0174579	261	-0.457486	0.0132066	262	0.0255	0.00142548	214	-0.0358	0.00220801	214	-65.7171	310.603	1.42e-184	-54.1161	360.287	2.18e-175	7.96e-183	1.1e-173	2.69388
ENSG00000163798	SLC4A1AP	solute carrier family 4 member 1 adaptor protein [Source:HGNC Symbol;Acc:HGNC:13813]	4	9	0.361869	0.0057869	18	0.0739982	0.000769	18	0.262668	9.93e-05	18	0.143028	0.00102014	18	5.4857	17.5834	1.78e-05	-6.92326	33.3451	3.1e-08	0.000199	3.59e-07	2.69542
ENSG00000136813	ECPAS	Ecm29 proteasome adaptor and scaffold [Source:HGNC Symbol;Acc:HGNC:29020]	19	76	0.15603	0.000114	150	0.286509	0.00386312	151	0.0418	0.000251	138	0.09	0.000291	138	71.1987	237.115	2.45e-162	37.3436	174.453	1.97e-85	1.22e-160	5.63e-84	2.69663
ENSG00000135040	NAA35	N-alpha-acetyltransferase 35, NatC auxiliary subunit [Source:HGNC Symbol;Acc:HGNC:24340]	2	4	-0.424879	0.00564876	8	0.242847	0.0405483	8	-0.026	0.00370872	8	-0.00367	0.00083	8	-11.6642	13.423	1.05e-08	3.42777	7.2863	0.00518	1.28e-07	0.052	2.70068
ENSG00000136108	CKAP2	cytoskeleton associated protein 2 [Source:HGNC Symbol;Acc:HGNC:1990]	1	2	0.000359	0.0155976	4	0.523439	0.0204252	4	-0.0399	0.00406745	4	-0.3843	0.0290224	4	0.573729	4.46502	0.296913	8.16428	5.82395	0.000106	1	0.00112	2.70118
ENSG00000135047	CTSL	cathepsin L [Source:HGNC Symbol;Acc:HGNC:2537]	3	3	-0.512947	5e-05	6	0.849741	0.261832	6	-0.0132	0.00567241	4	-0.0188	0.00158951	4	-13.2319	3.03532	0.000439	4.13877	5.09077	0.00433	0.00467	0.0437	2.7027
ENSG00000124535	WRNIP1	WRN helicase interacting protein 1 [Source:HGNC Symbol;Acc:HGNC:20876]	9	14	-0.474841	3.05e-07	26	0.403039	0.00693114	27	0.181768	1.04e-05	22	0.0562	7.13e-05	22	-943.055	22.0427	1.45e-52	21.5139	26.6551	1.12e-18	3.29e-51	1.62e-17	2.70677
ENSG00000099998	GGT5	gamma-glutamyltransferase 5 [Source:HGNC Symbol;Acc:HGNC:4260]	16	36	0.158399	0.0100699	71	0.197662	0.00219707	72	0.015	0.00165877	58	-0.0195	0.00315448	58	10.9815	96.2696	5.69e-19	23.5632	110.882	2.79e-45	8.4e-18	5.71e-44	2.70758
ENSG00000110400	NECTIN1	nectin cell adhesion molecule 1 [Source:HGNC Symbol;Acc:HGNC:9706]	3	5	-0.631057	0.013944	10	0.295038	0.00402747	10	0.0938	0.000396	10	0.00727	0.00111043	10	-19.1413	9.51142	3.24e-09	12.6955	13.6122	3.13e-09	3.98e-08	3.72e-08	2.70793
ENSG00000175224	ATG13	autophagy related 13 [Source:HGNC Symbol;Acc:HGNC:29091]	6	7	0.409756	3.66e-05	12	0.325179	0.00589614	13	0.167726	1.3e-05	10	-0.167396	0.0134554	10	116.16	18.3006	5.23e-28	11.613	14.8265	3.84e-09	8.97e-27	4.54e-08	2.70833
ENSG00000132670	PTPRA	protein tyrosine phosphatase receptor type A [Source:HGNC Symbol;Acc:HGNC:9664]	5	6	-0.559889	0.000339	12	0.169905	0.0203641	12	-0.0641	0.00115922	10	-0.18884	0.000446	10	-41.2827	13.2815	1.02e-15	8.59623	11.5763	1.15e-06	1.43e-14	1.29e-05	2.71122
ENSG00000140332	TLE3	TLE family member 3, transcriptional corepressor [Source:HGNC Symbol;Acc:HGNC:11839]	7	11	0.468061	0.0121102	22	1.13827	0.00792349	22	0.0961	2.65e-06	16	0.0959	2.64e-06	16	15.8504	21.0126	1.83e-13	54.9115	21.0192	1.73e-24	2.46e-12	2.72e-23	2.71244
ENSG00000085872	CHERP	calcium homeostasis endoplasmic reticulum protein [Source:HGNC Symbol;Acc:HGNC:16930]	6	19	0.0320653	3.21e-05	38	-0.212145	0.00112836	38	0.00363	8.66e-05	38	0.0596	8.7e-05	38	16.0842	61.1341	6.08e-24	-48.0557	42.6708	4.32e-39	9.76e-23	8.16e-38	2.71306
ENSG00000146376	ARHGAP18	Rho GTPase activating protein 18 [Source:HGNC Symbol;Acc:HGNC:21035]	13	35	0.656118	0.00278576	69	-0.563567	0.016605	69	0.0572	0.00187776	60	0.0157	0.00167582	60	70.7508	126.604	5.93e-104	-35.3488	83.4055	2.87e-52	2.05e-102	6.31e-51	2.71493
ENSG00000164327	RICTOR	RPTOR independent companion of MTOR complex 2 [Source:HGNC Symbol;Acc:HGNC:28611]	12	12	0.894812	0.012875	23	0.543685	0.0256655	24	-0.0534	0.000522	14	-0.0756	0.000546	14	38.8048	24.8419	4.7e-24	18.6009	24.649	2.55e-16	7.57e-23	3.52e-15	2.71519
ENSG00000083307	GRHL2	grainyhead like transcription factor 2 [Source:HGNC Symbol;Acc:HGNC:2799]	3	4	1.0245	0.603505	8	0.49308	0.0138624	8	-0.102115	0.00568399	6	-0.0733	0.0113837	6	4.07633	7.17533	0.00224	9.40111	11.4699	4.95e-07	0.0232	5.58e-06	2.72
ENSG00000017260	ATP2C1	ATPase secretory pathway Ca2+ transporting 1 [Source:HGNC Symbol;Acc:HGNC:13211]	12	21	0.0254818	0.00017	40	0.398371	0.00305338	42	0.146711	0.000255	28	0.086	0.000445	28	-33.1647	50.4742	3.09e-36	33.1853	56.7653	3.64e-39	5.89e-35	6.89e-38	2.72035
ENSG00000197081	IGF2R	insulin like growth factor 2 receptor [Source:HGNC Symbol;Acc:HGNC:5467]	14	132	0.14951	0.00048	260	-0.166203	0.00180728	264	0.0102	0.000274	218	0.0166	0.000258	218	79.0557	471.18	2.24e-274	-64.5129	349.021	2.47e-196	1.91e-272	1.39e-194	2.72983
ENSG00000126883	NUP214	nucleoporin 214 [Source:HGNC Symbol;Acc:HGNC:8064]	12	46	0.338552	0.00450806	90	0.368319	0.000574	92	0.0205	0.000874	74	-0.0271	0.00085	74	40.4224	127.305	8.66e-75	93.8878	140.592	5.09e-129	2.41e-73	1.92e-127	2.73124
ENSG00000186575	NF2	neurofibromin 2 [Source:HGNC Symbol;Acc:HGNC:7773]	7	10	-0.494423	0.00239585	20	-0.192553	0.0344911	20	-0.0718	0.00250976	18	-0.139247	0.00319419	18	-26.2494	35.3879	4.31e-25	-1.22227	22.841	0.117034	7.03e-24	1	2.73723
ENSG00000072415	MPP5	membrane palmitoylated protein 5 [Source:HGNC Symbol;Acc:HGNC:18669]	1	2	0.424723	0.0499338	4	-0.034082	0.0105344	4	0.11025	0.0326337	4	0.137694	0.00186153	4	2.18882	5.74767	0.0366	-3.08569	4.02815	0.0182	0.359482	0.17977	2.73739
ENSG00000144645	OSBPL10	oxysterol binding protein like 10 [Source:HGNC Symbol;Acc:HGNC:16395]	5	4	0.232566	0.114555	7	0.0865278	2.56e-05	7	-0.123901	0.00012	4	-0.160281	0.000165	4	2.78397	6.0219	0.0159	36.8495	3.54337	5.21e-06	0.158175	5.74e-05	2.73747
ENSG00000115464	USP34	ubiquitin specific peptidase 34 [Source:HGNC Symbol;Acc:HGNC:20066]	1	2	0.0916098	0.347166	4	0.314163	0.119957	4	-0.042	0.00343144	4	-0.181242	0.000169	4	0.451464	3.0593	0.340872	2.85873	3.00846	0.0322	1	0.315491	2.73861
ENSG00000197114	ZGPAT	zinc finger CCCH-type and G-patch domain containing [Source:HGNC Symbol;Acc:HGNC:15948]	2	3	0.21308	0.479602	6	0.567456	0.513158	6	-0.0109	0.001717	6	-0.137458	0.00132583	6	0.79079	5.0358	0.232331	2.40727	5.02584	0.0304	1	0.298112	2.73973
ENSG00000090989	EXOC1	exocyst complex component 1 [Source:HGNC Symbol;Acc:HGNC:30380]	9	34	0.180413	0.0105904	68	0.162091	0.00499982	68	0.0705	0.000377	62	0.0463	0.000935	62	8.64317	72.2118	4.72e-13	12.2988	92.999	1.65e-21	6.3e-12	2.48e-20	2.74049
ENSG00000157216	SSBP3	single stranded DNA binding protein 3 [Source:HGNC Symbol;Acc:HGNC:15674]	8	7	-0.460008	0.327709	12	-0.998527	0.851754	13	0.0955	0.00242359	8	0.0965	0.00226119	8	-3.34278	11.2432	0.00319	-4.26889	12.1034	0.000535	0.0328	0.00556	2.74374
ENSG00000148158	SNX30	sorting nexin family member 30 [Source:HGNC Symbol;Acc:HGNC:23685]	4	4	-0.163289	0.00353924	8	-0.22326	0.00166712	8	0.0362	0.000254	6	-0.139585	0.00256671	6	-9.05828	8.29835	6.96e-06	-3.31746	9.45521	0.0042	7.85e-05	0.0423	2.746
ENSG00000100982	PCIF1	PDX1 C-terminal inhibiting factor 1 [Source:HGNC Symbol;Acc:HGNC:16200]	7	11	0.428854	0.0104742	22	0.169665	0.0255927	22	0.0105	0.00320493	18	-0.177717	0.00591444	18	16.3563	33.8039	6.3e-18	8.99373	31.44	1.67e-10	9.12e-17	2.05e-09	2.75493
ENSG00000196236	XPNPEP3	X-prolyl aminopeptidase 3 [Source:HGNC Symbol;Acc:HGNC:28052]	7	15	0.0392992	0.00730203	30	-0.158142	0.00905552	30	-0.0804	0.000633	30	-0.0974	0.000104	30	7.35939	33.9913	7.88e-09	-3.47493	29.6668	0.000797	9.6e-08	0.00822	2.76134
ENSG00000106789	CORO2A	coronin 2A [Source:HGNC Symbol;Acc:HGNC:2255]	10	16	0.903427	0.0422191	30	0.672915	0.00950718	31	0.0754	0.00101289	18	0.0801	0.00115662	18	21.6445	31.2802	1.1e-20	30.7783	40.7327	3.96e-30	1.67e-19	6.71e-29	2.7619
ENSG00000062716	VMP1	vacuole membrane protein 1 [Source:HGNC Symbol;Acc:HGNC:29559]	2	2	1.68336	0.0425547	4	1.71525	0.128082	4		0	0		0	0									2.763
ENSG00000110013	SIAE	sialic acid acetylesterase [Source:HGNC Symbol;Acc:HGNC:18187]	6	13	0.118842	0.00625007	26	0.442242	0.0844631	26	0.035	0.00121263	18	0.0348	0.00127943	18	4.78192	36.7333	1.4e-05	7.07215	26.0876	8.07e-08	0.000157	9.28e-07	2.76639
ENSG00000107862	GBF1	golgi brefeldin A resistant guanine nucleotide exchange factor 1 [Source:HGNC Symbol;Acc:HGNC:4181]	15	65	0.312849	0.000753	130	-0.174677	0.000398	130	-0.0261	0.0002	120	-0.0251	0.000179	120	124.089	196.364	8.31e-189	-70.0671	226.987	4.87e-156	4.78e-187	2.21e-154	2.77031
ENSG00000181090	EHMT1	euchromatic histone lysine methyltransferase 1 [Source:HGNC Symbol;Acc:HGNC:24650]	6	5	0.429126	0.0866274	8	0.805778	0.0507296	9	-0.0506	0.000579	4	0.0372	0.00168238	4	4.5799	7.1853	0.00119	9.87479	9.10327	1.82e-06	0.0124	2.03e-05	2.77136
ENSG00000113649	TCERG1	transcription elongation regulator 1 [Source:HGNC Symbol;Acc:HGNC:15630]	13	43	0.237712	0.00236879	86	-0.0241774	0.000493	86	0.0435	0.000195	78	0.0632	0.000534	78	35.4259	100.231	8.6e-59	-24.628	158.945	1.97e-56	2.08e-57	4.48e-55	2.77778
ENSG00000108666	C17orf75	chromosome 17 open reading frame 75 [Source:HGNC Symbol;Acc:HGNC:30173]	9	20	0.00348201	0.00076	40	-0.147664	0.00144994	40	-0.638846	3.92e-07	40	0.149247	9.58e-05	40	147.342	39.0403	1.59e-55	-47.7621	44.1326	6.14e-40	3.71e-54	1.17e-38	2.77778
ENSG00000162627	SNX7	sorting nexin 7 [Source:HGNC Symbol;Acc:HGNC:14971]	7	7	0.591667	0.000659	14	0.0699049	0.000937	14		0	10		0	10		13			13				2.77778
ENSG00000117298	ECE1	endothelin converting enzyme 1 [Source:HGNC Symbol;Acc:HGNC:3146]	3	8	0.101898	0.00373242	16	0.0119579	0.00439483	16	0.0394	9.98e-05	16	0.0449	0.000133	16	4.03779	15.8015	0.000488	-1.95846	15.9074	0.034	0.00518	0.33223	2.7778
ENSG00000086062	B4GALT1	beta-1,4-galactosyltransferase 1 [Source:HGNC Symbol;Acc:HGNC:924]	9	17	0.348634	0.0207252	34	0.0911381	0.0411428	34	-0.00165	0.00168067	34	0.021	0.00158746	34	13.645	38.3172	1.36e-16	1.97877	35.5428	0.0278	1.94e-15	0.273274	2.7828
ENSG00000111731	C2CD5	C2 calcium dependent domain containing 5 [Source:HGNC Symbol;Acc:HGNC:29062]	15	24	-0.117458	0.00242194	47	0.105759	0.00817305	48	0.0229	0.00181581	36	-0.084	0.00130836	36	-13.8978	79.7289	2.63e-23	13.2017	65.2151	2.17e-20	4.17e-22	3.21e-19	2.78311
ENSG00000110002	VWA5A	von Willebrand factor A domain containing 5A [Source:HGNC Symbol;Acc:HGNC:6658]	12	40	0.854516	0.000418	80	0.162329	0.00911311	80	0.0325	0.000386	66	0.107126	3.68e-05	66	246.894	140.654	1.03e-187	5.15956	79.7728	8.84e-07	5.9e-186	9.93e-06	2.78422
ENSG00000082516	GEMIN5	gem nuclear organelle associated protein 5 [Source:HGNC Symbol;Acc:HGNC:20043]	8	20	0.0354871	0.00194033	39	0.253955	0.0102418	39	0.0534	0.000266	36	0.0996	0.000986	36	-2.37135	48.9679	0.0109	9.06342	45.8015	4.39e-12	0.10906	5.59e-11	2.78515
ENSG00000158290	CUL4B	cullin 4B [Source:HGNC Symbol;Acc:HGNC:2555]	14	30	0.227218	0.00630993	59	0.348213	0.00235468	60	0.028	0.000793	44	-0.0119	0.000645	44	17.824	76.2688	3.23e-29	49.0539	93.417	8.87e-69	5.6e-28	2.24e-67	2.78554
ENSG00000262655	SPON1	spondin 1 [Source:HGNC Symbol;Acc:HGNC:11252]	16	32	-0.547994	0.0123369	60	-0.256685	0.00426631	63	-0.0313	0.000398	46	-0.0477	0.000696	46	-35.2993	63.9175	6.15e-44	-22.9638	86.8295	5.98e-39	1.28e-42	1.13e-37	2.7881
ENSG00000102100	SLC35A2	solute carrier family 35 member A2 [Source:HGNC Symbol;Acc:HGNC:11022]	6	7	-0.336258	0.794907	14	-1.77083	0.853374	14	-0.305948	0.0332814	14	0.0145	0.00049	14	-0.124618	14.0867	0.451293	-7.22912	13.0149	3.31e-06	1	3.66e-05	2.78838
ENSG00000085832	EPS15	epidermal growth factor receptor pathway substrate 15 [Source:HGNC Symbol;Acc:HGNC:3419]	22	56	0.10138	0.00117054	109	0.276561	0.000533	111	0.0625	0.00162536	88	0.0894	0.00136306	88	7.19124	171.009	9.59e-12	41.5458	138.762	1.81e-80	1.24e-10	5e-79	2.79018
ENSG00000101596	SMCHD1	structural maintenance of chromosomes flexible hinge domain containing 1 [Source:HGNC Symbol;Acc:HGNC:29090]	7	20	0.555545	0.0120006	38	0.588796	0.012579	39	-0.000691	0.000462	36	-0.0408	0.000741	36	30.6836	39.996	1.03e-29	33.9884	42.8174	6.53e-33	1.79e-28	1.15e-31	2.79483
ENSG00000106266	SNX8	sorting nexin 8 [Source:HGNC Symbol;Acc:HGNC:14972]	4	4	0.442851	0.0155502	8	0.689056	0.0320046	8	-0.0569	0.000187	6	0.00771	0.000972	6	11.2466	7.22369	3.88e-06	10.5606	7.56113	4.29e-06	4.4e-05	4.73e-05	2.7957
ENSG00000130158	DOCK6	dedicator of cytokinesis 6 [Source:HGNC Symbol;Acc:HGNC:19189]	9	21	1.61229	0.000496	40	0.696534	0.000526	42	0.346715	9.32e-05	32	-0.00921	0.00175754	32	323.36	55.6126	4.75e-93	85.9357	44.9778	7.82e-52	1.52e-91	1.71e-50	2.80172
ENSG00000115216	NRBP1	nuclear receptor binding protein 1 [Source:HGNC Symbol;Acc:HGNC:7993]	18	25	-0.24113	0.00112831	49	0.18862	0.00026	50	-0.0389	0.000807	42	0.0664	0.000441	42	-31.1223	88.9877	6.51e-50	30.845	76.0521	4.8e-45	1.44e-48	9.79e-44	2.80374
ENSG00000124787	RPP40	ribonuclease P/MRP subunit p40 [Source:HGNC Symbol;Acc:HGNC:20992]	3	5	0.0514208	0.15246	10	0.416515	0.110238	10	0.0729	0.000399	10	0.103548	0.00121179	10	-0.173827	9.04707	0.432914	2.96455	9.19784	0.00774	1	0.0773	2.80374
ENSG00000116679	IVNS1ABP	influenza virus NS1A binding protein [Source:HGNC Symbol;Acc:HGNC:16951]	1	2	0.266808	0.00173491	4	0.329491	0.00522381	4	0.11968	0.000778	4	0.0137	0.000253	4	5.86943	5.24102	0.000868	8.53349	3.28987	0.00118	0.00912	0.0121	2.80374
ENSG00000059377	TBXAS1	thromboxane A synthase 1 [Source:HGNC Symbol;Acc:HGNC:11609]	12	17	0.873738	0.00647877	33	-0.132907	0.000246	33	0.0431	0.000636	28	0.0414	0.000788	28	56.1208	39.2151	2.24e-39	-29.2077	40.7908	2.87e-29	4.42e-38	4.81e-28	2.80899
ENSG00000185238	PRMT3	protein arginine methyltransferase 3 [Source:HGNC Symbol;Acc:HGNC:30163]	9	13	0.148217	0.0102832	26	0.24353	0.0289525	26	0.0031	0.00308972	24	0.0946	0.00100697	24	6.33778	39.3877	8.44e-08	4.38211	26.8779	8.07e-05	1e-06	0.000857	2.8108
ENSG00000088325	TPX2	TPX2 microtubule nucleation factor [Source:HGNC Symbol;Acc:HGNC:1249]	6	10	1.1419	0.00375247	18	1.65472	0.00161363	19	-0.047	0.000462	16	-0.0426	0.000477	16	77.1686	21.57	3.86e-28	158.434	28.6292	5.44e-44	6.62e-27	1.09e-42	2.81201
ENSG00000101126	ADNP	activity dependent neuroprotector homeobox [Source:HGNC Symbol;Acc:HGNC:15766]	10	22	0.337158	0.000871	40	0.498782	0.000819	43	-0.0265	0.000613	26	-0.0656	0.00035	26	54.0018	59.8204	9.2e-53	98.9696	66.5243	3.01e-74	2.09e-51	7.9e-73	2.81307
ENSG00000108819	PPP1R9B	protein phosphatase 1 regulatory subunit 9B [Source:HGNC Symbol;Acc:HGNC:9298]	6	15	0.695326	0.00873465	30	0.842549	0.000912	30	-0.0835	1.16e-05	26	0.0319	0.000892	26	45.61	29.0887	6.45e-29	100.793	53.0363	1.43e-62	1.12e-27	3.45e-61	2.81518
ENSG00000167721	TSR1	TSR1 ribosome maturation factor [Source:HGNC Symbol;Acc:HGNC:25542]	8	7	-0.000673	0.0122332	12	0.288687	0.00222747	13	0.0692	3.94e-06	8	0.069	3.94e-06	8	-2.18754	11.0106	0.0256	16.7612	12.0689	5.01e-10	0.253222	6.09e-09	2.81541
ENSG00000132361	CLUH	clustered mitochondria homolog [Source:HGNC Symbol;Acc:HGNC:29094]	16	113	0.00154944	0.000818	222	-0.0475081	0.000291	226	0.0313	0.00011	190	0.0179	9.14e-05	190	-14.4249	287.577	3.65e-36	-49.1947	363.924	3.61e-163	6.95e-35	1.69e-161	2.81668
ENSG00000116704	SLC35D1	solute carrier family 35 member D1 [Source:HGNC Symbol;Acc:HGNC:20800]	3	3	0.0985758	0.31649	6	-0.385264	0.0125138	6	0.104837	0.00442495	4	0.0502	0.00739298	4	-0.027	5.2081	0.48974	-6.94245	7.7044	7.13e-05	1	0.000759	2.8169
ENSG00000120725	SIL1	SIL1 nucleotide exchange factor [Source:HGNC Symbol;Acc:HGNC:24624]	3	4	-0.258963	0.02607	8	-1.18787	0.00689604	8	-0.5322	0.0386642	8	0.330521	0.0428811	8	3.03751	13.4894	0.00459	-19.2493	9.19469	4.82e-09	0.047	5.69e-08	2.81996
ENSG00000134697	GNL2	G protein nucleolar 2 [Source:HGNC Symbol;Acc:HGNC:29925]	6	7	0.727742	0.000258	14	0.881681	0.000855	14	-0.0141	0.0105269	10	-0.261433	0.064025	10	22.6676	9.31621	9.1e-10	14.2185	9.17197	7.37e-08	1.13e-08	8.47e-07	2.82052
ENSG00000122034	GTF3A	general transcription factor IIIA [Source:HGNC Symbol;Acc:HGNC:4662]	3	4	1.68907	0.314744	8	0.340397	0.00556243	8	-0.387253	0.00996056	8	-0.382366	0.0171012	8	10.3061	7.44261	5.71e-06	13.5792	11.118	1.44e-08	6.46e-05	1.68e-07	2.82061
ENSG00000058085	LAMC2	laminin subunit gamma 2 [Source:HGNC Symbol;Acc:HGNC:6493]	16	65	1.60097	0.000681	128	0.552043	0.00381195	130	-0.0398	0.000329	98	0.0637	0.00043	98	556.864	222.061	0	84.1079	165.582	4.57e-138	1e-100	1.84e-136	2.82476
ENSG00000101955	SRPX	sushi repeat containing protein X-linked [Source:HGNC Symbol;Acc:HGNC:11309]	3	6	-0.843039	0.163746	12	0.0489983	0.0493839	12	0.0879	0.0220586	12	0.188672	0.0503771	12	-7.48161	13.9108	1.54e-06	-1.53188	21.9978	0.0699	1.77e-05	0.67314	2.83283
ENSG00000171109	MFN1	mitofusin 1 [Source:HGNC Symbol;Acc:HGNC:18262]	6	12	0.519543	0.00209716	24	-0.26745	0.00599598	24	0.0232	3.86e-05	22	0.0209	4.07e-05	22	52.5673	23.9225	1.56e-26	-18.1756	23.3407	1.41e-15	2.61e-25	1.92e-14	2.83401
ENSG00000109832	DDX25	DEAD-box helicase 25 [Source:HGNC Symbol;Acc:HGNC:18698]	1	2	0.55281	0.00710649	4	0.287026	0.00103258	4	-0.00488	0.000837	4	0.0748	0.00113033	4	12.5147	3.6969	0.000184	9.12675	5.98777	4.92e-05	0.00198	0.000526	2.84187
ENSG00000078618	NRDC	nardilysin convertase [Source:HGNC Symbol;Acc:HGNC:7995]	21	60	-1.29437	9.34e-05	117	0.227907	0.000267	119	0.0869	2.32e-05	102	0.052	0.000497	102	-1363.91	175.081	0	65.9403	182.306	1.95e-129	1e-100	7.39e-128	2.8451
ENSG00000112996	MRPS30	mitochondrial ribosomal protein S30 [Source:HGNC Symbol;Acc:HGNC:8769]	9	13	0.0537598	0.00231178	26	-0.334672	0.00287445	26	0.0316	0.000149	26	-0.0582	0.00122745	26	2.27976	28.218	0.0152	-22.0084	43.0582	2.36e-25	0.151683	3.76e-24	2.84738
ENSG00000164338	UTP15	UTP15 small subunit processome component [Source:HGNC Symbol;Acc:HGNC:25758]	6	14	0.586052	0.00154231	28	0.17908	0.000299	28	0.116276	1.67e-05	26	0.120796	1.73e-05	26	62.9321	27.6278	1.12e-31	17.3083	30.3511	1.41e-17	2e-30	2e-16	2.85252
ENSG00000159640	ACE	angiotensin I converting enzyme [Source:HGNC Symbol;Acc:HGNC:2707]	6	7	0.0391529	0.0146253	14	0.177781	0.016539	14	0.09	0.000387	12	0.0177	0.000264	12	-1.55073	13.8	0.0718	4.61573	13.4824	0.00022	0.698213	0.00231	2.85287
ENSG00000090376	IRAK3	interleukin 1 receptor associated kinase 3 [Source:HGNC Symbol;Acc:HGNC:17020]	1	2	0.41565	0.663384	4	0.808589	0.164733	4	-0.111103	0.022699	4	0.478879	0.0086323	4	1.27189	3.20506	0.143928	1.58373	3.31355	0.101424	1	0.96828	2.85454
ENSG00000137944	KYAT3	kynurenine aminotransferase 3 [Source:HGNC Symbol;Acc:HGNC:33238]	7	14	-0.201738	0.00596863	28	-0.188528	0.0367429	28	-0.0382	0.000483	26	-0.0401	0.000449	26	-10.7435	31.652	2.18e-12	-4.06974	27.7106	0.000177	2.87e-11	0.00186	2.85714
ENSG00000003400	CASP10	caspase 10 [Source:HGNC Symbol;Acc:HGNC:1500]	2	3	-0.0181621	0.00329425	6	-0.0357115	0.00396409	6	-0.0511	0.0107985	6	0.0295	0.00250758	6	0.680074	7.79092	0.258076	-1.98634	9.5179	0.0383	1	0.373198	2.85714
ENSG00000136758	YME1L1	YME1 like 1 ATPase [Source:HGNC Symbol;Acc:HGNC:12843]	6	10	-0.00892871	0.0189957	20	0.0944547	0.00451707	20	-0.00402	7.29e-05	18	-0.139122	0.000361	18	-0.158989	19.1619	0.437671	14.8951	22.3274	2.2e-13	1	2.88e-12	2.86078
ENSG00000188986	NELFB	negative elongation factor complex member B [Source:HGNC Symbol;Acc:HGNC:24324]	9	23	0.11259	0.0135241	44	0.06927	0.0301862	45	0.10463	0.000256	42	0.17518	0.000794	42	0.449609	44.7033	0.327582	-4.03275	46.4762	0.000102	1	0.00108	2.86624
ENSG00000173588	CEP83	centrosomal protein 83 [Source:HGNC Symbol;Acc:HGNC:17966]	1	2	-0.00291352	0.94823	4	0.569571	0.214691	4	-0.177252	0.000186	4	-0.184971	0.000189	4	0.358034	3.00118	0.37201	3.25548	3.00528	0.0236	1	0.232337	2.86839
ENSG00000001561	ENPP4	ectonucleotide pyrophosphatase/phosphodiesterase 4 [Source:HGNC Symbol;Acc:HGNC:3359]	16	18	0.365905	0.00043	34	-0.477534	0.0266322	35	-0.063	0.000328	30	-0.0692	0.0013001	30	88.3657	61.9954	3.14e-67	-14.397	37.8392	3.1e-17	8.16e-66	4.35e-16	2.86976
ENSG00000138756	BMP2K	BMP2 inducible kinase [Source:HGNC Symbol;Acc:HGNC:18041]	4	6	0.612278	0.229927	12	1.0942	0.511803	12	0.121117	0.00942488	12	0.0446	0.00306421	12	3.47773	11.9003	0.00231	5.06707	11.1317	0.000175	0.0239	0.00184	2.87009
ENSG00000112874	NUDT12	nudix hydrolase 12 [Source:HGNC Symbol;Acc:HGNC:18826]	5	9	0.0988552	0.0039233	18	-0.324642	0.0992774	18	0.0862	0.000882	16	-0.215569	0.000348	16	0.768691	24.8847	0.224656	-1.46579	17.1342	0.0804	1	0.771976	2.87089
ENSG00000082512	TRAF5	TNF receptor associated factor 5 [Source:HGNC Symbol;Acc:HGNC:12035]	3	3	0.362155	0.387172	6	0.902954	0.0992887	6		0	2		0	2		5			5				2.87253
ENSG00000214944	ARHGEF28	Rho guanine nucleotide exchange factor 28 [Source:HGNC Symbol;Acc:HGNC:30322]	3	3	-0.239593	0.0644881	4	0.09745	0.000288	6		0	0		0	0									2.8739
ENSG00000164430	CGAS	cyclic GMP-AMP synthase [Source:HGNC Symbol;Acc:HGNC:21367]	7	7	0.876992	0.00217955	12	0.635855	0.00112083	13	-0.0373	6.76e-05	6	-0.0922	0.000399	6	65.8288	12.3024	2.37e-17	58.9036	15.5041	5.87e-20	3.4e-16	8.62e-19	2.87485
ENSG00000167280	ENGASE	endo-beta-N-acetylglucosaminidase [Source:HGNC Symbol;Acc:HGNC:24622]	2	2	0.532788	0.570177	4	0.106853	0.22523	4		0	0		0	0									2.87671
ENSG00000162430	SELENON	selenoprotein N [Source:HGNC Symbol;Acc:HGNC:15999]	1	2	0.342553	0.155976	4	-0.272902	0.223727	4	0.25073	0.00584844	4	0.146845	0.0164696	4	0.45652	3.22466	0.338514	-1.71291	3.43931	0.0867	1	0.831662	2.8777
ENSG00000101096	NFATC2	nuclear factor of activated T cells 2 [Source:HGNC Symbol;Acc:HGNC:7776]	6	10	0.532067	0.00155032	20	-0.0220218	1.1e-05	20	0.0367	3.41e-05	14	0.0283	3.71e-05	14	55.4058	20.1825	7.86e-24	-28.1427	18.4319	6.66e-17	1.26e-22	9.27e-16	2.87931
ENSG00000084070	SMAP2	small ArfGAP2 [Source:HGNC Symbol;Acc:HGNC:25082]	11	16	0.519119	0.0102822	30	-0.225826	0.00350047	31	-0.00118	0.000174	24	-0.0473	0.000298	24	27.8121	30.2208	2.17e-23	-15.9481	36.3837	2.66e-18	3.44e-22	3.82e-17	2.88221
ENSG00000079112	CDH17	cadherin 17 [Source:HGNC Symbol;Acc:HGNC:1756]	9	31	1.20733	0.00972382	60	1.37489	0.0364908	61	0.00576	0.000631	44	-0.054	0.000171	44	90.4701	69.1541	7.41e-74	58.2332	60.7794	2.5e-55	2.04e-72	5.64e-54	2.88462
ENSG00000122299	ZC3H7A	zinc finger CCCH-type containing 7A [Source:HGNC Symbol;Acc:HGNC:30959]	8	10	0.313807	0.00290375	18	0.245583	0.00022	20	-0.0233	0.00033	8	-0.00844	0.000995	8	23.6855	23.1326	5.05e-18	21.8334	8.27017	6.61e-09	7.32e-17	7.78e-08	2.88754
ENSG00000119669	IRF2BPL	interferon regulatory factor 2 binding protein like [Source:HGNC Symbol;Acc:HGNC:14282]	4	7	-0.303862	0.000411	14	-0.209349	0.0357455	14	0.026	0.000445	14	0.153049	0.00101131	14	-42.1765	25.9595	9.6e-26	-7.07261	13.735	3.1e-06	1.58e-24	3.43e-05	2.88945
ENSG00000083750	RRAGB	Ras related GTP binding B [Source:HGNC Symbol;Acc:HGNC:19901]	3	5	-0.044009	0.0198086	10	0.0245743	0.0320451	10	-0.0323	0.00933475	10	-0.112514	0.0139743	10	-0.216613	15.941	0.415629	2.02083	15.5953	0.0304	1	0.298112	2.89017
ENSG00000166133	RPUSD2	RNA pseudouridine synthase domain containing 2 [Source:HGNC Symbol;Acc:HGNC:24180]	3	4	0.10994	0.0124285	8	0.440311	0.0967145	8	0.0872	0.00129688	8	0.0278	0.000179	8	0.549957	8.44512	0.298295	3.74821	7.02596	0.00357	1	0.0361	2.89256
ENSG00000131374	TBC1D5	TBC1 domain family member 5 [Source:HGNC Symbol;Acc:HGNC:19166]	7	11	0.384283	0.0660831	22	-0.10384	0.0114868	22	-0.0701	0.00831371	14	-0.0747	0.0138825	14	7.57581	28.3351	1.38e-08	-0.749603	25.8567	0.23013	1.67e-07	1	2.89308
ENSG00000122122	SASH3	SAM and SH3 domain containing 3 [Source:HGNC Symbol;Acc:HGNC:15975]	3	4	1.46569	0.00252365	8	1.63189	0.00404437	8	0.49938	0.000679	8	0.373621	0.000996	8	48.2936	10.5138	5.46e-14	50.1294	10.2502	6.77e-14	7.42e-13	8.95e-13	2.89474
ENSG00000172216	CEBPB	CCAAT enhancer binding protein beta [Source:HGNC Symbol;Acc:HGNC:1834]	3	6	0.648004	0.0249158	12	0.976976	0.0199192	12	-0.0125	0.00124735	12	-0.11604	0.00116804	12	14.1448	12.0986	3.44e-09	26.074	12.2856	1.98e-12	4.22e-08	2.53e-11	2.89855
ENSG00000135048	CEMIP2	cell migration inducing hyaluronidase 2 [Source:HGNC Symbol;Acc:HGNC:11869]	12	19	0.248322	0.0119582	36	0.626142	0.00577593	37	0.0752	0.000908	30	0.0202	0.00162788	30	9.09343	41.2562	1.04e-11	41.7794	56.85	1.15e-44	1.35e-10	2.33e-43	2.89985
ENSG00000074356	NCBP3	nuclear cap binding subunit 3 [Source:HGNC Symbol;Acc:HGNC:24612]	5	8	0.0913355	0.000353	16	0.168237	0.00154604	16	0.0132	0.000127	16	-0.0506	0.000853	16	14.2652	24.5808	1.08e-13	17.8675	27.6923	4.91e-17	1.46e-12	6.85e-16	2.90323
ENSG00000181404	WASHC1	WASH complex subunit 1 [Source:HGNC Symbol;Acc:HGNC:24361]	2	3	0.114891	0.0159285	6	-0.64441	0.112458	6	0.00957	0.000355	6	0.0156	0.00023	6	2.02169	5.22305	0.0484	-4.81612	5.02045	0.00238	0.473244	0.0243	2.90323
ENSG00000156535	CD109	CD109 molecule [Source:HGNC Symbol;Acc:HGNC:21685]	14	60	-0.860427	0.000781	118	-0.232513	0.000665	119	-0.0163	0.000113	110	0.0464	0.000402	110	-305.362	152.062	3.25e-214	-91.7538	220.647	5.16e-178	2.12e-212	2.63e-176	2.90616
ENSG00000135424	ITGA7	integrin subunit alpha 7 [Source:HGNC Symbol;Acc:HGNC:6143]	8	13	-1.68664	0.00134296	24	-1.02342	0.00405491	25	0.100249	1.64e-07	16	0.100239	1.64e-07	16	-238.853	23.0084	7.31e-41	-88.2264	24.003	5.7e-32	1.47e-39	9.87e-31	2.91007
ENSG00000196576	PLXNB2	plexin B2 [Source:HGNC Symbol;Acc:HGNC:9104]	23	110	0.0147862	0.000106	218	0.179426	0.000257	220	0.0243	4.11e-05	188	0.0288	4.58e-05	188	-11.3112	368.989	5.71e-26	126.762	304.441	8.43e-266	9.46e-25	6.51e-264	2.91077
ENSG00000108387	SEPTIN4	septin 4 [Source:HGNC Symbol;Acc:HGNC:9165]	3	3	1.19786	0.0183491	6	0.758241	0.058388	6	0.11086	0.00331677	4	-0.0815	0.00943207	4	17.4342	7.19713	1.88e-07	7.63771	7.02886	5.99e-05	2.21e-06	0.000639	2.91104
ENSG00000160193	WDR4	WD repeat domain 4 [Source:HGNC Symbol;Acc:HGNC:12756]	4	4	0.261905	0.149172	8	1.08989	0.623297	8	-0.0202	2.15e-06	6	-0.0202	2.15e-06	6	2.06602	7.00027	0.0388	3.97712	7.00006	0.00267	0.381257	0.0272	2.91262
ENSG00000128585	MKLN1	muskelin 1 [Source:HGNC Symbol;Acc:HGNC:7109]	1	2	-0.0264589	0.0063268	4	-0.139257	0.00802864	4	0.114255	0.00139315	4	0.0288	0.000293	4	-3.20302	4.26009	0.015	-3.68389	3.21853	0.0154	0.149829	0.152235	2.91575
ENSG00000091542	ALKBH5	alkB homolog 5, RNA demethylase [Source:HGNC Symbol;Acc:HGNC:25996]	2	3	0.40315	0.0303223	6	0.223597	0.000671	6	-0.0752	0.00109489	6	-0.00857	0.000135	6	6.61078	5.36061	0.000454	20.0286	6.92848	1.09e-07	0.00482	1.24e-06	2.91878
ENSG00000105289	TJP3	tight junction protein 3 [Source:HGNC Symbol;Acc:HGNC:11829]	13	27	0.1233	0.000288	52	-0.221622	0.0028919	54	-0.0708	0.00117568	32	-0.0349	0.00364048	32	29.8496	40.5054	1.68e-29	-14.4337	59.3613	2.24e-21	2.93e-28	3.37e-20	2.92373
ENSG00000148702	HABP2	hyaluronan binding protein 2 [Source:HGNC Symbol;Acc:HGNC:4798]	5	6	-0.329884	0.00212162	12	-0.171135	0.00136397	12	0.0305	0.000405	10	0.0515	0.00268494	10	-24.4469	15.6186	3.58e-14	-11.3891	15.9014	2.34e-09	4.89e-13	2.79e-08	2.9267
ENSG00000102038	SMARCA1	SWI/SNF related, matrix associated, actin dependent regulator of chromatin, subfamily a, member 1 [Source:HGNC Symbol;Acc:HGNC:11097]	8	7	1.18861	0.251344	12	0.929473	0.0281626	13		0	6		0	6		11			12				2.93006
ENSG00000169499	PLEKHA2	pleckstrin homology domain containing A2 [Source:HGNC Symbol;Acc:HGNC:14336]	6	8	0.535212	0.0562131	16	0.339394	0.0351734	16	0.0147	7.5e-05	16	-0.0145	0.000179	16	8.77502	15.04	1.33e-07	7.52908	15.1524	8.47e-07	1.57e-06	9.52e-06	2.93333
ENSG00000133216	EPHB2	EPH receptor B2 [Source:HGNC Symbol;Acc:HGNC:3393]	9	21	1.08167	0.0127291	40	2.2846	0.0129017	41	-0.00246	0.00265614	32	-0.108766	0.00525005	32	54.1232	57.1102	4.51e-51	109.385	68.5421	5.8e-79	1e-49	1.58e-77	2.9382
ENSG00000169682	SPNS1	sphingolipid transporter 1 (putative) [Source:HGNC Symbol;Acc:HGNC:30621]	8	7	-1.12648	0.169831	12	0.652298	0.335762	13	0.235636	0.0504189	8	0.214747	0.135197	8	-9.52389	17.519	1.2e-08	2.11677	18.9402	0.0239	1.46e-07	0.2351	2.94118
ENSG00000177459	ERICH5	glutamate rich 5 [Source:HGNC Symbol;Acc:HGNC:26823]	5	6	0.557585	0.277571	12	-0.133391	0.114392	12		0	6		0	6		11			11				2.94118
ENSG00000185591	SP1	Sp1 transcription factor [Source:HGNC Symbol;Acc:HGNC:11205]	9	10	0.386824	0.000672	18	0.265306	0.000292	19	0.117668	0.000394	12	0.14695	0.000457	12	32.1448	27.3562	1.43e-23	16.185	19.7025	3.82e-13	2.28e-22	4.97e-12	2.94312
ENSG00000196235	SUPT5H	SPT5 homolog, DSIF elongation factor subunit [Source:HGNC Symbol;Acc:HGNC:11469]	8	33	0.294155	0.00618008	66	0.104333	0.000615	66	0.0468	0.000346	60	0.049	0.000759	60	24.8091	72.9464	1.37e-37	11.7924	119.224	4.78e-22	2.65e-36	7.3e-21	2.94388
ENSG00000124608	AARS2	alanyl-tRNA synthetase 2, mitochondrial [Source:HGNC Symbol;Acc:HGNC:21022]	17	44	0.758208	0.0066339	85	-0.115751	0.00123979	88	0.0477	0.00104818	66	-0.107953	0.000181	66	73.3068	115.485	5.49e-99	-1.90054	118.21	0.0299	1.82e-97	0.293245	2.94416
ENSG00000076662	ICAM3	intercellular adhesion molecule 3 [Source:HGNC Symbol;Acc:HGNC:5346]	6	12	1.89745	0.0101919	24	1.08644	0.0302982	24	-0.0181	0.00701948	18	-0.0212	0.00437544	18	67.1147	39.5334	1.18e-42	28.5463	31.1476	3.36e-24	2.43e-41	5.27e-23	2.9442
ENSG00000095383	TBC1D2	TBC1 domain family member 2 [Source:HGNC Symbol;Acc:HGNC:18026]	9	16	-0.30934	0.00951014	30	-0.0919197	0.0105368	31	0.0682	0.000733	22	0.00749	0.00307412	22	-20.1738	34.8805	4.09e-21	-4.53916	48.1188	1.89e-05	6.27e-20	0.000205	2.94438
ENSG00000167962	ZNF598	zinc finger protein 598 [Source:HGNC Symbol;Acc:HGNC:28079]	9	13	0.0399679	0.000921	24	0.840609	0.00306151	25	0.194152	0.000652	18	0.169009	0.000628	18	-17.852	39.4074	8.71e-21	53.5354	35.5561	6.89e-36	1.32e-19	1.25e-34	2.94464
ENSG00000089234	BRAP	BRCA1 associated protein [Source:HGNC Symbol;Acc:HGNC:1099]	6	9	0.169046	0.0125889	18	0.23723	0.0123982	18	-0.0257	0.00218253	12	-0.035	0.00266169	12	6.55958	24.4374	4e-07	9.02061	25.6077	9.93e-10	4.68e-06	1.2e-08	2.94827
ENSG00000141503	MINK1	misshapen like kinase 1 [Source:HGNC Symbol;Acc:HGNC:17565]	10	27	-0.318355	0.00366693	50	-0.266038	0.00398676	53	0.019	0.000908	38	-0.0171	0.000916	38	-34.2132	75.5065	5.1e-48	-24.9787	79.2312	1.3e-39	1.11e-46	2.47e-38	2.95009
ENSG00000172175	MALT1	MALT1 paracaspase [Source:HGNC Symbol;Acc:HGNC:6819]	3	5	-0.213985	0.0222185	10	0.49303	0.0395331	10	0.00842	0.000719	10	0.0112	0.000811	10	-4.64371	9.58195	0.000513	7.58575	9.3693	1.35e-05	0.00545	0.000147	2.95203
ENSG00000065613	SLK	STE20 like kinase [Source:HGNC Symbol;Acc:HGNC:11088]	16	155	-0.154233	2.46e-07	304	0.386237	0.00195039	310	0.0135	0.000787	240	-0.00375	0.00133855	240	-92.6205	239.118	1.26e-189	113.201	545.469	0	7.25e-188	1e-100	2.95251
ENSG00000187239	FNBP1	formin binding protein 1 [Source:HGNC Symbol;Acc:HGNC:17069]	14	29	-0.289048	0.00934267	57	0.352154	0.0040953	58	0.0338	0.000768	48	0.104338	1.63e-05	48	-24.0662	66.7104	6.65e-35	29.421	57.5477	1.13e-36	1.25e-33	2.07e-35	2.95608
ENSG00000124171	PARD6B	par-6 family cell polarity regulator beta [Source:HGNC Symbol;Acc:HGNC:16245]	12	12	0.513382	0.00740828	22	-0.31572	0.000676	23	-0.206179	3.51e-06	18	-0.20671	3.51e-06	18	39.2008	21.0243	1.91e-21	-20.0366	22.2913	4.76e-16	2.95e-20	6.54e-15	2.95699
ENSG00000052749	RRP12	ribosomal RNA processing 12 homolog [Source:HGNC Symbol;Acc:HGNC:29100]	5	24	0.510197	0.0258109	48	0.401023	0.0110271	48	0.0398	0.00154156	48	-0.0864	0.0013089	48	19.7045	52.5942	3.04e-26	30.4019	58.0027	1.24e-37	5.08e-25	2.3e-36	2.96007
ENSG00000140368	PSTPIP1	proline-serine-threonine phosphatase interacting protein 1 [Source:HGNC Symbol;Acc:HGNC:9580]	5	4	-0.178407	1.79e-06	6	-0.302299	0.000501	8		0	0		0	0									2.96412
ENSG00000117625	RCOR3	REST corepressor 3 [Source:HGNC Symbol;Acc:HGNC:25594]	4	4	0.0795033	0.00839724	6	0.155042	0.0136223	8		0	2		0	2		5			7				2.9671
ENSG00000076716	GPC4	glypican 4 [Source:HGNC Symbol;Acc:HGNC:4452]	4	6	-0.0395016	0.00790137	12	-0.368574	0.00320681	12	0.0426	0.000187	12	0.0601	0.00114228	12	-3.16149	11.5203	0.00429	-22.5158	17.9541	6.53e-15	0.044	8.81e-14	2.96763
ENSG00000101336	HCK	HCK proto-oncogene, Src family tyrosine kinase [Source:HGNC Symbol;Acc:HGNC:4840]	4	4	1.52116	0.00234223	8	1.2919	0.0226421	8		0	4		0	4		7			7				2.9703
ENSG00000133226	SRRM1	serine and arginine repetitive matrix 1 [Source:HGNC Symbol;Acc:HGNC:16638]	10	31	0.293667	0.00202332	62	0.179857	0.000955	62	0.0632	0.000417	52	0.315093	2.82e-05	52	36.1541	88.284	5.28e-55	-33.8671	65.2787	1.95e-43	1.22e-53	3.89e-42	2.972
ENSG00000070526	ST6GALNAC1	ST6 N-acetylgalactosaminide alpha-2,6-sialyltransferase 1 [Source:HGNC Symbol;Acc:HGNC:23614]	8	12	-0.451105	0.000978	24	0.580924	0.0105124	24	0.0103	2.4e-05	18	0.202585	6.01e-07	18	-71.1376	24.4953	3.33e-30	18.0767	23.0035	2.16e-15	5.85e-29	2.93e-14	2.9724
ENSG00000164171	ITGA2	integrin subunit alpha 2 [Source:HGNC Symbol;Acc:HGNC:6137]	12	28	0.518996	0.00145548	54	0.199986	0.0083024	55	0.0297	0.000145	48	-0.0561	0.000281	48	89.349	64.664	9.11e-70	20.4471	58.1756	1.53e-28	2.43e-68	2.54e-27	2.9724
ENSG00000116871	MAP7D1	MAP7 domain containing 1 [Source:HGNC Symbol;Acc:HGNC:25514]	10	21	0.291162	0.00329833	40	-0.175001	0.000139	42	0.033	0.000538	30	-0.0679	0.000766	30	25.7696	54.3542	1.9e-32	-19.9454	36.5539	1.54e-21	3.43e-31	2.33e-20	2.97954
ENSG00000143537	ADAM15	ADAM metallopeptidase domain 15 [Source:HGNC Symbol;Acc:HGNC:193]	3	6	-0.974358	3.95e-05	12	-1.37427	0.0208247	12	-0.126835	0.0135578	12	0.0357	0.00629444	12	-25.1777	11.0641	2.02e-11	-29.6587	17.093	1.92e-16	2.59e-10	2.65e-15	2.98152
ENSG00000146281	PM20D2	peptidase M20 domain containing 2 [Source:HGNC Symbol;Acc:HGNC:21408]	11	10	0.598651	4.32e-05	19	0.21317	0.000121	19	0.0822	2.94e-05	14	0.0598	4.66e-05	14	246.871	30.5339	2.94e-52	49.3046	30.2998	8.46e-31	6.64e-51	1.45e-29	2.98165
ENSG00000165813	CCDC186	coiled-coil domain containing 186 [Source:HGNC Symbol;Acc:HGNC:24349]	6	7	0.204263	0.0688511	14	0.270671	0.0115218	14	-0.00351	0.00107915	12	0.0315	0.00320673	12	2.9361	13.4745	0.00561	7.24207	20.2853	2.4e-07	0.0572	2.73e-06	2.98165
ENSG00000119681	LTBP2	latent transforming growth factor beta binding protein 2 [Source:HGNC Symbol;Acc:HGNC:6715]	20	71	1.12624	0.000702	136	1.04611	0.00558402	142	-0.0131	0.000193	94	-0.0318	0.000202	94	423.94	214.562	6.17306887e-316	167.37	156.132	2.33e-178	6.1999558063e-314	1.19e-176	2.98255
ENSG00000083642	PDS5B	PDS5 cohesin associated factor B [Source:HGNC Symbol;Acc:HGNC:20418]	13	59	0.460175	0.00661309	117	0.755209	0.0154637	118	0.0804	0.000584	94	0.0615	0.000756	94	47.9533	140.771	2.17e-89	58.8226	131.18	1.87e-96	6.73e-88	5.74e-95	2.98347
ENSG00000117151	CTBS	chitobiase [Source:HGNC Symbol;Acc:HGNC:2496]	4	6	-0.284202	0.00453288	12	0.02412	0.0430949	12	0.111704	0.00276258	12	0.147718	0.000689	12	-16.0567	20.7766	1.74e-13	-2.04618	11.3519	0.0323	2.34e-12	0.316368	2.98701
ENSG00000127054	INTS11	integrator complex subunit 11 [Source:HGNC Symbol;Acc:HGNC:26052]	1	2	0.46826	0.0306484	4	-0.327021	1.27e-05	4	-0.384417	7.12e-05	4	-0.0928	0.00938099	4	9.72985	3.01395	0.00113	-4.83327	3.00815	0.00839	0.0118	0.0837	2.98805
ENSG00000145819	ARHGAP26	Rho GTPase activating protein 26 [Source:HGNC Symbol;Acc:HGNC:17073]	1	2	0.103945	0.0179935	4	-0.456961	0.0683371	4	0.150369	0.00170699	4	0.153129	0.00169733	4	-0.661514	3.56413	0.274289	-4.61072	3.14893	0.00862	1	0.086	2.98834
ENSG00000067900	ROCK1	Rho associated coiled-coil containing protein kinase 1 [Source:HGNC Symbol;Acc:HGNC:10251]	12	92	0.0134945	0.00148209	180	-0.0782486	0.00286954	183	0.00276	0.000519	150	0.0463	0.000397	150	3.1405	297.8	0.000928	-29.0814	240.287	5.72e-81	0.00974	1.58e-79	2.99033
ENSG00000073169	SELENOO	selenoprotein O [Source:HGNC Symbol;Acc:HGNC:30395]	7	12	0.178598	0.0110787	24	-0.443461	0.0310979	24	-0.0163	0.00266149	20	-0.0258	0.00385223	20	7.99199	34.6832	1.12e-09	-10.8267	29.5555	4.19e-12	1.39e-08	5.34e-11	2.99177
ENSG00000171302	CANT1	calcium activated nucleotidase 1 [Source:HGNC Symbol;Acc:HGNC:19721]	9	32	0.700149	0.0150448	64	0.29446	0.0048072	64	-0.0856	0.000693	52	-0.0797	0.000817	52	49.8579	70.0669	9.1e-57	39.2637	87.3874	1.34e-57	2.16e-55	3.11e-56	2.99252
ENSG00000164219	PGGT1B	protein geranylgeranyltransferase type I subunit beta [Source:HGNC Symbol;Acc:HGNC:8895]	8	10	-0.25425	0.00501889	18	-0.0956309	0.00213872	19	0.00375	0.000493	16	0.00315	0.0018034	16	-14.6621	20.6771	1.07e-12	-6.58108	32.7233	9.17e-08	1.42e-11	1.05e-06	2.99293
ENSG00000141447	OSBPL1A	oxysterol binding protein like 1A [Source:HGNC Symbol;Acc:HGNC:16398]	5	7	-0.0458557	0.0108357	12	-0.211888	0.00242646	13	0.0948	0.000705	10	-0.0183	0.00174658	10	-4.50814	12.6906	0.000312	-10.1862	20.7453	7.95e-10	0.00333	9.62e-09	2.99296
ENSG00000116685	KIAA2013	KIAA2013 [Source:HGNC Symbol;Acc:HGNC:28513]	4	7	0.66241	0.000128	14	0.54941	0.00319634	14	-0.0635	0.00019	14	-0.08	0.000284	14	152.138	25.046	5.64e-39	39.9203	15.291	3.5e-17	1.11e-37	4.9e-16	2.99685
ENSG00000047315	POLR2B	RNA polymerase II subunit B [Source:HGNC Symbol;Acc:HGNC:9188]	21	77	0.600204	0.000505	150	0.895038	9.67e-05	154	0.0441	5.45e-05	114	0.0573	5.49e-05	114	283.577	189.314	3.91e-251	795.093	265.906	0	3.08e-249	1e-100	2.99914
ENSG00000133083	DCLK1	doublecortin like kinase 1 [Source:HGNC Symbol;Acc:HGNC:2700]	6	5	-0.607588	0.0709945	9	-0.165309	0.0422403	9	0.558724	0.0337272	6	0.131797	0.0196845	6	-10.0345	12.9458	8.97e-08	-3.32713	12.9606	0.00274	1.06e-06	0.0278	3.00231
ENSG00000205726	ITSN1	intersectin 1 [Source:HGNC Symbol;Acc:HGNC:6183]	10	19	0.0897371	0.0101806	37	-0.61193	0.000412	37	0.136993	0.00173524	26	-0.24868	0.000451	26	-2.55573	51.241	0.0068	-68.0419	52.3974	4.21e-53	0.069	9.32e-52	3.00261
ENSG00000164695	CHMP4C	charged multivesicular body protein 4C [Source:HGNC Symbol;Acc:HGNC:30599]	3	3	0.235848	0.00581366	4	-0.160738	0.021151	6		0	0		0	0									3.00429
ENSG00000118007	STAG1	stromal antigen 1 [Source:HGNC Symbol;Acc:HGNC:11354]	6	17	-0.44522	5.04e-05	34	0.261064	0.000887	34	-0.0531	0.000253	30	-0.06	0.000261	30	-124.416	39.0163	1.23e-52	54.4318	52.1117	6.68e-48	2.79e-51	1.41e-46	3.00601
ENSG00000100324	TAB1	TGF-beta activated kinase 1 (MAP3K7) binding protein 1 [Source:HGNC Symbol;Acc:HGNC:18157]	4	5	0.424106	0.0127588	10	0.0578704	2.34e-06	10	0.413095	0.000221	10	0.415183	0.000225	10	0.305614	9.31231	0.38331	-74.8849	9.18674	2.04e-14	1	2.72e-13	3.00776
ENSG00000167202	TBC1D2B	TBC1 domain family member 2B [Source:HGNC Symbol;Acc:HGNC:29183]	5	12	0.0351178	0.00584934	24	0.340724	0.0160432	24	-0.0364	0.00106385	22	-0.00962	0.00215992	22	4.18464	31.6669	0.000106	12.6532	29.554	9.25e-14	0.00115	1.22e-12	3.01142
ENSG00000186141	POLR3C	RNA polymerase III subunit C [Source:HGNC Symbol;Acc:HGNC:30076]	9	10	0.905044	0.000238	20	1.01096	1.91e-05	20	0.0677	1.01e-05	18	0.0608	0.000883	18	237.367	20.782	1.83e-37	134.319	17.6623	2.47e-28	3.54e-36	4.1e-27	3.01402
ENSG00000196914	ARHGEF12	Rho guanine nucleotide exchange factor 12 [Source:HGNC Symbol;Acc:HGNC:14193]	9	27	0.22834	0.00969396	50	-0.0580303	0.00131073	53	0.0339	0.000857	38	-0.0204	0.000887	38	13.219	59.9823	1e-19	-5.42301	87.2445	2.58e-07	1.5e-18	2.93e-06	3.01639
ENSG00000089048	ESF1	ESF1 nucleolar pre-rRNA processing protein homolog [Source:HGNC Symbol;Acc:HGNC:15898]	9	11	0.993381	0.00862782	20	1.39746	0.00943376	21	0.0166	0.000781	14	-0.137837	0.000846	14	44.2545	23.6535	1.47e-24	68.0053	25.0474	3.06e-30	2.37e-23	5.2e-29	3.01761
ENSG00000115808	STRN	striatin [Source:HGNC Symbol;Acc:HGNC:11424]	12	38	-0.123376	0.00204659	74	0.0799078	0.00598872	75	-0.0346	0.000835	60	-0.04	0.000931	60	-13.7688	125.596	3.68e-27	12.2752	100.791	4.97e-22	6.22e-26	7.58e-21	3.01764
ENSG00000142459	EVI5L	ecotropic viral integration site 5 like [Source:HGNC Symbol;Acc:HGNC:30464]	1	2	-0.430272	0.00196971	4	-0.147469	0.0456415	4	-0.247975	0.00108997	4	-0.357812	0.000821	4	-6.5913	5.54185	0.000404	1.95167	3.10789	0.0714	0.0043	0.687317	3.02267
ENSG00000116138	DNAJC16	DnaJ heat shock protein family (Hsp40) member C16 [Source:HGNC Symbol;Acc:HGNC:29157]	3	5	0.156559	0.12758	10	0.833526	0.117677	10	-0.0264	0.000931	10	-0.0426	0.00353351	10	1.61421	9.13133	0.0702	7.9582	9.54	8.18e-06	0.683201	8.94e-05	3.02521
ENSG00000111581	NUP107	nucleoporin 107 [Source:HGNC Symbol;Acc:HGNC:29914]	11	36	0.41973	0.00180879	71	0.350965	0.000114	71	0.0611	1.13e-05	64	0.026	0.000212	64	70.8086	70.9686	7.01e-68	146.662	114.618	1.43e-132	1.83e-66	5.55e-131	3.02703
ENSG00000135828	RNASEL	ribonuclease L [Source:HGNC Symbol;Acc:HGNC:10050]	4	7	-0.826308	0.00242413	14	-0.161203	0.0149483	14	-0.0854	0.000952	14	-0.0591	0.00164375	14	-47.7138	21.8455	6.94e-24	-2.96635	15.8249	0.00459	1.11e-22	0.0462	3.02743
ENSG00000069248	NUP133	nucleoporin 133 [Source:HGNC Symbol;Acc:HGNC:18016]	14	40	0.387606	0.00307289	78	0.0861281	0.00303642	79	0.144043	0.000464	64	0.124728	0.000649	64	35.6611	103.664	2.58e-60	-5.53835	114.697	9.83e-08	6.33e-59	1.13e-06	3.02768
ENSG00000116863	ADPRS	ADP-ribosylserine hydrolase [Source:HGNC Symbol;Acc:HGNC:21304]	14	30	-0.0973437	0.00483935	59	-0.0750797	0.00547904	59	-0.0132	0.000781	44	-0.0538	0.000379	44	-8.42393	80.7209	5.6e-13	-2.11346	68.4547	0.0191	7.46e-12	0.188639	3.0303
ENSG00000203485	INF2	inverted formin, FH2 and WH2 domain containing [Source:HGNC Symbol;Acc:HGNC:23791]	17	107	0.96006	2.15e-05	212	0.0746399	0.00612971	213	0.0873	0.00124016	174	0.053	0.00147336	174	324.607	177.926	5.79e-249	3.54666	321.05	0.000224	4.5e-247	0.00235	3.03204
ENSG00000096433	ITPR3	inositol 1,4,5-trisphosphate receptor type 3 [Source:HGNC Symbol;Acc:HGNC:6182]	17	119	1.45046	2.71e-05	236	0.0190952	0.00123977	237	0.0206	0.000131	218	0.057	0.000124	218	1692.69	298.127	0	-15.7376	286.26	6.14e-41	1e-100	1.19e-39	3.03257
ENSG00000153046	CDYL	chromodomain Y like [Source:HGNC Symbol;Acc:HGNC:1811]	2	3	0.505738	0.0542201	6	0.35518	0.0152928	6	0.364557	0.00830723	6	0.118783	0.00648696	6	1.38299	6.49699	0.106163	3.92365	8.59498	0.00191	1	0.0195	3.03398
ENSG00000168542	COL3A1	collagen type III alpha 1 chain [Source:HGNC Symbol;Acc:HGNC:2201]	20	79	-0.722279	0.00111658	155	-0.342337	0.000417	158	-0.0372	0.000153	132	0.0308	0.000228	132	-236.87	201.536	8.88e-249	-178.572	283.994	4.9e-294	6.84e-247	4.23e-292	3.03547
ENSG00000160058	BSDC1	BSD domain containing 1 [Source:HGNC Symbol;Acc:HGNC:25501]	5	5	-0.0100218	0.750554	10	0.418052	0.3209	10	0.0569	1.11e-05	8	-0.00391	0.00280738	8	-0.244127	9.00033	0.406303	2.34273	9.1965	0.0216	1	0.213284	3.03738
ENSG00000132773	TOE1	target of EGR1, exonuclease [Source:HGNC Symbol;Acc:HGNC:15954]	2	3	0.953115	0.00265003	6	0.0893417	0.552043	6	0.228848	0.000464	6	0.215135	0.000457	6	31.7924	6.69826	7.35e-09	-0.414542	5.00828	0.347817	8.97e-08	1	3.03922
ENSG00000197771	MCMBP	minichromosome maintenance complex binding protein [Source:HGNC Symbol;Acc:HGNC:25782]	14	21	0.00125078	0.00364867	39	0.818872	1.95e-05	41	-0.00194	0.000272	28	0.0412	0.000697	28	0.313744	45.5982	0.377573	154.441	28.0329	6.31e-43	1	1.25e-41	3.04213
ENSG00000117523	PRRC2C	proline rich coiled-coil 2C [Source:HGNC Symbol;Acc:HGNC:24903]	16	75	0.405564	0.00813113	145	0.343823	0.00450099	149	0.0297	0.000769	116	0.00808	0.00100409	116	47.4596	176.971	6.79e-103	53.8566	221.557	1.46e-129	2.34e-101	5.53e-128	3.04481
ENSG00000167216	KATNAL2	katanin catalytic subunit A1 like 2 [Source:HGNC Symbol;Acc:HGNC:25387]	10	22	0.179639	5.78e-06	44	0.103387	0.00220305	44	-0.021	1.4e-06	44	-0.0523	0.00045	44	496.704	62.648	1.2e-114	20.0523	59.8615	1.5e-28	4.46e-113	2.5e-27	3.04708
ENSG00000185344	ATP6V0A2	ATPase H+ transporting V0 subunit a2 [Source:HGNC Symbol;Acc:HGNC:18481]	3	4	0.369453	0.145864	8	-0.278047	0.000439	8	0.0653	0.000602	8	0.0759	0.000231	8	2.24807	7.05775	0.0295	-38.6865	12.7653	6.47e-15	0.291542	8.73e-14	3.04878
ENSG00000108262	GIT1	GIT ArfGAP 1 [Source:HGNC Symbol;Acc:HGNC:4272]	12	21	-0.200021	3.05e-05	40	0.0635655	0.00478689	41	0.0395	6.77e-05	30	-0.00126	0.000125	30	-137.806	47.8584	3.56e-64	5.89517	42.8333	2.63e-07	9.05e-63	2.98e-06	3.05066
ENSG00000110799	VWF	von Willebrand factor [Source:HGNC Symbol;Acc:HGNC:12726]	19	208	-0.75203	0.00287835	406	0.0102197	0.0018896	415	-0.00512	0.000664	348	0.0542	0.000732	348	-249.022	601.375	0	-17.0644	705.295	3.23e-55	1e-100	7.26e-54	3.05723
ENSG00000126106	TMEM53	transmembrane protein 53 [Source:HGNC Symbol;Acc:HGNC:26186]	4	4	-0.0923762	0.0943868	8	0.11683	0.0194104	8		0	4		0	4		7			7				3.06348
ENSG00000178597	PSAPL1	prosaposin like 1 (gene/pseudogene) [Source:HGNC Symbol;Acc:HGNC:33131]	6	9	0.617379	3.06e-05	18	-2.07098	0.00852501	18	0.0241	0.000315	14	-0.00132	0.000247	14	120.577	14.9719	4.37e-24	-93.3755	18.259	3.15e-26	7.03e-23	5.09e-25	3.07102
ENSG00000100592	DAAM1	dishevelled associated activator of morphogenesis 1 [Source:HGNC Symbol;Acc:HGNC:18142]	6	14	0.0857985	0.039325	28	0.426553	0.0193567	28	-0.0276	0.000441	24	-0.148588	0.000791	24	3.00574	27.7055	0.00279	21.371	29.5567	7.96e-20	0.0288	1.17e-18	3.07556
ENSG00000101752	MIB1	mindbomb E3 ubiquitin protein ligase 1 [Source:HGNC Symbol;Acc:HGNC:21086]	1	2	-0.501644	0.000299	4	-0.658959	0.00226805	4	0.0411	0.000515	4	0.0324	0.000534	4	-38.0556	5.60606	2.77e-08	-26.1247	4.33776	3.07e-06	3.33e-07	3.4e-05	3.08151
ENSG00000157181	ODR4	odr-4 GPCR localization factor homolog [Source:HGNC Symbol;Acc:HGNC:24299]	16	19	-0.317916	0.012984	37	-0.486601	0.00723045	38	0.00937	0.00139064	30	-0.0206	0.00143955	30	-16.4205	45.1608	5.78e-21	-30.1869	53.6608	1.2e-35	8.83e-20	2.16e-34	3.0837
ENSG00000185728	YTHDF3	YTH N6-methyladenosine RNA binding protein 3 [Source:HGNC Symbol;Acc:HGNC:26465]	5	8	0.404575	0.0106828	16	0.662122	0.0267275	16	0.068	1.84e-05	10	0.0675	1.83e-05	10	13.0085	15.0825	6.65e-10	14.5397	15.0329	1.46e-10	8.3e-09	1.8e-09	3.08748
ENSG00000102531	FNDC3A	fibronectin type III domain containing 3A [Source:HGNC Symbol;Acc:HGNC:20296]	8	41	0.693465	0.00332619	82	-0.592302	0.00261715	82	0.0116	0.00135847	76	0.0223	0.00106895	76	89.1963	138.971	7.42e-125	-90.6309	138.973	8.36e-126	2.92e-123	3.09e-124	3.09034
ENSG00000174891	RSRC1	arginine and serine rich coiled-coil 1 [Source:HGNC Symbol;Acc:HGNC:24152]	8	7	0.384191	0.00823786	11	0.321974	0.000964	13	0.206295	0.000527	4	0.116838	0.000282	4	5.99483	12.5343	2.61e-05	17.0519	9.89226	5.81e-09	0.00029	6.85e-08	3.09278
ENSG00000214160	ALG3	ALG3 alpha-1,3- mannosyltransferase [Source:HGNC Symbol;Acc:HGNC:23056]	8	9	3.87894	6.81714	18	-0.763935	0.168808	18	-0.0484	0.0156822	18	0.116217	0.00175164	18	6.37438	17.0782	3.39e-06	-9.04181	17.3528	2.8e-08	3.86e-05	3.24e-07	3.09598
ENSG00000165819	METTL3	methyltransferase like 3 [Source:HGNC Symbol;Acc:HGNC:17563]	11	16	0.0280179	0.0239939	31	0.0910073	2.93e-05	31	0.0775	1.29e-05	28	0.074	1.45e-05	28	-1.77832	30.0356	0.0427	14.0338	53.8962	6.12e-20	0.419029	8.98e-19	3.10078
ENSG00000006712	PAF1	PAF1 homolog, Paf1/RNA polymerase II complex component [Source:HGNC Symbol;Acc:HGNC:25459]	9	17	1.26011	0.00374194	34	1.31501	0.0224532	34	0.0663	0.000223	26	0.115911	2.48e-05	26	109.61	38.0312	1.79e-49	46.6277	33.0953	4.53e-32	3.93e-48	7.87e-31	3.10146
ENSG00000158516	CPA2	carboxypeptidase A2 [Source:HGNC Symbol;Acc:HGNC:2297]	6	7	0.224931	0.00879124	14	-0.941436	0.0859977	14	-0.0772	0.00117486	14	-0.0758	0.00114208	14	11.3242	16.4137	1.79e-09	-10.972	13.3452	2.35e-08	2.21e-08	2.73e-07	3.10263
ENSG00000178538	CA8	carbonic anhydrase 8 [Source:HGNC Symbol;Acc:HGNC:1382]	4	7	1.11719	0.000133	14	0.507054	0.00085	14	0.0445	0.00121737	14	-0.0332	0.00108879	14	109.225	15.8042	1.77e-24	45.9038	25.6118	2e-26	2.87e-23	3.23e-25	3.10345
ENSG00000166689	PLEKHA7	pleckstrin homology domain containing A7 [Source:HGNC Symbol;Acc:HGNC:27049]	11	33	-0.823408	0.00119181	64	0.469487	5.4e-06	65	-0.0109	0.000789	52	-0.0703	0.000881	52	-139.763	113.999	1.25e-129	130.866	51.5005	5.91e-67	5.06e-128	1.47e-65	3.10779
ENSG00000183801	OLFML1	olfactomedin like 1 [Source:HGNC Symbol;Acc:HGNC:24473]	10	25	-0.932749	0.0629547	50	-0.279151	0.0227219	50	-0.0373	0.000672	40	-0.263111	0.00016	40	-25.0677	50.305	2.19e-30	-0.749149	49.8621	0.228644	3.85e-29	1	3.10945
ENSG00000105641	SLC5A5	solute carrier family 5 member 5 [Source:HGNC Symbol;Acc:HGNC:11040]	7	21	-0.477345	0.00240604	42	-1.09507	0.0333338	42	0.0346	0.00120076	34	0.0588	0.00239047	34	-53.2044	72.772	2.64e-60	-39.2563	48.1167	1.67e-38	6.46e-59	3.13e-37	3.11042
ENSG00000120549	KIAA1217	KIAA1217 [Source:HGNC Symbol;Acc:HGNC:25428]	16	126	0.254387	0.0088124	245	0.334321	0.00672651	251	-0.0097	0.0012672	198	-0.0484	0.00146423	198	40.571	325.781	1.03e-129	65.4411	371.146	3.37e-206	4.17e-128	2e-204	3.11088
ENSG00000083444	PLOD1	procollagen-lysine,2-oxoglutarate 5-dioxygenase 1 [Source:HGNC Symbol;Acc:HGNC:9081]	15	30	0.255474	0.000213	58	1.66061	2.19e-06	60	0.0665	3.82e-05	50	0.067	3.76e-05	50	89.7436	79.1966	9.96e-82	1794.76	53.7614	2.04e-130	2.91e-80	7.8e-129	3.11111
ENSG00000084652	TXLNA	taxilin alpha [Source:HGNC Symbol;Acc:HGNC:30685]	15	61	0.0134551	0.000121	120	0.442853	0.00156021	122	0.0609	0.000203	106	0.00748	0.000126	106	-27.7676	196.266	3.34e-70	116.45	143.128	5.6e-144	8.94e-69	2.35e-142	3.11355
ENSG00000052802	MSMO1	methylsterol monooxygenase 1 [Source:HGNC Symbol;Acc:HGNC:10545]	2	4	-1.43354	0.00141887	8	-0.0523301	0.0010264	8	0.066	0.000425	8	0.244463	0.0103413	8	-98.783	10.8453	1.13e-17	-7.87341	8.37597	1.89e-05	1.63e-16	0.000205	3.11929
ENSG00000104946	TBC1D17	TBC1 domain family member 17 [Source:HGNC Symbol;Acc:HGNC:25699]	3	4	-0.278579	2.86e-06	8	-0.695513	0.128323	8	0.1334	0.00893718	8	0.129161	0.0033203	8	-12.324	7.00447	2.64e-06	-6.42877	7.362	0.000145	3.02e-05	0.00153	3.125
ENSG00000117408	IPO13	importin 13 [Source:HGNC Symbol;Acc:HGNC:16853]	3	4	-0.45833	0.0849483	8	0.138849	0.00839033	8	0.12029	0.00614608	6	0.113233	0.00711916	6	-5.36245	8.30746	0.000298	0.541802	11.3895	0.299197	0.00318	1	3.12789
ENSG00000156697	UTP14A	UTP14A small subunit processome component [Source:HGNC Symbol;Acc:HGNC:10665]	3	8	-0.201772	0.030773	16	0.824412	0.0421119	16	0.0168	0.00103551	16	-0.0112	0.00153891	16	-4.9026	16.0084	7.96e-05	15.999	16.0948	1.32e-11	0.000868	1.66e-10	3.12935
ENSG00000104450	SPAG1	sperm associated antigen 1 [Source:HGNC Symbol;Acc:HGNC:11212]	1	2	0.215158	0.119324	4	0.0822307	0.0185708	4	0.0433	0.00103527	4	-0.0762	0.000216	4	0.990954	3.05205	0.196815	2.31207	3.06983	0.0509	1	0.493529	3.13175
ENSG00000174640	SLCO2A1	solute carrier organic anion transporter family member 2A1 [Source:HGNC Symbol;Acc:HGNC:10955]	10	20	0.329092	0.000627	40	0.380296	0.0011291	40	0.0746	0.000111	36	-0.0893	6.98e-05	36	58.7566	53.5799	1.24e-50	85.5058	44.3083	3.9e-51	2.75e-49	8.47e-50	3.13253
ENSG00000127837	AAMP	angio associated migratory cell protein [Source:HGNC Symbol;Acc:HGNC:18]	9	15	0.556414	0.0134589	30	0.562358	0.0322064	30	0.0304	0.000234	28	0.0284	0.000262	28	24.6067	30.0799	8.75e-22	16.2275	29.5049	1.51e-16	1.35e-20	2.09e-15	3.13253
ENSG00000140992	PDPK1	3-phosphoinositide dependent protein kinase 1 [Source:HGNC Symbol;Acc:HGNC:8816]	4	6	-0.305553	0.0437816	12	-0.0817022	0.0437831	12	-0.018	0.000256	12	0.0334	0.000101	12	-4.74658	11.1286	0.000292	-1.90307	11.0506	0.0417	0.00312	0.406014	3.14788
ENSG00000160551	TAOK1	TAO kinase 1 [Source:HGNC Symbol;Acc:HGNC:29259]	3	6	-0.100607	0.00122532	12	-0.283118	0.000245	12	-0.103666	0.00132448	12	-0.0547	0.000885	12	0.209862	21.9668	0.417855	-23.5374	16.6633	1.6e-14	1	2.14e-13	3.14843
ENSG00000163661	PTX3	pentraxin 3 [Source:HGNC Symbol;Acc:HGNC:9692]	1	2	1.10083	0.0275844	4	0.416791	0.01432	4	0.0206	0.0375881	4	0.0788	0.000206	4	8.46265	5.86189	8.42e-05	5.60845	3.08612	0.00519	0.000917	0.0521	3.14961
ENSG00000125457	MIF4GD	MIF4G domain containing [Source:HGNC Symbol;Acc:HGNC:24030]	6	7	-0.181446	0.0779139	14	0.168533	0.00990269	14	0.170584	0.0103417	12	0.150019	0.0454612	12	-4.39109	16.8602	0.000203	0.276113	15.0472	0.393109	0.00218	1	3.15315
ENSG00000155906	RMND1	required for meiotic nuclear division 1 homolog [Source:HGNC Symbol;Acc:HGNC:21176]	4	5	0.322173	0.0547243	10	0.0505889	0.0110151	10	-0.0695	0.00649089	10	0.00147	0.00452792	10	5.00548	11.1054	0.000194	1.24588	15.3296	0.115758	0.00208	1	3.15315
ENSG00000116977	LGALS8	galectin 8 [Source:HGNC Symbol;Acc:HGNC:6569]	7	10	-0.0148905	0.0159553	20	0.418405	0.0017715	20	0.0464	7.28e-05	20	0.102629	0.00278325	20	-2.16485	19.1734	0.0216	20.9249	36.2132	4.08e-22	0.214328	6.23e-21	3.15457
ENSG00000070882	OSBPL3	oxysterol binding protein like 3 [Source:HGNC Symbol;Acc:HGNC:16370]	8	11	0.64058	0.0337112	20	0.654113	0.0876578	21	0.0147	8.03e-05	10	0.0155	7.96e-05	10	15.2083	19.1805	1.85e-12	9.87564	20.0762	1.88e-09	2.44e-11	2.25e-08	3.15483
ENSG00000119125	GDA	guanine deaminase [Source:HGNC Symbol;Acc:HGNC:4212]	6	6	1.08604	0.586778	10	0.907478	0.271653	11		0	2		0	2		9			10				3.15789
ENSG00000073060	SCARB1	scavenger receptor class B member 1 [Source:HGNC Symbol;Acc:HGNC:1664]	1	2	0.83897	2.64e-06	4	1.15837	0.156938	4	0.0721	0.00484659	4	0.0226	0.00177175	4	22.0262	3.00327	0.000102	5.70194	3.06773	0.00503	0.00111	0.0505	3.16206
ENSG00000156510	HKDC1	hexokinase domain containing 1 [Source:HGNC Symbol;Acc:HGNC:23302]	7	20	1.20219	0.0138352	40	1.09848	0.0104793	40	0.0299	0.000166	38	0.0371	0.000174	38	62.6395	39.9843	7.78e-42	65.0095	40.3604	8.91e-43	1.58e-40	1.76e-41	3.16249
ENSG00000167925	GHDC	GH3 domain containing [Source:HGNC Symbol;Acc:HGNC:24438]	9	18	0.578437	0.0151614	36	0.13315	0.01689	36	-0.0688	0.000365	34	-0.00238	0.00197895	34	31.1425	36.7819	2.46e-28	5.90155	43.5126	2.44e-07	4.23e-27	2.77e-06	3.16456
ENSG00000083520	DIS3	DIS3 homolog, exosome endoribonuclease and 3'-5' exoribonuclease [Source:HGNC Symbol;Acc:HGNC:20604]	16	52	-0.168951	0.000606	102	0.529042	0.00486461	103	-0.0248	9.4e-05	90	0.0512	1.15e-05	90	-54.5215	134.87	4.62e-94	69.4397	102.551	2.42e-88	1.48e-92	7.04e-87	3.17252
ENSG00000091127	PUS7	pseudouridine synthase 7 [Source:HGNC Symbol;Acc:HGNC:26033]	5	10	0.227857	0.00986462	20	0.341581	0.0275808	20	0.00917	0.00174865	18	-0.0164	0.003672	18	9.0005	26.0904	8.78e-10	8.99816	24.4394	1.58e-09	1.09e-08	1.89e-08	3.177
ENSG00000112739	PRPF4B	pre-mRNA processing factor 4B [Source:HGNC Symbol;Acc:HGNC:17346]	11	35	0.696172	0.000663	68	0.792569	7.24e-05	70	0.0159	0.000406	58	0.0864	0.00126529	58	166.283	123.133	4.72e-147	147.737	62.4172	1.9e-81	2.14e-145	5.27e-80	3.17776
ENSG00000101464	PIGU	phosphatidylinositol glycan anchor biosynthesis class U [Source:HGNC Symbol;Acc:HGNC:15791]	5	7	0.734711	0.00150312	14	1.04388	0.010545	14	0.122268	7.63e-06	12	0.00333	2.74e-05	12	58.932	13.1538	1.25e-17	37.8569	13.0787	4.7e-15	1.8e-16	6.35e-14	3.17823
ENSG00000165526	RPUSD4	RNA pseudouridine synthase D4 [Source:HGNC Symbol;Acc:HGNC:25898]	5	5	-1.55617	0.3208	10	-1.92048	0.376371	10	-0.0937	0.00859358	8	-0.0148	0.00228942	8	-8.0318	9.59898	7.29e-06	-9.78598	9.13671	1.92e-06	8.22e-05	2.13e-05	3.17919
ENSG00000177239	MAN1B1	mannosidase alpha class 1B member 1 [Source:HGNC Symbol;Acc:HGNC:6823]	4	10	0.51722	0.0382641	20	0.365969	0.0086233	20	-0.0417	3.45e-05	20	-0.0428	3.2e-05	20	12.7723	19.0343	4.38e-11	19.6478	19.1408	1.89e-14	5.59e-10	2.53e-13	3.18182
ENSG00000026103	FAS	Fas cell surface death receptor [Source:HGNC Symbol;Acc:HGNC:11920]	2	4	-0.818489	0.775155	8	-0.0951065	1.30507	8	0.118959	0.0701897	8	0.0487	0.0391304	8	-2.88387	8.25738	0.00986	-0.350895	7.41939	0.36771	0.0993	1	3.18182
ENSG00000103544	VPS35L	VPS35 endosomal protein sorting factor like [Source:HGNC Symbol;Acc:HGNC:24641]	7	15	-0.154603	2.79e-05	30	-0.204003	0.00821788	30	0.0847	0.000309	28	0.0827	0.00019	28	-69.1473	31.5228	2.69e-36	-17.111	30.4323	1.83e-17	5.14e-35	2.57e-16	3.18239
ENSG00000159921	GNE	glucosamine (UDP-N-acetyl)-2-epimerase/N-acetylmannosamine kinase [Source:HGNC Symbol;Acc:HGNC:23657]	3	4	-0.280798	0.29315	8	0.632308	0.00730932	8	0.0917	0.00596009	6	0.111979	0.00542516	6	-1.92032	7.37707	0.0471	12.2039	11.6866	2.64e-08	0.460877	3.06e-07	3.1856
ENSG00000141994	DUS3L	dihydrouridine synthase 3 like [Source:HGNC Symbol;Acc:HGNC:26920]	5	6	-0.177434	0.0115227	10	0.263689	0.0307264	11	-0.026	2.87e-07	8	-0.105776	0.00545381	8	-4.46058	9.00056	0.000788	6.26749	14.2631	9.49e-06	0.0083	0.000104	3.18627
ENSG00000146433	TMEM181	transmembrane protein 181 [Source:HGNC Symbol;Acc:HGNC:20958]	2	4	0.480671	0.0279899	8	-0.418957	0.000463	8	0.0774	1.96e-07	8	0.0746	0.000468	8	6.81812	7.0001	0.000125	-45.7462	13.9997	6.02e-17	0.00135	8.39e-16	3.18627
ENSG00000011028	MRC2	mannose receptor C type 2 [Source:HGNC Symbol;Acc:HGNC:16875]	13	52	-0.0700797	0.000229	100	1.40052	0.00111463	103	0.00163	0.000986	76	-0.0916	0.000352	76	-18.3546	101.358	2.68e-34	379.524	166.547	7.56e-247	4.98e-33	5.43e-245	3.18841
ENSG00000196712	NF1	neurofibromin 1 [Source:HGNC Symbol;Acc:HGNC:7765]	6	14	0.123047	0.0128294	26	0.311784	0.00320455	27	0.0734	0.00105347	24	-0.107633	0.000276	24	2.13992	29.3928	0.0204	36.7586	30.9548	2.1e-27	0.202469	3.43e-26	3.18862
ENSG00000003756	RBM5	RNA binding motif protein 5 [Source:HGNC Symbol;Acc:HGNC:9902]	4	7	-0.472149	0.000305	14	0.0356441	0.00276538	14	0.0375	0.000389	6	0.0765	0.00567551	6	-54.7464	8.55413	1.71e-12	-1.20776	7.18572	0.132691	2.26e-11	1	3.19018
ENSG00000137073	UBAP2	ubiquitin associated protein 2 [Source:HGNC Symbol;Acc:HGNC:14185]	4	10	-0.161796	0.0901981	20	0.822139	0.0166668	20	0.0427	0.00121707	20	0.00562	0.00100175	20	-3.02479	19.5127	0.00341	27.4715	21.2757	2.1e-18	0.0351	3.01e-17	3.19297
ENSG00000142949	PTPRF	protein tyrosine phosphatase receptor type F [Source:HGNC Symbol;Acc:HGNC:9670]	8	24	-0.358653	0.005181	46	-0.222365	0.000565	48	0.158675	0.000316	32	-0.0986	0.00216593	32	-46.7392	52.6519	7.53e-45	-13.8814	41.8916	1.43e-17	1.58e-43	2.03e-16	3.19409
ENSG00000196642	RABL6	RAB, member RAS oncogene family like 6 [Source:HGNC Symbol;Acc:HGNC:24703]	15	45	0.00327511	0.00179199	90	-0.280892	0.000847	90	0.0726	9.44e-06	82	0.0611	0.0004	82	-15.4976	90.0293	1.92e-27	-90.4882	158.415	1.36e-138	3.26e-26	5.47e-137	3.19853
ENSG00000074266	EED	embryonic ectoderm development [Source:HGNC Symbol;Acc:HGNC:3188]	2	3	0.920269	0.0026385	6	1.37952	0.084005	6	0.0113	0.000695	6	0.0687	0.00282821	6	38.5656	7.46229	3.65e-10	10.8963	5.33629	3.79e-05	4.58e-09	0.000406	3.19978
ENSG00000126456	IRF3	interferon regulatory factor 3 [Source:HGNC Symbol;Acc:HGNC:6118]	4	5	-0.0443048	0.0580939	10	-1.38428	0.451813	10	0.0593	0.00111423	10	0.0653	0.00110731	10	-1.347	9.34511	0.104866	-6.81156	9.04411	3.81e-05	1	0.000409	3.20285
ENSG00000005810	MYCBP2	MYC binding protein 2 [Source:HGNC Symbol;Acc:HGNC:23386]	9	35	-0.0595758	0.0058342	66	0.0648888	0.00439311	70	0.140365	0.00109181	46	0.0932	0.000937	46	-18.8815	94.7271	3.57e-34	-3.10128	104.226	0.00124	6.62e-33	0.0127	3.20452
ENSG00000127526	SLC35E1	solute carrier family 35 member E1 [Source:HGNC Symbol;Acc:HGNC:20803]	5	7	0.325696	0.00576446	14	-0.297894	0.000555	14	-0.613681	0.00151682	14	-0.345108	0.00148521	14	41.1908	19.3984	1.18e-20	3.91129	21.5232	0.000387	1.79e-19	0.00404	3.2076
ENSG00000122574	WIPF3	WAS/WASL interacting protein family member 3 [Source:HGNC Symbol;Acc:HGNC:22004]	2	3	0.241434	0.000154	6	0.883902	0.466218	6	0.289876	0.00026	6	0.313407	0.000239	6	-5.8278	9.38356	0.000107	2.04608	5.00513	0.048	0.00116	0.466498	3.20911
ENSG00000104368	PLAT	plasminogen activator, tissue type [Source:HGNC Symbol;Acc:HGNC:9051]	6	8	0.533397	0.000191	16	0.791991	0.000531	16	0.240059	0.00378793	12	0.184137	0.0106142	12	16.2068	11.8352	9.63e-10	20.0657	11.8281	8.43e-11	1.19e-08	1.04e-09	3.21101
ENSG00000150054	MPP7	membrane palmitoylated protein 7 [Source:HGNC Symbol;Acc:HGNC:26542]	7	16	-0.904282	0.00101579	30	0.330042	7.38e-05	32	0.0377	2.61e-05	26	0.0638	4.44e-05	26	-159.531	30.7117	1.08e-46	132.931	55.8983	6.59e-72	2.31e-45	1.69e-70	3.21181
ENSG00000183049	CAMK1D	calcium/calmodulin dependent protein kinase ID [Source:HGNC Symbol;Acc:HGNC:19341]	4	4	-0.996948	0.000252	8	-0.354576	0.343507	8	0.012	0.0010691	6	0.0117	0.000902	6	-69.6786	6.77214	3.15e-11	-1.76428	7.04898	0.0604	4.04e-10	0.582706	3.22129
ENSG00000134245	WNT2B	Wnt family member 2B [Source:HGNC Symbol;Acc:HGNC:12781]	8	14	0.276374	0.000133	26	-0.834361	0.0204276	27	0.251433	0.0434064	14	0.234044	0.00378842	14	0.447544	13.0431	0.330913	-33.3359	38.1611	3.95e-30	1	6.69e-29	3.22581
ENSG00000173614	NMNAT1	nicotinamide nucleotide adenylyltransferase 1 [Source:HGNC Symbol;Acc:HGNC:17877]	7	8	0.235401	0.047353	16	0.347217	0.0558794	16	-0.0058	0.00548349	14	-0.00811	0.00399903	14	4.16655	18.852	0.000266	5.78077	17.4196	1.01e-05	0.00284	0.00011	3.22581
ENSG00000115816	CEBPZ	CCAAT enhancer binding protein zeta [Source:HGNC Symbol;Acc:HGNC:24218]	4	11	-0.163008	0.00350343	22	0.628467	0.00296982	22	0.0222	0.000174	22	0.0301	0.00102035	22	-14.3272	23.0803	2.81e-13	44.4327	33.9065	6.11e-32	3.77e-12	1.06e-30	3.22581
ENSG00000101343	CRNKL1	crooked neck pre-mRNA splicing factor 1 [Source:HGNC Symbol;Acc:HGNC:15762]	11	38	0.542437	1.71e-05	74	0.30742	0.00362839	75	0.0515	0.000224	60	-0.0372	0.000871	60	246.427	66.3242	2.86e-100	43.4604	112.371	2.09e-72	9.65e-99	5.39e-71	3.22967
ENSG00000139291	TMEM19	transmembrane protein 19 [Source:HGNC Symbol;Acc:HGNC:25605]	1	2	-1.04684	0.0209836	4	0.132322	0.00803262	4	0.0187	0.000135	4	0.332837	0.00434312	4	-14.6645	3.03859	0.000321	-3.60488	5.51026	0.00654	0.00342	0.0655	3.23332
ENSG00000006282	SPATA20	spermatogenesis associated 20 [Source:HGNC Symbol;Acc:HGNC:26125]	5	11	0.411881	0.00362215	22	-0.713071	0.00361345	22	0.0656	0.000534	20	0.0674	0.000697	20	25.0317	27.557	8.59e-21	-55.3124	29.3942	1.43e-31	1.31e-19	2.46e-30	3.2345
ENSG00000151576	QTRT2	queuine tRNA-ribosyltransferase accessory subunit 2 [Source:HGNC Symbol;Acc:HGNC:25771]	6	7	0.0928836	0.104514	14	0.129038	0.0525864	14	0.0293	0.00524944	12	-0.0195	0.00485257	12	0.715666	14.5093	0.242778	2.3036	15.7343	0.0176	1	0.174195	3.23625
ENSG00000111364	DDX55	DEAD-box helicase 55 [Source:HGNC Symbol;Acc:HGNC:20085]	10	8	0.602037	0.595423	15	1.12217	0.23784	16		0	2		0	2		14			15				3.2366
ENSG00000140403	DNAJA4	DnaJ heat shock protein family (Hsp40) member A4 [Source:HGNC Symbol;Acc:HGNC:14885]	7	9	0.465219	0.005652	18	0.383811	0.000128	18	0.000517	4.24e-05	16	-0.00184	4.17e-05	16	26.1148	17.2865	1.23e-15	123.636	27.5478	1.17e-39	1.73e-14	2.22e-38	3.24324
ENSG00000116641	DOCK7	dedicator of cytokinesis 7 [Source:HGNC Symbol;Acc:HGNC:19190]	15	37	-0.121436	0.00643739	72	-0.522861	0.00523771	73	-0.0337	0.000675	52	-0.0121	0.000581	52	-8.6747	90.4497	7.89e-14	-56.0882	92.9842	8.54e-74	1.07e-12	2.24e-72	3.24367
ENSG00000186204	CYP4F12	cytochrome P450 family 4 subfamily F member 12 [Source:HGNC Symbol;Acc:HGNC:18857]	4	4	0.0213492	0.0941266	8	-0.567001	0.00299697	8		0	4		0	4		7			7				3.24427
ENSG00000154001	PPP2R5E	protein phosphatase 2 regulatory subunit B'epsilon [Source:HGNC Symbol;Acc:HGNC:9313]	7	8	-0.279651	0.00285819	16	0.267883	0.00381553	16	-0.0848	3.33e-06	14	-0.118676	4.73e-06	14	-14.5659	15.0399	1.42e-10	25.0144	15.0425	5.68e-14	1.79e-09	7.52e-13	3.24675
ENSG00000074755	ZZEF1	zinc finger ZZ-type and EF-hand domain containing 1 [Source:HGNC Symbol;Acc:HGNC:29027]	11	31	0.0789629	0.00105399	58	-0.0248113	0.00384187	61	-0.0418	0.000278	46	0.0876	0.00145716	46	24.5412	88.805	1.22e-41	-11.5578	101.349	1.64e-20	2.48e-40	2.43e-19	3.25033
ENSG00000168386	FILIP1L	filamin A interacting protein 1 like [Source:HGNC Symbol;Acc:HGNC:24589]	9	27	0.133156	0.0351286	52	0.149662	0.00766084	53	0.0813	0.00273701	32	-0.0365	0.00224943	32	1.87965	63.0685	0.0324	12.7028	82.2466	2.17e-21	0.319215	3.27e-20	3.25551
ENSG00000112561	TFEB	transcription factor EB [Source:HGNC Symbol;Acc:HGNC:11753]	7	6	1.20065	0.0205812	10	0.83732	0.173885	11	-0.372119	0.00870851	6	0.102906	0.000675	6	26.5486	13.8085	1.5e-13	5.82056	10.1419	7.96e-05	2.02e-12	0.000846	3.2563
ENSG00000106052	TAX1BP1	Tax1 binding protein 1 [Source:HGNC Symbol;Acc:HGNC:11575]	3	6	-0.159548	0.33571	12	0.117972	0.302317	12		0	2		0	2		11			11				3.25764
ENSG00000079689	SCGN	secretagogin, EF-hand calcium binding protein [Source:HGNC Symbol;Acc:HGNC:16941]	5	5	-0.734399	0.145916	10	-1.72443	0.0309727	10	0.0435	0.000557	8	-0.0893	0.00237046	8	-6.42478	9.08586	5.83e-05	-28.0696	10.6787	1.19e-11	0.000639	1.49e-10	3.26087
ENSG00000049239	H6PD	hexose-6-phosphate dehydrogenase/glucose 1-dehydrogenase [Source:HGNC Symbol;Acc:HGNC:4795]	12	43	0.672927	5.66e-05	86	0.466494	0.000821	86	0.00535	0.000204	72	0.0121	0.000322	72	357.111	103.16	1.21e-161	121.355	145.16	3.95e-148	5.99e-160	1.71e-146	3.26444
ENSG00000139746	RBM26	RNA binding motif protein 26 [Source:HGNC Symbol;Acc:HGNC:20327]	9	16	0.432352	0.0126805	30	0.734047	0.0115549	31	-0.0813	0.000251	22	-0.0619	0.00148825	22	24.6517	30.5539	5.02e-22	37.9265	39.9955	2.82e-33	7.8e-21	4.98e-32	3.26681
ENSG00000198160	MIER1	MIER1 transcriptional regulator [Source:HGNC Symbol;Acc:HGNC:29657]	4	5	0.739347	0.025876	10	0.700946	3.68e-05	10	0.106755	0.0361252	6	-0.337828	0.0407375	6	6.81806	9.27002	3.36e-05	12.6032	5.00543	2.77e-05	0.000371	0.000299	3.26696
ENSG00000119514	GALNT12	polypeptide N-acetylgalactosaminyltransferase 12 [Source:HGNC Symbol;Acc:HGNC:19877]	6	11	-0.446919	0.00619995	22	-2.00188	0.000529	22	-0.424624	8.81e-05	20	0.0432	0.000524	20	-1.31786	21.656	0.10066	-288.528	39.6517	8.54e-68	0.972103	2.14e-66	3.27022
ENSG00000107625	DDX50	DExD-box helicase 50 [Source:HGNC Symbol;Acc:HGNC:17906]	5	6	0.421546	0.0106369	12	0.585298	0.0169896	12	0.00283	0.000205	10	-0.0241	0.000274	10	13.9039	11.5071	7.54e-09	16.0398	11.4252	1.72e-09	9.19e-08	2.07e-08	3.27206
ENSG00000102755	FLT1	fms related receptor tyrosine kinase 1 [Source:HGNC Symbol;Acc:HGNC:3763]	2	3	0.958801	0.000613	6	0.502561	0.0247302	6	0.1025	0.00167621	6	0.0496	0.00136995	6	43.837	8.22643	2.41e-11	6.86789	5.55226	0.000326	3.09e-10	0.00341	3.27422
ENSG00000123213	NLN	neurolysin [Source:HGNC Symbol;Acc:HGNC:16058]	10	23	0.264626	0.014245	46	0.246347	8.61e-05	46	0.0515	0.00027	44	0.0973	3.29e-06	44	11.9917	46.7821	3.57e-16	106.812	48.5879	1.31e-59	5.05e-15	3.08e-58	3.2768
ENSG00000168615	ADAM9	ADAM metallopeptidase domain 9 [Source:HGNC Symbol;Acc:HGNC:216]	5	13	0.529365	0.00126853	26	0.280132	0.00793577	26	-0.00871	0.00110358	18	-0.0212	0.00119645	18	51.2799	38.3205	3.18e-37	15.6289	34.6573	1.45e-17	6.13e-36	2.05e-16	3.28245
ENSG00000143079	CTTNBP2NL	CTTNBP2 N-terminal like [Source:HGNC Symbol;Acc:HGNC:25330]	5	7	-0.0175513	0.0957641	12	-0.162982	0.013546	13	-0.0877	8.88e-05	10	0.31185	0.0023749	10	0.784773	11.0245	0.224561	-13.2746	16.9214	1.13e-10	1	1.39e-09	3.28638
ENSG00000076984	MAP2K7	mitogen-activated protein kinase kinase 7 [Source:HGNC Symbol;Acc:HGNC:6847]	3	4	-0.726418	0.235016	8	-1.35529	1.17772	8	0.103612	0.0185004	8	0.145543	2.52e-06	8	-4.66268	8.09529	0.000784	-3.91161	7.00003	0.00291	0.00826	0.0295	3.28638
ENSG00000137975	CLCA2	chloride channel accessory 2 [Source:HGNC Symbol;Acc:HGNC:2016]	6	12	-1.11355	0.0440118	24	0.425878	0.0447276	24	0.0187	0.0015994	24	-0.190158	0.00596108	24	-25.9732	24.6694	9.81e-20	13.4047	29.0237	2.9e-14	1.47e-18	3.86e-13	3.28738
ENSG00000179776	CDH5	cadherin 5 [Source:HGNC Symbol;Acc:HGNC:1764]	6	10	0.801394	0.00068	20	0.370159	0.000824	20	0.0141	0.00087	18	-0.0617	2.37e-06	18	86.7782	34.1929	5.53e-42	67.1714	19.1212	1.79e-24	1.13e-40	2.81e-23	3.28849
ENSG00000101193	GID8	GID complex subunit 8 homolog [Source:HGNC Symbol;Acc:HGNC:15857]	7	6	-0.404688	0.025911	10	0.45956	0.0097569	11	-0.189868	0.0534709	6	-0.157906	0.000583	6	-2.00295	7.95649	0.0402	19.6829	12.0217	8.17e-11	0.394234	1.01e-09	3.28947
ENSG00000258429	PDF	peptide deformylase, mitochondrial [Source:HGNC Symbol;Acc:HGNC:30012]	3	4	-0.104043	0.00207318	8	0.453944	0.0319072	8	0.605271	0.0134978	8	0.513587	0.0119865	8	-16.0778	9.10076	2.72e-08	-0.805205	11.6089	0.218442	3.27e-07	1	3.29218
ENSG00000188573	FBLL1	fibrillarin like 1 [Source:HGNC Symbol;Acc:HGNC:35458]	7	11	0.379026	0.00404692	22	-0.00168689	0.00322681	22	0.0713	0.00100723	22	0.0581	0.00119245	22	20.3002	30.8435	1.05e-19	-4.2167	34.656	8.42e-05	1.57e-18	0.000895	3.29341
ENSG00000116133	DHCR24	24-dehydrocholesterol reductase [Source:HGNC Symbol;Acc:HGNC:2859]	10	27	-0.166324	0.0112408	52	0.180015	0.00486522	53	0.0453	0.00103237	50	0.0192	0.00141284	50	-13.7512	60.6321	1.34e-20	14.6814	80.8142	8.13e-25	2.04e-19	1.29e-23	3.29457
ENSG00000143387	CTSK	cathepsin K [Source:HGNC Symbol;Acc:HGNC:2536]	7	6	2.1698	0.00322666	10	1.73048	0.0344283	11		0	4		0	4		9			10				3.29811
ENSG00000101871	MID1	midline 1 [Source:HGNC Symbol;Acc:HGNC:7095]	7	8	-0.18803	0.0192419	14	-0.255534	0.00150068	15	-0.0498	0.000467	12	0.00591	0.000759	12	-3.67708	13.7342	0.00128	-20.4574	24.7231	2.61e-17	0.0134	3.66e-16	3.29835
ENSG00000078061	ARAF	A-Raf proto-oncogene, serine/threonine kinase [Source:HGNC Symbol;Acc:HGNC:646]	7	10	-0.19892	0.00186913	20	-0.502055	0.00117665	20	-0.0436	5.95e-07	18	-0.0453	0.000292	18	-16.066	19.0135	8.08e-13	-52.7103	28.5099	2.87e-30	1.07e-11	4.88e-29	3.30033
ENSG00000139531	SUOX	sulfite oxidase [Source:HGNC Symbol;Acc:HGNC:11460]	15	34	0.448639	0.000963	67	-0.562125	0.00842452	67	0.235684	0.00122256	56	-0.0395	0.00115498	56	35.3941	111.114	1.24e-62	-43.2016	86.6303	1.08e-60	3.11e-61	2.56e-59	3.30275
ENSG00000084072	PPIE	peptidylprolyl isomerase E [Source:HGNC Symbol;Acc:HGNC:9258]	12	18	0.219366	0.00968925	34	0.873008	0.00961836	35	-0.121211	3.55e-05	28	-0.10035	2.08e-05	28	20.1301	33.2936	1.64e-20	58.6368	34.1836	3.41e-36	2.48e-19	6.21e-35	3.30432
ENSG00000198824	CHAMP1	chromosome alignment maintaining phosphoprotein 1 [Source:HGNC Symbol;Acc:HGNC:20311]	9	20	0.603863	0.00589818	36	0.751473	0.00747824	39	0.0741	0.00114396	26	0.0421	0.00170859	26	36.7503	51.1574	9.46e-39	44.2116	58.1313	9.54e-47	1.86e-37	1.99e-45	3.30481
ENSG00000080618	CPB2	carboxypeptidase B2 [Source:HGNC Symbol;Acc:HGNC:2300]	2	5	0.0912534	3.26e-05	10	0.0314461	0.00705278	10	0.0628	0.00182332	10	0.0423	0.00215567	10	2.0889	9.32222	0.0326	-0.358823	14.0316	0.362535	0.321337	1	3.30969
ENSG00000136827	TOR1A	torsin family 1 member A [Source:HGNC Symbol;Acc:HGNC:3098]	4	5	0.444253	0.0745602	10	0.287246	0.00392159	10	-0.0374	0.000484	10	-0.0471	0.000774	10	5.56023	9.11681	0.000168	15.4298	12.4175	8.99e-10	0.00181	1.09e-08	3.31325
ENSG00000100234	TIMP3	TIMP metallopeptidase inhibitor 3 [Source:HGNC Symbol;Acc:HGNC:11822]	7	9	-0.313801	0.0731661	18	-0.267428	0.0614483	18	0.0153	0.000697	12	0.0117	0.000674	12	-5.1255	17.4838	3.87e-05	-4.73786	17.5568	8.76e-05	0.000426	0.00093	3.31754
ENSG00000119698	PPP4R4	protein phosphatase 4 regulatory subunit 4 [Source:HGNC Symbol;Acc:HGNC:23788]	3	4	0.335227	0.00447215	8	0.207042	0.000152	8	0.163993	6.54e-05	8	0.170534	6.75e-05	8	7.18992	7.20464	7.8e-05	6.97226	12.1937	6.85e-06	0.000851	7.51e-05	3.31758
ENSG00000278326	PPP4R4	protein phosphatase 4 regulatory subunit 4 [Source:HGNC Symbol;Acc:HGNC:23788]	3	4	0.335227	0.00447215	8	0.207042	0.000152	8	0.163993	6.54e-05	8	0.170534	6.75e-05	8	7.18992	7.20464	7.8e-05	6.97226	12.1937	6.85e-06	0.000851	7.51e-05	3.31758
ENSG00000153015	CWC27	CWC27 spliceosome associated cyclophilin [Source:HGNC Symbol;Acc:HGNC:10664]	8	10	0.784721	0.0178747	18	0.55816	4.96e-06	20	-0.13749	0.0162747	8	0.0225	0.0632654	8	16.7609	14.1168	5.12e-11	6.02342	7.00044	0.000265	6.53e-10	0.00278	3.32505
ENSG00000187498	COL4A1	collagen type IV alpha 1 chain [Source:HGNC Symbol;Acc:HGNC:2202]	16	31	1.15876	0.000781	59	0.713211	1.02e-05	61	0.00791	0.000482	46	0.0271	8.25e-07	46	236.322	102.991	5.66e-143	1597.23	72.4957	7.43e-167	2.49e-141	3.53e-165	3.32534
ENSG00000116701	NCF2	neutrophil cytosolic factor 2 [Source:HGNC Symbol;Acc:HGNC:7661]	11	20	-0.0701985	0.00692	38	0.328911	0.00514747	39	-0.0439	2.27e-05	34	-0.0453	2.43e-05	34	-1.9442	37.2714	0.0297	32.4864	38.4113	7.57e-30	0.293284	1.28e-28	3.3264
ENSG00000100722	ZC3H14	zinc finger CCCH-type containing 14 [Source:HGNC Symbol;Acc:HGNC:20509]	10	14	0.789394	0.00684531	26	0.596642	0.00833759	28	0.0605	1.53e-05	18	0.0606	1.53e-05	18	44.8492	25.1612	7.81e-26	31.017	27.1542	4.85e-23	1.29e-24	7.5e-22	3.3275
ENSG00000105287	PRKD2	protein kinase D2 [Source:HGNC Symbol;Acc:HGNC:17293]	7	8	0.218324	0.00246614	14	-0.54252	0.000448	16	0.00366	0.00690472	10	0.0147	0.00271759	10	7.29178	13.5666	2.38e-06	-32.1846	10.88	1.93e-12	2.72e-05	2.47e-11	3.32871
ENSG00000007933	FMO3	flavin containing dimethylaniline monoxygenase 3 [Source:HGNC Symbol;Acc:HGNC:3771]	4	4	-0.795775	0.0454898	6	0.503199	0.398318	7	0.0374	0.000127	4	0.114894	0.00157668	4	-9.54856	5.04171	0.000102	1.62221	6.08283	0.0776	0.00111	0.745617	3.33302
ENSG00000139496	NUP58	nucleoporin 58 [Source:HGNC Symbol;Acc:HGNC:20261]	13	19	0.449712	0.0105178	37	1.02977	0.00457047	38	-0.0238	0.000737	28	-0.0287	0.000687	28	26.8705	42.4924	1.35e-28	87.9649	50.7377	1.94e-57	2.33e-27	4.47e-56	3.33333
ENSG00000104907	TRMT1	tRNA methyltransferase 1 [Source:HGNC Symbol;Acc:HGNC:25980]	6	5	0.685605	0.0021513	8	0.588813	0.00167587	9		0	2		0	2		7			8				3.33333
ENSG00000125459	MSTO1	misato mitochondrial distribution and morphology regulator 1 [Source:HGNC Symbol;Acc:HGNC:29678]	8	8	0.606083	5.58e-05	14	0.816289	0.00023	15	-0.102906	0.000665	8	-0.192232	0.00128703	8	75.9571	7.67768	1.26e-12	75.9674	8.36291	1.79e-13	1.67e-11	2.35e-12	3.33336
ENSG00000177150	FAM210A	family with sequence similarity 210 member A [Source:HGNC Symbol;Acc:HGNC:28346]	10	10	1.10172	5.63e-05	19	1.21928	0.0152393	19	0.196405	2.74e-06	14	0.128283	0.000519	14	509.253	20.3343	1.58e-43	37.6619	19.6446	4.34e-20	3.27e-42	6.39e-19	3.33352
ENSG00000169221	TBC1D10B	TBC1 domain family member 10B [Source:HGNC Symbol;Acc:HGNC:24510]	6	6	2.62379	0.783375	12	0.205462	0.0683529	12	0.342299	0.0651118	10	0.289879	0.0422098	10	8.51489	13.1439	5.19e-07	-0.847693	19.9521	0.203332	6.04e-06	1	3.3362
ENSG00000136636	KCTD3	potassium channel tetramerization domain containing 3 [Source:HGNC Symbol;Acc:HGNC:21305]	1	2	-0.299485	0.198937	4	0.0618429	0.00480862	4	0.11501	0.000526	4	-0.129447	0.00346326	4	-1.85617	3.01586	0.08	4.2065	5.84538	0.00299	0.776772	0.0303	3.33967
ENSG00000100299	ARSA	arylsulfatase A [Source:HGNC Symbol;Acc:HGNC:713]	9	16	0.158947	0.000767	32	-0.182971	0.0571576	32	0.0628	0.00764425	28	0.027	0.00380227	28	5.5806	31.7334	1.88e-06	-4.79018	35.6562	1.45e-05	2.16e-05	0.000158	3.33988
ENSG00000116663	FBXO6	F-box protein 6 [Source:HGNC Symbol;Acc:HGNC:13585]	8	9	0.486203	0.0026397	16	0.27744	0.000767	18	-0.131501	0.00668685	8	0.0568	0.00200538	8	19.5253	9.85683	1.66e-09	12.8854	9.46936	1.28e-07	2.05e-08	1.46e-06	3.34307
ENSG00000054611	TBC1D22A	TBC1 domain family member 22A [Source:HGNC Symbol;Acc:HGNC:1309]	7	11	-0.0124023	0.00844126	22	-0.148518	0.00295701	22	0.0436	0.00147008	16	-0.136575	0.00119741	16	-2.56836	29.8641	0.00773	-0.825631	35.4915	0.207265	0.0783	1	3.34484
ENSG00000126216	TUBGCP3	tubulin gamma complex associated protein 3 [Source:HGNC Symbol;Acc:HGNC:18598]	3	5	0.111878	4.79e-05	10	0.0351493	0.000217	10	-0.0101	0.000388	10	0.0766	0.000116	10	18.4658	11.1859	4.94e-10	-7.17953	16.4982	9.17e-07	6.18e-09	1.03e-05	3.34678
ENSG00000163072	NOSTRIN	nitric oxide synthase trafficking [Source:HGNC Symbol;Acc:HGNC:20203]	4	7	0.129345	0.0020904	14	-1.25833	0.0196018	14	0.0117	0.00164097	14	-0.157582	0.00357265	14	7.20652	25.6282	6.45e-08	-27.055	17.5864	4.44e-16	7.68e-07	6.1e-15	3.34728
ENSG00000102606	ARHGEF7	Rho guanine nucleotide exchange factor 7 [Source:HGNC Symbol;Acc:HGNC:15607]	16	42	0.34019	0.00349663	82	-0.290713	1.87e-07	83	0.0252	0.000721	66	0.0938	0.0010167	66	43.0335	118.16	2.4e-74	-97.9527	65.0191	1.22e-72	6.66e-73	3.15e-71	3.34815
ENSG00000134760	DSG1	desmoglein 1 [Source:HGNC Symbol;Acc:HGNC:3048]	13	38	-0.952466	0.00630187	75	0.760082	0.00153039	75	-0.0178	0.00023	54	-0.0222	0.000302	54	-99.4741	81.3926	4.53e-87	153.421	108.711	3.36e-129	1.38e-85	1.27e-127	3.34983
ENSG00000165219	GAPVD1	GTPase activating protein and VPS9 domains 1 [Source:HGNC Symbol;Acc:HGNC:23375]	9	43	0.578909	0.00563894	86	0.300758	0.00875075	86	0.111521	0.000827	78	0.124077	0.00100232	78	53.5543	111.483	1.11e-81	16.5041	105.959	2.36e-31	3.24e-80	4.05e-30	3.34986
ENSG00000125676	THOC2	THO complex 2 [Source:HGNC Symbol;Acc:HGNC:19073]	11	32	0.856981	0.00123099	60	0.53693	0.00136669	64	-0.016	4.97e-06	46	0.202308	7.35e-06	46	192.231	59.6212	2.83e-85	72.1428	63.9409	2.8e-63	8.46e-84	6.77e-62	3.34989
ENSG00000154832	CXXC1	CXXC finger protein 1 [Source:HGNC Symbol;Acc:HGNC:24343]	3	3	0.0771653	0.167042	6	0.126356	0.227171	6		0	2		0	2		5			5				3.35033
ENSG00000132561	MATN2	matrilin 2 [Source:HGNC Symbol;Acc:HGNC:6908]	12	41	-0.0105888	0.00214879	80	-0.499165	0.00105598	82	-0.0182	0.00104165	56	-0.197413	0.000128	56	1.12965	133.999	0.13032	-77.4789	107.372	2.29e-96	1	7.03e-95	3.35065
ENSG00000166348	USP54	ubiquitin specific peptidase 54 [Source:HGNC Symbol;Acc:HGNC:23513]	2	3	0.407025	0.103763	6	0.0680329	0.175941	6		0	0		0	0									3.35196
ENSG00000123908	AGO2	argonaute RISC catalytic component 2 [Source:HGNC Symbol;Acc:HGNC:3263]	15	22	0.405555	0.00676781	43	0.419653	0.0076175	44	-0.0241	0.000285	32	-0.0201	0.000525	32	33.3159	46.6902	1.7e-34	31.9402	50.9039	1.2e-35	3.16e-33	2.17e-34	3.35707
ENSG00000188167	TMPPE	transmembrane protein with metallophosphoesterase domain [Source:HGNC Symbol;Acc:HGNC:33865]	3	4	0.396366	0.00532206	8	-0.152569	0.0506649	8	0.0234	0.00818521	8	0.00792	0.00420983	8	9.07739	13.398	2.16e-07	-1.93775	8.15531	0.044	2.54e-06	0.42794	3.35754
ENSG00000107201	DDX58	DExD/H-box helicase 58 [Source:HGNC Symbol;Acc:HGNC:19102]	12	30	0.807648	0.000372	58	0.122493	0.000423	59	0.0883	1.17e-06	54	0.0869	1.18e-06	54	283.413	57.385	2.77e-92	13.2761	58.3549	1.4e-19	8.8e-91	2.04e-18	3.36052
ENSG00000159140	SON	SON DNA binding protein [Source:HGNC Symbol;Acc:HGNC:11183]	13	81	0.0842935	0.00515428	158	0.0575373	0.00392505	162	0.0183	0.00119627	132	-0.0331	0.00118137	132	10.2247	234.645	7.79e-21	15.7441	258.553	6.35e-40	1.19e-19	1.21e-38	3.36812
ENSG00000168488	ATXN2L	ataxin 2 like [Source:HGNC Symbol;Acc:HGNC:31326]	12	44	-0.934195	2.09e-05	86	0.256822	0.00805545	87	0.0933	2.12e-05	72	0.0946	2.14e-05	72	-1401.72	150.881	1.241381955943e-312	16.8273	86.5531	2.5e-29	1.2327008120358e-310	4.19e-28	3.37079
ENSG00000167676	PLIN4	perilipin 4 [Source:HGNC Symbol;Acc:HGNC:29393]	13	40	-1.47912	0.0547984	79	-0.359767	0.0231323	80	0.0429	0.00051	66	-0.000869	0.0015327	66	-57.4704	79.7369	5.81e-67	-20.3063	91.4818	5.89e-36	1.5e-65	1.07e-34	3.3713
ENSG00000105699	LSR	lipolysis stimulated lipoprotein receptor [Source:HGNC Symbol;Acc:HGNC:29572]	15	39	0.186094	0.000771	75	0.207833	0.000841	77	0.299785	0.000269	54	-0.434994	1.31e-05	54	-29.1057	122.849	2.9e-57	192.415	79.3489	5.31e-108	6.9e-56	1.76e-106	3.37461
ENSG00000103257	SLC7A5	solute carrier family 7 member 5 [Source:HGNC Symbol;Acc:HGNC:11063]	12	18	0.1878	0.0222669	35	0.270292	0.0023436	35	-0.0578	3.45e-05	28	-0.0558	3.16e-05	28	9.72818	34.1316	1.13e-11	39.5146	35.1424	5.1e-31	1.46e-10	8.74e-30	3.37536
ENSG00000139436	GIT2	GIT ArfGAP 2 [Source:HGNC Symbol;Acc:HGNC:4273]	12	21	0.326033	0.000501	42	0.440386	0.000147	42	0.104115	0.000134	36	0.0382	0.000314	36	56.0886	63.3731	4.93e-56	115.088	60.358	9.8e-73	1.16e-54	2.54e-71	3.37739
ENSG00000101191	DIDO1	death inducer-obliterator 1 [Source:HGNC Symbol;Acc:HGNC:2680]	9	29	0.462925	0.00456579	56	0.207417	4.98e-06	58	-0.0124	0.000925	40	-0.0793	0.00164591	40	46.4596	81.3935	1.16e-60	44.6558	39.1627	1.65e-35	2.84e-59	2.97e-34	3.38078
ENSG00000141738	GRB7	growth factor receptor bound protein 7 [Source:HGNC Symbol;Acc:HGNC:4567]	9	9	0.339455	0.00111272	16	0.937983	0.00445947	17	-0.0247	0.000264	10	-0.0318	1.05e-05	10	37.1838	23.0139	2.34e-22	59.755	16.1283	1.16e-20	3.65e-21	1.72e-19	3.38346
ENSG00000115902	SLC1A4	solute carrier family 1 member 4 [Source:HGNC Symbol;Acc:HGNC:10942]	10	11	0.183247	0.00660553	20	0.363823	1.36e-05	21	0.086	0.000223	14	0.0737	0.000797	14	5.22615	20.8049	1.81e-05	38.2382	13.2954	2.73e-15	0.000202	3.71e-14	3.38426
ENSG00000131043	AAR2	AAR2 splicing factor [Source:HGNC Symbol;Acc:HGNC:15886]	10	10	0.649053	0.000997	18	0.600752	0.034058	19	0.0352	3.61e-05	14	-0.0203	0.000221	14	80.6225	18.5655	2.15e-25	14.6054	18.3168	7.72e-12	3.53e-24	9.77e-11	3.38542
ENSG00000135114	OASL	2'-5'-oligoadenylate synthetase like [Source:HGNC Symbol;Acc:HGNC:8090]	1	2	0.0400087	0.00325743	4	-0.207382	0.00119626	4	0.0994	0.000268	4	0.0934	0.000618	4	-2.00176	3.49095	0.0631	-14.1209	5.44682	8.46e-06	0.614566	9.24e-05	3.38542
ENSG00000099219	ERMP1	endoplasmic reticulum metallopeptidase 1 [Source:HGNC Symbol;Acc:HGNC:23703]	13	46	-0.50966	1.25e-05	88	-0.645854	0.000549	91	0.0558	0.000131	74	0.0128	0.000254	74	-409.162	84.7244	1.02e-141	-214.035	158.361	3.12e-197	4.46e-140	1.77e-195	3.3855
ENSG00000163378	EOGT	EGF domain specific O-linked N-acetylglucosamine transferase [Source:HGNC Symbol;Acc:HGNC:28526]	5	7	0.0607321	0.0108668	14	0.0184028	0.0229714	14	-0.0209	0.000715	12	0.043	0.000868	12	2.82234	14.9671	0.00644	-0.593742	14.1392	0.281032	0.0655	1	3.386
ENSG00000171861	MRM3	mitochondrial rRNA methyltransferase 3 [Source:HGNC Symbol;Acc:HGNC:18485]	10	12	0.765912	0.0823521	22	-0.174912	0.0175428	23	-0.0386	0.000562	14	-0.155364	0.0189776	14	13.0794	21.4489	5.4e-12	-0.424736	26.7423	0.337214	7.04e-11	1	3.38983
ENSG00000064419	TNPO3	transportin 3 [Source:HGNC Symbol;Acc:HGNC:17103]	12	35	0.0324344	0.00118816	70	0.0142289	7.51e-05	70	-0.00306	6.69e-05	68	0.0281	3.97e-05	68	8.37548	76.9698	9.63e-13	-10.7505	126.063	7.86e-20	1.28e-11	1.15e-18	3.39603
ENSG00000173821	RNF213	ring finger protein 213 [Source:HGNC Symbol;Acc:HGNC:14539]	19	242	0.48231	0.00153602	479	0.318661	0.00490248	483	0.0203	0.000352	442	0.00625	0.000554	442	230.915	698.087	0	92.516	598.379	0	1e-100	1e-100	3.39655
ENSG00000155304	HSPA13	heat shock protein family A (Hsp70) member 13 [Source:HGNC Symbol;Acc:HGNC:11375]	2	4	0.168835	0.0521333	8	-1.60281	0.0566014	8	-0.0544	0.00224058	8	0.0589	0.00260138	8	2.70785	7.60058	0.014	-19.3167	7.64208	4.6e-08	0.140178	5.31e-07	3.39703
ENSG00000055332	EIF2AK2	eukaryotic translation initiation factor 2 alpha kinase 2 [Source:HGNC Symbol;Acc:HGNC:9437]	14	48	0.357375	0.00142921	95	0.439463	0.00345958	96	0.01	0.000231	86	0.0176	0.000245	86	82.4958	126.093	6.98e-112	67.6503	109.837	1.15e-91	2.56e-110	3.44e-90	3.3981
ENSG00000156453	PCDH1	protocadherin 1 [Source:HGNC Symbol;Acc:HGNC:8655]	10	24	-0.0344322	0.00199619	46	-0.337888	0.013707	47	0.210863	0.00105827	38	0.297936	0.00139152	38	-29.0611	80.8124	7.62e-45	-35.0938	57.1567	1.15e-40	1.6e-43	2.22e-39	3.40314
ENSG00000134318	ROCK2	Rho associated coiled-coil containing protein kinase 2 [Source:HGNC Symbol;Acc:HGNC:10252]	21	122	0.0744917	0.000439	239	-0.233356	0.000919	243	0.0221	1.84e-05	200	0.0333	2.24e-05	200	37.7495	261.702	3.45e-108	-135.122	256.259	1.69e-240	1.23e-106	1.18e-238	3.40611
ENSG00000105486	LIG1	DNA ligase 1 [Source:HGNC Symbol;Acc:HGNC:6598]	4	9	0.66719	0.0333381	18	0.668208	0.0448265	18	0.0911	0.000124	18	0.0945	0.000123	18	13.3624	17.1265	8.64e-11	11.481	17.0932	9.27e-10	1.09e-09	1.12e-08	3.40776
ENSG00000162551	ALPL	alkaline phosphatase, biomineralization associated [Source:HGNC Symbol;Acc:HGNC:438]	4	6	-0.334137	0.0189521	12	0.772041	0.0130822	12	0.116137	0.00241879	10	-0.0517	0.000622	10	-10.551	14.2197	2.06e-08	24.2652	12.2416	5.03e-12	2.49e-07	6.39e-11	3.41151
ENSG00000180828	BHLHE22	basic helix-loop-helix family member e22 [Source:HGNC Symbol;Acc:HGNC:11963]	1	2	-0.313286	0.0133459	4	-0.269615	0.000596	4	-0.00761	0.00170627	4	0.0449	0.00566883	4	-4.98307	3.75476	0.00446	-7.94636	3.62407	0.00102	0.0457	0.0104	3.41207
ENSG00000189077	TMEM120A	transmembrane protein 120A [Source:HGNC Symbol;Acc:HGNC:21697]	6	10	0.114949	0.00132859	20	-1.02176	0.00632754	20	-0.007	0.000315	18	0.00297	0.000316	18	13.3105	28.1505	5.7e-14	-56.0757	21.0961	9.54e-25	7.74e-13	1.51e-23	3.41615
ENSG00000072786	STK10	serine/threonine kinase 10 [Source:HGNC Symbol;Acc:HGNC:11388]	14	28	0.0827314	4.14e-05	54	0.0741098	0.000131	55	-0.120347	5.16e-05	44	-0.0766	1.52e-05	44	145.822	87.3262	2.24e-106	91.2484	69.0123	5.4e-74	7.9e-105	1.42e-72	3.41801
ENSG00000116337	AMPD2	adenosine monophosphate deaminase 2 [Source:HGNC Symbol;Acc:HGNC:469]	11	33	-0.0138864	0.00806822	64	0.174489	0.0031784	66	0.145713	0.00038	44	-0.0234	0.000326	44	-13.7508	71.4447	4.65e-22	26.5473	83.5311	8.87e-43	7.24e-21	1.75e-41	3.4204
ENSG00000111335	OAS2	2'-5'-oligoadenylate synthetase 2 [Source:HGNC Symbol;Acc:HGNC:8087]	10	30	0.185771	2.32e-05	59	0.54719	0.000533	59	0.0418	0.000372	56	0.0667	0.00051	56	54.2672	61.5136	5.73e-54	112.803	112.894	3.4e-118	1.32e-52	1.2e-116	3.42067
ENSG00000091039	OSBPL8	oxysterol binding protein like 8 [Source:HGNC Symbol;Acc:HGNC:16396]	15	34	-0.203443	1.08e-05	66	0.132249	0.00368019	67	0.037	0.00043	60	0.00766	0.000253	60	-88.7945	61.7001	4.13e-67	16.2	76.0184	1.15e-26	1.07e-65	1.86e-25	3.42385
ENSG00000162664	ZNF326	zinc finger protein 326 [Source:HGNC Symbol;Acc:HGNC:14104]	10	25	0.718898	0.0384853	48	0.958782	0.0303867	49	-0.0582	0.000231	34	-0.0498	0.000248	34	27.327	47.7938	3.98e-31	40.2667	49.1244	1.38e-39	7.08e-30	2.62e-38	3.43643
ENSG00000114062	UBE3A	ubiquitin protein ligase E3A [Source:HGNC Symbol;Acc:HGNC:12496]	15	41	-0.438018	0.000708	78	0.148996	0.00106946	81	0.0664	0.000682	56	0.0683	0.000732	56	-109.405	119.913	2.74e-122	15.738	130.607	2.96e-32	1.06e-120	5.15e-31	3.44037
ENSG00000047410	TPR	translocated promoter region, nuclear basket protein [Source:HGNC Symbol;Acc:HGNC:12017]	19	289	0.348951	0.00445128	573	0.60667	0.0024003	578	0.0328	0.00078	500	0.0394	0.000744	500	103.493	788.424	0	238.853	927.074	0	1e-100	1e-100	3.44353
ENSG00000119321	FKBP15	FKBP prolyl isomerase 15 [Source:HGNC Symbol;Acc:HGNC:23397]	15	55	0.136118	0.0145363	107	-0.158831	0.00342234	109	0.0244	0.00112669	86	-0.0167	0.00120934	86	9.15219	125.969	6.3e-16	-21.0789	180.421	7.67e-51	8.87e-15	1.66e-49	3.44545
ENSG00000111885	MAN1A1	mannosidase alpha class 1A member 1 [Source:HGNC Symbol;Acc:HGNC:6821]	14	19	0.744199	0.00116094	35	0.702626	0.000315	37	0.0116	5.7e-05	24	0.0188	5.73e-05	24	122.883	38.7497	3.87e-52	207.028	52.5518	1.67e-78	8.73e-51	4.55e-77	3.44564
ENSG00000006607	FARP2	FERM, ARH/RhoGEF and pleckstrin domain protein 2 [Source:HGNC Symbol;Acc:HGNC:16460]	10	17	0.529152	0.00210962	34	0.0485176	0.00762282	34	0.0743	0.000843	30	0.0352	0.000763	30	47.9139	56.4703	9.93e-48	0.840959	40.3249	0.202665	2.15e-46	1	3.44828
ENSG00000033627	ATP6V0A1	ATPase H+ transporting V0 subunit a1 [Source:HGNC Symbol;Acc:HGNC:865]	14	37	0.346574	0.000516	74	-0.345464	0.0008	74	-0.0251	3.2e-05	68	-0.00384	1.64e-06	68	136.226	82.7873	1.83e-99	-103.788	73.3265	1.29e-81	6.12e-98	3.58e-80	3.45089
ENSG00000100867	DHRS2	dehydrogenase/reductase 2 [Source:HGNC Symbol;Acc:HGNC:18349]	4	4	0.665322	2.63e-06	8	1.27598	0.0285713	8	-0.219908	0.0196253	6	-0.147665	0.000281	6	15.4775	5.001	1.02e-05	23.6674	7.1831	2.21e-08	0.000115	2.57e-07	3.45238
ENSG00000077420	APBB1IP	amyloid beta precursor protein binding family B member 1 interacting protein [Source:HGNC Symbol;Acc:HGNC:17379]	4	9	0.84251	0.105477	18	0.428233	0.0287297	18	0.141818	0.00208963	18	0.0659	0.000197	18	9.0641	17.6733	2.31e-08	9.03929	17.2331	2.97e-08	2.79e-07	3.45e-07	3.45345
ENSG00000075673	ATP12A	ATPase H+/K+ transporting non-gastric alpha2 subunit [Source:HGNC Symbol;Acc:HGNC:13816]	16	15	-0.152587	8.13e-05	29	-0.913207	0.00346603	30	0.0459	0.000226	22	-0.180299	8.61e-05	22	-54.9298	32.2483	9.74e-34	-67.0598	30.9485	2.23e-35	1.8e-32	4.01e-34	3.45492
ENSG00000132394	EEFSEC	eukaryotic elongation factor, selenocysteine-tRNA specific [Source:HGNC Symbol;Acc:HGNC:24614]	4	7	0.251918	0.000707	14	-0.165655	0.000165	14	-0.0264	0.00131259	14	-0.0121	0.000447	14	23.1712	23.8557	3.64e-18	-23.2272	21.4493	5.44e-17	5.3e-17	7.59e-16	3.45961
ENSG00000284869	EEFSEC	eukaryotic elongation factor, selenocysteine-tRNA specific [Source:HGNC Symbol;Acc:HGNC:24614]	4	7	0.251918	0.000707	14	-0.165655	0.000165	14	-0.0264	0.00131259	14	-0.0121	0.000447	14	23.1712	23.8557	3.64e-18	-23.2272	21.4493	5.44e-17	5.3e-17	7.59e-16	3.45961
ENSG00000164879	CA3	carbonic anhydrase 3 [Source:HGNC Symbol;Acc:HGNC:1374]	5	5	-0.265374	0.00259702	10	-0.488228	0.0577383	10	-0.00359	0.000167	8	-0.233636	0.000358	8	-15.6296	10.4162	7.22e-09	-3.33763	9.13928	0.00425	8.81e-08	0.0429	3.46154
ENSG00000135773	CAPN9	calpain 9 [Source:HGNC Symbol;Acc:HGNC:1486]	7	16	-0.405144	0.000225	32	-1.32129	0.00577379	32	0.0038	0.000462	30	-0.011	9.76e-05	30	-86.3686	51.4931	1.07e-57	-96.6783	32.1171	1.79e-41	2.56e-56	3.49e-40	3.46386
ENSG00000082701	GSK3B	glycogen synthase kinase 3 beta [Source:HGNC Symbol;Acc:HGNC:4617]	8	10	0.00764376	0.000106	20	0.160103	0.0103535	20	-0.128649	0.000291	20	0.00445	0.000481	20	30.5905	31.1738	4.05e-25	6.68769	20.761	6.8e-07	6.61e-24	7.66e-06	3.4642
ENSG00000132478	UNK	unk zinc finger [Source:HGNC Symbol;Acc:HGNC:29369]	5	6	-0.313869	0.10052	12	0.521343	0.0283396	12	0.0294	0.00345298	10	-0.0839	0.0068846	10	-3.67573	11.9008	0.00161	10.9598	16.6218	2.53e-09	0.0168	3.01e-08	3.46801
ENSG00000130779	CLIP1	CAP-Gly domain containing linker protein 1 [Source:HGNC Symbol;Acc:HGNC:10461]	12	91	-0.476009	0.00935681	180	-0.136111	9.73e-06	182	-0.000716	0.00127373	158	-0.0265	0.0014653	158	-61.3377	232.451	7.47e-146	-35.897	158.81	2.08e-78	3.35e-144	5.65e-77	3.4719
ENSG00000178726	THBD	thrombomodulin [Source:HGNC Symbol;Acc:HGNC:11784]	9	12	-0.0312172	0.00129693	22	-0.591101	0.000993	24	0.243687	0.000705	18	0.0367	0.00442824	18	-27.7529	37.6463	5.69e-27	-37.0342	22.724	4.05e-22	9.59e-26	6.19e-21	3.47826
ENSG00000173166	RAPH1	Ras association (RalGDS/AF-6) and pleckstrin homology domains 1 [Source:HGNC Symbol;Acc:HGNC:14436]	3	5	0.14313	0.000628	10	0.778192	0.0117018	10	-0.0892	0.000197	10	-0.0527	2.65e-06	10	25.5726	14.1495	1.51e-13	24.2858	9.00408	8.09e-10	2.03e-12	9.78e-09	3.48033
ENSG00000148606	POLR3A	RNA polymerase III subunit A [Source:HGNC Symbol;Acc:HGNC:30074]	10	11	0.123167	0.00112155	20	-0.175332	0.000189	21	0.0696	0.000214	14	0.00262	0.000294	14	6.3444	27.7655	3.78e-07	-32.494	23.729	1.75e-21	4.42e-06	2.63e-20	3.4821
ENSG00000042286	AIFM2	apoptosis inducing factor mitochondria associated 2 [Source:HGNC Symbol;Acc:HGNC:21411]	3	5	0.389764	0.00596728	10	-0.169716	0.00765156	10	0.071	3.2e-09	10	0.0702	3.46e-09	10	13.051	9.00001	1.88e-07	-8.67506	9.00001	5.76e-06	2.21e-06	6.33e-05	3.48525
ENSG00000159459	UBR1	ubiquitin protein ligase E3 component n-recognin 1 [Source:HGNC Symbol;Acc:HGNC:16808]	6	11	0.0541432	0.0146364	22	-0.276598	5.77e-05	22	-0.0569	0.0017339	18	-0.0518	0.00162046	18	4.02446	26.8267	0.000209	-23.3518	17.9933	3.3e-15	0.00224	4.47e-14	3.48837
ENSG00000162923	WDR26	WD repeat domain 26 [Source:HGNC Symbol;Acc:HGNC:21208]	5	11	-0.0364275	0.0232382	22	0.312362	0.00972849	22	0.0777	0.000805	22	0.0535	1.72e-05	22	-3.45117	22.4526	0.00111	12.2985	21.0741	2.21e-11	0.0117	2.76e-10	3.48932
ENSG00000104812	GYS1	glycogen synthase 1 [Source:HGNC Symbol;Acc:HGNC:4706]	11	27	-0.282972	0.00497027	52	0.0589963	0.000339	54	0.0346	8.55e-05	44	0.0107	2.47e-06	44	-32.1576	53.0695	8.87e-37	19.1742	53.9478	4.74e-26	1.7e-35	7.63e-25	3.49183
ENSG00000115234	SNX17	sorting nexin 17 [Source:HGNC Symbol;Acc:HGNC:14979]	4	6	0.0548388	0.00917458	12	-0.170179	0.506008	12	0.115067	0.00873665	12	0.0189	0.00406665	12	-1.55894	21.9869	0.0666	-0.917103	11.1768	0.189227	0.649074	1	3.49988
ENSG00000129596	CDO1	cysteine dioxygenase type 1 [Source:HGNC Symbol;Acc:HGNC:1795]	3	4	0.121355	6.23e-05	8	0.208567	0.00158118	8	0.0381	5.63e-05	8	-0.035	0.00114557	8	21.6344	13.9634	1.94e-12	13.1923	13.6516	1.86e-09	2.56e-11	2.23e-08	3.5
ENSG00000160285	LSS	lanosterol synthase [Source:HGNC Symbol;Acc:HGNC:6708]	6	11	-0.529739	0.0207011	22	-0.0993435	0.00448041	22	-0.00072	0.000107	20	0.0167	0.00270894	20	-17.1971	21.2386	3.02e-14	-6.30322	39.1044	9.71e-08	4.13e-13	1.11e-06	3.50485
ENSG00000127838	PNKD	PNKD metallo-beta-lactamase domain containing [Source:HGNC Symbol;Acc:HGNC:9153]	12	33	0.171302	0.0052737	64	-0.355224	0.0219286	65	-0.0918	0.00016	54	-0.0729	0.000103	54	28.4776	67.5032	1.23e-39	-15.3286	64.7214	1.6e-23	2.43e-38	2.49e-22	3.5082
ENSG00000128567	PODXL	podocalyxin like [Source:HGNC Symbol;Acc:HGNC:9171]	5	8	1.01333	0.0033134	16	0.110223	0.00101351	16	-0.00291	8.63e-05	14	0.0152	0.000141	14	69.5907	15.8899	1.77e-21	11.0844	19.5819	3.47e-10	2.73e-20	4.24e-09	3.50859
ENSG00000213380	COG8	component of oligomeric golgi complex 8 [Source:HGNC Symbol;Acc:HGNC:18623]	3	5	-0.143044	0.00600891	10	-0.187865	0.000747	10	-0.0188	0.000463	10	0.00444	0.000245	10	-4.88228	10.3791	0.000287	-19.3076	14.3227	5.87e-12	0.00307	7.46e-11	3.51307
ENSG00000006744	ELAC2	elaC ribonuclease Z 2 [Source:HGNC Symbol;Acc:HGNC:14198]	10	23	0.064312	0.000235	42	0.51503	0.00377339	45	0.0886	0.000107	28	0.0842	0.000107	28	-7.93814	67.9794	1.42e-11	46.0132	47.9296	1.27e-41	1.84e-10	2.48e-40	3.51438
ENSG00000066777	ARFGEF1	ADP ribosylation factor guanine nucleotide exchange factor 1 [Source:HGNC Symbol;Acc:HGNC:15772]	14	59	0.324604	0.000452	114	-0.781037	0.000785	117	-0.00714	0.000675	96	0.0127	0.000188	96	100.034	183.374	3.11e-162	-269.619	175.39	7.02e-232	1.54e-160	4.68e-230	3.51515
ENSG00000127990	SGCE	sarcoglycan epsilon [Source:HGNC Symbol;Acc:HGNC:10808]	11	10	-0.573261	0.00508299	18	-0.350497	0.291206	19	-0.0483	0.0209357	14	-0.265296	6.03e-05	14	-12.45	17.8856	1.51e-10	-0.68812	18.0101	0.250073	1.91e-09	1	3.51648
ENSG00000184922	FMNL1	formin like 1 [Source:HGNC Symbol;Acc:HGNC:1212]	8	30	0.420329	0.0155182	60	0.160859	0.00401005	60	0.0499	0.000699	60	-0.0959	0.000251	60	22.5317	64.3023	1.6e-32	30.4691	66.3537	4.92e-41	2.89e-31	9.53e-40	3.52158
ENSG00000262664	OVCA2	OVCA2 serine hydrolase domain containing [Source:HGNC Symbol;Acc:HGNC:24203]	20	20	0.496257	0.000586	39	0.42194	0.00119737	40	-0.0554	3.9e-05	30	0.0122	4.68e-06	30	136.541	44.4163	3.17e-60	74.7032	39.4064	2.28e-44	7.75e-59	4.59e-43	3.52423
ENSG00000157637	SLC38A10	solute carrier family 38 member 10 [Source:HGNC Symbol;Acc:HGNC:28237]	15	27	0.234139	0.00137417	51	-0.284725	0.000776	53	0.0653	0.000401	34	-0.07	0.000211	34	27.1355	80.0846	1.96e-42	-47.0141	82.1762	1.8e-61	4.01e-41	4.3e-60	3.52523
ENSG00000197943	PLCG2	phospholipase C gamma 2 [Source:HGNC Symbol;Acc:HGNC:9066]	10	12	-0.693468	0.00108881	22	1.00231	2.36e-05	23	-0.00778	0.000526	14	-0.0487	0.000988	14	-73.4948	33.6569	4.74e-39	124.202	13.3793	3.5e-22	9.33e-38	5.37e-21	3.52784
ENSG00000072952	MRVI1	murine retrovirus integration site 1 homolog [Source:HGNC Symbol;Acc:HGNC:7237]	10	19	-0.66804	0.0110816	36	-0.45374	0.0206287	37	-0.0373	0.00106974	28	-0.191312	0.00092	28	-33.9063	43.3613	3.78e-33	-10.8005	40.1811	9.45e-14	6.93e-32	1.24e-12	3.53228
ENSG00000100749	VRK1	VRK serine/threonine kinase 1 [Source:HGNC Symbol;Acc:HGNC:12718]	4	9	0.331087	0.0279704	18	0.777171	0.0150044	18	0.0965	0.000403	18	0.0902	0.000374	18	5.9087	17.4894	7.65e-06	23.5013	17.847	3.55e-15	8.62e-05	4.81e-14	3.53535
ENSG00000102081	FMR1	FMRP translational regulator 1 [Source:HGNC Symbol;Acc:HGNC:3775]	18	40	0.22407	0.00035	79	0.0975318	0.000199	80	-0.00331	6.22e-05	64	-0.0293	8.46e-05	64	97.835	109.452	1.12e-108	64.9638	136.774	5.5e-105	3.99e-107	1.79e-103	3.53818
ENSG00000095002	MSH2	mutS homolog 2 [Source:HGNC Symbol;Acc:HGNC:7325]	7	30	0.309711	0.00592971	60	0.747314	0.00954368	60	0.033	0.000567	54	0.0309	0.00074	54	26.4665	71.3159	6.48e-39	54.5075	69.0294	8.86e-59	1.27e-37	2.06e-57	3.54031
ENSG00000075413	MARK3	microtubule affinity regulating kinase 3 [Source:HGNC Symbol;Acc:HGNC:6897]	3	7	0.287047	4.15e-07	14	0.206897	0.00616645	14	-0.0332	0.000347	14	-0.178113	0.000299	14	64.2871	13.0311	5.37e-18	17.9161	14.2568	1.77e-11	7.78e-17	2.23e-10	3.54288
ENSG00000064042	LIMCH1	LIM and calponin homology domains 1 [Source:HGNC Symbol;Acc:HGNC:29191]	5	7	-0.341376	0.0447196	12	-0.157787	0.000966	14		0	0		0	0									3.54417
ENSG00000100288	CHKB	choline kinase beta [Source:HGNC Symbol;Acc:HGNC:1938]	14	21	0.472707	0.000714	40	-0.627911	5.29e-08	41	0.0344	0.000161	36	0.0362	0.000121	36	92.7961	56.9559	3.74e-64	-362.495	35.0269	1.69e-64	9.5e-63	4.13e-63	3.5443
ENSG00000198113	TOR4A	torsin family 4 member A [Source:HGNC Symbol;Acc:HGNC:25981]	9	13	0.266719	0.0227385	24	0.649719	0.0285382	25	0.039	0.00337478	18	0.0144	0.00315412	18	6.75891	31.343	6.83e-08	17.5092	30.9056	6.74e-18	8.13e-07	9.59e-17	3.5461
ENSG00000135250	SRPK2	SRSF protein kinase 2 [Source:HGNC Symbol;Acc:HGNC:11306]	15	14	-0.109086	0.00122085	25	0.10556	0.000145	27	0.0197	0.00036	16	-0.111271	0.00079	16	-15.2513	38.2289	3.85e-18	29.2962	18.323	3.79e-17	5.6e-17	5.3e-16	3.54905
ENSG00000145348	TBCK	TBC1 domain containing kinase [Source:HGNC Symbol;Acc:HGNC:28261]	1	2	0.264345	0.00792002	4	0.398531	8.61e-06	4	-0.166135	0.0131674	4	0.0173	0.0058743	4	5.92886	5.65014	0.000636	9.94029	3.00879	0.00107	0.00672	0.011	3.55071
ENSG00000131269	ABCB7	ATP binding cassette subfamily B member 7 [Source:HGNC Symbol;Acc:HGNC:48]	12	39	0.0550803	0.0019944	78	-0.221097	0.00405255	78	0.0914	0.00011	70	0.0541	0.000607	70	-6.97029	86.3636	2.98e-10	-35.3438	101.678	3.17e-59	3.74e-09	7.42e-58	3.55201
ENSG00000140598	EFL1	elongation factor like GTPase 1 [Source:HGNC Symbol;Acc:HGNC:25789]	9	23	0.340083	0.00400328	46	0.221067	0.00264612	46	-0.0355	0.000452	40	-0.07	0.000462	40	37.88	56.3545	4.43e-42	35.0182	61.9997	7.37e-43	9.03e-41	1.46e-41	3.55702
ENSG00000122884	P4HA1	prolyl 4-hydroxylase subunit alpha 1 [Source:HGNC Symbol;Acc:HGNC:8546]	11	31	1.18009	0.00159808	60	1.05753	0.0013047	61	0.144769	5.77e-05	52	0.031	0.000655	52	196.557	63.8887	6.59e-91	176.115	107.571	1.57e-134	2.07e-89	6.19e-133	3.55805
ENSG00000144040	SFXN5	sideroflexin 5 [Source:HGNC Symbol;Acc:HGNC:16073]	3	4	0.863109	0.194246	8	-0.453048	0.0367096	8	-0.0675	0.00121583	8	-0.0879	0.00118644	8	5.95351	7.08763	0.000271	-5.30547	7.452	0.000456	0.0029	0.00475	3.56359
ENSG00000129219	PLD2	phospholipase D2 [Source:HGNC Symbol;Acc:HGNC:9068]	5	7	-0.647065	0.00693098	14	0.0325622	0.00564951	14	0.0216	4.85e-06	14	0.0205	4.81e-06	14	-30.0394	13.0182	1.04e-13	0.600303	13.0221	0.279304	1.4e-12	1	3.57143
ENSG00000164308	ERAP2	endoplasmic reticulum aminopeptidase 2 [Source:HGNC Symbol;Acc:HGNC:29499]	12	18	-0.597886	0.0107884	34	1.50815	0.000956	35	-0.019	0.00128652	28	-0.0632	0.00114527	28	-30.3738	42.1683	1.36e-30	190.272	55.4535	4.6e-80	2.4e-29	1.26e-78	3.57143
ENSG00000123243	ITIH5	inter-alpha-trypsin inhibitor heavy chain 5 [Source:HGNC Symbol;Acc:HGNC:21449]	6	18	-0.08902	0.000223	36	-0.35666	0.00383312	36	0.00237	6.64e-05	36	-0.0115	0.000156	36	-32.2276	54.1253	2.65e-37	-32.7883	37.8359	1.08e-29	5.12e-36	1.82e-28	3.57143
ENSG00000204267	TAP2	transporter 2, ATP binding cassette subfamily B member [Source:HGNC Symbol;Acc:HGNC:44]	5	16	1.07108	0.0153075	32	0.589735	0.0064735	32	-0.10652	3.8e-05	32	-0.106681	3.8e-05	32	53.7755	31.1538	1.35e-32	48.8207	31.3636	1.86e-31	2.45e-31	3.19e-30	3.57143
ENSG00000206235	TAP2	transporter 2, ATP binding cassette subfamily B member [Source:HGNC Symbol;Acc:HGNC:44]	5	16	1.07108	0.0153075	32	0.589735	0.0064735	32	-0.10652	3.8e-05	32	-0.106681	3.8e-05	32	53.7755	31.1538	1.35e-32	48.8207	31.3636	1.86e-31	2.45e-31	3.19e-30	3.57143
ENSG00000206299	TAP2	transporter 2, ATP binding cassette subfamily B member [Source:HGNC Symbol;Acc:HGNC:44]	5	16	1.07108	0.0153075	32	0.589735	0.0064735	32	-0.10652	3.8e-05	32	-0.106681	3.8e-05	32	53.7755	31.1538	1.35e-32	48.8207	31.3636	1.86e-31	2.45e-31	3.19e-30	3.57143
ENSG00000228582	TAP2	transporter 2, ATP binding cassette subfamily B member [Source:HGNC Symbol;Acc:HGNC:44]	5	16	1.07108	0.0153075	32	0.589735	0.0064735	32	-0.10652	3.8e-05	32	-0.106681	3.8e-05	32	53.7755	31.1538	1.35e-32	48.8207	31.3636	1.86e-31	2.45e-31	3.19e-30	3.57143
ENSG00000237599	TAP2	transporter 2, ATP binding cassette subfamily B member [Source:HGNC Symbol;Acc:HGNC:44]	5	16	1.07108	0.0153075	32	0.589735	0.0064735	32	-0.10652	3.8e-05	32	-0.106681	3.8e-05	32	53.7755	31.1538	1.35e-32	48.8207	31.3636	1.86e-31	2.45e-31	3.19e-30	3.57143
ENSG00000173402	DAG1	dystroglycan 1 [Source:HGNC Symbol;Acc:HGNC:2666]	16	45	0.100571	0.000268	89	-0.836994	3.22e-06	89	0.0406	3.78e-05	78	0.0557	0.000227	78	32.1003	115.181	1.37e-59	-519.545	78.913	1.6e-141	3.33e-58	6.59e-140	3.57542
ENSG00000102974	CTCF	CCCTC-binding factor [Source:HGNC Symbol;Acc:HGNC:13723]	10	15	0.582325	0.00851313	28	0.498921	0.0227415	29	-0.00936	0.000166	20	0.00375	0.000124	20	33.4783	28.4671	1.03e-24	17.613	28.4415	3.88e-17	1.68e-23	5.43e-16	3.57634
ENSG00000102362	SYTL4	synaptotagmin like 4 [Source:HGNC Symbol;Acc:HGNC:15588]	2	4	0.123337	0.0102344	8	-0.971853	0.0902512	8	-0.253343	0.00397918	8	-0.043	0.00296669	8	8.93648	11.7285	7.04e-07	-8.60508	7.4597	1.96e-05	8.17e-06	0.000212	3.57675
ENSG00000133124	IRS4	insulin receptor substrate 4 [Source:HGNC Symbol;Acc:HGNC:6128]	2	12	0.484914	0.00631224	24	0.634038	0.00961291	24	0.0837	0.000874	24	0.0323	0.000995	24	23.1849	29.2476	1.12e-20	28.6208	27.7096	2.02e-22	1.7e-19	3.1e-21	3.57995
ENSG00000172890	NADSYN1	NAD synthetase 1 [Source:HGNC Symbol;Acc:HGNC:29832]	18	25	-0.413823	2.99e-05	48	-0.0633866	0.000397	49	0.0325	0.000172	34	-0.0121	3.97e-05	34	-187.184	41.171	2.93e-62	-16.8568	60.99	6.2e-25	7.31e-61	9.82e-24	3.58209
ENSG00000172845	SP3	Sp3 transcription factor [Source:HGNC Symbol;Acc:HGNC:11208]	7	6	0.792088	0.225183	10	1.42196	0.00852919	11	0.309438	0.0297372	6	1.41275	0.401858	6	2.91183	12.3232	0.00636	0.0354	5.1161	0.486567	0.0647	1	3.5848
ENSG00000126822	PLEKHG3	pleckstrin homology and RhoGEF domain containing G3 [Source:HGNC Symbol;Acc:HGNC:20364]	4	4	1.3563	0.0824651	8	1.28097	0.0719839	8		0	4		0	4		7			7				3.58539
ENSG00000159842	ABR	ABR activator of RhoGEF and GTPase [Source:HGNC Symbol;Acc:HGNC:81]	2	3	0.192128	0.0128517	6	-0.123818	0.0830424	6	0.00886	0.00301689	6	0.0258	0.00299316	6	3.56368	7.22486	0.00435	-1.24976	5.35997	0.131593	0.0446	1	3.58814
ENSG00000276016	ABR	ABR activator of RhoGEF and GTPase [Source:HGNC Symbol;Acc:HGNC:81]	1	2	0.192128	0.0128517	4	-0.123818	0.0830424	4	0.00886	0.00301689	4	0.0258	0.00299316	4	2.90973	4.33492	0.0198	-1.02042	3.21598	0.189026	0.196883	1	3.58814
ENSG00000139613	SMARCC2	SWI/SNF related, matrix associated, actin dependent regulator of chromatin subfamily c member 2 [Source:HGNC Symbol;Acc:HGNC:11105]	14	61	0.315263	0.000113	118	0.357092	0.000946	121	0.116387	0.000684	88	-0.0559	0.00106555	88	67.301	108.488	1.31e-90	92.5316	180.915	1.35e-154	4.12e-89	6.05e-153	3.59367
ENSG00000162654	GBP4	guanylate binding protein 4 [Source:HGNC Symbol;Acc:HGNC:20480]	7	9	-0.900637	0.00441885	18	-0.593858	0.00355347	18	0.01	2.1e-05	14	-0.00367	2.83e-05	14	-57.9452	17.2073	1.79e-21	-41.7911	17.3479	3.69e-19	2.76e-20	5.35e-18	3.59375
ENSG00000169718	DUS1L	dihydrouridine synthase 1 like [Source:HGNC Symbol;Acc:HGNC:30086]	6	7	0.16744	0.0120609	12	-0.231895	0.00858976	13	-0.0777	0.000832	10	-0.246721	7.85e-05	10	7.42954	12.7892	2.74e-06	0.573385	12.2845	0.288365	3.13e-05	1	3.59408
ENSG00000198677	TTC37	tetratricopeptide repeat domain 37 [Source:HGNC Symbol;Acc:HGNC:23639]	22	61	0.0187767	0.000343	119	-0.410102	0.00346594	121	-0.0462	0.00018	108	-0.0374	0.000189	108	30.4552	214.803	3.41e-80	-67.601	134.516	5.17e-106	9.86e-79	1.69e-104	3.60065
ENSG00000113569	NUP155	nucleoporin 155 [Source:HGNC Symbol;Acc:HGNC:8063]	14	65	0.163438	0.000162	130	0.375726	0.000351	130	-0.0042	0.000127	126	0.0708	0.000231	126	111.79	251.923	5.49e-217	143.249	246.341	1.59e-239	3.65e-215	1.1e-237	3.6036
ENSG00000136045	PWP1	PWP1 homolog, endonuclein [Source:HGNC Symbol;Acc:HGNC:17015]	5	7	0.650743	0.0109345	14	0.577086	0.0457497	14	0.390029	0.000182	14	0.382794	0.000207	14	9.25219	13.4326	1.69e-07	3.39115	13.1176	0.00238	1.99e-06	0.0243	3.60464
ENSG00000177034	MTX3	metaxin 3 [Source:HGNC Symbol;Acc:HGNC:24812]	6	11	-0.360878	0.00704395	22	-1.03289	0.00959813	22	0.00729	3.17e-05	18	0.0111	3.13e-05	18	-20.5191	21.2306	8.78e-16	-49.8832	21.1674	9.66e-24	1.23e-14	1.51e-22	3.60734
ENSG00000130119	GNL3L	G protein nucleolar 3 like [Source:HGNC Symbol;Acc:HGNC:25553]	1	2	0.140335	0.0151784	4	0.597652	0.161377	4	0.0888	0.00542868	4	0.119409	0.000156	4	0.717607	4.90257	0.252863	2.37984	3.0058	0.0487	1	0.473126	3.60825
ENSG00000157954	WIPI2	WD repeat domain, phosphoinositide interacting 2 [Source:HGNC Symbol;Acc:HGNC:32225]	3	4	-1.37095	1.49116	8	-0.577111	0.647374	8	-0.105264	0.0157481	8	-0.0964	0.00713765	8	-2.91628	7.14784	0.011	-1.68059	7.15434	0.0679	0.11021	0.654299	3.61174
ENSG00000162298	SYVN1	synoviolin 1 [Source:HGNC Symbol;Acc:HGNC:20738]	11	19	0.171835	0.00222074	37	-0.407012	0.00240457	37	0.0312	0.000864	30	-0.0564	0.000819	30	14.9191	61.3132	2.25e-22	-36.4934	59.552	9.36e-43	3.51e-21	1.85e-41	3.61413
ENSG00000166800	LDHAL6A	lactate dehydrogenase A like 6A [Source:HGNC Symbol;Acc:HGNC:28335]	2	13	-0.0144785	0.074849	26	-0.0678449	0.0110931	26	-0.0651	0.0210801	26	0.0607	0.0285942	26	0.834008	38.0469	0.204741	-3.28909	41.86	0.00102	1	0.0105	3.61446
ENSG00000162599	NFIA	nuclear factor I A [Source:HGNC Symbol;Acc:HGNC:7784]	9	9	0.339531	0.0536001	16	-0.113065	0.0271699	17	0.242775	4.85e-05	10	0.243698	4.86e-05	10	1.67048	15.0434	0.0577	-8.91046	16.0972	6.35e-08	0.564076	7.31e-07	3.61446
ENSG00000115145	STAM2	signal transducing adaptor molecule 2 [Source:HGNC Symbol;Acc:HGNC:11358]	12	29	-0.0727259	0.00274947	56	-0.372611	9.17e-05	57	0.00353	0.000391	50	0.0432	0.000202	50	-10.1076	71.8832	9.54e-16	-174.825	84.0709	8.98e-110	1.34e-14	3.02e-108	3.61905
ENSG00000134283	PPHLN1	periphilin 1 [Source:HGNC Symbol;Acc:HGNC:19369]	5	5	0.444341	0.00357763	10	0.598819	0.000735	10	0.127591	0.00482768	8	0.121707	0.000353	8	10.2166	13.9475	3.71e-08	43.9935	15.7521	3.26e-18	4.44e-07	4.66e-17	3.62069
ENSG00000156304	SCAF4	SR-related CTD associated factor 4 [Source:HGNC Symbol;Acc:HGNC:19304]	9	22	0.213428	0.0013412	42	0.388318	0.00420589	43	-0.0272	0.000542	32	-0.0255	0.000946	32	34.424	69.9783	6.67e-46	36.665	63.3774	1.09e-44	1.42e-44	2.21e-43	3.62191
ENSG00000125484	GTF3C4	general transcription factor IIIC subunit 4 [Source:HGNC Symbol;Acc:HGNC:4667]	3	6	0.215634	0.0026741	12	0.75864	0.0421078	12	0.0982	4.83e-05	12	0.0424	8.55e-06	12	7.79526	11.3975	3.36e-06	12.0895	11.0045	5.37e-08	3.83e-05	6.19e-07	3.62637
ENSG00000109736	MFSD10	major facilitator superfamily domain containing 10 [Source:HGNC Symbol;Acc:HGNC:16894]	6	14	-0.853017	0.000582	28	0.426759	6.41e-05	28	-0.00636	0.000102	28	0.0576	0.000116	28	-171.279	36.1875	1.5e-54	145.431	49.8189	1.84e-67	3.47e-53	4.59e-66	3.62637
ENSG00000134644	PUM1	pumilio RNA binding family member 1 [Source:HGNC Symbol;Acc:HGNC:14957]	5	7	0.0715832	0.0194892	14	0.353742	0.00751852	14	-0.00384	0.00235794	8	-0.137652	3.84e-05	8	1.83641	17.6207	0.0416	21.1104	13.2314	7.06e-12	0.408308	8.94e-11	3.62689
ENSG00000112378	PERP	p53 apoptosis effector related to PMP22 [Source:HGNC Symbol;Acc:HGNC:17637]	13	14	0.483348	0.0117479	25	0.518442	0.000673	27	0.0701	0.00104706	16	0.0438	0.00108327	16	17.8601	30.2125	6.6e-18	49.3138	26.044	1.49e-27	9.54e-17	2.45e-26	3.62694
ENSG00000136436	CALCOCO2	calcium binding and coiled-coil domain 2 [Source:HGNC Symbol;Acc:HGNC:29912]	6	8	0.525758	1.81e-05	16	0.0759753	0.0584727	16	-0.00372	0.00324239	14	0.0202	0.0172697	14	34.7074	13.127	1.33e-14	0.798426	23.7173	0.216273	1.83e-13	1	3.62694
ENSG00000053918	KCNQ1	potassium voltage-gated channel subfamily Q member 1 [Source:HGNC Symbol;Acc:HGNC:6294]	5	7	0.896292	0.198132	14	0.430393	0.0228277	14	0.200501	0.142624	14	0.0497	0.0741442	14	4.45986	25.3279	7.36e-05	4.57443	20.3119	8.88e-05	0.000805	0.000943	3.62694
ENSG00000131375	CAPN7	calpain 7 [Source:HGNC Symbol;Acc:HGNC:1484]	11	10	0.655925	0.00444382	18	0.882361	0.0869435	19		0	12		0	12		17			18				3.62903
ENSG00000131725	WDR44	WD repeat domain 44 [Source:HGNC Symbol;Acc:HGNC:30512]	13	45	-0.0255458	0.00347357	88	-0.285877	0.00569177	89	0.181913	4.68e-05	70	0.0743	0.000101	70	-32.7448	89.9365	4.63e-52	-44.5342	91.9521	2.5e-64	1.04e-50	6.12e-63	3.63043
ENSG00000104774	MAN2B1	mannosidase alpha class 2B member 1 [Source:HGNC Symbol;Acc:HGNC:6826]	11	20	0.155441	0.0151677	38	0.210042	0.000776	39	0.0622	0.000708	34	0.172411	0.00034	34	4.55029	40.8386	2.37e-05	6.88024	66.4747	1.28e-09	0.000263	1.54e-08	3.63636
ENSG00000124098	FAM210B	family with sequence similarity 210 member B [Source:HGNC Symbol;Acc:HGNC:16102]	3	4	-0.0108835	0.000233	8	-1.20115	0.000652	8	-0.288565	0.000704	8	-0.492749	0.00197767	8	25.6592	11.1788	1.37e-11	-39.07	11.1649	1.34e-13	1.76e-10	1.76e-12	3.64583
ENSG00000278741	ABR	ABR activator of RhoGEF and GTPase [Source:HGNC Symbol;Acc:HGNC:81]	1	2	0.192128	0.0128517	4	-0.123818	0.0830424	4	0.00886	0.00301689	4	0.0258	0.00299316	4	2.90973	4.33492	0.0198	-1.02042	3.21598	0.189026	0.196883	1	3.64592
ENSG00000143851	PTPN7	protein tyrosine phosphatase non-receptor type 7 [Source:HGNC Symbol;Acc:HGNC:9659]	3	3	0.259101	0.0992301	6	0.688818	8.88e-05	6	0.260564	0.00194497	4	0.119162	0.00216085	4	-0.0112	5.29071	0.495732	24.1804	3.16517	5.33e-05	1	0.000569	3.65079
ENSG00000143119	CD53	CD53 molecule [Source:HGNC Symbol;Acc:HGNC:1686]	8	8	0.802627	0.244886	16	0.281079	0.198555	16	0.035	3.67e-06	14	0.035	3.68e-06	14	6.20478	15.0005	8.43e-06	2.20909	15.0006	0.0216	9.47e-05	0.212784	3.65297
ENSG00000145216	FIP1L1	factor interacting with PAPOLA and CPSF1 [Source:HGNC Symbol;Acc:HGNC:19124]	10	8	0.767948	0.0062114	13	0.880252	0.000168	15		0	2		0	2		12			14				3.65385
ENSG00000035115	SH3YL1	SH3 and SYLF domain containing 1 [Source:HGNC Symbol;Acc:HGNC:29546]	10	8	0.930476	0.00755853	15	-0.336469	1.58432	16	-0.171199	0.0261355	10	0.111871	0.0123139	10	19.7312	12.5062	4.23e-11	-1.416	15.3714	0.0884	5.41e-10	0.847092	3.65854
ENSG00000117385	P3H1	prolyl 3-hydroxylase 1 [Source:HGNC Symbol;Acc:HGNC:19316]	11	26	0.691149	0.00686986	48	0.77766	0.0108483	51	0.0335	0.00032	36	0.00475	0.000257	36	53.3394	52.7543	7.08e-48	52.1261	53.3317	9.83e-48	1.53e-46	2.06e-46	3.65971
ENSG00000127463	EMC1	ER membrane protein complex subunit 1 [Source:HGNC Symbol;Acc:HGNC:28957]	15	55	0.152119	0.00691935	109	-0.0565773	0.00317211	109	0.053	0.000325	98	0.0266	0.000706	98	12.1306	119.202	7.53e-23	-13.8061	157.332	3.27e-29	1.18e-21	5.48e-28	3.66492
ENSG00000126561	STAT5A	signal transducer and activator of transcription 5A [Source:HGNC Symbol;Acc:HGNC:11366]	9	8	0.165658	0.0320404	14	0.680787	0.00374861	15	-0.166469	0.00239978	10	0.0815	0.00103136	10	6.6049	15.6211	3.41e-06	31.8963	22.088	2.85e-20	3.89e-05	4.22e-19	3.66972
ENSG00000198001	IRAK4	interleukin 1 receptor associated kinase 4 [Source:HGNC Symbol;Acc:HGNC:17967]	9	10	0.0926052	0.0221149	20	-0.257567	7.31e-05	20	0.0683	0.000812	18	0.0289	0.000945	18	0.717649	20.5437	0.240528	-38.2347	19.3654	5.2e-20	1	7.64e-19	3.66972
ENSG00000185215	TNFAIP2	TNF alpha induced protein 2 [Source:HGNC Symbol;Acc:HGNC:11895]	8	13	-0.106685	0.000209	26	0.839251	7.1e-06	26	0.0865	0.000181	22	0.0866	0.000413	22	-47.9219	45.5552	6.3e-41	172.381	21.6113	1.03e-35	1.26e-39	1.87e-34	3.66972
ENSG00000180776	ZDHHC20	zinc finger DHHC-type palmitoyltransferase 20 [Source:HGNC Symbol;Acc:HGNC:20749]	5	6	0.5973	0.000268	10	0.698822	0.000138	12	-0.00974	5.78e-05	6	-0.0135	6.03e-05	6	100.513	13.4917	4.31e-21	153.445	14.4164	7.11e-25	6.6e-20	1.12e-23	3.67232
ENSG00000131791	PRKAB2	protein kinase AMP-activated non-catalytic subunit beta 2 [Source:HGNC Symbol;Acc:HGNC:9379]	5	5	-0.158723	0.00145416	10	-0.114067	0.0182296	10	-0.0179	0.00645861	8	0.148937	0.00374947	8	-4.56108	9.50885	0.000592	-5.494	13.1087	5.01e-05	0.00626	0.000535	3.67647
ENSG00000088930	XRN2	5'-3' exoribonuclease 2 [Source:HGNC Symbol;Acc:HGNC:12836]	16	53	0.599028	0.0122273	105	0.711817	0.0114992	106	0.096	0.000353	96	-0.0252	0.00170467	96	45.8979	110.552	4.04e-74	65.5918	138.097	2.91e-106	1.12e-72	9.54e-105	3.68421
ENSG00000100580	TMED8	transmembrane p24 trafficking protein family member 8 [Source:HGNC Symbol;Acc:HGNC:18633]	4	4	1.61736	0.173845	8	0.928532	0.0472519	8		0	4		0	4		7			7				3.69231
ENSG00000131373	HACL1	2-hydroxyacyl-CoA lyase 1 [Source:HGNC Symbol;Acc:HGNC:17856]	6	7	0.750994	0.0528401	14	0.136409	0.00267143	14	0.00102	8.1e-08	12	0.00102	8.1e-08	12	12.2076	13	8.5e-09	9.80091	13.0009	1.13e-07	1.04e-07	1.3e-06	3.69886
ENSG00000274811	CLPTM1L	CLPTM1 like [Source:HGNC Symbol;Acc:HGNC:24308]	4	7	0.565746	5.78e-06	14	-0.524481	0.00341084	14	0.0716	0.000127	14	0.0631	0.000105	14	160.327	14.179	8.23e-25	-37.078	13.803	1.6e-15	1.34e-23	2.18e-14	3.70148
ENSG00000162408	NOL9	nucleolar protein 9 [Source:HGNC Symbol;Acc:HGNC:26265]	5	8	0.470265	0.00321743	16	0.662033	0.00180571	16	0.122078	0.000716	12	0.138856	0.000749	12	21.5611	22.5213	7.82e-17	39.5149	25.5321	1e-24	1.12e-15	1.58e-23	3.7037
ENSG00000104884	ERCC2	ERCC excision repair 2, TFIIH core complex helicase subunit [Source:HGNC Symbol;Acc:HGNC:3434]	6	10	0.432537	0.10102	20	0.495305	0.0597695	20	-0.0219	0.00168544	18	-0.0328	0.0021696	18	6.33571	19.7034	1.87e-06	9.47065	20.5262	3.08e-09	2.15e-05	3.65e-08	3.7037
ENSG00000162706	CADM3	cell adhesion molecule 3 [Source:HGNC Symbol;Acc:HGNC:17601]	1	2	0.180481	0.000689	4	-1.16571	0.326046	4	0.101774	0.0379321	4	0.546837	0.13041	4	0.801001	3.10888	0.23991	-5.06958	5.06887	0.00186	1	0.019	3.7037
ENSG00000124383	MPHOSPH10	M-phase phosphoprotein 10 [Source:HGNC Symbol;Acc:HGNC:7213]	11	14	0.287929	0.000448	27	0.9363	0.00104002	27	0.0642	0.000456	20	-0.222845	0.00115411	20	35.6434	40.883	1.02e-32	118.167	39.8544	1.17e-52	1.87e-31	2.58e-51	3.70635
ENSG00000070495	JMJD6	jumonji domain containing 6, arginine demethylase and lysine hydroxylase [Source:HGNC Symbol;Acc:HGNC:19355]	4	5	0.215172	0.034632	10	-0.492382	0.507548	10	0.0106	2.46e-05	10	-0.00175	0.00143721	10	3.47542	9.01279	0.00349	-2.17473	9.05097	0.0288	0.0358	0.282303	3.71121
ENSG00000122140	MRPS2	mitochondrial ribosomal protein S2 [Source:HGNC Symbol;Acc:HGNC:14495]	14	22	0.175114	0.00315515	43	-0.707736	0.000438	43	0.071	0.000113	38	0.0853	9.77e-05	38	11.9109	45.3756	7.26e-16	-222.139	61.4483	2.77e-91	1.02e-14	8.24e-90	3.71622
ENSG00000166266	CUL5	cullin 5 [Source:HGNC Symbol;Acc:HGNC:2556]	18	44	0.0206449	0.00122446	88	0.46813	0.000119	88	0.0733	0.000509	76	0.122401	0.000478	76	-11.5953	150.444	6.48e-23	125.132	106.46	1.13e-117	1.02e-21	3.99e-116	3.71795
ENSG00000104611	SH2D4A	SH2 domain containing 4A [Source:HGNC Symbol;Acc:HGNC:26102]	5	8	0.678392	0.0217333	16	-0.942765	0.000855	16	-0.0395	0.00306662	8	-0.233332	0.00127536	8	17.2022	21.0657	3.51e-14	-48.6261	11.8574	2.56e-15	4.79e-13	3.48e-14	3.7181
ENSG00000170581	STAT2	signal transducer and activator of transcription 2 [Source:HGNC Symbol;Acc:HGNC:11363]	8	13	-0.473524	0.0100009	26	0.279055	0.00121176	26	-0.0603	8.44e-05	20	0.0455	0.00350403	20	-20.9572	25.5475	6.47e-18	15.6844	28.8989	5.67e-16	9.36e-17	7.77e-15	3.71901
ENSG00000105248	YJU2	YJU2 splicing factor homolog [Source:HGNC Symbol;Acc:HGNC:25518]	6	7	1.37261	0.108983	12	0.886311	0.052005	13		0	2		0	2		11			12				3.72286
ENSG00000158019	BABAM2	BRISC and BRCA1 A complex member 2 [Source:HGNC Symbol;Acc:HGNC:1106]	4	6	0.280932	0.000135	12	-0.756446	0.000998	12	0.0601	9.87e-05	12	0.0845	0.000109	12	50.0085	21.4781	5.06e-24	-87.5682	13.3708	3.83e-20	8.13e-23	5.64e-19	3.7234
ENSG00000136891	TEX10	testis expressed 10 [Source:HGNC Symbol;Acc:HGNC:25988]	4	12	0.245357	0.0103579	24	0.472969	0.0256593	24	-0.00542	0.000949	24	-0.0521	0.0009	24	11.5535	27.1816	2.69e-12	15.7841	24.6111	1.11e-14	3.53e-11	1.49e-13	3.72399
ENSG00000145423	SFRP2	secreted frizzled related protein 2 [Source:HGNC Symbol;Acc:HGNC:10777]	4	5	1.35995	0.0827408	10	-0.0767404	0.104763	10	0.551216	0.00140518	10	0.0837	1.62e-05	10	8.81638	9.3056	4.05e-06	-1.56774	9.00278	0.0757	4.6e-05	0.727716	3.72881
ENSG00000173269	MMRN2	multimerin 2 [Source:HGNC Symbol;Acc:HGNC:19888]	10	19	-0.00893913	0.0113423	36	0.167745	0.013094	37	0.0244	8.45e-05	32	-0.0953	5.75e-05	32	-1.86834	35.586	0.035	13.9476	36.3656	1.81e-16	0.344073	2.49e-15	3.73131
ENSG00000126107	HECTD3	HECT domain E3 ubiquitin protein ligase 3 [Source:HGNC Symbol;Acc:HGNC:26117]	10	17	-0.0761925	0.00106231	34	-0.335835	0.00772729	34	-0.103144	0.000209	30	0.0109	0.000355	30	4.36063	46.6964	3.54e-05	-22.4212	36.4176	3.31e-23	0.000391	5.14e-22	3.73233
ENSG00000114686	MRPL3	mitochondrial ribosomal protein L3 [Source:HGNC Symbol;Acc:HGNC:10379]	6	9	0.594565	0.000147	18	0.378476	0.00578617	18	-0.0817	0.000241	18	0.0312	0.00052	18	145.583	32.1256	3.52e-47	18.5549	20.033	2.18e-14	7.61e-46	2.9e-13	3.73563
ENSG00000133318	RTN3	reticulon 3 [Source:HGNC Symbol;Acc:HGNC:10469]	10	17	0.0380253	0.0189979	33	-0.0543707	0.011514	33	0.0238	0.000118	30	0.0199	2.43e-05	30	0.592616	32.437	0.278774	-3.97159	32.1487	0.000189	1	0.00198	3.73832
ENSG00000112640	PPP2R5D	protein phosphatase 2 regulatory subunit B'delta [Source:HGNC Symbol;Acc:HGNC:9312]	15	43	0.626505	0.000827	86	0.445877	0.00127518	86	0.201478	0.000173	82	0.237713	0.000182	82	124.132	120.366	3.44e-129	50.4182	109.765	4.81e-78	1.39e-127	1.3e-76	3.73851
ENSG00000090857	PDPR	pyruvate dehydrogenase phosphatase regulatory subunit [Source:HGNC Symbol;Acc:HGNC:30264]	16	41	-0.231191	0.00208643	82	-0.62722	0.000911	82	0.0475	7.61e-05	72	0.0857	0.000112	72	-54.1448	87.6936	1.76e-69	-200.348	102.97	1.4e-135	4.66e-68	5.56e-134	3.73877
ENSG00000215305	VPS16	VPS16 core subunit of CORVET and HOPS complexes [Source:HGNC Symbol;Acc:HGNC:14584]	10	19	0.464778	0.00693121	36	0.33944	0.0012287	37	-0.0124	0.000319	26	0.0439	0.000948	26	33.3403	39.3809	8.83e-31	35.4159	57.9201	3.03e-41	1.56e-29	5.88e-40	3.73917
ENSG00000129988	LBP	lipopolysaccharide binding protein [Source:HGNC Symbol;Acc:HGNC:6517]	9	16	-0.543939	6.62e-05	32	0.973496	0.000188	32	-0.045	0.000145	32	0.0875	3.61e-05	32	-194.053	54.3879	2.98e-79	334.48	42.46	1.44e-74	8.55e-78	3.8e-73	3.7422
ENSG00000092929	UNC13D	unc-13 homolog D [Source:HGNC Symbol;Acc:HGNC:23147]	14	29	0.181048	0.0132143	57	-0.209381	0.00329694	57	0.465417	5.59e-07	48	0.465613	5.59e-07	48	-18.6761	56.0056	5.03e-26	-88.7439	56.0226	2.98e-62	8.35e-25	7.16e-61	3.74532
ENSG00000183578	TNFAIP8L3	TNF alpha induced protein 8 like 3 [Source:HGNC Symbol;Acc:HGNC:20620]	3	4	0.741185	0.167686	8	0.254916	0.00399918	8	0.536714	0.0238946	8	0.449695	0.0106153	8	1.3213	8.95525	0.109581	-4.55717	11.6188	0.000357	1	0.00373	3.74698
ENSG00000052126	PLEKHA5	pleckstrin homology domain containing A5 [Source:HGNC Symbol;Acc:HGNC:30036]	6	22	0.228823	0.0137512	44	0.0227713	0.0120758	44	-0.0424	0.00163558	36	-0.00804	0.000656	36	14.3336	54.9831	1.62e-20	1.80112	48.6349	0.0389	2.45e-19	0.379689	3.74787
ENSG00000093000	NUP50	nucleoporin 50 [Source:HGNC Symbol;Acc:HGNC:8065]	8	19	0.176069	0.00946061	37	0.0720429	0.00762793	37	0.158892	0.00122792	34	0.00429	0.00182286	34	1.00559	45.8892	0.159944	4.20352	53.2316	5.05e-05	1	0.000539	3.75
ENSG00000111897	SERINC1	serine incorporator 1 [Source:HGNC Symbol;Acc:HGNC:13464]	13	11	1.26089	0.232854	21	0.464815	0.000604	22	-0.123434	0.0172232	12	-0.434247	0.0755379	12	12.3701	24.7585	2.14e-12	11.3071	11.0961	9.86e-08	2.82e-11	1.13e-06	3.75276
ENSG00000131016	AKAP12	A-kinase anchoring protein 12 [Source:HGNC Symbol;Acc:HGNC:370]	16	136	-0.832933	0.00229633	260	-0.251357	0.00386873	272	0.133129	0.000191	182	0.146308	0.000175	182	-307.344	317.716	0	-102.049	306.797	4.1e-239	1e-100	2.82e-237	3.75372
ENSG00000149499	EML3	EMAP like 3 [Source:HGNC Symbol;Acc:HGNC:26666]	10	21	-0.470998	3.13e-05	40	-0.295386	0.00129403	42	-0.0729	0.000379	34	-0.0651	0.000885	34	-115.325	37.6432	6.72e-50	-30.5541	73.9575	5.46e-44	1.48e-48	1.09e-42	3.75552
ENSG00000156958	GALK2	galactokinase 2 [Source:HGNC Symbol;Acc:HGNC:4119]	7	17	0.694404	7.07e-05	34	-0.368784	0.00330901	34	0.0189	0.00125492	30	-0.0134	0.000392	30	101.936	31.884	5.77e-42	-33.826	41.6075	3.39e-32	1.18e-40	5.89e-31	3.75719
ENSG00000136935	GOLGA1	golgin A1 [Source:HGNC Symbol;Acc:HGNC:4424]	3	4	0.887963	0.130267	8	1.62111	0.14164	8	0.363084	0.229203	8	0.200567	0.105158	8	2.47612	13.0142	0.0139	8.08778	13.7006	6.98e-07	0.139049	7.86e-06	3.75722
ENSG00000107745	MICU1	mitochondrial calcium uptake 1 [Source:HGNC Symbol;Acc:HGNC:1530]	9	22	0.392469	0.00626577	42	0.0377277	0.00179819	43	-0.0276	0.000575	30	-0.0306	0.000502	30	32.3715	51.0211	5.54e-36	8.93473	66.8371	2.56e-13	1.05e-34	3.34e-12	3.75785
ENSG00000136824	SMC2	structural maintenance of chromosomes 2 [Source:HGNC Symbol;Acc:HGNC:14011]	7	44	0.486143	0.0125422	88	0.765414	0.0135465	88	0.0164	0.000887	86	-0.035	0.00131578	86	37.9957	99.5074	2.4e-61	61.5268	104.101	5.62e-84	5.94e-60	1.59e-82	3.7594
ENSG00000116221	MRPL37	mitochondrial ribosomal protein L37 [Source:HGNC Symbol;Acc:HGNC:14034]	7	15	0.147397	0.00679107	30	-0.0975842	0.0121942	30	0.061	0.00101025	30	0.0751	0.000876	30	5.35998	37.4414	2.23e-06	-8.27508	33.144	7.14e-10	2.56e-05	8.65e-09	3.76267
ENSG00000116754	SRSF11	serine and arginine rich splicing factor 11 [Source:HGNC Symbol;Acc:HGNC:10782]	15	22	0.232729	0.00626075	42	0.0827289	0.0028392	43	0.00715	0.000228	32	0.0365	0.000352	32	18.0495	44.8812	1.67e-22	5.26827	55.0749	1.18e-06	2.62e-21	1.32e-05	3.76455
ENSG00000197079	KRT35	keratin 35 [Source:HGNC Symbol;Acc:HGNC:6453]	4	5	0.307933	0.161845	10	0.374636	0.0833926	10	0.0898	0.00333572	8	0.0337	0.00479092	8	1.69286	9.46164	0.0615	3.60639	10.2709	0.0023	0.60015	0.0234	3.76471
ENSG00000144747	TMF1	TATA element modulatory factor 1 [Source:HGNC Symbol;Acc:HGNC:11870]	5	19	0.690285	0.00477574	38	-0.526049	5.47e-07	38	-0.00519	0.000365	32	-0.0327	0.000392	32	59.4034	43.584	1.2e-43	-140.88	31.0728	1.8e-45	2.49e-42	3.71e-44	3.78149
ENSG00000141429	GALNT1	polypeptide N-acetylgalactosaminyltransferase 1 [Source:HGNC Symbol;Acc:HGNC:4123]	8	22	0.182865	0.00094	44	0.132177	0.00588025	44	-0.034	0.000463	38	-0.0509	0.000875	38	37.4476	76.9529	1.86e-51	14.627	57.1172	2.85e-21	4.17e-50	4.29e-20	3.78155
ENSG00000182979	MTA1	metastasis associated 1 [Source:HGNC Symbol;Acc:HGNC:7410]	1	2	0.331291	2.79e-05	4	-0.1543	0.443559	4	-0.0356	0.000255	4	-0.0176	0.000123	4	43.6534	3.64908	2.14e-06	-0.410309	3.00167	0.354554	2.45e-05	1	3.78306
ENSG00000074410	CA12	carbonic anhydrase 12 [Source:HGNC Symbol;Acc:HGNC:1371]	10	9	-1.81419	0.00288942	16	-1.47755	0.0013376	17	0.183404	0.0150145	12	-0.0683	1.33e-06	12	-52.7919	14.1877	5.43e-18	-158.756	16.0452	2.23e-27	7.86e-17	3.65e-26	3.79009
ENSG00000166900	STX3	syntaxin 3 [Source:HGNC Symbol;Acc:HGNC:11438]	14	12	1.80438	0.00240218	23	1.64521	0.0018262	24	-0.0206	0.00731937	14	-0.0461	0.00414164	14	72.8684	18.2817	2.73e-24	87.699	19.8069	1.97e-27	4.41e-23	3.23e-26	3.79061
ENSG00000089472	HEPH	hephaestin [Source:HGNC Symbol;Acc:HGNC:4866]	1	3	1.27039	0.217138	6	0.719714	0.0287773	6	0.11538	0.00314674	6	-0.00614	0.00470846	6	6.02794	5.14489	0.000818	9.71615	6.59351	1.9e-05	0.00861	0.000206	3.7931
ENSG00000169359	SLC33A1	solute carrier family 33 member 1 [Source:HGNC Symbol;Acc:HGNC:95]	9	12	0.451149	0.0144136	22	0.0336166	0.00314649	23	0.0751	0.000219	20	-0.095	1.81e-05	20	14.5699	21.7024	5.51e-13	10.9607	22.2912	9.51e-11	7.34e-12	1.17e-09	3.79326
ENSG00000112936	C7	complement C7 [Source:HGNC Symbol;Acc:HGNC:1346]	16	42	-1.41443	5.81e-05	82	-0.0342342	0.0022987	84	-0.00935	0.000705	58	0.0191	0.00149312	58	-391.83	63.6832	9.95e-110	-7.32099	136.594	9.58e-12	3.6e-108	1.21e-10	3.79597
ENSG00000183597	TANGO2	transport and golgi organization 2 homolog [Source:HGNC Symbol;Acc:HGNC:25439]	5	6	0.0193855	0.000712	12	0.31723	0.00292216	12	-0.0272	4.7e-05	8	-0.0415	0.000534	8	5.77351	13.0855	3.14e-05	20.3652	15.9718	3.74e-13	0.000348	4.87e-12	3.80435
ENSG00000141646	SMAD4	SMAD family member 4 [Source:HGNC Symbol;Acc:HGNC:6770]	5	7	-0.362528	0.00497521	14	0.220059	0.0149044	14	0.0263	0.00144465	12	0.00637	0.00203735	12	-17.8253	20.5171	2.92e-14	6.08206	16.967	6.15e-06	4e-13	6.76e-05	3.80494
ENSG00000064703	DDX20	DEAD-box helicase 20 [Source:HGNC Symbol;Acc:HGNC:2743]	2	3	0.0503001	0.0322377	6	0.258802	0.0321191	6	0.0206	0.000237	6	0.0212	0.00031	6	0.40433	5.0736	0.351226	3.23142	5.09644	0.0113	1	0.111953	3.80699
ENSG00000168234	TTC39C	tetratricopeptide repeat domain 39C [Source:HGNC Symbol;Acc:HGNC:26595]	1	2	-0.229595	0.00198888	4	1.08007	1.53e-05	4	0.0627	0.000437	4	-0.304286	4.97e-05	4	-11.8676	4.25738	0.000101	343.322	4.68954	8.41e-12	0.0011	1.06e-10	3.81252
ENSG00000103056	SMPD3	sphingomyelin phosphodiesterase 3 [Source:HGNC Symbol;Acc:HGNC:14240]	9	13	1.56052	0.000309	24	0.427372	0.000186	25	-0.0135	0.000714	18	-0.16683	0.000959	18	217.123	27.6577	1.53e-46	76.2554	21.7744	3.1e-28	3.27e-45	5.13e-27	3.81679
ENSG00000134575	ACP2	acid phosphatase 2, lysosomal [Source:HGNC Symbol;Acc:HGNC:123]	10	14	-0.289034	0.0117362	26	-0.0506379	0.00160295	28	-0.0456	0.000262	20	-0.0177	5.66e-05	20	-11.2944	26.4446	6.39e-12	-4.24907	29.6307	9.78e-05	8.32e-11	0.00104	3.81689
ENSG00000101966	XIAP	X-linked inhibitor of apoptosis [Source:HGNC Symbol;Acc:HGNC:592]	6	9	-0.369562	0.000236	18	0.139856	0.00276924	18	0.0419	0.000168	16	-0.10915	0.000422	16	-84.6755	31.9269	1.9e-39	18.5478	22.5789	1.85e-15	3.76e-38	2.51e-14	3.82294
ENSG00000133104	SPART	spartin [Source:HGNC Symbol;Acc:HGNC:18514]	9	16	-0.412965	0.0140098	30	-0.126089	0.0024984	31	0.0581	0.000255	26	0.00954	0.000698	26	-21.5725	30.2155	3.28e-20	-13.0849	47.0497	1.36e-17	4.94e-19	1.93e-16	3.82883
ENSG00000011405	PIK3C2A	phosphatidylinositol-4-phosphate 3-kinase catalytic subunit type 2 alpha [Source:HGNC Symbol;Acc:HGNC:8971]	6	18	0.202369	0.00581552	36	0.00350915	0.0011826	36	0.00111	0.00124902	32	-0.0295	0.00113376	32	14.2108	50.6202	1.33e-19	3.99744	65.3649	8.27e-05	1.99e-18	0.000878	3.83023
ENSG00000162777	DENND2D	DENN domain containing 2D [Source:HGNC Symbol;Acc:HGNC:26192]	4	6	-0.058178	0.0207326	12	-1.1781	0.161531	12	-0.0116	0.00712297	12	-0.00439	0.00243625	12	-0.96757	17.7604	0.173126	-10.0409	11.3317	2.78e-07	1	3.14e-06	3.83459
ENSG00000107897	ACBD5	acyl-CoA binding domain containing 5 [Source:HGNC Symbol;Acc:HGNC:23338]	14	19	1.05489	0.0306296	35	1.25599	0.00379896	37	0.112449	6.33e-05	20	0.115237	6.37e-05	20	31.8003	34.2455	2.6e-27	110.872	38.1992	7.73e-50	4.41e-26	1.66e-48	3.84615
ENSG00000134748	PRPF38A	pre-mRNA processing factor 38A [Source:HGNC Symbol;Acc:HGNC:25930]	11	11	0.777298	0.00170999	20	1.067	0.0067393	21	-0.387669	0.00736394	16	-0.04	0.0220693	16	49.8676	20.5314	3.3e-23	26.8475	21.9026	1.49e-18	5.23e-22	2.14e-17	3.84615
ENSG00000120008	WDR11	WD repeat domain 11 [Source:HGNC Symbol;Acc:HGNC:13831]	9	27	0.0483862	0.0064948	52	-0.0181336	0.00563565	53	0.0553	0.00105114	50	0.0284	0.0009	50	-0.570786	67.6194	0.285018	-4.17031	68.9895	4.35e-05	1	0.000466	3.84615
ENSG00000111642	CHD4	chromodomain helicase DNA binding protein 4 [Source:HGNC Symbol;Acc:HGNC:1919]	17	44	0.00666747	1.84e-06	86	0.253339	0.000331	87	0.124596	1.07e-05	82	-0.0177	9.71e-05	82	-303.041	107.123	2.86e-159	121.34	134.08	2.95e-139	1.39e-157	1.2e-137	3.85124
ENSG00000134574	DDB2	damage specific DNA binding protein 2 [Source:HGNC Symbol;Acc:HGNC:2718]	5	7	0.130978	0.0282011	14	0.586158	0.00118624	14	-0.170325	0.0183029	8	-0.170885	0.000219	8	4.59364	17.4633	0.000121	71.483	19.0679	6.18e-25	0.00131	9.79e-24	3.85145
ENSG00000108651	UTP6	UTP6 small subunit processome component [Source:HGNC Symbol;Acc:HGNC:18279]	8	10	-0.116489	0.00143861	18	0.732217	0.0146097	19	-0.145089	0.00137296	12	-0.248083	0.00153709	12	2.05155	24.1199	0.0256	32.7309	23.4324	2.27e-21	0.253466	3.41e-20	3.8526
ENSG00000167588	GPD1	glycerol-3-phosphate dehydrogenase 1 [Source:HGNC Symbol;Acc:HGNC:4455]	2	4	0.583676	0.0679296	8	0.609832	0.0399803	8	-0.0249	0.00186683	8	-0.0109	0.00206155	8	6.51544	7.38446	0.000131	8.56198	7.71998	1.66e-05	0.00142	0.00018	3.85633
ENSG00000169641	LUZP1	leucine zipper protein 1 [Source:HGNC Symbol;Acc:HGNC:14985]	6	17	-0.350791	0.000873	34	0.28823	0.0034721	34	0.133511	0.00119197	26	0.0163	0.000984	26	-57.2682	49.1596	5.73e-47	22.9864	52.476	2.31e-29	1.23e-45	3.87e-28	3.85688
ENSG00000100106	TRIOBP	TRIO and F-actin binding protein [Source:HGNC Symbol;Acc:HGNC:17009]	12	37	-0.0794715	0.00556522	72	-0.107944	0.0123962	73	0.288539	0.000291	52	-0.0951	0.00143828	52	-40.4207	81.0633	8.59e-56	-0.913093	93.8502	0.181767	2.01e-54	1	3.85852
ENSG00000154380	ENAH	ENAH actin regulator [Source:HGNC Symbol;Acc:HGNC:18271]	16	52	0.136805	0.00445006	102	-0.234672	0.00715643	103	0.0864	0.000778	82	-0.362432	0.000584	82	6.91404	141.347	7.47e-11	14.597	122.378	7.19e-29	9.48e-10	1.2e-27	3.85965
ENSG00000087253	LPCAT2	lysophosphatidylcholine acyltransferase 2 [Source:HGNC Symbol;Acc:HGNC:26032]	7	9	0.471592	0.0183092	16	0.620176	0.0183599	17	-0.0429	3.42e-06	14	0.0169	0.00200989	14	15.2077	15.0064	7.94e-11	17.2456	20.0994	8.16e-14	1.01e-09	1.08e-12	3.86421
ENSG00000204138	PHACTR4	phosphatase and actin regulator 4 [Source:HGNC Symbol;Acc:HGNC:25793]	9	7	0.665571	0.0870977	13	0.73656	0.0751749	13		0	6		0	6		12			12				3.8671
ENSG00000141510	TP53	tumor protein p53 [Source:HGNC Symbol;Acc:HGNC:11998]	2	5	1.73479	0.0276285	10	2.14165	0.0138754	10	0.00454	0.0010593	10	0.125196	0.00126419	10	32.3042	9.68912	1.71e-11	51.8239	10.6265	2.01e-14	2.2e-10	2.68e-13	3.87097
ENSG00000162517	PEF1	penta-EF-hand domain containing 1 [Source:HGNC Symbol;Acc:HGNC:30009]	4	9	-0.0142208	0.000465	18	0.120913	0.00397487	18	0.0248	0.000251	18	0.048	0.000246	18	-6.18539	31.2091	3.52e-07	4.76417	19.0941	6.66e-05	4.12e-06	0.00071	3.87324
ENSG00000102032	RENBP	renin binding protein [Source:HGNC Symbol;Acc:HGNC:9959]	5	7	0.696544	0.000111	14	0.696417	0.000804	14	0.0254	5.79e-07	14	-0.0297	9.06e-10	14	237.585	13.1355	1.48e-25	95.7894	13	3.28e-20	2.44e-24	4.84e-19	3.87409
ENSG00000138162	TACC2	transforming acidic coiled-coil containing protein 2 [Source:HGNC Symbol;Acc:HGNC:11523]	16	83	-0.107716	0.00671498	161	-0.186978	0.00638521	166	0.0129	0.00141543	130	-0.0316	0.000798	130	-16.6354	234.61	7.16e-42	-23.2614	214.858	6.5e-61	1.45e-40	1.55e-59	3.8761
ENSG00000127415	IDUA	alpha-L-iduronidase [Source:HGNC Symbol;Acc:HGNC:5391]	2	3	-0.134857	0.037571	6	-0.0560748	0.0361924	6	-0.0775	0.00213085	6	0.0183	0.00201852	6	-0.70484	5.56533	0.254657	-0.931487	5.55599	0.195142	1	1	3.87931
ENSG00000141644	MBD1	methyl-CpG binding domain protein 1 [Source:HGNC Symbol;Acc:HGNC:6916]	6	12	0.147595	0.00203576	24	0.284332	0.00771118	24	-0.012	0.000346	20	-0.0209	0.000345	20	15.7989	31.7309	6.84e-17	16.5905	25.4443	1.85e-15	9.78e-16	2.52e-14	3.8835
ENSG00000100284	TOM1	target of myb1 membrane trafficking protein [Source:HGNC Symbol;Acc:HGNC:11982]	14	38	-0.202045	0.0400321	76	0.0657682	0.0115263	76	-0.0315	8.27e-05	64	-0.104306	0.00451394	64	-7.42165	75.3681	7.28e-11	11.4097	128.018	1.55e-21	9.25e-10	2.34e-20	3.88488
ENSG00000173020	GRK2	G protein-coupled receptor kinase 2 [Source:HGNC Symbol;Acc:HGNC:289]	12	27	0.123919	9.94e-05	54	0.188281	0.000625	54	0.053	4.5e-05	48	0.0863	3.76e-05	48	42.5515	93.4067	3e-63	29.02	60.1077	2.34e-37	7.56e-62	4.33e-36	3.88626
ENSG00000164294	GPX8	glutathione peroxidase 8 (putative) [Source:HGNC Symbol;Acc:HGNC:33100]	4	5	-0.749908	0.0581874	10	0.448432	0.018247	10	-0.0551	0.000401	8	0.0103	0.000474	8	-9.06998	9.15469	3.57e-06	10.0935	9.58095	1.02e-06	4.06e-05	1.15e-05	3.88983
ENSG00000114480	GBE1	1,4-alpha-glucan branching enzyme 1 [Source:HGNC Symbol;Acc:HGNC:4180]	16	54	-0.618906	0.000682	108	-0.121108	0.000385	108	-0.0448	2.37e-05	102	-0.0519	2.34e-05	102	-224.324	114.835	6.84e-154	-35.4961	120.681	5.15e-66	3.23e-152	1.27e-64	3.892
ENSG00000101019	UQCC1	ubiquinol-cytochrome c reductase complex assembly factor 1 [Source:HGNC Symbol;Acc:HGNC:15891]	7	10	0.340005	0.00296928	20	-0.660145	0.000905	20	0.218232	8.65e-05	18	0.217406	8.13e-05	18	9.83608	20.2261	1.87e-09	-124.419	22.7306	5.14e-34	2.31e-08	9.14e-33	3.8961
ENSG00000244462	RBM12	RNA binding motif protein 12 [Source:HGNC Symbol;Acc:HGNC:9898]	11	40	0.617233	0.00376471	80	0.727486	0.00380684	80	-0.204129	0.000279	70	-0.174895	0.000559	70	114.962	92.1957	1.19e-101	121.057	104.356	2.41e-114	4.04e-100	8.34e-113	3.8975
ENSG00000261150	EPPK1	epiplakin 1 [Source:HGNC Symbol;Acc:HGNC:15577]	23	170	0.897195	0.00259021	335	0.494986	0.00354669	339	0.399799	0.000205	296	0.44034	0.000229	296	171.367	392.95	0	16.3018	387.479	3.61e-46	1e-100	7.46e-45	3.90112
ENSG00000099260	PALMD	palmdelphin [Source:HGNC Symbol;Acc:HGNC:15846]	5	11	-1.09582	0.00763182	22	0.272599	8.36e-05	22	0.000663	0.00157801	20	-0.076	0.00171039	20	-53.137	29.9278	1.75e-31	36.8894	20.6892	1.16e-20	3.13e-30	1.73e-19	3.902
ENSG00000136295	TTYH3	tweety family member 3 [Source:HGNC Symbol;Acc:HGNC:22222]	6	5	1.74704	0.347061	8	1.58794	0.160202	9		0	2		0	2		7			8				3.90206
ENSG00000114771	AADAC	arylacetamide deacetylase [Source:HGNC Symbol;Acc:HGNC:17]	2	3	0.446021	0.131697	6	-1.67895	0.0053946	6	-0.104333	0.00659905	6	-0.418798	0.00319167	6	3.62504	5.49982	0.00641	-33.3117	9.3824	2.31e-11	0.0652	2.89e-10	3.90867
ENSG00000115657	ABCB6	ATP binding cassette subfamily B member 6 (Langereis blood group) [Source:HGNC Symbol;Acc:HGNC:47]	5	7	0.0829171	0.00226177	14	0.160807	0.00116886	14	-0.071	0.000803	10	-0.09	0.000185	10	9.89709	21.4729	9.29e-10	24.8366	18.1147	9.56e-16	1.15e-08	1.31e-14	3.91029
ENSG00000125741	OPA3	outer mitochondrial membrane lipid metabolism regulator OPA3 [Source:HGNC Symbol;Acc:HGNC:8142]	16	16	-0.410421	4.71e-05	31	-1.47333	0.05089	31	-0.0161	0.00219439	28	0.0212	0.00491302	28	-44.1127	28.0468	9.3e-28	-35.0605	36.2952	6.8e-30	1.59e-26	1.15e-28	3.91061
ENSG00000115839	RAB3GAP1	RAB3 GTPase activating protein catalytic subunit 1 [Source:HGNC Symbol;Acc:HGNC:17063]	11	37	0.0272471	0.00583979	72	0.0884806	0.00388462	73	0.00196	0.000614	60	0.0264	0.000331	60	2.64545	88.3479	0.00483	8.09714	86.5821	1.62e-12	0.0494	2.07e-11	3.91066
ENSG00000188157	AGRN	agrin [Source:HGNC Symbol;Acc:HGNC:329]	19	152	0.518345	0.000524	296	0.316751	3.03e-05	304	0.0282	0.000119	240	0.0582	1.43e-05	240	325.739	440.608	0	648.235	532.203	0	1e-100	1e-100	3.91198
ENSG00000086758	HUWE1	HECT, UBA and WWE domain containing E3 ubiquitin protein ligase 1 [Source:HGNC Symbol;Acc:HGNC:30892]	16	235	0.200997	0.00958406	456	0.291347	0.00635172	469	0.027	0.0019776	366	0.015	0.00214193	366	33.8555	664.287	4.58e-147	62.7399	774.437	3.77e-306	2.07e-145	3.5e-304	3.91304
ENSG00000166166	TRMT61A	tRNA methyltransferase 61A [Source:HGNC Symbol;Acc:HGNC:23790]	5	8	0.58367	0.0076253	16	0.410391	0.0144372	16	0.0758	0.00400764	12	-0.0844	0.00608423	12	17.8376	25.987	2.12e-16	13.1802	25.5798	3.29e-13	3e-15	4.28e-12	3.91311
ENSG00000114742	WDR48	WD repeat domain 48 [Source:HGNC Symbol;Acc:HGNC:30914]	2	4	-0.0275485	0.000617	8	0.948217	2.26e-05	8	0.417591	0.000117	8	-0.296383	0.00115318	8	-46.4731	9.55348	7.01e-13	102.662	7.27455	4.54e-13	9.32e-12	5.89e-12	3.91433
ENSG00000106537	TSPAN13	tetraspanin 13 [Source:HGNC Symbol;Acc:HGNC:21643]	4	6	0.241366	0.000187	12	-0.0743531	0.000263	12	0.0203	0.000403	12	-0.0227	0.0002	12	31.5129	19.3995	1.97e-18	-8.32401	21.6001	1.75e-08	2.89e-17	2.04e-07	3.92157
ENSG00000102837	OLFM4	olfactomedin 4 [Source:HGNC Symbol;Acc:HGNC:17190]	12	28	0.881473	0.0102747	54	1.61456	0.0424224	55	0.0732	0.000346	46	0.0292	1.25e-07	46	57.4696	57.1722	1.42e-52	57.0834	54.0004	2.93e-50	3.21e-51	6.29e-49	3.92157
ENSG00000125871	MGME1	mitochondrial genome maintenance exonuclease 1 [Source:HGNC Symbol;Acc:HGNC:16205]	2	3	1.14788	0.288284	6	0.73931	0.0571813	6	0.0107	2.78e-05	6	0.0108	2.8e-05	6	5.18752	5.00096	0.00175	7.46058	5.0049	0.00034	0.0182	0.00355	3.92442
ENSG00000120910	PPP3CC	protein phosphatase 3 catalytic subunit gamma [Source:HGNC Symbol;Acc:HGNC:9316]	2	3	0.269264	7.79e-06	6	-0.280739	0.115512	6	0.0854	6.22e-06	6	0.0855	6.23e-06	6	120.285	9.87623	2.87e-17	-2.63938	5.00054	0.023	4.13e-16	0.226625	3.92609
ENSG00000090020	SLC9A1	solute carrier family 9 member A1 [Source:HGNC Symbol;Acc:HGNC:11071]	18	30	0.356366	6.57e-05	57	-1.00646	0.000277	59	0.0511	2.61e-05	46	0.051	2.44e-05	46	232.81	95.803	5.22e-134	-462.468	70.696	4.28e-125	2.18e-132	1.58e-123	3.92638
ENSG00000027001	MIPEP	mitochondrial intermediate peptidase [Source:HGNC Symbol;Acc:HGNC:7104]	10	38	0.350355	0.000132	76	-0.503696	0.000711	76	0.0882	0.000242	70	0.0931	0.000236	70	115.025	126.258	5.62e-130	-167.325	121.592	6.77e-146	2.28e-128	2.89e-144	3.92707
ENSG00000104853	CLPTM1	CLPTM1 regulator of GABA type A receptor forward trafficking [Source:HGNC Symbol;Acc:HGNC:2087]	9	37	0.141253	0.00448444	74	-0.0669027	0.00829259	74	-0.0801	0.000633	70	0.0365	0.00155529	70	26.5288	94.1967	8.6e-46	-8.92266	100.632	1.08e-14	1.83e-44	1.45e-13	3.92793
ENSG00000146802	TMEM168	transmembrane protein 168 [Source:HGNC Symbol;Acc:HGNC:25826]	7	7	-1.15219	0.302745	14	-0.447045	0.0226863	14	-0.11331	0.000298	12	-0.324331	1.8e-05	12	-7.06062	13.0298	4.21e-06	-3.04702	13.024	0.00467	4.78e-05	0.0469	3.93517
ENSG00000132470	ITGB4	integrin subunit beta 4 [Source:HGNC Symbol;Acc:HGNC:6158]	16	184	0.0731004	0.00352632	365	0.0317744	0.00307866	368	0.0214	0.00149574	306	-0.0201	0.00152262	306	13.5635	632.33	2.86e-37	14.191	654.707	2.38e-40	5.53e-36	4.57e-39	3.93836
ENSG00000165568	AKR1E2	aldo-keto reductase family 1 member E2 [Source:HGNC Symbol;Acc:HGNC:23437]	10	13	0.233985	1.22e-06	26	-1.09022	0.000287	26	0.0641	8.17e-06	26	0.0506	8.15e-06	26	282.566	32.3287	1e-56	-338.445	26.4175	6.97e-50	2.37e-55	1.5e-48	3.94089
ENSG00000071967	CYBRD1	cytochrome b reductase 1 [Source:HGNC Symbol;Acc:HGNC:20797]	13	17	-0.325305	0.00903185	32	0.103939	0.000132	34	0.0434	0.00269819	22	-0.134945	0.00330118	22	-18.324	49.8888	4.2e-24	19.2534	22.0934	1.34e-15	6.76e-23	1.83e-14	3.94123
ENSG00000106976	DNM1	dynamin 1 [Source:HGNC Symbol;Acc:HGNC:2972]	2	12	1.02144	0.0515949	24	0.982026	0.0463645	24	-0.0248	0.0058334	24	-0.119679	0.0111664	24	21.3876	28.1352	3.04e-19	22.502	33.4713	4.36e-22	4.51e-18	6.65e-21	3.94163
ENSG00000136051	WASHC4	WASH complex subunit 4 [Source:HGNC Symbol;Acc:HGNC:29174]	9	19	-0.040957	0.0068824	36	0.038803	0.00162367	37	-0.0344	0.00140979	28	-0.10954	0.000875	28	-0.424857	51.2547	0.336359	17.1125	62.9596	1.16e-25	1	1.85e-24	3.94187
ENSG00000173193	PARP14	poly(ADP-ribose) polymerase family member 14 [Source:HGNC Symbol;Acc:HGNC:29232]	7	43	0.439348	0.00175708	86	-0.118321	0.00137519	86	0.0184	0.000525	82	0.0347	0.000782	82	81.2657	132.938	1.68e-115	-30.2784	157.733	6.56e-68	6.28e-114	1.64e-66	3.9423
ENSG00000143575	HAX1	HCLS1 associated protein X-1 [Source:HGNC Symbol;Acc:HGNC:16915]	6	9	0.142626	0.0643917	18	-0.472198	0.013283	18	-0.0485	0.00779024	16	-0.034	0.0137433	16	2.9982	21.4913	0.00337	-10.9668	31.3973	1.44e-12	0.0346	1.85e-11	3.94265
ENSG00000126858	RHOT1	ras homolog family member T1 [Source:HGNC Symbol;Acc:HGNC:21168]	10	21	-0.0200804	2.09e-06	42	-0.339373	0.00376431	42	-0.0233	0.00200877	38	0.0228	0.000996	38	0.440561	37.0698	0.331045	-33.6503	62.5523	4.41e-42	1	8.67e-41	3.9448
ENSG00000196188	CTSE	cathepsin E [Source:HGNC Symbol;Acc:HGNC:2530]	16	23	0.671762	0.00557224	45	-1.49097	0.00977095	46	0.0362	6.27e-05	32	-0.019	9.99e-05	32	56.6676	45.3872	4.54e-44	-100.264	46.3173	4.07e-56	9.49e-43	9.23e-55	3.94858
ENSG00000146282	RARS2	arginyl-tRNA synthetase 2, mitochondrial [Source:HGNC Symbol;Acc:HGNC:21406]	7	8	0.101298	0.0145801	16	0.776197	0.0212535	16	0.0977	1.54e-05	14	0.00879	1.01e-05	14	0.118055	15.0362	0.453793	21.05	15.0163	7.35e-13	1	9.51e-12	3.95068
ENSG00000091436	MAP3K20	mitogen-activated protein kinase kinase kinase 20 [Source:HGNC Symbol;Acc:HGNC:17797]	6	11	0.129901	0.00159607	22	0.433644	0.00346621	22	-0.0164	0.00229503	20	-0.0391	0.00159778	20	10.6876	37.175	3.42e-13	30.677	37.1411	2.75e-28	4.58e-12	4.57e-27	3.95604
ENSG00000125772	GPCPD1	glycerophosphocholine phosphodiesterase 1 [Source:HGNC Symbol;Acc:HGNC:26957]	3	3	-0.503264	0.00540106	6	-0.157726	0.0157799	6	-0.0125	0.00518105	4	0.47629	0.0177327	4	-10.4746	6.68233	1.09e-05	-7.54397	6.28759	0.000112	0.000122	0.00119	3.95698
ENSG00000067066	SP100	SP100 nuclear antigen [Source:HGNC Symbol;Acc:HGNC:11206]	8	22	0.404345	0.00366359	44	0.322771	0.00100968	44	-0.00533	0.000306	40	0.0188	0.00028	40	42.9664	50.7892	6.67e-42	55.5509	66.4101	1.07e-57	1.36e-40	2.46e-56	3.95833
ENSG00000023892	DEF6	DEF6 guanine nucleotide exchange factor [Source:HGNC Symbol;Acc:HGNC:2760]	13	17	0.566772	0.0163013	33	0.249326	0.00317148	34	-0.0544	0.000604	18	0.384579	0.00145965	18	27.0455	36.1814	6.73e-26	-10.2427	46.7425	7.83e-14	1.11e-24	1.03e-12	3.96197
ENSG00000223481	TAP2	transporter 2, ATP binding cassette subfamily B member [Source:HGNC Symbol;Acc:HGNC:44]	5	16	1.07108	0.0153075	32	0.589735	0.0064735	32	-0.10652	3.8e-05	32	-0.106681	3.8e-05	32	53.7755	31.1538	1.35e-32	48.8207	31.3636	1.86e-31	2.45e-31	3.19e-30	3.96305
ENSG00000225967	TAP2	transporter 2, ATP binding cassette subfamily B member [Source:HGNC Symbol;Acc:HGNC:44]	5	16	1.07108	0.0153075	32	0.589735	0.0064735	32	-0.10652	3.8e-05	32	-0.106681	3.8e-05	32	53.7755	31.1538	1.35e-32	48.8207	31.3636	1.86e-31	2.45e-31	3.19e-30	3.96305
ENSG00000232326	TAP2	transporter 2, ATP binding cassette subfamily B member [Source:HGNC Symbol;Acc:HGNC:44]	5	16	1.07108	0.0153075	32	0.589735	0.0064735	32	-0.10652	3.8e-05	32	-0.106681	3.8e-05	32	53.7755	31.1538	1.35e-32	48.8207	31.3636	1.86e-31	2.45e-31	3.19e-30	3.96305
ENSG00000172382	PRSS27	serine protease 27 [Source:HGNC Symbol;Acc:HGNC:15475]	5	5	-1.26891	0.0263454	10	0.748819	0.0272661	10		0	6		0	6		9			9				3.96552
ENSG00000143319	ISG20L2	interferon stimulated exonuclease gene 20 like 2 [Source:HGNC Symbol;Acc:HGNC:25745]	8	7	0.875818	0.0327755	12	1.34873	0.00885699	13	0.0418	0.000263	8	-0.106969	0.00190055	8	15.8639	11.2638	2.33e-09	48.0222	18.0628	8.25e-21	2.87e-08	1.23e-19	3.96601
ENSG00000143294	PRCC	proline rich mitotic checkpoint control factor [Source:HGNC Symbol;Acc:HGNC:9343]	3	5	0.465226	0.0211392	10	0.579693	0.0242871	10	0.0118	8e-05	10	0.0342	9.88e-05	10	9.84375	9.06813	1.93e-06	11.0472	9.07319	7.26e-07	2.21e-05	8.17e-06	3.97149
ENSG00000196504	PRPF40A	pre-mRNA processing factor 40 homolog A [Source:HGNC Symbol;Acc:HGNC:16463]	16	67	0.764444	0.012457	131	0.285106	0.00495606	134	-0.0242	0.00174702	114	-0.0278	0.00172638	114	75.0532	170.192	1.15e-132	43.3433	220.668	3.23e-110	4.77e-131	1.09e-108	3.97849
ENSG00000196954	CASP4	caspase 4 [Source:HGNC Symbol;Acc:HGNC:1505]	7	14	0.561992	0.0198528	28	0.662498	0.00351806	28	0.0266	0.0013402	24	-0.0213	0.0026323	24	19.359	31.1933	3.06e-19	44.5765	49.9926	3.22e-42	4.54e-18	6.35e-41	3.97878
ENSG00000136631	VPS45	vacuolar protein sorting 45 homolog [Source:HGNC Symbol;Acc:HGNC:14579]	10	24	-0.102727	0.0101283	48	-1.26955	0.00114673	48	-0.0241	0.000901	40	0.0451	0.00151117	40	-5.14521	56.7906	1.73e-06	-167.412	78.0284	8.18e-102	1.98e-05	2.61e-100	3.97971
ENSG00000145331	TRMT10A	tRNA methyltransferase 10A [Source:HGNC Symbol;Acc:HGNC:28403]	5	5	0.422611	0.0112901	10	0.358258	0.0660336	10	-0.221696	0.0128953	8	-0.339823	0.0267394	8	12.3068	14.65	2.01e-09	6.99981	15.3579	1.88e-06	2.48e-08	2.09e-05	3.9823
ENSG00000203697	CAPN8	calpain 8 [Source:HGNC Symbol;Acc:HGNC:1485]	2	3	1.93223	0.0107298	6	1.11926	0.000558	6	0.158392	0.00492214	6	0.352786	0.00623818	6	34.7302	8.78984	5.13e-11	22.7748	5.88678	2.88e-07	6.54e-10	3.27e-06	3.98257
ENSG00000066557	LRRC40	leucine rich repeat containing 40 [Source:HGNC Symbol;Acc:HGNC:26004]	8	16	-0.0686993	0.00275773	32	0.0900848	0.00695752	32	0.0171	0.000166	30	-0.00874	0.000247	30	-8.95975	34.9531	7e-11	6.57865	33.338	8.46e-08	8.9e-10	9.71e-07	3.98671
ENSG00000182107	TMEM30B	transmembrane protein 30B [Source:HGNC Symbol;Acc:HGNC:27254]	8	10	0.585553	5.03e-06	20	-0.343823	0.016011	20	0.0214	0.00102724	18	0.0288	0.000976	18	74.5178	17.1499	2.76e-23	-12.7451	21.5505	8.29e-12	4.38e-22	1.05e-10	3.9886
ENSG00000163161	ERCC3	ERCC excision repair 3, TFIIH core complex helicase subunit [Source:HGNC Symbol;Acc:HGNC:3435]	8	10	0.159781	0.0146103	16	0.394557	0.00398796	19		0	6		0	6		15			18				3.99092
ENSG00000142197	DOP1B	DOP1 leucine zipper like protein B [Source:HGNC Symbol;Acc:HGNC:1291]	5	23	0.0248841	0.00727075	46	-0.353816	0.00943411	46	-0.0501	0.00271485	34	0.0239	0.000333	34	4.85946	75.6304	3.11e-06	-25.7663	49.2467	1.53e-30	3.55e-05	2.61e-29	3.99223
ENSG00000103671	TRIP4	thyroid hormone receptor interactor 4 [Source:HGNC Symbol;Acc:HGNC:12310]	6	7	0.307334	0.0308961	12	0.0220746	0.0718615	13	0.0851	0.000569	4	0.0784	0.000535	4	4.2643	12.1136	0.000538	-0.748697	12.5587	0.233916	0.0057	1	3.99471
ENSG00000205413	SAMD9	sterile alpha motif domain containing 9 [Source:HGNC Symbol;Acc:HGNC:1348]	16	62	-0.575668	0.015166	123	0.0980374	0.00740054	123	-0.0214	0.000768	108	0.01	0.000588	108	-48.5384	135.963	4.75e-88	10.8692	143.728	9.27e-21	1.45e-86	1.38e-19	3.99622
ENSG00000136271	DDX56	DEAD-box helicase 56 [Source:HGNC Symbol;Acc:HGNC:18193]	12	13	0.849722	0.00582175	24	1.29503	0.0287488	25	0.0884	0.000106	22	0.0887	0.000106	22	48.4009	23.9135	1.12e-25	35.4993	24.2007	1.09e-22	1.85e-24	1.68e-21	4
ENSG00000183044	ABAT	4-aminobutyrate aminotransferase [Source:HGNC Symbol;Acc:HGNC:23]	8	14	0.281259	0.00216579	28	0.0378492	6.01e-05	28	-0.08	3.15e-05	22	-0.297299	0.00112523	22	40.7005	27.9966	9.3e-27	45.9088	22.7695	3.01e-24	1.56e-25	4.73e-23	4
ENSG00000018699	TTC27	tetratricopeptide repeat domain 27 [Source:HGNC Symbol;Acc:HGNC:25986]	7	6	2.81824	4.20659	10	-0.980318	0.371842	11	-0.166771	0.00290065	6	-0.153927	0.00286215	6	4.59973	9.02068	0.000642	-4.46334	10.2801	0.000565	0.00678	0.00587	4
ENSG00000185753	CXorf38	chromosome X open reading frame 38 [Source:HGNC Symbol;Acc:HGNC:28589]	2	3	0.978891	0.0621635	6	1.28094	0.0350389	6	0.0504	0.00814386	6	0.0714	0.000872	6	8.57733	6.28797	5.34e-05	15.6349	5.24862	6.63e-06	0.000586	7.27e-05	4
ENSG00000214960	CRPPA	CDP-L-ribitol pyrophosphorylase A [Source:HGNC Symbol;Acc:HGNC:37276]	2	2	-0.489564	0.0947714	4	-0.327115	0.316725	4		0	0		0	0									4.0044
ENSG00000152229	PSTPIP2	proline-serine-threonine phosphatase interacting protein 2 [Source:HGNC Symbol;Acc:HGNC:9581]	7	7	0.210335	0.013741	12	0.00141231	0.00648026	14		0	4		0	4		11			13				4.00833
ENSG00000126226	PCID2	PCI domain containing 2 [Source:HGNC Symbol;Acc:HGNC:25653]	8	15	0.147506	0.00349711	30	0.481806	0.000892	30	0.120533	6.53e-05	26	0.112388	6.48e-05	26	2.47174	30.2471	0.00965	65.0707	33.7911	2.14e-37	0.0972	3.97e-36	4.01003
ENSG00000102893	PHKB	phosphorylase kinase regulatory subunit beta [Source:HGNC Symbol;Acc:HGNC:8927]	6	16	0.308598	0.0369003	32	-0.486859	0.00365658	32	0.0272	0.00299699	28	-0.0426	0.00299106	28	7.92716	36.6594	9.14e-10	-29.8767	57.9275	3.45e-37	1.13e-08	6.36e-36	4.0107
ENSG00000077097	TOP2B	DNA topoisomerase II beta [Source:HGNC Symbol;Acc:HGNC:11990]	17	102	0.338577	0.00111953	200	0.490099	0.00292527	203	0.00434	0.000147	176	0.00773	0.000139	176	131.799	256.207	9.93e-238	123.733	223.922	1.94e-208	7.32e-236	1.16e-206	4.01699
ENSG00000143850	PLEKHA6	pleckstrin homology domain containing A6 [Source:HGNC Symbol;Acc:HGNC:17053]	14	60	0.275697	0.0140061	119	-0.251687	0.0110487	120	-0.00997	0.00102577	86	-0.0234	0.00117123	86	25.0905	141.116	3.53e-54	-22.2021	152.147	6.95e-50	8.13e-53	1.49e-48	4.01737
ENSG00000008294	SPAG9	sperm associated antigen 9 [Source:HGNC Symbol;Acc:HGNC:14524]	12	60	0.280325	0.0167625	116	0.00122256	0.00329307	119	0.00753	0.00125008	82	-0.0625	0.00181977	82	21.5832	138.358	1.99e-46	9.02336	197.816	8.07e-17	4.26e-45	1.12e-15	4.01947
ENSG00000139970	RTN1	reticulon 1 [Source:HGNC Symbol;Acc:HGNC:10467]	8	12	0.458464	0.00023	24	0.252782	0.0053567	24	0.0335	2e-05	24	0.037	2.99e-05	24	131.669	26.9619	1.04e-39	14.4015	23.2568	2.23e-13	2.05e-38	2.91e-12	4.02422
ENSG00000143753	DEGS1	delta 4-desaturase, sphingolipid 1 [Source:HGNC Symbol;Acc:HGNC:13709]	4	5	-0.121143	0.00122232	10	-0.721872	0.0199905	10	-0.140846	0.0211911	8	-0.562054	0.00109706	8	0.374297	7.64826	0.359173	-3.45785	10.2153	0.00298	1	0.0302	4.02477
ENSG00000104177	MYEF2	myelin expression factor 2 [Source:HGNC Symbol;Acc:HGNC:17940]	7	8	0.00149973	0.0231324	14	-0.0415651	0.0215333	16	0.076	0.0094717	8	-0.290428	0.000666	8	-1.39894	19.6081	0.0887	6.58318	16.7751	2.48e-06	0.860153	2.76e-05	4.02844
ENSG00000183808	RBM12B	RNA binding motif protein 12B [Source:HGNC Symbol;Acc:HGNC:32310]	6	26	0.532629	0.0091486	52	0.304296	0.00553231	52	0.0752	0.00107449	48	-0.0533	0.00164827	48	32.4826	63.685	1.19e-41	30.1468	80.172	8.41e-46	2.41e-40	1.73e-44	4.02951
ENSG00000081177	EXD2	exonuclease 3'-5' domain containing 2 [Source:HGNC Symbol;Acc:HGNC:20217]	10	16	-0.320279	0.00386816	30	-0.452185	0.00104014	31	-0.185985	4.3e-05	26	-0.258263	5.22e-05	26	-11.7517	29.7425	5.29e-13	-32.5191	33.5548	2.97e-27	7.06e-12	4.85e-26	4.03226
ENSG00000110171	TRIM3	tripartite motif containing 3 [Source:HGNC Symbol;Acc:HGNC:10064]	4	5	0.0816302	0.00210012	10	0.418807	0.00138148	10	0.0173	0.00043	8	0.00746	0.000505	8	3.95886	13.0903	0.000807	28.9965	15.0596	6.26e-15	0.00849	8.45e-14	4.03226
ENSG00000198756	COLGALT2	collagen beta(1-O)galactosyltransferase 2 [Source:HGNC Symbol;Acc:HGNC:16790]	4	5	1.67509	0.0591035	8	1.60401	0.186526	9	0.0845	0.000126	6	0.0403	0.00105101	6	18.4794	7.03989	1.59e-07	10.8163	8.13487	2.07e-06	1.87e-06	2.3e-05	4.03266
ENSG00000103507	BCKDK	branched chain keto acid dehydrogenase kinase [Source:HGNC Symbol;Acc:HGNC:16902]	10	16	0.281505	0.0502327	32	-1.11883	0.0397613	32	-0.176944	0.00267799	30	0.0136	0.00173705	30	11.2555	34.5066	2.13e-13	-31.4032	33.8778	6.2e-27	2.86e-12	1.01e-25	4.03905
ENSG00000136854	STXBP1	syntaxin binding protein 1 [Source:HGNC Symbol;Acc:HGNC:11444]	6	12	0.113582	8.71e-05	24	0.0013609	0.00244665	24	0.163541	0.000447	22	0.135162	0.000345	22	-10.205	28.3438	2.68e-11	-12.338	29.8388	1.51e-13	3.44e-10	1.97e-12	4.0404
ENSG00000170412	GPRC5C	G protein-coupled receptor class C group 5 member C [Source:HGNC Symbol;Acc:HGNC:13309]	7	11	0.571151	0.0148073	22	-0.325698	0.00313355	22	-0.00426	0.00122472	18	-0.00592	0.00044	18	21.137	25.143	7.91e-18	-24.7531	27.8179	8.65e-21	1.14e-16	1.29e-19	4.04411
ENSG00000056050	HPF1	histone PARylation factor 1 [Source:HGNC Symbol;Acc:HGNC:26051]	10	10	0.265083	0.0115553	19	0.23067	0.00956917	19	0.0518	1.1e-05	16	-0.0894	0.00707247	16	8.6442	18.0408	3.93e-08	10.4084	32.9779	2.97e-12	4.7e-07	3.78e-11	4.04624
ENSG00000154227	CERS3	ceramide synthase 3 [Source:HGNC Symbol;Acc:HGNC:23752]	2	3	-0.696386	0.000216	6	0.100855	0.111741	6	0.309923	0.00864909	6	0.358731	0.00995487	6	-26.1794	5.24984	4.56e-07	-1.81071	5.88388	0.0606	5.32e-06	0.584443	4.047
ENSG00000101311	FERMT1	fermitin family member 1 [Source:HGNC Symbol;Acc:HGNC:15889]	10	41	0.449664	0.00796264	80	0.516937	0.00552447	81	0.0394	0.00114248	66	0.043	0.00109107	66	37.9534	105.008	1.94e-63	51.4885	115.155	1.22e-81	4.92e-62	3.39e-80	4.04762
ENSG00000169093	ASMTL	acetylserotonin O-methyltransferase like [Source:HGNC Symbol;Acc:HGNC:751]	7	15	-0.252557	0.000873	28	0.423559	0.00924123	29	0.0104	0.000891	26	-0.00163	0.000286	26	-32.4922	51.6207	2.44e-36	23.4186	29.9232	4.23e-21	4.65e-35	6.34e-20	4.04959
ENSG00000144029	MRPS5	mitochondrial ribosomal protein S5 [Source:HGNC Symbol;Acc:HGNC:14498]	11	31	-0.574255	0.00336853	62	-0.318475	0.00483307	62	-0.0208	0.000441	56	0.737654	5.63e-07	56	-70.1639	78.1576	1.19e-72	-119.612	61.0157	2.21e-74	3.26e-71	5.81e-73	4.0517
ENSG00000117419	ERI3	ERI1 exoribonuclease family member 3 [Source:HGNC Symbol;Acc:HGNC:17276]	3	4	0.0232423	0.176683	8	0.242497	0.00632823	8	-0.0749	0.000218	8	0.0753	0.000982	8	0.660038	7.01726	0.265145	5.53215	9.12074	0.000174	1	0.00183	4.05225
ENSG00000198682	PAPSS2	3'-phosphoadenosine 5'-phosphosulfate synthase 2 [Source:HGNC Symbol;Acc:HGNC:8604]	7	29	0.938633	0.0118187	58	0.0190954	0.00451536	58	0.1254	0.000179	54	0.0623	0.000172	54	56.5129	58.849	2.79e-53	-4.79707	61.6469	5.3e-06	6.39e-52	5.83e-05	4.05522
ENSG00000177613	CSTF2T	cleavage stimulation factor subunit 2 tau variant [Source:HGNC Symbol;Acc:HGNC:17086]	8	7	0.223213	0.0116546	13	0.104975	0.0021648	13	0.222143	0.00933099	8	-0.00691	0.00405531	8	0.0236	16.2843	0.490748	4.31159	11.6228	0.000543	1	0.00564	4.05844
ENSG00000084463	WBP11	WW domain binding protein 11 [Source:HGNC Symbol;Acc:HGNC:16461]	12	19	0.351044	0.00328344	34	0.535569	0.00166838	37	-0.0119	9.13e-05	26	-0.022	0.000103	26	36.2793	35.382	6.93e-30	79.62	42.1107	7.51e-48	1.21e-28	1.58e-46	4.05938
ENSG00000183751	TBL3	transducin beta like 3 [Source:HGNC Symbol;Acc:HGNC:11587]	14	25	0.573921	0.00228485	47	0.830653	6.84e-05	49	-0.0709	0.000257	30	-0.0845	0.000247	30	85.2812	60.6462	3.64e-65	294.847	38.9869	3.38e-67	9.32e-64	8.43e-66	4.06174
ENSG00000140274	DUOXA2	dual oxidase maturation factor 2 [Source:HGNC Symbol;Acc:HGNC:32698]	2	3	2.11909	0.000101	6	1.82047	1.11e-05	6	0.499767	0.0063678	6	0.0671	0.000463	6	49.3155	5.15918	2.12e-08	197.222	5.23986	1.2e-11	2.55e-07	1.51e-10	4.0625
ENSG00000006530	AGK	acylglycerol kinase [Source:HGNC Symbol;Acc:HGNC:21869]	8	16	0.187688	0.00441217	32	-0.14521	0.013269	32	0.0186	0.000721	30	0.0326	0.000571	30	13.2889	41.3999	7.93e-17	-8.53764	33.8347	2.95e-10	1.13e-15	3.61e-09	4.06759
ENSG00000131067	GGT7	gamma-glutamyltransferase 7 [Source:HGNC Symbol;Acc:HGNC:4259]	6	7	0.874271	0.162946	12	-0.26562	0.201559	13	-0.0887	0.000972	10	-0.27698	0.00639779	10	8.23479	11.1573	2.26e-06	0.0894	12.9813	0.465062	2.58e-05	1	4.07055
ENSG00000140519	RHCG	Rh family C glycoprotein [Source:HGNC Symbol;Acc:HGNC:18140]	14	22	-0.0278997	0.00224066	42	0.141089	0.0245058	43	-0.00156	0.00120133	28	0.127655	0.000762	28	-2.68443	67.3333	0.00457	0.549746	45.9423	0.292578	0.0468	1	4.07568
ENSG00000070669	ASNS	asparagine synthetase (glutamine-hydrolyzing) [Source:HGNC Symbol;Acc:HGNC:753]	16	44	0.156853	0.00710731	87	-0.116344	0.00341343	87	0.018	0.000509	80	0.0508	0.000512	80	14.7948	99.2621	3.76e-27	-24.7427	113.056	9.55e-48	6.35e-26	2.01e-46	4.07702
ENSG00000173372	C1QA	complement C1q A chain [Source:HGNC Symbol;Acc:HGNC:1241]	7	7	0.526088	0.470787	14	0.942138	0.594448	14	0.0089	2.68e-06	12	0.00888	2.67e-06	12	2.82031	13.0002	0.00723	4.52906	13.0001	0.000283	0.0732	0.00296	4.08163
ENSG00000185787	MORF4L1	mortality factor 4 like 1 [Source:HGNC Symbol;Acc:HGNC:16989]	5	7	1.24609	0.00145133	14	1.13092	0.0117861	14	0.0818	0.000186	14	-0.0108	0.00128771	14	107.649	16.2857	5.73e-25	37.3626	15.8072	3.78e-17	9.33e-24	5.29e-16	4.08163
ENSG00000178996	SNX18	sorting nexin 18 [Source:HGNC Symbol;Acc:HGNC:19245]	9	25	-0.364901	0.00780984	50	-0.20721	0.00775339	50	0.0242	0.00027	42	-0.066	0.000287	42	-30.5111	53.0075	1.33e-35	-11.0999	53.2904	8.96e-16	2.52e-34	1.23e-14	4.08654
ENSG00000241945	PWP2	PWP2 small subunit processome component [Source:HGNC Symbol;Acc:HGNC:9711]	6	10	-0.504268	0.000167	20	1.02159	0.000534	20	0.0844	0.000134	20	0.136912	0.000141	20	-151.834	37.556	2.78e-54	152.311	28.391	3.33e-43	6.41e-53	6.62e-42	4.08838
ENSG00000012822	CALCOCO1	calcium binding and coiled-coil domain 1 [Source:HGNC Symbol;Acc:HGNC:29306]	4	6	0.0750781	0.0131031	12	-0.295898	0.0254893	12	0.0536	0.00127948	6	0.00466	0.00228662	6	0.593497	14.4994	0.280997	-6.00484	14.2893	1.48e-05	1	0.000161	4.08922
ENSG00000196428	TSC22D2	TSC22 domain family member 2 [Source:HGNC Symbol;Acc:HGNC:29095]	12	10	0.607294	0.0362107	19	-0.00359869	0.028871	20	-0.0698	0.00228278	10	-0.102698	0.000148	10	14.656	21.9407	4.09e-13	2.59498	19.3884	0.00879	5.46e-12	0.0877	4.08937
ENSG00000123561	SERPINA7	serpin family A member 7 [Source:HGNC Symbol;Acc:HGNC:11583]	9	14	-0.610072	0.00442373	28	-0.239131	0.0205772	28	0.0211	0.000129	26	0.0341	0.000124	26	-49.4439	28.6863	1.28e-29	-10.0478	27.3499	5.58e-11	2.23e-28	6.92e-10	4.09639
ENSG00000070961	ATP2B1	ATPase plasma membrane Ca2+ transporting 1 [Source:HGNC Symbol;Acc:HGNC:814]	11	38	0.348313	0.00427592	74	-0.212999	0.0125146	75	-0.0107	0.000943	60	-0.0182	0.00112355	60	41.8724	108.221	5.48e-69	-14.2965	90.1176	3.36e-25	1.45e-67	5.34e-24	4.09836
ENSG00000029725	RABEP1	rabaptin, RAB GTPase binding effector protein 1 [Source:HGNC Symbol;Acc:HGNC:17677]	10	21	0.174741	0.00376933	40	-0.155351	0.0108193	41	0.0019	0.000954	34	-0.037	0.00136672	34	15.6304	59.4459	5.03e-23	-6.78718	51.6615	5.57e-09	7.94e-22	6.56e-08	4.10133
ENSG00000222011	FAM185A	family with sequence similarity 185 member A [Source:HGNC Symbol;Acc:HGNC:22412]	3	4	-0.280973	0.0682675	8	-0.706734	0.0146958	8	-0.00433	0.00852761	8	0.0552	0.000346	8	-2.82352	8.72194	0.0103	-17.5709	7.32965	1.47e-07	0.103351	1.67e-06	4.10256
ENSG00000041802	LSG1	large 60S subunit nuclear export GTPase 1 [Source:HGNC Symbol;Acc:HGNC:25652]	3	8	0.204311	0.0190484	16	0.517538	0.00768884	16	-0.0388	0.000286	16	-0.0941	0.000269	16	6.99233	15.451	1.84e-06	27.4252	16.0466	3.28e-15	2.11e-05	4.45e-14	4.10334
ENSG00000010244	ZNF207	zinc finger protein 207 [Source:HGNC Symbol;Acc:HGNC:12998]	17	40	0.728772	0.00154027	77	1.30093	0.00205582	79	0.0539	0.000185	54	0.0666	0.000186	54	139.427	100.049	1.02e-116	227.41	97.4618	6.09e-135	3.86e-115	2.4e-133	4.10557
ENSG00000115204	MPV17	mitochondrial inner membrane protein MPV17 [Source:HGNC Symbol;Acc:HGNC:7224]	6	7	0.132019	0.132979	14	0.844927	0.0953124	14	0.61308	4.47e-05	14	0.0974	0.00824513	14	-4.93515	13.0087	0.000136	8.69193	15.2325	1.36e-07	0.00147	1.55e-06	4.10561
ENSG00000156531	PHF6	PHD finger protein 6 [Source:HGNC Symbol;Acc:HGNC:18145]	9	19	0.872216	0.0148383	36	0.921774	0.000724	37	0.0209	0.000609	30	0.0675	0.0009	30	40.9349	38.4205	1.33e-33	121.335	58.9718	9.46e-73	2.45e-32	2.45e-71	4.10959
ENSG00000187091	PLCD1	phospholipase C delta 1 [Source:HGNC Symbol;Acc:HGNC:9060]	11	41	-0.579637	0.00166573	82	0.303741	8.8e-05	82	0.0514	0.000283	76	0.112738	0.000114	76	-128.724	109.415	1.41e-121	119.085	149.735	1.61e-150	5.45e-120	7.04e-149	4.11036
ENSG00000151150	ANK3	ankyrin 3 [Source:HGNC Symbol;Acc:HGNC:494]	16	52	0.086002	7.51e-05	101	-0.48262	0.000438	103	0.121659	0.000312	82	0.134449	0.000444	82	-16.7212	112.277	1.48e-32	-198.547	173.299	1.23e-206	2.69e-31	7.32e-205	4.11111
ENSG00000010017	RANBP9	RAN binding protein 9 [Source:HGNC Symbol;Acc:HGNC:13727]	3	6	0.659208	0.0306346	12	0.677568	0.0256317	12	-0.00998	1.8e-05	12	-0.051	2.08e-05	12	13.2404	11.013	2.08e-08	15.7588	11.0179	3.32e-09	2.51e-07	3.93e-08	4.11523
ENSG00000070214	SLC44A1	solute carrier family 44 member 1 [Source:HGNC Symbol;Acc:HGNC:18798]	8	22	-0.00580645	0.00557131	44	-0.146228	0.0108045	44	-0.0132	0.000361	38	-0.00179	0.000281	38	0.636211	49.3643	0.263789	-9.08151	45.5806	4.32e-12	1	5.51e-11	4.11901
ENSG00000120253	NUP43	nucleoporin 43 [Source:HGNC Symbol;Acc:HGNC:21182]	3	5	0.423745	0.00777371	10	0.167727	0.00244502	10	0.00199	0.000105	10	-0.00439	0.000109	10	15.0255	9.24338	4.16e-08	10.7706	9.79921	4.76e-07	4.97e-07	5.38e-06	4.12898
ENSG00000127954	STEAP4	STEAP4 metalloreductase [Source:HGNC Symbol;Acc:HGNC:21923]	12	13	-0.478109	0.00514318	26	-0.444359	0.00410631	26	0.144033	1.75e-05	24	0.102456	0.0012864	24	-44.1531	25.1841	1.11e-25	-37.5967	39.8584	4.75e-33	1.83e-24	8.37e-32	4.12979
ENSG00000006555	TTC22	tetratricopeptide repeat domain 22 [Source:HGNC Symbol;Acc:HGNC:26067]	14	16	-0.0519815	0.017541	29	-0.563172	0.000673	31	0.0336	7.16e-06	20	-0.024	5.71e-05	20	-3.47831	28.0331	0.000833	-108.788	37.3931	1.09e-48	0.00876	2.31e-47	4.13005
ENSG00000116954	RRAGC	Ras related GTP binding C [Source:HGNC Symbol;Acc:HGNC:19902]	11	19	-0.00744815	0.00107237	38	-0.0280325	0.00169843	38	0.106398	7.69e-07	38	0.0724	6.49e-05	38	-21.423	37.053	9.05e-23	-14.7455	39.824	5.01e-18	1.42e-21	7.14e-17	4.13534
ENSG00000198886	MT-ND4	mitochondrially encoded NADH:ubiquinone oxidoreductase core subunit 4 [Source:HGNC Symbol;Acc:HGNC:7459]	13	26	-0.215692	0.00191145	52	-0.999637	0.00603245	52	-0.0304	0.000115	48	-0.0252	0.000122	48	-29.6197	57.5711	7.68e-37	-89.4953	53.2259	5.15e-60	1.47e-35	1.21e-58	4.13943
ENSG00000055950	MRPL43	mitochondrial ribosomal protein L43 [Source:HGNC Symbol;Acc:HGNC:14517]	16	23	0.169635	0.00933919	45	-0.00598498	0.00152889	46	-0.0155	0.000368	34	-0.0534	0.00021	34	12.5308	48.5359	3.97e-17	7.55344	60.4429	1.36e-10	5.7e-16	1.68e-09	4.14201
ENSG00000105726	ATP13A1	ATPase 13A1 [Source:HGNC Symbol;Acc:HGNC:24215]	19	79	0.0788672	0.000243	156	0.179802	6.63e-05	157	0.0253	0.0010283	128	-0.00475	0.000995	128	17.3097	175.574	4.13e-40	64.4549	140.82	1.05e-106	8.24e-39	3.45e-105	4.14365
ENSG00000100196	KDELR3	KDEL endoplasmic reticulum protein retention receptor 3 [Source:HGNC Symbol;Acc:HGNC:6306]	5	7	0.593483	0.0272565	14	0.314715	0.0566686	14	0.148833	6.46e-05	14	0.0789	0.000627	14	10.0655	13.0616	8e-08	3.68592	13.2877	0.00133	9.5e-07	0.0136	4.14826
ENSG00000078898	BPIFB2	BPI fold containing family B member 2 [Source:HGNC Symbol;Acc:HGNC:16177]	4	6	-3.34044	0.164597	12	-0.155883	0.019179	12	-0.0547	9.43e-05	10	-0.146508	0.000251	10	-28.0454	11.0151	6.76e-12	-0.232685	11.345	0.410075	8.79e-11	1	4.14847
ENSG00000073792	IGF2BP2	insulin like growth factor 2 mRNA binding protein 2 [Source:HGNC Symbol;Acc:HGNC:28867]	13	34	0.225843	0.0228888	66	0.220196	0.00257553	67	0.0303	0.00127007	48	0.0609	0.00173526	48	10.119	74.6956	5.97e-16	18.4467	110.845	7.13e-36	8.41e-15	1.29e-34	4.15293
ENSG00000128606	LRRC17	leucine rich repeat containing 17 [Source:HGNC Symbol;Acc:HGNC:16895]	1	2	0.881163	0.00525889	4	-0.324185	0.0148547	4	0.0736	0.0385794	4	0.383608	0.0117143	4	7.71423	3.80296	0.000931	-8.68457	5.91733	6.94e-05	0.00977	0.000739	4.15335
ENSG00000114331	ACAP2	ArfGAP with coiled-coil, ankyrin repeat and PH domains 2 [Source:HGNC Symbol;Acc:HGNC:16469]	12	38	-0.0752136	0.00790748	74	0.27126	0.0111393	75	0.0442	0.000606	64	0.0481	0.000363	64	-11.0702	85.7275	1.66e-18	17.9718	79.6254	4.72e-30	2.44e-17	7.99e-29	4.15646
ENSG00000106299	WASL	WASP like actin nucleation promoting factor [Source:HGNC Symbol;Acc:HGNC:12735]	11	22	-0.0318096	0.0139864	44	-0.541479	2.32e-05	44	0.0962	0.00157718	42	0.0291	0.00048	42	-6.78856	52.9842	4.94e-09	-164.959	44.7759	2.73e-64	6.05e-08	6.66e-63	4.15842
ENSG00000145284	SCD5	stearoyl-CoA desaturase 5 [Source:HGNC Symbol;Acc:HGNC:21088]	10	9	-0.214626	0.0251033	17	-0.697056	0.00958881	17	-0.0442	0.00225413	12	-0.139822	0.00419458	12	-4.178	19.8621	0.000235	-18.4357	26.9314	4.21e-17	0.00252	5.89e-16	4.16193
ENSG00000266714	MYO15B	myosin XVB [Source:HGNC Symbol;Acc:HGNC:14083]	3	18	1.55549	0.37004	36	1.47651	0.237273	36	-0.00191	0.00975732	34	-0.0598	0.0132073	34	15.1513	36.9511	9.8e-18	18.3892	39.1031	3.78e-21	1.41e-16	5.66e-20	4.16667
ENSG00000104064	GABPB1	GA binding protein transcription factor subunit beta 1 [Source:HGNC Symbol;Acc:HGNC:4074]	5	7	0.212831	0.0165857	14	0.59744	0.00373507	14	-0.0475	0.00329298	14	-0.0898	0.00339719	14	6.9085	17.9664	9.36e-07	30.4496	25.9418	3.93e-22	1.08e-05	6.01e-21	4.17267
ENSG00000033170	FUT8	fucosyltransferase 8 [Source:HGNC Symbol;Acc:HGNC:4019]	5	18	0.493948	0.00682963	36	-0.249702	0.00646527	36	0.0478	0.000675	30	0.0474	0.000786	30	30.6226	43.0646	3.64e-31	-20.7124	44.8068	7.02e-25	6.49e-30	1.11e-23	4.17391
ENSG00000106261	ZKSCAN1	zinc finger with KRAB and SCAN domains 1 [Source:HGNC Symbol;Acc:HGNC:13101]	4	4	1.15688	2.95e-05	8	1.0775	0.0556477	8		0	4		0	4		7			7				4.17457
ENSG00000178028	DMAP1	DNA methyltransferase 1 associated protein 1 [Source:HGNC Symbol;Acc:HGNC:18291]	3	3	-0.110552	0.00112249	6	-0.189538	0.018791	6		0	2		0	2		5			5				4.17559
ENSG00000166881	NEMP1	nuclear envelope integral membrane protein 1 [Source:HGNC Symbol;Acc:HGNC:29001]	9	10	0.575001	0.00388728	18	0.544354	2.14e-05	19	0.0261	0.000587	12	-0.208032	0.000939	12	33.7292	23.6913	7.75e-22	84.4398	11.318	1.66e-17	1.2e-20	2.34e-16	4.1779
ENSG00000099204	ABLIM1	actin binding LIM protein 1 [Source:HGNC Symbol;Acc:HGNC:78]	15	56	0.111575	0.000585	109	0.419354	0.00455165	112	-0.0998	0.0010938	78	-0.0106	0.000571	78	48.0162	133.259	2.7e-86	62.083	147.676	5.2e-108	8.17e-85	1.73e-106	4.17827
ENSG00000186834	HEXIM1	HEXIM P-TEFb complex subunit 1 [Source:HGNC Symbol;Acc:HGNC:24953]	3	6	0.552212	0.139768	12	0.414874	0.000838	12	0.0692	0.00447329	12	0.0319	5.16e-05	12	4.40594	11.7034	0.000454	44.483	12.3499	2.61e-15	0.00483	3.54e-14	4.17827
ENSG00000119979	DENND10	DENN domain containing 10 [Source:HGNC Symbol;Acc:HGNC:31793]	4	8	0.0453473	0.0130693	16	0.158306	0.00777522	16	0.0399	0.000108	16	0.0542	0.0013946	16	0.188128	15.2481	0.426628	4.34694	20.2132	0.000153	1	0.00161	4.18289
ENSG00000177054	ZDHHC13	zinc finger DHHC-type palmitoyltransferase 13 [Source:HGNC Symbol;Acc:HGNC:18413]	4	5	0.425125	0.00166354	10	0.164046	0.00019	10	-0.0236	0.00352731	8	0.0431	0.00138712	8	18.21	11.955	2.2e-10	8.72121	8.53589	7.76e-06	2.76e-09	8.49e-05	4.18399
ENSG00000105373	NOP53	NOP53 ribosome biogenesis factor [Source:HGNC Symbol;Acc:HGNC:4333]	3	5	0.814395	0.0459085	10	1.19924	0.0266315	10	-0.0722	0.000764	4	-0.00885	0.000349	4	12.8208	9.71405	1.04e-07	23.0361	9.5679	5.27e-10	1.24e-06	6.41e-09	4.1841
ENSG00000179163	FUCA1	alpha-L-fucosidase 1 [Source:HGNC Symbol;Acc:HGNC:4006]	13	29	0.504453	0.00235923	58	-0.327402	0.000146	58	0.00106	2.48e-05	56	0.130094	8.11e-05	56	78.5017	58.2428	4.39e-61	-229.505	105.256	3.04e-144	1.08e-59	1.28e-142	4.18455
ENSG00000151806	GUF1	GUF1 homolog, GTPase [Source:HGNC Symbol;Acc:HGNC:25799]	6	10	-0.330433	0.00135427	20	-0.814164	0.00594931	20	-0.085	0.000593	20	-0.0117	0.000325	20	-24.8793	32.9584	3.08e-23	-45.3048	21.0685	8.71e-23	4.88e-22	1.34e-21	4.18535
ENSG00000167861	HID1	HID1 domain containing [Source:HGNC Symbol;Acc:HGNC:15736]	16	26	1.54064	0.000115	51	-1.02338	0.00112221	52	0.0556	3.14e-05	38	0.0635	7.75e-05	38	846.228	79.0384	1.84e-158	-223.629	60.3468	4.32e-90	8.96e-157	1.27e-88	4.18848
ENSG00000173545	ZNF622	zinc finger protein 622 [Source:HGNC Symbol;Acc:HGNC:30958]	10	19	0.622896	0.0126391	37	0.850938	0.0451276	37	0.0894	0.000598	24	-0.0338	0.0041572	24	27.868	41.1024	1.29e-28	23.7063	45.5146	1.49e-27	2.23e-27	2.45e-26	4.19287
ENSG00000038427	VCAN	versican [Source:HGNC Symbol;Acc:HGNC:2464]	16	119	0.0971435	0.00186462	234	-0.0210831	0.00259072	238	-0.0041	0.000442	180	0.0149	0.00035	180	31.3603	354.794	1.29e-104	-10.0539	315.844	4.09e-21	4.49e-103	6.12e-20	4.19355
ENSG00000173218	VANGL1	VANGL planar cell polarity protein 1 [Source:HGNC Symbol;Acc:HGNC:15512]	1	2	-0.155035	0.0115976	4	0.51679	0.0154977	4	0.0771	0.0113097	4	0.130082	0.0475014	4	-3.0669	5.99905	0.011	3.08138	4.76922	0.0146	0.110648	0.144611	4.19847
ENSG00000116906	GNPAT	glyceronephosphate O-acyltransferase [Source:HGNC Symbol;Acc:HGNC:4416]	5	8	0.122329	0.0151273	16	0.353751	0.00389309	16	0.113996	0.000578	14	0.100646	0.000521	14	0.265281	16.3038	0.397059	15.1108	19.4182	1.7e-12	1	2.18e-11	4.20002
ENSG00000183087	GAS6	growth arrest specific 6 [Source:HGNC Symbol;Acc:HGNC:4168]	5	5	0.60246	4.79e-06	8	0.194146	0.00370745	10		0	0		0	0									4.20354
ENSG00000164830	OXR1	oxidation resistance 1 [Source:HGNC Symbol;Acc:HGNC:15822]	16	40	0.242743	0.00620934	77	-0.163441	1.6e-05	79	0.0577	0.00184908	54	-0.00521	0.000442	54	17.2678	122.559	6.37e-35	-54.6517	55.6379	2.43e-50	1.19e-33	5.22e-49	4.20527
ENSG00000187210	GCNT1	glucosaminyl (N-acetyl) transferase 1 [Source:HGNC Symbol;Acc:HGNC:4203]	3	4	0.391346	0.00676361	8	-0.765003	0.00047	8	-0.0294	5.44e-05	8	0.0467	0.00116338	8	14.4133	7.11257	7.97e-07	-56.8169	11.8586	4.06e-16	9.23e-06	5.58e-15	4.20561
ENSG00000135775	COG2	component of oligomeric golgi complex 2 [Source:HGNC Symbol;Acc:HGNC:6546]	5	15	0.194954	0.00841482	30	-0.211048	0.00239062	30	0.0373	0.0011561	28	0.0357	0.00113466	28	8.78852	37.298	6.39e-11	-22.5096	51.6484	1.16e-28	8.13e-10	1.93e-27	4.20624
ENSG00000114270	COL7A1	collagen type VII alpha 1 chain [Source:HGNC Symbol;Acc:HGNC:2214]	11	148	-0.598388	0.00708038	294	-0.423425	8.32e-05	296	0.0227	0.000789	258	0.0156	0.00139759	258	-119.217	365.378	7.04e-295	-183.919	283.7	2.11e-297	6.49e-293	1.85e-295	4.21196
ENSG00000005486	RHBDD2	rhomboid domain containing 2 [Source:HGNC Symbol;Acc:HGNC:23082]	14	18	0.316097	0.000143	35	-0.0118018	0.00236601	35	-0.106926	2.22e-06	32	-0.00378	0.000129	32	207.475	35.1538	3.48e-56	-0.947367	38.0207	0.174717	8.19e-55	1	4.21574
ENSG00000198758	EPS8L3	EPS8 like 3 [Source:HGNC Symbol;Acc:HGNC:21297]	9	19	1.40321	0.000524	36	0.894914	0.00630144	37	-0.024	0.00818033	30	-0.0519	0.00839248	30	84.2119	32.1052	1.53e-39	44.6284	57.801	8.64e-47	3.02e-38	1.8e-45	4.21585
ENSG00000213066	FGFR1OP	FGFR1 oncogene partner [Source:HGNC Symbol;Acc:HGNC:17012]	4	4	0.550175	1.17e-05	8	1.28615	0.0239292	8		0	4		0	4		7			7				4.22164
ENSG00000105939	ZC3HAV1	zinc finger CCCH-type containing, antiviral 1 [Source:HGNC Symbol;Acc:HGNC:23721]	16	93	0.344003	0.00529281	178	-0.308995	0.00221312	186	0.0443	0.0016695	144	0.00956	0.000856	144	46.6173	287.782	1.93e-136	-75.4094	314.495	9.76e-204	8.2e-135	5.74e-202	4.22255
ENSG00000198589	LRBA	LPS responsive beige-like anchor protein [Source:HGNC Symbol;Acc:HGNC:1742]	20	164	-0.303125	0.000313	327	-0.166022	0.00229765	327	0.027	0.000259	288	0.0182	0.000249	288	-242.192	612.331	0	-65.5874	404.17	7.56e-218	1e-100	4.67e-216	4.22741
ENSG00000155100	OTUD6B	OTU deubiquitinase 6B [Source:HGNC Symbol;Acc:HGNC:24281]	8	7	0.950567	0.0168884	12	1.38638	0.126592	13		0	6		0	6		11			12				4.23081
ENSG00000137693	YAP1	Yes associated protein 1 [Source:HGNC Symbol;Acc:HGNC:16262]	10	26	0.053003	0.00838691	50	0.565384	0.00173451	52	0.0218	0.00207395	32	-0.00373	0.000467	32	2.04607	76.1994	0.0221	82.1814	80.154	1.87e-79	0.21908	5.12e-78	4.23228
ENSG00000170835	CEL	carboxyl ester lipase [Source:HGNC Symbol;Acc:HGNC:1848]	2	3	0.786526	0.0808348	6	0.26691	0.0442349	6		0	0		0	0									4.2328
ENSG00000140545	MFGE8	milk fat globule-EGF factor 8 protein [Source:HGNC Symbol;Acc:HGNC:7036]	9	11	-0.511936	0.00323861	22	0.333083	0.0179879	22	0.0474	9.79e-05	20	0.0629	0.000121	20	-45.3541	22.3928	7.77e-24	9.41495	21.3116	2.4e-09	1.25e-22	2.86e-08	4.23507
ENSG00000156966	B3GNT7	UDP-GlcNAc:betaGal beta-1,3-N-acetylglucosaminyltransferase 7 [Source:HGNC Symbol;Acc:HGNC:18811]	1	2	1.4621	0.000795	4	-1.99293	0.000662	4	-0.0252	0.000128	4	0.00917	4.55e-05	4	97.8996	3.94444	3.97e-08	-150.565	3.41018	6.1e-08	4.75e-07	7.02e-07	4.2394
ENSG00000130749	ZC3H4	zinc finger CCCH-type containing 4 [Source:HGNC Symbol;Acc:HGNC:17808]	9	21	0.271553	0.0064254	40	-0.0307826	0.00276919	42	0.0179	0.000373	26	0.0102	0.000373	26	19.178	45.7031	8.6e-24	-4.5725	56.4127	1.34e-05	1.38e-22	0.000146	4.24597
ENSG00000042088	TDP1	tyrosyl-DNA phosphodiesterase 1 [Source:HGNC Symbol;Acc:HGNC:18884]	8	7	0.119773	0.0433376	12	0.0304567	0.00512173	14		0	6		0	6		11			13				4.2471
ENSG00000167306	MYO5B	myosin VB [Source:HGNC Symbol;Acc:HGNC:7603]	7	37	0.350843	0.0201194	74	0.219581	0.00564822	74	0.0133	0.00067	60	-0.0046	0.000645	60	20.0634	78.9558	4.9e-33	24.0232	92.7442	6.73e-42	8.98e-32	1.32e-40	4.2487
ENSG00000139842	CUL4A	cullin 4A [Source:HGNC Symbol;Acc:HGNC:2554]	20	43	-0.0970716	0.00116537	84	0.293186	0.00126767	86	0.0732	0.000101	64	0.0913	0.000117	64	-43.3024	101.291	1.82e-67	49.6001	105.242	4.11e-75	4.75e-66	1.09e-73	4.24886
ENSG00000033011	ALG1	ALG1 chitobiosyldiphosphodolichol beta-mannosyltransferase [Source:HGNC Symbol;Acc:HGNC:18294]	15	18	0.972073	4.01e-05	34	-0.433244	4.01e-05	36	-0.0337	1.8e-06	18	-0.347634	3.42e-05	18	888.789	38.3076	1.48e-84	-49.2957	36.6584	2.06e-35	4.4e-83	3.72e-34	4.24929
ENSG00000110713	NUP98	nucleoporin 98 and 96 precursor [Source:HGNC Symbol;Acc:HGNC:8068]	11	63	0.0455826	0.00400463	126	0.0563022	1.28e-06	126	-0.0723	9.91e-05	112	0.0128	0.000696	112	20.6186	131.939	2.15e-43	17.4276	111.364	6.71e-34	4.44e-42	1.19e-32	4.24967
ENSG00000133030	MPRIP	myosin phosphatase Rho interacting protein [Source:HGNC Symbol;Acc:HGNC:30321]	11	44	0.0620571	0.0124914	88	-0.132872	0.00624804	88	-0.0385	0.00182613	76	-0.005	0.00132797	76	7.8056	115.12	1.49e-12	-13.5948	126.223	8.73e-27	1.97e-11	1.42e-25	4.2517
ENSG00000173905	GOLIM4	golgi integral membrane protein 4 [Source:HGNC Symbol;Acc:HGNC:15448]	19	56	0.523877	6.27e-05	110	0.572878	0.000133	111	0.0357	3.82e-05	92	0.0353	3.57e-05	92	491.789	199.111	0	426.285	170.917	6.29e-261	2.14e-307	4.78e-259	4.25399
ENSG00000101842	VSIG1	V-set and immunoglobulin domain containing 1 [Source:HGNC Symbol;Acc:HGNC:28675]	21	46	-0.100081	0.00435282	89	-1.51792	0.0023071	91	-0.0468	7.11e-05	76	-0.0355	7.14e-05	76	-7.53988	91.3593	1.67e-11	-289.113	96.6336	4.75e-144	2.15e-10	1.99e-142	4.25532
ENSG00000198917	SPOUT1	SPOUT domain containing methyltransferase 1 [Source:HGNC Symbol;Acc:HGNC:26933]	9	11	0.873817	0.000686	20	0.00412948	0.000452	22	-0.0224	3.72e-05	14	-0.163124	8.43e-05	14	147.425	21.8639	1.43e-34	32.4615	30.8362	1.05e-25	2.66e-33	1.67e-24	4.25532
ENSG00000155849	ELMO1	engulfment and cell motility 1 [Source:HGNC Symbol;Acc:HGNC:16286]	6	8	-0.316129	0.00223821	16	0.0937119	0.0111957	16	0.0407	1.11e-05	14	0.0407	1.13e-05	14	-30.086	15.1707	3.04e-15	2.00235	15.0346	0.0318	4.23e-14	0.311723	4.2641
ENSG00000186806	VSIG10L	V-set and immunoglobulin domain containing 10 like [Source:HGNC Symbol;Acc:HGNC:27111]	13	29	-0.267713	0.001501	55	0.405788	0.0010235	58	0.072	4.16e-05	36	-0.0128	0.00143986	36	-63.6986	58.5034	4.81e-56	55.1347	64.936	1.47e-56	1.13e-54	3.34e-55	4.26759
ENSG00000165272	AQP3	aquaporin 3 (Gill blood group) [Source:HGNC Symbol;Acc:HGNC:636]	11	10	-0.47226	0.00235676	19	0.31564	0.0161628	19	0.115376	7.14e-06	14	-0.111288	0.00701311	14	-52.6547	18.1478	1.33e-21	11.6126	30.7006	4.59e-13	2.05e-20	5.96e-12	4.26841
ENSG00000108055	SMC3	structural maintenance of chromosomes 3 [Source:HGNC Symbol;Acc:HGNC:2468]	23	166	0.346098	0.000994	328	0.471458	0.00154591	332	0.0519	2.53e-06	278	0.0504	7.49e-05	278	168.729	328.964	7.66e-322	189.723	368.95	0	7.856e-320	1e-100	4.2728
ENSG00000132024	CC2D1A	coiled-coil and C2 domain containing 1A [Source:HGNC Symbol;Acc:HGNC:30237]	13	47	0.167167	0.0106585	92	0.229944	0.00703758	93	0.0246	0.000676	82	0.053	0.000513	82	12.8021	103.825	2.19e-23	19.5503	107.001	2.1e-37	3.48e-22	3.89e-36	4.27499
ENSG00000109805	NCAPG	non-SMC condensin I complex subunit G [Source:HGNC Symbol;Acc:HGNC:24304]	5	8	0.403339	0.0181207	16	0.713418	0.372511	16	-0.0184	0.00230075	16	0.0261	0.00269335	16	11.8042	18.7486	2.01e-10	4.48802	15.2169	0.00021	2.53e-09	0.0022	4.27509
ENSG00000180198	RCC1	regulator of chromosome condensation 1 [Source:HGNC Symbol;Acc:HGNC:1913]	10	34	0.602279	0.000291	66	0.409184	0.00820164	67	0.0455	0.000127	60	0.0429	0.00016	60	218.071	113.499	5.07e-151	32.7506	68.8707	5.03e-44	2.35e-149	1.01e-42	4.27553
ENSG00000144366	GULP1	GULP PTB domain containing engulfment adaptor 1 [Source:HGNC Symbol;Acc:HGNC:18649]	6	8	-0.038422	0.0132547	16	-0.421305	0.00122309	16	-0.103265	0.000855	14	-0.0454	0.000649	14	2.1742	17.1842	0.022	-33.9249	27.1773	4.37e-24	0.217888	6.84e-23	4.27632
ENSG00000185722	ANKFY1	ankyrin repeat and FYVE domain containing 1 [Source:HGNC Symbol;Acc:HGNC:20763]	13	55	0.034302	0.0094712	109	0.281421	4.69e-05	109	0.0392	0.000851	96	0.0277	0.000936	96	-0.498835	129.632	0.309371	79.5463	103.392	7.31e-95	1	2.23e-93	4.27716
ENSG00000163811	WDR43	WD repeat domain 43 [Source:HGNC Symbol;Acc:HGNC:28945]	16	19	0.540671	6.11e-05	37	1.56284	6.83e-05	38	0.128439	8.19e-07	26	0.105723	9.58e-05	26	317.783	37.3662	4.93e-66	622.394	47.6661	3.74e-95	1.27e-64	1.14e-93	4.27807
ENSG00000196415	PRTN3	proteinase 3 [Source:HGNC Symbol;Acc:HGNC:9495]	4	46	0.523266	0.00248425	92	0.883438	0.00510126	92	-0.0211	6.11e-05	92	-0.0113	5.87e-05	92	103.487	95.4705	3.76e-100	119.47	93.095	5.64e-104	1.26e-98	1.82e-102	4.27871
ENSG00000277804	PRTN3	proteinase 3 [Source:HGNC Symbol;Acc:HGNC:9495]	4	46	0.523266	0.00248425	92	0.883438	0.00510126	92	-0.0211	6.11e-05	92	-0.0113	5.87e-05	92	103.487	95.4705	3.76e-100	119.47	93.095	5.64e-104	1.26e-98	1.82e-102	4.27871
ENSG00000136709	WDR33	WD repeat domain 33 [Source:HGNC Symbol;Acc:HGNC:25651]	6	14	0.332923	0.0154482	28	0.562325	0.0159731	28	0.0302	0.00255375	22	0.0339	0.00278748	22	11.7147	37.4265	2.19e-14	20.0148	37.9205	4.68e-22	3.01e-13	7.15e-21	4.28016
ENSG00000174106	LEMD3	LEM domain containing 3 [Source:HGNC Symbol;Acc:HGNC:28887]	12	27	-0.458812	0.000292	50	0.0623288	0.00200226	53	0.051	0.00144775	38	-0.0399	0.00132483	38	-76.9189	48.3431	1.62e-52	11.9978	87.5146	1.76e-20	3.66e-51	2.61e-19	4.28101
ENSG00000130177	CDC16	cell division cycle 16 [Source:HGNC Symbol;Acc:HGNC:1720]	7	15	0.462835	0.0217055	30	0.70646	0.00264354	30	-0.0475	0.000216	26	-0.0399	0.00125151	26	18.8666	29.6648	2.27e-18	63.9443	51.5075	4.79e-51	3.31e-17	1.04e-49	4.28647
ENSG00000116824	CD2	CD2 molecule [Source:HGNC Symbol;Acc:HGNC:1639]	7	6	1.45058	0.176897	10	0.753636	0.0504576	11	-0.0825	0.00396893	6	-0.242266	0.000584	6	11.317	9.66136	3.43e-07	14.5508	10.4198	1.47e-08	4.02e-06	1.72e-07	4.28957
ENSG00000132792	CTNNBL1	catenin beta like 1 [Source:HGNC Symbol;Acc:HGNC:15879]	14	26	0.585883	0.00516447	50	-1.53835	8.14e-05	51	0.0433	0.00244265	30	0.0281	0.00135852	30	39.9209	76.4413	2.98e-53	-228.778	31.0576	5.51e-52	6.81e-52	1.21e-50	4.29104
ENSG00000135972	MRPS9	mitochondrial ribosomal protein S9 [Source:HGNC Symbol;Acc:HGNC:14501]	12	23	0.0335411	0.00453526	46	-0.644797	0.00103163	46	-0.115315	0.000108	42	0.0433	0.000356	42	14.8001	47.3383	1.1e-19	-123.779	73.865	1.05e-87	1.65e-18	3.05e-86	4.29293
ENSG00000187244	BCAM	basal cell adhesion molecule (Lutheran blood group) [Source:HGNC Symbol;Acc:HGNC:6722]	16	52	-0.302225	0.00283052	100	-0.300056	0.00571789	103	0.0597	0.000346	82	0.0621	0.000418	82	-63.4579	127.297	1.63e-98	-46.5183	120.295	4.71e-79	5.39e-97	1.28e-77	4.29936
ENSG00000111596	CNOT2	CCR4-NOT transcription complex subunit 2 [Source:HGNC Symbol;Acc:HGNC:7878]	5	9	0.221301	0.0302502	18	0.0724816	0.0103363	18	0.0231	0.000237	14	-0.107043	0.000656	14	4.81133	17.3415	7.72e-05	7.20363	19.715	3.08e-07	0.000844	3.49e-06	4.30108
ENSG00000049540	ELN	elastin [Source:HGNC Symbol;Acc:HGNC:3327]	7	17	-1.40309	0.00730984	34	-0.514936	0.000664	34	0.0717	1.9e-05	30	0.0664	5.05e-05	30	-100.437	33.1943	4.06e-43	-126.231	38.6086	1.96e-52	8.35e-42	4.3e-51	4.30539
ENSG00000187054	TMPRSS11A	transmembrane serine protease 11A [Source:HGNC Symbol;Acc:HGNC:27954]	1	2	0.420915	0.000788	4	-0.252243	0.0389161	4	-0.0283	0.0284175	4	0.134795	0.0260444	4	5.25666	3.16617	0.00585	-3.0371	5.77332	0.012	0.0596	0.11918	4.30622
ENSG00000187688	TRPV2	transient receptor potential cation channel subfamily V member 2 [Source:HGNC Symbol;Acc:HGNC:18082]	1	2	0.202616	0.173741	4	-0.00499909	0.0043894	4	0.0453	0.00146018	4	0.0405	0.000481	4	0.751767	3.05042	0.252983	-1.30421	3.64955	0.134164	1	1	4.30805
ENSG00000001036	FUCA2	alpha-L-fucosidase 2 [Source:HGNC Symbol;Acc:HGNC:4008]	3	5	0.589028	0.0224102	10	0.336869	0.00505866	10	-0.00363	0.000517	10	0.0149	0.000575	10	12.3775	9.41491	1.94e-07	13.5635	11.019	1.61e-08	2.28e-06	1.87e-07	4.31212
ENSG00000068383	INPP5A	inositol polyphosphate-5-phosphatase A [Source:HGNC Symbol;Acc:HGNC:6076]	6	7	-0.172867	0.000205	14	-0.341071	0.0150164	14	0.0361	3.6e-05	12	0.0295	7.3e-05	12	-49.746	17.9744	5.23e-21	-11.2828	13.1474	1.95e-08	8e-20	2.26e-07	4.31655
ENSG00000149596	JPH2	junctophilin 2 [Source:HGNC Symbol;Acc:HGNC:14202]	4	12	-0.707487	0.120275	24	-0.367443	0.00288686	24	-0.00737	0.00223513	24	-0.0104	0.00210373	24	-9.79916	23.8545	3.88e-10	-24.7579	44.8945	4.12e-28	4.85e-09	6.81e-27	4.32204
ENSG00000198700	IPO9	importin 9 [Source:HGNC Symbol;Acc:HGNC:19425]	9	43	0.521941	0.00270577	86	0.488725	0.00823565	86	0.0488	0.000147	78	0.0329	0.000165	78	81.9374	95.0931	2.62e-90	46.0751	88.7383	4.66e-64	8.21e-89	1.13e-62	4.32277
ENSG00000254535	PABPC4L	poly(A) binding protein cytoplasmic 4 like [Source:HGNC Symbol;Acc:HGNC:31955]	5	6	-0.181331	0.000992	12	-0.107729	0.000125	12	0.00689	5.41e-05	10	0.00614	3.79e-05	10	-20.056	12.422	3.88e-11	-30.1738	17.6032	6.6e-17	4.95e-10	9.18e-16	4.32432
ENSG00000082068	WDR70	WD repeat domain 70 [Source:HGNC Symbol;Acc:HGNC:25495]	6	9	0.786187	0.00670331	16	1.28606	0.0332273	17	0.0102	0.00390107	6	-0.0152	0.0124613	6	23.7316	11.8761	1.13e-11	20.4949	14.7554	1.5e-12	1.46e-10	1.92e-11	4.3252
ENSG00000069998	HDHD5	haloacid dehalogenase like hydrolase domain containing 5 [Source:HGNC Symbol;Acc:HGNC:1843]	8	18	0.254734	0.0209129	36	-0.346948	0.0323347	36	0.0188	0.00103005	32	-0.0125	0.00115857	32	9.52946	38.8516	5.11e-12	-10.9425	37.8092	1.41e-13	6.67e-11	1.84e-12	4.3257
ENSG00000109103	UNC119	unc-119 lipid binding chaperone [Source:HGNC Symbol;Acc:HGNC:12565]	2	3	0.271268	2.95e-05	6	0.183504	0.000101	6	0.048	1.79e-05	6	0.0443	0.000103	6	79.5011	9.43165	5.91e-15	23.862	9.99818	1.9e-10	8.18e-14	2.34e-09	4.32692
ENSG00000176105	YES1	YES proto-oncogene 1, Src family tyrosine kinase [Source:HGNC Symbol;Acc:HGNC:12841]	4	6	0.58276	0.00358634	12	0.0687029	0.0390199	12	-0.0325	0.000821	12	0.0124	0.00272057	12	32.1049	15.7836	4.19e-16	0.954273	12.5265	0.178999	5.92e-15	1	4.32781
ENSG00000176783	RUFY1	RUN and FYVE domain containing 1 [Source:HGNC Symbol;Acc:HGNC:19760]	6	8	0.180025	0.00463419	16	-0.269351	0.00036	16	0.0346	0.000439	16	0.0764	0.000383	16	8.16882	17.8137	9.8e-08	-50.727	29.9698	6.43e-31	1.16e-06	1.1e-29	4.33333
ENSG00000146858	ZC3HAV1L	zinc finger CCCH-type containing, antiviral 1 like [Source:HGNC Symbol;Acc:HGNC:22423]	4	6	-0.158004	0.059317	12	-0.773566	0.289741	12	0.0856	0.00452396	12	0.0716	0.00337664	12	-3.33995	12.6682	0.00275	-5.40776	11.2564	9.88e-05	0.0284	0.00105	4.33333
ENSG00000049656	CLPTM1L	CLPTM1 like [Source:HGNC Symbol;Acc:HGNC:24308]	4	7	0.565746	5.78e-06	14	-0.524481	0.00341084	14	0.0716	0.000127	14	0.0631	0.000105	14	160.327	14.179	8.23e-25	-37.078	13.803	1.6e-15	1.34e-23	2.18e-14	4.33604
ENSG00000073282	TP63	tumor protein p63 [Source:HGNC Symbol;Acc:HGNC:15979]	2	4	-0.722934	0.0863274	8	0.515986	0.00668956	8	0.474707	1.18e-05	8	0.50348	1.3e-05	8	-11.5284	7.00191	4.15e-06	0.432062	7.02713	0.339322	4.71e-05	1	4.33839
ENSG00000165434	PGM2L1	phosphoglucomutase 2 like 1 [Source:HGNC Symbol;Acc:HGNC:20898]	10	21	0.336927	0.000352	40	0.682405	0.0019995	42	-0.034	0.00127485	34	-0.0338	0.000505	34	54.514	48.0545	3.58e-45	90.6296	62.9496	1.02e-68	7.57e-44	2.58e-67	4.34084
ENSG00000134326	CMPK2	cytidine/uridine monophosphate kinase 2 [Source:HGNC Symbol;Acc:HGNC:27015]	7	10	0.932708	0.000902	20	0.248445	0.000872	20	0.0457	0.000154	16	0.0719	0.000282	16	119.883	26.4675	4.83e-38	22.5695	31.0374	4.05e-21	9.4e-37	6.06e-20	4.34298
ENSG00000131069	ACSS2	acyl-CoA synthetase short chain family member 2 [Source:HGNC Symbol;Acc:HGNC:15814]	12	33	0.294923	0.0126438	64	-0.32253	0.0111594	65	0.0279	0.000984	58	-0.00873	0.0008	58	18.2307	73.6802	2.52e-29	-23.0411	74.164	7.73e-36	4.38e-28	1.4e-34	4.34504
ENSG00000108219	TSPAN14	tetraspanin 14 [Source:HGNC Symbol;Acc:HGNC:23303]	5	6	-1.00464	0.0508022	12	0.555568	0.0451282	12	0.101205	0.00112296	12	0.112361	0.00119224	12	-16.811	11.4861	9.57e-10	7.13364	11.5808	7.23e-06	1.19e-08	7.92e-05	4.34783
ENSG00000106003	LFNG	LFNG O-fucosylpeptide 3-beta-N-acetylglucosaminyltransferase [Source:HGNC Symbol;Acc:HGNC:6560]	2	2	0.973235	0.203764	4	0.292971	0.0490882	4		0	0		0	0									4.34805
ENSG00000168143	FAM83B	family with sequence similarity 83 member B [Source:HGNC Symbol;Acc:HGNC:21357]	4	15	-0.191271	0.0139518	30	0.603543	0.0109065	30	0.0364	1.29e-05	30	0.037	1.33e-05	30	-10.5532	29.0537	9.39e-12	29.6965	29.0707	1.34e-23	1.22e-10	2.09e-22	4.35213
ENSG00000135968	GCC2	GRIP and coiled-coil domain containing 2 [Source:HGNC Symbol;Acc:HGNC:23218]	12	33	0.246085	0.00807236	64	-0.198869	0.000761	65	0.870559	7.36e-05	50	0.236928	0.000113	50	-55.2822	64.4671	2.45e-56	-116.585	86.8342	1.69e-97	5.76e-55	5.26e-96	4.35223
ENSG00000101213	PTK6	protein tyrosine kinase 6 [Source:HGNC Symbol;Acc:HGNC:9617]	4	5	-0.430047	0.000936	10	-0.0251782	9.92e-06	10	0.196621	8.12e-05	8	0.139365	6.3e-06	8	-61.535	10.8945	1.68e-15	-123.357	15.9985	1.46e-25	2.34e-14	2.33e-24	4.35599
ENSG00000007062	PROM1	prominin 1 [Source:HGNC Symbol;Acc:HGNC:9454]	2	4	0.170494	0.0214376	8	-0.139342	0.000101	8	-0.0316	0.000226	8	-0.0285	0.000246	8	3.88423	7.14729	0.00289	-16.8066	11.9204	5.77e-10	0.0298	7e-09	4.35836
ENSG00000173744	AGFG1	ArfGAP with FG repeats 1 [Source:HGNC Symbol;Acc:HGNC:5175]	13	26	0.332344	0.0165774	51	-0.128451	0.00689061	51	0.0506	0.000629	38	0.0415	0.000701	38	15.2428	55.0321	1.05e-21	-13.7138	62.9997	7.01e-21	1.62e-20	1.05e-19	4.36097
ENSG00000169129	AFAP1L2	actin filament associated protein 1 like 2 [Source:HGNC Symbol;Acc:HGNC:25901]	5	9	-0.381938	0.0355062	18	-0.0308023	0.0394095	18	0.426984	0.00129402	14	0.476624	0.00208532	14	-17.8011	18.5771	1.99e-13	-10.4934	19.2751	1.04e-09	2.67e-12	1.25e-08	4.36118
ENSG00000135218	CD36	CD36 molecule [Source:HGNC Symbol;Acc:HGNC:1663]	6	12	-0.843249	0.0306826	24	-1.76813	0.0524381	24	0.00091	0.000269	24	0.0113	0.000302	24	-23.5066	23.4027	4.38e-18	-37.9597	23.2646	9.79e-23	6.37e-17	1.51e-21	4.36893
ENSG00000103591	AAGAB	alpha and gamma adaptin binding protein [Source:HGNC Symbol;Acc:HGNC:25662]	3	6	0.234208	0.0162389	12	0.385118	0.019328	12	0.00411	0.00204205	12	0.0427	0.000583	12	5.89529	13.7234	2.12e-05	8.40663	11.6627	1.37e-06	0.000235	1.53e-05	4.36893
ENSG00000066230	SLC9A3	solute carrier family 9 member A3 [Source:HGNC Symbol;Acc:HGNC:11073]	6	13	0.476851	0.00175691	26	0.0311526	0.00466724	26	0.117161	0.000388	22	-0.119711	0.000462	22	38.9663	36.7693	8.35e-32	10.6546	30.6865	3.9e-12	1.5e-30	4.97e-11	4.3765
ENSG00000151491	EPS8	epidermal growth factor receptor pathway substrate 8 [Source:HGNC Symbol;Acc:HGNC:3420]	12	30	0.719757	0.00351866	59	0.396944	0.00714035	59	0.0598	0.000674	50	-0.0106	0.0009	50	77.1756	82.2212	8.62e-79	34.5626	74.581	5.96e-48	2.46e-77	1.26e-46	4.37956
ENSG00000198951	NAGA	alpha-N-acetylgalactosaminidase [Source:HGNC Symbol;Acc:HGNC:7631]	7	11	1.79001	0.00246772	22	0.324381	0.00123177	22	-0.0203	0.00115584	18	-0.0274	0.00177571	18	136.309	36.9623	7.51e-52	28.2915	33.133	4.38e-25	1.69e-50	6.95e-24	4.37956
ENSG00000167257	RNF214	ring finger protein 214 [Source:HGNC Symbol;Acc:HGNC:25335]	6	9	0.00153059	0.000958	18	0.485364	0.000671	18	0.0164	0.000781	16	-0.0784	0.00168138	16	-1.47129	31.9883	0.0755	47.2483	24.7777	4.22e-26	0.733337	6.8e-25	4.37956
ENSG00000163975	MELTF	melanotransferrin [Source:HGNC Symbol;Acc:HGNC:7037]	3	6	1.21432	0.00190696	12	1.64991	0.00208457	12	-0.00567	0.00183474	12	0.0127	0.00196767	12	69.0897	21.9918	1.63e-27	89.0923	21.9817	6.34e-30	2.77e-26	1.07e-28	4.38046
ENSG00000105767	CADM4	cell adhesion molecule 4 [Source:HGNC Symbol;Acc:HGNC:30825]	10	9	-0.46111	0.000171	16	-0.434374	0.000129	17	-0.033	0.00255008	12	-0.386864	0.000245	12	-28.6551	12.1111	8.42e-13	-8.97446	18.9265	1.51e-08	1.12e-11	1.76e-07	4.38144
ENSG00000186994	KANK3	KN motif and ankyrin repeat domains 3 [Source:HGNC Symbol;Acc:HGNC:24796]	10	12	-0.326695	0.00225046	21	-0.575581	0.00616881	24	0.122201	0.00367078	8	0.0448	0.00238558	8	-18.8683	10.452	1.03e-09	-26.3299	19.7927	3.53e-17	1.28e-08	4.95e-16	4.3849
ENSG00000197912	SPG7	SPG7 matrix AAA peptidase subunit, paraplegin [Source:HGNC Symbol;Acc:HGNC:11237]	8	22	0.22349	0.0114059	44	-0.812576	0.0175517	44	0.0689	0.00153374	34	-0.00363	0.00430476	34	8.86261	57.0179	1.29e-12	-35.288	65.9684	7.51e-45	1.71e-11	1.53e-43	4.38598
ENSG00000162695	SLC30A7	solute carrier family 30 member 7 [Source:HGNC Symbol;Acc:HGNC:19306]	9	13	-0.164542	1.03e-05	26	-0.0174613	0.00672044	26	0.0585	3.53e-05	24	0.0103	7.56e-05	24	-163.077	34.7584	5.02e-52	-1.71381	25.6087	0.0493	1.13e-50	0.478411	4.3883
ENSG00000170448	NFXL1	nuclear transcription factor, X-box binding like 1 [Source:HGNC Symbol;Acc:HGNC:18726]	8	22	0.195718	0.0155316	42	-0.302593	0.00305611	43	0.0014	0.000534	32	-0.00622	0.000715	32	9.88424	44.6637	4.06e-13	-30.6646	63.9862	2.84e-40	5.42e-12	5.44e-39	4.39078
ENSG00000185565	LSAMP	limbic system associated membrane protein [Source:HGNC Symbol;Acc:HGNC:6705]	8	9	1.53431	0.000136	16	-0.202835	0.00262762	17	0.274255	0.0543876	8	0.305126	0.0394604	8	15.2727	7.01749	6.07e-07	-7.12189	7.44238	7.09e-05	7.05e-06	0.000755	4.39285
ENSG00000171100	MTM1	myotubularin 1 [Source:HGNC Symbol;Acc:HGNC:7448]	12	18	0.103878	0.0141261	34	-0.347584	0.00843735	35	0.00748	0.000484	30	0.0062	0.000476	30	4.64003	35.5526	2.3e-05	-22.0709	38.4303	9.86e-24	0.000256	1.54e-22	4.39308
ENSG00000135930	EIF4E2	eukaryotic translation initiation factor 4E family member 2 [Source:HGNC Symbol;Acc:HGNC:3293]	9	10	0.202864	0.022451	20	0.160548	0.0154602	20	0.123387	0.00100203	18	0.105524	0.000797	18	2.3154	20.8738	0.0154	1.92474	21.1613	0.0339	0.154046	0.331623	4.39592
ENSG00000106524	ANKMY2	ankyrin repeat and MYND domain containing 2 [Source:HGNC Symbol;Acc:HGNC:25370]	6	19	-0.223498	0.00190274	38	-1.31063	0.000271	38	0.00211	8.48e-05	38	0.0366	1.96e-05	38	-31.1948	40.2903	3.88e-30	-486.775	42.3182	3e-81	6.81e-29	8.31e-80	4.39883
ENSG00000149218	ENDOD1	endonuclease domain containing 1 [Source:HGNC Symbol;Acc:HGNC:29129]	20	42	0.0732388	0.00152765	82	-0.086839	0.00529319	83	0.0131	0.000511	68	-0.0602	0.00154789	68	11.7625	133.277	1.19e-22	-2.8677	130.618	0.00241	1.86e-21	0.0245	4.4
ENSG00000196549	MME	membrane metalloendopeptidase [Source:HGNC Symbol;Acc:HGNC:7154]	4	15	0.36642	0.0908066	30	0.552747	0.101033	30	0.0448	0.003645	24	0.0214	0.00601964	24	5.70417	31.882	1.3e-06	8.833	33.248	1.54e-10	1.49e-05	1.89e-09	4.4
ENSG00000171155	C1GALT1C1	C1GALT1 specific chaperone 1 [Source:HGNC Symbol;Acc:HGNC:24338]	2	3	1.39972	0.0795573	6	0.508698	0.0339328	6	0.0386	0.00056	6	0.0937	0.000166	6	11.7788	5.07045	3.55e-05	5.50451	5.04891	0.00131	0.000391	0.0135	4.40252
ENSG00000244005	NFS1	NFS1 cysteine desulfurase [Source:HGNC Symbol;Acc:HGNC:15910]	17	34	-0.272381	0.00057	66	-0.907295	1.04e-06	67	-0.00564	0.00034	58	-0.0432	9.9e-05	58	-70.0455	120.107	1.5e-99	-658.501	58.0396	2.04e-114	5.02e-98	7.09e-113	4.40312
ENSG00000213949	ITGA1	integrin subunit alpha 1 [Source:HGNC Symbol;Acc:HGNC:6134]	19	105	-0.603702	0.0067935	209	-0.369198	0.00914727	209	0.023	0.0008	182	0.0265	0.000369	182	-103.173	262.568	8.26e-215	-58.4783	227.152	3.22e-139	5.45e-213	1.31e-137	4.41052
ENSG00000275990	NCF4	neutrophil cytosolic factor 4 [Source:HGNC Symbol;Acc:HGNC:7662]	1	3	1.21908	0.00745399	6	1.7025	0.0147507	6	0.00877	0.000423	6	0.0103	0.000421	6	33.4032	5.56576	6.27e-08	33.6526	5.28518	1.13e-07	7.47e-07	1.3e-06	4.41379
ENSG00000080845	DLGAP4	DLG associated protein 4 [Source:HGNC Symbol;Acc:HGNC:24476]	15	26	0.508908	0.00262974	47	0.485752	0.00592279	51	0.0254	0.000614	28	-0.0701	0.00106529	28	54.7829	70.6425	6.49e-60	44.763	73.5156	2.16e-55	1.58e-58	4.87e-54	4.41501
ENSG00000090512	FETUB	fetuin B [Source:HGNC Symbol;Acc:HGNC:3658]	7	8	-0.0798963	0.0153743	14	-0.0560792	0.011938	15	0.03	0.00296501	12	-0.140282	0.00340716	12	-2.99569	18.4068	0.00381	2.56245	22.1784	0.00885	0.0391	0.0882	4.4164
ENSG00000172500	FIBP	FGF1 intracellular binding protein [Source:HGNC Symbol;Acc:HGNC:3705]	5	5	0.416115	0.00025	10	0.144606	0.00408837	10	0.112151	7.62e-05	8	0.0734	0.00270044	8	51.7148	14.4635	4.01e-18	2.60542	15.9859	0.00957	5.83e-17	0.0952	4.4204
ENSG00000057294	PKP2	plakophilin 2 [Source:HGNC Symbol;Acc:HGNC:9024]	16	74	0.851959	0.0139542	143	0.529383	0.00576792	147	0.0583	0.000855	118	-0.0509	0.00139925	118	77.5117	162.788	1e-130	81.1791	222.25	1.79e-167	4.1e-129	8.54e-166	4.42055
ENSG00000125450	NUP85	nucleoporin 85 [Source:HGNC Symbol;Acc:HGNC:8734]	8	18	0.141955	0.00127019	36	0.208827	0.001035	36	0.0252	0.000594	30	0.036	0.00101368	30	15.7245	61.8184	1.4e-23	21.8518	62.0962	3.75e-31	2.23e-22	6.43e-30	4.42073
ENSG00000198408	OGA	O-GlcNAcase [Source:HGNC Symbol;Acc:HGNC:7056]	7	19	0.379994	0.0065785	38	0.464696	0.0104891	38	0.0483	0.000379	36	0.0415	0.00040642	36	24.479	41.4776	1.41e-26	24.9685	40.0177	2.56e-26	2.36e-25	4.13e-25	4.4214
ENSG00000162889	MAPKAPK2	MAPK activated protein kinase 2 [Source:HGNC Symbol;Acc:HGNC:6887]	11	12	-0.296308	0.000233	22	0.200322	0.00216819	23	0.0442	0.000158	18	0.0338	0.000527	18	-77.3941	37.9936	1.02e-43	14.9823	33.5898	9.79e-17	2.12e-42	1.36e-15	4.4223
ENSG00000198899	MT-ATP6	mitochondrially encoded ATP synthase membrane subunit 6 [Source:HGNC Symbol;Acc:HGNC:7414]	12	21	0.19147	0.000313	41	-0.849337	0.00406181	41	0.0886	2.04e-05	38	-0.024	0.000199	38	36.004	45.5938	1.96e-35	-80.8098	44.2068	5.76e-50	3.69e-34	1.24e-48	4.42478
ENSG00000008441	NFIX	nuclear factor I X [Source:HGNC Symbol;Acc:HGNC:7788]	6	8	-0.2745	0.000532	16	-0.248595	0.000804	16	0.038	0.00241334	16	0.114296	0.00187675	16	-23.0289	21.3084	7.65e-17	-28.0381	25.8544	3.51e-21	1.09e-15	5.26e-20	4.43154
ENSG00000145982	FARS2	phenylalanyl-tRNA synthetase 2, mitochondrial [Source:HGNC Symbol;Acc:HGNC:21062]	2	4	0.676967	0.00143284	8	-0.220397	0.00171005	8	0.0511	0.00055	8	-0.0334	9.51e-06	8	39.7561	11.6816	3.91e-14	-12.7517	7.07785	1.93e-06	5.33e-13	2.15e-05	4.43459
ENSG00000153767	GTF2E1	general transcription factor IIE subunit 1 [Source:HGNC Symbol;Acc:HGNC:4650]	5	11	0.662401	0.00667431	22	0.729198	0.00312523	22	-0.0696	0.000726	16	-0.0661	0.000697	16	39.1956	26.9122	1.41e-25	58.3786	31.6783	4.02e-34	2.31e-24	7.15e-33	4.44191
ENSG00000136153	LMO7	LIM domain 7 [Source:HGNC Symbol;Acc:HGNC:6646]	20	191	0.551037	0.00170334	373	0.734747	7.26e-06	381	0.06	0.000131	300	0.0551	0.000171	300	219.521	441.435	0	886.174	319.082	0	1e-100	1e-100	4.44551
ENSG00000180011	ZADH2	zinc binding alcohol dehydrogenase domain containing 2 [Source:HGNC Symbol;Acc:HGNC:28697]	7	11	0.0913075	0.00722995	22	-1.01615	0.00296268	22	0.0507	0.000208	20	0.0319	0.000212	20	2.20717	22.3267	0.0189	-86.9544	24.272	4.23e-32	0.188394	7.35e-31	4.45002
ENSG00000115207	GTF3C2	general transcription factor IIIC subunit 2 [Source:HGNC Symbol;Acc:HGNC:4665]	6	7	0.613217	0.0146343	14	0.715999	0.00406611	14	0.103707	0.00384107	14	0.0449	0.00173859	14	14.0255	19.3844	6.61e-12	32.9588	22.3988	8.85e-21	8.6e-11	1.32e-19	4.45205
ENSG00000259494	MRPL46	mitochondrial ribosomal protein L46 [Source:HGNC Symbol;Acc:HGNC:1192]	12	20	0.287612	0.00154043	38	-0.317315	0.00659837	39	-0.00236	0.000109	34	-0.0111	0.000344	34	43.8391	42.7959	1.68e-37	-22.8705	42.5048	8.16e-26	3.27e-36	1.31e-24	4.45484
ENSG00000145833	DDX46	DEAD-box helicase 46 [Source:HGNC Symbol;Acc:HGNC:18681]	17	101	0.413909	0.000664	201	0.0981512	0.00201607	201	-0.120653	1.72e-05	184	0.12824	4.92e-05	184	290.009	211.272	4.7e-277	-9.37652	210.642	5.55e-18	4.06e-275	7.91e-17	4.4586
ENSG00000176407	KCMF1	potassium channel modulatory factor 1 [Source:HGNC Symbol;Acc:HGNC:20589]	10	11	0.561347	8.07e-05	20	0.255384	0.0127253	21	-0.00988	0.000354	16	0.110272	0.00093	16	111.733	20.4415	2.88e-30	5.63119	23.728	4.42e-06	5.07e-29	4.88e-05	4.4637
ENSG00000189306	RRP7A	ribosomal RNA processing 7 homolog A [Source:HGNC Symbol;Acc:HGNC:24286]	6	7	0.25739	0.00835952	14	0.763249	0.00298131	14	-0.098	2.63e-06	14	-0.0984	2.64e-06	14	14.5433	13.0082	1e-09	59.0225	13.023	1.66e-17	1.24e-08	2.34e-16	4.46429
ENSG00000162688	AGL	amylo-alpha-1, 6-glucosidase, 4-alpha-glucanotransferase [Source:HGNC Symbol;Acc:HGNC:321]	9	92	0.000419	0.00861239	184	-0.329394	0.0147621	184	0.0699	0.000725	162	0.0867	9.08e-05	162	-9.70351	217.431	5e-19	-46.2877	185.555	3.67e-104	7.4e-18	1.19e-102	4.47128
ENSG00000168282	MGAT2	alpha-1,6-mannosyl-glycoprotein 2-beta-N-acetylglucosaminyltransferase [Source:HGNC Symbol;Acc:HGNC:7045]	2	3	0.699054	0.00385504	6	0.729381	0.463861	6	0.0378	0.00387434	6	0.123319	0.000604	6	18.424	9.99994	2.39e-09	2.17829	5.01303	0.0406	2.94e-08	0.39522	4.47427
ENSG00000144674	GOLGA4	golgin A4 [Source:HGNC Symbol;Acc:HGNC:4427]	11	80	0.0519244	0.013026	158	-0.208948	0.00730615	159	0.0288	0.00127485	136	0.0192	0.00115991	136	2.41443	191.848	0.00835	-30.9128	213.487	4.48e-81	0.0844	1.24e-79	4.48551
ENSG00000121152	NCAPH	non-SMC condensin I complex subunit H [Source:HGNC Symbol;Acc:HGNC:1112]	5	13	0.190628	0.0231844	26	0.58333	0.0133237	26	-0.233757	0.000834	26	-0.351896	0.00096	26	13.963	26.7956	4.09e-14	39.9009	28.584	6.47e-27	5.57e-13	1.05e-25	4.48699
ENSG00000130202	NECTIN2	nectin cell adhesion molecule 2 [Source:HGNC Symbol;Acc:HGNC:9707]	11	18	0.215614	0.000868	34	0.359127	0.00489702	35	0.0932	0.000653	28	-0.00156	0.000379	28	17.5168	59.8193	1.57e-25	29.1176	40.418	4.84e-29	2.58e-24	8.09e-28	4.48852
ENSG00000186416	NKRF	NFKB repressing factor [Source:HGNC Symbol;Acc:HGNC:19374]	3	9	0.142731	0.0203284	18	0.772453	0.0520299	18	0.00536	0.000902	18	-0.0795	0.00135276	18	3.99987	18.5058	0.000401	15.6442	17.8834	3.54e-12	0.00427	4.51e-11	4.49275
ENSG00000100092	SH3BP1	SH3 domain binding protein 1 [Source:HGNC Symbol;Acc:HGNC:10824]	8	10	0.512097	0.016883	20	0.137123	0.000355	20	-0.0614	0.00372325	16	-0.233943	0.00982901	16	17.4751	28.2043	5.75e-17	14.7596	15.8684	5.48e-11	8.24e-16	6.8e-10	4.49358
ENSG00000101290	CDS2	CDP-diacylglycerol synthase 2 [Source:HGNC Symbol;Acc:HGNC:1801]	9	19	0.0315439	0.0010781	38	-0.129095	0.0123293	38	0.0268	6.93e-05	34	0.0272	7.03e-05	34	0.863669	42.2618	0.196322	-8.6467	37.4713	9.28e-11	1	1.15e-09	4.49438
ENSG00000013374	NUB1	negative regulator of ubiquitin like proteins 1 [Source:HGNC Symbol;Acc:HGNC:17623]	8	17	-0.0876669	0.0134334	34	-0.0596268	0.00220267	34	0.106003	0.000539	32	0.000967	0.00133691	32	-9.54207	35.8046	1.13e-11	-5.86987	61.888	9.27e-08	1.46e-10	1.06e-06	4.49438
ENSG00000109501	WFS1	wolframin ER transmembrane glycoprotein [Source:HGNC Symbol;Acc:HGNC:12762]	18	50	-0.0639711	0.00027	98	-0.486042	0.000702	100	0.249924	2.1e-05	70	-0.130265	0.000787	70	-179.462	117.242	3.2e-145	-83.2572	143.132	1.97e-123	1.43e-143	7.22e-122	4.49438
ENSG00000134013	LOXL2	lysyl oxidase like 2 [Source:HGNC Symbol;Acc:HGNC:6666]	2	3	0.672654	0.322135	6	0.668793	1.2e-07	6	-0.0262	0.0038201	6	-0.0353	0.00363389	6	2.99847	5.11857	0.0146	28.6108	5.00033	4.88e-07	0.14634	5.51e-06	4.49669
ENSG00000176715	ACSF3	acyl-CoA synthetase family member 3 [Source:HGNC Symbol;Acc:HGNC:27288]	20	41	0.465098	9.01e-05	78	-0.173471	0.00570588	81	0.0488	0.00173465	56	-0.2073	0.000731	56	73.4355	59.1199	4.32e-60	3.70193	107.065	0.00017	1.06e-58	0.00179	4.50161
ENSG00000119777	TMEM214	transmembrane protein 214 [Source:HGNC Symbol;Acc:HGNC:25983]	10	27	0.159382	0.00340392	54	-0.0972205	0.0108373	54	0.112552	0.000214	52	0.104559	0.000181	52	5.71474	59.8849	1.84e-07	-14.1213	54.8389	3.27e-20	2.16e-06	4.82e-19	4.50311
ENSG00000001630	CYP51A1	cytochrome P450 family 51 subfamily A member 1 [Source:HGNC Symbol;Acc:HGNC:2649]	14	26	-0.448238	7.77e-06	50	0.476154	0.000164	51	0.00513	7.27e-07	42	0.000858	4.31e-05	42	-1091.22	59.6444	2.94e-130	230.627	77.3491	7.89e-112	1.19e-128	2.69e-110	4.5045
ENSG00000070367	EXOC5	exocyst complex component 5 [Source:HGNC Symbol;Acc:HGNC:10696]	8	25	-0.528125	0.00349622	50	-0.164104	0.00376316	50	0.0212	0.00168196	44	0.00126	0.00201514	44	-52.8208	87.4401	1.99e-68	-15.0288	89.1577	1.81e-26	5.23e-67	2.93e-25	4.51011
ENSG00000153147	SMARCA5	SWI/SNF related, matrix associated, actin dependent regulator of chromatin, subfamily a, member 5 [Source:HGNC Symbol;Acc:HGNC:11101]	15	75	1.07398	0.00374916	144	-0.0160647	0.00159062	149	0.0514	0.000678	102	-0.00383	0.000993	102	178.87	206.283	1.64e-228	-2.70879	243.855	0.00362	1.15e-226	0.0365	4.51521
ENSG00000110057	UNC93B1	unc-93 homolog B1, TLR signaling regulator [Source:HGNC Symbol;Acc:HGNC:13481]	11	17	0.684855	0.00222426	34	0.473421	0.00112551	34	-0.00498	0.00022	30	0.00567	0.00045	30	80.8792	40.2329	1.84e-46	67.4463	56.4784	5.62e-56	3.93e-45	1.27e-54	4.52261
ENSG00000166947	EPB42	erythrocyte membrane protein band 4.2 [Source:HGNC Symbol;Acc:HGNC:3381]	7	21	0.275311	0.00639156	42	-0.0477971	0.0107531	42	0.00719	0.0016945	38	-0.192892	0.000851	38	19.1137	62.5928	4.04e-28	8.69573	48.0774	9.85e-12	6.93e-27	1.24e-10	4.52342
ENSG00000100985	MMP9	matrix metallopeptidase 9 [Source:HGNC Symbol;Acc:HGNC:7176]	12	58	0.109821	0.0124021	114	0.398819	0.00111992	115	0.0618	0.00011	108	0.038	0.000208	108	4.5855	115.113	5.79e-06	105.651	157.05	4.2e-148	6.55e-05	1.81e-146	4.52617
[truncated: 4,284 more rows]

## Sheet: Header_Definitions
ENSG	Ensembl gene identifier
[truncated: 18 more rows]
