# Supplementary material for: Multi-Omic Analysis of Esophageal Adenocarcinoma Uncovers Candidate Therapeutic Targets and Cancer-Selective Posttranscriptional Regulation
Source: Mol Cell Proteomics. 2024 Apr 9;23(6):100764. doi: 10.1016/j.mcpro.2024.100764 (PMC11245951; doi:10.1016/j.mcpro.2024.100764)
Supplement: Supplemental Data 4 [file mmc13.csv]

peptide	PSMs	spectrum	ENSG_GENE	ENSG	mapped_genes	HGNC	X126	X127	X128	X129	X130	X131
VVNNSPQPQNVVFDVQIPK	3	Pat_105_6.58381.58381.3	ENSG00000151655|ITIH2, ENSG00000151655|+|chr10:g.7759629:A>C',, ENSG00000151655|+|chr10:g.7777019:C>T',, ENSG00000151655|+|chr10:g.7747128:G>C',, ENSG00000151655|+|chr10:g.7774317:T>C',, ENSG00000151655|+|chr10:g.7747102:C>T',, ENSG00000151655|+|chr10:g.7769725:T>G',, ENSG00000151655|+|chr10:g.7776968:C>T',, ENSG00000151655|+|chr10:g.7776989:A>G',, ENSG00000151655|+|chr10:g.7786883:A>G',, ENSG000…	ENSG00000151655	1	HGNC:6167	87637.694	82097.49100000001	88874.457	81078.177	86394.23200000002	73568.376
VEGFPTIYFAPSGDK	9	Pat_105_6.59084.59084.3	ENSG00000155660|PDIA4, ENSG00000155660|-|chr7:g.148709352:C>T',, ENSG00000155660|-|chr7:g.148708982:A>C']	ENSG00000155660	1	HGNC:30167	942094.5489999999	481153.0465	697421.2309999999	865507.7119999999	502686.39699999994	659444.61
NFINNPLAQADWAAK	11	Pat_105_7.59548.59548.3	ENSG00000100345|MYH9, ENSG00000100345|-|chr22:g.36708257:G>A',, ENSG00000100345|-|chr22:g.36684946:G>A',, ENSG00000100345|-|chr22:g.36688106:C>T']	ENSG00000100345	1	HGNC:7579	856292.012	633912.005	598099.041	873462.1099999998	604174.8480000001	540101.15
TVSGVNGPLVILDHVK	10	Pat_105_7.59879.59879.3	ENSG00000147416|ATP6V1B2, ENSG00000147416|+|chr8:g.20069694:T>G',, ENSG00000147416|+|chr8:g.20068697:T>C',, ENSG00000147416|+|chr8:g.20068697:T>C']	ENSG00000147416	1	HGNC:854	693413.7870000001	607017.752	787787.093	699373.635	580648.9643	743873.1370000001
AEDNADTLALVFEAPNQEK	19	Pat_105_3.59491.59491.4	ENSG00000132646|PCNA	ENSG00000132646	1	HGNC:8729	2609623.1160000004	769080.3785000001	590310.4042999999	2389641.4249999993	791306.4116	551551.6717000001
AEEYEFLTPVEEAPK	35	Pat_105_1.60851.60851.3	ENSG00000141522|ARHGDIA, ENSG00000141522|-|chr17:g.79826853:G>A',, ENSG00000141522|-|chr17:g.79826853:G>A']	ENSG00000141522	1	HGNC:678	4798251.318600001	4591116.1862	4772384.438	4628460.240999999	4912273.8935	4536716.042099999
HNQLPLVIEFTEQTAPK	18	Pat_105_6.57389.57389.3	ENSG00000185624|P4HB, ENSG00000185624|-|chr17:g.79801917:C>T',, ENSG00000185624|-|chr17:g.79801917:C>T']	ENSG00000185624	1	HGNC:8548	1530573.4382000002	912032.9916999999	2802423.6723	1538409.2773000002	905011.2261	2645026.1783000003
VLGVPIIVQASQAEK	6	Pat_105_7.62653.62653.3	ENSG00000131051|RBM39, ENSG00000131051|-|chr20:g.34295868:C>A',, ENSG00000131051|-|chr20:g.34312640:C>T',, ENSG00000131051|-|chr20:g.34312640:C>T']	ENSG00000131051	1	HGNC:15923	1203712.5399999998	651315.332	863773.255	1107729.3360000001	656725.267	810721.7980000001
IQVVVLSASDASPPPVK	17	Pat_105_6.58236.58236.3	ENSG00000142798|HSPG2, ENSG00000142798|-|chr1:g.22198768:C>T',, ENSG00000142798|-|chr1:g.22159871:A>G',, ENSG00000142798|-|chr1:g.22173967:G>A',, ENSG00000142798|-|chr1:g.22178616:A>G',, ENSG00000142798|-|chr1:g.22191402:G>C',, ENSG00000142798|-|chr1:g.22201203:G>C',, ENSG00000142798|-|chr1:g.22175254:G>C',, ENSG00000142798|-|chr1:g.22178110:C>T',, ENSG00000142798|-|chr1:g.22149941:G>C',, ENSG000…	ENSG00000142798	1	HGNC:5273	634960.187	568167.0920000001	734393.916	588755.0000000001	553295.661	680086.28
LLLFSDGNSQGATPAAIEK	59	Pat_105_7.64685.64685.4	ENSG00000142156|COL6A1, ENSG00000142156|+|chr21:g.47410697:G>A',, ENSG00000142156|+|chr21:g.47404196:G>A']	ENSG00000142156	1	HGNC:2211	2579705.3155999994	7976783.381999999	5744579.393999999	2576854.8641000013	8328732.574000001	5417734.125999999
TFNTSTGGLLLPSDTK	5	Pat_105_6.52320.52320.3	ENSG00000196419|XRCC6, ENSG00000196419|+|chr22:g.42057419:C>T',, ENSG00000196419|+|chr22:g.42057419:C>T']	ENSG00000196419	1	HGNC:4055	1017425.564	677954.5639999999	456485.994	1011782.356	630606.237	403624.62700000004
NAAQVLVGIPLETGQK	4	Pat_105_6.57352.57352.3	ENSG00000138663|COPS4	ENSG00000138663	1	HGNC:16702	205979.904	201690.952	298387.262	206936.214	193927.195	281644.0953
AQPVQVAEGSEPDGFWEALGGK	24	Pat_105_3.63736.63736.3	ENSG00000148180|GSN, ENSG00000148180|+|chr9:g.124074719:C>T',, ENSG00000148180|+|chr9:g.124074719:C>T']	ENSG00000148180	1	HGNC:4620	975204.662	1029722.698	1581583.932	915163.0409999999	1043264.752	1455070.281
VDIDVPDVNLEAPEGK	11	Pat_105_3.59115.59115.3	ENSG00000124942|AHNAK, ENSG00000124942|-|chr11:g.62295776:T>G',, ENSG00000124942|-|chr11:g.62290365:T>C',, ENSG00000124942|-|chr11:g.62295549:C>T',, ENSG00000124942|-|chr11:g.62296271:G>A',, ENSG00000124942|-|chr11:g.62287549:C>T',, ENSG00000124942|-|chr11:g.62300583:C>T',, ENSG00000124942|-|chr11:g.62294188:T>G',, ENSG00000124942|-|chr11:g.62299055:T>C',, ENSG00000124942|-|chr11:g.62285441:A>G',…	ENSG00000124942	1	HGNC:347	258559.1434	385259.729	380039.292	287575.087	404474.874	382021.62599999993
APDVDVNIAGPDAALK	2	Pat_105_3.53957.53957.3	ENSG00000124942|AHNAK, ENSG00000124942|-|chr11:g.62295776:T>G',, ENSG00000124942|-|chr11:g.62290365:T>C',, ENSG00000124942|-|chr11:g.62295549:C>T',, ENSG00000124942|-|chr11:g.62296271:G>A',, ENSG00000124942|-|chr11:g.62287549:C>T',, ENSG00000124942|-|chr11:g.62300583:C>T',, ENSG00000124942|-|chr11:g.62294188:T>G',, ENSG00000124942|-|chr11:g.62299055:T>C',, ENSG00000124942|-|chr11:g.62285441:A>G',…	ENSG00000124942	1	HGNC:347	164252.016	298787.07	141882.396	159162.68	293762.85	146863.487
GITGVDLFGTTDAVVK	6	Pat_105_6.59724.59724.3	ENSG00000122218|COPA, ENSG00000122218|-|chr1:g.160263234:G>A',, ENSG00000122218|-|chr1:g.160268978:C>T',, ENSG00000122218|-|chr1:g.160264372:C>T',, ENSG00000122218|-|chr1:g.160267363:C>T',, ENSG00000122218|-|chr1:g.160264324:C>T',, ENSG00000122218|-|chr1:g.160264324:C>T']	ENSG00000122218	1	HGNC:2230	422549.04	215348.608	460966.95499999996	408673.48600000003	233867.067	403300.466
LGAIVAVTGDGVNDSPALK	19	Pat_105_6.58598.58598.3	ENSG00000105675|ATP4A, ENSG00000105675|-|chr19:g.36044007:C>T',, ENSG00000105675|-|chr19:g.36050843:G>A',, ENSG00000105675|-|chr19:g.36051345:T>G',, ENSG00000105675|-|chr19:g.36044658:C>T',, ENSG00000105675|-|chr19:g.36049380:C>T',, ENSG00000105675|-|chr19:g.36043986:C>T']	ENSG00000105675	1	HGNC:819	588906.696	514824.9624000001	3590339.317	559878.228	544568.214	3274325.861
LGGNYGPTVLVQQEALK	2	Pat_105_6.54542.54542.3	ENSG00000105552|BCAT2, ENSG00000105552|-|chr19:g.49303070:G>C',, ENSG00000105552|-|chr19:g.49298704:G>C',, ENSG00000105552|-|chr19:g.49298704:G>C']	ENSG00000105552	1	HGNC:977	75556.666	54232.206000000006	206918.804	68811.763	56560.778999999995	181365.13
AAQAPSSFQLLYDLK	4	Pat_105_7.66492.66492.3	ENSG00000100714|MTHFD1, ENSG00000100714|+|chr14:g.64908845:G>A',, ENSG00000100714|+|chr14:g.64882380:A>G',, ENSG00000100714|+|chr14:g.64882380:A>G']	ENSG00000100714	1	HGNC:7432	586597.15	382863.637	531820.0009999999	571882.494	395163.277	507144.5
VDVEVPDVSLEGPEGK	24	Pat_105_3.56787.56787.3	ENSG00000124942|AHNAK, ENSG00000124942|-|chr11:g.62295776:T>G',, ENSG00000124942|-|chr11:g.62290365:T>C',, ENSG00000124942|-|chr11:g.62295549:C>T',, ENSG00000124942|-|chr11:g.62296271:G>A',, ENSG00000124942|-|chr11:g.62287549:C>T',, ENSG00000124942|-|chr11:g.62300583:C>T',, ENSG00000124942|-|chr11:g.62294188:T>G',, ENSG00000124942|-|chr11:g.62299055:T>C',, ENSG00000124942|-|chr11:g.62285441:A>G',…	ENSG00000124942	1	HGNC:347	758686.1929	1381625.98	1157414.959	776823.8990000001	1357588.9398999996	1121561.6589000002
TIQEADQDGDSAISFTEFVK	7	Pat_105_3.60093.60093.3	ENSG00000187446|CHP1	ENSG00000187446	1	HGNC:17433	239683.685	170512.688	447673.872	255890.96600000001	176223.63400000002	433559.081
VGIQLPEVELSVSTK	5	Pat_105_6.61601.61601.3	ENSG00000124942|AHNAK, ENSG00000124942|-|chr11:g.62295776:T>G',, ENSG00000124942|-|chr11:g.62290365:T>C',, ENSG00000124942|-|chr11:g.62295549:C>T',, ENSG00000124942|-|chr11:g.62296271:G>A',, ENSG00000124942|-|chr11:g.62287549:C>T',, ENSG00000124942|-|chr11:g.62300583:C>T',, ENSG00000124942|-|chr11:g.62294188:T>G',, ENSG00000124942|-|chr11:g.62299055:T>C',, ENSG00000124942|-|chr11:g.62285441:A>G',…	ENSG00000124942	1	HGNC:347	241669.188	365524.762	329584.40300000005	226154.34900000002	378283.36100000003	305091.106
ASIPFSVVGSNQLIEAK	18	Pat_105_7.64533.64533.3	ENSG00000168385|SEPT2, ENSG00000168385|+|chr2:g.242285623:T>G',, ENSG00000168385|+|chr2:g.242285623:T>G']	ENSG00000168385	1	HGNC:7729	1676534.7589999998	1270547.8699999999	1680192.051	2182774.8510000003	1291334.7210000001	1554321.432
QFSFPLSSEPFQGSYK	9	Pat_105_7.61490.61490.3	ENSG00000175899|A2M, ENSG00000175899|-|chr12:g.9266045:T>G',, ENSG00000175899|-|chr12:g.9243017:G>A',, ENSG00000175899|-|chr12:g.9225335:G>A',, ENSG00000175899|-|chr12:g.9262610:C>T',, ENSG00000175899|-|chr12:g.9268363:T>G',, ENSG00000175899|-|chr12:g.9251347:A>C',, ENSG00000175899|-|chr12:g.9259171:C>A',, ENSG00000175899|-|chr12:g.9229357:T>G',, ENSG00000175899|-|chr12:g.9242554:G>A',, ENSG00000…	ENSG00000175899	1	HGNC:7	489402.583	477540.16799999995	672040.7860000001	486957.875	495792.842	682342.092
GQVPENEANVVITTLK	4	Pat_105_5.55293.55293.3	ENSG00000039068|CDH1, ENSG00000039068|+|chr16:g.68855935:TCTG>T',, ENSG00000039068|+|chr16:g.68844141:G>T',, ENSG00000039068|+|chr16:g.68845724:G>T',, ENSG00000039068|+|chr16:g.68845623:A>G',, ENSG00000039068|+|chr16:g.68847376:A>G',, ENSG00000039068|+|chr16:g.68847376:A>G']	ENSG00000039068	1	HGNC:1748	364984.847	212089.541	456426.288	359829.236	210895.207	425122.428
ELFSNLQEFAGPSGK	7	Pat_105_6.57581.57581.3	ENSG00000185432|METTL7A, ENSG00000185432|+|chr12:g.51323887:C>T',, ENSG00000185432|+|chr12:g.51323887:C>T']	ENSG00000185432	1	HGNC:24550	199762.585	179707.098	779702.242	191612.707	180857.223	736255.6109999999
GDVPSVGLEGPDVDLQGPEAK	1	Pat_105_2.59449.59449.3	ENSG00000124942|AHNAK, ENSG00000124942|-|chr11:g.62295776:T>G',, ENSG00000124942|-|chr11:g.62290365:T>C',, ENSG00000124942|-|chr11:g.62295549:C>T',, ENSG00000124942|-|chr11:g.62296271:G>A',, ENSG00000124942|-|chr11:g.62287549:C>T',, ENSG00000124942|-|chr11:g.62300583:C>T',, ENSG00000124942|-|chr11:g.62294188:T>G',, ENSG00000124942|-|chr11:g.62299055:T>C',, ENSG00000124942|-|chr11:g.62285441:A>G',…	ENSG00000124942	1	HGNC:347	13752.207	30911.55	9481.935	18110.72	28452.299	12012.813
DATNVGDEGGFAPNILENK	32	Pat_105_3.55149.55149.3	ENSG00000074800|ENO1, ENSG00000074800|-|chr1:g.8925416:C>A',, ENSG00000074800|-|chr1:g.8923371:C>T',, ENSG00000074800|-|chr1:g.8926455:T>C',, ENSG00000074800|-|chr1:g.8934964:A>T']	ENSG00000074800	1	HGNC:3350	9535542.966000002	10215283.488599997	4455561.516600001	9108733.518699998	10194186.723000001	4128463.2064999994
VDQIQEIVTGNPTVIK	8	Pat_105_6.58893.58893.3	ENSG00000140575|IQGAP1, ENSG00000140575|+|chr15:g.90986644:G>C',, ENSG00000140575|+|chr15:g.91030207:A>G',, ENSG00000140575|+|chr15:g.91035840:A>G',, ENSG00000140575|+|chr15:g.90934041:A>G',, ENSG00000140575|+|chr15:g.90934041:A>G']	ENSG00000140575	1	HGNC:6110	707717.494	549489.159	338095.113	684883.258	540074.104	324246.681
SDQSYVISFVVPNQK	1	Pat_105_6.54230.54230.3	ENSG00000068366|ACSL4	ENSG00000068366	1	HGNC:3571	73213.15	52160.277	54620.82	79536.86	51066.664000000004	54672.785
GPQITGPSLEGDLGLK	2	Pat_105_5.57020.57020.3	ENSG00000124942|AHNAK, ENSG00000124942|-|chr11:g.62295776:T>G',, ENSG00000124942|-|chr11:g.62290365:T>C',, ENSG00000124942|-|chr11:g.62295549:C>T',, ENSG00000124942|-|chr11:g.62296271:G>A',, ENSG00000124942|-|chr11:g.62287549:C>T',, ENSG00000124942|-|chr11:g.62300583:C>T',, ENSG00000124942|-|chr11:g.62294188:T>G',, ENSG00000124942|-|chr11:g.62299055:T>C',, ENSG00000124942|-|chr11:g.62285441:A>G',…	ENSG00000124942	1	HGNC:347	95784.046	121413.62	105189.56999999999	99315.78	135362.347	102667.82800000001
EILSSPPNDAVGELEQQLK	1	Pat_105_3.65352.65352.3	ENSG00000134709|HOOK1, ENSG00000134709|+|chr1:g.60330329:A>AAGCTC',, ENSG00000134709|+|chr1:g.60324168:G>T',, ENSG00000134709|+|chr1:g.60324693:C>T',, ENSG00000134709|+|chr1:g.60338491:A>T',, ENSG00000134709|+|chr1:g.60314145:A>T',, ENSG00000134709|+|chr1:g.60314145:A>T']	ENSG00000134709	1	HGNC:19884	32186.352000000003	26679.97	37604.805	35395.17	24172.178	34074.195
EIESEIDSEEELINK	2	Pat_105_1.59099.59099.3	ENSG00000076003|MCM6, ENSG00000076003|-|chr2:g.136615471:A>G',, ENSG00000076003|-|chr2:g.136614338:C>T',, ENSG00000076003|-|chr2:g.136620310:C>T']	ENSG00000076003	1	HGNC:6949	85599.61	48391.032999999996	35151.916	79064.299	43910.422	40076.864
LYPIANGNNQSPVDIK	13	Pat_105_6.51143.51143.3	ENSG00000133742|CA1, ENSG00000133742|-|chr8:g.86240836:GGTT>G',, ENSG00000133742|-|chr8:g.86240836:GGTT>G']	ENSG00000133742	1	HGNC:1368	1977793.0590000001	630678.0869999999	859766.5029999999	1915415.7999999998	655628.46	808870.146
DPYTGQSVSLFQALK	14	Pat_105_7.60780.60780.3	ENSG00000178209|PLEC, ENSG00000178209|-|chr8:g.145008183:C>T',, ENSG00000178209|-|chr8:g.144995759:G>A',, ENSG00000178209|-|chr8:g.145016667:C>T',, ENSG00000178209|-|chr8:g.144994888:G>A',, ENSG00000178209|-|chr8:g.144996236:C>G',, ENSG00000178209|-|chr8:g.145010020:G>A',, ENSG00000178209|-|chr8:g.144996968:C>T',, ENSG00000178209|-|chr8:g.144990901:C>T',, ENSG00000178209|-|chr8:g.145001648:C>T',,…	ENSG00000178209	1	HGNC:9069	2063531.9150000003	1550632.744	828125.2267000001	1841600.219	1470735.7000000002	734416.4685
TSTASGLLLWQGVEVGEAGQGK	1	Pat_105_6.58385.58385.3	ENSG00000142798|HSPG2, ENSG00000142798|-|chr1:g.22198768:C>T',, ENSG00000142798|-|chr1:g.22159871:A>G',, ENSG00000142798|-|chr1:g.22173967:G>A',, ENSG00000142798|-|chr1:g.22178616:A>G',, ENSG00000142798|-|chr1:g.22191402:G>C',, ENSG00000142798|-|chr1:g.22201203:G>C',, ENSG00000142798|-|chr1:g.22175254:G>C',, ENSG00000142798|-|chr1:g.22178110:C>T',, ENSG00000142798|-|chr1:g.22149941:G>C',, ENSG000…	ENSG00000142798	1	HGNC:5273	17784.468999999997	28989.58	24954.195	16421.027	25188.236	22201.271
APLNVQFNSPLPGDAVK	13	Pat_105_7.59245.59245.3	ENSG00000136068|FLNB, ENSG00000136068|+|chr3:g.58138487:GT>G',, ENSG00000136068|+|chr3:g.58134543:G>A',, ENSG00000136068|+|chr3:g.58062899:C>G',, ENSG00000136068|+|chr3:g.58121746:A>G',, ENSG00000136068|+|chr3:g.58089697:G>T',, ENSG00000136068|+|chr3:g.58095423:G>T',, ENSG00000136068|+|chr3:g.58095424:A>T',, ENSG00000136068|+|chr3:g.58127630:G>T',, ENSG00000136068|+|chr3:g.58128446:A>G',, ENSG000…	ENSG00000136068	1	HGNC:3755	2479349.645	2987079.6089999992	2049466.3860000002	2370762.9409999996	3035497.6	1869219.25
LLDPEDVDVPQPDEK	18	Pat_105_1.61738.61738.3	ENSG00000178209|PLEC, ENSG00000178209|-|chr8:g.145008183:C>T',, ENSG00000178209|-|chr8:g.144995759:G>A',, ENSG00000178209|-|chr8:g.145016667:C>T',, ENSG00000178209|-|chr8:g.144994888:G>A',, ENSG00000178209|-|chr8:g.144996236:C>G',, ENSG00000178209|-|chr8:g.145010020:G>A',, ENSG00000178209|-|chr8:g.144996968:C>T',, ENSG00000178209|-|chr8:g.144990901:C>T',, ENSG00000178209|-|chr8:g.145001648:C>T',,…	ENSG00000178209	1	HGNC:9069	563664.2867999999	478271.31039999996	451151.85280000005	556642.9135999999	510141.8486	413288.77910000004
VNEASGDGDGEDAVVILEK	6	Pat_105_1.57704.57704.3	ENSG00000110063|DCPS	ENSG00000110063	1	HGNC:29812	138897.2453	101946.87199999999	92292.7833	144255.4475	103444.5434	95152.0474
LQVTNVLSQPLTQATVK	2	Pat_105_7.65156.65156.3	ENSG00000118705|RPN2, ENSG00000118705|+|chr20:g.35812678:C>A',, ENSG00000118705|+|chr20:g.35812678:C>A']	ENSG00000118705	1	HGNC:10382	2427709.104	976127.04	2378858.264	2381419.752	1033334.37	2250096.8230000003
AGQNSFSLELVVAAK	1	Pat_105_6.57600.57600.3	ENSG00000129116|PALLD, ENSG00000129116|+|chr4:g.169433356:T>C',, ENSG00000129116|+|chr4:g.169589396:G>C',, ENSG00000129116|+|chr4:g.169589396:G>C']	ENSG00000129116	1	HGNC:17068	31621.22	34828.023	36031.75	31868.682	34696.043	35743.543
DAGEGLLAVQITDPEGK	6	Pat_105_3.56643.56643.3	ENSG00000196924|FLNA, ENSG00000196924|-|chrX:g.153581155:C>T',, ENSG00000196924|-|chrX:g.153590917:G>C',, ENSG00000196924|-|chrX:g.153590917:G>C']	ENSG00000196924	1	HGNC:3754	126923.79400000001	354430.07200000004	252820.602	142955.049	351836.92100000003	248880.8876
LAEGEQILSGGVFNK	1	Pat_105_5.59904.59904.3	ENSG00000004897|CDC27, ENSG00000004897|-|chr17:g.45232052:C>T',, ENSG00000004897|-|chr17:g.45232052:C>T']	ENSG00000004897	1	HGNC:1728	56087.51	30501.13	33819.914	52488.844000000005	34653	31987.9
VAGALAEAGVGLEEIAK	3	Pat_105_4.64209.64209.3	ENSG00000149476|TKFC, ENSG00000149476|+|chr11:g.61110307:C>T',, ENSG00000149476|+|chr11:g.61106771:A>C',, ENSG00000149476|+|chr11:g.61106771:A>C']	ENSG00000149476	1	HGNC:24552	307794.3	198155.87	324190.36	313751.36	213471.425	322780.66000000003
VSLDVNHFAPDELTVK	35	Pat_105_7.59984.59984.3	ENSG00000106211|HSPB1	ENSG00000106211	1	HGNC:5246	3353862.7909999993	11575495.154	4753541.630000001	3166373.2909999997	12084207.069999997	4508035.655
SPGELAWDAAEEAEVPGVK	11	Pat_105_3.60735.60735.3	ENSG00000159212|CLIC6, ENSG00000159212|+|chr21:g.36079627:T>C',, ENSG00000159212|+|chr21:g.36079653:G>A',, ENSG00000159212|+|chr21:g.36079653:G>A']	ENSG00000159212	1	HGNC:2065	141119.38970000003	148823.1873	749615.125	167250.40209999998	159787.31680000003	727477.7035000001
GSYGDLGGPIITTQVTIPK	11	Pat_105_6.56832.56832.3	ENSG00000165119|HNRNPK, ENSG00000165119|-|chr9:g.86585827:C>T',, ENSG00000165119|-|chr9:g.86587881:G>T',, ENSG00000165119|-|chr9:g.86587881:G>T']	ENSG00000165119	1	HGNC:5044	3177685.268	1010143.9260000001	1869149.1630000002	2938874.205	1059373.043	1729128.1809999999
STGFTNLGAEGSVFPK	2	Pat_105_6.51748.51748.3	ENSG00000173702|MUC13, ENSG00000173702|-|chr3:g.124632055:C>A',, ENSG00000173702|-|chr3:g.124627024:T>G']	ENSG00000173702	1	HGNC:7511	442330.25	172057.63	201064.22999999998	419296.18	163813.50400000002	177250.76
EEVVTVETWQEGSLK	10	Pat_105_2.56635.56635.3	ENSG00000084207|GSTP1	ENSG00000084207	1	HGNC:4638	1334531.3599999999	1241205.3790000002	766728.187	1352646.8039999998	1274927.64	753510.046
TITAEVLAIDEYTGK	11	Pat_105_4.58638.58638.3	ENSG00000134757|DSG3, ENSG00000134757|+|chr18:g.29049247:C>T',, ENSG00000134757|+|chr18:g.29055831:G>C',, ENSG00000134757|+|chr18:g.29056170:C>T',, ENSG00000134757|+|chr18:g.29052728:G>T']	ENSG00000134757	1	HGNC:3050	490595.17	1179568.3759999997	1223596.858	500535.039	1241411.652	1163993.1150000002
VHQYFNVELIQPGAVK	12	Pat_105_7.62163.62163.4	ENSG00000125730|C3, ENSG00000125730|-|chr19:g.6697558:C>A',, ENSG00000125730|-|chr19:g.6707931:C>T',, ENSG00000125730|-|chr19:g.6697682:C>T']	ENSG00000125730	1	HGNC:1318	728908.8280000001	637185.833	487272.99000000005	699119.25	641976.604	469646.2839999999
LAPITSDPTEATAVGAVEASFK	38	Pat_105_6.63022.63022.3	ENSG00000067225|PKM	ENSG00000067225	1	HGNC:9021	11829742.920000002	6245124.498	5654658.538000001	11209756.008000001	6440031.428	5207811.015999999
TSSAETPTIPLGSAVEAIK	8	Pat_105_4.57838.57838.3	ENSG00000132305|IMMT, ENSG00000132305|-|chr2:g.86378436:G>A',, ENSG00000132305|-|chr2:g.86374875:G>A',, ENSG00000132305|-|chr2:g.86400824:G>A',, ENSG00000132305|-|chr2:g.86408458:C>T',, ENSG00000132305|-|chr2:g.86408458:C>T']	ENSG00000132305	1	HGNC:6047	334608.096	226347.45100000003	778175.628	339991.03299999994	234466.483	722150.337
EALLGVQEDVDEYVK	3	Pat_105_3.59535.59535.3	ENSG00000117906|RCN2	ENSG00000117906	1	HGNC:9935	102222.227	49629.05	68368.565	105445.98800000001	49225.735	65146.778000000006
AAESLADPTEYENLFPGLK	6	Pat_105_5.65101.65101.3	ENSG00000184432|COPB2, ENSG00000184432|-|chr3:g.139094399:C>T',, ENSG00000184432|-|chr3:g.139092641:C>T',, ENSG00000184432|-|chr3:g.139092641:C>T']	ENSG00000184432	1	HGNC:2232	214498.05800000002	148963.3934	313599.35099999997	229144.74899999998	144627.126	300479.61
IDVTAPDVSIEEPEGK	11	Pat_105_3.53331.53331.3	ENSG00000124942|AHNAK, ENSG00000124942|-|chr11:g.62295776:T>G',, ENSG00000124942|-|chr11:g.62290365:T>C',, ENSG00000124942|-|chr11:g.62295549:C>T',, ENSG00000124942|-|chr11:g.62296271:G>A',, ENSG00000124942|-|chr11:g.62287549:C>T',, ENSG00000124942|-|chr11:g.62300583:C>T',, ENSG00000124942|-|chr11:g.62294188:T>G',, ENSG00000124942|-|chr11:g.62299055:T>C',, ENSG00000124942|-|chr11:g.62285441:A>G',…	ENSG00000124942	1	HGNC:347	327120.47539999994	564035.546	551818.179	375485.24049999996	604051.2683	566363.1840000001
VLPEFDTPGHTLSWGK	1	Pat_105_6.55773.55773.3	ENSG00000049860|HEXB, ENSG00000049860|+|chr5:g.73985215:A>G',, ENSG00000049860|+|chr5:g.73989526:C>T']	ENSG00000049860	1	HGNC:4879	70448.4	56262.09	69734.59	69253.36	56539.797	68147.984
VGDITILVNNAAVVHGK	1	Pat_105_7.58975.58975.3	ENSG00000162496|DHRS3	ENSG00000162496	1	HGNC:17693	42943.8	26156.767999999996	41443.668	44510.402	24740.343999999997	37462.76
TSLATILDGGEENLEK	3	Pat_105_3.59408.59408.3	ENSG00000101158|NELFCD, ENSG00000101158|+|chr20:g.57567059:CTT>C',, ENSG00000101158|+|chr20:g.57566055:A>T',, ENSG00000101158|+|chr20:g.57561865:A>G',, ENSG00000101158|+|chr20:g.57561865:A>G']	ENSG00000101158	1	HGNC:15934	110224.22099999999	77565.739	77162.399	115882.04999999999	72536.03	86169.90400000001
YDGQVAVFGSDLQEK	6	Pat_105_3.51347.51347.3	ENSG00000130985|UBA1, ENSG00000130985|+|chrX:g.47063064:G>A',, ENSG00000130985|+|chrX:g.47063064:G>A']	ENSG00000130985	1	HGNC:12469	2976689.7100000004	1297796.2859999998	1665701.297	2857118.8099999996	1343600.06	1526517.7340000002
TILATGELGTLTNVYK	5	Pat_105_7.62630.62630.3	ENSG00000023697|DERA	ENSG00000023697	1	HGNC:24269	427285.91099999996	345921.92	345655.742	413050.709	346781.222	321676.526
GANVIAGVWLEEAGQK	3	Pat_105_6.58971.58971.3	ENSG00000178209|PLEC, ENSG00000178209|-|chr8:g.145008183:C>T',, ENSG00000178209|-|chr8:g.144995759:G>A',, ENSG00000178209|-|chr8:g.145016667:C>T',, ENSG00000178209|-|chr8:g.144996236:C>G',, ENSG00000178209|-|chr8:g.145010020:G>A',, ENSG00000178209|-|chr8:g.144996968:C>T',, ENSG00000178209|-|chr8:g.144990901:C>T',, ENSG00000178209|-|chr8:g.145001648:C>T',, ENSG00000178209|-|chr8:g.145007187:G>A',,…	ENSG00000178209	1	HGNC:9069	134572.28	96405.548	106125.841	131056.957	111102.82299999999	100107.449
AFVAIGDYNGHVGLGVK	24	Pat_105_7.61427.61427.3	ENSG00000140988|RPS2	ENSG00000140988	1	HGNC:10404	2805729.372999999	1767823.1890000002	2159006.765	2757455.468999999	1799845.2779999997	2007658.2369999995
VDTNAPDLSLEGPEGK	9	Pat_105_1.51353.51353.3	ENSG00000124942|AHNAK, ENSG00000124942|-|chr11:g.62295776:T>G',, ENSG00000124942|-|chr11:g.62290365:T>C',, ENSG00000124942|-|chr11:g.62295549:C>T',, ENSG00000124942|-|chr11:g.62296271:G>A',, ENSG00000124942|-|chr11:g.62287549:C>T',, ENSG00000124942|-|chr11:g.62300583:C>T',, ENSG00000124942|-|chr11:g.62294188:T>G',, ENSG00000124942|-|chr11:g.62299055:T>C',, ENSG00000124942|-|chr11:g.62285441:A>G',…	ENSG00000124942	1	HGNC:347	319358.7509	464166.7297	470156.7166	327953.44036	470264.5213999999	459344.387
AVLDVFEEGTEASAATAVK	9	Pat_105_4.60471.60471.3	ENSG00000196136|SERPINA3, ENSG00000196136|+|chr14:g.95081328:G>A',, ENSG00000196136|+|chr14:g.95085616:T>C',, ENSG00000196136|+|chr14:g.95085616:T>C']	ENSG00000196136	1	HGNC:16	666718.463	626748.5349999999	759323.729	648404.9400000001	638789.387	727311.2620000001
NPFGNAGLLLGEAGK	10	Pat_105_7.60522.60522.3	ENSG00000072778|ACADVL	ENSG00000072778	1	HGNC:92	447884.32800000004	479304.1020000001	1052671.267	431388.702	452730.67300000007	983624.905
DDPLTNLNTAFDVAEK	12	Pat_105_4.59879.59879.3	ENSG00000072110|ACTN1, ENSG00000072110|-|chr14:g.69387818:C>T',, ENSG00000072110|-|chr14:g.69387818:C>T']	ENSG00000072110	1	HGNC:163	501315.837	799512.3213000002	938366.3790000002	631312.985	836760.8113000001	857927.7802999999
DGTVTAGNASGVADGAGAVIIASEDAVK	6	Pat_105_3.58575.58575.3	ENSG00000167315|ACAA2	ENSG00000167315	1	HGNC:83	120761.48520000001	142624.719	227537.9463	132642.3695	151228.3181	232320.2704
TQIAPGSQTVLGIGPGPADLIDK	2	Pat_105_6.62179.62179.3	ENSG00000141378|PTRH2, ENSG00000141378|-|chr17:g.57775125:C>T',, ENSG00000141378|-|chr17:g.57775135:G>T',, ENSG00000141378|-|chr17:g.57775135:G>T']	ENSG00000141378	1	HGNC:24265	311883.28	478033.202	594851.6449999999	333424.68799999997	549433.677	580788.739
AGYFGDPLAPNPADK	2	Pat_105_5.52350.52350.3	ENSG00000058085|LAMC2, ENSG00000058085|+|chr1:g.183192398:G>A',, ENSG00000058085|+|chr1:g.183184702:G>A',, ENSG00000058085|+|chr1:g.183187574:G>C',, ENSG00000058085|+|chr1:g.183201873:A>T',, ENSG00000058085|+|chr1:g.183177054:G>A',, ENSG00000058085|+|chr1:g.183191250:C>T',, ENSG00000058085|+|chr1:g.183191250:C>T']	ENSG00000058085	1	HGNC:6493	146676.446	135598.57499999998	75289.957	146505.52	118670.548	82131.863
DISEASVFDAYVLPK	21	Pat_105_4.61362.61362.3	ENSG00000197728|RPS26	ENSG00000197728	1	HGNC:10414	1551890.6106	976203.3065	1420846.5820000004	1441398.2055000002	1002940.8550000001	1296791.6845000002
QSGEAFVELGSEDDVK	16	Pat_105_2.51702.51702.3	ENSG00000169813|HNRNPF, ENSG00000169813|-|chr10:g.43882144:C>G',, ENSG00000169813|-|chr10:g.43882144:C>G']	ENSG00000169813	1	HGNC:5039	1079485.6103	350043.09036000003	329761.73313999997	1059953.7939	378725.17587	331257.51284000004
FGVPVIADGGIQNVGHIAK	5	Pat_105_7.60181.60181.3	ENSG00000178035|IMPDH2, ENSG00000178035|-|chr3:g.49064124:A>C',, ENSG00000178035|-|chr3:g.49061819:G>T',, ENSG00000178035|-|chr3:g.49061819:G>T']	ENSG00000178035	1	HGNC:6053	1705347.4300000002	2609064.5480000004	908364.611	1662962.315	2735085.834	849631.371
LGGLTQAPGNPVLAVQINQDK	7	Pat_105_7.62388.62388.3	ENSG00000063244|U2AF2, ENSG00000063244|+|chr19:g.56180855:A>G',, ENSG00000063244|+|chr19:g.56180829:C>A',, ENSG00000063244|+|chr19:g.56180084:G>A',, ENSG00000063244|+|chr19:g.56180084:G>A']	ENSG00000063244	1	HGNC:23156	1281057.8390000002	674392.77	752392.994	1286449.73	676858.204	704170.1400000001
GVNLPGAAVDLPAVSEK	11	Pat_105_4.57120.57120.3	ENSG00000067225|PKM, ENSG00000067225|-|chr15:g.72499530:CAAGG>C',, ENSG00000067225|-|chr15:g.72499530:CAAGG>C']	ENSG00000067225	1	HGNC:9021	1590536.8960000002	1112773.686	527952.943	1428379.5550000002	1109269.886	508096.78800000006
ETNLDSLPLVDTHSK	16	Pat_105_3.50547.50547.3	ENSG00000026025|VIM, ENSG00000026025|+|chr10:g.17271887:G>A',, ENSG00000026025|+|chr10:g.17271555:G>A',, ENSG00000026025|+|chr10:g.17277329:G>T',, ENSG00000026025|+|chr10:g.17277329:G>T']	ENSG00000026025	1	HGNC:12692	2744500.1523	6343974.351999999	3275259.4910000004	2774787.123	6674583.117000001	3107738.4150000005
NPYYGGESASITPLEDLYK	7	Pat_105_4.55040.55040.4	ENSG00000057608|GDI2, ENSG00000057608|-|chr10:g.5827857:A>G',, ENSG00000057608|-|chr10:g.5808593:C>T',, ENSG00000057608|-|chr10:g.5808593:C>T']	ENSG00000057608	1	HGNC:4227	1055578.327	857790.7179999999	690969.156	1030753.6499999999	853213.146	634087.979
NPNAVLTLVDDNLAPEYQK	7	Pat_105_4.64551.64551.3	ENSG00000145703|IQGAP2, ENSG00000145703|+|chr5:g.75979036:TTTCTTG>T',, ENSG00000145703|+|chr5:g.75969794:T>C',, ENSG00000145703|+|chr5:g.75858325:C>T',, ENSG00000145703|+|chr5:g.75858325:C>T']	ENSG00000145703	1	HGNC:6111	369303.054	409683.02400000003	1092061.767	393251.331	407788.50399999996	1027685.1160000002
DVAPQAPVHFLVIPK	7	Pat_105_6.57415.57415.3	ENSG00000137133|HINT2, ENSG00000137133|-|chr9:g.35814896:C>A']	ENSG00000137133	1	HGNC:18344	627653.924	475948.411	816791.3350000001	629172.907	444405.62999999995	716366.3080000001
NDLGVGYLLIGDNDNAK	2	Pat_105_4.57825.57825.3	ENSG00000198363|ASPH, ENSG00000198363|-|chr8:g.62430151:G>A',, ENSG00000198363|-|chr8:g.62563651:G>C',, ENSG00000198363|-|chr8:g.62596747:T>C',, ENSG00000198363|-|chr8:g.62596747:T>C']	ENSG00000198363	1	HGNC:757	91116.80799999999	74965.50399999999	63324.532	90988.182	73259.918	60307.23
GLPLVDDGGWNTVPISK	2	Pat_105_6.60959.60959.3	ENSG00000114867|EIF4G1, ENSG00000114867|+|chr3:g.184045421:C>CT',, ENSG00000114867|+|chr3:g.184038716:C>T',, ENSG00000114867|+|chr3:g.184045074:G>A',, ENSG00000114867|+|chr3:g.184040362:C>T',, ENSG00000114867|+|chr3:g.184040362:C>T']	ENSG00000114867	1	HGNC:3296	130473.23999999999	82261.745	67276.09	124595.257	91379.74600000001	66608.327
QGLLPLTFADPADYNK	13	Pat_105_6.62877.62877.3	ENSG00000100412|ACO2, ENSG00000100412|+|chr22:g.41914559:G>A',, ENSG00000100412|+|chr22:g.41924576:G>A',, ENSG00000100412|+|chr22:g.41924576:G>A']	ENSG00000100412	1	HGNC:118	1156718.689	756443.5390000001	3241069.3189999997	1076147.036	823490.454	2949880.08
THTQDAVPLTLGQEFSGYVQQVK	15	Pat_105_6.58143.58143.4	ENSG00000091483|FH, ENSG00000091483|-|chr1:g.241680615:G>T']	ENSG00000091483	1	HGNC:3700	286077.07899999997	257809.4567	449971.27400000003	291336.5395	252228.98200000002	437657.99700000003
EAQAVPATLPELEATK	4	Pat_105_3.53352.53352.3	ENSG00000178209|PLEC, ENSG00000178209|-|chr8:g.145008183:C>T',, ENSG00000178209|-|chr8:g.144995759:G>A',, ENSG00000178209|-|chr8:g.145016667:C>T',, ENSG00000178209|-|chr8:g.144994888:G>A',, ENSG00000178209|-|chr8:g.144996236:C>G',, ENSG00000178209|-|chr8:g.145010020:G>A',, ENSG00000178209|-|chr8:g.144996968:C>T',, ENSG00000178209|-|chr8:g.144990901:C>T',, ENSG00000178209|-|chr8:g.145001648:C>T',,…	ENSG00000178209	1	HGNC:9069	480343.172	446339.684	263817.422	481508.47000000003	487763.42	252958.86700000003
NVFIAQNVASLQELGGSEK	1	Pat_105_6.58316.58316.3	ENSG00000127481|UBR4, ENSG00000127481|-|chr1:g.19468252:G>GTCA',, ENSG00000127481|-|chr1:g.19473466:T>A',, ENSG00000127481|-|chr1:g.19420569:G>T',, ENSG00000127481|-|chr1:g.19420516:A>G',, ENSG00000127481|-|chr1:g.19536721:C>G',, ENSG00000127481|-|chr1:g.19511756:C>A',, ENSG00000127481|-|chr1:g.19470545:C>T',, ENSG00000127481|-|chr1:g.19499679:C>T',, ENSG00000127481|-|chr1:g.19478202:C>T',, ENSG0…	ENSG00000127481	1	HGNC:30313	50693.14	29404.346	39301.656	47029.9	30465.111	34797.45
VQANLGAPDINIEGLDAK	4	Pat_105_4.57280.57280.3	ENSG00000124942|AHNAK, ENSG00000124942|-|chr11:g.62295776:T>G',, ENSG00000124942|-|chr11:g.62290365:T>C',, ENSG00000124942|-|chr11:g.62295549:C>T',, ENSG00000124942|-|chr11:g.62296271:G>A',, ENSG00000124942|-|chr11:g.62287549:C>T',, ENSG00000124942|-|chr11:g.62300583:C>T',, ENSG00000124942|-|chr11:g.62294188:T>G',, ENSG00000124942|-|chr11:g.62299055:T>C',, ENSG00000124942|-|chr11:g.62285441:A>G',…	ENSG00000124942	1	HGNC:347	139883.07200000001	213299.29599999997	214637.7	138385.169	221417.778	197918.788
TSESGELHGLTTEEEFVEGIYK	2	Pat_105_3.60930.60930.3	ENSG00000118271|TTR, ENSG00000118271|+|chr18:g.29172865:G>A']	ENSG00000118271	1	HGNC:12405	14258.993499999999	22017.6193	20700.8216	19871.458000000002	25311.0349	20820.605
VDIEAPDVSLEGPEGK	11	Pat_105_3.54844.54844.3	ENSG00000124942|AHNAK, ENSG00000124942|-|chr11:g.62295776:T>G',, ENSG00000124942|-|chr11:g.62290365:T>C',, ENSG00000124942|-|chr11:g.62295549:C>T',, ENSG00000124942|-|chr11:g.62296271:G>A',, ENSG00000124942|-|chr11:g.62287549:C>T',, ENSG00000124942|-|chr11:g.62300583:C>T',, ENSG00000124942|-|chr11:g.62294188:T>G',, ENSG00000124942|-|chr11:g.62299055:T>C',, ENSG00000124942|-|chr11:g.62285441:A>G',…	ENSG00000124942	1	HGNC:347	916810.6966000001	899296.6962	970411.4497	872161.5186000001	957256.9203000001	912032.4000000003
SDPVTLNVLYGPDVPTISPSK	3	Pat_105_5.63493.63493.4	ENSG00000086548|CEACAM6	ENSG00000086548	1	HGNC:1818	84833.37	43618.195999999996	32146.6066	82174.345	41917.407999999996	31488.1775
ISVTQPDSIVGIVAVDK	3	Pat_105_6.61829.61829.3	ENSG00000156535|CD109, ENSG00000156535|+|chr6:g.74497009:A>G',, ENSG00000156535|+|chr6:g.74497152:G>A',, ENSG00000156535|+|chr6:g.74440068:T>C',, ENSG00000156535|+|chr6:g.74477849:T>G',, ENSG00000156535|+|chr6:g.74473343:G>A',, ENSG00000156535|+|chr6:g.74440236:G>A',, ENSG00000156535|+|chr6:g.74476710:C>T',, ENSG00000156535|+|chr6:g.74476710:C>T']	ENSG00000156535	1	HGNC:21685	84340.85800000001	194127.234	124124.33600000001	85669.615	180639.123	119916.528
NQDLAPNSAEQASILSLVTK	10	Pat_105_6.60974.60974.3	ENSG00000143621|ILF2, ENSG00000143621|-|chr1:g.153634895:C>G']	ENSG00000143621	1	HGNC:6037	928423.1160000002	691959.27	438806.12799999997	949305.3489999999	689105.863	418574.35000000003
FQPQSPDFLDITNPK	2	Pat_105_5.60910.60910.3	ENSG00000070010|UFD1, ENSG00000070010|-|chr22:g.19438236:G>T',, ENSG00000070010|-|chr22:g.19438258:C>T',, ENSG00000070010|-|chr22:g.19438258:C>T']	ENSG00000070010	1	HGNC:12520	66095.914	41325.363	49442.453	65349.965	43476.015999999996	44108.97
SYPGSQLDILIDQGK	1	Pat_105_4.56242.56242.3	ENSG00000139684|ESD, ENSG00000139684|-|chr13:g.47358389:G>C',, ENSG00000139684|-|chr13:g.47358464:T>G',, ENSG00000139684|-|chr13:g.47358464:T>G']	ENSG00000139684	1	HGNC:3465	21919.781000000003	23643.147999999997	20191.084	20156.71	24134.53	18103.781000000003
FTASAGIQVVGDDLTVTNPK	34	Pat_105_6.57387.57387.3	ENSG00000074800|ENO1, ENSG00000074800|-|chr1:g.8925416:C>A',, ENSG00000074800|-|chr1:g.8923371:C>T',, ENSG00000074800|-|chr1:g.8926455:T>C',, ENSG00000074800|-|chr1:g.8934964:A>T']	ENSG00000074800	1	HGNC:3350	3072781.2	2777636.116	2590505.3909999994	2985064.2679999997	2791388.37	2504806.0295
EYGGLDVLVNNAGIAFK	3	Pat_105_6.63886.63886.3	ENSG00000159228|CBR1, ENSG00000159228|+|chr21:g.37444776:G>A',, ENSG00000159228|+|chr21:g.37443436:C>A']	ENSG00000159228	1	HGNC:1548	1189131.44	1323645.47	880475.216	1173478.69	1365739.54	850391.9550000001
VGDAIPAVEVFEGEPGNK	24	Pat_105_3.60227.60227.3	ENSG00000126432|PRDX5, ENSG00000126432|+|chr11:g.64088254:C>T']	ENSG00000126432	1	HGNC:9355	1093371.3748	960119.2848000001	4415007.0479999995	1084394.743	1003439.9800000001	4131822.439
IDQYQGADAVGLEEK	6	Pat_105_2.48271.48271.3	ENSG00000091164|TXNL1	ENSG00000091164	1	HGNC:12436	219999.042	227725.853	292061.66	222314.951	223823.82499999998	288894.68999999994
YILGNPLTPGVTQGPQIDK	8	Pat_105_7.61380.61380.3	ENSG00000165092|ALDH1A1, ENSG00000165092|-|chr9:g.75540464:ACTGTGT>A',, ENSG00000165092|-|chr9:g.75524651:T>A']	ENSG00000165092	1	HGNC:402	378760.8180000001	279693.82499999995	548796.2860000001	378780.07800000004	280312.25800000003	527794.8330000001
TFVNITPAEVGVLVGK	11	Pat_105_7.68359.68359.3	ENSG00000108518|PFN1	ENSG00000108518	1	HGNC:8881	15713038.684	12858229.128999999	11743455.81	15167475.76	12793514.544	11077806.903
VVLHPNYSQVDIGLIK	4	Pat_105_7.64941.64941.3	ENSG00000257017|HP, ENSG00000257017|+|chr16:g.72094130:G>A',, ENSG00000257017|+|chr16:g.72094167:C>T',, ENSG00000257017|+|chr16:g.72094167:C>T']	ENSG00000257017	1	HGNC:5141	154904.85100000002	145827.423	149773.146	147939.13	152765.712	140518.054
IQQLNSNFSQLLEEK	3	Pat_105_6.61449.61449.3	ENSG00000173230|GOLGB1, ENSG00000173230|-|chr3:g.121415610:G>A',, ENSG00000173230|-|chr3:g.121417065:C>T',, ENSG00000173230|-|chr3:g.121414777:T>G',, ENSG00000173230|-|chr3:g.121410302:C>A',, ENSG00000173230|-|chr3:g.121433775:A>G',, ENSG00000173230|-|chr3:g.121416273:G>C',, ENSG00000173230|-|chr3:g.121416798:G>A',, ENSG00000173230|-|chr3:g.121415105:T>G',, ENSG00000173230|-|chr3:g.121410361:G>A'…	ENSG00000173230	1	HGNC:4429	208805.876	117769.636	181462.79600000003	193897.454	117617.93600000002	172392.177
SEALGVGEVALPGQGGLPK	4	Pat_105_5.57395.57395.3	ENSG00000071282|LMCD1, ENSG00000071282|+|chr3:g.8590327:G>A',, ENSG00000071282|+|chr3:g.8556671:T>G',, ENSG00000071282|+|chr3:g.8609234:A>T',, ENSG00000071282|+|chr3:g.8607308:G>A',, ENSG00000071282|+|chr3:g.8607308:G>A']	ENSG00000071282	1	HGNC:6633	194239.74	170135.146	149816.944	188765.195	174934.15899999999	141846.572
QLQLSDPQTVAGAFGYFQQDTK	1	Pat_105_6.62018.62018.3	ENSG00000176454|LPCAT4, ENSG00000176454|-|chr15:g.34657304:G>A']	ENSG00000176454	1	HGNC:30059	11181.116000000002	10399.364	9738.838	13160.3955	10616.518999999998	11575.513
FLPGYVGGIQEGAVTPAGVVNK	2	Pat_105_7.65566.65566.3	ENSG00000172893|DHCR7, ENSG00000172893|-|chr11:g.71150116:T>C',, ENSG00000172893|-|chr11:g.71150116:T>C']	ENSG00000172893	1	HGNC:2860	117228.561	43993.39	59882.248	117895.687	40834.56	59679.978
ANNSTYGLAAAVFTK	3	Pat_105_7.51884.51884.3	ENSG00000111275|ALDH2, ENSG00000111275|+|chr12:g.112223141:A>G',, ENSG00000111275|+|chr12:g.112221062:G>A',, ENSG00000111275|+|chr12:g.112227712:G>A',, ENSG00000111275|+|chr12:g.112227712:G>A']	ENSG00000111275	1	HGNC:404	385388.636	278779.99799999996	591445.033	356416.397	261494.917	534573.5850000001
ITQTAEGLDPENYLSIK	5	Pat_105_5.60573.60573.3	ENSG00000087303|NID2, ENSG00000087303|-|chr14:g.52526930:A>C',, ENSG00000087303|-|chr14:g.52520386:C>T',, ENSG00000087303|-|chr14:g.52520996:C>T',, ENSG00000087303|-|chr14:g.52534664:C>T',, ENSG00000087303|-|chr14:g.52520983:G>A',, ENSG00000087303|-|chr14:g.52535628:C>T',, ENSG00000087303|-|chr14:g.52481918:C>T',, ENSG00000087303|-|chr14:g.52472538:C>G',, ENSG00000087303|-|chr14:g.52526941:G>A',,…	ENSG00000087303	1	HGNC:13389	106830.42399999998	163658.278	140487.26	114208.20999999999	155022.293	130183.93000000001
VSEGGPAEIAGLQIGDK	3	Pat_105_4.52336.52336.3	ENSG00000213977|TAX1BP3, ENSG00000213977|-|chr17:g.3567137:G>C',, ENSG00000213977|-|chr17:g.3567980:G>A']	ENSG00000213977	1	HGNC:30684	465832.903	323650.695	388836.103	435842.28	322323.97	346860.695
AGPVVTDNGNFILDWK	1	Pat_105_6.60638.60638.3	ENSG00000153574|RPIA, ENSG00000153574|+|chr2:g.89037575:G>A',, ENSG00000153574|+|chr2:g.89049530:G>A']	ENSG00000153574	1	HGNC:10297	46410.555	18209.408	41825.11	42838.72	23237.477000000003	40569.92
SSDFLESAELDSGGFGK	1	Pat_105_3.55312.55312.3	ENSG00000137275|RIPK1, ENSG00000137275|+|chr6:g.3106181:G>T',, ENSG00000137275|+|chr6:g.3106181:G>T']	ENSG00000137275	1	HGNC:10019	88531.76	70067.92	65193.703	88693.49	61010.523	70014.48
LDAGNQLALIEELHK	1	Pat_105_4.57952.57952.3	ENSG00000089154|GCN1, ENSG00000089154|-|chr12:g.120594775:G>A',, ENSG00000089154|-|chr12:g.120567282:G>A',, ENSG00000089154|-|chr12:g.120611630:A>G',, ENSG00000089154|-|chr12:g.120602295:A>G',, ENSG00000089154|-|chr12:g.120584909:G>A',, ENSG00000089154|-|chr12:g.120593217:C>G',, ENSG00000089154|-|chr12:g.120583116:G>A',, ENSG00000089154|-|chr12:g.120615349:C>T',, ENSG00000089154|-|chr12:g.1205803…	ENSG00000089154	1	HGNC:4199	38253.484	46207.655999999995	28655.564	37053.02	55071.848	34561.508
VINEPTAAALAYGLDK	6	Pat_105_5.59229.59229.3	ENSG00000113013|HSPA9, ENSG00000113013|-|chr5:g.137897475:C>T']	ENSG00000113013	1	HGNC:5244	860633.2700000001	576284.5210000001	1353084.3760000002	856029.867	616292.025	1260218.2850000001
APPAPGPASGGSGEVDELFDVK	3	Pat_105_3.58128.58128.3	ENSG00000105669|COPE, ENSG00000105669|-|chr19:g.19010756:C>T',, ENSG00000105669|-|chr19:g.19014120:C>T',, ENSG00000105669|-|chr19:g.19014120:C>T']	ENSG00000105669	1	HGNC:2234	146191.738	122991.949	184749.63000000003	167983.24	130840.81	194480.773
SDSPTGDVLLDETLK	9	Pat_105_3.53846.53846.3	ENSG00000143457|GOLPH3L	ENSG00000143457	1	HGNC:24882	370268.207	199628.13000000003	336725.735	358311.189	207871.96200000003	347621.298
IEDLSQQAQLAAAEK	5	Pat_105_4.49589.49589.3	ENSG00000196531|NACA, ENSG00000196531|-|chr12:g.57110434:C>G',, ENSG00000196531|-|chr12:g.57114203:C>T',, ENSG00000196531|-|chr12:g.57109777:G>A',, ENSG00000196531|-|chr12:g.57109777:G>A']	ENSG00000196531	1	HGNC:7629	754222.115	701523.07	516622.323	745779.4639999999	728973.361	492145.588
YEAAGTLVTLSSAPTAIK	7	Pat_105_6.55202.55202.3	ENSG00000129083|COPB1, ENSG00000129083|-|chr11:g.14515224:C>G',, ENSG00000129083|-|chr11:g.14502334:G>A',, ENSG00000129083|-|chr11:g.14501184:C>T',, ENSG00000129083|-|chr11:g.14504631:A>C',, ENSG00000129083|-|chr11:g.14496046:G>A',, ENSG00000129083|-|chr11:g.14496046:G>A']	ENSG00000129083	1	HGNC:2231	413524.3819999999	236490.47259999998	269897.435	393309.74199999997	242830.84300000002	269577.801
LLTPITTLTSEQIQK	9	Pat_105_7.67869.67869.3	ENSG00000163359|COL6A3, ENSG00000163359|-|chr2:g.238249544:GA>G',, ENSG00000163359|-|chr2:g.238275518:AC>A',, ENSG00000163359|-|chr2:g.238280477:G>A',, ENSG00000163359|-|chr2:g.238283189:G>A',, ENSG00000163359|-|chr2:g.238296320:C>T',, ENSG00000163359|-|chr2:g.238253406:C>T',, ENSG00000163359|-|chr2:g.238247734:C>G',, ENSG00000163359|-|chr2:g.238283510:C>T',, ENSG00000163359|-|chr2:g.238280852:G>…	ENSG00000163359	1	HGNC:2213	4995049.232999999	14417147.94	6713926.029999999	4729379.494000001	14549715.115999999	6190474.84
LLVFATDDGFHFAGDGK	1	Pat_105_6.62464.62464.3	ENSG00000160255|ITGB2, ENSG00000160255|-|chr21:g.46309947:C>T',, ENSG00000160255|-|chr21:g.46321533:C>A',, ENSG00000160255|-|chr21:g.46320303:C>T',, ENSG00000160255|-|chr21:g.46326929:C>T',, ENSG00000160255|-|chr21:g.46326929:C>T']	ENSG00000160255	1	HGNC:6155	29067.202999999998	33074.555	19825.943	28756.882999999998	27420.709	20043.186
VFEPNEEALGVVLHK	4	Pat_105_4.58146.58146.3	ENSG00000104980|TIMM44, ENSG00000104980|-|chr19:g.7992976:T>C',, ENSG00000104980|-|chr19:g.7992621:G>A']	ENSG00000104980	1	HGNC:17316	863940.202	618658.663	796964.936	900879.8	647149.102	750238.905
LGIYDADGDGDFDVDDAK	13	Pat_105_1.58231.58231.3	ENSG00000198363|ASPH, ENSG00000198363|-|chr8:g.62430151:G>A',, ENSG00000198363|-|chr8:g.62563651:G>C',, ENSG00000198363|-|chr8:g.62596747:T>C',, ENSG00000198363|-|chr8:g.62596747:T>C']	ENSG00000198363	1	HGNC:757	391337.508	245022.748	422303.918	388996.44599999994	248213.15600000005	397306.92400000006
EGGSIPVTLTFQEATGK	6	Pat_105_5.57228.57228.3	ENSG00000133313|CNDP2, ENSG00000133313|+|chr18:g.72176114:C>G',, ENSG00000133313|+|chr18:g.72176114:C>G']	ENSG00000133313	1	HGNC:24437	265048.009	309229.38999999996	543999.574	252882.156	326905.967	507855.62200000003
DLPPDTTLLDLQNNK	35	Pat_105_4.56222.56222.3	ENSG00000011465|DCN, ENSG00000011465|-|chr12:g.91539867:G>T',, ENSG00000011465|-|chr12:g.91572142:C>A',, ENSG00000011465|-|chr12:g.91572298:G>A',, ENSG00000011465|-|chr12:g.91572213:T>G',, ENSG00000011465|-|chr12:g.91545441:T>G',, ENSG00000011465|-|chr12:g.91545441:T>G']	ENSG00000011465	1	HGNC:2705	1890179.241	7201967.007	4749885.341999999	1941454.0559999999	7419109.835999998	4434055.686999999
TLETQSALGPALQAAFK	2	Pat_105_7.60132.60132.3	ENSG00000113615|SEC24A, ENSG00000113615|+|chr5:g.134050756:A>AT',, ENSG00000113615|+|chr5:g.133997162:C>T']	ENSG00000113615	1	HGNC:10703	109493.995	68672.984	89402.215	108978.85399999999	75681.928	88116.944
DLEADIIGDTSGHFQK	9	Pat_105_4.50303.50303.3	ENSG00000197043|ANXA6, ENSG00000197043|-|chr5:g.150498912:C>G',, ENSG00000197043|-|chr5:g.150510803:T>G',, ENSG00000197043|-|chr5:g.150518315:T>G',, ENSG00000197043|-|chr5:g.150518315:T>G']	ENSG00000197043	1	HGNC:544	1269066.217	1145248.762	953092.1730000001	1265053.3460000001	1269694.774	903043.2400000001
SLPVPQLVPETEDEK	2	Pat_105_3.58229.58229.3	ENSG00000097021|ACOT7, ENSG00000097021|-|chr1:g.6445630:G>A']	ENSG00000097021	1	HGNC:24157	149604.315	121435.76999999999	104658.974	135079.495	131022.85	101516.917
FFVADTANEALEAAK	14	Pat_105_4.58304.58304.3	ENSG00000172340|SUCLG2, ENSG00000172340|-|chr3:g.67548591:AT>A',, ENSG00000172340|-|chr3:g.67411103:C>T',, ENSG00000172340|-|chr3:g.67546245:T>C',, ENSG00000172340|-|chr3:g.67546245:T>C']	ENSG00000172340	1	HGNC:11450	662834.9530000001	591679.2493	3699061.2849999997	615883.4774	590853.395	3486164.398
LTLYDIAHTPGVAADLSHIETK	18	Pat_105_6.61756.61756.4	ENSG00000146701|MDH2, ENSG00000146701|+|chr7:g.75693709:G>A',, ENSG00000146701|+|chr7:g.75693709:G>A']	ENSG00000146701	1	HGNC:6971	3485526.1726	2754457.9760000003	8491285.5737	3487764.7954	2678663.2874	8361684.868000001
ASGPGLNTTGVPASLPVEFTIDAK	17	Pat_105_6.63598.63598.4	ENSG00000196924|FLNA, ENSG00000196924|-|chrX:g.153581155:C>T',, ENSG00000196924|-|chrX:g.153590917:G>C',, ENSG00000196924|-|chrX:g.153590917:G>C']	ENSG00000196924	1	HGNC:3754	1037227.737	2579418.405	2530966.2150000003	1033368.985	2667331.8019999997	2363420.453
VDIEGPDVNIEGPEGK	16	Pat_105_2.53374.53374.3	ENSG00000124942|AHNAK, ENSG00000124942|-|chr11:g.62295776:T>G',, ENSG00000124942|-|chr11:g.62290365:T>C',, ENSG00000124942|-|chr11:g.62295549:C>T',, ENSG00000124942|-|chr11:g.62296271:G>A',, ENSG00000124942|-|chr11:g.62287549:C>T',, ENSG00000124942|-|chr11:g.62300583:C>T',, ENSG00000124942|-|chr11:g.62294188:T>G',, ENSG00000124942|-|chr11:g.62299055:T>C',, ENSG00000124942|-|chr11:g.62285441:A>G',…	ENSG00000124942	1	HGNC:347	960748.5179999999	1066646.9035999998	894523.484	1052362.8064	1078033.7599999998	862838.8000000002
SGGEAFVLGEASGFVK	1	Pat_105_5.58204.58204.3	ENSG00000178996|SNX18, ENSG00000178996|+|chr5:g.53814338:G>C',, ENSG00000178996|+|chr5:g.53814687:C>A',, ENSG00000178996|+|chr5:g.53815286:G>A',, ENSG00000178996|+|chr5:g.53815286:G>A']	ENSG00000178996	1	HGNC:19245	41774.016	52444.227	128258.19	52940.4	54921.04	124878.53
VPVAVQGEDTVQSLTQGDGVAK	7	Pat_105_4.54352.54352.4	ENSG00000125730|C3, ENSG00000125730|-|chr19:g.6697558:C>A',, ENSG00000125730|-|chr19:g.6707931:C>T',, ENSG00000125730|-|chr19:g.6697682:C>T']	ENSG00000125730	1	HGNC:1318	463143.579	505650.637	462703.30400000006	459581.425	519852.364	437528.593
VVDLLNQAALITNDSK	1	Pat_105_7.68383.68383.3	ENSG00000125755|SYMPK, ENSG00000125755|-|chr19:g.46328521:G>C',, ENSG00000125755|-|chr19:g.46321353:G>A',, ENSG00000125755|-|chr19:g.46321294:C>T',, ENSG00000125755|-|chr19:g.46345702:C>T',, ENSG00000125755|-|chr19:g.46352077:C>A',, ENSG00000125755|-|chr19:g.46351076:G>T',, ENSG00000125755|-|chr19:g.46347363:C>A',, ENSG00000125755|-|chr19:g.46347363:C>A']	ENSG00000125755	1	HGNC:22935	345432.1	190905.14	186703.14	358727.53	189932.48	157521.7
VPSENVLGEVGSGFK	7	Pat_105_4.55074.55074.3	ENSG00000072778|ACADVL	ENSG00000072778	1	HGNC:92	1120555.712	564295.0090000001	918112.3059999999	1106231.6979999999	598312.4959999999	827309.156
FVSSSSSGAYGGGYGGVLTASDGLLAGNEK	12	Pat_105_7.59969.59969.4	ENSG00000171345|KRT19, ENSG00000171345|-|chr17:g.39681180:T>G',, ENSG00000171345|-|chr17:g.39681180:T>G']	ENSG00000171345	1	HGNC:6436	918389.853	347207.72699999996	738073.2589999998	924951.2305000001	365833.92929999996	711180.6889999999
ITNLTQQLEQASIVK	10	Pat_105_6.60699.60699.3	ENSG00000096696|DSP, ENSG00000096696|+|chr6:g.7581510:TA>T',, ENSG00000096696|+|chr6:g.7578715:C>T',, ENSG00000096696|+|chr6:g.7580958:A>G',, ENSG00000096696|+|chr6:g.7581636:G>A',, ENSG00000096696|+|chr6:g.7580990:G>A',, ENSG00000096696|+|chr6:g.7585977:G>A',, ENSG00000096696|+|chr6:g.7585981:C>T',, ENSG00000096696|+|chr6:g.7580078:A>G']	ENSG00000096696	1	HGNC:3052	1957991.7589999998	3257643.066	1166223.791	1915575.313	3354057.985	1099324.618
GHLDNISNNLLIGAINIENGK	9	Pat_105_6.64329.64329.3	ENSG00000100412|ACO2, ENSG00000100412|+|chr22:g.41914559:G>A',, ENSG00000100412|+|chr22:g.41924576:G>A',, ENSG00000100412|+|chr22:g.41924576:G>A']	ENSG00000100412	1	HGNC:118	702924.521	509303.289	1604857.254	675653.365	529924.833	1543057.316
QSDDEVYAPGLDIESSLK	2	Pat_105_3.55015.55015.3	ENSG00000099995|SF3A1	ENSG00000099995	1	HGNC:10765	73297.13500000001	49058.318	49623.701	69870.725	49098.829	57497.431
EVDPQVNWAALVEEK	1	Pat_105_4.59511.59511.3	ENSG00000118898|PPL, ENSG00000118898|-|chr16:g.4944499:T>TG',, ENSG00000118898|-|chr16:g.4945699:CCTT>C',, ENSG00000118898|-|chr16:g.4947749:G>C',, ENSG00000118898|-|chr16:g.4949235:G>A',, ENSG00000118898|-|chr16:g.4949235:G>A']	ENSG00000118898	1	HGNC:9273	43071.797	112226.91	26779.718999999997	42393.773	126569.52	31537.072
ASAFALQEQPVVNAVIDDTTK	16	Pat_105_4.62713.62713.4	ENSG00000119689|DLST, ENSG00000119689|+|chr14:g.75355830:T>C',, ENSG00000119689|+|chr14:g.75349316:G>A']	ENSG00000119689	1	HGNC:2911	590423.8203	573973.274	1746760.69	589261.955	603988.648	1652055.3585
LVGQGASAVLLDLPNSGGEAQAK	10	Pat_105_5.61843.61843.4	ENSG00000072506|HSD17B10, ENSG00000072506|-|chrX:g.53458992:C>T',, ENSG00000072506|-|chrX:g.53458992:C>T']	ENSG00000072506	1	HGNC:4800	688990.113	398522.53299999994	794931.166	674009.188	410994.96499999997	735519.7309999998
VDAGEGAQELALLHSK	1	Pat_105_4.47946.47946.3	ENSG00000143217|NECTIN4, ENSG00000143217|-|chr1:g.161047339:G>A']	ENSG00000143217	1	HGNC:19688	163084.53	123455.74	98732.01	146189.89	119216.75	92372.94
GADFLVTEVENGGSLGSK	59	Pat_105_4.56406.56406.3	ENSG00000067225|PKM, ENSG00000067225|-|chr15:g.72499530:CAAGG>C',, ENSG00000067225|-|chr15:g.72499530:CAAGG>C']	ENSG00000067225	1	HGNC:9021	17080353.701	14837564.5345	8555971.655000001	15700704.824	14975613.384	7817824.088400001
GLPPTLLELHLDYNK	3	Pat_105_7.67888.67888.3	ENSG00000106819|ASPN	ENSG00000106819	1	HGNC:14872	304858.218	349710.49	565681.22	316167.254	350624.174	529192.5
LIEESSVDEVVVTNTVPHEVQK	4	Pat_105_3.61185.61185.3	ENSG00000161542|PRPSAP1, ENSG00000161542|-|chr17:g.74328473:C>T',, ENSG00000161542|-|chr17:g.74309034:C>T',, ENSG00000161542|-|chr17:g.74309034:C>T']	ENSG00000161542	1	HGNC:9466	88065.679	52307.774	79304.353	88074.552	51870.789000000004	81258.52900000001
VNVDIINFGEEEVNTEK	3	Pat_105_3.62374.62374.3	ENSG00000159352|PSMD4, ENSG00000159352|+|chr1:g.151234748:G>T',, ENSG00000159352|+|chr1:g.151234748:G>T']	ENSG00000159352	1	HGNC:9561	114127.62299999999	101377.59599999999	129770.904	128027.393	111468.372	131006.01800000001
VTEQLIEAINNGDFEAYTK	2	Pat_105_5.67087.67087.3	ENSG00000145349|CAMK2D, ENSG00000145349|-|chr4:g.114438792:A>G',, ENSG00000145349|-|chr4:g.114436262:A>C',, ENSG00000145349|-|chr4:g.114582879:G>C',, ENSG00000145349|-|chr4:g.114378515:G>A',, ENSG00000145349|-|chr4:g.114378515:G>A']	ENSG00000145349	1	HGNC:1462	168395.97999999998	174147.054	351498.09	186696.34999999998	178705.845	349930.105
ADNDAGNAAIDSLLNYETVK	2	Pat_105_3.59877.59877.3	ENSG00000131269|ABCB7, ENSG00000131269|-|chrX:g.74291388:C>G',, ENSG00000131269|-|chrX:g.74291398:A>C',, ENSG00000131269|-|chrX:g.74291398:A>C']	ENSG00000131269	1	HGNC:48	50099.391	39682.057	54188.22200000001	53251.617	45647.502	57978.853
ASLTLSGGPSALAFDLSK	1	Pat_105_7.67140.67140.3	ENSG00000148362|PAXX	ENSG00000148362	1	HGNC:27849	322431.22	173532.89	287368.94	340786.03	159271.2	259761.12
QSEDLGSQFTEIFIK	2	Pat_105_5.64301.64301.3	ENSG00000138768|USO1, ENSG00000138768|+|chr4:g.76731652:G>GA',, ENSG00000138768|+|chr4:g.76691679:T>C',, ENSG00000138768|+|chr4:g.76725311:C>A',, ENSG00000138768|+|chr4:g.76725311:C>A']	ENSG00000138768	1	HGNC:30904	112968.804	119006.057	227677.946	110948.59	124507.432	209339.318
EAVTFDQANPTQILGK	1	Pat_105_5.56939.56939.3	ENSG00000137055|PLAA, ENSG00000137055|-|chr9:g.26920362:G>A',, ENSG00000137055|-|chr9:g.26907939:T>C',, ENSG00000137055|-|chr9:g.26905606:T>G',, ENSG00000137055|-|chr9:g.26926411:G>A',, ENSG00000137055|-|chr9:g.26926411:G>A']	ENSG00000137055	1	HGNC:9043	40979.234	31555.457000000002	34766.137	39050.566	29850.057	31293.36
GTVGFSGAELENLVNQAALK	1	Pat_105_6.64784.64784.3	ENSG00000136758|YME1L1, ENSG00000136758|-|chr10:g.27412580:C>A',, ENSG00000136758|-|chr10:g.27437943:G>C',, ENSG00000136758|-|chr10:g.27406642:T>G',, ENSG00000136758|-|chr10:g.27406642:T>G']	ENSG00000136758	1	HGNC:12843	148324.42	110744.78	120462.23	165895.95	93741.98	112216.44
EFQDAGEQVVSSPADVAEK	7	Pat_105_1.53503.53503.3	ENSG00000106049|HIBADH	ENSG00000106049	1	HGNC:4907	76537.3423	80555.2179	249707.67099999997	79397.9829	79055.6027	242740.36700000003
DVPFGFQTVTSDVNK	7	Pat_105_5.56922.56922.3	ENSG00000206075|SERPINB5, ENSG00000206075|+|chr18:g.61170880:CCATCCCTTTATTTACAT>C']	ENSG00000206075	1	HGNC:8949	943586.6534999999	993144.7653999999	227998.14170000004	883834.1900000002	1012367.743	214484.69700000001
QLLDETSAITLTSTWK	2	Pat_105_6.61023.61023.3	ENSG00000113649|TCERG1, ENSG00000113649|+|chr5:g.145859635:C>T',, ENSG00000113649|+|chr5:g.145858063:G>A',, ENSG00000113649|+|chr5:g.145843320:C>T',, ENSG00000113649|+|chr5:g.145849136:G>A',, ENSG00000113649|+|chr5:g.145849136:G>A']	ENSG00000113649	1	HGNC:15630	70341.796	59576.43400000001	60633.993	69923.541	63744.126000000004	57219.793
GLVNLQSGAPKPEENPSLNIQFK	3	Pat_105_7.66213.66213.4	ENSG00000185009|AP3M1	ENSG00000185009	1	HGNC:569	555343.9	380919.224	392412.32	504590.61	398250.95499999996	371092.204
TEGPSPALLEETPLEPAVGPK	1	Pat_105_3.60741.60741.3	ENSG00000138162|TACC2, ENSG00000138162|+|chr10:g.123842325:C>T',, ENSG00000138162|+|chr10:g.123845315:G>A',, ENSG00000138162|+|chr10:g.123842523:G>A',, ENSG00000138162|+|chr10:g.123844503:C>T',, ENSG00000138162|+|chr10:g.123845211:G>A',, ENSG00000138162|+|chr10:g.123846288:G>A',, ENSG00000138162|+|chr10:g.124009124:G>C',, ENSG00000138162|+|chr10:g.123971177:G>A',, ENSG00000138162|+|chr10:g.123997…	ENSG00000138162	1	HGNC:11523	13408.771999999999	11698.362	16529.674	14664.508	12170.812	17204.615
SGLNQGAISTLQSSDILNLTK	1	Pat_105_6.60673.60673.3	ENSG00000092148|HECTD1, ENSG00000092148|-|chr14:g.31602575:C>T',, ENSG00000092148|-|chr14:g.31572169:C>A',, ENSG00000092148|-|chr14:g.31578668:C>T',, ENSG00000092148|-|chr14:g.31626429:A>G',, ENSG00000092148|-|chr14:g.31626429:A>G']	ENSG00000092148	1	HGNC:20157	24134.017999999996	21657.209	23049.816000000003	26112.576	23844.951	18675.533
GLQAQIASSGLTVEVDAPK	5	Pat_105_5.56444.56444.3	ENSG00000111057|KRT18	ENSG00000111057	1	HGNC:6430	347926.058	184135.392	556983.4	330723.45900000003	184701.28600000002	520915.76
DGVTVAVISGEALGIK	4	Pat_105_5.62921.62921.3	ENSG00000087842|PIR, ENSG00000087842|-|chrX:g.15403167:A>C',, ENSG00000087842|-|chrX:g.15403167:A>C']	ENSG00000087842	1	HGNC:30048	214384.453	73788.405	88665.699	220169.559	74150.681	91184.648
GLGSTVQEIDLTGVK	3	Pat_105_5.55260.55260.3	ENSG00000066583|ISOC1, ENSG00000066583|+|chr5:g.128448631:C>G',, ENSG00000066583|+|chr5:g.128441029:C>T',, ENSG00000066583|+|chr5:g.128441029:C>T']	ENSG00000066583	1	HGNC:24254	192506.266	197699.78600000002	356454.06999999995	199099.87099999998	215207.681	326614.02999999997
KPANDITSQLEINFGDLGR	3	Pat_105_6.57723.57723.3	ENSG00000142864|SERBP1	ENSG00000142864	1	HGNC:17860	251984.611	102825.769	56189.947	232508.47	98914.366	50813.792
VVAEVGDIPTVLVQNK	4	Pat_105_6.61440.61440.3	ENSG00000112210|RAB23, ENSG00000112210|-|chr6:g.57072496:ATCT>A',, ENSG00000112210|-|chr6:g.57059645:T>G',, ENSG00000112210|-|chr6:g.57059645:T>G']	ENSG00000112210	1	HGNC:14263	172779.701	173396.856	297923.464	167199.114	177762.944	289030.442
ETAVDGELVVLYDVK	3	Pat_105_3.62742.62742.3	ENSG00000151655|ITIH2, ENSG00000151655|+|chr10:g.7759629:A>C',, ENSG00000151655|+|chr10:g.7777019:C>T',, ENSG00000151655|+|chr10:g.7747128:G>C',, ENSG00000151655|+|chr10:g.7774317:T>C',, ENSG00000151655|+|chr10:g.7747102:C>T',, ENSG00000151655|+|chr10:g.7769725:T>G',, ENSG00000151655|+|chr10:g.7776968:C>T',, ENSG00000151655|+|chr10:g.7776989:A>G',, ENSG00000151655|+|chr10:g.7786883:A>G',, ENSG000…	ENSG00000151655	1	HGNC:6167	59560.378	69454.717	74775.299	61371.658	71641.713	78067.111
EAIVTSEELGQDLEHVEVLQK	7	Pat_105_3.66567.66567.4	ENSG00000197694|SPTAN1, ENSG00000197694|+|chr9:g.131388718:A>C',, ENSG00000197694|+|chr9:g.131388814:C>T',, ENSG00000197694|+|chr9:g.131379968:G>A',, ENSG00000197694|+|chr9:g.131388752:A>G',, ENSG00000197694|+|chr9:g.131346711:G>A',, ENSG00000197694|+|chr9:g.131344110:C>T',, ENSG00000197694|+|chr9:g.131341955:G>C',, ENSG00000197694|+|chr9:g.131341955:G>C']	ENSG00000197694	1	HGNC:11273	921537.564	584044.359	979627.067	877621.002	613573.893	957841.7750000001
SEGALELADVSNELPGLK	3	Pat_105_3.65302.65302.3	ENSG00000037474|NSUN2, ENSG00000037474|-|chr5:g.6600167:C>T',, ENSG00000037474|-|chr5:g.6604777:C>T',, ENSG00000037474|-|chr5:g.6632739:G>A',, ENSG00000037474|-|chr5:g.6632739:G>A']	ENSG00000037474	1	HGNC:25994	113504.929	78648.738	73125.519	116259.732	72524.966	72092.723
VDISAPDVDVHGPDWHLK	2	Pat_105_5.54480.54480.4	ENSG00000124942|AHNAK, ENSG00000124942|-|chr11:g.62295776:T>G',, ENSG00000124942|-|chr11:g.62290365:T>C',, ENSG00000124942|-|chr11:g.62295549:C>T',, ENSG00000124942|-|chr11:g.62296271:G>A',, ENSG00000124942|-|chr11:g.62287549:C>T',, ENSG00000124942|-|chr11:g.62300583:C>T',, ENSG00000124942|-|chr11:g.62294188:T>G',, ENSG00000124942|-|chr11:g.62299055:T>C',, ENSG00000124942|-|chr11:g.62285441:A>G',…	ENSG00000124942	1	HGNC:347	33132.515	37165.557	40027.327000000005	30539.379	39973.093	39764.716
GLPGDVTNQEVHDLLSDYELK	1	Pat_105_4.64968.64968.4	ENSG00000161847|RAVER1, ENSG00000161847|-|chr19:g.10429037:CG>C',, ENSG00000161847|-|chr19:g.10439639:C>G',, ENSG00000161847|-|chr19:g.10428167:T>C',, ENSG00000161847|-|chr19:g.10434071:G>A']	ENSG00000161847	1	HGNC:30296	42938.047	31795.908	43371.797	48344.77	31220.662	44931.105
YGGEEEDQPIYLAVK	2	Pat_105_3.51590.51590.3	ENSG00000117691|NENF, ENSG00000117691|+|chr1:g.212606382:C>T']	ENSG00000117691	1	HGNC:30384	206299.99000000002	83632.156	232220.44	225866.06	94483.775	203654.595
VSYQDYEIEISDASEVEK	1	Pat_105_2.55918.55918.3	ENSG00000157601|MX1, ENSG00000157601|+|chr21:g.42830668:G>T',, ENSG00000157601|+|chr21:g.42817930:G>A',, ENSG00000157601|+|chr21:g.42811767:G>A',, ENSG00000157601|+|chr21:g.42811767:G>A']	ENSG00000157601	1	HGNC:7532	27069.541	47683.4	25554.23	28974	55739.75	25908.272999999997
VTLVVGASQDIIPQLK	2	Pat_105_7.68405.68405.3	ENSG00000093010|COMT, ENSG00000093010|+|chr22:g.19950066:C>A',, ENSG00000093010|+|chr22:g.19950066:C>A']	ENSG00000093010	1	HGNC:2228	780316.54	476765.69	372269.64	768311.3799999999	510811.25	341234.49
AEQEEEFISNTLFK	3	Pat_105_3.60305.60305.3	ENSG00000108091|CCDC6, ENSG00000108091|-|chr10:g.61574462:C>T']	ENSG00000108091	1	HGNC:18782	235283.49	160404.368	181309.01	237325.04700000002	160995.167	183300.466
AAAFEEQENETVVVK	10	Pat_105_1.52010.52010.3	ENSG00000137076|TLN1, ENSG00000137076|-|chr9:g.35711320:CAGA>C',, ENSG00000137076|-|chr9:g.35722121:C>G',, ENSG00000137076|-|chr9:g.35724314:C>T',, ENSG00000137076|-|chr9:g.35717768:G>C',, ENSG00000137076|-|chr9:g.35718843:T>C',, ENSG00000137076|-|chr9:g.35719602:T>C',, ENSG00000137076|-|chr9:g.35719602:T>C']	ENSG00000137076	1	HGNC:11845	269696.392	357469.224	314997.484	311007.549	368304.51100000006	348519.243
VENQENVSNLVIEDTELK	24	Pat_105_1.61631.61631.3	ENSG00000131236|CAP1	ENSG00000131236	1	HGNC:20040	962154.5438000001	1179791.1545000002	958928.269	954133.9981999999	1216432.7565000001	962653.3039999999
YAPSGFYIASGDVSGK	6	Pat_105_5.50556.50556.3	ENSG00000071127|WDR1	ENSG00000071127	1	HGNC:12754	780603.1499999999	937574.9040000001	994568.2779999999	784361.0150000001	957317.973	914978.83
GVTIASGGVLPNIHPELLAK	2	Pat_105_7.68187.68187.3	ENSG00000113648|H2AFY, ENSG00000113648|-|chr5:g.134724711:C>T',, ENSG00000113648|-|chr5:g.134724711:C>T']	ENSG00000113648	1	HGNC:4740	830035.5199999999	568087.8300000001	629926.33	781232.64	574807.75	587474.58
LAQDPFPLYPGEVLEK	8	Pat_105_4.65705.65705.3	ENSG00000013364|MVP, ENSG00000013364|+|chr16:g.29847067:C>T',, ENSG00000013364|+|chr16:g.29842218:C>T',, ENSG00000013364|+|chr16:g.29842218:C>T']	ENSG00000013364	1	HGNC:7531	1021591.179	1245100.033	1809170.234	1008014.5760000001	1326822.9900000002	1760009.486
LLQSIGQAPESISEK	1	Pat_105_5.56396.56396.3	ENSG00000159593|NAE1	ENSG00000159593	1	HGNC:621	64892.53	48098.84	70599.086	60946.137	55292.56	65638.555
ELVGPPLAETVFTPK	1	Pat_105_5.64322.64322.3	ENSG00000153201|RANBP2, ENSG00000153201|+|chr2:g.109352041:G>C',, ENSG00000153201|+|chr2:g.109382873:C>T',, ENSG00000153201|+|chr2:g.109381005:C>T',, ENSG00000153201|+|chr2:g.109365484:C>G',, ENSG00000153201|+|chr2:g.109389014:G>T']	ENSG00000153201	1	HGNC:9848	25036.87	20434.02	18719.29	27235.102000000003	19787.447	14518.281
SLDIQVPNFPADETK	5	Pat_105_4.57566.57566.3	ENSG00000172053|QARS, ENSG00000172053|-|chr3:g.49137451:A>G',, ENSG00000172053|-|chr3:g.49137451:A>G']	ENSG00000172053	1	HGNC:9751	144378.186	111525.708	175776.821	154569.706	117509.99100000001	166251.01799999998
VGIDTPDIDIHGPEGK	3	Pat_105_3.50693.50693.3	ENSG00000124942|AHNAK, ENSG00000124942|-|chr11:g.62295776:T>G',, ENSG00000124942|-|chr11:g.62290365:T>C',, ENSG00000124942|-|chr11:g.62295549:C>T',, ENSG00000124942|-|chr11:g.62296271:G>A',, ENSG00000124942|-|chr11:g.62287549:C>T',, ENSG00000124942|-|chr11:g.62300583:C>T',, ENSG00000124942|-|chr11:g.62294188:T>G',, ENSG00000124942|-|chr11:g.62299055:T>C',, ENSG00000124942|-|chr11:g.62285441:A>G',…	ENSG00000124942	1	HGNC:347	243269.261	307167.485	289755.716	230202.46600000001	317754.25	294766.477
LVAGQQQVLQQLAEEEPK	2	Pat_105_4.57490.57490.3	ENSG00000149782|PLCB3, ENSG00000149782|+|chr11:g.64022503:C>T',, ENSG00000149782|+|chr11:g.64024171:G>C',, ENSG00000149782|+|chr11:g.64023874:C>T',, ENSG00000149782|+|chr11:g.64023874:C>T']	ENSG00000149782	1	HGNC:9056	52317.534	54424.263999999996	48997.201	53173.388999999996	52479.233	47700.933
DAGYGGLSLSIEGPSK	3	Pat_105_5.52379.52379.3	ENSG00000196924|FLNA, ENSG00000196924|-|chrX:g.153581155:C>T',, ENSG00000196924|-|chrX:g.153590917:G>C',, ENSG00000196924|-|chrX:g.153590917:G>C']	ENSG00000196924	1	HGNC:3754	167974.28	411849.985	266346.56	175152.672	415961.68	255034.89
GLKPGVVYEGQLISIQQYGHQEVTR	4	Pat_105_7.61860.61860.4	ENSG00000115414|FN1, ENSG00000115414|-|chr2:g.216257711:C>T',, ENSG00000115414|-|chr2:g.216271134:C>T',, ENSG00000115414|-|chr2:g.216226799:A>G',, ENSG00000115414|-|chr2:g.216240008:T>C',, ENSG00000115414|-|chr2:g.216240420:T>C',, ENSG00000115414|-|chr2:g.216270961:T>C',, ENSG00000115414|-|chr2:g.216270993:T>C',, ENSG00000115414|-|chr2:g.216226780:C>T',, ENSG00000115414|-|chr2:g.216256459:G>A',, …	ENSG00000115414	1	HGNC:3778	173956.33500000002	106155.218	88339.756	156224.62399999998	108900.027	78061.633
SNDIDLEGFDSVVSSTEK	2	Pat_105_3.56741.56741.3	ENSG00000147010|SH3KBP1, ENSG00000147010|-|chrX:g.19560085:C>T',, ENSG00000147010|-|chrX:g.19650053:A>G',, ENSG00000147010|-|chrX:g.19650053:A>G']	ENSG00000147010	1	HGNC:13867	230812.4	69668.414	74432.862	243011.16	65434.47	77728.58099999999
GIELGDIQSSIESIK	1	Pat_105_5.63900.63900.3	ENSG00000091039|OSBPL8, ENSG00000091039|-|chr12:g.76749785:G>A',, ENSG00000091039|-|chr12:g.76844746:T>G']	ENSG00000091039	1	HGNC:16396	34805.727	46530.99	21311.14	34293.918	48207.3	20488.027
EIGWTDVGGWTGQGGSILGTK	1	Pat_105_6.59566.59566.3	ENSG00000067057|PFKP, ENSG00000067057|+|chr10:g.3174591:C>T',, ENSG00000067057|+|chr10:g.3155361:C>T',, ENSG00000067057|+|chr10:g.3147333:T>A',, ENSG00000067057|+|chr10:g.3147333:T>A']	ENSG00000067057	1	HGNC:8878	62001.375	50190.49	48766.977	61336.155999999995	48269.07	44991.46
FNSDLIDFASTSQAFNK	1	Pat_105_7.65871.65871.3	ENSG00000165959|CLMN, ENSG00000165959|-|chr14:g.95662948:C>CT',, ENSG00000165959|-|chr14:g.95675737:C>T',, ENSG00000165959|-|chr14:g.95688069:T>C']	ENSG00000165959	1	HGNC:19972	59933.905999999995	37187.004	44909.695	59146.71	36915.266	41013.387
VVSEDFLQDVSASTK	5	Pat_105_4.55729.55729.3	ENSG00000143799|PARP1, ENSG00000143799|-|chr1:g.226568769:T>C',, ENSG00000143799|-|chr1:g.226555302:A>G',, ENSG00000143799|-|chr1:g.226568781:T>C']	ENSG00000143799	1	HGNC:270	812848.225	226510.56300000002	238625.929	770020.6429999999	221478.68	208621.48200000002
IVEANPLLEAFGNAK	2	Pat_105_6.64143.64143.3	ENSG00000196586|MYO6, ENSG00000196586|+|chr6:g.76568652:G>A',, ENSG00000196586|+|chr6:g.76617353:G>A',, ENSG00000196586|+|chr6:g.76624716:G>A',, ENSG00000196586|+|chr6:g.76591445:C>T',, ENSG00000196586|+|chr6:g.76602345:G>T',, ENSG00000196586|+|chr6:g.76602345:G>T']	ENSG00000196586	1	HGNC:7605	541061	320689.95	491326.47	548851.1799999999	336178.57	465063.5
VIGVLEPLDPEDYTK	1	Pat_105_4.62753.62753.3	ENSG00000168827|GFM1, ENSG00000168827|+|chr3:g.158371157:C>T',, ENSG00000168827|+|chr3:g.158364640:A>G',, ENSG00000168827|+|chr3:g.158402406:G>T',, ENSG00000168827|+|chr3:g.158402406:G>T']	ENSG00000168827	1	HGNC:13780	27581.635	17155.012	25785.373	27188.15	17313.406000000003	22927.406000000003
GGVSAVAGGVTAVGSAVVNK	1	Pat_105_7.53294.53294.3	ENSG00000151135|TMEM263	ENSG00000151135	1	HGNC:28281	43592.953	23111.371	38672.582	40182.4	27286.984	35567.91
NIIQQAIDAGEVPSYNAFVK	1	Pat_105_6.64446.64446.3	ENSG00000213551|DNAJC9	ENSG00000213551	1	HGNC:19123	250431.34	60303.43	65478.895	254059.95	60807	62802.09
DAGIEPGPDTYLALLNAYAEK	3	Pat_105_5.67381.67381.3	ENSG00000138095|LRPPRC, ENSG00000138095|-|chr2:g.44145164:C>CT',, ENSG00000138095|-|chr2:g.44201795:C>T',, ENSG00000138095|-|chr2:g.44201795:C>T']	ENSG00000138095	1	HGNC:15714	1590564.4	11078477.4	1109546.04	1494404.72	10846702.8	973951.8500000001
EIAAVISPELEHLDK	3	Pat_105_3.58966.58966.3	ENSG00000173821|RNF213, ENSG00000173821|+|chr17:g.78317762:G>A',, ENSG00000173821|+|chr17:g.78314099:G>A',, ENSG00000173821|+|chr17:g.78272230:C>G',, ENSG00000173821|+|chr17:g.78357600:A>G',, ENSG00000173821|+|chr17:g.78305871:G>A',, ENSG00000173821|+|chr17:g.78306280:A>G',, ENSG00000173821|+|chr17:g.78318754:G>A',, ENSG00000173821|+|chr17:g.78319290:G>C',, ENSG00000173821|+|chr17:g.78319454:G>C'…	ENSG00000173821	1	HGNC:14539	211329.534	155446.227	116838.68299999999	214771.226	168116.142	118487.294
QDFESTDESEDIESLIPK	7	Pat_105_1.62781.62781.3	ENSG00000124429|POF1B, ENSG00000124429|-|chrX:g.84563135:T>A',, ENSG00000124429|-|chrX:g.84563135:T>A']	ENSG00000124429	1	HGNC:13711	84255.121	47065.966400000005	58531.5132	92835.956	49619.46519999999	60240.0883
AYLESEVAISEELVQK	18	Pat_105_3.64708.64708.3	ENSG00000115310|RTN4, ENSG00000115310|-|chr2:g.55253514:T>G',, ENSG00000115310|-|chr2:g.55277278:C>A',, ENSG00000115310|-|chr2:g.55209692:T>C',, ENSG00000115310|-|chr2:g.55253886:G>A',, ENSG00000115310|-|chr2:g.55253886:G>A']	ENSG00000115310	1	HGNC:14085	868915.6415	1301417.3366	1616147.828	974702.9025999999	1295709.5413	1509699.81
EYGGLNVLVNNAAVAFK	1	Pat_105_7.67551.67551.3	ENSG00000159231|CBR3, ENSG00000159231|+|chr21:g.37507501:G>A']	ENSG00000159231	1	HGNC:1549	198906.72	424971.5	118261.84	191900.06	459796.3	109402.45
VLPVGDEVVGIVGYTSK	1	Pat_105_5.65165.65165.3	ENSG00000135318|NT5E	ENSG00000135318	1	HGNC:8021	18998.23	28146.656000000003	27919.542999999998	20215.758	26343.938	24362.998
VSALDLAVLDQVEAR	5	Pat_105_4.61441.61441.3	ENSG00000175203|DCTN2, ENSG00000175203|-|chr12:g.57927879:G>A',, ENSG00000175203|-|chr12:g.57927879:G>A']	ENSG00000175203	1	HGNC:2712	90136.8984	103248.739	138771.935	89475.079	103137.684	132265.247
SEALPTDLPAPSAPDLTEPK	5	Pat_105_3.57927.57927.3	ENSG00000130175|PRKCSH, ENSG00000130175|+|chr19:g.11560124:CAG>C',, ENSG00000130175|+|chr19:g.11552120:G>A',, ENSG00000130175|+|chr19:g.11558533:C>T',, ENSG00000130175|+|chr19:g.11558533:C>T']	ENSG00000130175	1	HGNC:9411	235958.568	211907.25299999997	207022.70500000002	238679.26499999998	223121.55699999997	204535.3
EASSASQFEELEIVLK	2	Pat_105_3.65643.65643.3	ENSG00000126777|KTN1, ENSG00000126777|+|chr14:g.56106685:ACGTGAT>A',, ENSG00000126777|+|chr14:g.56125284:ATTGT>A',, ENSG00000126777|+|chr14:g.56139363:A>G',, ENSG00000126777|+|chr14:g.56078848:T>A',, ENSG00000126777|+|chr14:g.56106684:A>C',, ENSG00000126777|+|chr14:g.56106684:A>C']	ENSG00000126777	1	HGNC:6467	80350.32800000001	69459.802	107618.211	84227.045	80764.47600000001	108837.032
SVILEAFSSPSEEVK	6	Pat_105_4.56994.56994.3	ENSG00000111530|CAND1, ENSG00000111530|+|chr12:g.67706448:G>T',, ENSG00000111530|+|chr12:g.67699777:C>T',, ENSG00000111530|+|chr12:g.67691290:C>T',, ENSG00000111530|+|chr12:g.67691287:G>A']	ENSG00000111530	1	HGNC:30688	495259.2629999999	360219.80999999994	561751.853	454973.58100000006	361831.713	508696.374
AFLASPEYVNLPINGNGK	45	Pat_105_7.62519.62519.3	ENSG00000084207|GSTP1	ENSG00000084207	1	HGNC:4638	9063741.214999998	8010247.638999999	6002471.236	8783905.794	7957429.236	5536167.082
DGTAGIPNLQLYDVK	4	Pat_105_5.56675.56675.3	ENSG00000144895|EIF2A, ENSG00000144895|+|chr3:g.150281384:G>GA',, ENSG00000144895|+|chr3:g.150281384:G>GA']	ENSG00000144895	1	HGNC:3254	417832.284	283982.61	396229.67	408287.77	283120.113	370163.006
VPLQQNFQDNQFQGK	5	Pat_105_6.46920.46920.3	ENSG00000148346|LCN2	ENSG00000148346	1	HGNC:6526	1611801.78	766969.8729999999	570625.1373	1493871.184	832231.379	565824.9645
VVLAYEPVWAIGTGK	5	Pat_105_7.68005.68005.3	ENSG00000111669|TPI1, ENSG00000111669|+|chr12:g.6978340:C>G',, ENSG00000111669|+|chr12:g.6978340:C>G']	ENSG00000111669	1	HGNC:12009	8981688.36	6765156.67	11254655.809999999	7977552.899999999	6924214.645	9639849.656
VSVPLIAQGNSYPSETTVK	1	Pat_105_6.52890.52890.3	ENSG00000135862|LAMC1, ENSG00000135862|+|chr1:g.183096406:A>T',, ENSG00000135862|+|chr1:g.183085755:A>G',, ENSG00000135862|+|chr1:g.183094547:T>C',, ENSG00000135862|+|chr1:g.183091354:T>C',, ENSG00000135862|+|chr1:g.183095259:G>T',, ENSG00000135862|+|chr1:g.183091317:G>C',, ENSG00000135862|+|chr1:g.183097819:G>C',, ENSG00000135862|+|chr1:g.183101582:A>G',, ENSG00000135862|+|chr1:g.183091306:C>T',…	ENSG00000135862	1	HGNC:6492	107867.54	118135.14	176435.77	108905.34	118703.02	163854.78
QLGQDLLNSYIENEGK	1	Pat_105_4.56303.56303.3	ENSG00000164070|HSPA4L, ENSG00000164070|+|chr4:g.128753952:G>A',, ENSG00000164070|+|chr4:g.128744688:C>T',, ENSG00000164070|+|chr4:g.128744688:C>T']	ENSG00000164070	1	HGNC:17041	68927.06	79527.67	69803.234	63911.152	87033.72	63011.48
DLANIAEVEVSIPAK	7	Pat_105_4.59669.59669.3	ENSG00000115677|HDLBP, ENSG00000115677|-|chr2:g.242192848:T>C',, ENSG00000115677|-|chr2:g.242169074:A>G',, ENSG00000115677|-|chr2:g.242174960:C>T',, ENSG00000115677|-|chr2:g.242179168:C>T',, ENSG00000115677|-|chr2:g.242194517:G>C',, ENSG00000115677|-|chr2:g.242179138:T>C',, ENSG00000115677|-|chr2:g.242174946:G>A',, ENSG00000115677|-|chr2:g.242174946:G>A']	ENSG00000115677	1	HGNC:4857	196837.099	127342.2211	394883.5375	189605.6496	136836.97090000001	373752.969
LTPVQVLEYGEAIAK	3	Pat_105_6.65644.65644.3	ENSG00000095637|SORBS1, ENSG00000095637|-|chr10:g.97098953:A>AG',, ENSG00000095637|-|chr10:g.97111112:G>A',, ENSG00000095637|-|chr10:g.97174382:C>T',, ENSG00000095637|-|chr10:g.97116511:G>A',, ENSG00000095637|-|chr10:g.97146820:C>A',, ENSG00000095637|-|chr10:g.97115995:C>G',, ENSG00000095637|-|chr10:g.97194450:C>T',, ENSG00000095637|-|chr10:g.97096391:G>A',, ENSG00000095637|-|chr10:g.97116305:T>C…	ENSG00000095637	1	HGNC:14565	1102836.095	1246658.3900000001	972275.74	1036902.5859999999	1249172.5	882541
LDITTLTGVPEEHIK	9	Pat_105_4.55623.55623.3	ENSG00000164258|NDUFS4, ENSG00000164258|+|chr5:g.52942123:T>G',, ENSG00000164258|+|chr5:g.52942123:T>G']	ENSG00000164258	1	HGNC:7711	466594.681	397352.95699999994	1076498.95	470631.1266	391225.031	999980.111
SQDFGNLFSFPSYSQK	1	Pat_105_7.60414.60414.3	ENSG00000077097|TOP2B, ENSG00000077097|-|chr3:g.25674225:TAACTACTTC>T',, ENSG00000077097|-|chr3:g.25654182:G>A',, ENSG00000077097|-|chr3:g.25671883:C>T',, ENSG00000077097|-|chr3:g.25671883:C>T']	ENSG00000077097	1	HGNC:11990	38262.72	22880.334	17378.592	38300.207	19166.746	16345.819
GNAGGIQPDLLISLTAPK	3	Pat_105_7.67615.67615.3	ENSG00000163382|NAXE, ENSG00000163382|+|chr1:g.156562239:T>G',, ENSG00000163382|+|chr1:g.156561610:G>T']	ENSG00000163382	1	HGNC:18453	671120.744	284726.28	632541.03	636547.22	322057.99	557557.18
LKPEDITQIQPQQLVLR	9	Pat_105_7.66827.66827.3	ENSG00000150093|ITGB1, ENSG00000150093|-|chr10:g.33199288:C>T',, ENSG00000150093|-|chr10:g.33195447:G>T']	ENSG00000150093	1	HGNC:6153	659416.735	616944.4180000001	681139.901	655805.2580000001	572437.0975	609831.415
DSIFSNLTGQLDYQGFEK	12	Pat_105_6.62263.62263.3	ENSG00000084754|HADHA, ENSG00000084754|-|chr2:g.26459797:C>T']	ENSG00000084754	1	HGNC:4801	824821.952	400150.593	1196564.528	828180.7179999999	408976.007	1109437.928
IEWLESHQDADIEDFK	21	Pat_105_4.59939.59939.3	ENSG00000044574|HSPA5, ENSG00000044574|-|chr9:g.128001036:A>G']	ENSG00000044574	1	HGNC:5238	1696122.8723	1182164.3063000003	2485834.0379999997	1698051.2869999998	1233618.6744000001	2403712.621
VLEQLTGQTPVFSK	26	Pat_105_7.59180.59180.3	ENSG00000142676|RPL11, ENSG00000142676|+|chr1:g.24022386:G>T',, ENSG00000142676|+|chr1:g.24022346:G>A',, ENSG00000142676|+|chr1:g.24022346:G>A']	ENSG00000142676	1	HGNC:10301	3293738.6280000005	2934575.6520000007	3212605.7179999994	3176799.562	2894831.828	2819635.9590000003
DVTFSPATIENELIK	5	Pat_105_4.64625.64625.3	ENSG00000145050|MANF	ENSG00000145050	1	HGNC:15461	160776.35199999998	214399.41700000002	513097.92300000007	161379.327	214660.19300000003	472073.79500000004
HSQFIGYPITLFVEK	2	Pat_105_7.68863.68863.3	ENSG00000080824|HSP90AA1, ENSG00000080824|-|chr14:g.102552709:C>T',, ENSG00000080824|-|chr14:g.102551204:C>G',, ENSG00000080824|-|chr14:g.102552350:C>T',, ENSG00000080824|-|chr14:g.102552350:C>T']	ENSG00000080824	1	HGNC:5253	836241.96	1480057.4549999998	393704.7	835654.1	1316919.9	378136.38
IGQSLSSLTSPAEQGVLSEK	1	Pat_105_5.58692.58692.3	ENSG00000127603|MACF1, ENSG00000127603|+|chr1:g.39901283:G>C',, ENSG00000127603|+|chr1:g.39901260:C>A',, ENSG00000127603|+|chr1:g.39763365:G>T',, ENSG00000127603|+|chr1:g.39797055:A>G',, ENSG00000127603|+|chr1:g.39801815:A>C',, ENSG00000127603|+|chr1:g.39835817:A>G',, ENSG00000127603|+|chr1:g.39824532:T>C',, ENSG00000127603|+|chr1:g.39670795:G>T',, ENSG00000127603|+|chr1:g.39908506:G>A',, ENSG000…	ENSG00000127603	1	HGNC:13664	32858.445	35623.254	38618.344	30110.87	37628.723	33715.914
LNEHFLNTTDFLDTIK	21	Pat_105_6.65115.65115.3	ENSG00000182054|IDH2, ENSG00000182054|-|chr15:g.90631883:A>G',, ENSG00000182054|-|chr15:g.90645544:T>C',, ENSG00000182054|-|chr15:g.90645544:T>C']	ENSG00000182054	1	HGNC:5383	1590120.3063000003	1507088.993	7500857.789	1550594.2725	1376079.1903000001	7082247.592999999
LASVLGSEPSLDSEVTSK	4	Pat_105_5.57937.57937.3	ENSG00000254986|DPP3, ENSG00000254986|+|chr11:g.66272110:G>A',, ENSG00000254986|+|chr11:g.66272207:C>A',, ENSG00000254986|+|chr11:g.66252662:G>A',, ENSG00000254986|+|chr11:g.66252662:G>A']	ENSG00000254986	1	HGNC:3008	356783.401	166455.954	286132.5576	304095.2323	173900.60499999998	286509.062
LVYLVENPGGYVAYSK	3	Pat_105_7.59689.59689.3	ENSG00000072274|TFRC, ENSG00000072274|-|chr3:g.195782062:C>G',, ENSG00000072274|-|chr3:g.195792317:G>C',, ENSG00000072274|-|chr3:g.195792317:G>C']	ENSG00000072274	1	HGNC:11763	648294.96	247113.28999999998	404681.98	599596.3400000001	249321.516	366354.125
VGLNELYNGQILETIGGK	10	Pat_105_5.66969.66969.3	ENSG00000133110|POSTN, ENSG00000133110|-|chr13:g.38145578:CT>C',, ENSG00000133110|-|chr13:g.38158870:A>G',, ENSG00000133110|-|chr13:g.38164571:C>T',, ENSG00000133110|-|chr13:g.38172766:C>T',, ENSG00000133110|-|chr13:g.38153366:T>G',, ENSG00000133110|-|chr13:g.38164585:A>G',, ENSG00000133110|-|chr13:g.38156594:A>G',, ENSG00000133110|-|chr13:g.38159011:C>A',, ENSG00000133110|-|chr13:g.38154111:A>G'…	ENSG00000133110	1	HGNC:16953	2132222.42	1261033.231	4827299.17	2133857.9409999996	1338845.0220000003	4399287.716
NAGFQEYTIPITVK	4	Pat_105_6.53612.53612.3	ENSG00000134762|DSC3, ENSG00000134762|-|chr18:g.28576834:C>T',, ENSG00000134762|-|chr18:g.28605830:G>A',, ENSG00000134762|-|chr18:g.28605830:G>A']	ENSG00000134762	1	HGNC:3037	169571.53499999997	616374.248	104322.4554	164343.497	547293.6300000001	96878.77429999999
AGAVGAHLPASGLDIFGDLK	1	Pat_105_6.62254.62254.3	ENSG00000166562|SEC11C	ENSG00000166562	1	HGNC:23400	17253.773	37715.77	34772.793	20080.018	26198.93	34183.242
GFGFVTFADPASVDK	6	Pat_105_6.59937.59937.2	ENSG00000153944|MSI2, ENSG00000153944|+|chr17:g.55754371:T>G',, ENSG00000153944|+|chr17:g.55693389:G>A',, ENSG00000153944|+|chr17:g.55335686:C>G',, ENSG00000153944|+|chr17:g.55335686:C>G']	ENSG00000153944	1	HGNC:18585	533725.094	213639.733	481889.371	508951.56700000004	207499.359	460689.791
AASADSTTEGTPADGFTVLSTK	7	Pat_105_3.50878.50878.4	ENSG00000113648|H2AFY, ENSG00000113648|-|chr5:g.134724711:C>T',, ENSG00000113648|-|chr5:g.134724711:C>T']	ENSG00000113648	1	HGNC:4740	964958.375	746999.6520000001	862750.942	950993.189	755143.283	817036.984
VDVEGPDVNIEGPEGK	11	Pat_105_1.51436.51436.3	ENSG00000124942|AHNAK, ENSG00000124942|-|chr11:g.62295776:T>G',, ENSG00000124942|-|chr11:g.62290365:T>C',, ENSG00000124942|-|chr11:g.62295549:C>T',, ENSG00000124942|-|chr11:g.62296271:G>A',, ENSG00000124942|-|chr11:g.62287549:C>T',, ENSG00000124942|-|chr11:g.62300583:C>T',, ENSG00000124942|-|chr11:g.62294188:T>G',, ENSG00000124942|-|chr11:g.62299055:T>C',, ENSG00000124942|-|chr11:g.62285441:A>G',…	ENSG00000124942	1	HGNC:347	265966.18635000003	488069.44399999996	426636.7383000001	333075.8373	506896.3344	482138.8734999999
ETIIAFAWEPNGSK	1	Pat_105_6.57678.57678.3	ENSG00000106263|EIF3B, ENSG00000106263|+|chr7:g.2419056:A>G',, ENSG00000106263|+|chr7:g.2416608:G>C',, ENSG00000106263|+|chr7:g.2416608:G>C']	ENSG00000106263	1	HGNC:3280	46499.49	33579.586	44796.86	43296.152	38494.937999999995	39272.926
DGFFGNPLAPNPADK	3	Pat_105_5.57259.57259.3	ENSG00000135862|LAMC1, ENSG00000135862|+|chr1:g.183096406:A>T',, ENSG00000135862|+|chr1:g.183085755:A>G',, ENSG00000135862|+|chr1:g.183094547:T>C',, ENSG00000135862|+|chr1:g.183091354:T>C',, ENSG00000135862|+|chr1:g.183095259:G>T',, ENSG00000135862|+|chr1:g.183091317:G>C',, ENSG00000135862|+|chr1:g.183097819:G>C',, ENSG00000135862|+|chr1:g.183101582:A>G',, ENSG00000135862|+|chr1:g.183091306:C>T',…	ENSG00000135862	1	HGNC:6492	85166.301	117377.391	88106.306	88587.053	119474.769	93738.646
DILVLPLDLTDTGSHEAATK	5	Pat_105_4.64176.64176.3	ENSG00000100612|DHRS7, ENSG00000100612|-|chr14:g.60616896:TA>T',, ENSG00000100612|-|chr14:g.60616052:A>C',, ENSG00000100612|-|chr14:g.60619791:C>T',, ENSG00000100612|-|chr14:g.60619791:C>T']	ENSG00000100612	1	HGNC:21524	520435.78500000003	776913.932	1987300.73	527248.853	828335.86	1884435.01
LVSQDNFGFDLPAVEAATK	7	Pat_105_6.64063.64063.3	ENSG00000115306|SPTBN1, ENSG00000115306|+|chr2:g.54873104:G>A',, ENSG00000115306|+|chr2:g.54858311:G>A',, ENSG00000115306|+|chr2:g.54880747:T>C',, ENSG00000115306|+|chr2:g.54826301:G>A',, ENSG00000115306|+|chr2:g.54895588:C>T',, ENSG00000115306|+|chr2:g.54876782:C>T',, ENSG00000115306|+|chr2:g.54853150:G>A',, ENSG00000115306|+|chr2:g.54853150:G>A']	ENSG00000115306	1	HGNC:11275	940415.5150000001	466070.141	696411.758	914217.42	488954.92400000006	649749.8840000001
EVESALQTVDLNEGDAAPEPTEAK	3	Pat_105_1.57743.57743.3	ENSG00000064787|BCAS1, ENSG00000064787|-|chr20:g.52570113:T>G',, ENSG00000064787|-|chr20:g.52570006:G>A',, ENSG00000064787|-|chr20:g.52570006:G>A']	ENSG00000064787	1	HGNC:974	75834.3328	61516.082	138963.811	70991.5712	70199.6534	139978.62699999998
VVVAENFDEIVNNENK	6	Pat_105_3.56605.56605.3	ENSG00000167004|PDIA3, ENSG00000167004|+|chr15:g.44048944:A>T',, ENSG00000167004|+|chr15:g.44048950:G>T',, ENSG00000167004|+|chr15:g.44060755:A>T',, ENSG00000167004|+|chr15:g.44060755:A>T']	ENSG00000167004	1	HGNC:4606	1181401.546	632659.5349999999	721032.152	1242535.368	671828.693	837500.78
EVQGFESATFLGYFK	10	Pat_105_6.62751.62751.3	ENSG00000148180|GSN, ENSG00000148180|+|chr9:g.124089722:G>A',, ENSG00000148180|+|chr9:g.124074719:C>T',, ENSG00000148180|+|chr9:g.124074719:C>T']	ENSG00000148180	1	HGNC:4620	2539117.4880000004	1788679.6810000003	2608111.1909999996	2392953.2780000004	1815709.759	2436461.5059999996
YDPSLKPLSVSYDQATSLR	15	Pat_105_6.49518.49518.4	ENSG00000104267|CA2, ENSG00000104267|+|chr8:g.86386634:AT>A',, ENSG00000104267|+|chr8:g.86392941:C>A']	ENSG00000104267	1	HGNC:1373	2210759.989	3292914.1445	28774945.224999998	2245315.445	3584098.6375	27151089.86
EVSQPDWTPPPEVTLVLTK	9	Pat_105_5.66446.66446.4	ENSG00000155660|PDIA4, ENSG00000155660|-|chr7:g.148709352:C>T',, ENSG00000155660|-|chr7:g.148708982:A>C']	ENSG00000155660	1	HGNC:30167	2179727.16	985315.802	2695337.54	2049327.584	1092832.458	2644904.34
GNFLELSAAASAPAEK	3	Pat_105_5.54365.54365.3	ENSG00000179403|VWA1, ENSG00000179403|+|chr1:g.1372535:T>C',, ENSG00000179403|+|chr1:g.1372535:T>C']	ENSG00000179403	1	HGNC:30910	67669.49239999999	111473.844	100146.06400000001	70976.59640000001	112066.167	88291.04800000001
TLTDELAALQITGVK	2	Pat_105_6.63277.63277.3	ENSG00000198189|HSD17B11	ENSG00000198189	1	HGNC:22960	161042.335	117532.12400000001	154236.641	156022.723	120922.482	137585.856
ISEVLDAGTVDPLTK	2	Pat_105_4.59787.59787.3	ENSG00000166401|SERPINB8, ENSG00000166401|+|chr18:g.61654297:A>G',, ENSG00000166401|+|chr18:g.61654297:A>G']	ENSG00000166401	1	HGNC:8952	72524.964	105181.606	56569.161	68755	102680.13	55408.381
YEGILYTIDTDNSTVALAK	1	Pat_105_5.61358.61358.3	ENSG00000149657|LSM14B	ENSG00000149657	1	HGNC:15887	30584.147999999997	12537.493999999999	13929.105	32392.03	10276.058	12176.32
IEDGVPQHLVLVLGGK	22	Pat_105_7.68411.68411.3	ENSG00000163359|COL6A3, ENSG00000163359|-|chr2:g.238249544:GA>G',, ENSG00000163359|-|chr2:g.238275518:AC>A',, ENSG00000163359|-|chr2:g.238280477:G>A',, ENSG00000163359|-|chr2:g.238283189:G>A',, ENSG00000163359|-|chr2:g.238296320:C>T',, ENSG00000163359|-|chr2:g.238253406:C>T',, ENSG00000163359|-|chr2:g.238247734:C>G',, ENSG00000163359|-|chr2:g.238283510:C>T',, ENSG00000163359|-|chr2:g.238280852:G>…	ENSG00000163359	1	HGNC:2213	3067557.3747	5518290.208	4660998.515000001	3099669.5472999997	5669845.821999999	4350727.5694
SVIEQGGIQTVDQLIK	7	Pat_105_5.60588.60588.3	ENSG00000170248|PDCD6IP, ENSG00000170248|+|chr3:g.33906919:C>A',, ENSG00000170248|+|chr3:g.33906919:C>A']	ENSG00000170248	1	HGNC:8766	488206.13200000004	339252.078	454116.46800000005	479317.05299999996	352297.1765	411801.313
DFNHINVELSLLGK	6	Pat_105_6.58711.58711.3	ENSG00000163682|RPL9	ENSG00000163682	1	HGNC:10369	561551.0329999999	388552.86799999996	520833.438	552866.7882999999	390067.54099999997	514035.5069999999
QATTIIADNIIFLSDQTK	2	Pat_105_6.65520.65520.3	ENSG00000106028|SSBP1	ENSG00000106028	1	HGNC:11317	455444.78	394701.32999999996	645107.25	474179.68999999994	411728.49	619008.83
ELQELVQYPVEHPDK	11	Pat_105_3.51795.51795.3	ENSG00000165280|VCP, ENSG00000165280|-|chr9:g.35068023:G>A',, ENSG00000165280|-|chr9:g.35062113:C>T',, ENSG00000165280|-|chr9:g.35059116:G>T',, ENSG00000165280|-|chr9:g.35061087:A>T']	ENSG00000165280	1	HGNC:12666	1428150.4441000002	852576.3760000002	812390.296	1372981.6229999997	874835.5885999999	751688.2537999998
ESLSQPGDFVLSVLSDQPK	2	Pat_105_5.68256.68256.3	ENSG00000111679|PTPN6	ENSG00000111679	1	HGNC:9658	212875.894	290802.136	220081.03999999998	224765.47	301590.35	210893.75
NFTKPQDGDVIAPLITPQK	4	Pat_105_7.66098.66098.4	ENSG00000101347|SAMHD1, ENSG00000101347|-|chr20:g.35563517:G>A']	ENSG00000101347	1	HGNC:15925	259887.983	319346.95999999996	149819.054	267181.895	308779.85000000003	137729.183
DIPTNSPELEETLTHTITK	7	Pat_105_4.55731.55731.3	ENSG00000113889|KNG1, ENSG00000113889|+|chr3:g.186445052:T>G',, ENSG00000113889|+|chr3:g.186437927:G>A',, ENSG00000113889|+|chr3:g.186460110:G>C']	ENSG00000113889	1	HGNC:6383	451255.99299999996	900490.548	666876.09	453522.54199999996	914773.769	678409.3769999999
ELDSLQTEAESLDNTVK	6	Pat_105_2.60203.60203.3	ENSG00000091136|LAMB1, ENSG00000091136|-|chr7:g.107566753:G>A',, ENSG00000091136|-|chr7:g.107618606:C>T',, ENSG00000091136|-|chr7:g.107569893:C>T',, ENSG00000091136|-|chr7:g.107621202:C>T',, ENSG00000091136|-|chr7:g.107621203:C>A',, ENSG00000091136|-|chr7:g.107621203:C>A']	ENSG00000091136	1	HGNC:6486	88649.131	99984.84499999997	142080.657	100829.074	105931.75449999998	145097.15
EVEPALELLEPIDQK	1	Pat_105_2.66958.66958.3	ENSG00000203879|GDI1	ENSG00000203879	1	HGNC:4226	7885.5835	11579.586000000001	6543.687	8251.071	13209.518	6862.4663
LQVELDNVTGLLSQSDSK	9	Pat_105_5.66957.66957.3	ENSG00000100345|MYH9, ENSG00000100345|-|chr22:g.36708257:G>A',, ENSG00000100345|-|chr22:g.36684946:G>A',, ENSG00000100345|-|chr22:g.36688106:C>T']	ENSG00000100345	1	HGNC:7579	1510606.183	1398607.5300000003	1446313.89	1526079.97	1422822.6629999997	1375070.789
GQVGGQVSVEVDSAPGTDLAK	10	Pat_105_3.47964.47964.3	ENSG00000171345|KRT19, ENSG00000171345|-|chr17:g.39681180:T>G',, ENSG00000171345|-|chr17:g.39681180:T>G']	ENSG00000171345	1	HGNC:6436	1159162.376	308876.30779999995	1064931.281	1047976.337	334639.083	945012.014
LPVDVVVNASNEDLK	3	Pat_105_4.58193.58193.3	ENSG00000173193|PARP14, ENSG00000173193|+|chr3:g.122447196:AATT>A',, ENSG00000173193|+|chr3:g.122437337:C>T',, ENSG00000173193|+|chr3:g.122419079:A>G',, ENSG00000173193|+|chr3:g.122422734:T>C',, ENSG00000173193|+|chr3:g.122422734:T>C']	ENSG00000173193	1	HGNC:29232	149565.649	138794.14	131509.69	148236.614	141981.08299999998	121834.392
SVLEGGDIPLQGLSGLK	5	Pat_105_6.61916.61916.3	ENSG00000095637|SORBS1, ENSG00000095637|-|chr10:g.97098953:A>AG',, ENSG00000095637|-|chr10:g.97111112:G>A',, ENSG00000095637|-|chr10:g.97174382:C>T',, ENSG00000095637|-|chr10:g.97116511:G>A',, ENSG00000095637|-|chr10:g.97146820:C>A',, ENSG00000095637|-|chr10:g.97115995:C>G',, ENSG00000095637|-|chr10:g.97194450:C>T',, ENSG00000095637|-|chr10:g.97096391:G>A',, ENSG00000095637|-|chr10:g.97116305:T>C…	ENSG00000095637	1	HGNC:14565	282757.6074	302064.9303	381716.5764	286987.836	331677.09569999995	344830.6667
ELATVLSDQPGLLGPK	2	Pat_105_6.60495.60495.3	ENSG00000061676|NCKAP1, ENSG00000061676|-|chr2:g.183817869:G>T',, ENSG00000061676|-|chr2:g.183822192:C>A',, ENSG00000061676|-|chr2:g.183822192:C>A']	ENSG00000061676	1	HGNC:7666	103695.898	87166.32699999999	65028.027	99995.09	86660.936	65164.921
GDVVLQSDHVIETLTK	3	Pat_105_4.55543.55543.3	ENSG00000197879|MYO1C, ENSG00000197879|-|chr17:g.1385827:C>T',, ENSG00000197879|-|chr17:g.1385827:C>T']	ENSG00000197879	1	HGNC:7597	150957.617	288517.234	247506.90000000002	176553.59100000001	309412.894	241380.197
EISEITGGPINETLK	1	Pat_105_3.53356.53356.3	ENSG00000103150|MLYCD, ENSG00000103150|+|chr16:g.83948669:G>A']	ENSG00000103150	1	HGNC:7150	35193.72	70670.97	101171.88	40600.52	68681.125	108082.76
ESDLPSAILQTSGVSEFTK	4	Pat_105_5.62572.62572.3	ENSG00000096401|CDC5L, ENSG00000096401|+|chr6:g.44371709:C>T',, ENSG00000096401|+|chr6:g.44394454:T>C']	ENSG00000096401	1	HGNC:1743	250200.547	125370.59199999999	209570.836	241866.85	117710.48700000001	228778.622
ELLLSAIDSVNATSK	4	Pat_105_6.61582.61582.3	ENSG00000111641|NOP2	ENSG00000111641	1	HGNC:7867	577576.615	472292.66500000004	410643.632	575843.3740000001	445174.4	388210.711
TATESFASDPILYRPVAVALDTK	36	Pat_105_7.67672.67672.4	ENSG00000067225|PKM, ENSG00000067225|-|chr15:g.72499530:CAAGG>C',, ENSG00000067225|-|chr15:g.72499530:CAAGG>C']	ENSG00000067225	1	HGNC:9021	17445292.544999994	8308720.172999999	9451206.402999999	16916653.727000006	8429823.663500002	8745192.647
GDVAEGDLIEHFSQFGTVEK	2	Pat_105_4.57653.57653.4	ENSG00000177733|HNRNPA0	ENSG00000177733	1	HGNC:5030	57900.636	44984.846999999994	51600.127	58905.388000000006	46518.089	43953.217000000004
GEPGPPDADGPLYLPYK	2	Pat_105_3.55032.55032.3	ENSG00000125844|RRBP1, ENSG00000125844|-|chr20:g.17639529:C>T',, ENSG00000125844|-|chr20:g.17640795:G>A',, ENSG00000125844|-|chr20:g.17640795:G>A']	ENSG00000125844	1	HGNC:10448	119121.496	90120.13500000001	136077.565	128098.486	95502.01999999999	134663.693
GIPDLYDDAAIFEAK	2	Pat_105_4.62517.62517.3	ENSG00000104549|SQLE, ENSG00000104549|+|chr8:g.126019637:A>G',, ENSG00000104549|+|chr8:g.126011835:G>A']	ENSG00000104549	1	HGNC:11279	87604.582	74319.201	81124.477	86843.371	75387.402	73352.455
EFNEDGALAVLQQFK	3	Pat_105_5.66413.66413.3	ENSG00000135316|SYNCRIP, ENSG00000135316|-|chr6:g.86332353:GT>G',, ENSG00000135316|-|chr6:g.86324763:C>T',, ENSG00000135316|-|chr6:g.86324763:C>T']	ENSG00000135316	1	HGNC:16918	461482.07999999996	324781.87	279636.815	447868.31000000006	329229.626	237477.927
GAFGVGQEQIDAFLK	1	Pat_105_6.60288.60288.3	ENSG00000125107|CNOT1, ENSG00000125107|-|chr16:g.58573851:T>C',, ENSG00000125107|-|chr16:g.58589171:C>G',, ENSG00000125107|-|chr16:g.58581526:A>C',, ENSG00000125107|-|chr16:g.58620539:G>C',, ENSG00000125107|-|chr16:g.58617010:C>G',, ENSG00000125107|-|chr16:g.58581485:T>G',, ENSG00000125107|-|chr16:g.58559928:C>T',, ENSG00000125107|-|chr16:g.58577682:C>A',, ENSG00000125107|-|chr16:g.58610477:G>A',…	ENSG00000125107	1	HGNC:7877	40227.668	42824.816	35035.004	40973.098	45096.855	34871.066
IIQTPGLWESENQNK	1	Pat_105_5.53854.53854.3	ENSG00000099246|RAB18, ENSG00000099246|+|chr10:g.27822736:C>T',, ENSG00000099246|+|chr10:g.27822736:C>T']	ENSG00000099246	1	HGNC:14244	116324.48	125731.88	129341.29	118045.664	133078.86	121103.55
NTFAEVTGLSPGVTYYFK	4	Pat_105_7.66299.66299.3	ENSG00000115414|FN1, ENSG00000115414|-|chr2:g.216257711:C>T',, ENSG00000115414|-|chr2:g.216271134:C>T',, ENSG00000115414|-|chr2:g.216226799:A>G',, ENSG00000115414|-|chr2:g.216240008:T>C',, ENSG00000115414|-|chr2:g.216240420:T>C',, ENSG00000115414|-|chr2:g.216270961:T>C',, ENSG00000115414|-|chr2:g.216270993:T>C',, ENSG00000115414|-|chr2:g.216226780:C>T',, ENSG00000115414|-|chr2:g.216256459:G>A',, …	ENSG00000115414	1	HGNC:3778	1592301.8299999998	1600809.77	759515.45	1570920.83	1666852.6560000002	711096.79
FPEEEAPSTVLSQNLFTPK	8	Pat_105_5.64811.64811.3	ENSG00000118705|RPN2, ENSG00000118705|+|chr20:g.35812678:C>A',, ENSG00000118705|+|chr20:g.35812678:C>A']	ENSG00000118705	1	HGNC:10382	485113.286	253841.935	302721.44700000004	459930.01600000006	270256.24400000006	289116.738
VTPPEGYEVVTVFPK	9	Pat_105_5.59786.59786.3	ENSG00000107438|PDLIM1, ENSG00000107438|-|chr10:g.97023630:T>C']	ENSG00000107438	1	HGNC:2067	9587375.377	4099954.96	4158921.6939999997	9804995.026	4509032.646	4174082.272
VVTVFSVADGYSENNVFYGHHAK	1	Pat_105_6.53349.53349.4	ENSG00000071127|WDR1	ENSG00000071127	1	HGNC:12754	38233.773	37135.797	38651.703	37240.996	32979.875	37998.996
DVPLTAEEVEFVVEK	1	Pat_105_3.66049.66049.3	ENSG00000140525|FANCI, ENSG00000140525|+|chr15:g.89834857:A>G',, ENSG00000140525|+|chr15:g.89843051:C>T',, ENSG00000140525|+|chr15:g.89843051:C>T']	ENSG00000140525	1	HGNC:25568	96044.39	33459.613	30468.682	96983.06	36583.51	35311.78
VDIDAPDVSIEGPDAK	8	Pat_105_2.57505.57505.3	ENSG00000124942|AHNAK, ENSG00000124942|-|chr11:g.62295776:T>G',, ENSG00000124942|-|chr11:g.62290365:T>C',, ENSG00000124942|-|chr11:g.62295549:C>T',, ENSG00000124942|-|chr11:g.62296271:G>A',, ENSG00000124942|-|chr11:g.62287549:C>T',, ENSG00000124942|-|chr11:g.62300583:C>T',, ENSG00000124942|-|chr11:g.62294188:T>G',, ENSG00000124942|-|chr11:g.62299055:T>C',, ENSG00000124942|-|chr11:g.62285441:A>G',…	ENSG00000124942	1	HGNC:347	181192.2922	330625.05130000005	306584.96570000006	187287.72569999998	336092.10400000005	289773.532
AEVEVADELLENLAK	2	Pat_105_3.67937.67937.3	ENSG00000239857|GET4, ENSG00000239857|+|chr7:g.923927:C>G']	ENSG00000239857	1	HGNC:21690	161189.304	130715.956	138554.942	165711.758	138256.888	119948.712
IEVIKPGDLGVDLTSK	12	Pat_105_6.63919.63919.4	ENSG00000105379|ETFB, ENSG00000105379|-|chr19:g.51853613:C>A',, ENSG00000105379|-|chr19:g.51857738:G>A']	ENSG00000105379	1	HGNC:3482	2090487.394	1521451.8900000001	7141581.58	1997074.286	1540359.853	6511826.483000001
LLPQGLAVYASPENK	1	Pat_105_7.56975.56975.3	ENSG00000143436|MRPL9, ENSG00000143436|-|chr1:g.151735556:G>A',, ENSG00000143436|-|chr1:g.151735576:T>C',, ENSG00000143436|-|chr1:g.151735576:T>C']	ENSG00000143436	1	HGNC:14277	75461.484	40802.715	72801.12	74462.24	35494.71	71076.6
GHVTQDAPIPGSPLYTIK	1	Pat_105_6.47738.47738.3	ENSG00000108883|EFTUD2, ENSG00000108883|-|chr17:g.42929085:C>T',, ENSG00000108883|-|chr17:g.42953468:C>A',, ENSG00000108883|-|chr17:g.42953362:G>T',, ENSG00000108883|-|chr17:g.42929089:G>A',, ENSG00000108883|-|chr17:g.42929089:G>A']	ENSG00000108883	1	HGNC:30858	48635.12	37017.656	37127.336	51708.293	34886.945	35038.785
IDVDAPDIDIHGPDAK	9	Pat_105_3.52043.52043.3	ENSG00000124942|AHNAK, ENSG00000124942|-|chr11:g.62295776:T>G',, ENSG00000124942|-|chr11:g.62290365:T>C',, ENSG00000124942|-|chr11:g.62295549:C>T',, ENSG00000124942|-|chr11:g.62296271:G>A',, ENSG00000124942|-|chr11:g.62287549:C>T',, ENSG00000124942|-|chr11:g.62300583:C>T',, ENSG00000124942|-|chr11:g.62294188:T>G',, ENSG00000124942|-|chr11:g.62299055:T>C',, ENSG00000124942|-|chr11:g.62285441:A>G',…	ENSG00000124942	1	HGNC:347	229934.65019999997	483704.894	451724.3697	220813.81953999997	483399.696	448134.32899999997
DVPNPNQDDDDDEGFSFNPLK	3	Pat_105_3.56647.56647.3	ENSG00000136937|NCBP1, ENSG00000136937|+|chr9:g.100418028:G>A']	ENSG00000136937	1	HGNC:7658	62562.382999999994	34749.1019	23884.57	66330.317	34395.2046	21623.9033
FLEDDTSDPTYTSALGGK	1	Pat_105_3.53251.53251.3	ENSG00000133216|EPHB2	ENSG00000133216	1	HGNC:3393	98587.04	36606.07	53146.06	116335.22	38972.91	86359.83
TYVGVVDGENELASPK	3	Pat_105_3.47934.47934.3	ENSG00000127831|VIL1, ENSG00000127831|+|chr2:g.219305476:A>G',, ENSG00000127831|+|chr2:g.219314009:C>G']	ENSG00000127831	1	HGNC:12690	703627.502	30814.323699999997	84621.74399999999	703328.9200000002	29260.574	85269.76509999999
GVIINTASVAAFEGQVGQAAYSASK	9	Pat_105_7.66562.66562.4	ENSG00000072506|HSD17B10, ENSG00000072506|-|chrX:g.53458992:C>T',, ENSG00000072506|-|chrX:g.53458992:C>T']	ENSG00000072506	1	HGNC:4800	2177614.7199999997	1204372.432	2119561.597	2016345.7369999997	1276318.6630000002	1927500.993
LDVTLGPVPEIGGSEAPAPQNK	3	Pat_105_4.59836.59836.3	ENSG00000117395|EBNA1BP2, ENSG00000117395|-|chr1:g.43630162:C>G',, ENSG00000117395|-|chr1:g.43630162:C>G']	ENSG00000117395	1	HGNC:15531	75987.273	55942.222	63943.848000000005	80882.01999999999	56234.024000000005	67537.838
QVYDGFSFIGNTGPYEVSK	2	Pat_105_6.55966.55966.3	ENSG00000116918|TSNAX, ENSG00000116918|+|chr1:g.231678262:A>C']	ENSG00000116918	1	HGNC:12380	122045.924	78041.041	109333.044	111778.31399999998	80185.815	94824.86600000001
FGAVWTGDNTAEWDHLK	4	Pat_105_6.53317.53317.3	ENSG00000089597|GANAB, ENSG00000089597|-|chr11:g.62406527:A>G',, ENSG00000089597|-|chr11:g.62406527:A>G']	ENSG00000089597	1	HGNC:4138	726534.002	2872769.773	386256.593	694304.665	3076318.6569999997	357166.73000000004
LQPQTTYDITVLPIYK	3	Pat_105_7.66375.66375.3	ENSG00000111799|COL12A1, ENSG00000111799|-|chr6:g.75823429:A>G',, ENSG00000111799|-|chr6:g.75884880:T>C',, ENSG00000111799|-|chr6:g.75834978:G>C',, ENSG00000111799|-|chr6:g.75890675:C>A',, ENSG00000111799|-|chr6:g.75884843:T>G',, ENSG00000111799|-|chr6:g.75848654:A>C',, ENSG00000111799|-|chr6:g.75816199:C>T',, ENSG00000111799|-|chr6:g.75829158:T>G',, ENSG00000111799|-|chr6:g.75811728:A>G',, ENSG0…	ENSG00000111799	1	HGNC:2188	1144102.94	590813.3300000001	332758.21499999997	1094758.6099999999	660099.47	319475.33999999997
AELTSQESQISTYEEELAK	1	Pat_105_2.57517.57517.3	ENSG00000085832|EPS15, ENSG00000085832|-|chr1:g.51829605:AC>A',, ENSG00000085832|-|chr1:g.51826921:T>C',, ENSG00000085832|-|chr1:g.51871690:C>T',, ENSG00000085832|-|chr1:g.51868115:A>G',, ENSG00000085832|-|chr1:g.51913780:C>T',, ENSG00000085832|-|chr1:g.51929410:G>T']	ENSG00000085832	1	HGNC:3419	19692.822	15478.258	27961.56	15323.41	18524.57	25004.362999999998
AGVDYAPNLPPFPSPADVK	2	Pat_105_5.62616.62616.3	ENSG00000136205|TNS3, ENSG00000136205|-|chr7:g.47408443:C>G',, ENSG00000136205|-|chr7:g.47408993:A>G',, ENSG00000136205|-|chr7:g.47481628:C>T',, ENSG00000136205|-|chr7:g.47409200:G>A',, ENSG00000136205|-|chr7:g.47319915:T>A',, ENSG00000136205|-|chr7:g.47384373:C>T',, ENSG00000136205|-|chr7:g.47336743:C>A',, ENSG00000136205|-|chr7:g.47440439:C>A',, ENSG00000136205|-|chr7:g.47408772:C>T',, ENSG0000…	ENSG00000136205	1	HGNC:21616	73876.31	54268.225000000006	68555.533	81708.30099999999	58556.914	62214.198000000004
AVVQVFEGTSGIDAK	1	Pat_105_5.54981.54981.3	ENSG00000147416|ATP6V1B2, ENSG00000147416|+|chr8:g.20069694:T>G',, ENSG00000147416|+|chr8:g.20068697:T>C',, ENSG00000147416|+|chr8:g.20068697:T>C']	ENSG00000147416	1	HGNC:854	105662.81	86884.664	124368.46	100557.664	93927.266	117860.414
YLETLLYSQQQLAK	2	Pat_105_7.64861.64861.3	ENSG00000028528|SNX1, ENSG00000028528|+|chr15:g.64426995:G>A',, ENSG00000028528|+|chr15:g.64426941:G>A',, ENSG00000028528|+|chr15:g.64426941:G>A']	ENSG00000028528	1	HGNC:11172	74045.72200000001	61272.320999999996	46913.104999999996	77262.53600000001	63667.644	42900.199
LSTSTTIENIEITIK	3	Pat_105_5.61053.61053.3	ENSG00000148700|ADD3, ENSG00000148700|+|chr10:g.111893147:G>T',, ENSG00000148700|+|chr10:g.111893147:G>T']	ENSG00000148700	1	HGNC:245	251410.221	124139.679	152941.668	237446.043	138555.539	158523.066
VDELSLYSVPEGQSK	2	Pat_105_4.49389.49389.3	ENSG00000184831|APOO	ENSG00000184831	1	HGNC:28727	160221.65	108504.407	285745.548	164087.27000000002	113234.63200000001	278126.772
SNLAYDIVQLPTGLTGIK	2	Pat_105_7.68590.68590.3	ENSG00000170606|HSPA4, ENSG00000170606|+|chr5:g.132439994:CA>C',, ENSG00000170606|+|chr5:g.132425259:G>C',, ENSG00000170606|+|chr5:g.132425260:T>A',, ENSG00000170606|+|chr5:g.132439712:A>C']	ENSG00000170606	1	HGNC:5237	1304267.86	1092247.98	1004289.33	1202234.11	1128603.02	987278.2
DLTLDQAYSYAVENAK	10	Pat_105_4.54622.54622.3	ENSG00000140105|WARS	ENSG00000140105	1	HGNC:12729	912357.8589999999	3761105.745	448342.69840000005	1062411.483	3830742.446	526282.6329999999
LTIVSTVGFGDQINK	1	Pat_105_7.61829.61829.3	ENSG00000125354|SEPT6, ENSG00000125354|-|chrX:g.118786990:C>T',, ENSG00000125354|-|chrX:g.118763356:G>A',, ENSG00000125354|-|chrX:g.118763356:G>A']	ENSG00000125354	1	HGNC:15848	29907.672000000002	33998.7	24289.182	31530.392999999996	34916.78	25528.52
LGQSVTTIPTVGFNVETVTYK	2	Pat_105_7.66635.66635.3	ENSG00000165527|ARF6, ENSG00000165527|+|chr14:g.50360809:A>C']	ENSG00000165527	1	HGNC:659	732515.54	311783.054	438150.25	658733.724	314185.88	417112.36
ILEDQEENPLPAALVQPHTGK	8	Pat_105_4.56036.56036.3	ENSG00000130313|PGLS	ENSG00000130313	1	HGNC:8903	206550.774	188744.759	247010.37200000003	217000.11299999998	189107.969	251948.423
ALGVSNFSHFQIEK	8	Pat_105_7.57232.57232.3	ENSG00000198074|AKR1B10, ENSG00000198074|+|chr7:g.134223018:G>C']	ENSG00000198074	1	HGNC:382	677322.9469999999	935201.947	3061946.9340000004	725442.9039999999	1024621.318	3023062.2290000003
DLVQDPSLLGGTISAYK	2	Pat_105_6.57505.57505.3	ENSG00000171723|GPHN, ENSG00000171723|+|chr14:g.67346679:G>T',, ENSG00000171723|+|chr14:g.67578599:C>T',, ENSG00000171723|+|chr14:g.67578600:G>A',, ENSG00000171723|+|chr14:g.67555789:C>T',, ENSG00000171723|+|chr14:g.67462916:C>G']	ENSG00000171723	1	HGNC:15465	115474.57299999999	85524.867	141367.549	104380.432	98164.125	135484.789
YVLVAGITPTPLGEGK	1	Pat_105_7.59522.59522.3	ENSG00000120254|MTHFD1L, ENSG00000120254|+|chr6:g.151266604:C>T',, ENSG00000120254|+|chr6:g.151281421:A>G']	ENSG00000120254	1	HGNC:21055	50078.152	29343.006	26017.246	49223.34	30619.375	25071.611
VNVEAPDVNLEGLGGK	4	Pat_105_4.54699.54699.3	ENSG00000124942|AHNAK, ENSG00000124942|-|chr11:g.62295776:T>G',, ENSG00000124942|-|chr11:g.62290365:T>C',, ENSG00000124942|-|chr11:g.62295549:C>T',, ENSG00000124942|-|chr11:g.62296271:G>A',, ENSG00000124942|-|chr11:g.62287549:C>T',, ENSG00000124942|-|chr11:g.62300583:C>T',, ENSG00000124942|-|chr11:g.62294188:T>G',, ENSG00000124942|-|chr11:g.62299055:T>C',, ENSG00000124942|-|chr11:g.62285441:A>G',…	ENSG00000124942	1	HGNC:347	266228.237	389816.365	385834.053	250041.33800000002	396946.898	361484.53199999995
EQDDLLVLLADQDQK	4	Pat_105_3.65510.65510.3	ENSG00000138768|USO1, ENSG00000138768|+|chr4:g.76691679:T>C',, ENSG00000138768|+|chr4:g.76725311:C>A',, ENSG00000138768|+|chr4:g.76725311:C>A']	ENSG00000138768	1	HGNC:30904	86916.7617	85472.09469999999	146833.1877	101232.5844	89529.82250000001	171301.9867
IDQLQEELLHTQLK	4	Pat_105_5.61868.61868.3	ENSG00000198836|OPA1, ENSG00000198836|+|chr3:g.193384136:A>G',, ENSG00000198836|+|chr3:g.193384136:A>G']	ENSG00000198836	1	HGNC:8140	142153.95	102452.3345	229895.199	151047.406	108043.3456	226840.422
HVLDALDPNAYEAFK	1	Pat_105_5.56541.56541.3	ENSG00000005156|LIG3, ENSG00000005156|+|chr17:g.33318086:C>A',, ENSG00000005156|+|chr17:g.33316517:A>G',, ENSG00000005156|+|chr17:g.33330026:A>G',, ENSG00000005156|+|chr17:g.33329001:G>A',, ENSG00000005156|+|chr17:g.33329001:G>A']	ENSG00000005156	1	HGNC:6600	77436.44	30146.24	37421.32	77392.86	27792.451	36767.566
SESETESEASEITIPPSTPAVPQAPVQGEDYGK	5	Pat_105_2.56626.56626.4	ENSG00000156709|AIFM1	ENSG00000156709	1	HGNC:8768	16052.335299999999	10885.33355	40077.2829	14171.403900000001	12489.2122	41609.6285
FYLDSGEQVLVDVETK	1	Pat_105_4.64211.64211.3	ENSG00000131368|MRPS25	ENSG00000131368	1	HGNC:14511	45346.11	36785.27	42172.61	51664.63	35513.652	40421.687999999995
SISVIDSPGILSGEK	2	Pat_105_5.56540.56540.3	ENSG00000103966|EHD4	ENSG00000103966	1	HGNC:3245	93984.05600000001	84548.525	113066.007	86325.665	94083.49799999999	109680.26000000001
IFVGGLSANTVVEDVK	2	Pat_105_6.60487.60487.3	ENSG00000153944|MSI2, ENSG00000153944|+|chr17:g.55754371:T>G',, ENSG00000153944|+|chr17:g.55363357:C>T',, ENSG00000153944|+|chr17:g.55693389:G>A',, ENSG00000153944|+|chr17:g.55335686:C>G',, ENSG00000153944|+|chr17:g.55335686:C>G']	ENSG00000153944	1	HGNC:18585	145149.74	42368.590000000004	50736.242	137145.996	49160.858	45361.316
EADESLNFEEQILEAAK	6	Pat_105_3.63595.63595.3	ENSG00000137076|TLN1, ENSG00000137076|-|chr9:g.35711320:CAGA>C',, ENSG00000137076|-|chr9:g.35722121:C>G',, ENSG00000137076|-|chr9:g.35724314:C>T',, ENSG00000137076|-|chr9:g.35717768:G>C',, ENSG00000137076|-|chr9:g.35718843:T>C',, ENSG00000137076|-|chr9:g.35719602:T>C',, ENSG00000137076|-|chr9:g.35719602:T>C']	ENSG00000137076	1	HGNC:11845	81415.84770000001	118440.41399999999	124379.53970000001	91061.1863	120434.0706	112581.74549999999
TTLLPSGAEVLSYSEAAK	2	Pat_105_5.58769.58769.3	ENSG00000127954|STEAP4, ENSG00000127954|-|chr7:g.87912168:C>T',, ENSG00000127954|-|chr7:g.87913436:C>T',, ENSG00000127954|-|chr7:g.87913278:C>G',, ENSG00000127954|-|chr7:g.87913278:C>G']	ENSG00000127954	1	HGNC:21923	45192.595	60135.916	63167.75	41665.037000000004	54610.182	54123.354999999996
EQLGPVTQEFWDNLEK	9	Pat_105_4.64156.64156.3	ENSG00000118137|APOA1, ENSG00000118137|-|chr11:g.116708063:G>A',, ENSG00000118137|-|chr11:g.116708063:G>A']	ENSG00000118137	1	HGNC:600	440403.7515	506281.90400000004	301725.2625	429795.96200000006	507619.8140000001	303252.41929999995
HIEEENLIDEDFQNLK	4	Pat_105_2.64797.64797.3	ENSG00000173702|MUC13, ENSG00000173702|-|chr3:g.124632055:C>A',, ENSG00000173702|-|chr3:g.124627024:T>G']	ENSG00000173702	1	HGNC:7511	139137.239	82518.341	110548.756	144083.656	81098.4696	110495.099
DAVLYFSESLVPTAR	2	Pat_105_6.60303.60303.3	ENSG00000089154|GCN1, ENSG00000089154|-|chr12:g.120594775:G>A',, ENSG00000089154|-|chr12:g.120567282:G>A',, ENSG00000089154|-|chr12:g.120611630:A>G',, ENSG00000089154|-|chr12:g.120602295:A>G',, ENSG00000089154|-|chr12:g.120584909:G>A',, ENSG00000089154|-|chr12:g.120593217:C>G',, ENSG00000089154|-|chr12:g.120583116:G>A',, ENSG00000089154|-|chr12:g.120615349:C>T',, ENSG00000089154|-|chr12:g.1205803…	ENSG00000089154	1	HGNC:4199	52166.967000000004	38156.524000000005	50550.951	52757.019	35763.806	48633.205
DVPGFAIGGLSGGESK	1	Pat_105_5.55288.55288.3	ENSG00000213339|QTRT1, ENSG00000213339|+|chr19:g.10822841:G>T',, ENSG00000213339|+|chr19:g.10822841:G>T']	ENSG00000213339	1	HGNC:23797	30812.597999999998	24308.51	27851.767999999996	30824.9	25544.064	27170.752
FLNDTTKPVGLLLSER	1	Pat_105_7.68146.68146.3	ENSG00000107949|BCCIP	ENSG00000107949	1	HGNC:978	696787.6	290163.22	329389.1	674035.8	295518.34	306887.7
GAGIGGLGITVEGPSESK	5	Pat_105_5.52700.52700.3	ENSG00000136068|FLNB, ENSG00000136068|+|chr3:g.58138487:GT>G',, ENSG00000136068|+|chr3:g.58134543:G>A',, ENSG00000136068|+|chr3:g.58062899:C>G',, ENSG00000136068|+|chr3:g.58121746:A>G',, ENSG00000136068|+|chr3:g.58089697:G>T',, ENSG00000136068|+|chr3:g.58095423:G>T',, ENSG00000136068|+|chr3:g.58095424:A>T',, ENSG00000136068|+|chr3:g.58127630:G>T',, ENSG00000136068|+|chr3:g.58128446:A>G',, ENSG000…	ENSG00000136068	1	HGNC:3755	577220.375	380474.211	577838.2490000001	562391.729	368994.57500000007	544527.6020000001
VDVDVPDVNIEGPDAK	16	Pat_105_2.59135.59135.3	ENSG00000124942|AHNAK, ENSG00000124942|-|chr11:g.62295776:T>G',, ENSG00000124942|-|chr11:g.62290365:T>C',, ENSG00000124942|-|chr11:g.62295549:C>T',, ENSG00000124942|-|chr11:g.62296271:G>A',, ENSG00000124942|-|chr11:g.62287549:C>T',, ENSG00000124942|-|chr11:g.62300583:C>T',, ENSG00000124942|-|chr11:g.62294188:T>G',, ENSG00000124942|-|chr11:g.62299055:T>C',, ENSG00000124942|-|chr11:g.62285441:A>G',…	ENSG00000124942	1	HGNC:347	361864.328	748473.6980000001	590521.6730000001	361621.35219999996	743268.9680000001	573745.8575
SIVDLYTGNAEEDADTK	1	Pat_105_3.49884.49884.3	ENSG00000086619|ERO1B, ENSG00000086619|-|chr1:g.236384169:G>A',, ENSG00000086619|-|chr1:g.236384169:G>A']	ENSG00000086619	1	HGNC:14355	24418.32	18269.916	62520.26	24856.166	21842.389	62429.594000000005
VSQPIEGHAASFAQFK	6	Pat_105_6.45000.45000.3	ENSG00000141367|CLTC, ENSG00000141367|+|chr17:g.57743965:T>C',, ENSG00000141367|+|chr17:g.57737921:C>T',, ENSG00000141367|+|chr17:g.57738925:A>T',, ENSG00000141367|+|chr17:g.57743578:A>T',, ENSG00000141367|+|chr17:g.57743578:A>T']	ENSG00000141367	1	HGNC:2092	10715009.135000002	5089146.248	7396113.1620000005	9548069.285	5448968.08	6455662.82
GLQVDLQSDGAAAEDIVASEQSLGQK	3	Pat_105_3.62905.62905.3	ENSG00000104738|MCM4, ENSG00000104738|+|chr8:g.48875567:A>C',, ENSG00000104738|+|chr8:g.48887445:G>A',, ENSG00000104738|+|chr8:g.48888298:C>T',, ENSG00000104738|+|chr8:g.48883197:C>T',, ENSG00000104738|+|chr8:g.48883197:C>T']	ENSG00000104738	1	HGNC:6947	57925.119999999995	25120.389600000002	27098.638399999996	57512.48999999999	24452.794	27751.562
DILGEAGLHFDELNK	1	Pat_105_4.57028.57028.3	ENSG00000109083|IFT20, ENSG00000109083|-|chr17:g.26657516:C>G',, ENSG00000109083|-|chr17:g.26657516:C>G']	ENSG00000109083	1	HGNC:30989	33734.41	18731.096	33045.516	31633.63	19128.205	29934.285
VAPPGLTQIPQIQK	9	Pat_105_7.55644.55644.3	ENSG00000143153|ATP1B1	ENSG00000143153	1	HGNC:804	6673082.584	2194392.931	6892302.926000001	6376784.021999999	2330492.9609999997	6276506.989
YDGQIAVFGAGFQEK	2	Pat_105_6.53384.53384.3	ENSG00000182179|UBA7, ENSG00000182179|-|chr3:g.49848858:G>A']	ENSG00000182179	1	HGNC:12471	96494.476	81964.06599999999	94808.724	84127.34	78532.106	84851.76999999999
TLPPATSTEPSVILSK	3	Pat_105_6.52757.52757.3	ENSG00000147649|MTDH	ENSG00000147649	1	HGNC:29608	327038.292	149694.78900000002	254289.546	311811.012	131528.141	246461.465
IGTIYEGASNIQLNTIAK	5	Pat_105_6.56621.56621.3	ENSG00000196177|ACADSB	ENSG00000196177	1	HGNC:91	145597.58899999998	103785.846	328913.954	150050.905	104773.46	289324.564
AVPLQPPPPLTSASK	2	Pat_105_7.51951.51951.3	ENSG00000130702|LAMA5, ENSG00000130702|-|chr20:g.60912928:C>T',, ENSG00000130702|-|chr20:g.60886269:G>A',, ENSG00000130702|-|chr20:g.60902628:C>A',, ENSG00000130702|-|chr20:g.60894013:C>T',, ENSG00000130702|-|chr20:g.60885597:C>G',, ENSG00000130702|-|chr20:g.60900586:G>A',, ENSG00000130702|-|chr20:g.60899242:C>T',, ENSG00000130702|-|chr20:g.60892429:G>T',, ENSG00000130702|-|chr20:g.60903921:A>G',…	ENSG00000130702	1	HGNC:6485	115171.92000000001	148399.315	112854.256	123238.17000000001	153964.75400000002	106576.95800000001
LIQEQEQELVGALAADLHK	4	Pat_105_4.66646.66646.4	ENSG00000108602|ALDH3A1, ENSG00000108602|-|chr17:g.19643781:C>T',, ENSG00000108602|-|chr17:g.19643781:C>T']	ENSG00000108602	1	HGNC:405	396689.933	404583.857	1088053.95	367606.58499999996	412303.653	1064402.05
GGLVGTPAPFSIDTK	4	Pat_105_6.54503.54503.3	ENSG00000128591|FLNC, ENSG00000128591|+|chr7:g.128487762:C>T',, ENSG00000128591|+|chr7:g.128483582:T>C',, ENSG00000128591|+|chr7:g.128494159:C>T',, ENSG00000128591|+|chr7:g.128485123:G>A',, ENSG00000128591|+|chr7:g.128480715:G>A',, ENSG00000128591|+|chr7:g.128486412:G>A',, ENSG00000128591|+|chr7:g.128496611:G>A',, ENSG00000128591|+|chr7:g.128488745:G>A',, ENSG00000128591|+|chr7:g.128493010:C>T',,…	ENSG00000128591	1	HGNC:3756	251308.7334	377508.147	694888.063	277038.415	385495.51250000007	632057.534
LLTTILHSDGDLTEQGK	3	Pat_105_5.60118.60118.3	ENSG00000083642|PDS5B, ENSG00000083642|+|chr13:g.33332756:G>T',, ENSG00000083642|+|chr13:g.33338714:C>G',, ENSG00000083642|+|chr13:g.33268407:T>G',, ENSG00000083642|+|chr13:g.33258020:C>G',, ENSG00000083642|+|chr13:g.33327473:G>A',, ENSG00000083642|+|chr13:g.33338694:A>G',, ENSG00000083642|+|chr13:g.33338671:C>T',, ENSG00000083642|+|chr13:g.33332325:G>T',, ENSG00000083642|+|chr13:g.33332325:G>T']	ENSG00000083642	1	HGNC:20418	401222.32999999996	169219.977	163350.664	383613.9	160523.025	154334.783
QYPPSTQVEVQNDGAESAVFQQLFQK	6	Pat_105_5.65245.65245.4	ENSG00000127831|VIL1, ENSG00000127831|+|chr2:g.219305476:A>G',, ENSG00000127831|+|chr2:g.219314009:C>G',, ENSG00000127831|+|chr2:g.219314009:C>G']	ENSG00000127831	1	HGNC:12690	287183.69499999995	40877.750199999995	191882.35710000002	273595.39400000003	32259.812299999998	185192.9105
LNQNLNDVLVGLEK	5	Pat_105_6.62167.62167.3	ENSG00000136717|BIN1, ENSG00000136717|-|chr2:g.127818196:G>A',, ENSG00000136717|-|chr2:g.127818196:G>A']	ENSG00000136717	1	HGNC:1052	271525.275	297236.52999999997	518049.608	284630.06299999997	298782.789	500294.291
GFGFVTFDDHDPVDK	12	Pat_105_4.53278.53278.3	ENSG00000122566|HNRNPA2B1, ENSG00000122566|-|chr7:g.26233222:C>T',, ENSG00000122566|-|chr7:g.26237461:T>C',, ENSG00000122566|-|chr7:g.26237461:T>C']	ENSG00000122566	1	HGNC:5033	7970205.351	3568200.835	3010147.726	7092021.7020000005	3510336.0425000004	2742190.8699999996
VPPFVDLNVNSNEGK	2	Pat_105_6.56201.56201.3	ENSG00000088205|DDX18	ENSG00000088205	1	HGNC:2741	241688.7	137285.444	128593.60800000001	215355.64	142994.99599999998	114657.35
GYIWNYGAIPQTWEDPGHNDK	3	Pat_105_6.53250.53250.3	ENSG00000180817|PPA1, ENSG00000180817|-|chr10:g.71966025:C>G',, ENSG00000180817|-|chr10:g.71969331:C>T']	ENSG00000180817	1	HGNC:9226	189832.88999999998	152888.194	110164.44299999998	200528.376	130258.89199999999	115031.635
TAFDEAIAELDTLSEESYK	6	Pat_105_3.67830.67830.3	ENSG00000164924|YWHAZ, ENSG00000164924|-|chr8:g.101936410:A>G',, ENSG00000164924|-|chr8:g.101936410:A>G']	ENSG00000164924	1	HGNC:12855	3012873.1365	2351133.225	1222643.757	2899748.428	2401152.9924999997	1269264.336
EIINTYTEAVQTVDPFK	1	Pat_105_5.64978.64978.3	ENSG00000076924|XAB2, ENSG00000076924|-|chr19:g.7693058:C>A',, ENSG00000076924|-|chr19:g.7689300:G>A',, ENSG00000076924|-|chr19:g.7687701:C>T',, ENSG00000076924|-|chr19:g.7690912:C>T',, ENSG00000076924|-|chr19:g.7690912:C>T']	ENSG00000076924	1	HGNC:14089	27060.443	12924.081	25708.172000000002	28817.318	16052.611	21702.084
QYEQQTYQVIPEVIK	1	Pat_105_4.51970.51970.3	ENSG00000100129|EIF3L, ENSG00000100129|+|chr22:g.38247436:C>G',, ENSG00000100129|+|chr22:g.38273924:C>A',, ENSG00000100129|+|chr22:g.38273924:C>A']	ENSG00000100129	1	HGNC:18138	167253.9	136229.47	81999.445	166825.88	150794.94	82026.19
TGIDQLVVTPISQAQAK	1	Pat_105_6.55181.55181.3	ENSG00000067596|DHX8, ENSG00000067596|+|chr17:g.41571220:G>A',, ENSG00000067596|+|chr17:g.41576289:A>C',, ENSG00000067596|+|chr17:g.41570183:G>A',, ENSG00000067596|+|chr17:g.41570183:G>A']	ENSG00000067596	1	HGNC:2749	85943.05	57323.547	93022.664	89516.21	56933.234000000004	81714.36
QLLQTVNVPIIDGAK	1	Pat_105_7.67057.67057.3	ENSG00000131016|AKAP12, ENSG00000131016|+|chr6:g.151673285:A>C',, ENSG00000131016|+|chr6:g.151672422:G>A',, ENSG00000131016|+|chr6:g.151672285:A>G',, ENSG00000131016|+|chr6:g.151673589:G>A',, ENSG00000131016|+|chr6:g.151674326:A>C',, ENSG00000131016|+|chr6:g.151561719:G>A',, ENSG00000131016|+|chr6:g.151670629:C>T',, ENSG00000131016|+|chr6:g.151674721:G>A',, ENSG00000131016|+|chr6:g.151561770:C>T'…	ENSG00000131016	1	HGNC:370	160033.22	215969.05	196028.02	155350.05	225744.92	186479.89
TPSAAYLWVGTGASEAEK	6	Pat_105_6.50199.50199.3	ENSG00000148180|GSN, ENSG00000148180|+|chr9:g.124089722:G>A',, ENSG00000148180|+|chr9:g.124074719:C>T',, ENSG00000148180|+|chr9:g.124074719:C>T']	ENSG00000148180	1	HGNC:4620	531332.105	591305.3300000001	1218104.715	503641.015	602506.6259999999	1176486.3299999998
APQETYADIGGLDNQIQEIK	4	Pat_105_3.56467.56467.3	ENSG00000100764|PSMC1, ENSG00000100764|+|chr14:g.90735751:A>G',, ENSG00000100764|+|chr14:g.90735751:A>G']	ENSG00000100764	1	HGNC:9547	220651.997	162475.381	176724.54	221906.49	173904.816	190508.29299999998
SDAPTGDVLLDEALK	8	Pat_105_2.62898.62898.3	ENSG00000113384|GOLPH3, ENSG00000113384|-|chr5:g.32126523:C>T',, ENSG00000113384|-|chr5:g.32135734:T>A']	ENSG00000113384	1	HGNC:15452	237625.42499999996	76312.50400000002	149550.13440000004	226010.004	82554.80029999999	143969.8173
YAGSALQYEDVSTAVQNLQK	5	Pat_105_5.55331.55331.3	ENSG00000009844|VTA1, ENSG00000009844|+|chr6:g.142519672:C>G',, ENSG00000009844|+|chr6:g.142487422:G>A']	ENSG00000009844	1	HGNC:20954	380008.40300000005	303980.36999999994	364300.79600000003	372708.089	316624.784	338342.13100000005
LGGAVPFAPPEVSPEQAK	1	Pat_105_5.59208.59208.3	ENSG00000115977|AAK1	ENSG00000115977	1	HGNC:19679	49446.977	38366.582	72320.76	48723.703	40439.258	59133.937999999995
DAGEGLLAVQITDPEGKPK	12	Pat_105_3.55337.55337.4	ENSG00000196924|FLNA, ENSG00000196924|-|chrX:g.153581155:C>T',, ENSG00000196924|-|chrX:g.153590917:G>C',, ENSG00000196924|-|chrX:g.153590917:G>C']	ENSG00000196924	1	HGNC:3754	5090297.307	7933129.53	7263591.475000001	4858711.489	8344193.064	6723345.58
VQGGALEDSQLVAGVAFK	3	Pat_105_5.59213.59213.3	ENSG00000135624|CCT7, ENSG00000135624|+|chr2:g.73479862:C>T',, ENSG00000135624|+|chr2:g.73479862:C>T']	ENSG00000135624	1	HGNC:1622	159426.20799999998	114256.288	128427.20999999999	151465.77	110760.136	117200.131
FATASADGQIYIYDGK	7	Pat_105_5.52446.52446.3	ENSG00000071127|WDR1	ENSG00000071127	1	HGNC:12754	804386.43	751790.624	927334.9509999999	779858.0819999999	757102.196	877550.2450000001
LTIVDAVGFGDQINK	1	Pat_105_6.61158.61158.2	ENSG00000164402|SEPT8, ENSG00000164402|-|chr5:g.132090193:A>C']	ENSG00000164402	1	HGNC:16511	18022.62	18248.547	12182.817	14031.975	19577.064	13035.218
SENLGQGDKPDYFSSVATVVYLR	1	Pat_105_6.56319.56319.3	ENSG00000132383|RPA1, ENSG00000132383|+|chr17:g.1747902:T>C']	ENSG00000132383	1	HGNC:10289	68159.266	24333.062	16801.416	63938.625	21689.707000000002	17833.371
DTLVQGLNEAGDDLEAVAK	4	Pat_105_3.65382.65382.3	ENSG00000136261|BZW2, ENSG00000136261|+|chr7:g.16736576:G>A',, ENSG00000136261|+|chr7:g.16736576:G>A']	ENSG00000136261	1	HGNC:18808	133322.6596	73451.4862	117881.12419999999	143803.05570000003	75022.6158	119467.9738
AFLADPSAFVAAAPVAAATTAAPAAAAAPAK	3	Pat_105_7.68573.68573.5	ENSG00000089157|RPLP0, ENSG00000089157|-|chr12:g.120634610:G>A',, ENSG00000089157|-|chr12:g.120634610:G>A']	ENSG00000089157	1	HGNC:10371	1983589.73	1119111.4500000002	624031.8999999999	1840267.4	1189337.49	601290.385
EGTQEEAASTLLLAEAQQGK	1	Pat_105_3.53447.53447.3	ENSG00000167925|GHDC, ENSG00000167925|-|chr17:g.40341824:G>T',, ENSG00000167925|-|chr17:g.40341824:G>T']	ENSG00000167925	1	HGNC:24438	59987.504	43223.824	58429.168	65419.094000000005	33624.008	62335.86
QYNSFNFALLEDVQAK	3	Pat_105_5.63534.63534.3	ENSG00000206073|SERPINB4, ENSG00000206073|-|chr18:g.61310423:T>G',, ENSG00000206073|-|chr18:g.61305191:G>A',, ENSG00000206073|-|chr18:g.61306882:A>T',, ENSG00000206073|-|chr18:g.61306882:A>T']	ENSG00000206073	1	HGNC:10570	77359.40000000001	178048.827	73096.978	76224.11499999999	184091.497	64473.15699999999
GIDIHGVPYVINVTLPDEK	9	Pat_105_5.63959.63959.4	ENSG00000079785|DDX1, ENSG00000079785|+|chr2:g.15760440:G>A',, ENSG00000079785|+|chr2:g.15743947:A>C',, ENSG00000079785|+|chr2:g.15768804:A>T',, ENSG00000079785|+|chr2:g.15768804:A>T']	ENSG00000079785	1	HGNC:2734	5358749.546	1360430.941	2867467.409	5271956.188	1364116.7710000002	2665027.231
LHIIEVGTPPTGNQPFPK	29	Pat_105_6.54349.54349.3	ENSG00000141367|CLTC, ENSG00000141367|+|chr17:g.57743965:T>C',, ENSG00000141367|+|chr17:g.57737921:C>T',, ENSG00000141367|+|chr17:g.57738925:A>T',, ENSG00000141367|+|chr17:g.57743578:A>T',, ENSG00000141367|+|chr17:g.57743578:A>T']	ENSG00000141367	1	HGNC:2092	3138662.4109999994	1771756.2119999998	2837681.248	2997946.301	1722587.2315999998	2569727.9149999996
AHEGEIEDLALGPDGK	7	Pat_105_2.47462.47462.3	ENSG00000138073|PREB, ENSG00000138073|-|chr2:g.27354950:A>C',, ENSG00000138073|-|chr2:g.27354346:A>C',, ENSG00000138073|-|chr2:g.27354346:A>C']	ENSG00000138073	1	HGNC:9356	65682.9175	75061.7344	103058.3095	67426.33549999999	72652.4369	110513.96059999999
GYYEVTPPTLVQTQVEGGATLFK	6	Pat_105_6.63280.63280.3	ENSG00000134440|NARS, ENSG00000134440|-|chr18:g.55273172:G>A',, ENSG00000134440|-|chr18:g.55273172:G>A']	ENSG00000134440	1	HGNC:7643	184280.41129999998	136363.695	246768.18999999997	178930.5334	142837.11800000002	220927.29799999995
DLAEIGIAVGNNDVK	3	Pat_105_4.53862.53862.3	ENSG00000170759|KIF5B, ENSG00000170759|-|chr10:g.32324888:T>C',, ENSG00000170759|-|chr10:g.32307480:C>T']	ENSG00000170759	1	HGNC:6324	244781.95	303785.15	139480.721	233877.567	305573.104	134417.07
APPNATLEHFYLTSGK	2	Pat_105_6.48024.48024.3	ENSG00000143418|CERS2, ENSG00000143418|-|chr1:g.150940613:C>T',, ENSG00000143418|-|chr1:g.150939281:C>T',, ENSG00000143418|-|chr1:g.150940985:G>T',, ENSG00000143418|-|chr1:g.150940987:A>C',, ENSG00000143418|-|chr1:g.150940987:A>C']	ENSG00000143418	1	HGNC:14076	538993	511358.98	310675.82499999995	504538.28	484830.70000000007	278215.635
APEEPNIQVNPLGIPVNSK	1	Pat_105_5.59026.59026.3	ENSG00000076706|MCAM, ENSG00000076706|-|chr11:g.119182103:C>T',, ENSG00000076706|-|chr11:g.119185893:G>C']	ENSG00000076706	1	HGNC:6934	22214.77	27495.36	23141.229	21297.629	26964.647999999997	25559.252
GLGTDEDAIISVLAYR	13	Pat_105_5.63795.63795.3	ENSG00000196975|ANXA4, ENSG00000196975|+|chr2:g.70033584:C>T',, ENSG00000196975|+|chr2:g.70046423:A>T',, ENSG00000196975|+|chr2:g.70046423:A>T']	ENSG00000196975	1	HGNC:542	1155473.985	598361.4820000001	1521126.7899999998	1316710.794	651291.15	1384100.2030000002
VDINAPDVDVQGPDWHLK	5	Pat_105_4.54961.54961.3	ENSG00000124942|AHNAK, ENSG00000124942|-|chr11:g.62295776:T>G',, ENSG00000124942|-|chr11:g.62290365:T>C',, ENSG00000124942|-|chr11:g.62295549:C>T',, ENSG00000124942|-|chr11:g.62296271:G>A',, ENSG00000124942|-|chr11:g.62287549:C>T',, ENSG00000124942|-|chr11:g.62300583:C>T',, ENSG00000124942|-|chr11:g.62294188:T>G',, ENSG00000124942|-|chr11:g.62299055:T>C',, ENSG00000124942|-|chr11:g.62285441:A>G',…	ENSG00000124942	1	HGNC:347	109568.32600000002	193470.238	153711.3227	115242.62370000001	184947.01499999998	157724.623
GLFGVPELSAPEGFHIAQEK	1	Pat_105_6.62147.62147.3	ENSG00000027001|MIPEP, ENSG00000027001|-|chr13:g.24453435:G>GT']	ENSG00000027001	1	HGNC:7104	34820.55	16810.734	23064.576	34119.113	17772.718999999997	22629.928
EAFDLFDADGTGTIDVK	4	Pat_105_3.64924.64924.3	ENSG00000147400|CETN2	ENSG00000147400	1	HGNC:1867	184920.381	95687.776	135071.40399999998	193744.148	98594.945	138415.95500000002
GAGAFGYFEVTHDITK	1	Pat_105_5.53470.53470.3	ENSG00000121691|CAT, ENSG00000121691|+|chr11:g.34482804:CT>C',, ENSG00000121691|+|chr11:g.34477621:G>A']	ENSG00000121691	1	HGNC:1516	233677.72	95981.81	199080.33	218258.55	111759.25	187437.98
LNEGVVEFASYGDLK	6	Pat_105_4.56730.56730.3	ENSG00000100650|SRSF5	ENSG00000100650	1	HGNC:10787	944512.2	589059.476	583642.728	888383.9299999999	600620.295	554762.946
EQTGLEAYALGLDTK	1	Pat_105_4.51978.51978.3	ENSG00000160285|LSS, ENSG00000160285|-|chr21:g.47642625:C>T',, ENSG00000160285|-|chr21:g.47641794:C>T',, ENSG00000160285|-|chr21:g.47641794:C>T']	ENSG00000160285	1	HGNC:6708	62894.824	42833.594000000005	70235.74	47599.125	43712.227	65258.47
GIVDQSQQAYQEAFEISK	22	Pat_105_3.54310.54310.3	ENSG00000164924|YWHAZ, ENSG00000164924|-|chr8:g.101936410:A>G',, ENSG00000164924|-|chr8:g.101936410:A>G']	ENSG00000164924	1	HGNC:12855	6873055.500999999	5754686.116999999	5349279.833	6443804.983	5793105.2069999995	4770572.198000001
LISLTDENALSGNEELTVK	55	Pat_105_3.64143.64143.3	ENSG00000166598|HSP90B1	ENSG00000166598	1	HGNC:12028	3925811.04	4836197.670000001	8067802.0320000015	4128658.4465000005	4952459.218	7903937.369000002
DLLGTVWGGPANLEAIAK	1	Pat_105_7.68575.68575.3	ENSG00000093144|ECHDC1, ENSG00000093144|-|chr6:g.127611268:G>C',, ENSG00000093144|-|chr6:g.127663503:T>C',, ENSG00000093144|-|chr6:g.127636006:C>T',, ENSG00000093144|-|chr6:g.127636006:C>T']	ENSG00000093144	1	HGNC:21489	254310.94	200059	502828.53	227145.42	203205.31	467881.03
GWFDAEGQALDGVSISDLK	2	Pat_105_5.65617.65617.3	ENSG00000132383|RPA1, ENSG00000132383|+|chr17:g.1747902:T>C']	ENSG00000132383	1	HGNC:10289	172401.71000000002	98504.917	112699.013	182595.226	103157.325	103856.20999999999
LSSGFDDIDLPSAVK	4	Pat_105_4.57824.57824.3	ENSG00000184363|PKP3, ENSG00000184363|+|chr11:g.397346:GCAGCCT>G',, ENSG00000184363|+|chr11:g.400031:G>C',, ENSG00000184363|+|chr11:g.394365:G>A',, ENSG00000184363|+|chr11:g.397082:G>A',, ENSG00000184363|+|chr11:g.400629:G>A',, ENSG00000184363|+|chr11:g.400442:C>G']	ENSG00000184363	1	HGNC:9025	318615.911	349926.76300000004	145093.374	331168.42	336357.44999999995	146946.491
DVAFTVGEGEDHDIPIGIDK	3	Pat_105_2.65342.65342.3	ENSG00000096060|FKBP5, ENSG00000096060|-|chr6:g.35544830:C>T',, ENSG00000096060|-|chr6:g.35544830:C>T']	ENSG00000096060	1	HGNC:3721	66865.549	70162.9014	71219.2167	71487.93299999999	75825.37039999999	73121.2013
NANKPLLDEIVPVYR	2	Pat_105_5.56543.56543.3	ENSG00000182827|ACBD3, ENSG00000182827|-|chr1:g.226334378:T>G',, ENSG00000182827|-|chr1:g.226346898:A>G']	ENSG00000182827	1	HGNC:15453	440851.20700000005	180252.54	417254.733	474192.52999999997	173961.624	381677.43799999997
SQIFSTASDNQPTVTIK	11	Pat_105_6.48231.48231.3	ENSG00000044574|HSPA5, ENSG00000044574|-|chr9:g.128001036:A>G']	ENSG00000044574	1	HGNC:5238	1773299.216	1145015.0949999997	2789692.4979999997	1665400.837	1094776.733	2534038.83
APPVDDAEVDELVLQTK	3	Pat_105_3.59433.59433.3	ENSG00000009954|BAZ1B, ENSG00000009954|-|chr7:g.72892179:T>C',, ENSG00000009954|-|chr7:g.72892179:T>C']	ENSG00000009954	1	HGNC:961	146727.85700000002	92808.228	86849.169	145967.885	91049.277	89837.85200000001
DPSSVPNADNAFTLFYVK	1	Pat_105_6.62237.62237.3	ENSG00000136152|COG3, ENSG00000136152|+|chr13:g.46085909:T>G',, ENSG00000136152|+|chr13:g.46077467:A>G']	ENSG00000136152	1	HGNC:18619	33340.816	18152.943	35310.28	26687.355	17816.996	34661.04
EPPLLLGVLHPNTK	8	Pat_105_6.59071.59071.3	ENSG00000101474|APMAP, ENSG00000101474|-|chr20:g.24964558:T>C',, ENSG00000101474|-|chr20:g.24944559:C>T',, ENSG00000101474|-|chr20:g.24944595:C>T',, ENSG00000101474|-|chr20:g.24964645:C>T',, ENSG00000101474|-|chr20:g.24964645:C>T']	ENSG00000101474	1	HGNC:13238	593432.676	254356.80129999996	243041.5424	548668.1479999999	266369.1414	242250.36340000003
IANPDQLLTQDVEK	1	Pat_105_3.55621.55621.3	ENSG00000117528|ABCD3	ENSG00000117528	1	HGNC:67	69135.6	37218.344	70508.36	70087.67	34864.137	70314.086
EAYPEEAYIADLDAK	4	Pat_105_2.56785.56785.3	ENSG00000131473|ACLY, ENSG00000131473|-|chr17:g.40028421:G>C',, ENSG00000131473|-|chr17:g.40028371:C>G',, ENSG00000131473|-|chr17:g.40062812:C>T',, ENSG00000131473|-|chr17:g.40030110:C>G',, ENSG00000131473|-|chr17:g.40030110:C>G']	ENSG00000131473	1	HGNC:115	221785.13400000002	123179.38399999999	160020.479	227781.56399999998	130037.109	164905.087
QYTSFHFASLEDVQAK	4	Pat_105_6.48817.48817.3	ENSG00000057149|SERPINB3, ENSG00000057149|-|chr18:g.61322995:T>C',, ENSG00000057149|-|chr18:g.61325752:G>A']	ENSG00000057149	1	HGNC:10569	156114.695	563978.82	164336.445	162829.14	613141.6	147220.50300000003
FNISNGGPAPEAITDK	5	Pat_105_5.51812.51812.3	ENSG00000079739|PGM1, ENSG00000079739|+|chr1:g.64059352:T>C',, ENSG00000079739|+|chr1:g.64097432:C>T',, ENSG00000079739|+|chr1:g.64095112:T>A',, ENSG00000079739|+|chr1:g.64095112:T>A']	ENSG00000079739	1	HGNC:8905	604915.796	557580.3790000001	842687.3739999998	595952.0549999999	579395.814	796246.19
AIGLLDVDVYGPSVPK	1	Pat_105_5.64737.64737.3	ENSG00000151413|NUBPL, ENSG00000151413|+|chr14:g.32030743:G>T',, ENSG00000151413|+|chr14:g.32030743:G>T']	ENSG00000151413	1	HGNC:20278	10868.186000000002	8833.274	13940.045	10589.377	8540.303	12108.17
FDEHQSKPEILNLVK	5	Pat_105_6.53580.53580.3	ENSG00000163359|COL6A3, ENSG00000163359|-|chr2:g.238249544:GA>G',, ENSG00000163359|-|chr2:g.238275518:AC>A',, ENSG00000163359|-|chr2:g.238280477:G>A',, ENSG00000163359|-|chr2:g.238283189:G>A',, ENSG00000163359|-|chr2:g.238296320:C>T',, ENSG00000163359|-|chr2:g.238253406:C>T',, ENSG00000163359|-|chr2:g.238247734:C>G',, ENSG00000163359|-|chr2:g.238283510:C>T',, ENSG00000163359|-|chr2:g.238280852:G>…	ENSG00000163359	1	HGNC:2213	263476.336	686802.6279999999	510167.06299999997	246953.547	709217.0599999999	466976.68499999994
TTEAEEVFVPVLNIK	2	Pat_105_4.63460.63460.3	ENSG00000143363|PRUNE1, ENSG00000143363|+|chr1:g.151006691:C>T',, ENSG00000143363|+|chr1:g.151006415:A>T',, ENSG00000143363|+|chr1:g.151001419:C>T',, ENSG00000143363|+|chr1:g.150991059:G>C',, ENSG00000143363|+|chr1:g.150991133:A>T']	ENSG00000143363	1	HGNC:13420	37502.419	24029.826	35011.323000000004	38391.142	24480.606	35362.945
GDNLETLVLLNPSDK	1	Pat_105_4.59319.59319.3	ENSG00000130479|MAP1S	ENSG00000130479	1	HGNC:15715	26841.158	24160.016	24281.77	24731.527000000002	25697	23570.205
VAAIEALNDGELQK	7	Pat_105_4.52623.52623.3	ENSG00000100380|ST13	ENSG00000100380	1	HGNC:11343	488209.65400000004	414935.897	522606.68899999995	523970.354	425354.00800000003	500845.635
LTHVDSPLEAPAGPLGQVK	4	Pat_105_5.54740.54740.3	ENSG00000139641|ESYT1, ENSG00000139641|+|chr12:g.56536661:GACTCTGTGGT>G',, ENSG00000139641|+|chr12:g.56537101:G>A',, ENSG00000139641|+|chr12:g.56526099:C>T',, ENSG00000139641|+|chr12:g.56525310:C>T',, ENSG00000139641|+|chr12:g.56532718:C>T',, ENSG00000139641|+|chr12:g.56532282:C>T',, ENSG00000139641|+|chr12:g.56532282:C>T']	ENSG00000139641	1	HGNC:29534	226543.11	214372.37799999997	279410.68200000003	234277.603	229309.359	262609.204
FSLSGGYWNSVSDTAK	2	Pat_105_7.50323.50323.3	ENSG00000177189|RPS6KA3	ENSG00000177189	1	HGNC:10432	801772.46	389391.25	518258.18	758249.77	397929.96	477735.22
VGVEVPDVNIEGPEGK	3	Pat_105_3.54874.54874.4	ENSG00000124942|AHNAK, ENSG00000124942|-|chr11:g.62295776:T>G',, ENSG00000124942|-|chr11:g.62290365:T>C',, ENSG00000124942|-|chr11:g.62295549:C>T',, ENSG00000124942|-|chr11:g.62296271:G>A',, ENSG00000124942|-|chr11:g.62287549:C>T',, ENSG00000124942|-|chr11:g.62300583:C>T',, ENSG00000124942|-|chr11:g.62294188:T>G',, ENSG00000124942|-|chr11:g.62299055:T>C',, ENSG00000124942|-|chr11:g.62285441:A>G',…	ENSG00000124942	1	HGNC:347	141972.247	220360.103	225408.18	143771.032	210650.679	231120.771
QVEELYHSLLELGEK	5	Pat_105_5.65855.65855.3	ENSG00000197694|SPTAN1, ENSG00000197694|+|chr9:g.131388718:A>C',, ENSG00000197694|+|chr9:g.131388814:C>T',, ENSG00000197694|+|chr9:g.131379968:G>A',, ENSG00000197694|+|chr9:g.131388752:A>G',, ENSG00000197694|+|chr9:g.131346711:G>A',, ENSG00000197694|+|chr9:g.131344110:C>T',, ENSG00000197694|+|chr9:g.131341955:G>C',, ENSG00000197694|+|chr9:g.131341955:G>C']	ENSG00000197694	1	HGNC:11273	714868.948	313024.219	549281.2209999999	686739.54	334121.344	515461.269
LKPDTPYTITVSSLYPDGEGGR	5	Pat_105_6.52130.52130.3	ENSG00000111799|COL12A1, ENSG00000111799|-|chr6:g.75823429:A>G',, ENSG00000111799|-|chr6:g.75884880:T>C',, ENSG00000111799|-|chr6:g.75834978:G>C',, ENSG00000111799|-|chr6:g.75890675:C>A',, ENSG00000111799|-|chr6:g.75884843:T>G',, ENSG00000111799|-|chr6:g.75848654:A>C',, ENSG00000111799|-|chr6:g.75816199:C>T',, ENSG00000111799|-|chr6:g.75829158:T>G',, ENSG00000111799|-|chr6:g.75811728:A>G',, ENSG0…	ENSG00000111799	1	HGNC:2188	219416.259	193675.117	174115.94400000002	207900.68899999998	202929.97099999996	153913.791
SSLPPVLGTESDATVK	2	Pat_105_4.49299.49299.3	ENSG00000065534|MYLK, ENSG00000065534|-|chr3:g.123428615:C>A',, ENSG00000065534|-|chr3:g.123452947:C>A',, ENSG00000065534|-|chr3:g.123441095:C>T',, ENSG00000065534|-|chr3:g.123333044:C>T',, ENSG00000065534|-|chr3:g.123457842:C>A',, ENSG00000065534|-|chr3:g.123345783:C>T',, ENSG00000065534|-|chr3:g.123427584:C>T',, ENSG00000065534|-|chr3:g.123457763:G>A',, ENSG00000065534|-|chr3:g.123383038:G>A',,…	ENSG00000065534	1	HGNC:7590	146673.12	183142.495	244376.135	149483.30000000002	194729.956	225109.38
GPDGLTAFEATDNQAIK	6	Pat_105_3.51125.51125.3	ENSG00000105887|MTPN	ENSG00000105887	1	HGNC:15667	1144240.7150000003	1205237.241	1518746.23	1129712.37	1230570.352	1397822.5639999998
QTQVSVLPEGGETPLFK	16	Pat_105_5.57835.57835.3	ENSG00000148180|GSN, ENSG00000148180|+|chr9:g.124089722:G>A',, ENSG00000148180|+|chr9:g.124074719:C>T',, ENSG00000148180|+|chr9:g.124074719:C>T']	ENSG00000148180	1	HGNC:4620	1306683.272	1478882.4130000002	1924982.561	1256830.3949999998	1477574.1790000002	1846754.559
QQNAQGGFSSTQDTVVALHALSK	2	Pat_105_6.48745.48745.4	ENSG00000175899|A2M, ENSG00000175899|-|chr12:g.9266045:T>G',, ENSG00000175899|-|chr12:g.9243017:G>A',, ENSG00000175899|-|chr12:g.9225335:G>A',, ENSG00000175899|-|chr12:g.9262610:C>T',, ENSG00000175899|-|chr12:g.9268363:T>G',, ENSG00000175899|-|chr12:g.9251347:A>C',, ENSG00000175899|-|chr12:g.9259171:C>A',, ENSG00000175899|-|chr12:g.9229357:T>G',, ENSG00000175899|-|chr12:g.9242554:G>A',, ENSG00000…	ENSG00000175899	1	HGNC:7	145554.829	178616.872	134467.45	137190.246	126766.197	147494.40449999998
DDGLFSGDPNWFPK	16	Pat_105_5.61524.61524.3	ENSG00000158710|TAGLN2	ENSG00000158710	1	HGNC:11554	2177593.1148000006	1339633.2446	1673001.3747999999	2034574.3605	1354063.7845	1559183.6326
VDINAPDVGVQGPDWHLK	4	Pat_105_5.56500.56500.3	ENSG00000124942|AHNAK, ENSG00000124942|-|chr11:g.62295776:T>G',, ENSG00000124942|-|chr11:g.62290365:T>C',, ENSG00000124942|-|chr11:g.62295549:C>T',, ENSG00000124942|-|chr11:g.62296271:G>A',, ENSG00000124942|-|chr11:g.62287549:C>T',, ENSG00000124942|-|chr11:g.62300583:C>T',, ENSG00000124942|-|chr11:g.62294188:T>G',, ENSG00000124942|-|chr11:g.62299055:T>C',, ENSG00000124942|-|chr11:g.62285441:A>G',…	ENSG00000124942	1	HGNC:347	333759.037	628857.06	359753.48	331152.689	441558.30500000005	363854.13
IQQLTALGAAQATAK	2	Pat_105_7.49541.49541.3	ENSG00000123349|PFDN5	ENSG00000123349	1	HGNC:8869	557190.53	310332.56	256433.626	550420.88	307871.12	247335.74
IGDLQAFQGHGAGNLAGLK	10	Pat_105_7.61426.61426.3	ENSG00000168003|SLC3A2, ENSG00000168003|+|chr11:g.62649528:TA>T',, ENSG00000168003|+|chr11:g.62648766:G>T',, ENSG00000168003|+|chr11:g.62623812:C>T',, ENSG00000168003|+|chr11:g.62623812:C>T']	ENSG00000168003	1	HGNC:11026	904614.7859999998	893745.7210000001	1972561.24	892039.837	925051.4519999999	1981847.0729999999
NAPVTFIVDGAVVK	1	Pat_105_6.57583.57583.3	ENSG00000018610|CXorf56, ENSG00000018610|-|chrX:g.118694273:T>A',, ENSG00000018610|-|chrX:g.118694273:T>A']	ENSG00000018610	1	HGNC:26239	41305.277	21691.862999999998	28287.875	40538.82	22199.459	24298.922000000002
VDIDVPDVDVQGPDWHLK	7	Pat_105_3.65780.65780.4	ENSG00000124942|AHNAK, ENSG00000124942|-|chr11:g.62295776:T>G',, ENSG00000124942|-|chr11:g.62290365:T>C',, ENSG00000124942|-|chr11:g.62295549:C>T',, ENSG00000124942|-|chr11:g.62296271:G>A',, ENSG00000124942|-|chr11:g.62287549:C>T',, ENSG00000124942|-|chr11:g.62300583:C>T',, ENSG00000124942|-|chr11:g.62294188:T>G',, ENSG00000124942|-|chr11:g.62299055:T>C',, ENSG00000124942|-|chr11:g.62285441:A>G',…	ENSG00000124942	1	HGNC:347	430315.652	794356.367	978734.221	613073.328	830175.1810000001	1015287.8090000001
LIGGESGIVSLVGEEYK	2	Pat_105_4.61250.61250.3	ENSG00000151093|OXSM, ENSG00000151093|+|chr3:g.25833414:A>C',, ENSG00000151093|+|chr3:g.25835911:A>T',, ENSG00000151093|+|chr3:g.25835911:A>T']	ENSG00000151093	1	HGNC:26063	60503.801999999996	40676.339	106807.086	60846.483	42164.168000000005	99320.31999999999
EGETYFDVVAVVDPVTR	4	Pat_105_3.61089.61089.3	ENSG00000136731|UGGT1, ENSG00000136731|+|chr2:g.128880792:T>G',, ENSG00000136731|+|chr2:g.128931418:G>A',, ENSG00000136731|+|chr2:g.128917262:G>T',, ENSG00000136731|+|chr2:g.128936060:G>T',, ENSG00000136731|+|chr2:g.128934434:G>A',, ENSG00000136731|+|chr2:g.128934434:G>A']	ENSG00000136731	1	HGNC:15663	29748.19	44022.04	40779.268	31182.547999999995	44873.825	38136.958
VWGVGNEAGVGPGLGEWAVVTGSTDGIGK	2	Pat_105_6.64785.64785.4	ENSG00000149084|HSD17B12, ENSG00000149084|+|chr11:g.43876698:C>T']	ENSG00000149084	1	HGNC:18646	166707.102	113954.163	164945.435	166854.43	117075.23800000001	157989.54499999998
TVGALQVLGTEAQSSLLK	2	Pat_105_6.63390.63390.3	ENSG00000253729|PRKDC, ENSG00000253729|-|chr8:g.48701554:G>GT',, ENSG00000253729|-|chr8:g.48825106:A>C',, ENSG00000253729|-|chr8:g.48752677:G>A',, ENSG00000253729|-|chr8:g.48707040:T>C',, ENSG00000253729|-|chr8:g.48736430:G>A',, ENSG00000253729|-|chr8:g.48691338:C>T',, ENSG00000253729|-|chr8:g.48690339:T>C',, ENSG00000253729|-|chr8:g.48769803:C>T',, ENSG00000253729|-|chr8:g.48706987:C>A',, ENSG00…	ENSG00000253729	1	HGNC:9413	786655.55	368446.71	299141.078	763582.52	392983.82	274505.656
NVNNEVHFFENNNFNTIANK	2	Pat_105_5.53261.53261.4	ENSG00000144895|EIF2A, ENSG00000144895|+|chr3:g.150281317:C>G',, ENSG00000144895|+|chr3:g.150281317:C>G']	ENSG00000144895	1	HGNC:3254	116160.93	111224.196	86024.205	115443.23	111402.438	83889.34700000001
VNIIGEVVDQGSTNLK	4	Pat_105_5.62107.62107.3	ENSG00000148700|ADD3, ENSG00000148700|+|chr10:g.111893147:G>T',, ENSG00000148700|+|chr10:g.111893147:G>T']	ENSG00000148700	1	HGNC:245	154080.56199999998	112539.108	154680.377	154014.062	100722.798	148629.63999999998
NTDSDVNLVVPLEVIK	1	Pat_105_4.63741.63741.3	ENSG00000137200|CMTR1, ENSG00000137200|+|chr6:g.37442327:C>A',, ENSG00000137200|+|chr6:g.37440237:A>G']	ENSG00000137200	1	HGNC:21077	56938.246	34912.535	30697.69	55324.098	34816.72	27361.547000000002
VEGTDVTGIEEVVIPK	3	Pat_105_4.57350.57350.3	ENSG00000132300|PTCD3	ENSG00000132300	1	HGNC:24717	96145.92199999999	62618.6756	74744.677	92323.816	70717.581	79177.011
AGGAGVPAFYTPTGYGTLVQEGGSPIK	7	Pat_105_6.57517.57517.3	ENSG00000083720|OXCT1, ENSG00000083720|-|chr5:g.41794810:AG>A',, ENSG00000083720|-|chr5:g.41739586:A>C']	ENSG00000083720	1	HGNC:8527	92656.8606	109154.609	438233.402	88705.6743	131076.6994	411630.38499999995
YFLEETGPNSTSYLGSK	1	Pat_105_5.52607.52607.3	ENSG00000103150|MLYCD, ENSG00000103150|+|chr16:g.83948669:G>A']	ENSG00000103150	1	HGNC:7150	41946.965	39093.426	93846.38	43383.41	35923.223	81877.195
SQDAEVGDGTTSVTLLAAEFLK	3	Pat_105_4.66418.66418.4	ENSG00000135624|CCT7, ENSG00000135624|+|chr2:g.73479862:C>T',, ENSG00000135624|+|chr2:g.73479862:C>T']	ENSG00000135624	1	HGNC:1622	762056.3369999999	545884.81	563105.205	720832.412	525051.438	545319.9249999999
SLGSTAGTDITVNSVILLPK	3	Pat_105_7.67087.67087.3	ENSG00000122692|SMU1, ENSG00000122692|-|chr9:g.33068844:C>T']	ENSG00000122692	1	HGNC:18247	787963.05	463787.12	472640.2459999999	768702.56	465184.755	450219.28
SAIYQLEEEYENLLK	2	Pat_105_3.67277.67277.3	ENSG00000096696|DSP, ENSG00000096696|+|chr6:g.7581510:TA>T',, ENSG00000096696|+|chr6:g.7578715:C>T',, ENSG00000096696|+|chr6:g.7580958:A>G',, ENSG00000096696|+|chr6:g.7581636:G>A',, ENSG00000096696|+|chr6:g.7580990:G>A',, ENSG00000096696|+|chr6:g.7585977:G>A',, ENSG00000096696|+|chr6:g.7585981:C>T',, ENSG00000096696|+|chr6:g.7580078:A>G']	ENSG00000096696	1	HGNC:3052	73105.13500000001	164543.72400000002	63286.005699999994	72946.8375	171793.722	65236.0784
DLGLPTEAYISVEEVHDDGTPTSK	5	Pat_105_3.60915.60915.4	ENSG00000103035|PSMD7, ENSG00000103035|+|chr16:g.74334057:T>C',, ENSG00000103035|+|chr16:g.74334057:T>C']	ENSG00000103035	1	HGNC:9565	131060.046	118044.80600000001	193240.55000000002	141713.352	120479.5993	192116.36299999998
NVGLDIEAEVPAVK	9	Pat_105_3.57334.57334.3	ENSG00000156261|CCT8, ENSG00000156261|-|chr21:g.30439214:C>T',, ENSG00000156261|-|chr21:g.30439214:C>T']	ENSG00000156261	1	HGNC:1623	1106008.723	731806.6727	938313.494	1153207.5920000002	673720.351	919480.367
LIVDEAINEDNSVVSLSQPK	29	Pat_105_3.64772.64772.3	ENSG00000165280|VCP, ENSG00000165280|-|chr9:g.35068023:G>A',, ENSG00000165280|-|chr9:g.35062113:C>T',, ENSG00000165280|-|chr9:g.35059116:G>T',, ENSG00000165280|-|chr9:g.35061087:A>T']	ENSG00000165280	1	HGNC:12666	2373575.6755999993	1431957.884	1585173.6082	2337869.394	1490781.7325	1530090.7282000002
NLQPASEYTVSLVAIK	10	Pat_105_7.58213.58213.3	ENSG00000115414|FN1, ENSG00000115414|-|chr2:g.216257711:C>T',, ENSG00000115414|-|chr2:g.216271134:C>T',, ENSG00000115414|-|chr2:g.216226799:A>G',, ENSG00000115414|-|chr2:g.216240008:T>C',, ENSG00000115414|-|chr2:g.216240420:T>C',, ENSG00000115414|-|chr2:g.216270961:T>C',, ENSG00000115414|-|chr2:g.216270993:T>C',, ENSG00000115414|-|chr2:g.216226780:C>T',, ENSG00000115414|-|chr2:g.216256459:G>A',, …	ENSG00000115414	1	HGNC:3778	2060899.1670000001	1201322.979	1222367.3050000002	1972840.0369999998	1165391.97	1083904.086
NNGVLFENQLLQIGVK	1	Pat_105_7.67408.67408.3	ENSG00000196961|AP2A1, ENSG00000196961|+|chr19:g.50302889:G>A',, ENSG00000196961|+|chr19:g.50302131:A>T',, ENSG00000196961|+|chr19:g.50304308:C>T',, ENSG00000196961|+|chr19:g.50304309:G>A',, ENSG00000196961|+|chr19:g.50304309:G>A']	ENSG00000196961	1	HGNC:561	206328.48	156851.1	209085.14	222265.48	139977.64	189477.22
IISAASEGGANVFTVSYFK	1	Pat_105_7.66980.66980.3	ENSG00000115866|DARS	ENSG00000115866	1	HGNC:2678	146615.39	103591.984	122494.25	147792.39	100215.055	114015.695
NDQANYSLNTDDPLIFK	1	Pat_105_3.55624.55624.3	ENSG00000196839|ADA	ENSG00000196839	1	HGNC:186	26658.917999999998	32386.36	53351.18	31265.86	35643.867	55662.8
DAGEGLLTVQILDPEGKPK	11	Pat_105_5.61501.61501.4	ENSG00000128591|FLNC, ENSG00000128591|+|chr7:g.128487762:C>T',, ENSG00000128591|+|chr7:g.128483582:T>C',, ENSG00000128591|+|chr7:g.128494159:C>T',, ENSG00000128591|+|chr7:g.128485123:G>A',, ENSG00000128591|+|chr7:g.128480715:G>A',, ENSG00000128591|+|chr7:g.128486412:G>A',, ENSG00000128591|+|chr7:g.128496611:G>A',, ENSG00000128591|+|chr7:g.128493010:C>T',, ENSG00000128591|+|chr7:g.128482976:C>T',,…	ENSG00000128591	1	HGNC:3756	211801.9096	331346.157	1122976.937	215221.758	324972.231	1035455.818
GPSLDIDTPDVNIEGPEGK	4	Pat_105_2.59553.59553.3	ENSG00000124942|AHNAK, ENSG00000124942|-|chr11:g.62295776:T>G',, ENSG00000124942|-|chr11:g.62290365:T>C',, ENSG00000124942|-|chr11:g.62295549:C>T',, ENSG00000124942|-|chr11:g.62296271:G>A',, ENSG00000124942|-|chr11:g.62287549:C>T',, ENSG00000124942|-|chr11:g.62300583:C>T',, ENSG00000124942|-|chr11:g.62294188:T>G',, ENSG00000124942|-|chr11:g.62299055:T>C',, ENSG00000124942|-|chr11:g.62285441:A>G',…	ENSG00000124942	1	HGNC:347	112385.58	168504.55	146817.974	125328.425	177492.819	137280.733
EAALTSEEVGADLEQVEVLQK	11	Pat_105_2.65382.65382.3	ENSG00000197694|SPTAN1, ENSG00000197694|+|chr9:g.131388718:A>C',, ENSG00000197694|+|chr9:g.131388814:C>T',, ENSG00000197694|+|chr9:g.131379968:G>A',, ENSG00000197694|+|chr9:g.131388752:A>G',, ENSG00000197694|+|chr9:g.131346711:G>A',, ENSG00000197694|+|chr9:g.131344110:C>T',, ENSG00000197694|+|chr9:g.131341955:G>C',, ENSG00000197694|+|chr9:g.131341955:G>C']	ENSG00000197694	1	HGNC:11273	213189.19539999997	124631.4311	180956.97619999998	236856.7535	142934.73429999998	195050.4552
YLESLVQTQQQLIK	2	Pat_105_7.64812.64812.3	ENSG00000205302|SNX2, ENSG00000205302|+|chr5:g.122110820:C>T',, ENSG00000205302|+|chr5:g.122152975:T>C',, ENSG00000205302|+|chr5:g.122152975:T>C']	ENSG00000205302	1	HGNC:11173	64507.235	72122.08	45977.607	67564.60399999999	78153.239	44645.129
SINDNIAIFTEVQK	4	Pat_105_6.55972.55972.3	ENSG00000136026|CKAP4, ENSG00000136026|-|chr12:g.106641205:T>C',, ENSG00000136026|-|chr12:g.106633980:T>A']	ENSG00000136026	1	HGNC:16991	261778.45500000002	208279.364	498549.49	261075.25400000002	201450.165	442711.666
SEGGEDYTGATVIEPLK	1	Pat_105_2.50203.50203.3	ENSG00000062822|POLD1, ENSG00000062822|+|chr19:g.50902643:C>T',, ENSG00000062822|+|chr19:g.50902691:C>T',, ENSG00000062822|+|chr19:g.50918807:G>A',, ENSG00000062822|+|chr19:g.50919694:G>A',, ENSG00000062822|+|chr19:g.50912413:G>A',, ENSG00000062822|+|chr19:g.50912413:G>A']	ENSG00000062822	1	HGNC:9175	24763.832000000002	17871.336	13302.453000000001	25830.717	20332.734	16074.002
LQPVLQPLPSPGVGGK	16	Pat_105_7.59672.59672.3	ENSG00000163359|COL6A3, ENSG00000163359|-|chr2:g.238249544:GA>G',, ENSG00000163359|-|chr2:g.238275518:AC>A',, ENSG00000163359|-|chr2:g.238280477:G>A',, ENSG00000163359|-|chr2:g.238283189:G>A',, ENSG00000163359|-|chr2:g.238296320:C>T',, ENSG00000163359|-|chr2:g.238253406:C>T',, ENSG00000163359|-|chr2:g.238247734:C>G',, ENSG00000163359|-|chr2:g.238283510:C>T',, ENSG00000163359|-|chr2:g.238280852:G>…	ENSG00000163359	1	HGNC:2213	8502484.358000001	24496269.150000002	16507944.007000001	7834820.997	24256311.068	15390201.016
NLEWIAGGTWTPSALK	2	Pat_105_7.66856.66856.3	ENSG00000142173|COL6A2, ENSG00000142173|+|chr21:g.47548832:T>G',, ENSG00000142173|+|chr21:g.47549181:C>A',, ENSG00000142173|+|chr21:g.47542031:G>A',, ENSG00000142173|+|chr21:g.47532345:G>A',, ENSG00000142173|+|chr21:g.47545417:G>A',, ENSG00000142173|+|chr21:g.47545417:G>A']	ENSG00000142173	1	HGNC:2212	325264.97	968014.06	549324.31	315900.23	966808.09	516827.3
EDDVGTGAGLLEIK	1	Pat_105_2.54741.54741.3	ENSG00000163468|CCT3, ENSG00000163468|-|chr1:g.156281857:CGGA>C',, ENSG00000163468|-|chr1:g.156290656:T>C',, ENSG00000163468|-|chr1:g.156305667:T>G',, ENSG00000163468|-|chr1:g.156307960:G>C',, ENSG00000163468|-|chr1:g.156307960:G>C']	ENSG00000163468	1	HGNC:1616	28327.03	34908.164	22649.468999999997	35490.348	35859.29	22858.256
ATAPVSFNYYGVVTGPSASK	2	Pat_105_7.49553.49553.3	ENSG00000162819|BROX	ENSG00000162819	1	HGNC:26512	296319.49	130191.16	154816.301	293361.69	127236.738	129978.48
IQIGQETVITVDAK	1	Pat_105_5.55486.55486.3	ENSG00000128591|FLNC, ENSG00000128591|+|chr7:g.128487762:C>T',, ENSG00000128591|+|chr7:g.128483582:T>C',, ENSG00000128591|+|chr7:g.128494159:C>T',, ENSG00000128591|+|chr7:g.128485123:G>A',, ENSG00000128591|+|chr7:g.128480715:G>A',, ENSG00000128591|+|chr7:g.128486412:G>A',, ENSG00000128591|+|chr7:g.128496611:G>A',, ENSG00000128591|+|chr7:g.128488745:G>A',, ENSG00000128591|+|chr7:g.128493010:C>T',,…	ENSG00000128591	1	HGNC:3756	18003.568	22811.87	25106.522999999997	15015.912	21464.762000000002	23038.9
TQQAAQANITLQEQIEAIHK	2	Pat_105_5.51746.51746.4	ENSG00000099995|SF3A1	ENSG00000099995	1	HGNC:10765	225426.13	126387.90699999999	138693.474	223943.81	130026.693	144050.45
QPFSIEEIEVAPPK	2	Pat_105_4.57854.57854.3	ENSG00000196344|ADH7, ENSG00000196344|-|chr4:g.100340208:T>C',, ENSG00000196344|-|chr4:g.100340208:T>C']	ENSG00000196344	1	HGNC:256	38053.693	54168.240000000005	71990.628	36232.7	55781.037000000004	66386.14600000001
LLVSDIQTIQPSLNSVNEGGQK	1	Pat_105_6.59504.59504.3	ENSG00000198947|DMD, ENSG00000198947|-|chrX:g.32663143:G>T',, ENSG00000198947|-|chrX:g.31950232:C>T',, ENSG00000198947|-|chrX:g.31893307:T>G',, ENSG00000198947|-|chrX:g.32503153:C>A',, ENSG00000198947|-|chrX:g.32430012:A>T',, ENSG00000198947|-|chrX:g.32382719:G>T',, ENSG00000198947|-|chrX:g.32663234:A>T',, ENSG00000198947|-|chrX:g.31645891:T>C',, ENSG00000198947|-|chrX:g.32827682:T>C',, ENSG00000…	ENSG00000198947	1	HGNC:2928	6965.762	16191.11	19220.727	8518.021	15278.55	21161.41
TIQTAESLGVPYEQWK	1	Pat_105_5.54782.54782.3	ENSG00000123836|PFKFB2	ENSG00000123836	1	HGNC:8873	27999.35	16589.168	35190.797	26283.53	14196.567	29861.674
LLDNWDSVTSTFSK	17	Pat_105_7.64955.64955.3	ENSG00000118137|APOA1, ENSG00000118137|-|chr11:g.116708063:G>A',, ENSG00000118137|-|chr11:g.116708063:G>A']	ENSG00000118137	1	HGNC:600	2430522.5700000003	2310794.8219999997	839719.8935000002	2299036.664	2377387.312	775826.4689999999
GQDEASAGGIWGFIK	2	Pat_105_5.59661.59661.3	ENSG00000164244|PRRC1, ENSG00000164244|+|chr5:g.126860279:C>T',, ENSG00000164244|+|chr5:g.126860279:C>T']	ENSG00000164244	1	HGNC:28164	112950.13500000001	83674.098	135627.624	108450.12	89284.937	124924.557
GVQGIIVVNTEGIPIK	11	Pat_105_6.59597.59597.3	ENSG00000125971|DYNLRB1	ENSG00000125971	1	HGNC:15468	977186.0760000001	519339.29299999995	696813.432	894835.0009999999	530817.085	620619.348
QLVKPEQLPIYTAPPLQSK	4	Pat_105_7.66589.66589.3	ENSG00000155008|APOOL	ENSG00000155008	1	HGNC:24009	1818832.2000000002	2079093.797	1952580.06	1824294.65	2161069.836	1875595.07
SDPLLIGIPTSENPFK	11	Pat_105_5.66695.66695.3	ENSG00000172380|GNG12	ENSG00000172380	1	HGNC:19663	1358202.8090000001	1469513.3070000003	1955372.57	1365813.5769999998	1527355.7370000002	1858643.937
SSALQWLTPEQTSGK	3	Pat_105_7.48764.48764.3	ENSG00000111144|LTA4H, ENSG00000111144|-|chr12:g.96408773:T>G',, ENSG00000111144|-|chr12:g.96396811:C>A',, ENSG00000111144|-|chr12:g.96396811:C>A']	ENSG00000111144	1	HGNC:6710	1078938.75	776260.1799999999	1023672.23	1061454.47	767576.5700000001	946228.2
YVVVTGITPTPLGEGK	4	Pat_105_7.54207.54207.3	ENSG00000100714|MTHFD1, ENSG00000100714|+|chr14:g.64908845:G>A',, ENSG00000100714|+|chr14:g.64882380:A>G',, ENSG00000100714|+|chr14:g.64882380:A>G']	ENSG00000100714	1	HGNC:7432	454128.025	312904.509	580691.956	444605.30299999996	314020.01	559205.6849999999
ALYPSSVGQPFQGAYLEINK	2	Pat_105_7.62293.62293.3	ENSG00000128641|MYO1B, ENSG00000128641|+|chr2:g.192279291:G>C',, ENSG00000128641|+|chr2:g.192255119:G>A',, ENSG00000128641|+|chr2:g.192252077:A>T',, ENSG00000128641|+|chr2:g.192272844:C>T',, ENSG00000128641|+|chr2:g.192246287:C>T',, ENSG00000128641|+|chr2:g.192246287:C>T']	ENSG00000128641	1	HGNC:7596	38814.505000000005	40254.952	16895.954	33878.693	42011.208	20039.154499999997
TGENVEDAFLEAAK	15	Pat_105_3.53829.53829.3	ENSG00000119396|RAB14, ENSG00000119396|-|chr9:g.123943732:G>A']	ENSG00000119396	1	HGNC:16524	1074642.257	660850.6147	843525.8424000001	1076142.188	651428.4913	793859.0279999999
SLDDDLDGVPLDATEDSK	1	Pat_105_1.57398.57398.3	ENSG00000163714|U2SURP, ENSG00000163714|+|chr3:g.142735190:G>A',, ENSG00000163714|+|chr3:g.142735190:G>A']	ENSG00000163714	1	HGNC:30855	60045.363	23733.494	25565.972999999998	56622.35	24932.977000000003	26623.558999999997
GSVDSNWIVGATLEK	1	Pat_105_6.54103.54103.2	ENSG00000130204|TOMM40, ENSG00000130204|+|chr19:g.45394767:C>T',, ENSG00000130204|+|chr19:g.45404049:G>C',, ENSG00000130204|+|chr19:g.45404049:G>C']	ENSG00000130204	1	HGNC:18001	53468.234000000004	21690.531000000003	30458.933999999997	55424.113	22164.316000000003	27898.267999999996
TADTAVTGLASPLSTGK	4	Pat_105_6.48344.48344.3	ENSG00000204291|COL15A1, ENSG00000204291|+|chr9:g.101824573:C>T',, ENSG00000204291|+|chr9:g.101812027:T>G',, ENSG00000204291|+|chr9:g.101748234:G>A',, ENSG00000204291|+|chr9:g.101748356:A>G',, ENSG00000204291|+|chr9:g.101767315:G>A',, ENSG00000204291|+|chr9:g.101778275:A>C',, ENSG00000204291|+|chr9:g.101765810:C>T',, ENSG00000204291|+|chr9:g.101800986:T>C',, ENSG00000204291|+|chr9:g.101777742:C>T…	ENSG00000204291	1	HGNC:2192	183319.65899999999	246785.28900000002	350715.771	176135.18970000002	243702.05	325510.304
LPYDVTPEQALAHEEVK	4	Pat_105_3.53100.53100.4	ENSG00000140575|IQGAP1, ENSG00000140575|+|chr15:g.90986644:G>C',, ENSG00000140575|+|chr15:g.91030207:A>G',, ENSG00000140575|+|chr15:g.91035840:A>G',, ENSG00000140575|+|chr15:g.90934041:A>G',, ENSG00000140575|+|chr15:g.90934041:A>G']	ENSG00000140575	1	HGNC:6110	655467.23	510910.21	409970.1869999999	592844.7640000001	485840.615	380925.245
TAASGIPYHSEVPVSLK	1	Pat_105_6.45115.45115.3	ENSG00000115306|SPTBN1, ENSG00000115306|+|chr2:g.54873104:G>A',, ENSG00000115306|+|chr2:g.54858311:G>A',, ENSG00000115306|+|chr2:g.54880747:T>C',, ENSG00000115306|+|chr2:g.54826301:G>A',, ENSG00000115306|+|chr2:g.54895588:C>T',, ENSG00000115306|+|chr2:g.54876782:C>T',, ENSG00000115306|+|chr2:g.54853150:G>A',, ENSG00000115306|+|chr2:g.54853150:G>A']	ENSG00000115306	1	HGNC:11275	273635.03	197255.3	209740.53	254852.27	193875.86	205878
EFLPEGQDIGAFVAEQK	11	Pat_105_4.60578.60578.3	ENSG00000114867|EIF4G1, ENSG00000114867|+|chr3:g.184038716:C>T',, ENSG00000114867|+|chr3:g.184045074:G>A',, ENSG00000114867|+|chr3:g.184040362:C>T',, ENSG00000114867|+|chr3:g.184040362:C>T']	ENSG00000114867	1	HGNC:3296	544087.4999999999	417855.142	436257.18399999995	532848.667	431376.99899999995	436710.02800000005
IEGHQDAVTAALLIPK	4	Pat_105_6.53838.53838.3	ENSG00000085449|WDFY1, ENSG00000085449|-|chr2:g.224746738:G>A']	ENSG00000085449	1	HGNC:20451	154505.99	171398.775	167527.935	149092.582	170827.151	153938.214
LSLPQNETVADTTLTK	2	Pat_105_5.53469.53469.3	ENSG00000143924|EML4, ENSG00000143924|+|chr2:g.42508017:G>A',, ENSG00000143924|+|chr2:g.42515437:A>G',, ENSG00000143924|+|chr2:g.42522364:G>A',, ENSG00000143924|+|chr2:g.42557340:C>T',, ENSG00000143924|+|chr2:g.42530272:C>T',, ENSG00000143924|+|chr2:g.42530272:C>T']	ENSG00000143924	1	HGNC:1316	299986.03	254839.16999999998	442883.08	276493.43	267690.88	428262.99
AFEVSENGNLVVSGK	5	Pat_105_5.50368.50368.3	ENSG00000169710|FASN, ENSG00000169710|-|chr17:g.80053280:CGAA>C',, ENSG00000169710|-|chr17:g.80039626:T>TG',, ENSG00000169710|-|chr17:g.80049282:C>G',, ENSG00000169710|-|chr17:g.80042560:C>A',, ENSG00000169710|-|chr17:g.80043390:C>T',, ENSG00000169710|-|chr17:g.80045603:A>G']	ENSG00000169710	1	HGNC:3594	672635.2810000001	474819.80000000005	621468.052	691388.4780000001	474336.306	571513.88
GTGLQPGEEELPDIAPPLVTPDEPK	5	Pat_105_2.66423.66423.4	ENSG00000111667|USP5, ENSG00000111667|+|chr12:g.6965514:C>T',, ENSG00000111667|+|chr12:g.6961356:A>G',, ENSG00000111667|+|chr12:g.6969334:C>T',, ENSG00000111667|+|chr12:g.6970717:G>A',, ENSG00000111667|+|chr12:g.6970717:G>A']	ENSG00000111667	1	HGNC:12628	130058.54699999999	97771.915	114749.96100000001	127892.465	104147.65400000001	112195.75400000002
VGNPWDPNVLYGPLHTK	2	Pat_105_7.55490.55490.3	ENSG00000164904|ALDH7A1	ENSG00000164904	1	HGNC:877	208253.011	247745.95799999998	250303.97	198069.533	246951.95799999998	240222.5
ENPGFDFSGAEISGNYTK	1	Pat_105_4.48991.48991.3	ENSG00000170584|NUDCD2, ENSG00000170584|-|chr5:g.162881001:C>T',, ENSG00000170584|-|chr5:g.162884018:G>C']	ENSG00000170584	1	HGNC:30535	83465.086	77577.8	80381.13	74828.67	69563.42	74670.55
AVEYFQDNSPDSPELNK	1	Pat_105_3.47944.47944.3	ENSG00000182473|EXOC7, ENSG00000182473|-|chr17:g.74085302:A>G',, ENSG00000182473|-|chr17:g.74094053:C>T',, ENSG00000182473|-|chr17:g.74082194:C>A',, ENSG00000182473|-|chr17:g.74082194:C>A']	ENSG00000182473	1	HGNC:23214	19012.523	17478.314	16936.738	16870.438000000002	16743.295	15946.238000000001
FTAGDFSTTVIQNVNK	3	Pat_105_7.53576.53576.3	ENSG00000100554|ATP6V1D	ENSG00000100554	1	HGNC:13527	201156.45	162375.443	359022.41000000003	203073.758	161808.777	334410.534
LLEGIGLENLDSPAATK	1	Pat_105_5.63906.63906.3	ENSG00000138246|DNAJC13, ENSG00000138246|+|chr3:g.132207260:T>C',, ENSG00000138246|+|chr3:g.132215456:A>G',, ENSG00000138246|+|chr3:g.132221139:C>T',, ENSG00000138246|+|chr3:g.132235601:C>T',, ENSG00000138246|+|chr3:g.132231863:G>A',, ENSG00000138246|+|chr3:g.132256053:G>A',, ENSG00000138246|+|chr3:g.132175643:A>C']	ENSG00000138246	1	HGNC:30343	36550.27	28590.162	30071.746	34055.72	28352.23	25149.299
INESTQNWHQLENIGNFIK	7	Pat_105_6.61069.61069.3	ENSG00000130176|CNN1, ENSG00000130176|+|chr19:g.11660310:C>T',, ENSG00000130176|+|chr19:g.11651901:A>G',, ENSG00000130176|+|chr19:g.11660584:G>A',, ENSG00000130176|+|chr19:g.11660300:C>T']	ENSG00000130176	1	HGNC:2155	197610.304	510430.53800000006	337444.338	213498.35000000003	539410.933	332425.27800000005
VDVNAPDVQAPDWHLK	4	Pat_105_5.53533.53533.3	ENSG00000124942|AHNAK, ENSG00000124942|-|chr11:g.62295776:T>G',, ENSG00000124942|-|chr11:g.62290365:T>C',, ENSG00000124942|-|chr11:g.62295549:C>T',, ENSG00000124942|-|chr11:g.62296271:G>A',, ENSG00000124942|-|chr11:g.62287549:C>T',, ENSG00000124942|-|chr11:g.62300583:C>T',, ENSG00000124942|-|chr11:g.62294188:T>G',, ENSG00000124942|-|chr11:g.62299055:T>C',, ENSG00000124942|-|chr11:g.62285441:A>G',…	ENSG00000124942	1	HGNC:347	176735.73700000002	235500.506	246452.05599999998	181838.459	260297.169	246455.9
GLHVVEVTYDDVPIPNSPFK	4	Pat_105_6.58575.58575.3	ENSG00000136068|FLNB, ENSG00000136068|+|chr3:g.58138487:GT>G',, ENSG00000136068|+|chr3:g.58134543:G>A',, ENSG00000136068|+|chr3:g.58062899:C>G',, ENSG00000136068|+|chr3:g.58121746:A>G',, ENSG00000136068|+|chr3:g.58089697:G>T',, ENSG00000136068|+|chr3:g.58095423:G>T',, ENSG00000136068|+|chr3:g.58095424:A>T',, ENSG00000136068|+|chr3:g.58127630:G>T',, ENSG00000136068|+|chr3:g.58128446:A>G',, ENSG000…	ENSG00000136068	1	HGNC:3755	122190.62900000002	93380.232	129587.33199999998	132795.59	92650.24	118262.63
TAFDEAIAELDTLNEESYK	3	Pat_105_4.65844.65844.3	ENSG00000166913|YWHAB	ENSG00000166913	1	HGNC:12849	655569.3809999999	532280.2605	361970.819	644789.0205	563249.967	339910.06599999993
DAGEGGLSLAIEGPSK	8	Pat_105_4.49028.49028.3	ENSG00000196924|FLNA, ENSG00000196924|-|chrX:g.153581155:C>T',, ENSG00000196924|-|chrX:g.153590917:G>C',, ENSG00000196924|-|chrX:g.153590917:G>C']	ENSG00000196924	1	HGNC:3754	1068878.943	3108105.032	2341510.103	1034201.8799999999	3356705.164	2150922.1980000003
EQLDSSNSTIAILQTEK	1	Pat_105_3.51737.51737.3	ENSG00000138768|USO1, ENSG00000138768|+|chr4:g.76691679:T>C',, ENSG00000138768|+|chr4:g.76725311:C>A',, ENSG00000138768|+|chr4:g.76725311:C>A']	ENSG00000138768	1	HGNC:30904	55538.34	63719.26	68551.68	61699.348	74889.57	71867.4
ITISSLQDLSIYNPER	2	Pat_105_6.59349.59349.3	ENSG00000073792|IGF2BP2, ENSG00000073792|-|chr3:g.185407146:G>A',, ENSG00000073792|-|chr3:g.185407146:G>A']	ENSG00000073792	1	HGNC:28867	65931.45199999999	35097.676	42580.771	66111.315	33604.968	38876.209
EPAPETADGPYLVIVEQPK	1	Pat_105_3.56199.56199.3	ENSG00000077150|NFKB2, ENSG00000077150|+|chr10:g.104160779:A>G',, ENSG00000077150|+|chr10:g.104156766:C>A',, ENSG00000077150|+|chr10:g.104156766:C>A']	ENSG00000077150	1	HGNC:7795	39263.375	42415.348	29112.558999999997	42859.8	43084.527	28506.742000000002
AEYEGDGIPTVFVAVAGR	4	Pat_105_3.59057.59057.3	ENSG00000128050|PAICS, ENSG00000128050|+|chr4:g.57314891:G>C',, ENSG00000128050|+|chr4:g.57314891:G>C']	ENSG00000128050	1	HGNC:8587	210557.894	152165.677	167565.546	217701.441	157959.13199999998	172875.016
LLGPDAAINLTDPDGALAK	6	Pat_105_5.65765.65765.3	ENSG00000175203|DCTN2, ENSG00000175203|-|chr12:g.57927879:G>A',, ENSG00000175203|-|chr12:g.57927879:G>A']	ENSG00000175203	1	HGNC:2712	292551.40400000004	267578.761	424198.209	300416.207	270898.885	423373.868
LGGSAVISLEGKPL	44	Pat_105_6.57549.57549.3	ENSG00000172757|CFL1	ENSG00000172757	1	HGNC:1874	8901325.494000003	6119097.750000002	7419829.546000003	8350854.950999998	5979448.124000001	6684480.677000001
ANNTFYGLSAGVFTK	13	Pat_105_7.54339.54339.2	ENSG00000165092|ALDH1A1, ENSG00000165092|-|chr9:g.75540464:ACTGTGT>A',, ENSG00000165092|-|chr9:g.75524651:T>A']	ENSG00000165092	1	HGNC:402	7930300.957	1573552.0825	22411085.127000004	7713384.225	1701973.2455	20853305.441
SSEDATDDISSGNIPVLQK	1	Pat_105_3.51418.51418.3	ENSG00000101752|MIB1, ENSG00000101752|+|chr18:g.19379891:G>A']	ENSG00000101752	1	HGNC:21086	33386.293	42360.363	47766.734000000004	34303.434	38530.35	48139.707
EGFGHLSPTGTTEFWLGNEK	3	Pat_105_5.56223.56223.4	ENSG00000171557|FGG, ENSG00000171557|-|chr4:g.155528084:C>T',, ENSG00000171557|-|chr4:g.155528084:C>T']	ENSG00000171557	1	HGNC:3694	217018.758	169508.641	144562.747	215858.994	180355.23200000002	139621.34399999998
EGDQTSNNIPADIVFVLK	4	Pat_105_5.66722.66722.3	ENSG00000132002|DNAJB1, ENSG00000132002|-|chr19:g.14629104:TCTC>T']	ENSG00000132002	1	HGNC:5270	718741.3600000001	527213.975	764493.0959999999	731924.7599999999	569621.45	753734.11
TLDNLADELTAILSAPAK	5	Pat_105_6.67297.67297.4	ENSG00000183347|GBP6, ENSG00000183347|+|chr1:g.89846179:T>A',, ENSG00000183347|+|chr1:g.89834167:G>T',, ENSG00000183347|+|chr1:g.89850888:G>A',, ENSG00000183347|+|chr1:g.89850864:C>T',, ENSG00000183347|+|chr1:g.89847526:A>C',, ENSG00000183347|+|chr1:g.89847526:A>C']	ENSG00000183347	1	HGNC:25395	65169.245599999995	641780.939	51694.1248	117322.1144	700071.448	55961.47200000001
VHLDIQVGEHANNYPEIAAK	1	Pat_105_4.47830.47830.4	ENSG00000158604|TMED4, ENSG00000158604|-|chr7:g.44621085:T>A',, ENSG00000158604|-|chr7:g.44621085:T>A']	ENSG00000158604	1	HGNC:22301	67158.266	46964.23	85745.58	61285.477	47790.832	88283.09
ADVIPVHYYLIPPPTK	3	Pat_105_7.66782.66782.3	ENSG00000134900|TPP2, ENSG00000134900|+|chr13:g.103287949:A>G',, ENSG00000134900|+|chr13:g.103280231:G>T',, ENSG00000134900|+|chr13:g.103286380:C>T']	ENSG00000134900	1	HGNC:12016	209722.165	207575.496	165385.677	196629.98299999998	183760.09	167703.21600000001
NYTDEAIETDDLTIK	14	Pat_105_1.51085.51085.3	ENSG00000101182|PSMA7	ENSG00000101182	1	HGNC:9536	1353145.775	789248.1976000001	807282.9588400001	1335884.4625000001	790391.2749	857637.1335
FQDVGPQAPVGSVYQK	4	Pat_105_6.47112.47112.3	ENSG00000136279|DBNL	ENSG00000136279	1	HGNC:2696	469909.614	526509.5	691449.73	472274.10000000003	532310.59	678268.17
ELDALDANDELTPLGR	15	Pat_105_1.60029.60029.3	ENSG00000135829|DHX9, ENSG00000135829|+|chr1:g.182852490:T>G',, ENSG00000135829|+|chr1:g.182850733:A>C',, ENSG00000135829|+|chr1:g.182856546:G>T',, ENSG00000135829|+|chr1:g.182853933:T>C',, ENSG00000135829|+|chr1:g.182825708:G>A',, ENSG00000135829|+|chr1:g.182852289:A>C',, ENSG00000135829|+|chr1:g.182853821:G>T']	ENSG00000135829	1	HGNC:2750	512899.3447	227922.89459999997	217396.8445	571709.6721	231804.5176	239076.43309999997
DLAEDLYDGQVLQK	4	Pat_105_2.61396.61396.3	ENSG00000197702|PARVA, ENSG00000197702|+|chr11:g.12534975:C>T']	ENSG00000197702	1	HGNC:14652	64704.62640000001	110532.74900000001	105635.48000000001	63589.51299999999	112796.85250000001	99006.34599999999
LLDPQTNTEIANYPIYK	2	Pat_105_6.55774.55774.3	ENSG00000011454|RABGAP1, ENSG00000011454|+|chr9:g.125772760:C>G',, ENSG00000011454|+|chr9:g.125772760:C>G']	ENSG00000011454	1	HGNC:17155	101408.89499999999	68769.02100000001	68948.98000000001	96546.69900000001	74571.315	60958.304000000004
QAPELSLSSQDLELVTK	1	Pat_105_4.58000.58000.3	ENSG00000160049|DFFA, ENSG00000160049|-|chr1:g.10523563:G>A']	ENSG00000160049	1	HGNC:2772	36803.516	28492.092	27766.932	33981.445	29104.79	23497.137000000002
FDVQFPENNWINPDK	1	Pat_105_5.62803.62803.3	ENSG00000069345|DNAJA2, ENSG00000069345|-|chr16:g.47005400:G>A',, ENSG00000069345|-|chr16:g.46993270:A>G',, ENSG00000069345|-|chr16:g.47005409:G>C']	ENSG00000069345	1	HGNC:14884	25611.746	32311.992000000002	29988.617000000002	26646.457000000002	36783.96	21464.338
NEDITEPQSILAAAEK	16	Pat_105_3.55198.55198.3	ENSG00000197448|GSTK1	ENSG00000197448	1	HGNC:16906	669012.4980000001	456317.22599999997	927019.8379999998	684419.384	480895.2820000001	893058.6520000001
TVLTAADVLPDGPFPQDEK	1	Pat_105_4.60513.60513.3	ENSG00000100147|CCDC134, ENSG00000100147|+|chr22:g.42221774:C>T']	ENSG00000100147	1	HGNC:26185	22572.482000000004	14180.145	24385.428	19985.355	13720.246000000001	22332.541
GALQNIIPASTGAAK	36	Pat_105_7.47228.47228.3	ENSG00000111640|GAPDH	ENSG00000111640	1	HGNC:4141	80325154.14500001	63856830.035000004	59170842.44299999	77882294.987	65667384.263000004	54881187.238999985
VTEGLTDVILYHQPDDK	10	Pat_105_4.54947.54947.4	ENSG00000135316|SYNCRIP, ENSG00000135316|-|chr6:g.86332353:GT>G',, ENSG00000135316|-|chr6:g.86324763:C>T',, ENSG00000135316|-|chr6:g.86324763:C>T']	ENSG00000135316	1	HGNC:16918	949933.8579999999	795140.184	614793.901	980516.833	820756.8010000001	637430.248
QPSQPPPQEIFVPTTK	6	Pat_105_5.50316.50316.3	ENSG00000163209|SPRR3, ENSG00000163209|+|chr1:g.152975985:G>T',, ENSG00000163209|+|chr1:g.152976000:G>T',, ENSG00000163209|+|chr1:g.152976000:G>T']	ENSG00000163209	1	HGNC:11268	276344.794	2974469.4539999994	310453.3823	281774.037	3151012.74	382535.699
VVDGAVGAQWLAEFR	3	Pat_105_6.59041.59041.3	ENSG00000150768|DLAT, ENSG00000150768|+|chr11:g.111899524:A>C',, ENSG00000150768|+|chr11:g.111916647:G>A',, ENSG00000150768|+|chr11:g.111899335:G>A',, ENSG00000150768|+|chr11:g.111921973:A>C',, ENSG00000150768|+|chr11:g.111921973:A>C']	ENSG00000150768	1	HGNC:2896	86993.012	53795.397	117929.30200000001	86732.7925	55564.630000000005	104631.318
GIISALLVPPETEEAK	2	Pat_105_6.63635.63635.3	ENSG00000084674|APOB, ENSG00000084674|-|chr2:g.21247831:G>A',, ENSG00000084674|-|chr2:g.21260926:T>A',, ENSG00000084674|-|chr2:g.21228361:T>G',, ENSG00000084674|-|chr2:g.21231513:G>T',, ENSG00000084674|-|chr2:g.21228927:T>G',, ENSG00000084674|-|chr2:g.21255382:T>G',, ENSG00000084674|-|chr2:g.21228497:G>A',, ENSG00000084674|-|chr2:g.21235202:C>T',, ENSG00000084674|-|chr2:g.21225263:A>T',, ENSG0000…	ENSG00000084674	1	HGNC:603	159168.56	255814.41	107134.062	165073.802	263247.48	105748.337
GYAYVEFENPDEAEK	1	Pat_105_2.47979.47979.3	ENSG00000205937|RNPS1, ENSG00000205937|-|chr16:g.2314216:C>T',, ENSG00000205937|-|chr16:g.2314216:C>T']	ENSG00000205937	1	HGNC:10080	56389.71	42112.598	41433.176	50674.434	38110.336	35024.75
VLQALGSEPIQYAVPVVK	2	Pat_105_7.68219.68219.3	ENSG00000197879|MYO1C, ENSG00000197879|-|chr17:g.1385827:C>T',, ENSG00000197879|-|chr17:g.1385827:C>T']	ENSG00000197879	1	HGNC:7597	583317.87	498426.89	713254.9	562911.21	500765.39	621820.2
QFYDQALQQAVVDDDANNAK	5	Pat_105_3.51476.51476.3	ENSG00000110651|CD81, ENSG00000110651|+|chr11:g.2411741:A>G',, ENSG00000110651|+|chr11:g.2411735:G>A',, ENSG00000110651|+|chr11:g.2411735:G>A']	ENSG00000110651	1	HGNC:1701	188718.728	328735.275	402834.094	198711.764	328862.261	379808.931
FQVDPSGEIVELAK	4	Pat_105_4.58490.58490.3	ENSG00000139637|C12orf10	ENSG00000139637	1	HGNC:17590	270585.276	161200.456	211382.137	248717.605	164865.72	214764.718
VDIDVPDVNIEGPDAK	5	Pat_105_3.57827.57827.2	ENSG00000124942|AHNAK, ENSG00000124942|-|chr11:g.62295776:T>G',, ENSG00000124942|-|chr11:g.62290365:T>C',, ENSG00000124942|-|chr11:g.62295549:C>T',, ENSG00000124942|-|chr11:g.62296271:G>A',, ENSG00000124942|-|chr11:g.62287549:C>T',, ENSG00000124942|-|chr11:g.62300583:C>T',, ENSG00000124942|-|chr11:g.62294188:T>G',, ENSG00000124942|-|chr11:g.62299055:T>C',, ENSG00000124942|-|chr11:g.62285441:A>G',…	ENSG00000124942	1	HGNC:347	286364.19899999996	377705.977	308425.98699999996	281574.45999999996	376363.846	296798.114
QTVLTAAGSIGQASGDLLR	1	Pat_105_6.55768.55768.3	ENSG00000171914|TLN2, ENSG00000171914|+|chr15:g.63054482:AC>A',, ENSG00000171914|+|chr15:g.63112720:A>G',, ENSG00000171914|+|chr15:g.63073358:C>T',, ENSG00000171914|+|chr15:g.63111739:T>C',, ENSG00000171914|+|chr15:g.63000770:C>T',, ENSG00000171914|+|chr15:g.63044619:C>T',, ENSG00000171914|+|chr15:g.63112805:C>A',, ENSG00000171914|+|chr15:g.63112805:C>A']	ENSG00000171914	1	HGNC:15447	38481.418	24514.322	52546.625	38571.473	27695.982000000004	56692.105
IDLPEYQGEPDEISIQK	7	Pat_105_3.56447.56447.3	ENSG00000125877|ITPA, ENSG00000125877|+|chr20:g.3193842:C>A',, ENSG00000125877|+|chr20:g.3190254:G>T']	ENSG00000125877	1	HGNC:6176	1066333.3050000002	433060.004	492307.68999999994	1050509.884	435058.6589999999	472646.50700000004
EAVHVTVPDAITEWK	1	Pat_105_4.52664.52664.3	ENSG00000166535|A2ML1, ENSG00000166535|+|chr12:g.9000217:G>A',, ENSG00000166535|+|chr12:g.9006810:C>T',, ENSG00000166535|+|chr12:g.9020886:G>A',, ENSG00000166535|+|chr12:g.8988224:A>G',, ENSG00000166535|+|chr12:g.9009820:G>A',, ENSG00000166535|+|chr12:g.9020489:A>G',, ENSG00000166535|+|chr12:g.9010625:A>G',, ENSG00000166535|+|chr12:g.9000230:C>T',, ENSG00000166535|+|chr12:g.9013755:C>T',, ENSG000…	ENSG00000166535	1	HGNC:23336	41842.047	89652.18	54681.008	42667.05	93806.95	49351.785
GAGTGGLGLAIEGPSEAK	2	Pat_105_4.48231.48231.3	ENSG00000128591|FLNC, ENSG00000128591|+|chr7:g.128487762:C>T',, ENSG00000128591|+|chr7:g.128483582:T>C',, ENSG00000128591|+|chr7:g.128494159:C>T',, ENSG00000128591|+|chr7:g.128485123:G>A',, ENSG00000128591|+|chr7:g.128480715:G>A',, ENSG00000128591|+|chr7:g.128486412:G>A',, ENSG00000128591|+|chr7:g.128496611:G>A',, ENSG00000128591|+|chr7:g.128488745:G>A',, ENSG00000128591|+|chr7:g.128493010:C>T',,…	ENSG00000128591	1	HGNC:3756	119033.87599999999	350392.16	587136.95	130488.359	364091.06	548439.52
AGTEEAIVYSDIDLK	8	Pat_105_2.58551.58551.3	ENSG00000114021|NIT2	ENSG00000114021	1	HGNC:29878	990448.5480000001	846021.735	1045136.555	1015787.118	890342.968	982078.3300000001
TVDFTQDSNYLLTGGQDK	1	Pat_105_5.54991.54991.3	ENSG00000023734|STRAP	ENSG00000023734	1	HGNC:30796	59719.926	57950.38	60483.02	62238.28	52954.363	51536.437999999995
EIGTHKPLPGITVGDIGPK	4	Pat_105_6.50928.50928.4	ENSG00000161533|ACOX1, ENSG00000161533|-|chr17:g.73969706:C>T',, ENSG00000161533|-|chr17:g.73969743:C>A',, ENSG00000161533|-|chr17:g.73949673:G>A',, ENSG00000161533|-|chr17:g.73949673:G>A']	ENSG00000161533	1	HGNC:119	712307.55	519193.505	534109.37	694001.04	527646.467	490142.23
QAQIEVVPSASALIIK	19	Pat_105_6.59420.59420.3	ENSG00000197958|RPL12	ENSG00000197958	1	HGNC:10302	2068375.1319999998	1600890.302	2138352.24	2099933.556	1603491.951	2130902.439
AQTLPTSVVTITSESSPGK	2	Pat_105_5.53020.53020.3	ENSG00000115306|SPTBN1, ENSG00000115306|+|chr2:g.54873104:G>A',, ENSG00000115306|+|chr2:g.54858311:G>A',, ENSG00000115306|+|chr2:g.54880747:T>C',, ENSG00000115306|+|chr2:g.54826301:G>A',, ENSG00000115306|+|chr2:g.54876782:C>T',, ENSG00000115306|+|chr2:g.54853150:G>A',, ENSG00000115306|+|chr2:g.54853150:G>A']	ENSG00000115306	1	HGNC:11275	349125.8	158316.33500000002	170493.294	315795.966	161922.43	159310.35
QLQEELAEHQVPVEK	1	Pat_105_3.47177.47177.3	ENSG00000127603|MACF1, ENSG00000127603|+|chr1:g.39827223:AC>A',, ENSG00000127603|+|chr1:g.39901283:G>C',, ENSG00000127603|+|chr1:g.39901260:C>A',, ENSG00000127603|+|chr1:g.39763365:G>T',, ENSG00000127603|+|chr1:g.39797055:A>G',, ENSG00000127603|+|chr1:g.39801815:A>C',, ENSG00000127603|+|chr1:g.39835817:A>G',, ENSG00000127603|+|chr1:g.39824532:T>C',, ENSG00000127603|+|chr1:g.39670795:G>T',, ENSG00…	ENSG00000127603	1	HGNC:13664	74705.2	75465.23	61625.405999999995	79254.36	76084.06	53006.23
IDNSQVESGSLEDDWDFLPPK	13	Pat_105_3.65286.65286.3	ENSG00000179218|CALR, ENSG00000179218|+|chr19:g.13054379:T>TCCTCATCA']	ENSG00000179218	1	HGNC:1455	314815.026	246732.86000000002	375021.38149999996	309979.28500000003	262937.084	355174.212
VFNTTPDDLDLHVIYDVSHNIAK	3	Pat_105_5.68284.68284.4	ENSG00000100220|RTCB, ENSG00000100220|-|chr22:g.32792090:G>A']	ENSG00000100220	1	HGNC:26935	1531469.57	811369.84	1015831.34	1420986.16	845478.69	985125.38
VPEANILGQIGHGYK	3	Pat_105_7.50344.50344.3	ENSG00000196177|ACADSB	ENSG00000196177	1	HGNC:91	545843.4	362460.96	902295.1900000001	528397.12	350572.11	788038.9199999999
NVLDSEDEIEELSK	9	Pat_105_1.59025.59025.3	ENSG00000177830|CHID1	ENSG00000177830	1	HGNC:28474	227441.85	295372.4385	578167.2609999999	244816.18899999998	322329.493	579854.846
NQLDQEVEFLSTSIAQLK	2	Pat_105_5.69017.69017.3	ENSG00000123349|PFDN5	ENSG00000123349	1	HGNC:8869	236453.087	113811.00600000001	220205.997	241845.496	119394.78600000001	223054.122
DYFGLLFQESPEQK	1	Pat_105_5.62848.62848.3	ENSG00000079819|EPB41L2, ENSG00000079819|-|chr6:g.131222276:C>T',, ENSG00000079819|-|chr6:g.131206408:G>A',, ENSG00000079819|-|chr6:g.131206408:G>A']	ENSG00000079819	1	HGNC:3379	33009.13	34705.52	23121.182	29252.162	33136.504	22141.799
NYDIGAALDTIQYSK	2	Pat_105_5.57254.57254.3	ENSG00000161011|SQSTM1	ENSG00000161011	1	HGNC:11280	172263.47499999998	105529.986	129600.81	173236.9	96293.619	119745.725
VQASLAANTFTITGHAETK	3	Pat_105_6.46947.46947.3	ENSG00000145741|BTF3	ENSG00000145741	1	HGNC:1125	299604.95	316676	470974.06399999995	306153.63	359621.454	432033.324
IQSALEEESVFAVTAVNASEK	2	Pat_105_4.65052.65052.3	ENSG00000111581|NUP107, ENSG00000111581|+|chr12:g.69113172:G>A',, ENSG00000111581|+|chr12:g.69107523:C>T',, ENSG00000111581|+|chr12:g.69107523:C>T']	ENSG00000111581	1	HGNC:29914	220833.24500000002	474510.32999999996	211414.396	207945.99	486470.95000000007	192247.72
VNAGDQPGADLGPLITPQAK	9	Pat_105_5.55550.55550.4	ENSG00000119711|ALDH6A1, ENSG00000119711|-|chr14:g.74538937:A>C']	ENSG00000119711	1	HGNC:7179	1139893.3709999998	1287059.6239999998	2308105.7190000005	1142736.605	1400962.881	2178316.372
DLKPVLDSYVFNDGSSR	2	Pat_105_5.56347.56347.3	ENSG00000074319|TSG101, ENSG00000074319|-|chr11:g.18503346:A>AT',, ENSG00000074319|-|chr11:g.18505425:G>T',, ENSG00000074319|-|chr11:g.18505425:G>T']	ENSG00000074319	1	HGNC:15971	215107.53	161102.135	202766.044	213100.354	168381.03999999998	186659.74599999998
VGSLDNVGHLPAGGAVK	1	Pat_105_6.45162.45162.3	ENSG00000047849|MAP4, ENSG00000047849|-|chr3:g.47958400:A>G',, ENSG00000047849|-|chr3:g.47913464:C>G',, ENSG00000047849|-|chr3:g.47957996:C>G',, ENSG00000047849|-|chr3:g.48040283:C>T',, ENSG00000047849|-|chr3:g.47908822:T>C',, ENSG00000047849|-|chr3:g.47953405:A>C',, ENSG00000047849|-|chr3:g.47894771:C>A',, ENSG00000047849|-|chr3:g.47958158:T>G',, ENSG00000047849|-|chr3:g.47958158:T>G']	ENSG00000047849	1	HGNC:6862	343871.3	552163.8	346464.84	340363.66	553398.6	342946.06
SPAGSIVHELNPNFQPPK	1	Pat_105_6.51131.51131.4	ENSG00000134440|NARS, ENSG00000134440|-|chr18:g.55273172:G>A',, ENSG00000134440|-|chr18:g.55273172:G>A']	ENSG00000134440	1	HGNC:7643	98059.48	71076.984	52216.215	96365.89	76994.12	48229.28
ATSETLAADPTPAATIVHFK	2	Pat_105_5.53764.53764.4	ENSG00000079308|TNS1, ENSG00000079308|-|chr2:g.218682610:C>T',, ENSG00000079308|-|chr2:g.218695102:G>A',, ENSG00000079308|-|chr2:g.218713282:G>A',, ENSG00000079308|-|chr2:g.218683151:G>A',, ENSG00000079308|-|chr2:g.218713298:C>A',, ENSG00000079308|-|chr2:g.218674697:C>T',, ENSG00000079308|-|chr2:g.218749800:C>G',, ENSG00000079308|-|chr2:g.218683433:G>A',, ENSG00000079308|-|chr2:g.218712940:G>A',,…	ENSG00000079308	1	HGNC:11973	61463.278999999995	88095.545	96748.2	61204.489	93171.03400000001	93642.41
SPPFFENLTLDLQPPK	2	Pat_105_7.68798.68798.3	ENSG00000122729|ACO1	ENSG00000122729	1	HGNC:117	366169.36	268073.95	489051.94999999995	344650.77	265921.04	442715.28
SDQVNGVLVLSLLDK	9	Pat_105_6.65938.65938.3	ENSG00000177469|CAVIN1, ENSG00000177469|-|chr17:g.40557018:C>T',, ENSG00000177469|-|chr17:g.40557138:C>T']	ENSG00000177469	1	HGNC:9688	922395.3330000001	2588425.23	1893056.983	935917.7969999999	2651086.5020000003	1796662.255
AGLQDASGNLVPLEDVHIK	2	Pat_105_4.55889.55889.4	ENSG00000102699|PARP4, ENSG00000102699|-|chr13:g.25075864:T>C',, ENSG00000102699|-|chr13:g.25043206:C>T',, ENSG00000102699|-|chr13:g.25009441:C>G',, ENSG00000102699|-|chr13:g.25009485:C>G',, ENSG00000102699|-|chr13:g.25075913:G>C',, ENSG00000102699|-|chr13:g.25009408:C>A',, ENSG00000102699|-|chr13:g.25072306:C>A']	ENSG00000102699	1	HGNC:271	80764.41	89482.32699999999	222985.69400000002	77733.965	91457.155	203851.717
HNELTGDNVGPLILK	2	Pat_105_5.51453.51453.3	ENSG00000145354|CISD2	ENSG00000145354	1	HGNC:24212	397945.5	300738.66	422367.88	403755.36	300272.39	394183.1
VVENLQDDFDFNYK	3	Pat_105_3.60467.60467.3	ENSG00000168610|STAT3, ENSG00000168610|-|chr17:g.40485960:C>T',, ENSG00000168610|-|chr17:g.40491394:C>T',, ENSG00000168610|-|chr17:g.40491394:C>T']	ENSG00000168610	1	HGNC:11364	168695.38	146084.51	120712.669	185345.391	136306.566	141985.397
SQLDLFDDVGTFASGPPK	5	Pat_105_5.65276.65276.3	ENSG00000149182|ARFGAP2, ENSG00000149182|-|chr11:g.47188411:C>T',, ENSG00000149182|-|chr11:g.47188411:C>T']	ENSG00000149182	1	HGNC:13504	108755.47330000001	76152.52339999999	107599.6006	116013.45599999999	75417.67369999998	105761.598
LDLDLTADSQPPVFK	8	Pat_105_5.63699.63699.3	ENSG00000130726|TRIM28, ENSG00000130726|+|chr19:g.59058998:C>T',, ENSG00000130726|+|chr19:g.59061521:C>T',, ENSG00000130726|+|chr19:g.59056243:C>T',, ENSG00000130726|+|chr19:g.59056243:C>T']	ENSG00000130726	1	HGNC:16384	542502.4839999999	266466.373	540516.692	521211.70999999996	274806.444	506042.862
SHVEDGDIAGAPASSPEAPPAEQDPVQLK	21	Pat_105_2.55801.55801.5	ENSG00000125844|RRBP1, ENSG00000125844|-|chr20:g.17639529:C>T',, ENSG00000125844|-|chr20:g.17640795:G>A',, ENSG00000125844|-|chr20:g.17640795:G>A']	ENSG00000125844	1	HGNC:10448	407103.0406	293620.1703	719423.1087	449534.086	306462.46400000004	733672.539
LTVLPPELGNLDLTGQK	4	Pat_105_7.68425.68425.3	ENSG00000148484|RSU1, ENSG00000148484|-|chr10:g.16635402:C>A',, ENSG00000148484|-|chr10:g.16635469:T>G',, ENSG00000148484|-|chr10:g.16806500:G>A',, ENSG00000148484|-|chr10:g.16806500:G>A']	ENSG00000148484	1	HGNC:10464	3454141.6399999997	2835026.04	5121189.5600000005	3316645.28	2953836.67	4697762.92
ELLSNVDEGIYQLEK	2	Pat_105_4.59377.59377.3	ENSG00000116584|ARHGEF2, ENSG00000116584|-|chr1:g.155922578:G>A',, ENSG00000116584|-|chr1:g.155932001:G>A',, ENSG00000116584|-|chr1:g.155931569:G>A',, ENSG00000116584|-|chr1:g.155931569:G>A']	ENSG00000116584	1	HGNC:682	82434.87	62673.909999999996	58671.75199999999	86778.006	62668.262	61658.234
GPSLQGDLAVSGDIK	2	Pat_105_4.48069.48069.3	ENSG00000124942|AHNAK, ENSG00000124942|-|chr11:g.62295776:T>G',, ENSG00000124942|-|chr11:g.62290365:T>C',, ENSG00000124942|-|chr11:g.62295549:C>T',, ENSG00000124942|-|chr11:g.62296271:G>A',, ENSG00000124942|-|chr11:g.62287549:C>T',, ENSG00000124942|-|chr11:g.62300583:C>T',, ENSG00000124942|-|chr11:g.62294188:T>G',, ENSG00000124942|-|chr11:g.62299055:T>C',, ENSG00000124942|-|chr11:g.62285441:A>G',…	ENSG00000124942	1	HGNC:347	186233.756	321013.99	291968.91000000003	178739.31	333415.52	258526.59
AGLGSGLSLSGLVHPELSR	5	Pat_105_7.55698.55698.3	ENSG00000072778|ACADVL	ENSG00000072778	1	HGNC:92	163580.152	140212.338	144329.79599999997	172242.9	141231.1	144764.869
VDIDTPDINIEGSEGK	2	Pat_105_2.56637.56637.3	ENSG00000124942|AHNAK, ENSG00000124942|-|chr11:g.62295776:T>G',, ENSG00000124942|-|chr11:g.62290365:T>C',, ENSG00000124942|-|chr11:g.62295549:C>T',, ENSG00000124942|-|chr11:g.62296271:G>A',, ENSG00000124942|-|chr11:g.62287549:C>T',, ENSG00000124942|-|chr11:g.62300583:C>T',, ENSG00000124942|-|chr11:g.62294188:T>G',, ENSG00000124942|-|chr11:g.62299055:T>C',, ENSG00000124942|-|chr11:g.62285441:A>G',…	ENSG00000124942	1	HGNC:347	83881.897	141768.177	155862.64500000002	98313.344	154799.16499999998	140086.716
EQNIVFNAETYSNLIK	3	Pat_105_5.59276.59276.3	ENSG00000138095|LRPPRC, ENSG00000138095|-|chr2:g.44201795:C>T']	ENSG00000138095	1	HGNC:15714	219442.282	112873.49500000001	212598.23299999998	195551.114	115052.306	194984.58899999998
PAHVVVGDVLQAADVDK	1	Pat_105_4.54166.54166.3	ENSG00000090013|BLVRB, ENSG00000090013|-|chr19:g.40953909:G>A',, ENSG00000090013|-|chr19:g.40953909:G>A']	ENSG00000090013	1	HGNC:1063	57913.355	55764.155999999995	66026.45	51982.68	50160.113	56127.66
QVVNQVWEAADVLIK	1	Pat_105_5.68435.68435.3	ENSG00000086758|HUWE1, ENSG00000086758|-|chrX:g.53579831:C>T',, ENSG00000086758|-|chrX:g.53654441:T>C',, ENSG00000086758|-|chrX:g.53563205:T>A',, ENSG00000086758|-|chrX:g.53621576:G>A',, ENSG00000086758|-|chrX:g.53570921:C>T',, ENSG00000086758|-|chrX:g.53622277:T>C',, ENSG00000086758|-|chrX:g.53611997:G>A',, ENSG00000086758|-|chrX:g.53611997:G>A']	ENSG00000086758	1	HGNC:30892	30961.252	21378.271	27960.799	32007.639	21966.217	31500.705
EAEFGQGTGPIWLNEVK	1	Pat_105_4.56338.56338.3	ENSG00000177575|CD163, ENSG00000177575|-|chr12:g.7649515:G>C',, ENSG00000177575|-|chr12:g.7651755:G>A',, ENSG00000177575|-|chr12:g.7640475:T>G',, ENSG00000177575|-|chr12:g.7637830:C>G',, ENSG00000177575|-|chr12:g.7635290:C>T',, ENSG00000177575|-|chr12:g.7640617:C>G',, ENSG00000177575|-|chr12:g.7633806:C>G',, ENSG00000177575|-|chr12:g.7640026:C>A',, ENSG00000177575|-|chr12:g.7639512:T>A',, ENSG000…	ENSG00000177575	1	HGNC:1631	34013.58	61560.55	31901.392999999996	31808.092	57244.02	31874.914
EILVGDVGQTVDDPYATFVK	21	Pat_105_3.65366.65366.3	ENSG00000172757|CFL1	ENSG00000172757	1	HGNC:1874	1478418.5840000003	1684584.7860000003	794913.253	1396549.7259999998	1726305.241	738672.7399999999
VPVGDQPPDIEYQIK	2	Pat_105_4.51015.51015.3	ENSG00000079805|DNM2, ENSG00000079805|+|chr19:g.10886399:G>A',, ENSG00000079805|+|chr19:g.10893647:G>A',, ENSG00000079805|+|chr19:g.10893647:G>A']	ENSG00000079805	1	HGNC:2974	86004.214	61306.282999999996	78711.893	76596.692	63532.732	76062.65
GFAFVTFDDHDTVDK	5	Pat_105_5.54685.54685.3	ENSG00000170144|HNRNPA3, ENSG00000170144|+|chr2:g.178080512:G>C',, ENSG00000170144|+|chr2:g.178080512:G>C']	ENSG00000170144	1	HGNC:24941	2114912.2	2543204.0700000003	2484577.38	2144190.31	2766431.9699999997	2306152.4899999998
VFLTVPSLSSTAEEK	5	Pat_105_7.62894.62894.3	ENSG00000112769|LAMA4, ENSG00000112769|-|chr6:g.112510369:C>T',, ENSG00000112769|-|chr6:g.112457383:G>C',, ENSG00000112769|-|chr6:g.112461075:A>C',, ENSG00000112769|-|chr6:g.112466031:C>T',, ENSG00000112769|-|chr6:g.112462654:C>T',, ENSG00000112769|-|chr6:g.112537637:C>T',, ENSG00000112769|-|chr6:g.112537637:C>T']	ENSG00000112769	1	HGNC:6484	297114.224	267122.687	290485.75899999996	299162.50700000004	283984.54000000004	275859.507
WGTDEAQFIYILGNR	3	Pat_105_6.60999.60999.3	ENSG00000197043|ANXA6, ENSG00000197043|-|chr5:g.150498912:C>G',, ENSG00000197043|-|chr5:g.150510803:T>G',, ENSG00000197043|-|chr5:g.150518315:T>G',, ENSG00000197043|-|chr5:g.150518315:T>G']	ENSG00000197043	1	HGNC:544	142862.118	145341.59499999997	106297.50200000001	150757.77899999998	150256.848	102157.893
VFLLGEEVAQYDGAYK	3	Pat_105_5.66284.66284.3	ENSG00000168291|PDHB, ENSG00000168291|-|chr3:g.58414280:T>G',, ENSG00000168291|-|chr3:g.58414280:T>G']	ENSG00000168291	1	HGNC:8808	306381.21	269325.522	645172.75	319139.43	278047.927	596551.754
DGTIDFTPGSELLITK	7	Pat_105_4.59831.59831.3	ENSG00000197879|MYO1C, ENSG00000197879|-|chr17:g.1385827:C>T',, ENSG00000197879|-|chr17:g.1385827:C>T']	ENSG00000197879	1	HGNC:7597	440641.36500000005	440631.738	809020.256	483905.49199999997	446423.195	774908.788
VTVTPIYTDGEGVSVSAPGK	3	Pat_105_5.53106.53106.3	ENSG00000187955|COL14A1, ENSG00000187955|+|chr8:g.121357662:C>A',, ENSG00000187955|+|chr8:g.121275192:C>G',, ENSG00000187955|+|chr8:g.121174734:A>G',, ENSG00000187955|+|chr8:g.121256139:A>T',, ENSG00000187955|+|chr8:g.121267554:G>A',, ENSG00000187955|+|chr8:g.121298156:G>C',, ENSG00000187955|+|chr8:g.121344960:G>A',, ENSG00000187955|+|chr8:g.121224768:A>G',, ENSG00000187955|+|chr8:g.121239591:C>A…	ENSG00000187955	1	HGNC:2191	92001.01370000001	256406.686	116659.36	83447.62460000001	251318.294	120428.90600000002
YYTEFPTVLDITAEDPSK	1	Pat_105_4.61937.61937.3	ENSG00000128708|HAT1, ENSG00000128708|+|chr2:g.172822959:C>T',, ENSG00000128708|+|chr2:g.172822959:C>T']	ENSG00000128708	1	HGNC:4821	32061.072	17716.084	22152.34	25589.31	17247.863	21925.764
ELPLAADALTFAEVSK	3	Pat_105_4.66312.66312.3	ENSG00000184363|PKP3, ENSG00000184363|+|chr11:g.397346:GCAGCCT>G',, ENSG00000184363|+|chr11:g.400031:G>C',, ENSG00000184363|+|chr11:g.397550:T>C',, ENSG00000184363|+|chr11:g.394365:G>A',, ENSG00000184363|+|chr11:g.397082:G>A',, ENSG00000184363|+|chr11:g.400629:G>A',, ENSG00000184363|+|chr11:g.400442:C>G']	ENSG00000184363	1	HGNC:9025	150048.239	170788.887	117106.69200000001	155230.03999999998	182267.637	114214.246
ASTPNGYDNGIIWATWK	5	Pat_105_7.53925.53925.3	ENSG00000171557|FGG, ENSG00000171557|-|chr4:g.155528084:C>T',, ENSG00000171557|-|chr4:g.155528084:C>T']	ENSG00000171557	1	HGNC:3694	228443.853	179717.236	240729.36000000002	232154.681	186097.55	230262.981
NPDDITQEEYGEFYK	30	Pat_105_2.49689.49689.3	ENSG00000096384|HSP90AB1, ENSG00000096384|+|chr6:g.44219918:GAGA>G',, ENSG00000096384|+|chr6:g.44221300:G>A',, ENSG00000096384|+|chr6:g.44219265:T>C',, ENSG00000096384|+|chr6:g.44219265:T>C']	ENSG00000096384	1	HGNC:5258	3737060.328	1525929.1203	1398796.8350000002	3515370.605	1553735.1964999998	1247260.8883
NPDDITNEEYGEFYK	24	Pat_105_1.51238.51238.3	ENSG00000080824|HSP90AA1, ENSG00000080824|-|chr14:g.102552709:C>T',, ENSG00000080824|-|chr14:g.102551204:C>G',, ENSG00000080824|-|chr14:g.102552350:C>T',, ENSG00000080824|-|chr14:g.102552350:C>T']	ENSG00000080824	1	HGNC:5253	2608733.7536000004	1561362.1773	1723895.4485	2433750.88	1631421.2539999995	1550393.6861
DFEIIDNHDYSYTVK	2	Pat_105_3.49830.49830.3	ENSG00000128591|FLNC, ENSG00000128591|+|chr7:g.128487762:C>T',, ENSG00000128591|+|chr7:g.128494159:C>T',, ENSG00000128591|+|chr7:g.128485123:G>A',, ENSG00000128591|+|chr7:g.128480715:G>A',, ENSG00000128591|+|chr7:g.128486412:G>A',, ENSG00000128591|+|chr7:g.128496611:G>A',, ENSG00000128591|+|chr7:g.128488745:G>A',, ENSG00000128591|+|chr7:g.128493010:C>T',, ENSG00000128591|+|chr7:g.128482976:C>T',,…	ENSG00000128591	1	HGNC:3756	48887.7424	80392.426	165780	49050.96	87120.022	161504.57200000001
AQQIHSQTSQQYPLYDLDLGK	4	Pat_105_6.48589.48589.3	ENSG00000096696|DSP, ENSG00000096696|+|chr6:g.7581510:TA>T',, ENSG00000096696|+|chr6:g.7578715:C>T',, ENSG00000096696|+|chr6:g.7580958:A>G',, ENSG00000096696|+|chr6:g.7581636:G>A',, ENSG00000096696|+|chr6:g.7580990:G>A',, ENSG00000096696|+|chr6:g.7585977:G>A',, ENSG00000096696|+|chr6:g.7585981:C>T',, ENSG00000096696|+|chr6:g.7580078:A>G']	ENSG00000096696	1	HGNC:3052	133552.76799999998	342511.756	75842.23300000001	132349.896	376909.47199999995	81401.49900000001
VNSLPEVLPILNSDEPK	1	Pat_105_5.67326.67326.3	ENSG00000091409|ITGA6	ENSG00000091409	1	HGNC:6142	103400.53	94075.164	122392.57	106371.6	89640.695	116228.766
DLLSHENAATLNDVK	3	Pat_105_3.46332.46332.3	ENSG00000156026|MCU, ENSG00000156026|+|chr10:g.74620257:A>T',, ENSG00000156026|+|chr10:g.74631213:C>G',, ENSG00000156026|+|chr10:g.74631213:C>G']	ENSG00000156026	1	HGNC:23526	89884.722	87158.47	113479.855	92473.68400000001	87939.638	107132.465
IIEGTEVVQEIQNK	1	Pat_105_4.55049.55049.3	ENSG00000196455|PIK3R4, ENSG00000196455|-|chr3:g.130437334:C>T',, ENSG00000196455|-|chr3:g.130449169:T>C',, ENSG00000196455|-|chr3:g.130463564:A>C',, ENSG00000196455|-|chr3:g.130463401:G>A',, ENSG00000196455|-|chr3:g.130452418:G>A']	ENSG00000196455	1	HGNC:8982	39495.21	36265.562000000005	37515.28	37471.484	35902.19	35530.56
VNQNLVYESGSLNFSK	1	Pat_105_6.50247.50247.3	ENSG00000084674|APOB, ENSG00000084674|-|chr2:g.21247831:G>A',, ENSG00000084674|-|chr2:g.21260926:T>A',, ENSG00000084674|-|chr2:g.21228361:T>G',, ENSG00000084674|-|chr2:g.21231513:G>T',, ENSG00000084674|-|chr2:g.21228927:T>G',, ENSG00000084674|-|chr2:g.21255382:T>G',, ENSG00000084674|-|chr2:g.21228497:G>A',, ENSG00000084674|-|chr2:g.21235202:C>T',, ENSG00000084674|-|chr2:g.21225263:A>T',, ENSG0000…	ENSG00000084674	1	HGNC:603	84178.83	117609.914	90012.38	84613.93	116272.664	82526.28
TGDFQLHTNVNDGTEFGGSIYQK	6	Pat_105_4.47833.47833.4	ENSG00000165637|VDAC2, ENSG00000165637|+|chr10:g.76972002:C>T',, ENSG00000165637|+|chr10:g.76971990:A>G',, ENSG00000165637|+|chr10:g.76982065:G>A',, ENSG00000165637|+|chr10:g.76982065:G>A']	ENSG00000165637	1	HGNC:12672	218425.81399999998	190069.838	403770.58999999997	223992.14399999997	194647.378	374913.721
ETSEELLPPPVQTQIK	2	Pat_105_3.54867.54867.3	ENSG00000164182|NDUFAF2	ENSG00000164182	1	HGNC:28086	101556.555	146362.56	217715.95	102982.09	138186.335	207513.644
GNVQVVIPFLTESYSSSQDPPEK	5	Pat_105_5.66574.66574.4	ENSG00000130985|UBA1, ENSG00000130985|+|chrX:g.47063064:G>A',, ENSG00000130985|+|chrX:g.47063064:G>A']	ENSG00000130985	1	HGNC:12469	598061.461	293764.182	1747928.2739999997	633533.8020000001	306884.349	1560515.964
FTISDHPQPIDPLLK	4	Pat_105_6.56445.56445.3	ENSG00000111530|CAND1, ENSG00000111530|+|chr12:g.67706448:G>T',, ENSG00000111530|+|chr12:g.67699777:C>T',, ENSG00000111530|+|chr12:g.67691290:C>T',, ENSG00000111530|+|chr12:g.67691287:G>A']	ENSG00000111530	1	HGNC:30688	215907.396	169496.233	246359.091	220632.43399999998	183538.777	229382.951
EIVLADVIDNDSWR	7	Pat_105_3.61469.61469.3	ENSG00000128050|PAICS, ENSG00000128050|+|chr4:g.57314891:G>C',, ENSG00000128050|+|chr4:g.57314891:G>C']	ENSG00000128050	1	HGNC:8587	153791.853	135807.639	139058.981	166320.46600000001	144941.394	147444.95299999998
EINGISVANQTVEQLQK	1	Pat_105_4.53395.53395.3	ENSG00000147044|CASK, ENSG00000147044|-|chrX:g.41390262:G>A',, ENSG00000147044|-|chrX:g.41390262:G>A']	ENSG00000147044	1	HGNC:1497	39199.07	42338.625	70739.45	40887.203	45188.816	67609.625
TFSVWYVPEVTGTHK	9	Pat_105_7.52831.52831.4	ENSG00000196924|FLNA, ENSG00000196924|-|chrX:g.153581155:C>T',, ENSG00000196924|-|chrX:g.153590917:G>C',, ENSG00000196924|-|chrX:g.153590917:G>C']	ENSG00000196924	1	HGNC:3754	515908.29199999996	620520.7390000001	748736.101	494659.7795	629665.1229999999	695870.101
GTVVYGEPITASLGTDGSHYWSK	2	Pat_105_5.53216.53216.3	ENSG00000092964|DPYSL2, ENSG00000092964|+|chr8:g.26441353:A>C',, ENSG00000092964|+|chr8:g.26441353:A>C']	ENSG00000092964	1	HGNC:3014	53146.257	43430.188500000004	28917.7277	52656.692	54209.729	24208.7853
APVPASELLASGVLSR	6	Pat_105_6.57435.57435.3	ENSG00000178209|PLEC, ENSG00000178209|-|chr8:g.145008183:C>T',, ENSG00000178209|-|chr8:g.144995759:G>A',, ENSG00000178209|-|chr8:g.145016667:C>T',, ENSG00000178209|-|chr8:g.144994888:G>A',, ENSG00000178209|-|chr8:g.144996236:C>G',, ENSG00000178209|-|chr8:g.145010020:G>A',, ENSG00000178209|-|chr8:g.144996968:C>T',, ENSG00000178209|-|chr8:g.144990901:C>T',, ENSG00000178209|-|chr8:g.145001648:C>T',,…	ENSG00000178209	1	HGNC:9069	222622.814	177123.448	168651.96500000003	217432.084	182355.235	154052.498
LDGLVETPTGYIESLPR	13	Pat_105_4.61169.61169.3	ENSG00000187109|NAP1L1, ENSG00000187109|-|chr12:g.76448864:C>T',, ENSG00000187109|-|chr12:g.76448864:C>T']	ENSG00000187109	1	HGNC:7637	337031.07399999996	208746.94800000003	270199.5725	350680.512	209532.04949999996	272998.6535
AIADTGANVVVTGGK	3	Pat_105_4.43752.43752.3	ENSG00000156261|CCT8, ENSG00000156261|-|chr21:g.30439214:C>T',, ENSG00000156261|-|chr21:g.30439214:C>T']	ENSG00000156261	1	HGNC:1623	1385416.77	1020800.9600000001	1281436.31	1299360.95	1060626.3199999998	1203236.0699999998
DLDIIDNYDYSHTVK	3	Pat_105_3.50327.50327.3	ENSG00000136068|FLNB, ENSG00000136068|+|chr3:g.58138487:GT>G',, ENSG00000136068|+|chr3:g.58134543:G>A',, ENSG00000136068|+|chr3:g.58062899:C>G',, ENSG00000136068|+|chr3:g.58121746:A>G',, ENSG00000136068|+|chr3:g.58089697:G>T',, ENSG00000136068|+|chr3:g.58095423:G>T',, ENSG00000136068|+|chr3:g.58095424:A>T',, ENSG00000136068|+|chr3:g.58127630:G>T',, ENSG00000136068|+|chr3:g.58128446:A>G',, ENSG000…	ENSG00000136068	1	HGNC:3755	294982.04	210637.44	329711.175	287159.08	211461.535	289368.115
AVAVVVDPIQSVK	4	Pat_105_6.54319.54319.3	ENSG00000115233|PSMD14, ENSG00000115233|+|chr2:g.162267819:A>G']	ENSG00000115233	1	HGNC:16889	266134.835	281636.646	494324.573	245127.27000000002	292606.882	470599.76399999997
GPATVEDLPSAFEEK	1	Pat_105_3.54217.54217.2	ENSG00000123159|GIPC1, ENSG00000123159|-|chr19:g.14593770:G>A',, ENSG00000123159|-|chr19:g.14593770:G>A']	ENSG00000123159	1	HGNC:1226	97794.11	87886.51	42050.066	91775.72	95113.625	42336.027
SSLLPTDYLVEINK	2	Pat_105_6.60880.60880.3	ENSG00000152818|UTRN, ENSG00000152818|+|chr6:g.144806642:A>C',, ENSG00000152818|+|chr6:g.144860517:A>T',, ENSG00000152818|+|chr6:g.144783899:A>T',, ENSG00000152818|+|chr6:g.144613013:G>A',, ENSG00000152818|+|chr6:g.144854342:G>A',, ENSG00000152818|+|chr6:g.144769899:A>C',, ENSG00000152818|+|chr6:g.144750725:G>A',, ENSG00000152818|+|chr6:g.144869785:A>G',, ENSG00000152818|+|chr6:g.144811275:G>T',,…	ENSG00000152818	1	HGNC:12635	41196.889	51586.616	91098.73999999999	42606.691	55028.358	83186.629
DQSAVVVQGLPEGVAFK	3	Pat_105_5.57133.57133.3	ENSG00000263001|GTF2I	ENSG00000263001	1	HGNC:4659	133318.115	92426.517	81230.195	129301.321	83621.168	75293.701
HNEETGDNVGPLIIK	5	Pat_105_3.45552.45552.3	ENSG00000122873|CISD1, ENSG00000122873|+|chr10:g.60036964:G>A']	ENSG00000122873	1	HGNC:30880	1848798.2	1373352.674	1730916.28	1550219.899	1210062.634	1418204.29
ETSVTPSNLWGGQGLLGVSIR	3	Pat_105_7.64944.64944.3	ENSG00000115806|GORASP2	ENSG00000115806	1	HGNC:17500	71093.46900000001	51978.898	51381.028	71175.004	48628.731	47365.493
SLLDIISDPDAGTPEDK	4	Pat_105_3.63383.63383.3	ENSG00000092108|SCFD1, ENSG00000092108|+|chr14:g.31144245:G>A',, ENSG00000092108|+|chr14:g.31144245:G>A']	ENSG00000092108	1	HGNC:20726	323047.365	218569.15600000002	658264.1540000001	324741.28	222600.205	631471.8640000001
TVEPPISQVGNVDTASELEK	1	Pat_105_3.53047.53047.3	ENSG00000156304|SCAF4, ENSG00000156304|-|chr21:g.33068916:C>T',, ENSG00000156304|-|chr21:g.33068984:G>A',, ENSG00000156304|-|chr21:g.33065781:G>A',, ENSG00000156304|-|chr21:g.33067175:G>C',, ENSG00000156304|-|chr21:g.33067175:G>C']	ENSG00000156304	1	HGNC:19304	57321.015999999996	46917.742	58745.824	60912.613	48641.375	67169.58
ELLESNFTLVGDDGTNK	2	Pat_105_3.57443.57443.3	ENSG00000108588|CCDC47, ENSG00000108588|-|chr17:g.61843533:C>A',, ENSG00000108588|-|chr17:g.61843533:C>A']	ENSG00000108588	1	HGNC:24856	96814.04999999999	70623.04	100251.785	110744.93	72602.32400000001	115450.625
TSVQFQNFSPTVVHPGDLQTQLAVQTK	4	Pat_105_7.62973.62973.4	ENSG00000196961|AP2A1, ENSG00000196961|+|chr19:g.50302889:G>A',, ENSG00000196961|+|chr19:g.50302131:A>T',, ENSG00000196961|+|chr19:g.50304308:C>T',, ENSG00000196961|+|chr19:g.50304309:G>A',, ENSG00000196961|+|chr19:g.50304309:G>A']	ENSG00000196961	1	HGNC:561	213340.08599999998	186755.783	193013.314	215889.55599999998	177947.934	188725.759
ASNLENSTYDLYTIPK	4	Pat_105_5.51852.51852.3	ENSG00000122218|COPA, ENSG00000122218|-|chr1:g.160263234:G>A',, ENSG00000122218|-|chr1:g.160268978:C>T',, ENSG00000122218|-|chr1:g.160264372:C>T',, ENSG00000122218|-|chr1:g.160267363:C>T',, ENSG00000122218|-|chr1:g.160264324:C>T',, ENSG00000122218|-|chr1:g.160264324:C>T']	ENSG00000122218	1	HGNC:2230	1012601.0290000001	583392.639	929681.55	999567.928	631551.34	913392.274
GLEQLLVGGSHLK	18	Pat_105_7.53562.53562.3	ENSG00000142156|COL6A1, ENSG00000142156|+|chr21:g.47410697:G>A',, ENSG00000142156|+|chr21:g.47404196:G>A']	ENSG00000142156	1	HGNC:2211	6124910.935	11244666.574000001	5804834.640000001	5829146.181	11390627.590999998	5124501.333
EASDTGQPIVFSQPESDEAK	1	Pat_105_2.46782.46782.3	ENSG00000151413|NUBPL, ENSG00000151413|+|chr14:g.32030743:G>T',, ENSG00000151413|+|chr14:g.32030743:G>T']	ENSG00000151413	1	HGNC:20278	17143.44	14892.136999999999	44044.566	20312.762	15149.083999999999	40089.613
ALAESWNAAFLESSAK	2	Pat_105_6.56345.56345.3	ENSG00000106615|RHEB	ENSG00000106615	1	HGNC:10011	115852.1	62922.402	56963.902	120863.7	67763.734	54291.723
LEQGENVFLQATDK	1	Pat_105_4.52400.52400.3	ENSG00000173369|C1QB, ENSG00000173369|+|chr1:g.22987875:C>G',, ENSG00000173369|+|chr1:g.22987875:C>G']	ENSG00000173369	1	HGNC:1242	102687.91	127354.38	73428.42	99075.86	134787.45	74679.52
LTLDTIFVPNTGK	5	Pat_105_7.62701.62701.3	ENSG00000078668|VDAC3, ENSG00000078668|+|chr8:g.42259362:G>A',, ENSG00000078668|+|chr8:g.42259362:G>A']	ENSG00000078668	1	HGNC:12674	1366928.3530000001	784521.674	915269.678	1296477.081	720680.816	859631.8040000001
SPFTVGVAAPLDLSK	3	Pat_105_7.62342.62342.2	ENSG00000136068|FLNB, ENSG00000136068|+|chr3:g.58138487:GT>G',, ENSG00000136068|+|chr3:g.58134543:G>A',, ENSG00000136068|+|chr3:g.58062899:C>G',, ENSG00000136068|+|chr3:g.58121746:A>G',, ENSG00000136068|+|chr3:g.58089697:G>T',, ENSG00000136068|+|chr3:g.58095423:G>T',, ENSG00000136068|+|chr3:g.58095424:A>T',, ENSG00000136068|+|chr3:g.58127630:G>T',, ENSG00000136068|+|chr3:g.58128446:A>G',, ENSG000…	ENSG00000136068	1	HGNC:3755	253007.795	96213.401	205658.92	252849.09	96832.429	195982.447
EAGAGGLAIAVEGPSK	13	Pat_105_4.47118.47118.3	ENSG00000196924|FLNA, ENSG00000196924|-|chrX:g.153581155:C>T',, ENSG00000196924|-|chrX:g.153590917:G>C',, ENSG00000196924|-|chrX:g.153590917:G>C']	ENSG00000196924	1	HGNC:3754	1084616.4670000002	2531006.298	2118205.916	979303.675	2538335.595	1934779.862
IVHELNTTVPTASFAGK	4	Pat_105_6.48706.48706.3	ENSG00000160124|CCDC58	ENSG00000160124	1	HGNC:31136	1726140.3900000001	943966.557	1655061.49	1689954.1199999999	770817.3759999999	1649446.19
HPQFPAGLEVTDEVLEK	2	Pat_105_4.55562.55562.3	ENSG00000130787|HIP1R, ENSG00000130787|+|chr12:g.123340578:G>A',, ENSG00000130787|+|chr12:g.123338647:G>A',, ENSG00000130787|+|chr12:g.123339826:C>G',, ENSG00000130787|+|chr12:g.123341716:G>A']	ENSG00000130787	1	HGNC:18415	61267.525	62568.387	136785.526	60900.979999999996	62733.443	126513.13699999999
VEEQEPELTSTPNFVVEVIK	11	Pat_105_3.66470.66470.3	ENSG00000108561|C1QBP, ENSG00000108561|-|chr17:g.5336660:C>T',, ENSG00000108561|-|chr17:g.5336660:C>T']	ENSG00000108561	1	HGNC:1243	2939688.5530000003	1911899.429	1770586.8850000002	2781046.1840000004	2033348.3990000002	1658111.6239999998
DAGYGGISLAVEGPSK	2	Pat_105_4.47974.47974.3	ENSG00000136068|FLNB, ENSG00000136068|+|chr3:g.58138487:GT>G',, ENSG00000136068|+|chr3:g.58134543:G>A',, ENSG00000136068|+|chr3:g.58062899:C>G',, ENSG00000136068|+|chr3:g.58121746:A>G',, ENSG00000136068|+|chr3:g.58089697:G>T',, ENSG00000136068|+|chr3:g.58095423:G>T',, ENSG00000136068|+|chr3:g.58095424:A>T',, ENSG00000136068|+|chr3:g.58127630:G>T',, ENSG00000136068|+|chr3:g.58128446:A>G',, ENSG000…	ENSG00000136068	1	HGNC:3755	306350.78	249839.6	275094.82999999996	312082.28	239933.82	238919.995
LAALPENPPAIDWAYYK	9	Pat_105_6.63612.63612.3	ENSG00000167863|ATP5PD, ENSG00000167863|-|chr17:g.73035338:A>C',, ENSG00000167863|-|chr17:g.73035338:A>C']	ENSG00000167863	1	HGNC:845	3281354.164	1478687.454	2583737.714	3329282.0710000005	1598593.168	2399377.5930000003
NDDIPEQDSLGLSNLQK	2	Pat_105_3.50823.50823.3	ENSG00000285723|AL034430.2	ENSG00000285723	1		58573.75	40624.08	106204.93	63503.348	40461.406	104971.555
SDIDAVYVTTNGIIATSEPPAK	2	Pat_105_4.57281.57281.4	ENSG00000116962|NID1, ENSG00000116962|-|chr1:g.236154336:CG>C',, ENSG00000116962|-|chr1:g.236143153:C>A',, ENSG00000116962|-|chr1:g.236201529:C>T',, ENSG00000116962|-|chr1:g.236154337:G>A',, ENSG00000116962|-|chr1:g.236205390:T>C',, ENSG00000116962|-|chr1:g.236143883:G>A',, ENSG00000116962|-|chr1:g.236208773:C>T',, ENSG00000116962|-|chr1:g.236195859:G>A',, ENSG00000116962|-|chr1:g.236212012:C>T',…	ENSG00000116962	1	HGNC:7821	37915.894	67941.894	70438.775	41063.432	74474.923	67068.361
ILFQPQTNVYDSLAK	3	Pat_105_7.63728.63728.3	ENSG00000150961|SEC24D	ENSG00000150961	1	HGNC:10706	133494.52	119887.293	239518.23799999998	129597.992	122769.042	207130.062
VIPEDGPAAQNPENVK	3	Pat_105_3.44715.44715.3	ENSG00000105953|OGDH, ENSG00000105953|+|chr7:g.44747551:C>G',, ENSG00000105953|+|chr7:g.44706443:G>T',, ENSG00000105953|+|chr7:g.44736996:G>C',, ENSG00000105953|+|chr7:g.44734072:C>T',, ENSG00000105953|+|chr7:g.44737221:C>T',, ENSG00000105953|+|chr7:g.44737244:G>T',, ENSG00000105953|+|chr7:g.44706400:G>A',, ENSG00000105953|+|chr7:g.44739836:C>T',, ENSG00000105953|+|chr7:g.44739836:C>T']	ENSG00000105953	1	HGNC:8124	59840.507	99271.003	182334.981	68648.106	105086.093	176188.005
AVQAFVDGSAIQVLK	3	Pat_105_7.67016.67016.3	ENSG00000196141|SPATS2L, ENSG00000196141|+|chr2:g.201337608:C>T',, ENSG00000196141|+|chr2:g.201284129:G>A',, ENSG00000196141|+|chr2:g.201284129:G>A']	ENSG00000196141	1	HGNC:24574	487207.02999999997	371090.24	290785.902	454201.50700000004	376147.245	287897.637
IYGADDIELLPEAQHK	3	Pat_105_3.54296.54296.4	ENSG00000100714|MTHFD1, ENSG00000100714|+|chr14:g.64908845:G>A',, ENSG00000100714|+|chr14:g.64882380:A>G',, ENSG00000100714|+|chr14:g.64882380:A>G']	ENSG00000100714	1	HGNC:7432	148043.38	157693.157	163822.745	151992.397	155491.19199999998	158361.388
GSPNANEPPLVFVGK	5	Pat_105_6.52623.52623.2	ENSG00000002549|LAP3, ENSG00000002549|+|chr4:g.17585181:C>T',, ENSG00000002549|+|chr4:g.17600169:G>A',, ENSG00000002549|+|chr4:g.17600169:G>A']	ENSG00000002549	1	HGNC:18449	220769.453	282897.01	225167.298	217275.96899999998	285684.20800000004	199740.803
LNVAEVTQSEIAQK	3	Pat_105_5.52606.52606.3	ENSG00000197702|PARVA, ENSG00000197702|+|chr11:g.12534975:C>T']	ENSG00000197702	1	HGNC:14652	314020.54500000004	514093.26399999997	348969.98	351243.63999999996	511208.30500000005	335334.64
GFALVGVGSEASSK	4	Pat_105_6.48446.48446.2	ENSG00000111605|CPSF6, ENSG00000111605|+|chr12:g.69650562:C>T',, ENSG00000111605|+|chr12:g.69650562:C>T']	ENSG00000111605	1	HGNC:13871	2538344.114	1245412.3429999999	1553253.832	2405216.5	1220512.298	1405143.1979999999
GFFDPNTEENLTYLQLK	10	Pat_105_6.62365.62365.3	ENSG00000096696|DSP, ENSG00000096696|+|chr6:g.7578715:C>T',, ENSG00000096696|+|chr6:g.7580958:A>G',, ENSG00000096696|+|chr6:g.7581636:G>A',, ENSG00000096696|+|chr6:g.7580990:G>A',, ENSG00000096696|+|chr6:g.7585977:G>A',, ENSG00000096696|+|chr6:g.7585981:C>T',, ENSG00000096696|+|chr6:g.7580078:A>G']	ENSG00000096696	1	HGNC:3052	219512.35169999997	436247.97500000003	201057.38139999998	231053.84600000002	458359.395	194483.68250000002
FQVVAIEGLDATGK	1	Pat_105_6.58701.58701.3	ENSG00000134326|CMPK2, ENSG00000134326|-|chr2:g.6990021:G>A',, ENSG00000134326|-|chr2:g.6991800:G>A',, ENSG00000134326|-|chr2:g.7005790:G>C',, ENSG00000134326|-|chr2:g.7005790:G>C']	ENSG00000134326	1	HGNC:27015	50120.242	47398.21	43894.92	49440.715	46329.02	42462.777
AQAELENVSGALNEAESK	6	Pat_105_3.52136.52136.3	ENSG00000105357|MYH14, ENSG00000105357|+|chr19:g.50713910:C>G',, ENSG00000105357|+|chr19:g.50805087:A>T',, ENSG00000105357|+|chr19:g.50789769:C>T',, ENSG00000105357|+|chr19:g.50753007:G>A',, ENSG00000105357|+|chr19:g.50771511:C>T',, ENSG00000105357|+|chr19:g.50784977:G>A',, ENSG00000105357|+|chr19:g.50781512:G>A',, ENSG00000105357|+|chr19:g.50781512:G>A']	ENSG00000105357	1	HGNC:23212	408646.82999999996	112637.74029999999	146992.9725	390117.071	115681.0313	152287.22299999997
NSDPLVGVILDNGGK	12	Pat_105_5.59645.59645.3	ENSG00000187955|COL14A1, ENSG00000187955|+|chr8:g.121357662:C>A',, ENSG00000187955|+|chr8:g.121275192:C>G',, ENSG00000187955|+|chr8:g.121174734:A>G',, ENSG00000187955|+|chr8:g.121256139:A>T',, ENSG00000187955|+|chr8:g.121267554:G>A',, ENSG00000187955|+|chr8:g.121298156:G>C',, ENSG00000187955|+|chr8:g.121344960:G>A',, ENSG00000187955|+|chr8:g.121224768:A>G',, ENSG00000187955|+|chr8:g.121239591:C>A…	ENSG00000187955	1	HGNC:2191	266237.10199999996	1071515.369	863700.5869999999	296387.40540000005	1043459.4399999998	808973.683
IDENVLGAQLDVEAAHSEILK	1	Pat_105_4.63971.63971.3	ENSG00000162236|STX5, ENSG00000162236|-|chr11:g.62594869:G>A',, ENSG00000162236|-|chr11:g.62591998:G>T',, ENSG00000162236|-|chr11:g.62591998:G>T']	ENSG00000162236	1	HGNC:11440	46766.625	77299.414	55813.246	47437.23	67229.836	59435.832
NDANPETHAFVTSPEIVTALAIAGTLK	5	Pat_105_6.66783.66783.4	ENSG00000100412|ACO2, ENSG00000100412|+|chr22:g.41914559:G>A',, ENSG00000100412|+|chr22:g.41924576:G>A',, ENSG00000100412|+|chr22:g.41924576:G>A']	ENSG00000100412	1	HGNC:118	372543.061	249198.48400000003	1724192.6	380963.685	245939.90699999998	1568596.53
ESGTDDFNVWIGLHDPK	3	Pat_105_4.52635.52635.3	ENSG00000115386|REG1A, ENSG00000115386|+|chr2:g.79348784:G>A',, ENSG00000115386|+|chr2:g.79347998:C>A',, ENSG00000115386|+|chr2:g.79348009:T>G',, ENSG00000115386|+|chr2:g.79349133:A>C']	ENSG00000115386	1	HGNC:9951	157305.93	133646.055	596002.97	177087.777	134151.595	576537.93
VLQLTSWDEDAWASK	3	Pat_105_6.59596.59596.3	ENSG00000035403|VCL, ENSG00000035403|+|chr10:g.75843224:C>CA',, ENSG00000035403|+|chr10:g.75855443:G>A',, ENSG00000035403|+|chr10:g.75871719:C>T',, ENSG00000035403|+|chr10:g.75867021:G>A',, ENSG00000035403|+|chr10:g.75867021:G>A']	ENSG00000035403	1	HGNC:12665	333707.886	416706.91000000003	218662.598	310466.314	417719.68	211605.938
TVLDLQSSLAGVSENLK	2	Pat_105_6.62466.62466.3	ENSG00000132205|EMILIN2, ENSG00000132205|+|chr18:g.2891192:A>ATGAC',, ENSG00000132205|+|chr18:g.2885127:G>T',, ENSG00000132205|+|chr18:g.2891573:T>G',, ENSG00000132205|+|chr18:g.2847260:C>T',, ENSG00000132205|+|chr18:g.2891854:C>T',, ENSG00000132205|+|chr18:g.2891846:G>A',, ENSG00000132205|+|chr18:g.2891888:A>G',, ENSG00000132205|+|chr18:g.2892337:T>C',, ENSG00000132205|+|chr18:g.2891557:G>A',, E…	ENSG00000132205	1	HGNC:19881	57525.566	113449.25200000001	60802.648	79586.879	118950.29000000001	61233.371
LSTVVDADEIIVLDQGK	2	Pat_105_3.66576.66576.3	ENSG00000131269|ABCB7, ENSG00000131269|-|chrX:g.74291388:C>G',, ENSG00000131269|-|chrX:g.74291398:A>C',, ENSG00000131269|-|chrX:g.74291398:A>C']	ENSG00000131269	1	HGNC:48	143434.07	96971.44200000001	171602.34999999998	138301.344	93040.48000000001	161083.66
LDQTHLETVIPAPGK	1	Pat_105_5.52516.52516.3	ENSG00000151657|KIN	ENSG00000151657	1	HGNC:6327	67656.17	62270.4	53335.215	68306.84	52193.066	51511.15
YKPYEEALLQAEAPR	2	Pat_105_5.48433.48433.3	ENSG00000075856|SART3, ENSG00000075856|-|chr12:g.108931933:C>T',, ENSG00000075856|-|chr12:g.108932727:G>A',, ENSG00000075856|-|chr12:g.108918108:G>A',, ENSG00000075856|-|chr12:g.108954862:G>T',, ENSG00000075856|-|chr12:g.108924021:G>A',, ENSG00000075856|-|chr12:g.108924021:G>A']	ENSG00000075856	1	HGNC:16860	190989.53	136981.234	146172.364	176134.47	149535.78600000002	134485.94
ASFGFSGISPLEDEINK	1	Pat_105_5.61869.61869.3	ENSG00000120549|KIAA1217, ENSG00000120549|+|chr10:g.24762880:C>T',, ENSG00000120549|+|chr10:g.24669877:C>G',, ENSG00000120549|+|chr10:g.24813454:G>A',, ENSG00000120549|+|chr10:g.24833294:T>A',, ENSG00000120549|+|chr10:g.24669831:C>T',, ENSG00000120549|+|chr10:g.24832652:G>A',, ENSG00000120549|+|chr10:g.24832541:G>A',, ENSG00000120549|+|chr10:g.24762586:C>T',, ENSG00000120549|+|chr10:g.24762586:C>…	ENSG00000120549	1	HGNC:25428	42171.835999999996	29390.27	30519.597999999998	43854.56	25733.147999999997	30154.041
HSQFIGYPITLYLEK	5	Pat_105_7.61700.61700.3	ENSG00000096384|HSP90AB1, ENSG00000096384|+|chr6:g.44219918:GAGA>G',, ENSG00000096384|+|chr6:g.44221300:G>A',, ENSG00000096384|+|chr6:g.44219265:T>C',, ENSG00000096384|+|chr6:g.44219265:T>C']	ENSG00000096384	1	HGNC:5258	1555028.85	608255.87	625444.949	1525413.276	595916.673	569163.7239999999
AQIQQFHSQIAAQTSASVLAEELHK	1	Pat_105_6.53986.53986.4	ENSG00000126777|KTN1, ENSG00000126777|+|chr14:g.56106685:ACGTGAT>A',, ENSG00000126777|+|chr14:g.56125284:ATTGT>A',, ENSG00000126777|+|chr14:g.56139363:A>G',, ENSG00000126777|+|chr14:g.56078848:T>A',, ENSG00000126777|+|chr14:g.56106684:A>C',, ENSG00000126777|+|chr14:g.56106684:A>C']	ENSG00000126777	1	HGNC:6467	20310.207	16037.979	26283.48	23005.498	15167.403	30072.178
LEGVEGVAHIIDPK	5	Pat_105_5.58686.58686.3	ENSG00000197102|DYNC1H1, ENSG00000197102|+|chr14:g.102452591:G>A',, ENSG00000197102|+|chr14:g.102446806:A>T',, ENSG00000197102|+|chr14:g.102467294:C>T',, ENSG00000197102|+|chr14:g.102455061:C>T',, ENSG00000197102|+|chr14:g.102502906:C>T',, ENSG00000197102|+|chr14:g.102510245:C>G',, ENSG00000197102|+|chr14:g.102446221:A>C',, ENSG00000197102|+|chr14:g.102446147:G>A',, ENSG00000197102|+|chr14:g.1024…	ENSG00000197102	1	HGNC:2961	169535.162	144449.35499999998	145056.8326	187500.859	149312.437	151003.3253
ITVPLVSEVQIAQLR	3	Pat_105_7.67605.67605.3	ENSG00000117868|ESYT2, ENSG00000117868|-|chr7:g.158534257:T>C',, ENSG00000117868|-|chr7:g.158590647:C>T',, ENSG00000117868|-|chr7:g.158536357:G>A',, ENSG00000117868|-|chr7:g.158536357:G>A']	ENSG00000117868	1	HGNC:22211	576893.67	483868.24	478614.13	558183.08	501378.13	465118.24
VLNSYWVGEDSTYK	5	Pat_105_6.48840.48840.3	ENSG00000174748|RPL15	ENSG00000174748	1	HGNC:10306	662943.156	459159.79000000004	691008.73	644144.03	496268.95200000005	664613.5360000001
LITINQQWKPIEELQNVQR	1	Pat_105_7.67743.67743.3	ENSG00000166920|C15orf48	ENSG00000166920	1	HGNC:29898	333704.06	116050.12	166893.73	331712.9	114540.9	162461.53
DLTDGHFENILADNSVNDQTK	5	Pat_105_3.52830.52830.3	ENSG00000206075|SERPINB5, ENSG00000206075|+|chr18:g.61170880:CCATCCCTTTATTTACAT>C']	ENSG00000206075	1	HGNC:8949	333833.211	952849.6426000001	106555.9188	323143.901	974465.9617000001	111658.4261
SALYSPSDPLTLLQADTVR	4	Pat_105_6.61475.61475.3	ENSG00000116260|QSOX1, ENSG00000116260|+|chr1:g.180155276:C>T',, ENSG00000116260|+|chr1:g.180155276:C>T']	ENSG00000116260	1	HGNC:9756	58036.111	56526.598	95624.199	64628.44	52402.383	90011.003
FFVAVPGQVISPQSSSSGTDLTGDK	2	Pat_105_7.66157.66157.3	ENSG00000008294|SPAG9, ENSG00000008294|-|chr17:g.49157008:C>T',, ENSG00000008294|-|chr17:g.49123865:G>A',, ENSG00000008294|-|chr17:g.49067941:G>T',, ENSG00000008294|-|chr17:g.49083573:C>A',, ENSG00000008294|-|chr17:g.49057238:C>T',, ENSG00000008294|-|chr17:g.49057238:C>T']	ENSG00000008294	1	HGNC:14524	97186.023	48188.945	56532.94900000001	98883.17199999999	52716.228	55557.387
FNVANGGPAPDVVSDK	6	Pat_105_4.47536.47536.3	ENSG00000154330|PGM5, ENSG00000154330|+|chr9:g.71094399:G>A',, ENSG00000154330|+|chr9:g.71002409:T>G',, ENSG00000154330|+|chr9:g.71002409:T>G']	ENSG00000154330	1	HGNC:8908	448147.32300000003	926793.806	1463351.437	404584.201	928102.067	1379462.5059999998
GEVLPLPEANFPSFPLPHHK	1	Pat_105_7.69023.69023.4	ENSG00000113905|HRG, ENSG00000113905|+|chr3:g.186395645:G>GT',, ENSG00000113905|+|chr3:g.186390627:C>T',, ENSG00000113905|+|chr3:g.186392964:A>T']	ENSG00000113905	1	HGNC:5181	157575.33	122848.6	128904.12	157109.17	114567.48	117787.39
ETSGNLEQLLLAVVK	13	Pat_105_7.69695.69695.3	ENSG00000164111|ANXA5, ENSG00000164111|-|chr4:g.122604580:A>G',, ENSG00000164111|-|chr4:g.122599587:A>C',, ENSG00000164111|-|chr4:g.122599587:A>C']	ENSG00000164111	1	HGNC:543	21599565.36	17102783.61	7349163.842999999	22438458.644	17624548.71	6593997.148
NVPILYTASQACLQHPDVAAYK	11	Pat_105_7.59715.59715.3	ENSG00000044115|CTNNA1, ENSG00000044115|+|chr5:g.138223247:G>C',, ENSG00000044115|+|chr5:g.138221964:A>G',, ENSG00000044115|+|chr5:g.138260246:G>A',, ENSG00000044115|+|chr5:g.138260246:G>A']	ENSG00000044115	1	HGNC:2509	763304.2640000001	455871.436	910127.9904999998	813762.561	466414.9077	853659.6490000001
IDSLSAQLSQLQK	25	Pat_105_7.56702.56702.3	ENSG00000160789|LMNA, ENSG00000160789|+|chr1:g.156084902:G>A',, ENSG00000160789|+|chr1:g.156108510:C>T',, ENSG00000160789|+|chr1:g.156104629:C>T',, ENSG00000160789|+|chr1:g.156106151:G>A',, ENSG00000160789|+|chr1:g.156106776:G>A',, ENSG00000160789|+|chr1:g.156106776:G>A']	ENSG00000160789	1	HGNC:6636	4223759.459000001	3558356.6239999994	1619051.531	4012315.2029999993	3595509.0610000007	1549570.6380000003
VAVEYLDPSPEVQK	5	Pat_105_3.51494.51494.3	ENSG00000154473|BUB3	ENSG00000154473	1	HGNC:1151	553877.784	343648.59	359641.25899999996	510899.32999999996	337605.342	339673.02400000003
VNESSLNWPQLENIGNFIK	1	Pat_105_7.68206.68206.3	ENSG00000117519|CNN3	ENSG00000117519	1	HGNC:2157	358629.84	177913.95	110001.72	339879.7	180029.02	112787.14
ELGEYGLQAYTEVK	6	Pat_105_3.51637.51637.3	ENSG00000111275|ALDH2, ENSG00000111275|+|chr12:g.112237780:C>G',, ENSG00000111275|+|chr12:g.112223141:A>G',, ENSG00000111275|+|chr12:g.112221062:G>A',, ENSG00000111275|+|chr12:g.112227712:G>A',, ENSG00000111275|+|chr12:g.112227712:G>A']	ENSG00000111275	1	HGNC:404	1375608.26	1218806.02	2670276.73	1343492.55	1319107.5899999999	2627809.22
TLDGPESNPLEVHEEPLSGK	3	Pat_105_2.51252.51252.3	ENSG00000131378|RFTN1, ENSG00000131378|-|chr3:g.16368371:GCACTTCGA>G',, ENSG00000131378|-|chr3:g.16411647:C>T',, ENSG00000131378|-|chr3:g.16450919:G>A',, ENSG00000131378|-|chr3:g.16475502:C>T',, ENSG00000131378|-|chr3:g.16475451:G>A',, ENSG00000131378|-|chr3:g.16475451:G>A']	ENSG00000131378	1	HGNC:30278	37842.0606	44592.221	39525.554000000004	38115.024	44344.948000000004	35811.019
GGLPLEEVTVAEVLAAR	2	Pat_105_4.64886.64886.3	ENSG00000100299|ARSA, ENSG00000100299|-|chr22:g.51064416:T>C',, ENSG00000100299|-|chr22:g.51064416:T>C']	ENSG00000100299	1	HGNC:713	65410.90299999999	71113.966	96852.743	66898.174	66701.98300000001	108441.65
IVASTLSNPELFEEWTGNVK	2	Pat_105_6.65117.65117.3	ENSG00000120053|GOT1	ENSG00000120053	1	HGNC:4432	229241.83000000002	230732.86	310799.39	213458.65699999998	242078.62	294814.97500000003
FSGLPSNDEPILSFSPK	1	Pat_105_6.61506.61506.3	ENSG00000011405|PIK3C2A, ENSG00000011405|-|chr11:g.17140211:T>C',, ENSG00000011405|-|chr11:g.17111392:G>C',, ENSG00000011405|-|chr11:g.17111392:G>C']	ENSG00000011405	1	HGNC:8971	31208.227000000003	24305.43	38032.17	29790.722999999998	23765.635	32225.951
HIADLAGNSEVILPVPAFNVINGGSHAGNK	17	Pat_105_7.68956.68956.5	ENSG00000074800|ENO1, ENSG00000074800|-|chr1:g.8925416:C>A',, ENSG00000074800|-|chr1:g.8923371:C>T',, ENSG00000074800|-|chr1:g.8926455:T>C',, ENSG00000074800|-|chr1:g.8934964:A>T',, ENSG00000074800|-|chr1:g.8934964:A>T']	ENSG00000074800	1	HGNC:3350	5211912.356	4407394.029	4819254.915	5051884.6219999995	4690570.473999999	4661756.212
LLEAQIATGGIIDPK	7	Pat_105_5.62027.62027.3	ENSG00000096696|DSP, ENSG00000096696|+|chr6:g.7578715:C>T',, ENSG00000096696|+|chr6:g.7580958:A>G',, ENSG00000096696|+|chr6:g.7581636:G>A',, ENSG00000096696|+|chr6:g.7580990:G>A',, ENSG00000096696|+|chr6:g.7585977:G>A',, ENSG00000096696|+|chr6:g.7585981:C>T',, ENSG00000096696|+|chr6:g.7580078:A>G']	ENSG00000096696	1	HGNC:3052	301828.915	934663.9523000001	258339.58499999996	299339.98529999994	945087.257	241947.7152
TGQEVVFVAEPDNK	6	Pat_105_3.46884.46884.3	ENSG00000118705|RPN2, ENSG00000118705|+|chr20:g.35812678:C>A',, ENSG00000118705|+|chr20:g.35812678:C>A']	ENSG00000118705	1	HGNC:10382	263365.639	140220.94700000001	378636.392	274787.949	139449.8132	380379.03099999996
SVPTSTVFYPSDGVATEK	9	Pat_105_5.50092.50092.3	ENSG00000163931|TKT, ENSG00000163931|-|chr3:g.53275162:C>T',, ENSG00000163931|-|chr3:g.53262087:C>T',, ENSG00000163931|-|chr3:g.53259824:A>C',, ENSG00000163931|-|chr3:g.53259824:A>C']	ENSG00000163931	1	HGNC:11834	1078755.448	724692.115	745420.801	991516.9210000001	740556.0099999999	680236.442
TVSGNTVEYALTDLEPATEYTLR	4	Pat_105_3.63703.63703.4	ENSG00000041982|TNC, ENSG00000041982|-|chr9:g.117853174:G>T',, ENSG00000041982|-|chr9:g.117827000:G>A',, ENSG00000041982|-|chr9:g.117798515:C>T',, ENSG00000041982|-|chr9:g.117788857:T>G',, ENSG00000041982|-|chr9:g.117808862:A>C',, ENSG00000041982|-|chr9:g.117835942:G>T',, ENSG00000041982|-|chr9:g.117819471:T>C',, ENSG00000041982|-|chr9:g.117808785:T>A',, ENSG00000041982|-|chr9:g.117815273:G>A',, …	ENSG00000041982	1	HGNC:5318	68575.675	136208.657	152876.452	267577.357	170708.6035	284678.034
ALEEQNELLSAELGGLR	2	Pat_105_2.64381.64381.3	ENSG00000132688|NES, ENSG00000132688|-|chr1:g.156641537:C>T',, ENSG00000132688|-|chr1:g.156639980:G>A',, ENSG00000132688|-|chr1:g.156641143:G>A',, ENSG00000132688|-|chr1:g.156639962:C>T',, ENSG00000132688|-|chr1:g.156640235:C>A']	ENSG00000132688	1	HGNC:7756	12757.2135	13787.325499999999	13402.6647	13153.3877	14311.54	13017.6716
LVLEQVVTSIASVADTAEEK	7	Pat_105_5.70216.70216.4	ENSG00000065150|IPO5, ENSG00000065150|+|chr13:g.98664596:G>C',, ENSG00000065150|+|chr13:g.98673368:A>C',, ENSG00000065150|+|chr13:g.98673370:G>T',, ENSG00000065150|+|chr13:g.98658510:G>A',, ENSG00000065150|+|chr13:g.98658510:G>A']	ENSG00000065150	1	HGNC:6402	766030.833	386610.363	334894.3606	753199.994	365496.9323	321963.811
LTIVDTVGFGDQINK	2	Pat_105_5.61330.61330.3	ENSG00000138758|SEPT11	ENSG00000138758	1	HGNC:25589	66538.21399999999	63534.1	44973.304	65321.68000000001	70834.152	47399.971
GEELLSPLNLEQAAYAR	5	Pat_105_4.57009.57009.3	ENSG00000197879|MYO1C, ENSG00000197879|-|chr17:g.1385827:C>T',, ENSG00000197879|-|chr17:g.1385827:C>T']	ENSG00000197879	1	HGNC:7597	165944.298	205585.52800000002	269946.977	180206.66600000003	209086.51	278816.266
GSLLIDSSTIDPAVSK	6	Pat_105_4.54054.54054.3	ENSG00000106049|HIBADH	ENSG00000106049	1	HGNC:4907	333313.657	341687.477	1243137.678	313613.044	359785.19200000004	1124272.814
AIQLSGAEQLEALK	2	Pat_105_5.57146.57146.3	ENSG00000138663|COPS4	ENSG00000138663	1	HGNC:16702	138621.446	193918.996	56084.369999999995	126829.587	182108.193	49876.64
LNVTVGVDGTLYK	1	Pat_105_6.52593.52593.3	ENSG00000156515|HK1, ENSG00000156515|+|chr10:g.71129326:G>A',, ENSG00000156515|+|chr10:g.71052083:C>T',, ENSG00000156515|+|chr10:g.71052065:G>A',, ENSG00000156515|+|chr10:g.71152039:T>C',, ENSG00000156515|+|chr10:g.71152045:C>G',, ENSG00000156515|+|chr10:g.71052064:A>C',, ENSG00000156515|+|chr10:g.71060609:C>T',, ENSG00000156515|+|chr10:g.71142480:G>T',, ENSG00000156515|+|chr10:g.71142480:G>T']	ENSG00000156515	1	HGNC:4922	54509.574	56170.992	68791.086	56007.53	58025.258	62106.973
SLEAEGFQVTYLPVQK	2	Pat_105_5.58701.58701.3	ENSG00000244005|NFS1, ENSG00000244005|-|chr20:g.34260687:G>A',, ENSG00000244005|-|chr20:g.34260687:G>A']	ENSG00000244005	1	HGNC:15910	120714.879	71436.6	180546.7	123481.705	75163.201	160699.16
VEPVGNAPLLALVHK	1	Pat_105_7.62504.62504.3	ENSG00000153827|TRIP12, ENSG00000153827|-|chr2:g.230673022:A>T',, ENSG00000153827|-|chr2:g.230654466:G>A',, ENSG00000153827|-|chr2:g.230654475:C>G',, ENSG00000153827|-|chr2:g.230675881:G>A',, ENSG00000153827|-|chr2:g.230683165:G>A',, ENSG00000153827|-|chr2:g.230659928:T>C',, ENSG00000153827|-|chr2:g.230652376:G>T',, ENSG00000153827|-|chr2:g.230636235:T>G',, ENSG00000153827|-|chr2:g.230636235:T>G']	ENSG00000153827	1	HGNC:12306	39148.61	30769.297000000002	32895.645	42465.402	30136.697	26908.146
EIELIGSGGFGQVFK	2	Pat_105_5.64979.64979.3	ENSG00000055332|EIF2AK2	ENSG00000055332	1	HGNC:9437	115896.98499999999	56519.113	51080.731	105390.51500000001	62269.95300000001	41708.423
DAQGLVLFDVTGQVR	3	Pat_105_5.59372.59372.3	ENSG00000013364|MVP, ENSG00000013364|+|chr16:g.29847067:C>T',, ENSG00000013364|+|chr16:g.29842218:C>T',, ENSG00000013364|+|chr16:g.29842218:C>T']	ENSG00000013364	1	HGNC:7531	93813.435	102247.237	113142.787	96778.922	103497.207	105576.476
LETTSNQDNLAPITAK	1	Pat_105_4.46356.46356.3	ENSG00000091409|ITGA6	ENSG00000091409	1	HGNC:6142	84654.13	56048.816	55566.473	79441.1	66789.28	57904.637
VDIDAPDVDVHGPDWHLK	11	Pat_105_4.52112.52112.4	ENSG00000124942|AHNAK, ENSG00000124942|-|chr11:g.62295776:T>G',, ENSG00000124942|-|chr11:g.62290365:T>C',, ENSG00000124942|-|chr11:g.62295549:C>T',, ENSG00000124942|-|chr11:g.62296271:G>A',, ENSG00000124942|-|chr11:g.62287549:C>T',, ENSG00000124942|-|chr11:g.62300583:C>T',, ENSG00000124942|-|chr11:g.62294188:T>G',, ENSG00000124942|-|chr11:g.62299055:T>C',, ENSG00000124942|-|chr11:g.62285441:A>G',…	ENSG00000124942	1	HGNC:347	777808.0601000001	1185889.9295000003	1058757.6085	777301.3839999998	1219119.3800000001	1021449.7554
SETSGSFEDALLAIVK	11	Pat_105_5.67229.67229.3	ENSG00000196975|ANXA4, ENSG00000196975|+|chr2:g.70031677:A>G',, ENSG00000196975|+|chr2:g.70033584:C>T',, ENSG00000196975|+|chr2:g.70046423:A>T',, ENSG00000196975|+|chr2:g.70046423:A>T']	ENSG00000196975	1	HGNC:542	4481076.36	1658934.544	5009400.067	4380653.273	1772530.0389999999	4748402.296
NVIVNGLVLASDGQK	1	Pat_105_6.55923.55923.2	ENSG00000196305|IARS, ENSG00000196305|-|chr9:g.95040557:C>T',, ENSG00000196305|-|chr9:g.95033937:C>T',, ENSG00000196305|-|chr9:g.95012544:C>G',, ENSG00000196305|-|chr9:g.95012544:C>G']	ENSG00000196305	1	HGNC:5330	37638.625	17623.234	21648.522999999997	35999.89	16830.111	22578.658
YDEIFYNLAPADGK	2	Pat_105_4.56326.56326.3	ENSG00000024422|EHD2, ENSG00000024422|+|chr19:g.48219925:G>A']	ENSG00000024422	1	HGNC:3243	343212.898	304328.66000000003	319643.44	345286.096	339946.29000000004	297583.915
NALGPGLSPELGPLPALR	5	Pat_105_6.61302.61302.3	ENSG00000130764|LRRC47, ENSG00000130764|-|chr1:g.3712929:C>A']	ENSG00000130764	1	HGNC:29207	184198.30799999996	202624.948	235604.424	183532.445	190942.206	222089.56299999997
NTGTEAPDYLATVDVDPK	16	Pat_105_3.50789.50789.3	ENSG00000143416|SELENBP1, ENSG00000143416|-|chr1:g.151337060:G>A',, ENSG00000143416|-|chr1:g.151337060:G>A']	ENSG00000143416	1	HGNC:10719	1128344.0762999998	1065296.2270000002	2823692.445	1174364.7803000002	1097554.7310000001	2770462.1899999995
LLDAQLSTGGIVDPSK	6	Pat_105_6.55969.55969.2	ENSG00000178209|PLEC, ENSG00000178209|-|chr8:g.145008183:C>T',, ENSG00000178209|-|chr8:g.144995759:G>A',, ENSG00000178209|-|chr8:g.145016667:C>T',, ENSG00000178209|-|chr8:g.144994888:G>A',, ENSG00000178209|-|chr8:g.144996236:C>G',, ENSG00000178209|-|chr8:g.145010020:G>A',, ENSG00000178209|-|chr8:g.144996968:C>T',, ENSG00000178209|-|chr8:g.144990901:C>T',, ENSG00000178209|-|chr8:g.145001648:C>T',,…	ENSG00000178209	1	HGNC:9069	1231245.5489999999	843053.46	1050888.871	1202727.5389999999	904885.1140000001	988911.5628000001
DVDFEGTDEPIFGK	4	Pat_105_3.54823.54823.3	ENSG00000039123|MTREX, ENSG00000039123|+|chr5:g.54645410:AG>A']	ENSG00000039123	1	HGNC:18734	142403.981	85704.552	77486.68840000001	135077.351	88972.44900000001	72850.038
TIPLTDNTVIEEHLGK	1	Pat_105_4.52083.52083.3	ENSG00000146223|RPL7L1, ENSG00000146223|+|chr6:g.42854005:G>A',, ENSG00000146223|+|chr6:g.42854005:G>A']	ENSG00000146223	1	HGNC:21370	116785.9	68914.43	58188.57	111723.58	68790.16	59604.543
SVGELPSTVESLQK	3	Pat_105_4.49333.49333.3	ENSG00000136026|CKAP4, ENSG00000136026|-|chr12:g.106641205:T>C',, ENSG00000136026|-|chr12:g.106633980:T>A']	ENSG00000136026	1	HGNC:16991	308503.157	341846.897	833480.91	323984.611	323968.472	725041.98
NGNLPEFGDAISTASK	6	Pat_105_5.51532.51532.3	ENSG00000137076|TLN1, ENSG00000137076|-|chr9:g.35711320:CAGA>C',, ENSG00000137076|-|chr9:g.35722121:C>G',, ENSG00000137076|-|chr9:g.35724314:C>T',, ENSG00000137076|-|chr9:g.35717768:G>C',, ENSG00000137076|-|chr9:g.35718843:T>C',, ENSG00000137076|-|chr9:g.35719602:T>C',, ENSG00000137076|-|chr9:g.35719602:T>C']	ENSG00000137076	1	HGNC:11845	1344966.1570000001	1274794.8329999999	1467325.22	1364991.696	1304558.243	1402102.654
YLIVVTDGHPLEGYK	1	Pat_105_6.51563.51563.3	ENSG00000142156|COL6A1, ENSG00000142156|+|chr21:g.47410697:G>A',, ENSG00000142156|+|chr21:g.47404196:G>A']	ENSG00000142156	1	HGNC:2211	36904.207	87090.52	36548.285	37907.816	89711.914	36929.47
YAGPEDDAAITLAFSK	2	Pat_105_4.55831.55831.3	ENSG00000077097|TOP2B, ENSG00000077097|-|chr3:g.25674225:TAACTACTTC>T',, ENSG00000077097|-|chr3:g.25654182:G>A',, ENSG00000077097|-|chr3:g.25671883:C>T',, ENSG00000077097|-|chr3:g.25671883:C>T']	ENSG00000077097	1	HGNC:11990	373372.25	265068.294	159385.03	343882.11	272202.8	156466.674
IASLPQEVQDVSLLEK	4	Pat_105_5.64975.64975.3	ENSG00000101413|RPRD1B, ENSG00000101413|+|chr20:g.36662449:C>T',, ENSG00000101413|+|chr20:g.36685999:T>C',, ENSG00000101413|+|chr20:g.36685999:T>C']	ENSG00000101413	1	HGNC:16209	511613.628	232947.378	312293.466	508410.778	240506.43300000002	287332.053
QSKPVTTPEEIAQVATISANGDK	2	Pat_105_5.53806.53806.4	ENSG00000144381|HSPD1, ENSG00000144381|-|chr2:g.198358179:C>G',, ENSG00000144381|-|chr2:g.198352688:G>C',, ENSG00000144381|-|chr2:g.198352688:G>C']	ENSG00000144381	1	HGNC:5261	76876.617	59703.951	102195.164	76874.90299999999	57154.369999999995	88906.2
AVVVNAAQLASYSQSK	3	Pat_105_7.46446.46446.3	ENSG00000108528|SLC25A11	ENSG00000108528	1	HGNC:10981	1363119.71	1400169.7289999998	2000756.5280000002	1311798.6949999998	1167398.6979999999	1869641.162
NGVAQEPVHLDSPAIK	2	Pat_105_4.43095.43095.3	ENSG00000121410|A1BG, ENSG00000121410|-|chr19:g.58858845:C>T',, ENSG00000121410|-|chr19:g.58861788:C>A',, ENSG00000121410|-|chr19:g.58863484:C>G',, ENSG00000121410|-|chr19:g.58862006:C>T',, ENSG00000121410|-|chr19:g.58862885:C>T',, ENSG00000121410|-|chr19:g.58858953:C>A']	ENSG00000121410	1	HGNC:5	192370.29	227912.66	271412.48	183378.375	248643.01	262517.585
AIELLQEFSDQHPENAAEIK	2	Pat_105_3.67192.67192.4	ENSG00000174780|SRP72, ENSG00000174780|+|chr4:g.57335848:G>T',, ENSG00000174780|+|chr4:g.57366720:A>G',, ENSG00000174780|+|chr4:g.57366720:A>G']	ENSG00000174780	1	HGNC:11303	77484.82	105227.42	121125.51699999999	77454.32699999999	105355.60200000001	122460.65400000001
NLDYVATSIHEAVTK	3	Pat_105_7.52348.52348.3	ENSG00000120053|GOT1	ENSG00000120053	1	HGNC:4432	207743.33399999997	182670.527	659011.0900000001	217865.266	189956.327	630456.15
LTYQDAVNLQNYVEEK	1	Pat_105_4.55811.55811.3	ENSG00000104517|UBR5, ENSG00000104517|-|chr8:g.103289348:CT>C',, ENSG00000104517|-|chr8:g.103283390:G>A',, ENSG00000104517|-|chr8:g.103297355:C>T',, ENSG00000104517|-|chr8:g.103316325:G>A',, ENSG00000104517|-|chr8:g.103300395:G>A',, ENSG00000104517|-|chr8:g.103283412:T>G',, ENSG00000104517|-|chr8:g.103316314:T>G',, ENSG00000104517|-|chr8:g.103282287:G>A',, ENSG00000104517|-|chr8:g.103340036:C>T',…	ENSG00000104517	1	HGNC:16806	42725.848	33561.844	26408.81	40935.242	38366.41	29771.979
GALVVVNDLGGDFK	5	Pat_105_5.61147.61147.3	ENSG00000133835|HSD17B4, ENSG00000133835|+|chr5:g.118813159:G>T',, ENSG00000133835|+|chr5:g.118813159:G>T']	ENSG00000133835	1	HGNC:5213	320167.37100000004	243046.954	398618.689	315629.92799999996	239277.423	355062.44700000004
IFVGGLSPDTPEEK	8	Pat_105_4.52591.52591.3	ENSG00000138668|HNRNPD, ENSG00000138668|-|chr4:g.83280653:G>C',, ENSG00000138668|-|chr4:g.83277831:T>A',, ENSG00000138668|-|chr4:g.83277831:T>A']	ENSG00000138668	1	HGNC:5036	1397513.98	874199.512	916455.4550000001	1285706.817	878617.9150000002	837617.769
ISAPNVDFNLEGPK	2	Pat_105_5.57338.57338.3	ENSG00000124942|AHNAK, ENSG00000124942|-|chr11:g.62295776:T>G',, ENSG00000124942|-|chr11:g.62290365:T>C',, ENSG00000124942|-|chr11:g.62295549:C>T',, ENSG00000124942|-|chr11:g.62296271:G>A',, ENSG00000124942|-|chr11:g.62287549:C>T',, ENSG00000124942|-|chr11:g.62300583:C>T',, ENSG00000124942|-|chr11:g.62294188:T>G',, ENSG00000124942|-|chr11:g.62299055:T>C',, ENSG00000124942|-|chr11:g.62285441:A>G',…	ENSG00000124942	1	HGNC:347	109911.01999999999	212514.385	164677.27000000002	110716.50700000001	216894.015	160201.75
NIYVLQELDNPGAK	7	Pat_105_5.57068.57068.3	ENSG00000196419|XRCC6, ENSG00000196419|+|chr22:g.42057419:C>T',, ENSG00000196419|+|chr22:g.42057419:C>T']	ENSG00000196419	1	HGNC:4055	1315371.7920000001	812764.7	855745.2170000001	1359195.3139999998	790807.8369999999	767717.0769999999
LLSDPNYGVHLPAVK	11	Pat_105_7.53223.53223.3	ENSG00000170876|TMEM43, ENSG00000170876|+|chr3:g.14175262:T>C',, ENSG00000170876|+|chr3:g.14176284:G>T']	ENSG00000170876	1	HGNC:28472	1316788.7829999998	1064411.891	786800.203	1292193.44	1103945.123	724270.9150000002
IIDVVYNASNNELVR	16	Pat_105_5.58187.58187.3	ENSG00000142937|RPS8, ENSG00000142937|+|chr1:g.45244326:T>G',, ENSG00000142937|+|chr1:g.45244326:T>G']	ENSG00000142937	1	HGNC:10441	899740.7950000002	894460.1150000001	932836.8350000001	902638.9979999999	873036.2600000001	900009.4240000001
VDINTPDVDVHGPDWHLK	3	Pat_105_4.51157.51157.4	ENSG00000124942|AHNAK, ENSG00000124942|-|chr11:g.62295776:T>G',, ENSG00000124942|-|chr11:g.62290365:T>C',, ENSG00000124942|-|chr11:g.62295549:C>T',, ENSG00000124942|-|chr11:g.62296271:G>A',, ENSG00000124942|-|chr11:g.62287549:C>T',, ENSG00000124942|-|chr11:g.62300583:C>T',, ENSG00000124942|-|chr11:g.62294188:T>G',, ENSG00000124942|-|chr11:g.62299055:T>C',, ENSG00000124942|-|chr11:g.62285441:A>G',…	ENSG00000124942	1	HGNC:347	353292.019	637527.32	454454.32999999996	339826.58	644589.04	425752.42
AQFAQPEILIGTIPGAGGTQR	17	Pat_105_6.58831.58831.3	ENSG00000127884|ECHS1	ENSG00000127884	1	HGNC:3151	511251.9989	342293.17620000005	526509.8526999999	499276.07490000007	332672.0437999999	485720.1829999999
ISLAIPNLGNTSQQEYK	1	Pat_105_7.58113.58113.3	ENSG00000165660|ABRAXAS2, ENSG00000165660|+|chr10:g.126523190:G>C',, ENSG00000165660|+|chr10:g.126523143:C>T']	ENSG00000165660	1	HGNC:28975	30141.89	21387.295	28951.557	31450.652000000002	21743.25	31475.623
QEYVLTQQGFIYQGSAK	1	Pat_105_6.48057.48057.3	ENSG00000198959|TGM2, ENSG00000198959|-|chr20:g.36769726:C>A',, ENSG00000198959|-|chr20:g.36760745:G>C',, ENSG00000198959|-|chr20:g.36766614:G>A',, ENSG00000198959|-|chr20:g.36775260:G>A',, ENSG00000198959|-|chr20:g.36789911:C>T',, ENSG00000198959|-|chr20:g.36758748:T>C',, ENSG00000198959|-|chr20:g.36784408:C>T',, ENSG00000198959|-|chr20:g.36784408:C>T']	ENSG00000198959	1	HGNC:11778	43077.35	64003.7	47738.265999999996	39562.1	67851.086	43439.547
QTAVSVENFIAELLPDK	4	Pat_105_5.69483.69483.4	ENSG00000164244|PRRC1, ENSG00000164244|+|chr5:g.126860279:C>T',, ENSG00000164244|+|chr5:g.126860279:C>T']	ENSG00000164244	1	HGNC:28164	170860.738	157558.29499999998	153188.83500000002	171319.082	170589.513	149840.288
DQTDDQVTIDSALATQK	22	Pat_105_1.50819.50819.3	ENSG00000182054|IDH2, ENSG00000182054|-|chr15:g.90631883:A>G',, ENSG00000182054|-|chr15:g.90645544:T>C']	ENSG00000182054	1	HGNC:5383	956485.4496999998	646429.816	3996780.0099999993	983690.4363	660906.2834999999	3743395.756100001
DLADELALVDVIEDK	6	Pat_105_2.67819.67819.3	ENSG00000134333|LDHA	ENSG00000134333	1	HGNC:6535	856888.858	984568.952	161234.91470000002	822926.7060000001	978771.201	174579.9406
ILDVNDNIPVVENK	5	Pat_105_3.58027.58027.3	ENSG00000046604|DSG2, ENSG00000046604|+|chr18:g.29118899:G>A',, ENSG00000046604|+|chr18:g.29104714:A>G']	ENSG00000046604	1	HGNC:3049	251109.223	94381.12900000002	157204.751	267819.34	101350.803	165335.93800000002
LGAVYDVSHYNALLK	14	Pat_105_7.64436.64436.3	ENSG00000138095|LRPPRC, ENSG00000138095|-|chr2:g.44145164:C>CT',, ENSG00000138095|-|chr2:g.44201795:C>T',, ENSG00000138095|-|chr2:g.44201795:C>T']	ENSG00000138095	1	HGNC:15714	1993932.9049999998	1097672.021	780028.296	1923128.976	1090999.584	753005.4569999999
ALESPERPFLAILGGAK	3	Pat_105_7.68973.68973.3	ENSG00000102144|PGK1	ENSG00000102144	1	HGNC:8896	3249429.9	2097721.65	1252886.94	3139054.2	2123155.62	1152022.1
AFTGFIVEADTPGIQIGR	6	Pat_105_6.60965.60965.3	ENSG00000117054|ACADM, ENSG00000117054|+|chr1:g.76198403:G>A',, ENSG00000117054|+|chr1:g.76198403:G>A']	ENSG00000117054	1	HGNC:89	163156.065	123280.546	301747.813	160479.323	127798.08799999999	298683.865
IGPAPAFTGDTIALNIIK	1	Pat_105_7.68797.68797.3	ENSG00000163520|FBLN2, ENSG00000163520|+|chr3:g.13611835:C>T',, ENSG00000163520|+|chr3:g.13612844:C>A',, ENSG00000163520|+|chr3:g.13612226:C>G',, ENSG00000163520|+|chr3:g.13678057:A>C',, ENSG00000163520|+|chr3:g.13612279:G>A',, ENSG00000163520|+|chr3:g.13672274:G>A',, ENSG00000163520|+|chr3:g.13672274:G>A']	ENSG00000163520	1	HGNC:3601	375751.12	390906.72	283828.78	360938.5	396939.97	234636.03
THLPGFVEQAEALK	14	Pat_105_4.50526.50526.3	ENSG00000126432|PRDX5, ENSG00000126432|+|chr11:g.64088254:C>T']	ENSG00000126432	1	HGNC:9355	1774482.761	1401075.128	9870941.235	1847041.742	1482138.095	9141797.232
TSSFALNLPTLPEVK	4	Pat_105_7.67665.67665.3	ENSG00000084674|APOB, ENSG00000084674|-|chr2:g.21247831:G>A',, ENSG00000084674|-|chr2:g.21260926:T>A',, ENSG00000084674|-|chr2:g.21228361:T>G',, ENSG00000084674|-|chr2:g.21231513:G>T',, ENSG00000084674|-|chr2:g.21228927:T>G',, ENSG00000084674|-|chr2:g.21255382:T>G',, ENSG00000084674|-|chr2:g.21228497:G>A',, ENSG00000084674|-|chr2:g.21235202:C>T',, ENSG00000084674|-|chr2:g.21225263:A>T',, ENSG0000…	ENSG00000084674	1	HGNC:603	2157127.7060000002	2686153.96	1777185.0150000001	2021161.5899999999	2743243.37	1643326.546
TGVAVNKPAEFTVDAK	10	Pat_105_6.45574.45574.3	ENSG00000196924|FLNA, ENSG00000196924|-|chrX:g.153581155:C>T',, ENSG00000196924|-|chrX:g.153590917:G>C',, ENSG00000196924|-|chrX:g.153590917:G>C']	ENSG00000196924	1	HGNC:3754	1587482.792	5670012.100000001	6007532.540000001	1676256.7590000003	5476992.150000001	5569090.2299999995
EYFSWEGAFQHVGK	5	Pat_105_6.52288.52288.3	ENSG00000254772|EEF1G	ENSG00000254772	1	HGNC:3213	3102006.157	2185369.6119999997	1501047.355	3176163.225	2353919.181	1452092.4929999998
AGIVQEDVQPPGLK	2	Pat_105_4.48051.48051.3	ENSG00000250317|SMIM20	ENSG00000250317	1	HGNC:37260	139376.837	162575.186	281088.475	132005.793	184610.304	252942.051
ADVLTTGAGNPVGDK	2	Pat_105_4.43888.43888.3	ENSG00000121691|CAT, ENSG00000121691|+|chr11:g.34482804:CT>C',, ENSG00000121691|+|chr11:g.34477621:G>A']	ENSG00000121691	1	HGNC:1516	47327.3255	23077.7786	39099.7363	45243.966	28118.199499999995	36855.698
SPVISIDPPSSTVQQGQDASFK	3	Pat_105_4.52085.52085.3	ENSG00000142798|HSPG2, ENSG00000142798|-|chr1:g.22198768:C>T',, ENSG00000142798|-|chr1:g.22159871:A>G',, ENSG00000142798|-|chr1:g.22173967:G>A',, ENSG00000142798|-|chr1:g.22178616:A>G',, ENSG00000142798|-|chr1:g.22191402:G>C',, ENSG00000142798|-|chr1:g.22201203:G>C',, ENSG00000142798|-|chr1:g.22175254:G>C',, ENSG00000142798|-|chr1:g.22178110:C>T',, ENSG00000142798|-|chr1:g.22149941:G>C',, ENSG000…	ENSG00000142798	1	HGNC:5273	64142.181	100331.226	122390.56	64641.138999999996	102004.87100000001	115674.537
GPVFAPPYEPLPENVK	5	Pat_105_5.58446.58446.3	ENSG00000198900|TOP1, ENSG00000198900|+|chr20:g.39725971:A>T',, ENSG00000198900|+|chr20:g.39728802:T>A',, ENSG00000198900|+|chr20:g.39741497:C>T',, ENSG00000198900|+|chr20:g.39750668:G>T',, ENSG00000198900|+|chr20:g.39713156:C>G']	ENSG00000198900	1	HGNC:11986	466630.792	291672.13000000006	196420.044	452659.45800000004	289730.06799999997	185452.06399999998
TVEELLETGLIQVATK	1	Pat_105_5.69321.69321.3	ENSG00000126777|KTN1, ENSG00000126777|+|chr14:g.56106685:ACGTGAT>A',, ENSG00000126777|+|chr14:g.56125284:ATTGT>A',, ENSG00000126777|+|chr14:g.56139363:A>G',, ENSG00000126777|+|chr14:g.56078848:T>A',, ENSG00000126777|+|chr14:g.56106684:A>C',, ENSG00000126777|+|chr14:g.56106684:A>C']	ENSG00000126777	1	HGNC:6467	185298.42	151905.12	122072.875	172684.6	140935.38	124255.22
SGDGITFGVFGSK	1	Pat_105_7.51219.51219.2	ENSG00000104320|NBN, ENSG00000104320|-|chr8:g.90967511:CT>C',, ENSG00000104320|-|chr8:g.90982592:C>A',, ENSG00000104320|-|chr8:g.90983460:G>A',, ENSG00000104320|-|chr8:g.90958374:G>T',, ENSG00000104320|-|chr8:g.90955594:C>G',, ENSG00000104320|-|chr8:g.90960061:T>A',, ENSG00000104320|-|chr8:g.90960061:T>A']	ENSG00000104320	1	HGNC:7652	93319.75	63406.258	57612.492	83947.664	61433.68	54530.39
QIPAAQEQPFIVSNQNK	1	Pat_105_5.49474.49474.3	ENSG00000164171|ITGA2	ENSG00000164171	1	HGNC:6137	77331.89	71706.516	74851.125	77073.89	68976.02	73374.81
EGEAVVLPEVEPGLTAR	10	Pat_105_1.59531.59531.3	ENSG00000115884|SDC1	ENSG00000115884	1	HGNC:10658	189763.472	241931.534	128249.0702	192308.44400000002	250554.953	117627.8349
VDIDVPDVNIEGPEGK	8	Pat_105_3.57633.57633.4	ENSG00000124942|AHNAK, ENSG00000124942|-|chr11:g.62295776:T>G',, ENSG00000124942|-|chr11:g.62290365:T>C',, ENSG00000124942|-|chr11:g.62295549:C>T',, ENSG00000124942|-|chr11:g.62296271:G>A',, ENSG00000124942|-|chr11:g.62287549:C>T',, ENSG00000124942|-|chr11:g.62300583:C>T',, ENSG00000124942|-|chr11:g.62294188:T>G',, ENSG00000124942|-|chr11:g.62299055:T>C',, ENSG00000124942|-|chr11:g.62285441:A>G',…	ENSG00000124942	1	HGNC:347	119438.1041	222058.72199999995	205219.2226	128485.025	231228.8047	202795.4215
GNDISSGTVLSDYVGSGPPK	6	Pat_105_4.49192.49192.3	ENSG00000089220|PEBP1, ENSG00000089220|+|chr12:g.118577356:G>A',, ENSG00000089220|+|chr12:g.118582592:A>C']	ENSG00000089220	1	HGNC:8630	706922.465	919378.612	1986776.5499999998	650798.446	916146.685	1859153.0699999998
ADLFYDVEALDLESPK	4	Pat_105_3.67024.67024.3	ENSG00000113905|HRG, ENSG00000113905|+|chr3:g.186395645:G>GT',, ENSG00000113905|+|chr3:g.186390627:C>T',, ENSG00000113905|+|chr3:g.186392964:A>T']	ENSG00000113905	1	HGNC:5181	489605.9237	510239.221	2878652.2030000007	500797.7803	593624.384	2867269.858
TDSEIALLEGLTVVYK	1	Pat_105_5.67870.67870.3	ENSG00000111481|COPZ1	ENSG00000111481	1	HGNC:2243	504557.84	273899.5	638742.06	500471.16	275399.75	614350.44
QEGIIFIGPPPSAIR	2	Pat_105_6.56724.56724.3	ENSG00000078070|MCCC1, ENSG00000078070|-|chr3:g.182751830:T>A',, ENSG00000078070|-|chr3:g.182740300:C>T',, ENSG00000078070|-|chr3:g.182817224:G>A',, ENSG00000078070|-|chr3:g.182817224:G>A']	ENSG00000078070	1	HGNC:6936	83379.976	57106.037	190657.502	75926.164	53253.24	173626.88
IAPVHIDTESISALIK	1	Pat_105_6.64995.64995.3	ENSG00000083642|PDS5B, ENSG00000083642|+|chr13:g.33332756:G>T',, ENSG00000083642|+|chr13:g.33338714:C>G',, ENSG00000083642|+|chr13:g.33268407:T>G',, ENSG00000083642|+|chr13:g.33258020:C>G',, ENSG00000083642|+|chr13:g.33327473:G>A',, ENSG00000083642|+|chr13:g.33338694:A>G',, ENSG00000083642|+|chr13:g.33338671:C>T',, ENSG00000083642|+|chr13:g.33332325:G>T',, ENSG00000083642|+|chr13:g.33332325:G>T']	ENSG00000083642	1	HGNC:20418	142877.89	97718.984	136247.73	146832.48	100280.45	123872.3
SLAEANNLSFPLEPLSR	3	Pat_105_5.61302.61302.3	ENSG00000108100|CCNY	ENSG00000108100	1	HGNC:23354	96160.774	88407.89600000001	114133.154	92831.095	91949.5115	103969.114
GGPGSAVSPYPTFNPSSDVAALHK	11	Pat_105_6.50291.50291.5	ENSG00000135046|ANXA1	ENSG00000135046	1	HGNC:533	757305.0460000002	2106596.952	816159.617	740904.669	2178419.611	767413.1030000001
FGYVDFESAEDLEK	11	Pat_105_3.57156.57156.3	ENSG00000115053|NCL, ENSG00000115053|-|chr2:g.232326267:ATCGTCATCCTCATCATCT>A',, ENSG00000115053|-|chr2:g.232326384:GTCATCCTCC>G',, ENSG00000115053|-|chr2:g.232326414:A>C',, ENSG00000115053|-|chr2:g.232325475:T>C',, ENSG00000115053|-|chr2:g.232325476:C>A']	ENSG00000115053	1	HGNC:7667	1540138.572	779156.206	924352.9849999999	1877555.064	831929.711	1259594.3390000002
TVAGQDAVIVLLGTR	12	Pat_105_7.57698.57698.3	ENSG00000090013|BLVRB, ENSG00000090013|-|chr19:g.40953909:G>A',, ENSG00000090013|-|chr19:g.40953909:G>A']	ENSG00000090013	1	HGNC:1063	531581.273	372846.96	561491.373	546543.9099999999	365440.95900000003	535231.3770000001
GPSGQGQGQFLIQQVTLK	1	Pat_105_7.53278.53278.3	ENSG00000115275|MOGS, ENSG00000115275|-|chr2:g.74692191:C>T',, ENSG00000115275|-|chr2:g.74690332:G>A',, ENSG00000115275|-|chr2:g.74689298:G>A',, ENSG00000115275|-|chr2:g.74689298:G>A']	ENSG00000115275	1	HGNC:24862	46391.48	37037.848	32398.93	47873.937999999995	36703.71	31496.952999999998
VEVFEHAVNNTAGDDLAK	1	Pat_105_4.49529.49529.3	ENSG00000198793|MTOR, ENSG00000198793|-|chr1:g.11190767:C>T',, ENSG00000198793|-|chr1:g.11308007:C>T',, ENSG00000198793|-|chr1:g.11288730:G>A',, ENSG00000198793|-|chr1:g.11308103:C>T',, ENSG00000198793|-|chr1:g.11318640:T>A',, ENSG00000198793|-|chr1:g.11290996:G>C',, ENSG00000198793|-|chr1:g.11217225:C>T',, ENSG00000198793|-|chr1:g.11172909:C>T',, ENSG00000198793|-|chr1:g.11319414:T>C']	ENSG00000198793	1	HGNC:3942	54130.496	54802.082	64511.97	51164.145	57204.023	66575.45
AYLPVNESFGFTADLR	8	Pat_105_6.57981.57981.3	ENSG00000167658|EEF2	ENSG00000167658	1	HGNC:3214	282604.744	255783.018	276138.335	280358.013	250191.65900000004	269331.811
TSPVEGLSGNPADLEK	1	Pat_105_3.48866.48866.2	ENSG00000058668|ATP2B4, ENSG00000058668|+|chr1:g.203708846:A>C',, ENSG00000058668|+|chr1:g.203689779:T>C',, ENSG00000058668|+|chr1:g.203689779:T>C']	ENSG00000058668	1	HGNC:817	17629.25	29922.535	19885.064	17288.346	27144.271	17096.008
APEVNLNAPDVDVHGPDWNLK	3	Pat_105_4.55409.55409.4	ENSG00000124942|AHNAK, ENSG00000124942|-|chr11:g.62295776:T>G',, ENSG00000124942|-|chr11:g.62290365:T>C',, ENSG00000124942|-|chr11:g.62295549:C>T',, ENSG00000124942|-|chr11:g.62296271:G>A',, ENSG00000124942|-|chr11:g.62287549:C>T',, ENSG00000124942|-|chr11:g.62300583:C>T',, ENSG00000124942|-|chr11:g.62294188:T>G',, ENSG00000124942|-|chr11:g.62299055:T>C',, ENSG00000124942|-|chr11:g.62285441:A>G',…	ENSG00000124942	1	HGNC:347	51033.5307	87222.98399999998	74625.7675	48303.522	78731.60900000001	63583.6905
ISGLQYSIPDTENQTLNYGK	1	Pat_105_5.54804.54804.3	ENSG00000120549|KIAA1217, ENSG00000120549|+|chr10:g.24762880:C>T',, ENSG00000120549|+|chr10:g.24669877:C>G',, ENSG00000120549|+|chr10:g.24813454:G>A',, ENSG00000120549|+|chr10:g.24833294:T>A',, ENSG00000120549|+|chr10:g.24669831:C>T',, ENSG00000120549|+|chr10:g.24832652:G>A',, ENSG00000120549|+|chr10:g.24832541:G>A',, ENSG00000120549|+|chr10:g.24762586:C>T',, ENSG00000120549|+|chr10:g.24762586:C>…	ENSG00000120549	1	HGNC:25428	33056.42	22347.58	24252.705	38791.035	22343.257999999998	25731.647999999997
HNVEVLGILSDDVETDTVAPGENLK	2	Pat_105_3.66376.66376.3	ENSG00000103342|GSPT1, ENSG00000103342|-|chr16:g.12009304:C>A',, ENSG00000103342|-|chr16:g.12009304:C>A']	ENSG00000103342	1	HGNC:4621	100860.25	189622.206	121768.636	117104.61	226837.64	143479.124
VDIDVPDVNVQGPDWHLK	7	Pat_105_4.63537.63537.4	ENSG00000124942|AHNAK, ENSG00000124942|-|chr11:g.62295776:T>G',, ENSG00000124942|-|chr11:g.62290365:T>C',, ENSG00000124942|-|chr11:g.62295549:C>T',, ENSG00000124942|-|chr11:g.62296271:G>A',, ENSG00000124942|-|chr11:g.62287549:C>T',, ENSG00000124942|-|chr11:g.62300583:C>T',, ENSG00000124942|-|chr11:g.62294188:T>G',, ENSG00000124942|-|chr11:g.62299055:T>C',, ENSG00000124942|-|chr11:g.62285441:A>G',…	ENSG00000124942	1	HGNC:347	246906.9005	260043.322	659700.393	252975.90099999998	266944.032	626869.378
ALPSQGLSSSAVLEK	2	Pat_105_6.48380.48380.2	ENSG00000166224|SGPL1, ENSG00000166224|+|chr10:g.72631627:G>A',, ENSG00000166224|+|chr10:g.72631714:G>C']	ENSG00000166224	1	HGNC:10817	212458.392	99890.458	101138.553	198994.00999999998	100961.496	87956.56000000001
IVFSGNLFQHQEDSK	1	Pat_105_7.49070.49070.3	ENSG00000136830|FAM129B, ENSG00000136830|-|chr9:g.130287365:G>T',, ENSG00000136830|-|chr9:g.130287365:G>T']	ENSG00000136830	1	HGNC:25282	217903.31	221306.83	104170.64	209866.06	222135.27	104023.516
VIRPLDQPSSFDATPYIK	5	Pat_105_7.59849.59849.3	ENSG00000111530|CAND1, ENSG00000111530|+|chr12:g.67706448:G>T',, ENSG00000111530|+|chr12:g.67699777:C>T',, ENSG00000111530|+|chr12:g.67691290:C>T',, ENSG00000111530|+|chr12:g.67691287:G>A']	ENSG00000111530	1	HGNC:30688	427028.924	303157.98	178573.11200000002	412921.586	295184.081	164660.96
EITGIGPSTTTETETIAK	2	Pat_105_3.48591.48591.3	ENSG00000122958|VPS26A, ENSG00000122958|+|chr10:g.70928317:A>C',, ENSG00000122958|+|chr10:g.70928317:A>C']	ENSG00000122958	1	HGNC:12711	216677.16999999998	183064.23	225546.78999999998	202634.28100000002	186528.14	203397.97
VILESEVIAEAVGVK	1	Pat_105_4.66547.66547.3	ENSG00000186416|NKRF, ENSG00000186416|-|chrX:g.118725032:C>A',, ENSG00000186416|-|chrX:g.118724372:T>G',, ENSG00000186416|-|chrX:g.118724372:T>G']	ENSG00000186416	1	HGNC:19374	95235.305	87880.91	47517.55	92828.04	84818.484	52878.11
AAEVGDDFLGDFVVGER	1	Pat_105_2.66010.66010.3	ENSG00000106665|CLIP2, ENSG00000106665|+|chr7:g.73791075:A>AGTTTGC',, ENSG00000106665|+|chr7:g.73771629:G>A',, ENSG00000106665|+|chr7:g.73731934:A>G',, ENSG00000106665|+|chr7:g.73731944:C>T',, ENSG00000106665|+|chr7:g.73770924:G>A',, ENSG00000106665|+|chr7:g.73731884:A>C',, ENSG00000106665|+|chr7:g.73731884:A>C']	ENSG00000106665	1	HGNC:2586	5586.0728	5407.0337	5474.6006	5873.307	7601.24	6224.931
EIETYHNLLEGGQEDFESSGAGK	5	Pat_105_3.50091.50091.4	ENSG00000171403|KRT9, ENSG00000171403|-|chr17:g.39725800:T>C',, ENSG00000171403|-|chr17:g.39725800:T>C']	ENSG00000171403	1	HGNC:6447	194627.6813	214055.61800000002	148714.5588	188166.9936	209240.57239999998	144763.7819
SLEYLDLSFNQIAR	9	Pat_105_6.59165.59165.3	ENSG00000139329|LUM, ENSG00000139329|-|chr12:g.91502123:A>C']	ENSG00000139329	1	HGNC:6724	153696.29539999997	419459.873	280098.513	160951.5057	429909.828	254154.693
LAFLNVQAAEEALPR	4	Pat_105_6.63826.63826.3	ENSG00000115159|GPD2, ENSG00000115159|+|chr2:g.157406249:G>A',, ENSG00000115159|+|chr2:g.157425357:G>A',, ENSG00000115159|+|chr2:g.157352671:T>A',, ENSG00000115159|+|chr2:g.157332700:C>T',, ENSG00000115159|+|chr2:g.157332700:C>T']	ENSG00000115159	1	HGNC:4456	368736.507	310138.95999999996	451617.756	323163.02	315039.93000000005	418880.154
LVINGNPITIFQER	54	Pat_105_7.63949.63949.3	ENSG00000111640|GAPDH	ENSG00000111640	1	HGNC:4141	14983981.626999998	15964733.597000001	5578403.982000001	14195013.230999999	15035624.789999997	5132131.881999999
LEISDEFSEAIGALR	4	Pat_105_4.64949.64949.3	ENSG00000024422|EHD2, ENSG00000024422|+|chr19:g.48219925:G>A']	ENSG00000024422	1	HGNC:3243	180860.25699999998	645176.061	266867.761	190086.07400000002	650652.44	302681.056
DTNGSQFFITTVK	17	Pat_105_6.49740.49740.3	ENSG00000166794|PPIB, ENSG00000166794|-|chr15:g.64452345:T>C']	ENSG00000166794	1	HGNC:9255	3769830.6220000004	2175860.65	3789631.4109999994	3718329.2420000006	2219616.247	3517139.149
ITGEAFVQFASQELAEK	7	Pat_105_6.65406.65406.3	ENSG00000169813|HNRNPF, ENSG00000169813|-|chr10:g.43882144:C>G',, ENSG00000169813|-|chr10:g.43882144:C>G']	ENSG00000169813	1	HGNC:5039	10608994.48	2493691.09	2495270.97	10469632.09	2699166.02	2268873.546
GHDLNEDGLVSWEEYK	1	Pat_105_3.48750.48750.3	ENSG00000128595|CALU, ENSG00000128595|+|chr7:g.128388648:G>A',, ENSG00000128595|+|chr7:g.128394426:G>T',, ENSG00000128595|+|chr7:g.128394435:A>G',, ENSG00000128595|+|chr7:g.128399081:T>C',, ENSG00000128595|+|chr7:g.128399081:T>C']	ENSG00000128595	1	HGNC:1458	22299.947	27296.322	36205.277	35595.723	26950.468999999997	42310.437999999995
GANIQLLDLPGIIEGAAQGK	4	Pat_105_7.69600.69600.3	ENSG00000108591|DRG2	ENSG00000108591	1	HGNC:3030	519707.713	368915.84500000003	633315.85	483612.278	335410.056	572940.746
VVDTSIDSVTLAWTPVSR	4	Pat_105_6.59033.59033.3	ENSG00000114270|COL7A1, ENSG00000114270|-|chr3:g.48619919:C>T',, ENSG00000114270|-|chr3:g.48602850:C>A',, ENSG00000114270|-|chr3:g.48626375:C>T',, ENSG00000114270|-|chr3:g.48613705:G>A',, ENSG00000114270|-|chr3:g.48605933:G>A',, ENSG00000114270|-|chr3:g.48612948:G>A',, ENSG00000114270|-|chr3:g.48612948:G>A']	ENSG00000114270	1	HGNC:2214	123389.04129999998	210398.765	196092.09999999998	126419.5163	204234.38799999998	195136.6767
NENTEGSPQEDGVELEGLK	1	Pat_105_1.47806.47806.3	ENSG00000131747|TOP2A, ENSG00000131747|-|chr17:g.38547815:C>T',, ENSG00000131747|-|chr17:g.38547881:C>G',, ENSG00000131747|-|chr17:g.38556304:C>T',, ENSG00000131747|-|chr17:g.38548495:G>A']	ENSG00000131747	1	HGNC:11989	33271.625	6480.604	7573.897	34346.91	10166.869	7254.693
LLVDVDESTLSPEEQK	3	Pat_105_2.63050.63050.3	ENSG00000115524|SF3B1, ENSG00000115524|-|chr2:g.198266199:T>A',, ENSG00000115524|-|chr2:g.198263292:C>A',, ENSG00000115524|-|chr2:g.198270019:G>C',, ENSG00000115524|-|chr2:g.198266834:T>C']	ENSG00000115524	1	HGNC:10768	94076.05	62746.875	46896.77900000001	85660.282	57587.382999999994	47175.948
AAYNPGQAVPWNAVK	2	Pat_105_7.45535.45535.3	ENSG00000158941|CCAR2, ENSG00000158941|+|chr8:g.22473607:C>T',, ENSG00000158941|+|chr8:g.22473255:C>T',, ENSG00000158941|+|chr8:g.22464812:G>A',, ENSG00000158941|+|chr8:g.22464136:G>A',, ENSG00000158941|+|chr8:g.22464136:G>A']	ENSG00000158941	1	HGNC:23360	500460.35	230561.977	217455.606	472035.85	225242.827	230589.01700000002
IGIFGQDEDVTSK	6	Pat_105_5.53015.53015.3	ENSG00000174437|ATP2A2, ENSG00000174437|+|chr12:g.110734528:T>C',, ENSG00000174437|+|chr12:g.110782745:A>G',, ENSG00000174437|+|chr12:g.110778698:C>T',, ENSG00000174437|+|chr12:g.110778773:C>A',, ENSG00000174437|+|chr12:g.110778773:C>A']	ENSG00000174437	1	HGNC:812	6284441.7	12523403.3	3345773.5700000003	5709086.34	12624420.425	2903672.26
DSTYSLSSTLTLSK	17	Pat_105_5.51725.51725.3	ENSG00000211592|IGKC, ENSG00000211592|-|chr2:g.89157104:A>C']	ENSG00000211592	1	HGNC:5716	1422334.9112	1955245.9240999997	1810558.5189000003	1313949.7909999997	2065970.6017000002	1644792.2127000003
VCNNPGLYSNPDLSAAASLALGK	1	Pat_105_7.65182.65182.3	ENSG00000010292|NCAPD2, ENSG00000010292|+|chr12:g.6623973:C>T',, ENSG00000010292|+|chr12:g.6639896:C>G',, ENSG00000010292|+|chr12:g.6626019:T>A',, ENSG00000010292|+|chr12:g.6626019:T>A']	ENSG00000010292	1	HGNC:24305	29438.682	9860.795	11007.489	24948.607000000004	9555.543	10772.704
FNVDEYSDLVTLTK	1	Pat_105_5.62171.62171.3	ENSG00000140575|IQGAP1, ENSG00000140575|+|chr15:g.90986644:G>C',, ENSG00000140575|+|chr15:g.91030207:A>G',, ENSG00000140575|+|chr15:g.91035840:A>G',, ENSG00000140575|+|chr15:g.90934041:A>G',, ENSG00000140575|+|chr15:g.90934041:A>G']	ENSG00000140575	1	HGNC:6110	43366.5	39990.19	25004.016	48078.387	47035.58	28967.484
EQLLELPEQQEGHLK	5	Pat_105_3.50773.50773.3	ENSG00000163207|IVL, ENSG00000163207|+|chr1:g.152883049:A>G',, ENSG00000163207|+|chr1:g.152882821:T>C',, ENSG00000163207|+|chr1:g.152882821:T>G',, ENSG00000163207|+|chr1:g.152883465:C>A',, ENSG00000163207|+|chr1:g.152882716:A>C',, ENSG00000163207|+|chr1:g.152882385:A>C',, ENSG00000163207|+|chr1:g.152883151:T>G',, ENSG00000163207|+|chr1:g.152883538:A>G',, ENSG00000163207|+|chr1:g.152883562:T>G',, …	ENSG00000163207	1	HGNC:6187	130823.90660000002	800627.502	189354.9322	128095.59569999999	803986.981	186604.9846
LYTEGYQVPPGATYTAIEAPK	4	Pat_105_5.54522.54522.3	ENSG00000158864|NDUFS2, ENSG00000158864|+|chr1:g.161180484:G>A',, ENSG00000158864|+|chr1:g.161179041:A>G',, ENSG00000158864|+|chr1:g.161179041:A>G']	ENSG00000158864	1	HGNC:7708	107977.97899999999	80323.79500000001	134061.332	106518.03	76438.386	135214.164
ILQELPSVSQETLK	1	Pat_105_5.60529.60529.3	ENSG00000163166|IWS1	ENSG00000163166	1	HGNC:25467	55904.414000000004	40613.15	31858.468999999997	53277.05	47926.32	28573.75
QETFDAGLQAFQQEGIANITALK	2	Pat_105_6.64943.64943.3	ENSG00000197694|SPTAN1, ENSG00000197694|+|chr9:g.131388718:A>C',, ENSG00000197694|+|chr9:g.131388814:C>T',, ENSG00000197694|+|chr9:g.131379968:G>A',, ENSG00000197694|+|chr9:g.131388752:A>G',, ENSG00000197694|+|chr9:g.131346711:G>A',, ENSG00000197694|+|chr9:g.131344110:C>T',, ENSG00000197694|+|chr9:g.131341955:G>C',, ENSG00000197694|+|chr9:g.131341955:G>C']	ENSG00000197694	1	HGNC:11273	424083.88	245278.945	432012.33	425003.98	249085.95	435894.18
VNQPASFAVSLNGAK	15	Pat_105_7.45439.45439.3	ENSG00000196924|FLNA, ENSG00000196924|-|chrX:g.153581155:C>T',, ENSG00000196924|-|chrX:g.153590917:G>C',, ENSG00000196924|-|chrX:g.153590917:G>C']	ENSG00000196924	1	HGNC:3754	2910893.106	5161188.119999998	4345373.862	2736421.8359999997	5182481.0600000005	4097888.4469999997
NLTEDNSQNQDLIAK	1	Pat_105_3.43837.43837.3	ENSG00000130638|ATXN10, ENSG00000130638|+|chr22:g.46136258:G>A',, ENSG00000130638|+|chr22:g.46068052:C>T',, ENSG00000130638|+|chr22:g.46136339:A>G',, ENSG00000130638|+|chr22:g.46085702:C>G']	ENSG00000130638	1	HGNC:10549	34508.926	29755.267999999996	25203.74	31275.092	23340.377	24861.553
SSYDVFQLEFNDGAYNIK	1	Pat_105_5.60654.60654.3	ENSG00000075618|FSCN1, ENSG00000075618|+|chr7:g.5633113:G>T',, ENSG00000075618|+|chr7:g.5632934:G>A',, ENSG00000075618|+|chr7:g.5632934:G>A']	ENSG00000075618	1	HGNC:11148	43098.335999999996	66964.586	38930.74	47540.316	65487.055	43520.86
LAEPQSQGNSQVLLDAPIQLSK	1	Pat_105_5.61606.61606.3	ENSG00000161204|ABCF3, ENSG00000161204|+|chr3:g.183907685:C>G']	ENSG00000161204	1	HGNC:72	23417.646	11478.415	14649.3125	21532.428	13930.531	16202.653999999999
LNQALLDLHALGSAR	2	Pat_105_7.55664.55664.3	ENSG00000087086|FTL, ENSG00000087086|+|chr19:g.49469553:G>C']	ENSG00000087086	1	HGNC:3999	280910.71	143281.897	140097.704	256596.58299999998	143739.314	137431.451
TFGTFSVEEYVLPK	4	Pat_105_7.65910.65910.3	ENSG00000166535|A2ML1, ENSG00000166535|+|chr12:g.9000217:G>A',, ENSG00000166535|+|chr12:g.9006810:C>T',, ENSG00000166535|+|chr12:g.9020886:G>A',, ENSG00000166535|+|chr12:g.8988224:A>G',, ENSG00000166535|+|chr12:g.9009820:G>A',, ENSG00000166535|+|chr12:g.9020489:A>G',, ENSG00000166535|+|chr12:g.9010625:A>G',, ENSG00000166535|+|chr12:g.9000230:C>T',, ENSG00000166535|+|chr12:g.9013755:C>T',, ENSG000…	ENSG00000166535	1	HGNC:23336	218079.0244	521942.47599999997	189547.8234	207292.2665	511708.83	172967.47180000003
LAVEALSSLDGDLAGR	53	Pat_105_4.57502.57502.3	ENSG00000166165|CKB, ENSG00000166165|-|chr14:g.103988233:G>T',, ENSG00000166165|-|chr14:g.103988233:G>T']	ENSG00000166165	1	HGNC:1991	2611778.7372	4868114.229400001	16700811.783000002	2627445.6109999996	5349149.056000001	15827676.070000002
TGAIVDVPVGEELLGR	28	Pat_105_3.59731.59731.3	ENSG00000152234|ATP5F1A	ENSG00000152234	1	HGNC:823	1576887.8168999997	1394372.566	8238594.582000002	1640547.9095	1415951.5849999995	7794833.785
DVYEDELVPVFEAVGR	3	Pat_105_2.66379.66379.3	ENSG00000163694|RBM47, ENSG00000163694|-|chr4:g.40428100:C>T',, ENSG00000163694|-|chr4:g.40440361:A>G',, ENSG00000163694|-|chr4:g.40428046:C>T',, ENSG00000163694|-|chr4:g.40428046:C>T']	ENSG00000163694	1	HGNC:30358	36941.715	27854.197	58563.1063	42235.7757	32903.2824	58763.637
ESSLTEPVIVGLLK	1	Pat_105_5.66197.66197.3	ENSG00000112640|PPP2R5D, ENSG00000112640|+|chr6:g.42977093:G>GAGT',, ENSG00000112640|+|chr6:g.42975168:T>G',, ENSG00000112640|+|chr6:g.42977168:T>C',, ENSG00000112640|+|chr6:g.42977168:T>C']	ENSG00000112640	1	HGNC:9312	160377.89	83301.37	248460.8	154200.64	111945.164	236863.61
EDPANILQELPAPLLDDK	1	Pat_105_3.67885.67885.3	ENSG00000109911|ELP4, ENSG00000109911|+|chr11:g.31616362:G>A',, ENSG00000109911|+|chr11:g.31616433:A>T',, ENSG00000109911|+|chr11:g.31669388:G>A',, ENSG00000109911|+|chr11:g.31805078:C>A',, ENSG00000109911|+|chr11:g.31703585:G>T']	ENSG00000109911	1	HGNC:1171	39378.457	30158.441000000003	29264.3	40075.242	34405.176	31802.406000000003
TELDAHLENLLSK	1	Pat_105_4.55634.55634.3	ENSG00000097033|SH3GLB1	ENSG00000097033	1	HGNC:10833	57088.03	54151.08	39917.383	68048.52	53164.637	43676.746
DDVSSFVDPALALQDAQDLYAAGEK	1	Pat_105_3.67149.67149.4	ENSG00000264230|ANXA8L1	ENSG00000264230	1	HGNC:23334	13642.923999999999	40376.41	20280.553	16730.242	43103.53	29548.033
LTIVNTVGFGDQINK	3	Pat_105_7.57544.57544.3	ENSG00000186522|SEPT10, ENSG00000186522|-|chr2:g.110301895:A>AC',, ENSG00000186522|-|chr2:g.110332292:C>T',, ENSG00000186522|-|chr2:g.110303680:G>C',, ENSG00000186522|-|chr2:g.110303680:G>C']	ENSG00000186522	1	HGNC:14349	216234.76399999997	167703.582	108664.35800000001	200191.97000000003	170228.959	98730.378
VYATILNAGTNTDGFK	1	Pat_105_7.52824.52824.3	ENSG00000169710|FASN, ENSG00000169710|-|chr17:g.80053280:CGAA>C',, ENSG00000169710|-|chr17:g.80039626:T>TG',, ENSG00000169710|-|chr17:g.80049282:C>G',, ENSG00000169710|-|chr17:g.80042560:C>A',, ENSG00000169710|-|chr17:g.80043390:C>T',, ENSG00000169710|-|chr17:g.80045603:A>G']	ENSG00000169710	1	HGNC:3594	112267.12	78245.37	76200.82	119450.99	82802.62	65291.25
GQVLNSDELQELYEGLR	7	Pat_105_3.60261.60261.3	ENSG00000160209|PDXK	ENSG00000160209	1	HGNC:8819	165011.442	203583.644	265506.167	183249.12399999998	211604.021	251846.01299999998
EGAAHAFAQYNLDQFTPVK	4	Pat_105_5.53389.53389.3	ENSG00000198898|CAPZA2, ENSG00000198898|+|chr7:g.116550291:G>A',, ENSG00000198898|+|chr7:g.116557857:G>T',, ENSG00000198898|+|chr7:g.116546321:A>G',, ENSG00000198898|+|chr7:g.116546321:A>G']	ENSG00000198898	1	HGNC:1490	454845.465	719923.6440000001	403258.232	435298.405	675875.1240000001	372394.29500000004
WELNSGDGAFYGPK	2	Pat_105_5.52108.52108.3	ENSG00000113407|TARS, ENSG00000113407|+|chr5:g.33461314:G>A',, ENSG00000113407|+|chr5:g.33457461:A>T',, ENSG00000113407|+|chr5:g.33467733:G>A',, ENSG00000113407|+|chr5:g.33462208:G>A',, ENSG00000113407|+|chr5:g.33462208:G>A']	ENSG00000113407	1	HGNC:11572	114024.10500000001	93854.34700000001	90214.519	112014.54	100544.633	80248.473
AEDSLLAAEEAAAK	36	Pat_105_2.53909.53909.3	ENSG00000140416|TPM1	ENSG00000140416	1	HGNC:12010	755879.5328999998	8202414.755999999	4737794.399	1141516.4021000003	8403715.6966	4520662.787699999
AFLEVNEEGSEAAASTAVVIAGR	8	Pat_105_3.59583.59583.3	ENSG00000117601|SERPINC1	ENSG00000117601	1	HGNC:775	115031.93299999999	148649.27370000002	151533.13900000002	126925.8016	150924.4293	158653.807
QGFDLNVPGGEIDASLK	1	Pat_105_4.57047.57047.3	ENSG00000124942|AHNAK, ENSG00000124942|-|chr11:g.62295776:T>G',, ENSG00000124942|-|chr11:g.62290365:T>C',, ENSG00000124942|-|chr11:g.62295549:C>T',, ENSG00000124942|-|chr11:g.62296271:G>A',, ENSG00000124942|-|chr11:g.62287549:C>T',, ENSG00000124942|-|chr11:g.62300583:C>T',, ENSG00000124942|-|chr11:g.62294188:T>G',, ENSG00000124942|-|chr11:g.62299055:T>C',, ENSG00000124942|-|chr11:g.62285441:A>G',…	ENSG00000124942	1	HGNC:347	35575.2	43936.297	28153.832000000002	36481.375	47570.49	28230.295
LGQLNIDISNIK	3	Pat_105_7.59699.59699.2	ENSG00000198814|GK, ENSG00000198814|+|chrX:g.30745622:T>C',, ENSG00000198814|+|chrX:g.30718983:T>G',, ENSG00000198814|+|chrX:g.30692455:G>T']	ENSG00000198814	1	HGNC:4289	99241.21	66332.376	157252.743	86513.822	73874.719	151713.023
SALFAQLNQGEAITK	1	Pat_105_7.51630.51630.3	ENSG00000112186|CAP2, ENSG00000112186|+|chr6:g.17539563:C>T',, ENSG00000112186|+|chr6:g.17556667:G>A',, ENSG00000112186|+|chr6:g.17556667:G>A']	ENSG00000112186	1	HGNC:20039	147132	189942.86	166220.81	146778.45	192996.98	144254.28
ELQALGFQPGPITDTTR	1	Pat_105_5.55088.55088.3	ENSG00000161904|LEMD2, ENSG00000161904|-|chr6:g.33756532:G>A']	ENSG00000161904	1	HGNC:21244	39975.074	32789.5	61965.996	40695.55	29643.892999999996	55105.707
YTPVQQGPVGVNVTYGGDPIPK	12	Pat_105_6.51855.51855.4	ENSG00000196924|FLNA, ENSG00000196924|-|chrX:g.153581155:C>T',, ENSG00000196924|-|chrX:g.153590917:G>C',, ENSG00000196924|-|chrX:g.153590917:G>C']	ENSG00000196924	1	HGNC:3754	911837.649	4081861.5339999995	1945712.531	865713.8069999999	4035165.1640000003	1827273.707
FGFPEGSVELYAEK	10	Pat_105_5.58508.58508.3	ENSG00000149273|RPS3, ENSG00000149273|+|chr11:g.75115231:G>A',, ENSG00000149273|+|chr11:g.75115231:G>A']	ENSG00000149273	1	HGNC:10420	1337436.8909999998	993961.6429999999	1138991.117	1309921.5140000002	1022804.563	1108134.3709999998
LPSSPVYEDAASFK	2	Pat_105_5.53130.53130.3	ENSG00000085733|CTTN, ENSG00000085733|+|chr11:g.70281674:G>A',, ENSG00000085733|+|chr11:g.70279325:T>A',, ENSG00000085733|+|chr11:g.70281844:G>C',, ENSG00000085733|+|chr11:g.70275228:C>T',, ENSG00000085733|+|chr11:g.70275255:C>T',, ENSG00000085733|+|chr11:g.70279378:C>G',, ENSG00000085733|+|chr11:g.70279301:G>A',, ENSG00000085733|+|chr11:g.70279301:G>A']	ENSG00000085733	1	HGNC:3338	242169.72999999998	100028.58200000001	218241.03	207189.56	101537.48	202656.68
QWVDTDDTSSENTVVPPETYVK	1	Pat_105_3.51195.51195.3	ENSG00000117748|RPA2	ENSG00000117748	1	HGNC:10290	31701.475	20453.266	49467.457	35975.383	22245.475	45703.363
YITGDQLGALYQDFVR	3	Pat_105_6.62135.62135.3	ENSG00000111674|ENO2, ENSG00000111674|+|chr12:g.7030675:G>T',, ENSG00000111674|+|chr12:g.7027120:A>G',, ENSG00000111674|+|chr12:g.7027120:A>G']	ENSG00000111674	1	HGNC:3353	71516.84599999999	61080.588	93931.582	74157.02900000001	59855.089	90062.443
IGSTVEDNPLYVLK	7	Pat_105_5.61646.61646.3	ENSG00000163751|CPA3	ENSG00000163751	1	HGNC:2298	1281776.4679999999	3540190.7460000003	1661364.615	1235287.386	3718400.068	1614980.82
DTQDIVHDLESPGIDPSIIK	1	Pat_105_3.65908.65908.4	ENSG00000127603|MACF1, ENSG00000127603|+|chr1:g.39901283:G>C',, ENSG00000127603|+|chr1:g.39901260:C>A',, ENSG00000127603|+|chr1:g.39763365:G>T',, ENSG00000127603|+|chr1:g.39797055:A>G',, ENSG00000127603|+|chr1:g.39801815:A>C',, ENSG00000127603|+|chr1:g.39835817:A>G',, ENSG00000127603|+|chr1:g.39824532:T>C',, ENSG00000127603|+|chr1:g.39670795:G>T',, ENSG00000127603|+|chr1:g.39908506:G>A',, ENSG000…	ENSG00000127603	1	HGNC:13664	144641.95	102710.695	146079.72	189446.42	117408.69	162771.03
IEVPLYSLLEQTHLK	1	Pat_105_6.66549.66549.3	ENSG00000120694|HSPH1, ENSG00000120694|-|chr13:g.31711649:T>C',, ENSG00000120694|-|chr13:g.31727034:T>C',, ENSG00000120694|-|chr13:g.31722146:T>A',, ENSG00000120694|-|chr13:g.31722146:T>A']	ENSG00000120694	1	HGNC:16969	124608.43	84754.61	37068.54	125299.234	79068.01	35728.324
ASQDPFPAAIILK	1	Pat_105_6.61737.61737.3	ENSG00000168078|PBK	ENSG00000168078	1	HGNC:18282	34769.586	21283.955	36303.625	42024.773	20559.186	40276.184
ALFEEVPELLTEAEK	2	Pat_105_4.66660.66660.3	ENSG00000138363|ATIC, ENSG00000138363|+|chr2:g.216213943:T>G',, ENSG00000138363|+|chr2:g.216190020:C>G',, ENSG00000138363|+|chr2:g.216199695:G>T',, ENSG00000138363|+|chr2:g.216199695:G>T']	ENSG00000138363	1	HGNC:794	451440.32999999996	315531.07	193751.12	474636.36	344777.37	190805.61
SGVPVLAVSLALEGK	1	Pat_105_7.69088.69088.3	ENSG00000150593|PDCD4, ENSG00000150593|+|chr10:g.112653876:C>T',, ENSG00000150593|+|chr10:g.112653876:C>T']	ENSG00000150593	1	HGNC:8763	286477	154792.14	291319.3	253398.61	161250.2	268262.12
LPYDVTTEQALTYPEVK	3	Pat_105_5.57246.57246.3	ENSG00000145703|IQGAP2, ENSG00000145703|+|chr5:g.75979036:TTTCTTG>T',, ENSG00000145703|+|chr5:g.75969794:T>C',, ENSG00000145703|+|chr5:g.75858325:C>T',, ENSG00000145703|+|chr5:g.75858325:C>T']	ENSG00000145703	1	HGNC:6111	238857.22600000002	194187.453	561273.5900000001	244412.195	207355.30800000002	534083.0430000001
YVQGDAIGYEGFQQFLK	1	Pat_105_6.59341.59341.3	ENSG00000065357|DGKA, ENSG00000065357|+|chr12:g.56334729:G>T',, ENSG00000065357|+|chr12:g.56332705:G>A',, ENSG00000065357|+|chr12:g.56345853:G>A',, ENSG00000065357|+|chr12:g.56330318:A>G',, ENSG00000065357|+|chr12:g.56334186:C>A',, ENSG00000065357|+|chr12:g.56334186:C>A']	ENSG00000065357	1	HGNC:2849	44254.69	45999.703	41258.445	42326.996	48175.582	38033.16
AWGPGLEGGVVGK	8	Pat_105_6.48007.48007.3	ENSG00000196924|FLNA, ENSG00000196924|-|chrX:g.153581155:C>T',, ENSG00000196924|-|chrX:g.153590917:G>C',, ENSG00000196924|-|chrX:g.153590917:G>C']	ENSG00000196924	1	HGNC:3754	959912.892	2690877.709	3785560.6210000003	933403.7920000001	2817335	3348173.0800000005
ANTTAFLTPLEIK	4	Pat_105_6.59535.59535.2	ENSG00000198087|CD2AP	ENSG00000198087	1	HGNC:14258	141201.137	88742.964	113858.30799999999	142319.439	88984.896	108288.39199999999
YLGPQYVAGITNLK	1	Pat_105_7.55610.55610.3	ENSG00000012223|LTF, ENSG00000012223|-|chr3:g.46497330:C>T',, ENSG00000012223|-|chr3:g.46501213:T>C',, ENSG00000012223|-|chr3:g.46501268:C>T',, ENSG00000012223|-|chr3:g.46501291:C>T',, ENSG00000012223|-|chr3:g.46501291:C>T']	ENSG00000012223	1	HGNC:6720	73187.99	35094.3	28435.824	62165.53	30141.882999999998	26927.373
VAGYAALLEQYQK	3	Pat_105_6.54029.54029.3	ENSG00000105402|NAPA, ENSG00000105402|-|chr19:g.47998850:G>A',, ENSG00000105402|-|chr19:g.47998850:G>A']	ENSG00000105402	1	HGNC:7641	85776.18699999999	84537.117	96455.55799999999	83249.675	82510.344	89971.108
VLQSQLDTLLQGQESIK	2	Pat_105_6.64328.64328.3	ENSG00000109654|TRIM2	ENSG00000109654	1	HGNC:15974	278445.62	210407.794	629513.88	298580.63	221457.16499999998	597533.79
STAGNFLVNPLEPK	3	Pat_105_6.55272.55272.3	ENSG00000096063|SRPK1	ENSG00000096063	1	HGNC:11305	409201.245	175101.817	182640.557	398125.505	172406.059	124293.83899999998
LAPDYDALDVANK	11	Pat_105_3.52211.52211.3	ENSG00000198242|RPL23A	ENSG00000198242	1	HGNC:10317	2900756.597	2267291.023	2907685.7820000006	2750990.71	2345935.0069999998	2644253.1100000003
DASVAEAWLLGQEPYLSSR	5	Pat_105_4.59661.59661.3	ENSG00000115306|SPTBN1, ENSG00000115306|+|chr2:g.54873104:G>A',, ENSG00000115306|+|chr2:g.54858311:G>A',, ENSG00000115306|+|chr2:g.54880747:T>C',, ENSG00000115306|+|chr2:g.54826301:G>A',, ENSG00000115306|+|chr2:g.54895588:C>T',, ENSG00000115306|+|chr2:g.54876782:C>T',, ENSG00000115306|+|chr2:g.54853150:G>A',, ENSG00000115306|+|chr2:g.54853150:G>A']	ENSG00000115306	1	HGNC:11275	142285.139	135409.6345	202017.18399999998	165604.796	132865.017	213473.304
LFSADPFDLEAQAK	3	Pat_105_5.65522.65522.3	ENSG00000197312|DDI2, ENSG00000197312|+|chr1:g.15953248:C>T']	ENSG00000197312	1	HGNC:24578	141559.695	98096.059	135554.16999999998	139808.28100000002	102734.22499999999	135325.662
AQQVSQGLDVLTAK	8	Pat_105_6.50407.50407.3	ENSG00000035403|VCL, ENSG00000035403|+|chr10:g.75855443:G>A',, ENSG00000035403|+|chr10:g.75871719:C>T',, ENSG00000035403|+|chr10:g.75867021:G>A',, ENSG00000035403|+|chr10:g.75867021:G>A']	ENSG00000035403	1	HGNC:12665	1704645.185	1864346.5440000002	2262175.016	1620162.2999999998	1868286.2999999998	2042852.4949999999
SAGQGEVLVYVEDPAGHQEEAK	40	Pat_105_2.48283.48283.4	ENSG00000196924|FLNA, ENSG00000196924|-|chrX:g.153581155:C>T',, ENSG00000196924|-|chrX:g.153590917:G>C',, ENSG00000196924|-|chrX:g.153590917:G>C']	ENSG00000196924	1	HGNC:3754	912176.0951999999	2946930.2602999997	2890178.7485000007	947164.246	3033245.0172	2749602.7735000006
EQTADGVAVIPVLQR	1	Pat_105_3.52150.52150.3	ENSG00000165609|NUDT5	ENSG00000165609	1	HGNC:8052	60435.926	56782.793	63077.008	56801.405999999995	57508.258	61312.402
SPFSVAVSPSLDLSK	15	Pat_105_7.58881.58881.4	ENSG00000196924|FLNA, ENSG00000196924|-|chrX:g.153581155:C>T',, ENSG00000196924|-|chrX:g.153590917:G>C',, ENSG00000196924|-|chrX:g.153590917:G>C']	ENSG00000196924	1	HGNC:3754	784098.4136	1369853.473	1336220.6769999997	739726.5352999999	1386725.767	1165089.902
SANILLDEAFTAK	1	Pat_105_5.60127.60127.3	ENSG00000198001|IRAK4, ENSG00000198001|+|chr12:g.44165136:A>C',, ENSG00000198001|+|chr12:g.44165136:A>C']	ENSG00000198001	1	HGNC:17967	25720.207000000002	24748.914	41301.234	24239.885	23859.412	41041.105
IIAATIENAQPILQIDNAR	28	Pat_105_5.65845.65845.4	ENSG00000186832|KRT16, ENSG00000186832|-|chr17:g.39767713:C>T',, ENSG00000186832|-|chr17:g.39767227:T>A']	ENSG00000186832	1	HGNC:6423	1813185.3840999997	6297109.343799999	1892209.6881000001	1667697.1873000003	6209402.8996	1815273.3495
EATVKPFAIDIFPVTNK	4	Pat_105_7.68997.68997.4	ENSG00000129103|SUMF2, ENSG00000129103|+|chr7:g.56146099:C>T',, ENSG00000129103|+|chr7:g.56147306:G>A']	ENSG00000129103	1	HGNC:20415	2538074.38	1047960.97	3267673.09	2375543.9	1026682.4900000001	3004942.5999999996
DSALETLQGQLEEK	3	Pat_105_3.54815.54815.3	ENSG00000137497|NUMA1, ENSG00000137497|-|chr11:g.71724459:T>A',, ENSG00000137497|-|chr11:g.71720083:C>T',, ENSG00000137497|-|chr11:g.71724740:C>T',, ENSG00000137497|-|chr11:g.71717267:A>G',, ENSG00000137497|-|chr11:g.71715727:G>A',, ENSG00000137497|-|chr11:g.71716353:G>A',, ENSG00000137497|-|chr11:g.71726216:T>C',, ENSG00000137497|-|chr11:g.71725567:C>G',, ENSG00000137497|-|chr11:g.71729919:T>A',…	ENSG00000137497	1	HGNC:8059	124516.2074	85615.7425	92037.33099999999	117027.004	82508.6306	91052.15569999999
APDVEGQGLDWSLK	3	Pat_105_4.52144.52144.3	ENSG00000124942|AHNAK, ENSG00000124942|-|chr11:g.62295776:T>G',, ENSG00000124942|-|chr11:g.62290365:T>C',, ENSG00000124942|-|chr11:g.62295549:C>T',, ENSG00000124942|-|chr11:g.62296271:G>A',, ENSG00000124942|-|chr11:g.62287549:C>T',, ENSG00000124942|-|chr11:g.62300583:C>T',, ENSG00000124942|-|chr11:g.62294188:T>G',, ENSG00000124942|-|chr11:g.62299055:T>C',, ENSG00000124942|-|chr11:g.62285441:A>G',…	ENSG00000124942	1	HGNC:347	236796.15599999996	298650.31700000004	281948.673	201995.309	307583.44	272813.237
IGDFIDVSEGPLIPR	2	Pat_105_5.65974.65974.3	ENSG00000154719|MRPL39, ENSG00000154719|-|chr21:g.26979762:C>T',, ENSG00000154719|-|chr21:g.26979762:C>T']	ENSG00000154719	1	HGNC:14027	74821.539	64088.697	67843.791	79631.76999999999	64846.789	66235.62299999999
SFYDLSAISLDGEK	1	Pat_105_5.58908.58908.3	ENSG00000176153|GPX2, ENSG00000176153|-|chr14:g.65406339:C>T',, ENSG00000176153|-|chr14:g.65406339:C>T']	ENSG00000176153	1	HGNC:4554	122122.53	31792.16	73584.91	107159.5	31665.229	69118.125
VAAPDVVVPTLDTVR	4	Pat_105_4.54929.54929.3	ENSG00000197102|DYNC1H1, ENSG00000197102|+|chr14:g.102452591:G>A',, ENSG00000197102|+|chr14:g.102446806:A>T',, ENSG00000197102|+|chr14:g.102467294:C>T',, ENSG00000197102|+|chr14:g.102455061:C>T',, ENSG00000197102|+|chr14:g.102502906:C>T',, ENSG00000197102|+|chr14:g.102510245:C>G',, ENSG00000197102|+|chr14:g.102446221:A>C',, ENSG00000197102|+|chr14:g.102446147:G>A',, ENSG00000197102|+|chr14:g.1024…	ENSG00000197102	1	HGNC:2961	157007.50100000002	145639.382	128494.87100000001	164826.76799999998	145193.43800000002	125674.631
EVENLILENTQLLETK	1	Pat_105_3.67293.67293.3	ENSG00000008294|SPAG9, ENSG00000008294|-|chr17:g.49157008:C>T',, ENSG00000008294|-|chr17:g.49123865:G>A',, ENSG00000008294|-|chr17:g.49067941:G>T',, ENSG00000008294|-|chr17:g.49083573:C>A',, ENSG00000008294|-|chr17:g.49057238:C>T',, ENSG00000008294|-|chr17:g.49057238:C>T']	ENSG00000008294	1	HGNC:14524	104638.87	56025.645	118676.81	111493.43	52461.867	123012.555
TAGYYPNPPLVLSSDETLISK	3	Pat_105_5.62162.62162.3	ENSG00000178425|NT5DC1, ENSG00000178425|+|chr6:g.116560230:G>A']	ENSG00000178425	1	HGNC:21556	192936.52	90834.621	176987.98	196361.237	90316.006	180724.849
ASAELALGENSEVLK	13	Pat_105_3.50549.50549.3	ENSG00000125166|GOT2, ENSG00000125166|-|chr16:g.58752466:C>T',, ENSG00000125166|-|chr16:g.58757693:C>T']	ENSG00000125166	1	HGNC:4433	3530167.2890000003	3314667.903	10804448.323	3427363.682	3330767.637	9810050.001
NEIIILANTTNTELK	1	Pat_105_5.58749.58749.3	ENSG00000151239|TWF1	ENSG00000151239	1	HGNC:9620	52145.14	58556.93	27998.007999999998	52643.668	62360.594000000005	29199.402000000002
EVANAVVRPLGQVLGTPSVAGSENLLK	1	Pat_105_7.68399.68399.4	ENSG00000170471|RALGAPB, ENSG00000170471|+|chr20:g.37194039:C>A',, ENSG00000170471|+|chr20:g.37146227:G>A',, ENSG00000170471|+|chr20:g.37195770:A>C',, ENSG00000170471|+|chr20:g.37146590:C>A',, ENSG00000170471|+|chr20:g.37121664:G>A',, ENSG00000170471|+|chr20:g.37163845:G>A',, ENSG00000170471|+|chr20:g.37198544:C>T',, ENSG00000170471|+|chr20:g.37198544:C>T']	ENSG00000170471	1	HGNC:29221	120865.086	75661.74	117523.77	119009.27	77380.68	115204.46
ILGADTSVDLEETGR	33	Pat_105_2.51551.51551.3	ENSG00000152234|ATP5F1A	ENSG00000152234	1	HGNC:823	1153092.78593	3219118.8140700003	4279481.323699999	1296220.6325	3365519.5757999998	4016994.4128000005
AGYIIPLQGPGLTTTESR	2	Pat_105_6.53889.53889.3	ENSG00000171298|GAA, ENSG00000171298|+|chr17:g.78086379:C>T',, ENSG00000171298|+|chr17:g.78083804:C>T',, ENSG00000171298|+|chr17:g.78083804:C>T']	ENSG00000171298	1	HGNC:4065	34043.7772	47801.206	53736.701	38129.627	42076.228	51890.8
IDVESLSSASQLDQALR	2	Pat_105_4.56132.56132.3	ENSG00000104413|ESRP1, ENSG00000104413|+|chr8:g.95686610:TA>T',, ENSG00000104413|+|chr8:g.95683826:A>G',, ENSG00000104413|+|chr8:g.95686669:A>C',, ENSG00000104413|+|chr8:g.95686630:G>A',, ENSG00000104413|+|chr8:g.95686630:G>A']	ENSG00000104413	1	HGNC:25966	47265.948	40923.35	41622.104	49417.693	37689.37300000001	42227.244
TASNVEEAFINTAK	5	Pat_105_4.48357.48357.3	ENSG00000104388|RAB2A	ENSG00000104388	1	HGNC:9763	916717.273	645724.2239999999	1142654.704	904998.55	651569.622	1046898.044
DIVPGDIVEIAVGDK	5	Pat_105_4.64857.64857.3	ENSG00000174437|ATP2A2, ENSG00000174437|+|chr12:g.110782745:A>G',, ENSG00000174437|+|chr12:g.110778698:C>T',, ENSG00000174437|+|chr12:g.110778773:C>A',, ENSG00000174437|+|chr12:g.110778773:C>A']	ENSG00000174437	1	HGNC:812	779826.494	935154.595	509925.25100000005	792078.0899999999	960466.7999999999	516005.817
GAIETYQEVASLPDVPADLLK	3	Pat_105_4.65810.65810.4	ENSG00000198363|ASPH, ENSG00000198363|-|chr8:g.62430151:G>A',, ENSG00000198363|-|chr8:g.62563651:G>C',, ENSG00000198363|-|chr8:g.62596747:T>C',, ENSG00000198363|-|chr8:g.62596747:T>C']	ENSG00000198363	1	HGNC:757	265500.86	318730.118	283837.03599999996	284287.4	334697.42000000004	278034.524
ALPLIVGAQLIHADK	1	Pat_105_7.69710.69710.3	ENSG00000127483|HP1BP3, ENSG00000127483|-|chr1:g.21103194:C>A',, ENSG00000127483|-|chr1:g.21103194:C>A']	ENSG00000127483	1	HGNC:24973	101240.93	59193.953	66275.28	109196.58	59576.27	64256.31
GLAPDLPEDLYHLIK	12	Pat_105_5.69206.69206.3	ENSG00000110700|RPS13	ENSG00000110700	1	HGNC:10386	4342699.852999999	2569365.4975999994	2142840.508	4251475.297	2553626.1421999997	2039584.32
TVDIEEADPPQLGDFTK	1	Pat_105_3.56749.56749.3	ENSG00000146802|TMEM168, ENSG00000146802|-|chr7:g.112415337:C>T',, ENSG00000146802|-|chr7:g.112424691:T>G',, ENSG00000146802|-|chr7:g.112424286:A>C',, ENSG00000146802|-|chr7:g.112424286:A>C']	ENSG00000146802	1	HGNC:25826	28500.987999999998	20669.984	39128.125	32171.783	21472.244	35629.668
LESLSYQLSGLQK	9	Pat_105_7.55342.55342.3	ENSG00000176619|LMNB2	ENSG00000176619	1	HGNC:6638	1271722.313	719858.35	937186.9980000001	1255582.2419999999	739436.9040000001	843657.391
EALELTDTGLLSGSEER	13	Pat_105_1.59627.59627.3	ENSG00000197102|DYNC1H1, ENSG00000197102|+|chr14:g.102452591:G>A',, ENSG00000197102|+|chr14:g.102446806:A>T',, ENSG00000197102|+|chr14:g.102467294:C>T',, ENSG00000197102|+|chr14:g.102455061:C>T',, ENSG00000197102|+|chr14:g.102502906:C>T',, ENSG00000197102|+|chr14:g.102510245:C>G',, ENSG00000197102|+|chr14:g.102446221:A>C',, ENSG00000197102|+|chr14:g.102446147:G>A',, ENSG00000197102|+|chr14:g.1024…	ENSG00000197102	1	HGNC:2961	532996.9180000001	520902.8557000001	468363.799	549941.0947	530212.7295	463134.5406
GAALDVHESEPFSFAQGPLK	1	Pat_105_5.56315.56315.3	ENSG00000175029|CTBP2, ENSG00000175029|-|chr10:g.126714714:G>C',, ENSG00000175029|-|chr10:g.126715629:C>T',, ENSG00000175029|-|chr10:g.126714966:A>G',, ENSG00000175029|-|chr10:g.126686574:G>A',, ENSG00000175029|-|chr10:g.126686667:T>A',, ENSG00000175029|-|chr10:g.126686667:T>A']	ENSG00000175029	1	HGNC:2495	45298.367	20384.223	34050.027	43750.305	22077.02	30161.426
IGDLHPQIVNLLK	23	Pat_105_7.62891.62891.3	ENSG00000163359|COL6A3, ENSG00000163359|-|chr2:g.238249544:GA>G',, ENSG00000163359|-|chr2:g.238275518:AC>A',, ENSG00000163359|-|chr2:g.238280477:G>A',, ENSG00000163359|-|chr2:g.238283189:G>A',, ENSG00000163359|-|chr2:g.238296320:C>T',, ENSG00000163359|-|chr2:g.238253406:C>T',, ENSG00000163359|-|chr2:g.238247734:C>G',, ENSG00000163359|-|chr2:g.238283510:C>T',, ENSG00000163359|-|chr2:g.238280852:G>…	ENSG00000163359	1	HGNC:2213	4878514.948999999	10121096.065	5587994.154000001	4613651.6110000005	9988651.300999997	5267818.363
LIAEGPGETVLVAEEEAAR	6	Pat_105_1.63828.63828.3	ENSG00000135900|MRPL44, ENSG00000135900|+|chr2:g.224824290:A>T',, ENSG00000135900|+|chr2:g.224824319:T>C']	ENSG00000135900	1	HGNC:16650	45255.6469	30228.3984	66895.9941	51509.06570000001	32472.8007	71738.3353
QETEVELYNEFPEPIK	6	Pat_105_3.56345.56345.3	ENSG00000075785|RAB7A	ENSG00000075785	1	HGNC:9788	488304.4528	431576.513	487101.5145	504267.40299999993	466042.22199999995	464521.93490000005
STGNFLTLTQAIDK	2	Pat_105_7.59986.59986.2	ENSG00000133706|LARS, ENSG00000133706|-|chr5:g.145499996:C>T',, ENSG00000133706|-|chr5:g.145508636:T>C',, ENSG00000133706|-|chr5:g.145538989:T>A',, ENSG00000133706|-|chr5:g.145543994:C>T',, ENSG00000133706|-|chr5:g.145543974:C>T',, ENSG00000133706|-|chr5:g.145543976:A>T',, ENSG00000133706|-|chr5:g.145502120:C>T',, ENSG00000133706|-|chr5:g.145503640:C>T',, ENSG00000133706|-|chr5:g.145503640:C>T']	ENSG00000133706	1	HGNC:6512	127739.693	88649.6706	171663.08299999998	120622.927	91229.93400000001	147698.444
ASGSLPYTQTLQDHLNSLK	1	Pat_105_7.50522.50522.3	ENSG00000084674|APOB, ENSG00000084674|-|chr2:g.21247831:G>A',, ENSG00000084674|-|chr2:g.21260926:T>A',, ENSG00000084674|-|chr2:g.21228361:T>G',, ENSG00000084674|-|chr2:g.21231513:G>T',, ENSG00000084674|-|chr2:g.21228927:T>G',, ENSG00000084674|-|chr2:g.21255382:T>G',, ENSG00000084674|-|chr2:g.21228497:G>A',, ENSG00000084674|-|chr2:g.21235202:C>T',, ENSG00000084674|-|chr2:g.21225263:A>T',, ENSG0000…	ENSG00000084674	1	HGNC:603	89171.43	264484.6	35304.75	83428.22	298433.9	28906.066000000003
AFGPGLEGGLVNK	5	Pat_105_6.50712.50712.3	ENSG00000128591|FLNC, ENSG00000128591|+|chr7:g.128487762:C>T',, ENSG00000128591|+|chr7:g.128483582:T>C',, ENSG00000128591|+|chr7:g.128494159:C>T',, ENSG00000128591|+|chr7:g.128485123:G>A',, ENSG00000128591|+|chr7:g.128480715:G>A',, ENSG00000128591|+|chr7:g.128486412:G>A',, ENSG00000128591|+|chr7:g.128496611:G>A',, ENSG00000128591|+|chr7:g.128488745:G>A',, ENSG00000128591|+|chr7:g.128493010:C>T',,…	ENSG00000128591	1	HGNC:3756	412274.113	1028899.64	1338883.62	423593.899	923631.48	1199640.6500000001
NALLQLTDSQIADVAR	1	Pat_105_5.59262.59262.3	ENSG00000144028|SNRNP200, ENSG00000144028|-|chr2:g.96955565:T>G',, ENSG00000144028|-|chr2:g.96943998:G>T',, ENSG00000144028|-|chr2:g.96943998:G>T']	ENSG00000144028	1	HGNC:30859	37697.57	26126.938	26291.31	31476.433999999997	28720.607000000004	26121.145
LHDINAQLVEDQGFLDTLK	1	Pat_105_5.67010.67010.3	ENSG00000100280|AP1B1, ENSG00000100280|-|chr22:g.29745272:G>A',, ENSG00000100280|-|chr22:g.29745272:G>A']	ENSG00000100280	1	HGNC:554	81676	92582.29	83190.87	91823.19	94303.93	74691.76
AGDAFGDTSFLNSK	1	Pat_105_5.51775.51775.3	ENSG00000179604|CDC42EP4, ENSG00000179604|-|chr17:g.71282536:C>T',, ENSG00000179604|-|chr17:g.71282536:C>T']	ENSG00000179604	1	HGNC:17147	134457	91834.51	80549.55	125276.17	95325.27	74959.336
SVGYKPDFVGFEIPDK	2	Pat_105_7.66448.66448.3	ENSG00000165704|HPRT1	ENSG00000165704	1	HGNC:5157	332304.42000000004	224979.22	188758.29599999997	305633.58	231257.84999999998	192360.519
EAFQTAYLSLGGLGER	6	Pat_105_5.57244.57244.3	ENSG00000105675|ATP4A, ENSG00000105675|-|chr19:g.36044007:C>T',, ENSG00000105675|-|chr19:g.36050843:G>A',, ENSG00000105675|-|chr19:g.36051345:T>G',, ENSG00000105675|-|chr19:g.36044658:C>T',, ENSG00000105675|-|chr19:g.36049380:C>T',, ENSG00000105675|-|chr19:g.36043986:C>T']	ENSG00000105675	1	HGNC:819	132368.98	118638.161	515908.241	132663.49	113907.803	486160.766
GPLLEDGALSQAVSAGASSPEFTK	3	Pat_105_5.60831.60831.3	ENSG00000119812|FAM98A, ENSG00000119812|-|chr2:g.33810246:T>C',, ENSG00000119812|-|chr2:g.33810258:C>T']	ENSG00000119812	1	HGNC:24520	105431.339	105779.494	106847.842	105682.773	111114.51800000001	105196.104
QLSLPETGELDSATLK	1	Pat_105_4.54539.54539.3	ENSG00000100985|MMP9, ENSG00000100985|+|chr20:g.44642379:G>T',, ENSG00000100985|+|chr20:g.44639225:G>A',, ENSG00000100985|+|chr20:g.44637624:C>T',, ENSG00000100985|+|chr20:g.44637678:A>G',, ENSG00000100985|+|chr20:g.44640315:A>T']	ENSG00000100985	1	HGNC:7176	75564.89	37408.527	33772.14	74770.89	36892.33	31716.914
LATQSNEITIPVTFESR	18	Pat_105_5.56490.56490.3	ENSG00000106211|HSPB1	ENSG00000106211	1	HGNC:5246	588233.1370000001	1055592.78	636732.9130000001	581596.0230000002	1063205.0809999998	611445.3269999999
FHPDTDDVPVPAPAGDQK	2	Pat_105_3.47030.47030.3	ENSG00000104805|NUCB1	ENSG00000104805	1	HGNC:8043	127804	123274.40299999999	116527.532	132806.63	131100.61000000002	128694.57999999999
EAPATQASSTTQLTDTQVLAAENK	1	Pat_105_3.47205.47205.3	ENSG00000102316|MAGED2, ENSG00000102316|+|chrX:g.54841796:C>G',, ENSG00000102316|+|chrX:g.54841796:C>G']	ENSG00000102316	1	HGNC:16353	43677.46	21755.027000000002	30967.362999999998	47497.195	23215.879	29749.014
VFSVAITPDHLEPR	11	Pat_105_6.50295.50295.3	ENSG00000142156|COL6A1, ENSG00000142156|+|chr21:g.47410697:G>A',, ENSG00000142156|+|chr21:g.47404196:G>A']	ENSG00000142156	1	HGNC:2211	707958.0819999999	1362212.7710000002	965509.5889999999	588682.169	1432144.1609999998	975992.751
VSVPTHPEAVGDASLTVVK	4	Pat_105_5.50918.50918.3	ENSG00000038427|VCAN, ENSG00000038427|+|chr5:g.82817703:T>C',, ENSG00000038427|+|chr5:g.82836676:A>C',, ENSG00000038427|+|chr5:g.82837580:C>A',, ENSG00000038427|+|chr5:g.82833000:A>T',, ENSG00000038427|+|chr5:g.82841365:G>A',, ENSG00000038427|+|chr5:g.82849254:A>G',, ENSG00000038427|+|chr5:g.82837610:C>T',, ENSG00000038427|+|chr5:g.82833990:A>C',, ENSG00000038427|+|chr5:g.82833698:C>A',, ENSG0000…	ENSG00000038427	1	HGNC:2464	1100650.58	1496615.7	2688714.85	1035452.4299999999	1644347.42	2409544.2
VQYTPLTGLGQPLPSER	3	Pat_105_6.51647.51647.3	ENSG00000114270|COL7A1, ENSG00000114270|-|chr3:g.48619919:C>T',, ENSG00000114270|-|chr3:g.48602850:C>A',, ENSG00000114270|-|chr3:g.48626375:C>T',, ENSG00000114270|-|chr3:g.48613705:G>A',, ENSG00000114270|-|chr3:g.48605933:G>A',, ENSG00000114270|-|chr3:g.48612948:G>A',, ENSG00000114270|-|chr3:g.48612948:G>A']	ENSG00000114270	1	HGNC:2214	308086.76139999996	269808.787	259737.3934	303547.9316	283121.444	253530.90399999998
TVSLLDENNVSSYLSK	7	Pat_105_6.55431.55431.3	ENSG00000253729|PRKDC, ENSG00000253729|-|chr8:g.48701554:G>GT',, ENSG00000253729|-|chr8:g.48825106:A>C',, ENSG00000253729|-|chr8:g.48752677:G>A',, ENSG00000253729|-|chr8:g.48707040:T>C',, ENSG00000253729|-|chr8:g.48736430:G>A',, ENSG00000253729|-|chr8:g.48691338:C>T',, ENSG00000253729|-|chr8:g.48690339:T>C',, ENSG00000253729|-|chr8:g.48769803:C>T',, ENSG00000253729|-|chr8:g.48706987:C>A',, ENSG00…	ENSG00000253729	1	HGNC:9413	1781267.1400000001	2274503.7647	2484517.937	1801170.618	2450233.0489999996	2286890.442
EIVVTDYSDQNLQELEK	3	Pat_105_2.57197.57197.3	ENSG00000166741|NNMT, ENSG00000166741|+|chr11:g.114168736:C>T',, ENSG00000166741|+|chr11:g.114167294:A>G',, ENSG00000166741|+|chr11:g.114183027:A>T',, ENSG00000166741|+|chr11:g.114183027:A>T']	ENSG00000166741	1	HGNC:7861	133006.046	140454.093	78392.0765	130950.21800000001	152601.84600000002	79051.42799999999
NLVDSYVAIINK	8	Pat_105_7.60993.60993.2	ENSG00000079805|DNM2, ENSG00000079805|+|chr19:g.10886399:G>A',, ENSG00000079805|+|chr19:g.10893647:G>A',, ENSG00000079805|+|chr19:g.10893647:G>A']	ENSG00000079805	1	HGNC:2974	484479.09200000006	295126.979	426117.245	479550.9160000001	292059.137	396097.708
TEEALQLYNQIIK	3	Pat_105_6.58061.58061.3	ENSG00000174780|SRP72, ENSG00000174780|+|chr4:g.57335848:G>T',, ENSG00000174780|+|chr4:g.57366720:A>G']	ENSG00000174780	1	HGNC:11303	112363.241	102436.66	135842.045	111399.576	92371.09	121889.12599999999
GILFVGSGVSGGEEGAR	3	Pat_105_6.47511.47511.3	ENSG00000142657|PGD, ENSG00000142657|+|chr1:g.10459705:G>T',, ENSG00000142657|+|chr1:g.10459705:G>T']	ENSG00000142657	1	HGNC:8891	242659.005	229433.19	233240.9	231673.933	214892.54499999998	220542.561
TEHPFTVEEFVLPK	5	Pat_105_5.57340.57340.3	ENSG00000175899|A2M, ENSG00000175899|-|chr12:g.9266045:T>G',, ENSG00000175899|-|chr12:g.9243017:G>A',, ENSG00000175899|-|chr12:g.9225335:G>A',, ENSG00000175899|-|chr12:g.9262610:C>T',, ENSG00000175899|-|chr12:g.9268363:T>G',, ENSG00000175899|-|chr12:g.9251347:A>C',, ENSG00000175899|-|chr12:g.9259171:C>A',, ENSG00000175899|-|chr12:g.9229357:T>G',, ENSG00000175899|-|chr12:g.9242554:G>A',, ENSG00000…	ENSG00000175899	1	HGNC:7	190345.214	193756.22	200449.00799999997	191432.588	190717.16700000004	183823.97699999998
GYDFESETDTETIAK	3	Pat_105_2.46090.46090.3	ENSG00000198380|GFPT1, ENSG00000198380|-|chr2:g.69569322:G>A',, ENSG00000198380|-|chr2:g.69555453:G>A',, ENSG00000198380|-|chr2:g.69575324:C>T',, ENSG00000198380|-|chr2:g.69575324:C>T']	ENSG00000198380	1	HGNC:4241	233058.365	91161.918	206059.298	221779.58500000002	105019.45700000001	184800.26400000002
FDPYEHEALFHTPVEGK	2	Pat_105_4.47941.47941.3	ENSG00000109519|GRPEL1	ENSG00000109519	1	HGNC:19696	159070.51	146469.316	272150.86	162405.04	137142.206	256284.295
TEPVPDQDELDQLSK	3	Pat_105_2.49979.49979.3	ENSG00000091704|CPA1, ENSG00000091704|+|chr7:g.130027833:C>T',, ENSG00000091704|+|chr7:g.130025029:G>A',, ENSG00000091704|+|chr7:g.130021544:C>T',, ENSG00000091704|+|chr7:g.130027737:G>A',, ENSG00000091704|+|chr7:g.130027737:G>A']	ENSG00000091704	1	HGNC:2296	37752.274	36814.452000000005	80571.178	38001.975000000006	39521.3533	73839.45
LANQAADYFGDAFK	6	Pat_105_5.57803.57803.3	ENSG00000170248|PDCD6IP, ENSG00000170248|+|chr3:g.33906919:C>A',, ENSG00000170248|+|chr3:g.33906919:C>A']	ENSG00000170248	1	HGNC:8766	899567.531	490949.956	848155.387	842862.04	508363.962	757717.039
LVPELDTIVPLESTK	5	Pat_105_5.67742.67742.3	ENSG00000114054|PCCB, ENSG00000114054|+|chr3:g.136045213:G>A',, ENSG00000114054|+|chr3:g.136002686:T>G',, ENSG00000114054|+|chr3:g.136002686:T>G']	ENSG00000114054	1	HGNC:8654	254172.67519999997	238578.14130000002	1096446.831	264889.57779999997	236445.468	1068213.602
GLVYETSVLDPDEGIR	14	Pat_105_2.58687.58687.3	ENSG00000062485|CS, ENSG00000062485|-|chr12:g.56666978:C>A',, ENSG00000062485|-|chr12:g.56666978:C>A']	ENSG00000062485	1	HGNC:2422	484070.84640000004	485184.439	1195374.4799999997	708237.074	521876.9322	1289525.5806
TEQEVDIILPQFSK	1	Pat_105_4.59366.59366.3	ENSG00000131941|RHPN2, ENSG00000131941|-|chr19:g.33512508:G>A']	ENSG00000131941	1	HGNC:19974	19515.115	9362.251	18254.508	20466.145	11298.034	18722.2
DFTATDLSEFAAK	6	Pat_105_4.53922.53922.3	ENSG00000167315|ACAA2	ENSG00000167315	1	HGNC:83	422837.098	498938.72	697981.56	408989.552	496175.934	634559.094
NEVSFVIHNLPVLAK	1	Pat_105_7.69078.69078.4	ENSG00000086475|SEPHS1, ENSG00000086475|-|chr10:g.13365012:C>T',, ENSG00000086475|-|chr10:g.13365012:C>T']	ENSG00000086475	1	HGNC:19685	207498.7	63736.523	67580.67	198335.02	62924.863	63110.405999999995
GDELADSALEIFK	6	Pat_105_3.63809.63809.2	ENSG00000120708|TGFBI, ENSG00000120708|+|chr5:g.135364761:G>T',, ENSG00000120708|+|chr5:g.135390526:A>C',, ENSG00000120708|+|chr5:g.135390526:A>C']	ENSG00000120708	1	HGNC:11771	222542.291	324121.478	372094.377	218629.943	331060.054	351307.837
SNASLTNNQNLIQSLK	1	Pat_105_7.46768.46768.3	ENSG00000047410|TPR, ENSG00000047410|-|chr1:g.186296719:C>T',, ENSG00000047410|-|chr1:g.186340119:G>A',, ENSG00000047410|-|chr1:g.186316488:C>T',, ENSG00000047410|-|chr1:g.186313638:G>C',, ENSG00000047410|-|chr1:g.186315419:C>T',, ENSG00000047410|-|chr1:g.186312586:C>A',, ENSG00000047410|-|chr1:g.186322948:G>A',, ENSG00000047410|-|chr1:g.186313065:G>C',, ENSG00000047410|-|chr1:g.186291479:A>T',, …	ENSG00000047410	1	HGNC:12017	171921.39	120101.66	137300.23	167675.06	104524.07	132846.27
LFDYFPKPYPNSEAAR	8	Pat_105_7.53870.53870.3	ENSG00000179091|CYC1	ENSG00000179091	1	HGNC:2579	825554.6879999998	372751.025	1649377.196	808987.85	394263.44	1555650.005
DFLAGGVAAAISK	56	Pat_105_7.58437.58437.3	ENSG00000005022|SLC25A5	ENSG00000005022	1	HGNC:10991	11050736.195000002	4727362.549000001	26406826.828999992	10414726.178000001	4676662.481000001	23910855.689
ATPYTFPGGTGQIINK	1	Pat_105_7.46879.46879.3	ENSG00000141429|GALNT1	ENSG00000141429	1	HGNC:4123	207998.84	161340.44	265140.16	218196.25	177431.53	249322.2
LHEEEIQELQAQIQEQHVQIDVDVSKPDLTAALR	1	Pat_105_5.67694.67694.5	ENSG00000026025|VIM, ENSG00000026025|+|chr10:g.17271887:G>A',, ENSG00000026025|+|chr10:g.17271555:G>A',, ENSG00000026025|+|chr10:g.17277329:G>T',, ENSG00000026025|+|chr10:g.17277329:G>T']	ENSG00000026025	1	HGNC:12692	21924.1	24909.022999999997	23804.076	20527.08	24121.42	23064.174
TLFPGTDHIDQLK	1	Pat_105_5.52093.52093.3	ENSG00000112062|MAPK14	ENSG00000112062	1	HGNC:6876	161225.83	123098.92	93422.35	153791.17	119453.375	87932.64
AEFWLDLQPQAK	2	Pat_105_6.58829.58829.3	ENSG00000163932|PRKCD, ENSG00000163932|+|chr3:g.53220652:CG>C',, ENSG00000163932|+|chr3:g.53212455:G>A',, ENSG00000163932|+|chr3:g.53212455:G>A']	ENSG00000163932	1	HGNC:9399	67785.897	54797.349	97085.82800000001	64389.514	50290.238	87234.34700000001
SELTDSASVLDNFK	1	Pat_105_4.53575.53575.3	ENSG00000115808|STRN, ENSG00000115808|-|chr2:g.37094982:G>T',, ENSG00000115808|-|chr2:g.37113870:T>C',, ENSG00000115808|-|chr2:g.37085056:G>A',, ENSG00000115808|-|chr2:g.37111075:C>G',, ENSG00000115808|-|chr2:g.37111075:C>G']	ENSG00000115808	1	HGNC:11424	105652.94	95973.375	97838.99	104702.46	98612.41	89864.32
TSGTLISFIYPAQNPELLNK	2	Pat_105_7.68039.68039.4	ENSG00000112992|NNT, ENSG00000112992|+|chr5:g.43644904:A>C',, ENSG00000112992|+|chr5:g.43644761:C>G',, ENSG00000112992|+|chr5:g.43613166:A>T',, ENSG00000112992|+|chr5:g.43609341:C>A',, ENSG00000112992|+|chr5:g.43653180:G>C',, ENSG00000112992|+|chr5:g.43653180:G>C']	ENSG00000112992	1	HGNC:7863	465659.02	281754.91000000003	1068106.47	462701.88	271288.41599999997	998230.7000000001
IQDLLAEGTITGVIDDR	5	Pat_105_3.66983.66983.3	ENSG00000198171|DDRGK1	ENSG00000198171	1	HGNC:16110	582822.607	448720.98850000004	660005.594	603234.873	465287.985	629261.288
LSVLGPAGEGPSAEVTAR	4	Pat_105_4.48067.48067.3	ENSG00000114270|COL7A1, ENSG00000114270|-|chr3:g.48619919:C>T',, ENSG00000114270|-|chr3:g.48602850:C>A',, ENSG00000114270|-|chr3:g.48626375:C>T',, ENSG00000114270|-|chr3:g.48613705:G>A',, ENSG00000114270|-|chr3:g.48605933:G>A',, ENSG00000114270|-|chr3:g.48612948:G>A',, ENSG00000114270|-|chr3:g.48612948:G>A']	ENSG00000114270	1	HGNC:2214	168281.619	254023.883	200537.47199999998	177630.00800000003	244515.51299999998	193384.567
QEGLTFFGTELAPVR	2	Pat_105_5.60284.60284.3	ENSG00000163346|PBXIP1, ENSG00000163346|-|chr1:g.154923960:T>C',, ENSG00000163346|-|chr1:g.154919041:C>T',, ENSG00000163346|-|chr1:g.154919041:C>T']	ENSG00000163346	1	HGNC:21199	38201.791	32420.938000000002	40550.928	37177.334	34011.626	44706.237
QGIFPVSYVEVVK	3	Pat_105_7.60991.60991.3	ENSG00000154556|SORBS2, ENSG00000154556|-|chr4:g.186544971:C>T',, ENSG00000154556|-|chr4:g.186544548:C>T',, ENSG00000154556|-|chr4:g.186544548:C>T']	ENSG00000154556	1	HGNC:24098	45097.1875	69495.873	106088.55399999999	47074.691	67130.8765	100742.673
FGVVLDEIKPSSAPELQAVR	2	Pat_105_6.61037.61037.3	ENSG00000105669|COPE, ENSG00000105669|-|chr19:g.19010756:C>T',, ENSG00000105669|-|chr19:g.19014120:C>T',, ENSG00000105669|-|chr19:g.19014120:C>T']	ENSG00000105669	1	HGNC:2234	432094.83200000005	265366.083	518946.223	446591.784	279573.21	509343.434
LLAQDQGQGAPLLEPAP	5	Pat_105_4.58845.58845.2	ENSG00000079462|PAFAH1B3	ENSG00000079462	1	HGNC:8576	70037.5275	81167.162	82086.897	74931.776	85166.20300000001	76324.825
AIAELGIYPAVDPLDSTSR	38	Pat_105_4.61832.61832.3	ENSG00000110955|ATP5F1B, ENSG00000110955|-|chr12:g.57037657:C>A',, ENSG00000110955|-|chr12:g.57037657:C>A']	ENSG00000110955	1	HGNC:830	1274243.9566000002	973364.2865000002	3492854.4975	3730605.714899999	1028456.2607999998	3302549.131
NLIDEDGNNQWPEGLK	2	Pat_105_4.51243.51243.3	ENSG00000065150|IPO5, ENSG00000065150|+|chr13:g.98664596:G>C',, ENSG00000065150|+|chr13:g.98673368:A>C',, ENSG00000065150|+|chr13:g.98673370:G>T',, ENSG00000065150|+|chr13:g.98658510:G>A',, ENSG00000065150|+|chr13:g.98658510:G>A']	ENSG00000065150	1	HGNC:6402	236772.4	136551.62699999998	310394.52999999997	235916.19	140919.87	277154.24600000004
EAELENSGLALYDGK	1	Pat_105_3.49878.49878.3	ENSG00000033030|ZCCHC8, ENSG00000033030|-|chr12:g.122964738:T>C',, ENSG00000033030|-|chr12:g.122962836:A>C',, ENSG00000033030|-|chr12:g.122958790:C>T',, ENSG00000033030|-|chr12:g.122983394:C>G',, ENSG00000033030|-|chr12:g.122983409:T>G']	ENSG00000033030	1	HGNC:25265	24352.736	23366.105	39252.06	26943.895	24620.166	37221.18
VVVQVLAEEPEAVLK	5	Pat_105_4.64289.64289.3	ENSG00000169710|FASN, ENSG00000169710|-|chr17:g.80053280:CGAA>C',, ENSG00000169710|-|chr17:g.80039626:T>TG',, ENSG00000169710|-|chr17:g.80049282:C>G',, ENSG00000169710|-|chr17:g.80042560:C>A',, ENSG00000169710|-|chr17:g.80043390:C>T',, ENSG00000169710|-|chr17:g.80045603:A>G']	ENSG00000169710	1	HGNC:3594	529403.411	284614.26399999997	550620.282	524123.732	304459.399	545614.64
VQLDLAETDLSQGVAR	2	Pat_105_3.53750.53750.3	ENSG00000139641|ESYT1, ENSG00000139641|+|chr12:g.56537101:G>A',, ENSG00000139641|+|chr12:g.56526099:C>T',, ENSG00000139641|+|chr12:g.56525310:C>T',, ENSG00000139641|+|chr12:g.56532718:C>T',, ENSG00000139641|+|chr12:g.56532282:C>T',, ENSG00000139641|+|chr12:g.56532282:C>T']	ENSG00000139641	1	HGNC:29534	90003.866	95730.26000000001	95037.26199999999	97785.332	103421.54	96340.43
VYNVTQHAVGIVVNK	1	Pat_105_7.45788.45788.3	ENSG00000122026|RPL21	ENSG00000122026	1	HGNC:10313	436459.38	336383.75	601687.56	419484.75	367252.7	557569.2
FLEDDPSDPTYTSSLGGK	1	Pat_105_3.51802.51802.3	ENSG00000182580|EPHB3, ENSG00000182580|+|chr3:g.184280038:CCCGCCG>C',, ENSG00000182580|+|chr3:g.184297577:G>A',, ENSG00000182580|+|chr3:g.184290818:C>T',, ENSG00000182580|+|chr3:g.184295232:T>A']	ENSG00000182580	1	HGNC:3394	50950.008	40301.81	50895.777	59416.95	36977.816	53026.875
FQDLGAAYEVLSDSEK	5	Pat_105_4.60749.60749.3	ENSG00000090520|DNAJB11, ENSG00000090520|+|chr3:g.186295498:G>A',, ENSG00000090520|+|chr3:g.186299286:G>A',, ENSG00000090520|+|chr3:g.186299286:G>A']	ENSG00000090520	1	HGNC:14889	326114.511	165364.94199999998	341097.30299999996	320968.49100000004	177238.045	327199.534
LKPQYLEELPGQLK	11	Pat_105_7.66453.66453.4	ENSG00000134202|GSTM3, ENSG00000134202|-|chr1:g.110279701:C>T',, ENSG00000134202|-|chr1:g.110279701:C>T']	ENSG00000134202	1	HGNC:4635	2240085.501	877318.518	758643.9679999999	2103179.774	873217.4819999998	694536.1530000002
FLSQLEDGGTEYVIATTK	1	Pat_105_5.62807.62807.3	ENSG00000139719|VPS33A, ENSG00000139719|-|chr12:g.122735567:G>A',, ENSG00000139719|-|chr12:g.122750898:G>C',, ENSG00000139719|-|chr12:g.122716905:G>A',, ENSG00000139719|-|chr12:g.122720374:G>A']	ENSG00000139719	1	HGNC:18179	15660.64	15391.813	19464.904	17238.281000000003	16132.298999999999	19125.041
ALAPTWEQLALGLEHSETVK	5	Pat_105_6.65567.65567.3	ENSG00000239264|TXNDC5, ENSG00000239264|-|chr6:g.7886198:G>A',, ENSG00000239264|-|chr6:g.7883409:A>T',, ENSG00000239264|-|chr6:g.7883409:A>T']	ENSG00000239264	1	HGNC:21073	844871.8400000001	752610.165	1523709.03	799915.1989999999	756545.3600000001	1435359.23
STSFNVQDLLPDHEYK	4	Pat_105_5.56109.56109.3	ENSG00000065534|MYLK, ENSG00000065534|-|chr3:g.123428615:C>A',, ENSG00000065534|-|chr3:g.123452947:C>A',, ENSG00000065534|-|chr3:g.123441095:C>T',, ENSG00000065534|-|chr3:g.123333044:C>T',, ENSG00000065534|-|chr3:g.123457842:C>A',, ENSG00000065534|-|chr3:g.123345783:C>T',, ENSG00000065534|-|chr3:g.123427584:C>T',, ENSG00000065534|-|chr3:g.123457763:G>A',, ENSG00000065534|-|chr3:g.123383038:G>A',,…	ENSG00000065534	1	HGNC:7590	111005.729	245249.40099999998	255648.641	104969.881	257237.16499999998	244396.39400000003
TVELLSGVVDQTK	4	Pat_105_5.57405.57405.3	ENSG00000004864|SLC25A13, ENSG00000004864|-|chr7:g.95820501:G>A',, ENSG00000004864|-|chr7:g.95761156:G>A',, ENSG00000004864|-|chr7:g.95820484:C>T',, ENSG00000004864|-|chr7:g.95820484:C>T']	ENSG00000004864	1	HGNC:10983	131511.064	178266.91999999998	234024.45799999998	127778.871	207118.17799999999	230771.364
DTLQSELVGQLYK	2	Pat_105_4.54233.54233.3	ENSG00000087470|DNM1L, ENSG00000087470|+|chr12:g.32871673:T>C',, ENSG00000087470|+|chr12:g.32860302:G>A',, ENSG00000087470|+|chr12:g.32875455:G>A',, ENSG00000087470|+|chr12:g.32858796:A>C',, ENSG00000087470|+|chr12:g.32863888:T>G',, ENSG00000087470|+|chr12:g.32863888:T>G']	ENSG00000087470	1	HGNC:2973	119853.20000000001	105463.70300000001	56174.91900000001	118428.12299999999	108396.888	54021.6
ETLEPLIQAAQLLQVK	1	Pat_105_7.69794.69794.3	ENSG00000197535|MYO5A, ENSG00000197535|-|chr15:g.52697561:A>C',, ENSG00000197535|-|chr15:g.52699546:C>T',, ENSG00000197535|-|chr15:g.52606339:G>A',, ENSG00000197535|-|chr15:g.52676399:C>A',, ENSG00000197535|-|chr15:g.52708461:A>G',, ENSG00000197535|-|chr15:g.52643649:T>G',, ENSG00000197535|-|chr15:g.52667635:T>G',, ENSG00000197535|-|chr15:g.52667635:T>G']	ENSG00000197535	1	HGNC:7602	60065.965	75540.77	50649.316	69612.86	70891.24	46062.707
STQLLQAAAAEASLNK	1	Pat_105_6.54077.54077.3	ENSG00000115977|AAK1, ENSG00000115977|-|chr2:g.69748077:G>A',, ENSG00000115977|-|chr2:g.69736463:G>T',, ENSG00000115977|-|chr2:g.69734678:C>T',, ENSG00000115977|-|chr2:g.69734703:T>G',, ENSG00000115977|-|chr2:g.69757819:G>A',, ENSG00000115977|-|chr2:g.69757819:G>A']	ENSG00000115977	1	HGNC:19679	45867.637	55924.585999999996	59772.758	46034.367	48040.055	56278.867
EQADFALEALAK	6	Pat_105_3.56309.56309.3	ENSG00000105357|MYH14, ENSG00000105357|+|chr19:g.50775819:C>CGCCTACG',, ENSG00000105357|+|chr19:g.50713910:C>G',, ENSG00000105357|+|chr19:g.50805087:A>T',, ENSG00000105357|+|chr19:g.50789769:C>T',, ENSG00000105357|+|chr19:g.50753007:G>A',, ENSG00000105357|+|chr19:g.50771511:C>T',, ENSG00000105357|+|chr19:g.50784977:G>A',, ENSG00000105357|+|chr19:g.50781512:G>A',, ENSG00000105357|+|chr19:g.5078151…	ENSG00000105357	1	HGNC:23212	1649102.47	1432162.714	1061893.755	1588790.5610000002	1497773.91	990859.882
NPVPAQDEALYQQLLR	3	Pat_105_4.52920.52920.3	ENSG00000169583|CLIC3, ENSG00000169583|-|chr9:g.139890992:C>T']	ENSG00000169583	1	HGNC:2064	219235.343	229508.68	207976.447	209015.259	230467.87	207229.247
TVEIPDPVEAGEEVK	31	Pat_105_3.54439.54439.3	ENSG00000198959|TGM2, ENSG00000198959|-|chr20:g.36769726:C>A',, ENSG00000198959|-|chr20:g.36760745:G>C',, ENSG00000198959|-|chr20:g.36766614:G>A',, ENSG00000198959|-|chr20:g.36775260:G>A',, ENSG00000198959|-|chr20:g.36789911:C>T',, ENSG00000198959|-|chr20:g.36784408:C>T',, ENSG00000198959|-|chr20:g.36784408:C>T']	ENSG00000198959	1	HGNC:11778	1284856.1638	1942896.1946999996	1922860.1054999996	1357027.8832	2058603.4037000001	1842246.08
NLEPEWAAAASEVK	2	Pat_105_4.50606.50606.3	ENSG00000143870|PDIA6	ENSG00000143870	1	HGNC:30168	591316.27	401848.87	843557.15	582339.06	378916.826	794067.72
AAFGEEVDAVDTGISR	5	Pat_105_1.49371.49371.3	ENSG00000160049|DFFA, ENSG00000160049|-|chr1:g.10523563:G>A',, ENSG00000160049|-|chr1:g.10523563:G>A']	ENSG00000160049	1	HGNC:2772	53700.347100000006	67319.6713	70915.7824	67298.4474	71544.4286	70324.9327
SLEQNIQLPAALLSR	4	Pat_105_7.62475.62475.2	ENSG00000166508|MCM7, ENSG00000166508|-|chr7:g.99691015:T>C',, ENSG00000166508|-|chr7:g.99690710:C>T',, ENSG00000166508|-|chr7:g.99691907:G>C',, ENSG00000166508|-|chr7:g.99691907:G>C']	ENSG00000166508	1	HGNC:6950	161001.928	74119.159	63671.302	157174.755	78321.773	61008.244000000006
SPFEVQVSPEAGVQK	7	Pat_105_4.48956.48956.3	ENSG00000128591|FLNC, ENSG00000128591|+|chr7:g.128487762:C>T',, ENSG00000128591|+|chr7:g.128483582:T>C',, ENSG00000128591|+|chr7:g.128494159:C>T',, ENSG00000128591|+|chr7:g.128485123:G>A',, ENSG00000128591|+|chr7:g.128480715:G>A',, ENSG00000128591|+|chr7:g.128486412:G>A',, ENSG00000128591|+|chr7:g.128496611:G>A',, ENSG00000128591|+|chr7:g.128488745:G>A',, ENSG00000128591|+|chr7:g.128493010:C>T',,…	ENSG00000128591	1	HGNC:3756	416832.06	800081.732	1309829.29	415852.888	812693.1529999999	1232890.8599999999
FYALSASFEPFSNK	2	Pat_105_7.67149.67149.3	ENSG00000179218|CALR, ENSG00000179218|+|chr19:g.13054379:T>TCCTCATCA']	ENSG00000179218	1	HGNC:1455	655956.2	352896.51	435019.61	632250.96	332477.06000000006	434840.52
QEAQLELPEQQVGQPK	5	Pat_105_3.46797.46797.3	ENSG00000163207|IVL, ENSG00000163207|+|chr1:g.152883049:A>G',, ENSG00000163207|+|chr1:g.152882821:T>C',, ENSG00000163207|+|chr1:g.152882821:T>G',, ENSG00000163207|+|chr1:g.152883465:C>A',, ENSG00000163207|+|chr1:g.152882716:A>C',, ENSG00000163207|+|chr1:g.152882385:A>C',, ENSG00000163207|+|chr1:g.152882720:A>C',, ENSG00000163207|+|chr1:g.152883151:T>G',, ENSG00000163207|+|chr1:g.152883538:A>G',, …	ENSG00000163207	1	HGNC:6187	112128.36300000001	888416.682	380340.157	130573.406	945156.449	382151.043
TPDGTENGDFLALDLGGTNFR	8	Pat_105_4.57998.57998.3	ENSG00000156515|HK1, ENSG00000156515|+|chr10:g.71129326:G>A',, ENSG00000156515|+|chr10:g.71052083:C>T',, ENSG00000156515|+|chr10:g.71052065:G>A',, ENSG00000156515|+|chr10:g.71152039:T>C',, ENSG00000156515|+|chr10:g.71152045:C>G',, ENSG00000156515|+|chr10:g.71052064:A>C',, ENSG00000156515|+|chr10:g.71060609:C>T',, ENSG00000156515|+|chr10:g.71142480:G>T',, ENSG00000156515|+|chr10:g.71142480:G>T']	ENSG00000156515	1	HGNC:4922	123072.10760000002	140661.101	188504.959	124062.25200000001	139035.542	189386.122
GFGFVDFNSEEDAK	11	Pat_105_3.55013.55013.3	ENSG00000115053|NCL, ENSG00000115053|-|chr2:g.232326267:ATCGTCATCCTCATCATCT>A',, ENSG00000115053|-|chr2:g.232326384:GTCATCCTCC>G',, ENSG00000115053|-|chr2:g.232326414:A>C',, ENSG00000115053|-|chr2:g.232322044:G>A',, ENSG00000115053|-|chr2:g.232325475:T>C',, ENSG00000115053|-|chr2:g.232325476:C>A']	ENSG00000115053	1	HGNC:7667	4581108.795999999	1754474.7740000002	1568489.391	4064583.9059999995	1875334.1920000003	1364052.7019999998
TLDLSNNQLSEIPAELADCPK	2	Pat_105_4.63539.63539.3	ENSG00000130764|LRRC47, ENSG00000130764|-|chr1:g.3712929:C>A']	ENSG00000130764	1	HGNC:29207	40378.647	31826.506999999998	43737.705	42116.416	35487.104	45680.041
AAIAQALAGEVSVVPPSR	2	Pat_105_7.56504.56504.3	ENSG00000122692|SMU1	ENSG00000122692	1	HGNC:18247	42537.542	27888.992	28774.009	44599.717000000004	33460.792	34178.307
ITYGETGGNSPVQEFTVPGSK	6	Pat_105_5.53362.53362.3	ENSG00000115414|FN1, ENSG00000115414|-|chr2:g.216257711:C>T',, ENSG00000115414|-|chr2:g.216271134:C>T',, ENSG00000115414|-|chr2:g.216226799:A>G',, ENSG00000115414|-|chr2:g.216240008:T>C',, ENSG00000115414|-|chr2:g.216240420:T>C',, ENSG00000115414|-|chr2:g.216270961:T>C',, ENSG00000115414|-|chr2:g.216270993:T>C',, ENSG00000115414|-|chr2:g.216226780:C>T',, ENSG00000115414|-|chr2:g.216256459:G>A',, …	ENSG00000115414	1	HGNC:3778	936015.2999999999	593523.4219999999	592585.015	911833.436	596123.723	538358.45
ISKPAPYWEGTAVIDGEFK	7	Pat_105_6.60654.60654.3	ENSG00000123131|PRDX4	ENSG00000123131	1	HGNC:17169	304675.81799999997	125170.10399999999	694095.825	271977.87200000003	147518.139	653726.379
AIELFSVGQGPAK	2	Pat_105_6.55091.55091.2	ENSG00000136448|NMT1, ENSG00000136448|+|chr17:g.43159088:G>C',, ENSG00000136448|+|chr17:g.43181176:T>A',, ENSG00000136448|+|chr17:g.43138750:A>C',, ENSG00000136448|+|chr17:g.43181185:G>A',, ENSG00000136448|+|chr17:g.43181185:G>A']	ENSG00000136448	1	HGNC:7857	105218.58	58181.280999999995	90853.246	108825.77399999999	58396.773	79562.633
NLPGLVQEGEPFSEEATLFTK	3	Pat_105_5.67120.67120.4	ENSG00000197157|SND1, ENSG00000197157|+|chr7:g.127569289:C>T',, ENSG00000197157|+|chr7:g.127725827:G>A',, ENSG00000197157|+|chr7:g.127729551:G>A',, ENSG00000197157|+|chr7:g.127714674:G>A',, ENSG00000197157|+|chr7:g.127326782:C>T']	ENSG00000197157	1	HGNC:30646	224435.10369999998	154239.5653	403801.05860000005	225377.65300000002	161103.03650000002	364776.036
FVDHVFDEQVIDSLTVK	3	Pat_105_4.66179.66179.4	ENSG00000163902|RPN1, ENSG00000163902|-|chr3:g.128356698:G>A',, ENSG00000163902|-|chr3:g.128348979:A>T',, ENSG00000163902|-|chr3:g.128341218:C>T',, ENSG00000163902|-|chr3:g.128341218:C>T']	ENSG00000163902	1	HGNC:10381	295265.16	174754.701	422008.704	307509.504	176057.39399999997	403334.56000000006
IVEPYIAWGYPNLK	4	Pat_105_7.67053.67053.3	ENSG00000147604|RPL7	ENSG00000147604	1	HGNC:10363	1679391.98	784980.8	1701553.9400000002	1620663.075	870632.28	1434436.79
ALVAIGTHDLDTLSGPFTYTAK	3	Pat_105_7.68765.68765.3	ENSG00000116120|FARSB	ENSG00000116120	1	HGNC:17800	1447845.48	886328.06	1220181.14	1447149.64	968473.6039999999	1183342.755
AIGTAYAVLSNPEK	2	Pat_105_6.50011.50011.2	ENSG00000148719|DNAJB12, ENSG00000148719|-|chr10:g.74104795:C>G',, ENSG00000148719|-|chr10:g.74114681:G>A',, ENSG00000148719|-|chr10:g.74114681:G>A']	ENSG00000148719	1	HGNC:14891	521641.95	307595.63	223168.72499999998	461192.545	329630.77499999997	217926.39800000002
DSNIPGSDYINANYIK	1	Pat_105_4.48583.48583.3	ENSG00000111679|PTPN6	ENSG00000111679	1	HGNC:9658	51884.562000000005	98327.914	53725.812000000005	47276.824	105146.805	50772.27
EQADFAIEALAK	14	Pat_105_3.56531.56531.3	ENSG00000100345|MYH9, ENSG00000100345|-|chr22:g.36708257:G>A',, ENSG00000100345|-|chr22:g.36684946:G>A',, ENSG00000100345|-|chr22:g.36688106:C>T']	ENSG00000100345	1	HGNC:7579	2805572.8470000005	1685218.902	1303294.1339999998	2600462.588	1679780.2400000002	1233303.789
ISSLLEEQFQQGK	11	Pat_105_6.56523.56523.3	ENSG00000142937|RPS8, ENSG00000142937|+|chr1:g.45244326:T>G',, ENSG00000142937|+|chr1:g.45244326:T>G']	ENSG00000142937	1	HGNC:10441	1696724.2349999999	1182203.932	1362732.311	1695946.9849999999	1201947.25	1280134.095
VLYVGGLAEEVDDK	1	Pat_105_4.56069.56069.3	ENSG00000084072|PPIE	ENSG00000084072	1	HGNC:9258	39004.06	30950.87	19531.965	36126.914	27463.862999999998	22781.576
IQAGEGETAVLNQLQEK	2	Pat_105_4.51765.51765.3	ENSG00000102189|EEA1, ENSG00000102189|-|chr12:g.93171752:C>G',, ENSG00000102189|-|chr12:g.93246750:T>C',, ENSG00000102189|-|chr12:g.93196247:G>T']	ENSG00000102189	1	HGNC:3185	105719.82800000001	133605.496	145072.90000000002	110748.102	146069.77	148187.514
VIFLEDDDVAAVVDGR	6	Pat_105_3.65591.65591.3	ENSG00000198380|GFPT1, ENSG00000198380|-|chr2:g.69569322:G>A',, ENSG00000198380|-|chr2:g.69555453:G>A',, ENSG00000198380|-|chr2:g.69575324:C>T',, ENSG00000198380|-|chr2:g.69575324:C>T']	ENSG00000198380	1	HGNC:4241	459713.693	211828.0366	701920.767	444850.061	228275.36	666686.7
IQEIIEQLDVTTSEYEK	4	Pat_105_5.68713.68713.3	ENSG00000144381|HSPD1, ENSG00000144381|-|chr2:g.198358179:C>G',, ENSG00000144381|-|chr2:g.198352688:G>C',, ENSG00000144381|-|chr2:g.198352688:G>C']	ENSG00000144381	1	HGNC:5261	470333.705	285294.587	319781.452	456110.466	312428.829	308636.244
VDLPATSVVITFHNEAR	2	Pat_105_6.53459.53459.3	ENSG00000143641|GALNT2, ENSG00000143641|+|chr1:g.230415148:G>A',, ENSG00000143641|+|chr1:g.230415101:T>C',, ENSG00000143641|+|chr1:g.230379085:C>T',, ENSG00000143641|+|chr1:g.230379085:C>T']	ENSG00000143641	1	HGNC:4124	102771.565	182752.975	80870.10699999999	103579.84	174422.93	83907.363
QSYDISIVAQVDQTGSK	1	Pat_105_4.49014.49014.3	ENSG00000142453|CARM1, ENSG00000142453|+|chr19:g.11022906:C>T',, ENSG00000142453|+|chr19:g.11032327:C>A',, ENSG00000142453|+|chr19:g.11032327:C>A']	ENSG00000142453	1	HGNC:23393	68572.766	58079.562000000005	62519.15	73828.47	61361.405999999995	58940.62
LQNELDNVSTLLEEAEK	1	Pat_105_3.67449.67449.3	ENSG00000133026|MYH10, ENSG00000133026|-|chr17:g.8422056:T>C',, ENSG00000133026|-|chr17:g.8380329:C>T',, ENSG00000133026|-|chr17:g.8408118:G>A',, ENSG00000133026|-|chr17:g.8396326:T>G',, ENSG00000133026|-|chr17:g.8526443:T>A',, ENSG00000133026|-|chr17:g.8526444:C>A',, ENSG00000133026|-|chr17:g.8438753:G>A',, ENSG00000133026|-|chr17:g.8383768:C>G',, ENSG00000133026|-|chr17:g.8422103:C>G',, ENSG000…	ENSG00000133026	1	HGNC:7568	53142.684	94390.5	47337.863	54833.195	91536.41	47540.75
SGELQGGPDDNLIEGGGTK	1	Pat_105_2.46003.46003.3	ENSG00000131558|EXOC4, ENSG00000131558|+|chr7:g.133692561:C>T',, ENSG00000131558|+|chr7:g.133002073:A>T',, ENSG00000131558|+|chr7:g.132937874:C>G',, ENSG00000131558|+|chr7:g.132973869:T>G',, ENSG00000131558|+|chr7:g.133160221:T>C',, ENSG00000131558|+|chr7:g.133059604:T>G',, ENSG00000131558|+|chr7:g.133059604:T>G']	ENSG00000131558	1	HGNC:30389	28801.202999999998	20784.938000000002	34684.66	30158.527000000002	22798.656000000003	30498.146
ANFLNSNDVFVLK	13	Pat_105_7.66127.66127.3	ENSG00000127831|VIL1, ENSG00000127831|+|chr2:g.219305476:A>G',, ENSG00000127831|+|chr2:g.219297272:G>T',, ENSG00000127831|+|chr2:g.219314009:C>G',, ENSG00000127831|+|chr2:g.219314009:C>G']	ENSG00000127831	1	HGNC:12690	2658442.46	412498.4119	330477.035	2506613.512	380591.2753999999	303022.6853
GYPTYTNVEVVNDGAESAAFK	2	Pat_105_3.50557.50557.3	ENSG00000136059|VILL, ENSG00000136059|+|chr3:g.38047720:T>C',, ENSG00000136059|+|chr3:g.38048073:G>A',, ENSG00000136059|+|chr3:g.38040863:A>C',, ENSG00000136059|+|chr3:g.38037295:G>A',, ENSG00000136059|+|chr3:g.38047971:C>T',, ENSG00000136059|+|chr3:g.38047971:C>T']	ENSG00000136059	1	HGNC:30906	142363.78999999998	48028.717000000004	105198.043	129378.75	48214.949	101211.594
VIAPVDEVQISILSSK	1	Pat_105_6.63737.63737.3	ENSG00000261371|PECAM1	ENSG00000261371	1	HGNC:8823	86561.81	115990.484	122928.766	92554.08	115967.71	111526.48
LGAAPEEESAYVAGEK	6	Pat_105_2.46087.46087.3	ENSG00000088833|NSFL1C, ENSG00000088833|-|chr20:g.1426393:C>T',, ENSG00000088833|-|chr20:g.1426771:T>A']	ENSG00000088833	1	HGNC:15912	855275.627	677415.6640000001	1514407.9219999998	991236.156	522195.1886	1110171.5603999998
HLVDPIDDLFLAAK	3	Pat_105_4.66652.66652.3	ENSG00000133943|DGLUCY, ENSG00000133943|+|chr14:g.91636532:C>T',, ENSG00000133943|+|chr14:g.91636532:C>T']	ENSG00000133943	1	HGNC:20498	77309.548	116933.881	293288.23	87049.269	118955.731	280941.12
VEEAEPEEFVVEK	5	Pat_105_1.55961.55961.3	ENSG00000122565|CBX3, ENSG00000122565|+|chr7:g.26246084:G>A',, ENSG00000122565|+|chr7:g.26246084:G>A']	ENSG00000122565	1	HGNC:1553	251782.773	134290.05800000002	111031.85	254033.92099999997	129853.079	125086.791
DLPETLNELHLDHNK	11	Pat_105_3.51301.51301.3	ENSG00000182492|BGN	ENSG00000182492	1	HGNC:1044	718104.0329999999	2086954.417	946276.0504000002	680046.5659999999	2150485.785	864745.833
VLAGETLSVNDPPDVLDR	6	Pat_105_2.61497.61497.3	ENSG00000129351|ILF3, ENSG00000129351|+|chr19:g.10794656:C>T',, ENSG00000129351|+|chr19:g.10794656:C>T']	ENSG00000129351	1	HGNC:6038	48702.1515	45424.1189	43447.2782	53609.6406	52219.54549999999	47242.449
EAVNLQQDAFVVIGR	2	Pat_105_4.54545.54545.3	ENSG00000013375|PGM3, ENSG00000013375|-|chr6:g.83898487:A>T',, ENSG00000013375|-|chr6:g.83885692:C>T',, ENSG00000013375|-|chr6:g.83885692:C>T']	ENSG00000013375	1	HGNC:8907	58498.201	73608.762	59910.14	61618.237	77493.114	57735.436
DYPVVSIEDPFDQDDWGAWQK	2	Pat_105_4.64847.64847.4	ENSG00000074800|ENO1, ENSG00000074800|-|chr1:g.8925416:C>A',, ENSG00000074800|-|chr1:g.8923371:C>T',, ENSG00000074800|-|chr1:g.8926455:T>C',, ENSG00000074800|-|chr1:g.8934964:A>T']	ENSG00000074800	1	HGNC:3350	482043.72	370660.65	288013.01	476486.04000000004	422213.56999999995	261684.77000000002
NLGLEELGIELDPR	19	Pat_105_3.65044.65044.3	ENSG00000091140|DLD	ENSG00000091140	1	HGNC:2898	350813.6079	344760.21229999996	1305842.005	373703.816	353354.19009999995	1260316.5740000003
ALELSGTAVPPDLEK	1	Pat_105_4.54097.54097.3	ENSG00000145833|DDX46, ENSG00000145833|+|chr5:g.134116847:G>A',, ENSG00000145833|+|chr5:g.134116847:G>A']	ENSG00000145833	1	HGNC:18681	64370.145	44566.605	51339.2	68119.625	45391.99	47529.035
GWGDQLIWTQTYEEALYK	3	Pat_105_6.63005.63005.3	ENSG00000106541|AGR2	ENSG00000106541	1	HGNC:328	134884.04	78729.34599999999	264230.56	141633.445	79005.68599999999	240482.791
APVIDIGIANTGK	2	Pat_105_6.53240.53240.3	ENSG00000106638|TBL2, ENSG00000106638|-|chr7:g.72985612:T>C',, ENSG00000106638|-|chr7:g.72985612:T>C']	ENSG00000106638	1	HGNC:11586	127433.114	95259.102	182060.85	113682.39	91927.429	176074.225
TYNFLPEFLVSTQK	4	Pat_105_7.68415.68415.3	ENSG00000021355|SERPINB1	ENSG00000021355	1	HGNC:3311	3726754.86	3636073.3	2150555.06	3700597.3899999997	3555024.42	2060692.97
LDLQQGQNLLQGLSK	1	Pat_105_7.66077.66077.3	ENSG00000155363|MOV10, ENSG00000155363|+|chr1:g.113232720:G>A',, ENSG00000155363|+|chr1:g.113238858:T>A',, ENSG00000155363|+|chr1:g.113238858:T>A']	ENSG00000155363	1	HGNC:7200	86036.07	76024.91	74683.586	82120.05	77406.62	70705.82
GVLLDIDDLQTNQFK	4	Pat_105_5.63508.63508.3	ENSG00000145703|IQGAP2, ENSG00000145703|+|chr5:g.75979036:TTTCTTG>T',, ENSG00000145703|+|chr5:g.75969794:T>C',, ENSG00000145703|+|chr5:g.75858325:C>T']	ENSG00000145703	1	HGNC:6111	45536.907	41997.668999999994	127793.827	42978.951	40428.924	121382.753
PANPDEIGNFIDENLK	2	Pat_105_4.61307.61307.3	ENSG00000039068|CDH1, ENSG00000039068|+|chr16:g.68855935:TCTG>T',, ENSG00000039068|+|chr16:g.68844141:G>T',, ENSG00000039068|+|chr16:g.68845724:G>T',, ENSG00000039068|+|chr16:g.68845623:A>G',, ENSG00000039068|+|chr16:g.68847376:A>G']	ENSG00000039068	1	HGNC:1748	79242.774	71882.75200000001	100261.36899999999	54605.39600000001	66234.16	71201.926
SDTSGDYEITLLK	3	Pat_105_4.49417.49417.3	ENSG00000138772|ANXA3	ENSG00000138772	1	HGNC:541	319833.9	168069.05000000002	733731.34	302096.859	156037.277	693115.06
QPAEHLQLLEEAAK	1	Pat_105_3.48706.48706.3	ENSG00000100297|MCM5, ENSG00000100297|+|chr22:g.35804507:G>A']	ENSG00000100297	1	HGNC:6948	112309.88	50136.07	40465.39	114802.92	43932.457	34062.45
YPFESAEAQLLNK	1	Pat_105_5.58093.58093.3	ENSG00000167325|RRM1, ENSG00000167325|+|chr11:g.4127303:G>A',, ENSG00000167325|+|chr11:g.4153526:A>G',, ENSG00000167325|+|chr11:g.4148022:T>G',, ENSG00000167325|+|chr11:g.4148022:T>G']	ENSG00000167325	1	HGNC:10451	70933.125	38103.008	21061.945	58616.848	35804.25	21099.316000000003
GNPTVEVDLFTSK	16	Pat_105_5.55068.55068.3	ENSG00000074800|ENO1, ENSG00000074800|-|chr1:g.8925416:C>A',, ENSG00000074800|-|chr1:g.8923371:C>T',, ENSG00000074800|-|chr1:g.8926455:T>C',, ENSG00000074800|-|chr1:g.8934964:A>T',, ENSG00000074800|-|chr1:g.8934964:A>T']	ENSG00000074800	1	HGNC:3350	3935697.0799999996	3587339.636999999	3027803.833	3601038.2560000005	3567192.45	2657894.907
DYFGAHTYELLAK	7	Pat_105_6.49207.49207.3	ENSG00000142657|PGD, ENSG00000142657|+|chr1:g.10459705:G>T',, ENSG00000142657|+|chr1:g.10459705:G>T']	ENSG00000142657	1	HGNC:8891	2642186.4689999996	2732214.79	1257745.491	2482838.569	2762762.887	1161757.835
VEPSDNGPLFTELK	1	Pat_105_4.53970.53970.3	ENSG00000100749|VRK1, ENSG00000100749|+|chr14:g.97321606:G>A']	ENSG00000100749	1	HGNC:12718	96070.33	102005.91	56165.695	90694.17	96062.23	56913.613
GASGPLVALPGAEK	1	Pat_105_6.49195.49195.2	ENSG00000172403|SYNPO2, ENSG00000172403|+|chr4:g.119951620:G>A',, ENSG00000172403|+|chr4:g.119978566:G>A',, ENSG00000172403|+|chr4:g.119978566:G>A']	ENSG00000172403	1	HGNC:17732	29871.604	40641.25	70363.2	25651.299	37237.254	62078.094000000005
SPASDTYIVFGEAK	4	Pat_105_5.51164.51164.3	ENSG00000196531|NACA, ENSG00000196531|-|chr12:g.57110434:C>G',, ENSG00000196531|-|chr12:g.57114203:C>T',, ENSG00000196531|-|chr12:g.57109777:G>A',, ENSG00000196531|-|chr12:g.57109777:G>A']	ENSG00000196531	1	HGNC:7629	769371.62	597009.8300000001	471445.98	695014.94	615629.29	425683.934
LGLTDINEAYVETLK	1	Pat_105_4.59813.59813.3	ENSG00000168397|ATG4B, ENSG00000168397|+|chr2:g.242606036:G>C',, ENSG00000168397|+|chr2:g.242590482:C>T',, ENSG00000168397|+|chr2:g.242594718:G>C',, ENSG00000168397|+|chr2:g.242594718:G>C']	ENSG00000168397	1	HGNC:20790	28143.65	21950.207000000002	19842.578	26097.945	21515.36	22813.629
AQDEGLLSDVVPFK	3	Pat_105_4.60827.60827.3	ENSG00000138029|HADHB	ENSG00000138029	1	HGNC:4803	135767.513	170186.82400000002	354408.27	148819.373	175559.81699999998	324330.104
FASYCLTEPGSGSDAASLLTSAK	1	Pat_105_6.57371.57371.3	ENSG00000151498|ACAD8, ENSG00000151498|+|chr11:g.134132696:C>T']	ENSG00000151498	1	HGNC:87	23392.77	25893.582000000002	88783.695	23876.465	27235.139	84250.805
GTEDFIVESLDASFR	10	Pat_105_3.62762.62762.2	ENSG00000124783|SSR1, ENSG00000124783|-|chr6:g.7313353:T>C',, ENSG00000124783|-|chr6:g.7301567:G>C',, ENSG00000124783|-|chr6:g.7301567:G>C']	ENSG00000124783	1	HGNC:11323	460118.8756	510076.11319999996	921243.4094	458553.317	502841.8147	879602.1249999999
DAELAGSPELLEFLGTR	4	Pat_105_4.63531.63531.3	ENSG00000118960|HS1BP3, ENSG00000118960|-|chr2:g.20818764:C>T',, ENSG00000118960|-|chr2:g.20824531:A>G']	ENSG00000118960	1	HGNC:24979	124188.24299999999	118188.74100000001	130223.195	130828.416	113731.732	132632.26400000002
GDINILLIGDPSVAK	2	Pat_105_5.64489.64489.3	ENSG00000112118|MCM3, ENSG00000112118|-|chr6:g.52129484:C>T',, ENSG00000112118|-|chr6:g.52142428:A>G',, ENSG00000112118|-|chr6:g.52142428:A>G']	ENSG00000112118	1	HGNC:6945	182431.59999999998	163867.39	87282.27	171248.77000000002	161570.14	79809.10500000001
DAVVQHSQLAAAVENLK	1	Pat_105_5.52462.52462.3	ENSG00000180104|EXOC3, ENSG00000180104|+|chr5:g.446369:G>A',, ENSG00000180104|+|chr5:g.446369:G>A']	ENSG00000180104	1	HGNC:30378	58242.242	52427.437999999995	39132.67	51213.34	47809.12	40955.117
ESEITDEDIDGILER	5	Pat_105_1.55383.55383.3	ENSG00000153147|SMARCA5, ENSG00000153147|+|chr4:g.144445599:C>T']	ENSG00000153147	1	HGNC:11101	126848.222	81221.3166	61235.050500000005	125296.033	76317.09999999999	65133.49310000001
IDQVNQLLELDHQK	4	Pat_105_5.57458.57458.3	ENSG00000166200|COPS2	ENSG00000166200	1	HGNC:30747	327124.7574	306653.34569999995	243208.54100000003	313776.395	307637.54760000005	234495.61099999998
GYAFIEFASFEDAK	4	Pat_105_5.63429.63429.3	ENSG00000115053|NCL, ENSG00000115053|-|chr2:g.232326267:ATCGTCATCCTCATCATCT>A',, ENSG00000115053|-|chr2:g.232326384:GTCATCCTCC>G',, ENSG00000115053|-|chr2:g.232326414:A>C',, ENSG00000115053|-|chr2:g.232322044:G>A',, ENSG00000115053|-|chr2:g.232325475:T>C',, ENSG00000115053|-|chr2:g.232325476:C>A']	ENSG00000115053	1	HGNC:7667	180421.695	197888.903	152780.039	193736.58500000002	209188.526	141126.84
DLLVTGAYEISDQSGGAGGLR	7	Pat_105_3.55243.55243.3	ENSG00000170348|TMED10, ENSG00000170348|-|chr14:g.75643188:A>T',, ENSG00000170348|-|chr14:g.75602579:A>T']	ENSG00000170348	1	HGNC:16998	514205.372	466861.87	687823.504	504029.57999999996	470375.26800000004	672223.098
GFGFVTFENIDDAK	2	Pat_105_5.61650.61650.3	ENSG00000099622|CIRBP, ENSG00000099622|+|chr19:g.1271274:C>T',, ENSG00000099622|+|chr19:g.1271529:C>T']	ENSG00000099622	1	HGNC:1982	239512.345	205522.84	197152.533	233655.22	216729.72600000002	197569.753
EGDIIPPLTGATPPLIGHLK	1	Pat_105_6.65620.65620.3	ENSG00000067369|TP53BP1, ENSG00000067369|-|chr15:g.43748553:C>T',, ENSG00000067369|-|chr15:g.43762196:C>T',, ENSG00000067369|-|chr15:g.43771670:C>T',, ENSG00000067369|-|chr15:g.43762133:A>G',, ENSG00000067369|-|chr15:g.43738612:C>G',, ENSG00000067369|-|chr15:g.43738612:C>G']	ENSG00000067369	1	HGNC:11999	136647.44	63712.023	107735.37	133988.03	67523.086	106833.195
GSDEPPVFLEIHYK	4	Pat_105_4.51502.51502.3	ENSG00000002549|LAP3, ENSG00000002549|+|chr4:g.17585181:C>T',, ENSG00000002549|+|chr4:g.17600169:G>A',, ENSG00000002549|+|chr4:g.17600169:G>A']	ENSG00000002549	1	HGNC:18449	193972.814	426364.837	494528.72399999993	202719.735	422664.869	440458.122
VIPDDLAQQNLIVSNTEAPGDDK	3	Pat_105_3.59723.59723.3	ENSG00000134755|DSC2, ENSG00000134755|-|chr18:g.28660078:T>G',, ENSG00000134755|-|chr18:g.28673590:C>G',, ENSG00000134755|-|chr18:g.28666694:C>T',, ENSG00000134755|-|chr18:g.28666694:C>T']	ENSG00000134755	1	HGNC:3036	28815.6706	85456.551	35531.453499999996	32758.168599999997	96344.85800000001	45736.317
VDINAPDVDVHGPDWHLK	9	Pat_105_4.51654.51654.4	ENSG00000124942|AHNAK, ENSG00000124942|-|chr11:g.62295776:T>G',, ENSG00000124942|-|chr11:g.62290365:T>C',, ENSG00000124942|-|chr11:g.62295549:C>T',, ENSG00000124942|-|chr11:g.62296271:G>A',, ENSG00000124942|-|chr11:g.62287549:C>T',, ENSG00000124942|-|chr11:g.62300583:C>T',, ENSG00000124942|-|chr11:g.62294188:T>G',, ENSG00000124942|-|chr11:g.62299055:T>C',, ENSG00000124942|-|chr11:g.62285441:A>G',…	ENSG00000124942	1	HGNC:347	548827.3864999999	901114.5210000001	888797.7355000002	535026.066	966013.4979999999	830105.7660000001
VYALPEDLVEVNPK	13	Pat_105_4.58933.58933.3	ENSG00000136167|LCP1, ENSG00000136167|-|chr13:g.46708291:T>C',, ENSG00000136167|-|chr13:g.46725149:C>A',, ENSG00000136167|-|chr13:g.46725111:G>T',, ENSG00000136167|-|chr13:g.46721186:A>G',, ENSG00000136167|-|chr13:g.46725160:A>T',, ENSG00000136167|-|chr13:g.46725160:A>T']	ENSG00000136167	1	HGNC:6528	913146.6410000001	2236950.768	851491.7736999999	923576.4590000003	2302034.5650000004	750853.5747
ALGTPNNEVWPEVESLQDYK	2	Pat_105_4.59193.59193.3	ENSG00000170312|CDK1, ENSG00000170312|+|chr10:g.62551696:C>T',, ENSG00000170312|+|chr10:g.62551696:C>T']	ENSG00000170312	1	HGNC:1722	61268.058999999994	36963.763	38398.68	60567.825000000004	35024.954	35507.907999999996
LALETTVLVESYTLPDGR	3	Pat_105_4.65314.65314.3	ENSG00000138071|ACTR2	ENSG00000138071	1	HGNC:169	115523.59000000001	114582.75099999999	192143.88199999998	116120.01699999999	118383.20300000001	200408.566
LVEKPSPLTLAPHDFANIK	3	Pat_105_7.68719.68719.3	ENSG00000129083|COPB1, ENSG00000129083|-|chr11:g.14515224:C>G',, ENSG00000129083|-|chr11:g.14502334:G>A',, ENSG00000129083|-|chr11:g.14501184:C>T',, ENSG00000129083|-|chr11:g.14504631:A>C',, ENSG00000129083|-|chr11:g.14496046:G>A',, ENSG00000129083|-|chr11:g.14496046:G>A']	ENSG00000129083	1	HGNC:2231	1280005.33	626580.12	1270328.33	1175373.0499999998	625019.8999999999	1133412.15
DFLAGGVAAAVSK	4	Pat_105_6.53568.53568.3	ENSG00000151729|SLC25A4, ENSG00000151729|+|chr4:g.186066261:G>A',, ENSG00000151729|+|chr4:g.186066261:G>A']	ENSG00000151729	1	HGNC:10990	288238.695	275124.681	364866.295	288528.98199999996	280677.183	334652.098
DPENFPFVVLGNK	11	Pat_105_5.64559.64559.3	ENSG00000075785|RAB7A, ENSG00000075785|+|chr3:g.128532174:C>T']	ENSG00000075785	1	HGNC:9788	1299879.2920000001	824034.9820000001	1021301.7860000001	1176149.497	831923.7380000001	891324.1179999999
GIEGTVPYVTTDYNFK	1	Pat_105_5.54589.54589.3	ENSG00000162408|NOL9, ENSG00000162408|-|chr1:g.6614263:TTCGGGTTCGGAC>T',, ENSG00000162408|-|chr1:g.6614252:G>A',, ENSG00000162408|-|chr1:g.6609686:G>C',, ENSG00000162408|-|chr1:g.6592614:C>G',, ENSG00000162408|-|chr1:g.6592632:C>T']	ENSG00000162408	1	HGNC:26265	36018.85	24291.23	21705.875	33199.316	29120.39	20564.766
EEASDYLELDTIK	17	Pat_105_2.56587.56587.3	ENSG00000166598|HSP90B1	ENSG00000166598	1	HGNC:12028	2850790.279	2019975.8479999995	627279.6499000001	2752865.686	2096118.0569999998	578144.9507
GSEVGFHGAAPDISVK	1	Pat_105_5.45119.45119.3	ENSG00000124942|AHNAK, ENSG00000124942|-|chr11:g.62295776:T>G',, ENSG00000124942|-|chr11:g.62290365:T>C',, ENSG00000124942|-|chr11:g.62295549:C>T',, ENSG00000124942|-|chr11:g.62296271:G>A',, ENSG00000124942|-|chr11:g.62287549:C>T',, ENSG00000124942|-|chr11:g.62300583:C>T',, ENSG00000124942|-|chr11:g.62294188:T>G',, ENSG00000124942|-|chr11:g.62299055:T>C',, ENSG00000124942|-|chr11:g.62285441:A>G',…	ENSG00000124942	1	HGNC:347	89957.24	87108.23	109054.164	93231.586	95297.36	92026.836
NETGGGEGVEVLVNEPYEK	1	Pat_105_2.52202.52202.3	ENSG00000174238|PITPNA, ENSG00000174238|-|chr17:g.1437412:G>A',, ENSG00000174238|-|chr17:g.1437412:G>A']	ENSG00000174238	1	HGNC:9001	21910.502	27308.982000000004	31479.602000000003	39288.777	26013.97	40337.19
DVWGIEGPIDAAFTR	6	Pat_105_4.60122.60122.3	ENSG00000109072|VTN, ENSG00000109072|-|chr17:g.26694894:C>T',, ENSG00000109072|-|chr17:g.26694404:G>A']	ENSG00000109072	1	HGNC:12724	101930.54600000002	142538.20599999998	230135.81600000002	132532.32	142423.77000000002	212231.4746
EVSEAVVDTLESEYLK	11	Pat_105_3.66073.66073.4	ENSG00000142798|HSPG2, ENSG00000142798|-|chr1:g.22198768:C>T',, ENSG00000142798|-|chr1:g.22159871:A>G',, ENSG00000142798|-|chr1:g.22173967:G>A',, ENSG00000142798|-|chr1:g.22178616:A>G',, ENSG00000142798|-|chr1:g.22191402:G>C',, ENSG00000142798|-|chr1:g.22201203:G>C',, ENSG00000142798|-|chr1:g.22175254:G>C',, ENSG00000142798|-|chr1:g.22178110:C>T',, ENSG00000142798|-|chr1:g.22149941:G>C',, ENSG000…	ENSG00000142798	1	HGNC:5273	985870.4959	1970860.7903	3563053.2523	956461.1551000001	2067745.3396	3313915.075
IFQNAPTDPTQDFSTQVAK	3	Pat_105_5.55773.55773.4	ENSG00000111667|USP5, ENSG00000111667|+|chr12:g.6965514:C>T',, ENSG00000111667|+|chr12:g.6961356:A>G',, ENSG00000111667|+|chr12:g.6969334:C>T',, ENSG00000111667|+|chr12:g.6970717:G>A',, ENSG00000111667|+|chr12:g.6970717:G>A']	ENSG00000111667	1	HGNC:12628	161938.39500000002	152941.706	156949.662	151420.00400000002	160424.58	141713.731
LQLLSPQVDINSPINAK	1	Pat_105_7.67025.67025.3	ENSG00000075539|FRYL, ENSG00000075539|-|chr4:g.48524941:G>GGCT',, ENSG00000075539|-|chr4:g.48559113:G>A',, ENSG00000075539|-|chr4:g.48542438:G>A',, ENSG00000075539|-|chr4:g.48572902:G>A',, ENSG00000075539|-|chr4:g.48572902:G>A']	ENSG00000075539	1	HGNC:29127	100219.63	86898.06	62514.61	94948.92	80355.25	59356.74
SAPLIADQAVLQLLPK	1	Pat_105_7.69293.69293.3	ENSG00000144959|NCEH1, ENSG00000144959|-|chr3:g.172351694:C>A',, ENSG00000144959|-|chr3:g.172351774:T>C',, ENSG00000144959|-|chr3:g.172351774:T>C']	ENSG00000144959	1	HGNC:29260	1017488.6	427041.8	572332.06	946302.4	474958.56	658838.8
VGGTKPAGGDFGEVLNSAANASATTTEPLPEK	4	Pat_105_5.57611.57611.5	ENSG00000076554|TPD52, ENSG00000076554|-|chr8:g.80965632:A>T',, ENSG00000076554|-|chr8:g.80965533:C>T',, ENSG00000076554|-|chr8:g.80965533:C>T']	ENSG00000076554	1	HGNC:12005	298250.36699999997	174491.60099999997	347781.924	275416.484	175210.558	303409.91000000003
QLAQIDGTLSTIEFQR	3	Pat_105_5.57236.57236.3	ENSG00000101421|CHMP4B	ENSG00000101421	1	HGNC:16171	138651.44199999998	138676.266	76636.514	127388.443	141310.865	74720.47499999999
DLPPVSGSIIWAK	3	Pat_105_7.62761.62761.3	ENSG00000197102|DYNC1H1, ENSG00000197102|+|chr14:g.102452591:G>A',, ENSG00000197102|+|chr14:g.102446806:A>T',, ENSG00000197102|+|chr14:g.102467294:C>T',, ENSG00000197102|+|chr14:g.102455061:C>T',, ENSG00000197102|+|chr14:g.102502906:C>T',, ENSG00000197102|+|chr14:g.102510245:C>G',, ENSG00000197102|+|chr14:g.102446221:A>C',, ENSG00000197102|+|chr14:g.102446147:G>A',, ENSG00000197102|+|chr14:g.1024…	ENSG00000197102	1	HGNC:2961	186308.745	135147.38	129213.94399999999	182216.12500000003	124811.14199999999	117143.69999999998
EIRPALELLEPIEQK	6	Pat_105_5.61979.61979.3	ENSG00000057608|GDI2, ENSG00000057608|-|chr10:g.5827857:A>G',, ENSG00000057608|-|chr10:g.5808593:C>T',, ENSG00000057608|-|chr10:g.5808593:C>T']	ENSG00000057608	1	HGNC:4227	272919.444	223606.72550000003	197959.51799999998	262844.192	231866.18769999998	187503.197
EVIDLLKPDQVEGIQK	5	Pat_105_4.64978.64978.3	ENSG00000126777|KTN1, ENSG00000126777|+|chr14:g.56106685:ACGTGAT>A',, ENSG00000126777|+|chr14:g.56125284:ATTGT>A',, ENSG00000126777|+|chr14:g.56139363:A>G',, ENSG00000126777|+|chr14:g.56078848:T>A',, ENSG00000126777|+|chr14:g.56106684:A>C',, ENSG00000126777|+|chr14:g.56106684:A>C']	ENSG00000126777	1	HGNC:6467	317210.588	212881.822	352641.705	300088.75200000004	229964.357	330796.913
SSPVVIDASTAIDAPSNLR	4	Pat_105_3.52264.52264.3	ENSG00000115414|FN1, ENSG00000115414|-|chr2:g.216257711:C>T',, ENSG00000115414|-|chr2:g.216271134:C>T',, ENSG00000115414|-|chr2:g.216226799:A>G',, ENSG00000115414|-|chr2:g.216240008:T>C',, ENSG00000115414|-|chr2:g.216240420:T>C',, ENSG00000115414|-|chr2:g.216270961:T>C',, ENSG00000115414|-|chr2:g.216270993:T>C',, ENSG00000115414|-|chr2:g.216226780:C>T',, ENSG00000115414|-|chr2:g.216256459:G>A',, …	ENSG00000115414	1	HGNC:3778	214157.149	150898.898	179243.013	207295.311	150009.50400000002	168450.049
LQLEAVNITDLSENR	4	Pat_105_4.56152.56152.3	ENSG00000136689|IL1RN	ENSG00000136689	1	HGNC:6000	109907.904	257637.82600000003	96584.346	116775.27600000001	257941.377	94480.88399999999
EDTESLEIFQNEVAR	16	Pat_105_2.52190.52190.3	ENSG00000023318|ERP44, ENSG00000023318|-|chr9:g.102784481:C>G']	ENSG00000023318	1	HGNC:18311	343133.8693000001	269437.02690000006	428243.6755	372763.0744	266202.01600000006	414205.4353
GEVQFGSWFDHIK	1	Pat_105_6.55075.55075.3	ENSG00000088002|SULT2B1, ENSG00000088002|+|chr19:g.49090670:G>T',, ENSG00000088002|+|chr19:g.49090670:G>T']	ENSG00000088002	1	HGNC:11459	61046.414000000004	94938.98	33677.812000000005	62381.02	106327.47	29146.64
DGPNALTPPPTTPEWIK	1	Pat_105_5.56362.56362.3	ENSG00000163399|ATP1A1, ENSG00000163399|+|chr1:g.116930017:TG>T',, ENSG00000163399|+|chr1:g.116942154:A>G',, ENSG00000163399|+|chr1:g.116944177:A>T',, ENSG00000163399|+|chr1:g.116932133:G>T',, ENSG00000163399|+|chr1:g.116930037:T>G',, ENSG00000163399|+|chr1:g.116930037:T>G']	ENSG00000163399	1	HGNC:799	129759.41	106499.55	101590.89	116659.79	118388.89	95160.086
GVNIGGAGSYIYEKPLAEGPQVTGPIEVPAAR	5	Pat_105_6.61056.61056.4	ENSG00000182809|CRIP2	ENSG00000182809	1	HGNC:2361	104026.136	107457.537	128110.791	99820.998	111687.421	119423.606
GAGTGGLGLAVEGPSEAK	8	Pat_105_3.47732.47732.3	ENSG00000196924|FLNA, ENSG00000196924|-|chrX:g.153581155:C>T',, ENSG00000196924|-|chrX:g.153590917:G>C',, ENSG00000196924|-|chrX:g.153590917:G>C']	ENSG00000196924	1	HGNC:3754	434421.38200000004	1362704.2820000004	1575510.5660000003	402506.044	1509468.006	1455071.362
DLDEDELLGNLSETELK	1	Pat_105_2.65414.65414.3	ENSG00000138594|TMOD3, ENSG00000138594|+|chr15:g.52155089:T>A',, ENSG00000138594|+|chr15:g.52155092:C>A',, ENSG00000138594|+|chr15:g.52155092:C>A']	ENSG00000138594	1	HGNC:11873	5117.0684	6038.9688	6626.092	6805.684	7167.294	8315.982
TGEEVGFVVDAK	4	Pat_105_3.48052.48052.3	ENSG00000136068|FLNB, ENSG00000136068|+|chr3:g.58138487:GT>G',, ENSG00000136068|+|chr3:g.58134543:G>A',, ENSG00000136068|+|chr3:g.58062899:C>G',, ENSG00000136068|+|chr3:g.58121746:A>G',, ENSG00000136068|+|chr3:g.58089697:G>T',, ENSG00000136068|+|chr3:g.58095423:G>T',, ENSG00000136068|+|chr3:g.58095424:A>T',, ENSG00000136068|+|chr3:g.58127630:G>T',, ENSG00000136068|+|chr3:g.58128446:A>G',, ENSG000…	ENSG00000136068	1	HGNC:3755	448572.25700000004	260139.554	446774.226	420004.01399999997	249449.636	416151.843
YPASTVQILGAEK	3	Pat_105_5.51165.51165.3	ENSG00000101361|NOP56, ENSG00000101361|+|chr20:g.2638579:T>C',, ENSG00000101361|+|chr20:g.2638882:T>C',, ENSG00000101361|+|chr20:g.2635406:C>T',, ENSG00000101361|+|chr20:g.2635212:A>G',, ENSG00000101361|+|chr20:g.2637178:G>T',, ENSG00000101361|+|chr20:g.2638656:A>G',, ENSG00000101361|+|chr20:g.2637836:A>T',, ENSG00000101361|+|chr20:g.2637836:A>T']	ENSG00000101361	1	HGNC:15911	457247.04	207758.69	189831.053	402011.38	220668.701	168856.67700000003
SSAIGIENIQEVQEK	1	Pat_105_3.48851.48851.3	ENSG00000076864|RAP1GAP, ENSG00000076864|-|chr1:g.21926096:G>A',, ENSG00000076864|-|chr1:g.21935412:T>G',, ENSG00000076864|-|chr1:g.21935412:T>G']	ENSG00000076864	1	HGNC:9858	16715.303	18197.285	32731.75	16493.117	18648.209	30885.674
EGGLGPLNIPLLADVTR	6	Pat_105_6.65998.65998.3	ENSG00000167815|PRDX2, ENSG00000167815|-|chr19:g.12911841:A>C',, ENSG00000167815|-|chr19:g.12910769:G>A']	ENSG00000167815	1	HGNC:9353	1119678.955	675967.594	1125992.351	1080191.08	708284.081	1016880.3609999999
VALSPAGVQNLVK	8	Pat_105_7.53747.53747.3	ENSG00000112992|NNT, ENSG00000112992|+|chr5:g.43644904:A>C',, ENSG00000112992|+|chr5:g.43644761:C>G',, ENSG00000112992|+|chr5:g.43613166:A>T',, ENSG00000112992|+|chr5:g.43609341:C>A',, ENSG00000112992|+|chr5:g.43653180:G>C',, ENSG00000112992|+|chr5:g.43653180:G>C']	ENSG00000112992	1	HGNC:7863	1623555.946	1008275.9099999999	11855407.951	1611290.179	1129484.537	10543211.204
GDARPAEIDSLWEISK	1	Pat_105_4.51968.51968.3	ENSG00000167792|NDUFV1, ENSG00000167792|+|chr11:g.67376042:C>T',, ENSG00000167792|+|chr11:g.67376042:C>T']	ENSG00000167792	1	HGNC:7716	69643.664	49695.434	344704.1	66867.984	52710.15	302306.62
NVGQFSGFPFEK	9	Pat_105_7.55073.55073.2	ENSG00000124795|DEK, ENSG00000124795|-|chr6:g.18250000:C>T',, ENSG00000124795|-|chr6:g.18264110:C>T',, ENSG00000124795|-|chr6:g.18258238:C>A',, ENSG00000124795|-|chr6:g.18258238:C>A']	ENSG00000124795	1	HGNC:2768	796423.8360000001	309126.7945	310853.943	836192.621	306349.25100000005	287566.24700000003
TEPEEVSIEDSAQSDLK	1	Pat_105_1.47200.47200.3	ENSG00000163565|IFI16, ENSG00000163565|+|chr1:g.159015211:C>T',, ENSG00000163565|+|chr1:g.158984493:T>A',, ENSG00000163565|+|chr1:g.158988144:A>C',, ENSG00000163565|+|chr1:g.159024660:G>C',, ENSG00000163565|+|chr1:g.158988110:A>T',, ENSG00000163565|+|chr1:g.158985745:A>C',, ENSG00000163565|+|chr1:g.159002358:G>T',, ENSG00000163565|+|chr1:g.159021796:T>G',, ENSG00000163565|+|chr1:g.159021796:T>G']	ENSG00000163565	1	HGNC:5395	25190.877	63552.082	21560.683999999997	26154.096	69538.91	20679.04
ASLGSLEGEAEAEASSPK	2	Pat_105_3.49087.49087.3	ENSG00000124942|AHNAK, ENSG00000124942|-|chr11:g.62295776:T>G',, ENSG00000124942|-|chr11:g.62290365:T>C',, ENSG00000124942|-|chr11:g.62295549:C>T',, ENSG00000124942|-|chr11:g.62296271:G>A',, ENSG00000124942|-|chr11:g.62287549:C>T',, ENSG00000124942|-|chr11:g.62300583:C>T',, ENSG00000124942|-|chr11:g.62294188:T>G',, ENSG00000124942|-|chr11:g.62299055:T>C',, ENSG00000124942|-|chr11:g.62285441:A>G',…	ENSG00000124942	1	HGNC:347	65286.852999999996	70843.852	63929.537	65596.522	67906.97	70154.536
LTVADALEPVQFEDGQK	6	Pat_105_3.60899.60899.4	ENSG00000108946|PRKAR1A, ENSG00000108946|+|chr17:g.66526525:C>G',, ENSG00000108946|+|chr17:g.66547249:G>A',, ENSG00000108946|+|chr17:g.66511706:A>G',, ENSG00000108946|+|chr17:g.66511706:A>G']	ENSG00000108946	1	HGNC:9388	224394.7186	235477.76359999998	273842.4893	226868.32900000003	238418.941	269070.527
EESLVEELSPASEK	6	Pat_105_1.53446.53446.3	ENSG00000099968|BCL2L13, ENSG00000099968|+|chr22:g.18209836:C>T',, ENSG00000099968|+|chr22:g.18138527:A>T',, ENSG00000099968|+|chr22:g.18209579:C>T',, ENSG00000099968|+|chr22:g.18209579:C>T']	ENSG00000099968	1	HGNC:17164	94496.07850000002	112345.88500000001	160787.665	117209.3925	108408.7885	167520.989
AEQINQAAGEASAVLAK	2	Pat_105_5.53637.53637.3	ENSG00000165283|STOML2, ENSG00000165283|-|chr9:g.35103082:G>A',, ENSG00000165283|-|chr9:g.35103082:G>A']	ENSG00000165283	1	HGNC:14559	662269.19	700370.21	905483.5160000001	640896.7339999999	694708.805	886578.29
GSVAGGAVYLVYDQELLGPSDK	5	Pat_105_5.61823.61823.3	ENSG00000174917|C19orf70	ENSG00000174917	1	HGNC:33702	140606.622	58423.9236	190770.55200000003	132273.283	61470.881	176805.162
WNTDNTLGTEIAIEDQICQGLK	3	Pat_105_4.64513.64513.4	ENSG00000165637|VDAC2, ENSG00000165637|+|chr10:g.76972002:C>T',, ENSG00000165637|+|chr10:g.76971990:A>G',, ENSG00000165637|+|chr10:g.76982065:G>A',, ENSG00000165637|+|chr10:g.76982065:G>A']	ENSG00000165637	1	HGNC:12672	163159.318	128144.092	361890.95	166956.398	137467.746	354274.01
EATGVLLSIDGEDGIVR	2	Pat_105_2.62427.62427.3	ENSG00000196235|SUPT5H, ENSG00000196235|+|chr19:g.39964752:C>T',, ENSG00000196235|+|chr19:g.39963862:G>A',, ENSG00000196235|+|chr19:g.39955678:G>A',, ENSG00000196235|+|chr19:g.39955678:G>A']	ENSG00000196235	1	HGNC:11469	12932.2502	14000.456	17306.5274	14790.499	12549.416000000001	14041.0543
IAVEPVNPSELPK	5	Pat_105_4.52560.52560.3	ENSG00000108883|EFTUD2, ENSG00000108883|-|chr17:g.42929085:C>T',, ENSG00000108883|-|chr17:g.42953468:C>A',, ENSG00000108883|-|chr17:g.42953362:G>T',, ENSG00000108883|-|chr17:g.42929089:G>A',, ENSG00000108883|-|chr17:g.42929089:G>A']	ENSG00000108883	1	HGNC:30858	485391.96300000005	285615.19	362994.638	465067.377	295351.11799999996	323344.38
GFSLDEATNLNGGLLR	3	Pat_105_5.58171.58171.3	ENSG00000055957|ITIH1, ENSG00000055957|+|chr3:g.52816016:T>A',, ENSG00000055957|+|chr3:g.52823750:G>T',, ENSG00000055957|+|chr3:g.52820981:A>T',, ENSG00000055957|+|chr3:g.52821011:A>G',, ENSG00000055957|+|chr3:g.52825800:G>T',, ENSG00000055957|+|chr3:g.52816234:T>A',, ENSG00000055957|+|chr3:g.52825835:G>A',, ENSG00000055957|+|chr3:g.52819174:G>C',, ENSG00000055957|+|chr3:g.52819174:G>C']	ENSG00000055957	1	HGNC:6166	88571.36600000001	86916.922	84293.596	82938.991	85716.599	82020.944
YVLEPEISFTSDNSFAK	4	Pat_105_5.60723.60723.3	ENSG00000136731|UGGT1, ENSG00000136731|+|chr2:g.128880792:T>G',, ENSG00000136731|+|chr2:g.128931418:G>A',, ENSG00000136731|+|chr2:g.128917262:G>T',, ENSG00000136731|+|chr2:g.128936060:G>T',, ENSG00000136731|+|chr2:g.128934434:G>A',, ENSG00000136731|+|chr2:g.128934434:G>A']	ENSG00000136731	1	HGNC:15663	448134.44999999995	271882.917	702868.525	434212.67500000005	276452.977	688550.87
EVQDLAFLDVVSK	1	Pat_105_4.63386.63386.3	ENSG00000138698|RAP1GDS1	ENSG00000138698	1	HGNC:9859	28324.517999999996	31248.016	31204.29	29386.951	32914.098	25824.77
GPGLGSTQGQTIALPAQGLIEFR	5	Pat_105_6.61598.61598.3	ENSG00000185129|PURA, ENSG00000185129|+|chr5:g.139494548:A>G']	ENSG00000185129	1	HGNC:9701	801510.1070000001	590251.595	857805.4650000001	779114.1510000001	612843.896	761324.647
ELFDDPSYVNVQNLDK	1	Pat_105_3.56365.56365.3	ENSG00000160691|SHC1, ENSG00000160691|-|chr1:g.154942878:A>G',, ENSG00000160691|-|chr1:g.154942878:A>G']	ENSG00000160691	1	HGNC:10840	81737.23	39608.305	64026.715	83113.375	42438.69	65875.05
TTDIPLEGYLLSPIQR	1	Pat_105_5.64193.64193.3	ENSG00000124126|PREX1, ENSG00000124126|-|chr20:g.47364386:G>T',, ENSG00000124126|-|chr20:g.47246077:C>G',, ENSG00000124126|-|chr20:g.47267485:T>A',, ENSG00000124126|-|chr20:g.47268116:G>A',, ENSG00000124126|-|chr20:g.47259003:C>T',, ENSG00000124126|-|chr20:g.47262581:A>G',, ENSG00000124126|-|chr20:g.47305322:G>A',, ENSG00000124126|-|chr20:g.47364362:G>A',, ENSG00000124126|-|chr20:g.47248961:G>A',…	ENSG00000124126	1	HGNC:32594	12694.434	26995.47	10008.438	11829.107	26150.725	11692.069
IYADTFGDINYQEFAK	2	Pat_105_4.57521.57521.3	ENSG00000108883|EFTUD2, ENSG00000108883|-|chr17:g.42929085:C>T',, ENSG00000108883|-|chr17:g.42953468:C>A',, ENSG00000108883|-|chr17:g.42953362:G>T',, ENSG00000108883|-|chr17:g.42929089:G>A',, ENSG00000108883|-|chr17:g.42929089:G>A']	ENSG00000108883	1	HGNC:30858	90198.609	49823.221000000005	58021.887	92851.289	50692.752	52544.164000000004
TVLQIDDNVTSAVEGINR	2	Pat_105_3.57222.57222.3	ENSG00000025772|TOMM34, ENSG00000025772|-|chr20:g.43585049:C>G']	ENSG00000025772	1	HGNC:15746	94457.744	67748.58	98700.555	103026.13200000001	65003.406	83825.02
SINPDEAVAYGAAVQAAILSGDK	12	Pat_105_5.67699.67699.4	ENSG00000109971|HSPA8, ENSG00000109971|-|chr11:g.122929130:C>G',, ENSG00000109971|-|chr11:g.122931481:T>A',, ENSG00000109971|-|chr11:g.122929484:C>T',, ENSG00000109971|-|chr11:g.122929484:C>T']	ENSG00000109971	1	HGNC:5241	12488547.2	9918304.29	6258762.620000001	11467296.8	10288767.43	5857122.186999999
LATGSDDNCAAFFEGPPFK	13	Pat_105_6.58670.58670.3	ENSG00000071127|WDR1	ENSG00000071127	1	HGNC:12754	702487.7320000001	880218.909	1123339.1090000002	691466.628	886859.439	1046107.4859999999
LFGYEPTIYYPK	11	Pat_105_7.60702.60702.3	ENSG00000163382|NAXE, ENSG00000163382|+|chr1:g.156562239:T>G',, ENSG00000163382|+|chr1:g.156561610:G>T',, ENSG00000163382|+|chr1:g.156561610:G>T']	ENSG00000163382	1	HGNC:18453	789961.3289999999	293098.4176	543953.801	782500.606	299764.37799999997	514248.20499999996
TYTVGCEECTVFPCLSIPCK	1	Pat_105_6.58878.58878.3	ENSG00000102265|TIMP1	ENSG00000102265	1	HGNC:11820	18289.51	9119.628	10091.886	17528.275	8934.471	12500.943000000001
LTGADGTPPGFLLK	9	Pat_105_7.60846.60846.2	ENSG00000108528|SLC25A11	ENSG00000108528	1	HGNC:10981	316856.33999999997	264137.95499999996	453190.264	313283.06399999995	256229.563	421037.453
EVSDGIIAPGYEEEALTILSK	4	Pat_105_4.65334.65334.4	ENSG00000138363|ATIC, ENSG00000138363|+|chr2:g.216213943:T>G',, ENSG00000138363|+|chr2:g.216190020:C>G',, ENSG00000138363|+|chr2:g.216199695:G>T',, ENSG00000138363|+|chr2:g.216199695:G>T']	ENSG00000138363	1	HGNC:794	474032.875	267843.092	371930.97	466965.00600000005	274695.35	358550.405
INEAIVAVQAIIADPK	3	Pat_105_7.69889.69889.4	ENSG00000087302|RTRAF, ENSG00000087302|+|chr14:g.52471230:G>A']	ENSG00000087302	1	HGNC:23169	171531.91	102583.34	138004.11599999998	166748.3	104473.57699999999	135242.96
QASPSIVIALAGNK	1	Pat_105_7.54211.54211.2	ENSG00000111540|RAB5B, ENSG00000111540|+|chr12:g.56380793:A>C',, ENSG00000111540|+|chr12:g.56380793:A>C']	ENSG00000111540	1	HGNC:9784	32834.395	20193.883	34487.582	32667.21	19915.92	37212.258
DNWISVDSVTSEIK	1	Pat_105_4.55250.55250.3	ENSG00000046604|DSG2, ENSG00000046604|+|chr18:g.29118899:G>A',, ENSG00000046604|+|chr18:g.29104714:A>G']	ENSG00000046604	1	HGNC:3049	74986.44	31331.463	37087.83	78189.484	34300.016	31018.426
VDIDAPDVEVHDPDWHLK	4	Pat_105_3.62384.62384.3	ENSG00000124942|AHNAK, ENSG00000124942|-|chr11:g.62295776:T>G',, ENSG00000124942|-|chr11:g.62290365:T>C',, ENSG00000124942|-|chr11:g.62295549:C>T',, ENSG00000124942|-|chr11:g.62296271:G>A',, ENSG00000124942|-|chr11:g.62287549:C>T',, ENSG00000124942|-|chr11:g.62300583:C>T',, ENSG00000124942|-|chr11:g.62294188:T>G',, ENSG00000124942|-|chr11:g.62299055:T>C',, ENSG00000124942|-|chr11:g.62285441:A>G',…	ENSG00000124942	1	HGNC:347	113100.543	172001.857	203981.479	105897.45899999999	174867.378	197160.125
DAGEGLLAVQITDQEGKPK	3	Pat_105_5.52881.52881.4	ENSG00000136068|FLNB, ENSG00000136068|+|chr3:g.58138487:GT>G',, ENSG00000136068|+|chr3:g.58134543:G>A',, ENSG00000136068|+|chr3:g.58062899:C>G',, ENSG00000136068|+|chr3:g.58121746:A>G',, ENSG00000136068|+|chr3:g.58089697:G>T',, ENSG00000136068|+|chr3:g.58095423:G>T',, ENSG00000136068|+|chr3:g.58095424:A>T',, ENSG00000136068|+|chr3:g.58127630:G>T',, ENSG00000136068|+|chr3:g.58128446:A>G',, ENSG000…	ENSG00000136068	1	HGNC:3755	627921.3200000001	353853.848	660275.6799999999	579588.203	356696.85199999996	611285.745
SVIDPVPAPVGDSHVDGAAK	2	Pat_105_4.45738.45738.3	ENSG00000180370|PAK2, ENSG00000180370|+|chr3:g.196509669:A>G']	ENSG00000180370	1	HGNC:8591	36950.963	26955.514	44878.331999999995	41370.156	29739.752	46550.72499999999
DYPDFSPSVDAEAIQK	4	Pat_105_4.49467.49467.3	ENSG00000138772|ANXA3	ENSG00000138772	1	HGNC:541	586441.497	324493.902	1181864.82	528556.555	339097.37899999996	1159829.57
NNQLVAGYLQGPNVNLEEK	4	Pat_105_5.54822.54822.3	ENSG00000136689|IL1RN	ENSG00000136689	1	HGNC:6000	1779927.15	2256199.47	335588.914	1705169.6999999997	2132825.1900000004	325532.489
TGSNISGASSDISLDEQYK	1	Pat_105_3.44316.44316.3	ENSG00000110048|OSBP, ENSG00000110048|-|chr11:g.59344474:G>C',, ENSG00000110048|-|chr11:g.59361095:G>A',, ENSG00000110048|-|chr11:g.59344057:A>C',, ENSG00000110048|-|chr11:g.59368789:T>C',, ENSG00000110048|-|chr11:g.59361137:G>A']	ENSG00000110048	1	HGNC:8503	32950.1	16816.166	21560.107000000004	33759.215	16765.871	25295.486
SLLGDSAPTLHLNK	2	Pat_105_7.47331.47331.3	ENSG00000173744|AGFG1, ENSG00000173744|+|chr2:g.228388557:C>A',, ENSG00000173744|+|chr2:g.228398396:A>G',, ENSG00000173744|+|chr2:g.228398396:A>G']	ENSG00000173744	1	HGNC:5175	450898.15	301956.36	306593.55799999996	418521.52	316262.63	304469.39300000004
VQLNVFDEQGEEDSYDLK	1	Pat_105_3.56533.56533.3	ENSG00000131504|DIAPH1, ENSG00000131504|-|chr5:g.140896489:C>A',, ENSG00000131504|-|chr5:g.140896489:C>A']	ENSG00000131504	1	HGNC:2876	85550.16	70488.05	79004.44	85412.96	69624.766	83950.91
IAPLEEGTLPFNLAEAQR	7	Pat_105_5.64863.64863.3	ENSG00000004864|SLC25A13, ENSG00000004864|-|chr7:g.95820501:G>A',, ENSG00000004864|-|chr7:g.95761156:G>A',, ENSG00000004864|-|chr7:g.95820484:C>T',, ENSG00000004864|-|chr7:g.95820484:C>T']	ENSG00000004864	1	HGNC:10983	93188.0054	88171.8026	138877.274	102628.5295	96231.8342	148537.67099999997
IYELAAGGTAVGTGLNTR	4	Pat_105_6.49301.49301.3	ENSG00000091483|FH, ENSG00000091483|-|chr1:g.241680615:G>T']	ENSG00000091483	1	HGNC:3700	229571.674	227277.943	311793.15099999995	241973.996	241902.652	287859.80100000004
TDEFQLHTNVNDGTEFGGSIYQK	11	Pat_105_3.50427.50427.4	ENSG00000213585|VDAC1	ENSG00000213585	1	HGNC:12669	577024.823	379569.26300000004	1014802.6410000001	573447.825	387819.72799999994	977660.784
GVSFTFGADVVSK	5	Pat_105_7.52789.52789.3	ENSG00000213639|PPP1CB	ENSG00000213639	1	HGNC:9282	202708.508	172157.325	263930.578	198356.39899999998	177630.056	231751.96600000001
DQFGFINYEVGDSK	1	Pat_105_4.52066.52066.3	ENSG00000009307|CSDE1, ENSG00000009307|-|chr1:g.115280630:A>T',, ENSG00000009307|-|chr1:g.115280175:C>T',, ENSG00000009307|-|chr1:g.115280175:C>T']	ENSG00000009307	1	HGNC:29905	154483.53	157139.17	98963.836	164040.95	160209.8	97939.34
IFINNEWHDSVSGK	4	Pat_105_5.49341.49341.3	ENSG00000165092|ALDH1A1, ENSG00000165092|-|chr9:g.75540464:ACTGTGT>A',, ENSG00000165092|-|chr9:g.75524651:T>A']	ENSG00000165092	1	HGNC:402	618705.3139999999	471181.22500000003	1469546.79	602842.166	494759.99999999994	1356125.14
IEEGVPQFLVLISSGK	4	Pat_105_7.69723.69723.3	ENSG00000163359|COL6A3, ENSG00000163359|-|chr2:g.238249544:GA>G',, ENSG00000163359|-|chr2:g.238275518:AC>A',, ENSG00000163359|-|chr2:g.238280477:G>A',, ENSG00000163359|-|chr2:g.238283189:G>A',, ENSG00000163359|-|chr2:g.238296320:C>T',, ENSG00000163359|-|chr2:g.238253406:C>T',, ENSG00000163359|-|chr2:g.238247734:C>G',, ENSG00000163359|-|chr2:g.238283510:C>T',, ENSG00000163359|-|chr2:g.238280852:G>…	ENSG00000163359	1	HGNC:2213	643212.3570000001	3264781.9400000004	1773509.2169999997	651228.272	3564966.237	1616572.1770000001
SELIQLVAVTQK	3	Pat_105_7.60135.60135.2	ENSG00000182473|EXOC7, ENSG00000182473|-|chr17:g.74085302:A>G',, ENSG00000182473|-|chr17:g.74094053:C>T',, ENSG00000182473|-|chr17:g.74082194:C>A',, ENSG00000182473|-|chr17:g.74082194:C>A']	ENSG00000182473	1	HGNC:23214	251842.16700000002	166428.56	210471.549	249704.435	183516.038	176982.637
NEGEDGLEVLSFEFQK	4	Pat_105_3.65022.65022.3	ENSG00000105726|ATP13A1, ENSG00000105726|-|chr19:g.19756694:T>C',, ENSG00000105726|-|chr19:g.19770539:G>A',, ENSG00000105726|-|chr19:g.19760744:G>A',, ENSG00000105726|-|chr19:g.19774460:C>T']	ENSG00000105726	1	HGNC:24215	290539.114	185755.422	212119.016	318122.04000000004	180866.39500000002	212196.36099999998
FDLGLEDVLIPHVDAGK	1	Pat_105_5.68748.68748.3	ENSG00000198162|MAN1A2, ENSG00000198162|+|chr1:g.117948194:CTA>C',, ENSG00000198162|+|chr1:g.118035849:C>G']	ENSG00000198162	1	HGNC:6822	133703.84	76129.67	145353.44	137986.28	77611.31	142541.17
LLGPNASPDGLIPWTR	2	Pat_105_7.64126.64126.3	ENSG00000115415|STAT1, ENSG00000115415|-|chr2:g.191862645:C>T',, ENSG00000115415|-|chr2:g.191849095:G>A',, ENSG00000115415|-|chr2:g.191847121:C>G',, ENSG00000115415|-|chr2:g.191847121:C>G']	ENSG00000115415	1	HGNC:11362	28747.328	23944.3462	21334.337199999998	27406.712199999998	19944.0596	19631.65183
DGVFLYFEDNAGVIVNNK	1	Pat_105_5.66879.66879.3	ENSG00000125691|RPL23, ENSG00000125691|-|chr17:g.37006610:C>A',, ENSG00000125691|-|chr17:g.37006622:C>A',, ENSG00000125691|-|chr17:g.37006622:C>A']	ENSG00000125691	1	HGNC:10316	126045.59	89935.69	114583.78	129175.12	82284.84	109133.51
DASDDLDDLNFFNQK	4	Pat_105_3.58486.58486.2	ENSG00000125977|EIF2S2, ENSG00000125977|-|chr20:g.32693188:T>C']	ENSG00000125977	1	HGNC:3266	160818.92830000003	112935.79350000001	177720.214	179676.14930000002	114001.2654	167063.0854
VGAIPANALDDGQWSQGLISAAR	3	Pat_105_6.59468.59468.3	ENSG00000137076|TLN1, ENSG00000137076|-|chr9:g.35711320:CAGA>C',, ENSG00000137076|-|chr9:g.35722121:C>G',, ENSG00000137076|-|chr9:g.35724314:C>T',, ENSG00000137076|-|chr9:g.35717768:G>C',, ENSG00000137076|-|chr9:g.35718843:T>C',, ENSG00000137076|-|chr9:g.35719602:T>C',, ENSG00000137076|-|chr9:g.35719602:T>C']	ENSG00000137076	1	HGNC:11845	106178.101	78736.18000000001	351358.048	98371.869	79221.707	343788.573
GQDGSPQIENIQPFSAK	1	Pat_105_4.48025.48025.3	ENSG00000166888|STAT6, ENSG00000166888|-|chr12:g.57498350:C>T',, ENSG00000166888|-|chr12:g.57498350:C>T']	ENSG00000166888	1	HGNC:11368	57182.12	60541.66	80163.695	57561.246	57632.637	72432.555
DLLADPQDVGLLLPK	100	Pat_105_5.70070.70070.3	ENSG00000182333|LIPF, ENSG00000182333|+|chr10:g.90428327:T>C',, ENSG00000182333|+|chr10:g.90429652:A>G',, ENSG00000182333|+|chr10:g.90433345:T>A',, ENSG00000182333|+|chr10:g.90433345:T>A']	ENSG00000182333	1	HGNC:6622	7237570.511299999	8423855.434740001	122397400.34499997	7553697.433339997	9115146.9724	110733504.50390002
LAQDFLDSQNLSAYNTR	4	Pat_105_5.54884.54884.3	ENSG00000254986|DPP3, ENSG00000254986|+|chr11:g.66272110:G>A',, ENSG00000254986|+|chr11:g.66272207:C>A',, ENSG00000254986|+|chr11:g.66252662:G>A',, ENSG00000254986|+|chr11:g.66252662:G>A']	ENSG00000254986	1	HGNC:3008	674408.712	889879.092	581404.36	664499.0989999999	913588.056	525925.54
NENTFLDLTVQQIEHLNK	6	Pat_105_5.66510.66510.3	ENSG00000169764|UGP2, ENSG00000169764|+|chr2:g.64084981:G>A',, ENSG00000169764|+|chr2:g.64084981:G>A']	ENSG00000169764	1	HGNC:12527	578340.3840000001	514334.75	896635.07	564534.688	498649.04800000007	850635.458
DITPLQVVLPNTALHLK	2	Pat_105_7.69165.69165.4	ENSG00000013364|MVP, ENSG00000013364|+|chr16:g.29847067:C>T',, ENSG00000013364|+|chr16:g.29842218:C>T',, ENSG00000013364|+|chr16:g.29842218:C>T']	ENSG00000013364	1	HGNC:7531	445606.45	330604.864	325756.934	400046.20999999996	352680.55	306350.77
ESVLTATSILNNPIVK	1	Pat_105_7.67269.67269.3	ENSG00000162664|ZNF326, ENSG00000162664|+|chr1:g.90475803:C>G',, ENSG00000162664|+|chr1:g.90473212:G>A',, ENSG00000162664|+|chr1:g.90473212:G>A']	ENSG00000162664	1	HGNC:14104	533812	308822.44	440755.66	536467.06	313638	375428.25
GYFNEELSEILSDPSDDTK	2	Pat_105_3.65926.65926.3	ENSG00000096696|DSP, ENSG00000096696|+|chr6:g.7578715:C>T',, ENSG00000096696|+|chr6:g.7580958:A>G',, ENSG00000096696|+|chr6:g.7581636:G>A',, ENSG00000096696|+|chr6:g.7580990:G>A',, ENSG00000096696|+|chr6:g.7585977:G>A',, ENSG00000096696|+|chr6:g.7585981:C>T',, ENSG00000096696|+|chr6:g.7580078:A>G']	ENSG00000096696	1	HGNC:3052	97784.67700000001	187804.61	95915.561	100755.253	205505.71	89617.68400000001
EILVGDVGVTITDPFK	2	Pat_105_5.67583.67583.3	ENSG00000125868|DSTN, ENSG00000125868|+|chr20:g.17587726:C>T',, ENSG00000125868|+|chr20:g.17587726:C>T']	ENSG00000125868	1	HGNC:15750	35704.83	34757.247	28056.803	38450.619000000006	34772.131	29286.674
VFTSSTISGGYAEYALAADHTVYK	2	Pat_105_6.54417.54417.3	ENSG00000116791|CRYZ, ENSG00000116791|-|chr1:g.75172044:G>A',, ENSG00000116791|-|chr1:g.75172044:G>A']	ENSG00000116791	1	HGNC:2419	52732.92999999999	55419.699	58908.551	54031.805	59967.578	56598.566000000006
IVPGQFLAVDPK	10	Pat_105_7.64035.64035.3	ENSG00000189091|SF3B3, ENSG00000189091|+|chr16:g.70566431:CACTT>C',, ENSG00000189091|+|chr16:g.70595563:A>G']	ENSG00000189091	1	HGNC:10770	675612.552	338575.686	539823.945	628588.397	335265.83400000003	490868.102
SILPQAALEEIHK	1	Pat_105_5.55965.55965.3	ENSG00000162496|DHRS3	ENSG00000162496	1	HGNC:17693	50829.335999999996	29057.705	26180.85	42465.45	34851.676	23047.244
GEVPCTVTSASPLEEATLSELK	11	Pat_105_3.61999.61999.4	ENSG00000241837|ATP5PO, ENSG00000241837|-|chr21:g.35281496:T>C']	ENSG00000241837	1	HGNC:850	756622.2420000001	505465.971	1132457.825	735210.143	536818.584	1059540.8320000002
DIQDSLTVSNEVQTAK	2	Pat_105_4.45678.45678.3	ENSG00000198898|CAPZA2, ENSG00000198898|+|chr7:g.116550291:G>A',, ENSG00000198898|+|chr7:g.116557857:G>T',, ENSG00000198898|+|chr7:g.116546321:A>G']	ENSG00000198898	1	HGNC:1490	246362.68	299142.78800000006	348884.846	232238.986	319753.365	318260.845
IYEDHDATQQLQGFYSQVAK	3	Pat_105_5.53883.53883.3	ENSG00000055957|ITIH1, ENSG00000055957|+|chr3:g.52816016:T>A',, ENSG00000055957|+|chr3:g.52823750:G>T',, ENSG00000055957|+|chr3:g.52820981:A>T',, ENSG00000055957|+|chr3:g.52821011:A>G',, ENSG00000055957|+|chr3:g.52825800:G>T',, ENSG00000055957|+|chr3:g.52816234:T>A',, ENSG00000055957|+|chr3:g.52825835:G>A',, ENSG00000055957|+|chr3:g.52819174:G>C',, ENSG00000055957|+|chr3:g.52819174:G>C']	ENSG00000055957	1	HGNC:6166	242385.91000000003	620790.563	204523.353	241130.59399999998	623912.98	207478.988
DNHLLGTFDLTGIPPAPR	28	Pat_105_5.59770.59770.3	ENSG00000044574|HSPA5, ENSG00000044574|-|chr9:g.128001036:A>G']	ENSG00000044574	1	HGNC:5238	1641146.2848999999	912982.5566000002	1465911.6283	1690686.4770999998	936843.1974	1454372.2548000002
TVNELQNLTSAEVIVPR	2	Pat_105_4.55776.55776.3	ENSG00000073792|IGF2BP2, ENSG00000073792|-|chr3:g.185407146:G>A',, ENSG00000073792|-|chr3:g.185407146:G>A']	ENSG00000073792	1	HGNC:28867	113751.02	86394.89	74269.135	108316.785	81150.176	78740.31599999999
TISFDIPPQEILTK	13	Pat_105_6.62907.62907.3	ENSG00000148175|STOM, ENSG00000148175|-|chr9:g.124111549:C>T',, ENSG00000148175|-|chr9:g.124116909:G>A',, ENSG00000148175|-|chr9:g.124132444:G>A']	ENSG00000148175	1	HGNC:3383	715050.6969999999	633182.007	927911.272	710867.429	647361.7119999999	915461.829
GHAVNLLDVPVPVAR	2	Pat_105_6.51141.51141.3	ENSG00000087470|DNM1L, ENSG00000087470|+|chr12:g.32871673:T>C',, ENSG00000087470|+|chr12:g.32860302:G>A',, ENSG00000087470|+|chr12:g.32875455:G>A',, ENSG00000087470|+|chr12:g.32858796:A>C',, ENSG00000087470|+|chr12:g.32863888:T>G',, ENSG00000087470|+|chr12:g.32863888:T>G']	ENSG00000087470	1	HGNC:2973	221639.84	1028163.13	169814.764	202163.796	1076503.4	151405.637
QTIDNSQGAYQEAFDISK	2	Pat_105_4.46770.46770.3	ENSG00000134308|YWHAQ	ENSG00000134308	1	HGNC:12854	123083.054	118466.052	88605.515	123416.268	129150.34100000001	84700.233
KPFSIEDVEVAPPK	9	Pat_105_6.53071.53071.4	ENSG00000196616|ADH1B, ENSG00000196616|-|chr4:g.100232755:G>A']	ENSG00000196616	1	HGNC:250	2255813.058	2653756.2899999996	2549052.22	2180221.369	2794301.7449999996	2299708.943
IEAINQAIANEYEVR	2	Pat_105_4.51249.51249.3	ENSG00000119812|FAM98A, ENSG00000119812|-|chr2:g.33810246:T>C',, ENSG00000119812|-|chr2:g.33810258:C>T',, ENSG00000119812|-|chr2:g.33810258:C>T']	ENSG00000119812	1	HGNC:24520	95693.098	71017.51	116464.14600000001	113010.53	73747.658	118199
VLAQNSGFDLQETLVK	6	Pat_105_6.57531.57531.3	ENSG00000146731|CCT6A, ENSG00000146731|+|chr7:g.56130405:G>C',, ENSG00000146731|+|chr7:g.56130405:G>C']	ENSG00000146731	1	HGNC:1620	1953704.23	2861068.318	1496336.393	1806084.036	2881252.868	1329099.339
VQAQVIQETIVPK	3	Pat_105_5.53493.53493.3	ENSG00000099995|SF3A1	ENSG00000099995	1	HGNC:10765	331621.604	177150.876	184627.595	327725.94299999997	173133.76	160740.92200000002
VSVQLEASPAFLAVPVEK	6	Pat_105_7.67565.67565.3	ENSG00000175899|A2M, ENSG00000175899|-|chr12:g.9220349:CA>C',, ENSG00000175899|-|chr12:g.9266045:T>G',, ENSG00000175899|-|chr12:g.9243017:G>A',, ENSG00000175899|-|chr12:g.9225335:G>A',, ENSG00000175899|-|chr12:g.9262610:C>T',, ENSG00000175899|-|chr12:g.9268363:T>G',, ENSG00000175899|-|chr12:g.9251347:A>C',, ENSG00000175899|-|chr12:g.9259171:C>A',, ENSG00000175899|-|chr12:g.9229357:T>G',, ENSG0000…	ENSG00000175899	1	HGNC:7	810227.7449999999	675738.76	744775.12	805718.2699999999	684609.4400000001	710624.124
VEGTEPTTAFNLFVGNLNFNK	2	Pat_105_7.68862.68862.3	ENSG00000115053|NCL, ENSG00000115053|-|chr2:g.232326267:ATCGTCATCCTCATCATCT>A',, ENSG00000115053|-|chr2:g.232326384:GTCATCCTCC>G',, ENSG00000115053|-|chr2:g.232326414:A>C',, ENSG00000115053|-|chr2:g.232325475:T>C',, ENSG00000115053|-|chr2:g.232325476:C>A']	ENSG00000115053	1	HGNC:7667	1496859.8399999999	700208.97	608711.2	1512723.9	701111.55	581298.0499999999
TAPYVVTGSVDQTVK	3	Pat_105_5.46188.46188.3	ENSG00000007168|PAFAH1B1, ENSG00000007168|+|chr17:g.2579809:G>A']	ENSG00000007168	1	HGNC:8574	643999.7799999999	431606.02999999997	646399.617	635207.407	441086.397	631935.056
EGPYSISVLYGDEEVPR	15	Pat_105_2.55769.55769.3	ENSG00000196924|FLNA, ENSG00000196924|-|chrX:g.153581155:C>T',, ENSG00000196924|-|chrX:g.153590917:G>C',, ENSG00000196924|-|chrX:g.153590917:G>C']	ENSG00000196924	1	HGNC:3754	439141.33439999993	1443014.6535	1469684.949	459917.865	1574337.5890000002	1441656.2974999996
VDEFVTHNLSFDEINK	8	Pat_105_4.56064.56064.3	ENSG00000197894|ADH5, ENSG00000197894|-|chr4:g.99993574:C>G']	ENSG00000197894	1	HGNC:253	444788.15900000004	865099.974	678995.916	461378.48400000005	876174.115	683710.899
GEFYNEASNLQVAIR	3	Pat_105_4.48148.48148.3	ENSG00000167792|NDUFV1, ENSG00000167792|+|chr11:g.67376042:C>T',, ENSG00000167792|+|chr11:g.67376042:C>T']	ENSG00000167792	1	HGNC:7716	193501.969	259210.453	459003.41	169940.831	226964.021	432100.70999999996
IAYQLAVEAESEQK	5	Pat_105_3.53272.53272.3	ENSG00000184432|COPB2, ENSG00000184432|-|chr3:g.139094399:C>T',, ENSG00000184432|-|chr3:g.139092641:C>T',, ENSG00000184432|-|chr3:g.139092641:C>T']	ENSG00000184432	1	HGNC:2232	1093727.966	621554.805	779258.1000000001	1060846.31	653225.506	706554.08
FIGSPPGYVGHEEGGQLTK	1	Pat_105_5.47779.47779.3	ENSG00000162129|CLPB, ENSG00000162129|-|chr11:g.72004597:GC>G',, ENSG00000162129|-|chr11:g.72145254:C>T',, ENSG00000162129|-|chr11:g.72006545:C>T',, ENSG00000162129|-|chr11:g.72006545:C>T']	ENSG00000162129	1	HGNC:30664	49582.617	33503.383	65749.22	55173.375	32155.84	63262.91
LEAEDIALTATSQK	1	Pat_105_3.52204.52204.3	ENSG00000138964|PARVG, ENSG00000138964|+|chr22:g.44586502:C>T',, ENSG00000138964|+|chr22:g.44594552:T>G',, ENSG00000138964|+|chr22:g.44594552:T>G']	ENSG00000138964	1	HGNC:14654	51461.863	72220.07	38007.55	55830.41	71812.19	41178.62
AYAPGGPAYQPVVEAFGTDILHK	2	Pat_105_6.65057.65057.3	ENSG00000068120|COASY, ENSG00000068120|+|chr17:g.40715124:C>T',, ENSG00000068120|+|chr17:g.40714788:C>G',, ENSG00000068120|+|chr17:g.40714788:C>G']	ENSG00000068120	1	HGNC:29932	188576.5	142717.77	279820.726	206326.186	134370.724	267112.57
ISEGFELLNSGQSIR	1	Pat_105_5.56110.56110.3	ENSG00000196344|ADH7, ENSG00000196344|-|chr4:g.100340208:T>C',, ENSG00000196344|-|chr4:g.100340208:T>C']	ENSG00000196344	1	HGNC:256	12614.889	10670.311000000002	10037.264000000001	13215.649	11515.176000000001	9975.392
QDILDDSGYVSAYK	1	Pat_105_3.49702.49702.3	ENSG00000159713|TPPP3	ENSG00000159713	1	HGNC:24162	116153.5	48776.87	109154.5	119573.54	48386.312000000005	117280.9
LEGALGADTTEDGDEK	3	Pat_105_2.45156.45156.3	ENSG00000138119|MYOF, ENSG00000138119|-|chr10:g.95168639:T>G',, ENSG00000138119|-|chr10:g.95147609:G>A',, ENSG00000138119|-|chr10:g.95111455:T>A',, ENSG00000138119|-|chr10:g.95072940:G>A',, ENSG00000138119|-|chr10:g.95085678:G>A',, ENSG00000138119|-|chr10:g.95211838:C>A',, ENSG00000138119|-|chr10:g.95159187:C>T',, ENSG00000138119|-|chr10:g.95159187:C>T']	ENSG00000138119	1	HGNC:3656	255602.603	132767.59999999998	65615.947	275140.634	140393.452	71159.159
AGIAHLYGIAGSTNVTGDQVK	3	Pat_105_6.46666.46666.3	ENSG00000165140|FBP1	ENSG00000165140	1	HGNC:3606	527209.294	230321.602	288206.33499999996	480948.453	203249.43	261050.61599999998
AALSGANVLTLIEK	2	Pat_105_7.68142.68142.3	ENSG00000123384|LRP1, ENSG00000123384|+|chr12:g.57590888:CTG>C',, ENSG00000123384|+|chr12:g.57556270:G>T',, ENSG00000123384|+|chr12:g.57574259:A>G',, ENSG00000123384|+|chr12:g.57569841:G>A',, ENSG00000123384|+|chr12:g.57589661:G>T',, ENSG00000123384|+|chr12:g.57605559:G>A',, ENSG00000123384|+|chr12:g.57588411:G>A',, ENSG00000123384|+|chr12:g.57552226:C>A',, ENSG00000123384|+|chr12:g.57556220:G>A'…	ENSG00000123384	1	HGNC:6692	358452.66	349889.38	399346.26	353921	350953.12	365366.98
VHLDIQVGEHANDYAEIAAK	5	Pat_105_4.56417.56417.4	ENSG00000184840|TMED9	ENSG00000184840	1	HGNC:24878	109831.562	70818.6764	133119.095	107527.694	77736.582	134862.12999999998
QAWFIENEEQEYVQTVK	10	Pat_105_3.55891.55891.3	ENSG00000135046|ANXA1	ENSG00000135046	1	HGNC:533	734479.5599999999	3889792.1429999997	430776.4327	715636.328	3980381.104	430176.6174
ANLVLLSGANEGK	2	Pat_105_6.49276.49276.3	ENSG00000078618|NRDC	ENSG00000078618	1	HGNC:7995	109204.29	81038.18	85209.18	110439.78	75910.96	84415.9
VLFASQEIPASPFR	12	Pat_105_7.61684.61684.3	ENSG00000136068|FLNB, ENSG00000136068|+|chr3:g.58138487:GT>G',, ENSG00000136068|+|chr3:g.58134543:G>A',, ENSG00000136068|+|chr3:g.58062899:C>G',, ENSG00000136068|+|chr3:g.58121746:A>G',, ENSG00000136068|+|chr3:g.58089697:G>T',, ENSG00000136068|+|chr3:g.58095423:G>T',, ENSG00000136068|+|chr3:g.58095424:A>T',, ENSG00000136068|+|chr3:g.58127630:G>T',, ENSG00000136068|+|chr3:g.58128446:A>G',, ENSG000…	ENSG00000136068	1	HGNC:3755	485234.45700000005	328931.99100000004	420022.02300000004	462854.95700000005	331235.44999999995	404535.629
LGASVIGIDPVDENIK	2	Pat_105_4.58145.58145.3	ENSG00000132423|COQ3	ENSG00000132423	1	HGNC:18175	60214.16	38232.626	104063.416	64975.403	38281.638	100124.807
LASGVEGSDIPDDGK	2	Pat_105_2.45019.45019.3	ENSG00000172939|OXSR1	ENSG00000172939	1	HGNC:8508	65962.497	64498.397	54441.465	76746.64	62184.93	71382.74299999999
VTAQGPGLEPSGNIANK	9	Pat_105_5.44956.44956.3	ENSG00000196924|FLNA, ENSG00000196924|-|chrX:g.153581155:C>T',, ENSG00000196924|-|chrX:g.153590917:G>C',, ENSG00000196924|-|chrX:g.153590917:G>C']	ENSG00000196924	1	HGNC:3754	1820560.2769999998	4488840.135	3789984.9899999998	1813262.2939999998	4397450.945	3704888.834
LLQAQGVEVPSK	2	Pat_105_6.48481.48481.2	ENSG00000158417|EIF5B, ENSG00000158417|+|chr2:g.99977704:G>A',, ENSG00000158417|+|chr2:g.100007065:T>C',, ENSG00000158417|+|chr2:g.100015305:C>A',, ENSG00000158417|+|chr2:g.99988183:G>C',, ENSG00000158417|+|chr2:g.99976762:A>C']	ENSG00000158417	1	HGNC:30793	141389.967	116098.92	153000.08000000002	144475.52300000002	118503.025	144380.34
QTNLENLDQAFSVAER	4	Pat_105_3.52278.52278.3	ENSG00000178209|PLEC, ENSG00000178209|-|chr8:g.145008183:C>T',, ENSG00000178209|-|chr8:g.144995759:G>A',, ENSG00000178209|-|chr8:g.145016667:C>T',, ENSG00000178209|-|chr8:g.144994888:G>A',, ENSG00000178209|-|chr8:g.144996236:C>G',, ENSG00000178209|-|chr8:g.145010020:G>A',, ENSG00000178209|-|chr8:g.144996968:C>T',, ENSG00000178209|-|chr8:g.144990901:C>T',, ENSG00000178209|-|chr8:g.145001648:C>T',,…	ENSG00000178209	1	HGNC:9069	452493.66500000004	410219.242	370632.31	455332.87999999995	416970.94	367041.66
TIGGGDDSFTTFFCETGAGK	10	Pat_105_5.59935.59935.4	ENSG00000127824|TUBA4A, ENSG00000127824|-|chr2:g.220116396:G>A',, ENSG00000127824|-|chr2:g.220115080:T>G',, ENSG00000127824|-|chr2:g.220115080:T>G']	ENSG00000127824	1	HGNC:12407	817651.5229999999	1111123.8350000002	1706055.352	801177.179	1150542.187	1609686.586
IEEVPELPLVVEDK	17	Pat_105_3.66508.66508.3	ENSG00000174444|RPL4	ENSG00000174444	1	HGNC:10353	946868.1718	839190.127	756845.2556	930761.3023999999	869311.3079999998	735715.6738999999
GAQAAIVVYDITNQETFAR	5	Pat_105_5.60301.60301.3	ENSG00000111540|RAB5B, ENSG00000111540|+|chr12:g.56380793:A>C',, ENSG00000111540|+|chr12:g.56380793:A>C']	ENSG00000111540	1	HGNC:9784	99082.075	91951.91100000001	113494.94200000001	100938.883	97863.519	114477.88799999999
QQEAALELEELK	7	Pat_105_2.53071.53071.3	ENSG00000122786|CALD1, ENSG00000122786|+|chr7:g.134650070:G>A',, ENSG00000122786|+|chr7:g.134618000:C>G',, ENSG00000122786|+|chr7:g.134613569:C>T',, ENSG00000122786|+|chr7:g.134632261:G>A',, ENSG00000122786|+|chr7:g.134650060:T>G',, ENSG00000122786|+|chr7:g.134618388:G>T',, ENSG00000122786|+|chr7:g.134552540:G>A',, ENSG00000122786|+|chr7:g.134617816:G>A',, ENSG00000122786|+|chr7:g.134617816:G>A']	ENSG00000122786	1	HGNC:1441	132750.65899999999	209082.245	281586.698	141897.26	221503.616	281132.549
VGDTSLDPNDFDFTVTGR	2	Pat_105_3.55878.55878.3	ENSG00000169057|MECP2	ENSG00000169057	1	HGNC:6990	31940.279	54087.437	75542.745	33930.28200000001	53590.937000000005	68918.20300000001
ESNPATINAATELDTPK	1	Pat_105_2.47243.47243.3	ENSG00000041982|TNC, ENSG00000041982|-|chr9:g.117853174:G>T',, ENSG00000041982|-|chr9:g.117827000:G>A',, ENSG00000041982|-|chr9:g.117798515:C>T',, ENSG00000041982|-|chr9:g.117788857:T>G',, ENSG00000041982|-|chr9:g.117808862:A>C',, ENSG00000041982|-|chr9:g.117835942:G>T',, ENSG00000041982|-|chr9:g.117819471:T>C',, ENSG00000041982|-|chr9:g.117808785:T>A',, ENSG00000041982|-|chr9:g.117815273:G>A',, …	ENSG00000041982	1	HGNC:5318	14766.862	70603.195	21354.195	21272.816000000003	73118.766	22829.218999999997
VGTLDVLVGLSDELAK	3	Pat_105_5.69320.69320.3	ENSG00000155097|ATP6V1C1, ENSG00000155097|+|chr8:g.104076984:T>G',, ENSG00000155097|+|chr8:g.104075209:A>T',, ENSG00000155097|+|chr8:g.104075209:A>T']	ENSG00000155097	1	HGNC:856	961357.63	643897.14	411569.97400000005	906342.5700000001	620708.8400000001	387472.91000000003
LELLHPIIPEQSTFK	2	Pat_105_7.68683.68683.3	ENSG00000165416|SUGT1	ENSG00000165416	1	HGNC:16987	1955489.54	1095253.5	968430.1	1861404.75	1121000.8399999999	928562.72
TSSTDLSDIPALPANPIPVIK	1	Pat_105_6.64659.64659.3	ENSG00000090060|PAPOLA, ENSG00000090060|+|chr14:g.97009226:G>A',, ENSG00000090060|+|chr14:g.97009226:G>A']	ENSG00000090060	1	HGNC:14981	88822.62	58581.043	106750.18	86940.58	62098.293	94131.8
SESVPPVTDWAWYK	2	Pat_105_6.55501.55501.3	ENSG00000172270|BSG, ENSG00000172270|+|chr19:g.580410:T>C',, ENSG00000172270|+|chr19:g.580410:T>C']	ENSG00000172270	1	HGNC:1116	160563.044	108113.143	155705.701	168550.227	107118.78600000001	140928.734
LLSEEVFDFSSGQITQVK	3	Pat_105_6.64686.64686.3	ENSG00000082898|XPO1, ENSG00000082898|-|chr2:g.61719804:C>CTCT',, ENSG00000082898|-|chr2:g.61719804:C>CTCT']	ENSG00000082898	1	HGNC:12825	589229.63	318938.469	335684.85	604992.8	321501.05500000005	310286.038
STAEGEAFIQALPGSGTTPLLR	2	Pat_105_6.59088.59088.3	ENSG00000118898|PPL, ENSG00000118898|-|chr16:g.4945699:CCTT>C',, ENSG00000118898|-|chr16:g.4947749:G>C',, ENSG00000118898|-|chr16:g.4949235:G>A',, ENSG00000118898|-|chr16:g.4949235:G>A']	ENSG00000118898	1	HGNC:9273	34516.78	43393.43	50918.630999999994	35700.581999999995	40981.34	49473.207
AFINLEAAGVGGK	4	Pat_105_6.53253.53253.2	ENSG00000099219|ERMP1, ENSG00000099219|-|chr9:g.5801291:GT>G',, ENSG00000099219|-|chr9:g.5825169:C>T',, ENSG00000099219|-|chr9:g.5801292:T>G',, ENSG00000099219|-|chr9:g.5797844:A>G',, ENSG00000099219|-|chr9:g.5823980:G>A',, ENSG00000099219|-|chr9:g.5812918:C>T',, ENSG00000099219|-|chr9:g.5812918:C>T']	ENSG00000099219	1	HGNC:23703	995339.216	449449.33300000004	506568.273	944464.706	410762.597	480475
NNEDISIIPPLFTVSVDHR	8	Pat_105_5.65702.65702.3	ENSG00000180879|SSR4	ENSG00000180879	1	HGNC:11326	304890.01	300578.853	438402.093	316152.801	298693.413	436082.824
DGGVPADPDNIYLTTGASDGISTILK	1	Pat_105_4.63074.63074.3	ENSG00000166123|GPT2, ENSG00000166123|+|chr16:g.46958370:C>G',, ENSG00000166123|+|chr16:g.46931611:C>A',, ENSG00000166123|+|chr16:g.46931611:C>A']	ENSG00000166123	1	HGNC:18062	4357.174	6041.678000000001	13831.951000000001	4351.2153	7463.467	13640.306999999999
VFVGGLSPDTSEEQIK	3	Pat_105_4.51542.51542.3	ENSG00000152795|HNRNPDL	ENSG00000152795	1	HGNC:5037	1101326.13	934307.26	812613.5900000001	1066794.13	983873.6	739970.27
QTTVSNSQQAYQEAFEISK	9	Pat_105_3.48038.48038.3	ENSG00000166913|YWHAB	ENSG00000166913	1	HGNC:12849	523536.025	336964.672	380414.8846	543471.78	341963.579	380003.828
DLEPVLSVGVFNNK	1	Pat_105_5.62613.62613.3	ENSG00000136816|TOR1B	ENSG00000136816	1	HGNC:11995	33168.473	25909.15	37553.383	34134.617	28782.506	38549.62
GGFVLLDGETFEVK	10	Pat_105_4.63874.63874.3	ENSG00000143416|SELENBP1, ENSG00000143416|-|chr1:g.151337060:G>A',, ENSG00000143416|-|chr1:g.151337060:G>A']	ENSG00000143416	1	HGNC:10719	217938.479	203062.107	704783.819	219699.282	200361.117	622062.8059999999
TESGEETDLISPPQEEVK	1	Pat_105_1.48407.48407.3	ENSG00000152291|TGOLN2	ENSG00000152291	1	HGNC:15450	23286.701	11975.903	11560.527	25791.7	11436.611	11269.855
AAGVNVEPFWPGLFAK	2	Pat_105_7.68873.68873.3	ENSG00000137818|RPLP1	ENSG00000137818	1	HGNC:10372	3233279.3	2005224.06	1467287.7	2925629.2	2093268.6	1365015.7
LGAVDESLSEETQK	15	Pat_105_2.49369.49369.3	ENSG00000197930|ERO1A, ENSG00000197930|-|chr14:g.53119800:G>C']	ENSG00000197930	1	HGNC:13280	500685.38509999996	402126.0364	458981.8989	529304.3842	408995.08886	444895.7626
SLLAYDLGLTTK	5	Pat_105_7.61901.61901.2	ENSG00000163563|MNDA, ENSG00000163563|+|chr1:g.158815682:T>G',, ENSG00000163563|+|chr1:g.158815572:T>G',, ENSG00000163563|+|chr1:g.158813071:G>T',, ENSG00000163563|+|chr1:g.158812101:A>G',, ENSG00000163563|+|chr1:g.158815488:C>A',, ENSG00000163563|+|chr1:g.158815567:T>G',, ENSG00000163563|+|chr1:g.158813785:G>T']	ENSG00000163563	1	HGNC:7183	507200.304	405647.7899999999	183338.11800000002	495928.95800000004	398297.83700000006	176077.172
IGQGASGTVFTATDVALGQEVAIK	4	Pat_105_5.65071.65071.3	ENSG00000180370|PAK2, ENSG00000180370|+|chr3:g.196509669:A>G']	ENSG00000180370	1	HGNC:8591	107844.03300000002	70916.743	77077.27	107551.194	70147.3864	72823.59199999999
DFLAGGIAAAISK	20	Pat_105_7.62876.62876.3	ENSG00000169100|SLC25A6, ENSG00000169100|-|chrX:g.1508583:T>C',, ENSG00000169100|-|chrX:g.1510883:G>A']	ENSG00000169100	1	HGNC:10992	7677281.8900000015	2970019.545	5647950.687000001	7196761.931999999	2925549.33	5156471.220000001
QIGVEHVVVYVNK	3	Pat_105_6.45416.45416.3	ENSG00000178952|TUFM	ENSG00000178952	1	HGNC:12420	252353.377	265011.118	533333.41	271879.30799999996	270211.149	510065.78
GVVPLAGTDGETTTQGLDGLSER	32	Pat_105_3.52700.52700.3	ENSG00000109107|ALDOC, ENSG00000109107|-|chr17:g.26902546:G>T',, ENSG00000109107|-|chr17:g.26902546:G>T']	ENSG00000109107	1	HGNC:418	4444779.0933	2172342.7702	2196339.0335000004	4541011.470000001	2308476.1873	2225112.0006
IRPGEYEQFESTIGFK	1	Pat_105_5.53294.53294.3	ENSG00000088367|EPB41L1, ENSG00000088367|+|chr20:g.34773157:G>T',, ENSG00000088367|+|chr20:g.34773157:G>T']	ENSG00000088367	1	HGNC:3378	133329.62	66310.91	110506.41	123994.88	70010.4	107996.96
FEPIHGNFLLTGAYDNTAK	1	Pat_105_6.55518.55518.3	ENSG00000136875|PRPF4	ENSG00000136875	1	HGNC:17349	49030.47	18468.895	21321.34	46668.25	15791.765	16905.342
TQVELLEAPTPALK	1	Pat_105_5.57327.57327.3	ENSG00000104812|GYS1, ENSG00000104812|-|chr19:g.49496302:T>C',, ENSG00000104812|-|chr19:g.49472759:G>A',, ENSG00000104812|-|chr19:g.49473804:C>A',, ENSG00000104812|-|chr19:g.49473804:C>A']	ENSG00000104812	1	HGNC:4706	47153.695	54570.742	31730.947	46233.78	49036.92	37474.574
DLLDTVLPHLYNETK	4	Pat_105_5.66281.66281.3	ENSG00000111530|CAND1, ENSG00000111530|+|chr12:g.67706448:G>T',, ENSG00000111530|+|chr12:g.67699777:C>T',, ENSG00000111530|+|chr12:g.67691290:C>T',, ENSG00000111530|+|chr12:g.67691287:G>A']	ENSG00000111530	1	HGNC:30688	646791.11	574190.5299999999	492730.905	654231.76	593070.85	473427.25
LDTNSPSIFQHLDELK	1	Pat_105_5.60400.60400.3	ENSG00000160796|NBEAL2, ENSG00000160796|+|chr3:g.47030786:C>T',, ENSG00000160796|+|chr3:g.47042633:C>T',, ENSG00000160796|+|chr3:g.47036801:G>A',, ENSG00000160796|+|chr3:g.47041748:G>A',, ENSG00000160796|+|chr3:g.47041748:G>A']	ENSG00000160796	1	HGNC:31928	46795.758	35981.816	21060.132999999998	51685.94	36594.02	23519.332000000002
NLTYSAPLYVDITK	1	Pat_105_6.55328.55328.3	ENSG00000047315|POLR2B, ENSG00000047315|+|chr4:g.57873122:G>A',, ENSG00000047315|+|chr4:g.57889916:A>T',, ENSG00000047315|+|chr4:g.57860962:G>A',, ENSG00000047315|+|chr4:g.57889831:C>T',, ENSG00000047315|+|chr4:g.57871494:C>A',, ENSG00000047315|+|chr4:g.57889516:G>T',, ENSG00000047315|+|chr4:g.57889516:G>T']	ENSG00000047315	1	HGNC:9188	97237.44	66515.02	62260.918	102897.16	58532.07	59854.2
WIGSETDLEPPVVK	1	Pat_105_4.56450.56450.3	ENSG00000058272|PPP1R12A, ENSG00000058272|-|chr12:g.80214574:G>A',, ENSG00000058272|-|chr12:g.80199376:G>A',, ENSG00000058272|-|chr12:g.80199376:G>A']	ENSG00000058272	1	HGNC:7618	25896.98	27514.959	39171.78	28031.305	29264.88	34188.316
AVTFIDLTTLSGDDTSSNIQR	1	Pat_105_5.61668.61668.3	ENSG00000023697|DERA	ENSG00000023697	1	HGNC:24269	18051.951	16118.075	19256.824	18268.848	18533.87	18041.744
LVQGGVFQEEAVTEALR	3	Pat_105_3.57719.57719.3	ENSG00000178814|OPLAH, ENSG00000178814|-|chr8:g.145112935:C>T',, ENSG00000178814|-|chr8:g.145112983:C>T',, ENSG00000178814|-|chr8:g.145113241:T>G',, ENSG00000178814|-|chr8:g.145114844:C>T',, ENSG00000178814|-|chr8:g.145106688:C>T',, ENSG00000178814|-|chr8:g.145111611:G>A',, ENSG00000178814|-|chr8:g.145111350:G>A',, ENSG00000178814|-|chr8:g.145107999:G>A']	ENSG00000178814	1	HGNC:8149	78893.00700000001	124157.02500000001	96687.794	86793.89300000001	125769.484	109520.43
EYVLPSFEVIVEPTEK	6	Pat_105_4.64058.64058.3	ENSG00000125730|C3, ENSG00000125730|-|chr19:g.6697558:C>A',, ENSG00000125730|-|chr19:g.6707931:C>T',, ENSG00000125730|-|chr19:g.6697682:C>T']	ENSG00000125730	1	HGNC:1318	788256.3700000001	907895.76	943406.89	785216.44	952220.54	913456.88
SVDEVFDEVVQIFDK	1	Pat_105_4.67591.67591.3	ENSG00000162368|CMPK1, ENSG00000162368|+|chr1:g.47834246:A>G']	ENSG00000162368	1	HGNC:18170	15261.353000000001	7231.8296	7799.7773	15165.993	8578.754	7303.09
VQSGSESVIQEYVDLR	5	Pat_105_3.52133.52133.3	ENSG00000178209|PLEC, ENSG00000178209|-|chr8:g.145008183:C>T',, ENSG00000178209|-|chr8:g.144995759:G>A',, ENSG00000178209|-|chr8:g.145016667:C>T',, ENSG00000178209|-|chr8:g.144994888:G>A',, ENSG00000178209|-|chr8:g.144996236:C>G',, ENSG00000178209|-|chr8:g.145010020:G>A',, ENSG00000178209|-|chr8:g.144996968:C>T',, ENSG00000178209|-|chr8:g.144990901:C>T',, ENSG00000178209|-|chr8:g.145001648:C>T',,…	ENSG00000178209	1	HGNC:9069	354944.86600000004	329520.69999999995	327145.34049999993	365996.165	354902.85799999995	295012.603
VYEEVLSVTPNDGFAK	2	Pat_105_4.56001.56001.3	ENSG00000198363|ASPH, ENSG00000198363|-|chr8:g.62430151:G>A',, ENSG00000198363|-|chr8:g.62563651:G>C',, ENSG00000198363|-|chr8:g.62596747:T>C',, ENSG00000198363|-|chr8:g.62596747:T>C']	ENSG00000198363	1	HGNC:757	89550.305	64023.594	73875.06	90082.74	64765.092	69604.117
NGPLEVAGAAVSAGHGLPAK	4	Pat_105_6.50831.50831.3	ENSG00000113648|H2AFY, ENSG00000113648|-|chr5:g.134724711:C>T',, ENSG00000113648|-|chr5:g.134724711:C>T']	ENSG00000113648	1	HGNC:4740	415851.35	422492.563	388821.496	429335.212	376625.93200000003	378294.444
ESPESEGPIYEGLIL	7	Pat_105_1.64073.64073.2	ENSG00000069329|VPS35, ENSG00000069329|-|chr16:g.46712988:C>T']	ENSG00000069329	1	HGNC:13487	36137.92799999999	39770.823300000004	39518.7795	39164.788100000005	40314.388399999996	38832.0394
ILAIGLINEALDEGDAQK	7	Pat_105_6.66812.66812.3	ENSG00000140575|IQGAP1, ENSG00000140575|+|chr15:g.90986644:G>C',, ENSG00000140575|+|chr15:g.91030207:A>G',, ENSG00000140575|+|chr15:g.91035840:A>G',, ENSG00000140575|+|chr15:g.90934041:A>G']	ENSG00000140575	1	HGNC:6110	3280830.2870000005	1970572.8900000001	1914253.112	2980447.3279999997	1920508.3199999998	1789976.0299999998
GESGYVASEGFPNLYPPNK	1	Pat_105_5.53429.53429.3	ENSG00000106333|PCOLCE, ENSG00000106333|+|chr7:g.100205413:GC>G',, ENSG00000106333|+|chr7:g.100204133:C>T']	ENSG00000106333	1	HGNC:8738	35213.535	26637.012000000002	38945.367	33004.758	28482.183999999997	33738.43
EGHVETVLALLEK	1	Pat_105_5.61397.61397.3	ENSG00000029534|ANK1, ENSG00000029534|-|chr8:g.41582033:T>C',, ENSG00000029534|-|chr8:g.41577351:G>A',, ENSG00000029534|-|chr8:g.41566438:C>T',, ENSG00000029534|-|chr8:g.41584811:T>G',, ENSG00000029534|-|chr8:g.41584821:C>T',, ENSG00000029534|-|chr8:g.41582031:G>T',, ENSG00000029534|-|chr8:g.41551532:C>T',, ENSG00000029534|-|chr8:g.41552791:C>T',, ENSG00000029534|-|chr8:g.41550353:T>C',, ENSG0000…	ENSG00000029534	1	HGNC:492	36716.7	18580.111	21994.06	40340.414	18799.5	23320.06
QIFHPEQLITGK	20	Pat_105_7.49820.49820.3	ENSG00000243910|TUBA4B	ENSG00000243910	1	HGNC:18637	19980885.068999995	12631404.971	10021247.416000005	18328389.799000002	13542716.351	8886188.380000003
VNFDDYTVNLGGLK	1	Pat_105_6.57295.57295.2	ENSG00000198380|GFPT1, ENSG00000198380|-|chr2:g.69569322:G>A',, ENSG00000198380|-|chr2:g.69555453:G>A',, ENSG00000198380|-|chr2:g.69575324:C>T',, ENSG00000198380|-|chr2:g.69575324:C>T']	ENSG00000198380	1	HGNC:4241	63499.816	28180.941000000003	37733.773	65086.015999999996	29105.166	36666.55
AELEQHLEQEQEFQVNK	5	Pat_105_3.47260.47260.3	ENSG00000108091|CCDC6, ENSG00000108091|-|chr10:g.61574462:C>T']	ENSG00000108091	1	HGNC:18782	86189.815	57493.8487	68229.3923	86652.1776	58246.07070000001	67131.49919999999
EDDLNSFNATDLK	7	Pat_105_1.50685.50685.3	ENSG00000111144|LTA4H, ENSG00000111144|-|chr12:g.96408773:T>G',, ENSG00000111144|-|chr12:g.96396811:C>A',, ENSG00000111144|-|chr12:g.96396811:C>A']	ENSG00000111144	1	HGNC:6710	277220.1033	309620.797	288407.988	302109.129	313280.87	291655.205
QQDIVPSLVASIGDTTSSLLK	1	Pat_105_6.66852.66852.3	ENSG00000129003|VPS13C, ENSG00000129003|-|chr15:g.62276026:T>C',, ENSG00000129003|-|chr15:g.62237976:G>T',, ENSG00000129003|-|chr15:g.62209730:C>A',, ENSG00000129003|-|chr15:g.62212293:C>T',, ENSG00000129003|-|chr15:g.62212363:C>A',, ENSG00000129003|-|chr15:g.62214166:G>C',, ENSG00000129003|-|chr15:g.62214199:C>T',, ENSG00000129003|-|chr15:g.62214787:C>T',, ENSG00000129003|-|chr15:g.62219469:C>T'…	ENSG00000129003	1	HGNC:23594	77512.11	67846.44	122610.49	87201.34	69621.48	109564.56
VEQVLSLEPQHELK	2	Pat_105_5.52808.52808.3	ENSG00000124164|VAPB, ENSG00000124164|+|chr20:g.57016104:G>A']	ENSG00000124164	1	HGNC:12649	335112.67000000004	217492.45	326440.15	322752.01	216177	321245.48
EVVIFGAASELFTK	1	Pat_105_6.65969.65969.3	ENSG00000117305|HMGCL	ENSG00000117305	1	HGNC:5005	125983.46	75709.69	262589.22	121573.16	81978.16	237011.92
DLEPGTDYEVTVSTLFGR	3	Pat_105_4.60295.60295.3	ENSG00000114270|COL7A1, ENSG00000114270|-|chr3:g.48619919:C>T',, ENSG00000114270|-|chr3:g.48602850:C>A',, ENSG00000114270|-|chr3:g.48626375:C>T',, ENSG00000114270|-|chr3:g.48613705:G>A',, ENSG00000114270|-|chr3:g.48605933:G>A',, ENSG00000114270|-|chr3:g.48612948:G>A',, ENSG00000114270|-|chr3:g.48612948:G>A']	ENSG00000114270	1	HGNC:2214	48098.087	62577.782999999996	49965.947	52807.672000000006	65287.678	53259.08
LTGEDVFGITVPLITSTTGAK	1	Pat_105_7.69297.69297.3	ENSG00000139131|YARS2	ENSG00000139131	1	HGNC:24249	147089.16	106122.945	192555.28	139893.3	111507.76	174610.53
DSVVAGFQWATK	9	Pat_105_7.50204.50204.3	ENSG00000167658|EEF2	ENSG00000167658	1	HGNC:3214	3954026.523	4108648.6380000003	538823.8929999999	3466865.23	4202453.924	462937.62
TPEIVAPQSAHAAFNK	1	Pat_105_6.42983.42983.3	ENSG00000166224|SGPL1, ENSG00000166224|+|chr10:g.72631627:G>A',, ENSG00000166224|+|chr10:g.72631714:G>C']	ENSG00000166224	1	HGNC:10817	304887.28	238124.45	225019.6	303771.78	243288.77	211994.45
ENLATVEGNFASIDER	10	Pat_105_2.53276.53276.3	ENSG00000175203|DCTN2, ENSG00000175203|-|chr12:g.57927879:G>A',, ENSG00000175203|-|chr12:g.57927879:G>A']	ENSG00000175203	1	HGNC:2712	150757.19	208145.664	198477.491	158834.157	185685.776	191728.348
TLSLDEVYLIDSGAQYK	3	Pat_105_4.60595.60595.3	ENSG00000108039|XPNPEP1, ENSG00000108039|-|chr10:g.111630550:G>T',, ENSG00000108039|-|chr10:g.111652806:G>A',, ENSG00000108039|-|chr10:g.111652806:G>A']	ENSG00000108039	1	HGNC:12822	118643.26199999999	90628.399	117322.80799999999	113180.209	79909.399	103747.43
ANPQVGVAFPHIK	3	Pat_105_7.44589.44589.3	ENSG00000079246|XRCC5, ENSG00000079246|+|chr2:g.217012935:CT>C',, ENSG00000079246|+|chr2:g.216977787:A>G',, ENSG00000079246|+|chr2:g.216977787:A>G']	ENSG00000079246	1	HGNC:12833	647779.3300000001	584736.6	284106.21	621452.6699999999	564062.226	250230.536
LAYLQILSEETSVK	2	Pat_105_7.67732.67732.3	ENSG00000055332|EIF2AK2	ENSG00000055332	1	HGNC:9437	811734.35	550571.6	530360.11	781648.88	541010.85	506856.57999999996
LPTDASEDADQPAGDSAILLR	2	Pat_105_1.58346.58346.3	ENSG00000101997|CCDC22, ENSG00000101997|+|chrX:g.49105166:C>T']	ENSG00000101997	1	HGNC:28909	27434.673	27442.012	23194.5135	30980.814000000002	28434.151	23504.332000000002
NLEGYVGFANLPNQVYR	3	Pat_105_6.54372.54372.3	ENSG00000122545|SEPT7, ENSG00000122545|+|chr7:g.35937937:G>A',, ENSG00000122545|+|chr7:g.35938046:A>T']	ENSG00000122545	1	HGNC:1717	134867.074	141073.171	135179.197	140024.972	121777.473	123759.43100000001
VGTSFSIPVVSDVR	2	Pat_105_7.53782.53782.2	ENSG00000126749|EMG1, ENSG00000126749|+|chr12:g.7080171:C>T',, ENSG00000126749|+|chr12:g.7084414:T>A',, ENSG00000126749|+|chr12:g.7083570:C>T',, ENSG00000126749|+|chr12:g.7080117:C>T']	ENSG00000126749	1	HGNC:16912	109659.34	53877.354	54587.384000000005	112609.95300000001	54037.145000000004	52911.747
NAPWTLTPEFLAEHR	1	Pat_105_6.54032.54032.3	ENSG00000161217|PCYT1A, ENSG00000161217|-|chr3:g.195965660:G>A',, ENSG00000161217|-|chr3:g.195968449:G>A',, ENSG00000161217|-|chr3:g.195941148:C>T']	ENSG00000161217	1	HGNC:8754	35067.117	27757.438	31951.922000000002	36076.645	25988.58	34797
FASYLTFSPSEVK	6	Pat_105_7.57044.57044.3	ENSG00000059573|ALDH18A1, ENSG00000059573|-|chr10:g.97373815:G>A',, ENSG00000059573|-|chr10:g.97397168:C>A',, ENSG00000059573|-|chr10:g.97397168:C>A']	ENSG00000059573	1	HGNC:9722	365401.86799999996	122443.48349999999	197837.431	354830.514	121931.33929999999	183092.983
DDGSAVIWVTFK	5	Pat_105_6.57688.57688.2	ENSG00000103187|COTL1	ENSG00000103187	1	HGNC:18304	553737.748	561704.1739999999	682828.04	520019.74100000004	545667.0250000001	598382.349
NSYPDVAVGSLSDSVTIFR	1	Pat_105_5.59376.59376.3	ENSG00000091409|ITGA6	ENSG00000091409	1	HGNC:6142	27730.121	21226.713	33423.754	28397.267999999996	23413.264	35334.207
IDLPAENSNSETIIITGK	6	Pat_105_4.56103.56103.3	ENSG00000115677|HDLBP, ENSG00000115677|-|chr2:g.242192848:T>C',, ENSG00000115677|-|chr2:g.242169074:A>G',, ENSG00000115677|-|chr2:g.242174960:C>T',, ENSG00000115677|-|chr2:g.242179168:C>T',, ENSG00000115677|-|chr2:g.242194517:G>C',, ENSG00000115677|-|chr2:g.242179138:T>C',, ENSG00000115677|-|chr2:g.242174946:G>A',, ENSG00000115677|-|chr2:g.242174946:G>A']	ENSG00000115677	1	HGNC:4857	523096.24199999997	451698.066	968720.223	501486.129	471407.495	932139.315
QLNYTIGEVPISFVDR	2	Pat_105_5.61196.61196.3	ENSG00000000419|DPM1	ENSG00000000419	1	HGNC:3005	92161.91	44055.804000000004	88320.66500000001	89641.04699999999	46333.666	75693.53099999999
EEEVTGPVIAPLFPQK	2	Pat_105_4.60158.60158.3	ENSG00000144028|SNRNP200, ENSG00000144028|-|chr2:g.96955565:T>G',, ENSG00000144028|-|chr2:g.96943998:G>T']	ENSG00000144028	1	HGNC:30859	28954.7685	32141.337	19950.6926	32258.405000000002	30418.53	21405.692
VLDVSDLESVTSK	4	Pat_105_4.56553.56553.3	ENSG00000172830|SSH3, ENSG00000172830|+|chr11:g.67076920:C>T',, ENSG00000172830|+|chr11:g.67076920:C>T']	ENSG00000172830	1	HGNC:30581	248832.66999999998	270191.80000000005	296500.097	247038.28999999998	280666.463	273718.83999999997
SGAWDESGVFIYTTSNHIK	1	Pat_105_5.52864.52864.3	ENSG00000122218|COPA, ENSG00000122218|-|chr1:g.160263234:G>A',, ENSG00000122218|-|chr1:g.160268978:C>T',, ENSG00000122218|-|chr1:g.160264372:C>T',, ENSG00000122218|-|chr1:g.160267363:C>T',, ENSG00000122218|-|chr1:g.160264324:C>T',, ENSG00000122218|-|chr1:g.160264324:C>T']	ENSG00000122218	1	HGNC:2230	40206.617	37259.055	45583.453	38270.555	36008.06	49265.457
DFAPGSQLPILLYDSDAK	3	Pat_105_5.65661.65661.3	ENSG00000169583|CLIC3, ENSG00000169583|-|chr9:g.139890992:C>T']	ENSG00000169583	1	HGNC:2064	286519.19999999995	607840.61	250477.42200000002	329043.928	611969.02	232886.13999999998
ILDTADENGLLSLPN	4	Pat_105_3.65446.65446.2	ENSG00000068912|ERLEC1	ENSG00000068912	1	HGNC:25222	66209.9681	60210.46699999999	84216.98920000001	71137.2734	57729.5158	86915.1633
CTVTGAGIGPTIQIGEETVITVDTK	10	Pat_105_4.63895.63895.4	ENSG00000196924|FLNA, ENSG00000196924|-|chrX:g.153581155:C>T',, ENSG00000196924|-|chrX:g.153590917:G>C',, ENSG00000196924|-|chrX:g.153590917:G>C']	ENSG00000196924	1	HGNC:3754	298809.5299999999	636432.4770000001	738795.9990000001	330324.074	610145.9459999999	731188.851
NNGAGYFLEHLAFK	6	Pat_105_7.59559.59559.3	ENSG00000010256|UQCRC1	ENSG00000010256	1	HGNC:12585	903388.4310000001	680569.696	1223745.0829999999	877902.6480000002	681124.775	1074752.294
EESPLLIGQQSTVSDVPR	8	Pat_105_2.51998.51998.3	ENSG00000115414|FN1, ENSG00000115414|-|chr2:g.216257711:C>T',, ENSG00000115414|-|chr2:g.216271134:C>T',, ENSG00000115414|-|chr2:g.216226799:A>G',, ENSG00000115414|-|chr2:g.216240008:T>C',, ENSG00000115414|-|chr2:g.216240420:T>C',, ENSG00000115414|-|chr2:g.216270961:T>C',, ENSG00000115414|-|chr2:g.216270993:T>C',, ENSG00000115414|-|chr2:g.216226780:C>T',, ENSG00000115414|-|chr2:g.216256459:G>A',, …	ENSG00000115414	1	HGNC:3778	212931.91500000004	172794.14700000003	250840.424	221244.874	181176.153	263534.15
TLFLAVQVQNEEGK	1	Pat_105_6.54943.54943.3	ENSG00000100591|AHSA1	ENSG00000100591	1	HGNC:1189	94790.7	79090.13	54119.77	100999.32	78385.77	51253.246
VLYAYGYYTGEPSK	5	Pat_105_6.46318.46318.3	ENSG00000143198|MGST3, ENSG00000143198|+|chr1:g.165619079:C>T',, ENSG00000143198|+|chr1:g.165619079:C>T']	ENSG00000143198	1	HGNC:7064	1154296.07	792345.71	463349.382	1072057.4100000001	783141.34	429431.87700000004
FLEVQYLTGGLIEPDTPGR	1	Pat_105_5.66952.66952.3	ENSG00000178209|PLEC, ENSG00000178209|-|chr8:g.145008183:C>T',, ENSG00000178209|-|chr8:g.144995759:G>A',, ENSG00000178209|-|chr8:g.145016667:C>T',, ENSG00000178209|-|chr8:g.144994888:G>A',, ENSG00000178209|-|chr8:g.144996236:C>G',, ENSG00000178209|-|chr8:g.145010020:G>A',, ENSG00000178209|-|chr8:g.144996968:C>T',, ENSG00000178209|-|chr8:g.144990901:C>T',, ENSG00000178209|-|chr8:g.145001648:C>T',,…	ENSG00000178209	1	HGNC:9069	81351.9	66804.87	66708.06	79827.77	63647.51	60883.918
ELAEQLGLSTGEK	2	Pat_105_4.48470.48470.3	ENSG00000130811|EIF3G	ENSG00000130811	1	HGNC:3274	143007.90399999998	154103.454	125865.13	133547.74300000002	152056.024	123846.296
IYGLGSLALYEK	14	Pat_105_7.62451.62451.3	ENSG00000165629|ATP5F1C, ENSG00000165629|+|chr10:g.7842003:T>C',, ENSG00000165629|+|chr10:g.7842003:T>C']	ENSG00000165629	1	HGNC:833	3949436.713	2968405.514	6035000.536	3915027.749	3065452.152	5600494.22
QGFGELLQAVPLADSFR	4	Pat_105_7.68838.68838.3	ENSG00000100823|APEX1, ENSG00000100823|+|chr14:g.20923845:G>A',, ENSG00000100823|+|chr14:g.20923845:G>A']	ENSG00000100823	1	HGNC:587	1662029.19	1081260.1349999998	1319952.15	1659627.9	1056316.85	1186027.854
VLLGQDEPLIHVFAK	1	Pat_105_7.69101.69101.3	ENSG00000157778|PSMG3, ENSG00000157778|-|chr7:g.1608897:C>T',, ENSG00000157778|-|chr7:g.1608897:C>T']	ENSG00000157778	1	HGNC:22420	631222.56	233135.22	404687.97	628072.1	233207.94	387209.38
FNDEHIPESPYLVPVIAPSDDAR	12	Pat_105_3.64452.64452.3	ENSG00000136068|FLNB, ENSG00000136068|+|chr3:g.58134543:G>A',, ENSG00000136068|+|chr3:g.58062899:C>G',, ENSG00000136068|+|chr3:g.58121746:A>G',, ENSG00000136068|+|chr3:g.58089697:G>T',, ENSG00000136068|+|chr3:g.58095423:G>T',, ENSG00000136068|+|chr3:g.58095424:A>T',, ENSG00000136068|+|chr3:g.58127630:G>T',, ENSG00000136068|+|chr3:g.58128446:A>G',, ENSG00000136068|+|chr3:g.58108954:C>A',, ENSG0000…	ENSG00000136068	1	HGNC:3755	276723.31600000005	259509.653	466624.94200000004	300092.647	256975.58	646509.1579999999
EGSIEIDIPVPK	6	Pat_105_3.58915.58915.2	ENSG00000078070|MCCC1, ENSG00000078070|-|chr3:g.182751830:T>A',, ENSG00000078070|-|chr3:g.182740300:C>T',, ENSG00000078070|-|chr3:g.182817224:G>A',, ENSG00000078070|-|chr3:g.182817224:G>A']	ENSG00000078070	1	HGNC:6936	144578.51899999997	128279.726	361320.11500000005	158180.404	129152.81400000001	351292.689
GLGPLAEAAAAGDGAAAAGAAR	1	Pat_105_4.48855.48855.3	ENSG00000115808|STRN, ENSG00000115808|-|chr2:g.37094982:G>T',, ENSG00000115808|-|chr2:g.37113870:T>C',, ENSG00000115808|-|chr2:g.37085056:G>A',, ENSG00000115808|-|chr2:g.37111075:C>G']	ENSG00000115808	1	HGNC:11424	51190.84	58175.008	53145.355	56410.684	52978.96	54189.457
TVQLTSSELESTLETLK	4	Pat_105_5.66643.66643.3	ENSG00000138095|LRPPRC, ENSG00000138095|-|chr2:g.44145164:C>CT',, ENSG00000138095|-|chr2:g.44201795:C>T']	ENSG00000138095	1	HGNC:15714	936787.52	578457.6429999999	570200.6699999999	872912.804	566715.49	533195.34
AITPPHPASQANIIFDITEGNLR	2	Pat_105_6.61563.61563.3	ENSG00000077942|FBLN1, ENSG00000077942|+|chr22:g.45996220:C>CA',, ENSG00000077942|+|chr22:g.45996312:G>C',, ENSG00000077942|+|chr22:g.45928948:G>A',, ENSG00000077942|+|chr22:g.45898873:G>A',, ENSG00000077942|+|chr22:g.45898873:G>A']	ENSG00000077942	1	HGNC:3600	149248	99485.65299999999	108660.61	151388.72999999998	106170.58600000001	102232.117
SGTTSESGALSLEPSHIGDLQK	1	Pat_105_3.48932.48932.3	ENSG00000108256|NUFIP2, ENSG00000108256|-|chr17:g.27613303:C>T',, ENSG00000108256|-|chr17:g.27613713:C>G',, ENSG00000108256|-|chr17:g.27613100:C>A',, ENSG00000108256|-|chr17:g.27613318:T>C']	ENSG00000108256	1	HGNC:17634	18352.076	24089.621	18825.799	18218.701	22884.977000000003	20248.62
TPEDGDYSYEIIEK	2	Pat_105_2.48397.48397.3	ENSG00000131711|MAP1B, ENSG00000131711|+|chr5:g.71494547:C>T',, ENSG00000131711|+|chr5:g.71489865:A>T',, ENSG00000131711|+|chr5:g.71490151:G>A',, ENSG00000131711|+|chr5:g.71489723:G>T',, ENSG00000131711|+|chr5:g.71494415:C>T',, ENSG00000131711|+|chr5:g.71489958:A>T',, ENSG00000131711|+|chr5:g.71492618:G>T',, ENSG00000131711|+|chr5:g.71495603:C>A']	ENSG00000131711	1	HGNC:6836	35927.8295	45123.14260000001	52570.848999999995	37073.864499999996	47001.992	56173.428
VESLQEEIAFLK	9	Pat_105_4.62343.62343.3	ENSG00000026025|VIM, ENSG00000026025|+|chr10:g.17271887:G>A',, ENSG00000026025|+|chr10:g.17271555:G>A',, ENSG00000026025|+|chr10:g.17277329:G>T',, ENSG00000026025|+|chr10:g.17277329:G>T']	ENSG00000026025	1	HGNC:12692	308709.804	917172.327	430965.967	303871.66099999996	946288.0040000001	424652.18499999994
FALGIFAINEAVESGDVGK	4	Pat_105_7.69716.69716.3	ENSG00000140575|IQGAP1, ENSG00000140575|+|chr15:g.90986644:G>C',, ENSG00000140575|+|chr15:g.91030207:A>G',, ENSG00000140575|+|chr15:g.91035840:A>G',, ENSG00000140575|+|chr15:g.90934041:A>G',, ENSG00000140575|+|chr15:g.90934041:A>G']	ENSG00000140575	1	HGNC:6110	716258.272	433707.933	410008.49199999997	752782.946	436216.62	386693.604
ADFVLAANSYDLAIK	2	Pat_105_6.60084.60084.3	ENSG00000105701|FKBP8, ENSG00000105701|-|chr19:g.18652750:A>C',, ENSG00000105701|-|chr19:g.18649179:C>T',, ENSG00000105701|-|chr19:g.18649136:A>G',, ENSG00000105701|-|chr19:g.18648476:G>A',, ENSG00000105701|-|chr19:g.18648476:G>A']	ENSG00000105701	1	HGNC:3724	112205.60200000001	72411.072	102913.71900000001	103945.788	80022.23999999999	102440.007
SEVIGDGNQIEIEIPPTR	3	Pat_105_2.57956.57956.3	ENSG00000116120|FARSB	ENSG00000116120	1	HGNC:17800	76748.812	77460.589	67973.205	83075.64199999999	72768.053	74597.32800000001
VDQVQDIVTGNPTVIK	2	Pat_105_5.56474.56474.3	ENSG00000145703|IQGAP2, ENSG00000145703|+|chr5:g.75979036:TTTCTTG>T',, ENSG00000145703|+|chr5:g.75969794:T>C',, ENSG00000145703|+|chr5:g.75858325:C>T',, ENSG00000145703|+|chr5:g.75858325:C>T']	ENSG00000145703	1	HGNC:6111	126348.807	120701.434	130616.33200000001	120047.72	117784.997	130535.409
DTASDSPAGIDNPVFSPDEALDR	4	Pat_105_1.56576.56576.3	ENSG00000066230|SLC9A3, ENSG00000066230|-|chr5:g.492096:G>A',, ENSG00000066230|-|chr5:g.492096:G>A']	ENSG00000066230	1	HGNC:11073	22973.7169	21444.182300000004	27635.6941	36585.2727	20899.6424	28294.9136
GIHFQDYDTTPFQAK	2	Pat_105_6.46618.46618.3	ENSG00000164120|HPGD	ENSG00000164120	1	HGNC:5154	101191.25	108275.37700000001	361936.71499999997	97820.98999999999	104211.616	324301.54
YEQGFITDPVVLSPK	2	Pat_105_5.58656.58656.3	ENSG00000178035|IMPDH2, ENSG00000178035|-|chr3:g.49064124:A>C',, ENSG00000178035|-|chr3:g.49061819:G>T',, ENSG00000178035|-|chr3:g.49061819:G>T']	ENSG00000178035	1	HGNC:6053	682839.12	333780.01	351487.72	666453.5	359478.35	323856.66000000003
ITENDIQIALDDAK	3	Pat_105_3.59334.59334.3	ENSG00000084674|APOB, ENSG00000084674|-|chr2:g.21247831:G>A',, ENSG00000084674|-|chr2:g.21260926:T>A',, ENSG00000084674|-|chr2:g.21228361:T>G',, ENSG00000084674|-|chr2:g.21231513:G>T',, ENSG00000084674|-|chr2:g.21228927:T>G',, ENSG00000084674|-|chr2:g.21255382:T>G',, ENSG00000084674|-|chr2:g.21228497:G>A',, ENSG00000084674|-|chr2:g.21235202:C>T',, ENSG00000084674|-|chr2:g.21225263:A>T',, ENSG0000…	ENSG00000084674	1	HGNC:603	85186.50700000001	181632.597	76093.686	90690.45499999999	197324.039	75173.51699999999
QQLDELSWATALAEGER	2	Pat_105_4.58069.58069.3	ENSG00000182253|SYNM, ENSG00000182253|+|chr15:g.99645869:TGC>T',, ENSG00000182253|+|chr15:g.99672544:C>G',, ENSG00000182253|+|chr15:g.99645781:G>A',, ENSG00000182253|+|chr15:g.99670265:C>T',, ENSG00000182253|+|chr15:g.99671720:A>C',, ENSG00000182253|+|chr15:g.99670103:C>A',, ENSG00000182253|+|chr15:g.99672320:C>T',, ENSG00000182253|+|chr15:g.99671572:G>A',, ENSG00000182253|+|chr15:g.99671572:G>A']	ENSG00000182253	1	HGNC:24466	70036.84	62245.209	89150.09700000001	73041.543	62723.303	82821.803
NHLVEIPPNLPSSLVELR	13	Pat_105_5.66562.66562.3	ENSG00000182492|BGN	ENSG00000182492	1	HGNC:1044	1197842.367	1259186.1500000001	1419508.874	1208765.216	1251417.2010000001	1339586.303
GGPVQVLEDEELK	22	Pat_105_2.55504.55504.2	ENSG00000143416|SELENBP1, ENSG00000143416|-|chr1:g.151337060:G>A',, ENSG00000143416|-|chr1:g.151337060:G>A']	ENSG00000143416	1	HGNC:10719	299404.3875	430632.0979000001	1263860.414	298165.6703000001	445274.67079999996	1156779.9695000001
SLHQAIEGDTSGDFLK	2	Pat_105_5.47104.47104.3	ENSG00000197043|ANXA6, ENSG00000197043|-|chr5:g.150498912:C>G',, ENSG00000197043|-|chr5:g.150510803:T>G',, ENSG00000197043|-|chr5:g.150518315:T>G',, ENSG00000197043|-|chr5:g.150518315:T>G']	ENSG00000197043	1	HGNC:544	62290.30499999999	111863.467	150443.89299999998	58337.925	114820.03099999999	144028.81
DLSTVEALQNLK	3	Pat_105_6.54659.54659.3	ENSG00000143401|ANP32E	ENSG00000143401	1	HGNC:16673	251375.947	143016.647	173395.274	233459.51999999996	144874.43099999998	158795.96399999998
FNDQDIEEIVK	1	Pat_105_3.55079.55079.2	ENSG00000137815|RTF1, ENSG00000137815|+|chr15:g.41769364:C>T',, ENSG00000137815|+|chr15:g.41745244:A>G']	ENSG00000137815	1	HGNC:28996	88679.66	38467.273	51855.65	85037.37	39266.895	47302.117
ELETVLADEPGLLGPK	1	Pat_105_3.63481.63481.3	ENSG00000123338|NCKAP1L, ENSG00000123338|+|chr12:g.54913005:T>C',, ENSG00000123338|+|chr12:g.54911392:A>G',, ENSG00000123338|+|chr12:g.54905832:G>A',, ENSG00000123338|+|chr12:g.54925044:A>T',, ENSG00000123338|+|chr12:g.54911321:T>C',, ENSG00000123338|+|chr12:g.54903701:C>T',, ENSG00000123338|+|chr12:g.54902248:C>T',, ENSG00000123338|+|chr12:g.54925050:G>A',, ENSG00000123338|+|chr12:g.54925050:G>A…	ENSG00000123338	1	HGNC:4862	21697.972999999998	26506.371	16611.074	20980.822	27394.371	17527.258
IPVENILGEVGDGFK	2	Pat_105_5.68366.68366.3	ENSG00000177646|ACAD9, ENSG00000177646|+|chr3:g.128621444:G>A',, ENSG00000177646|+|chr3:g.128621444:G>A']	ENSG00000177646	1	HGNC:21497	915343.7	381296.97	638467.81	832855.1599999999	388020.26	564939.08
EVLEDFAEDGEK	7	Pat_105_1.51994.51994.2	ENSG00000198836|OPA1, ENSG00000198836|+|chr3:g.193384136:A>G',, ENSG00000198836|+|chr3:g.193384136:A>G']	ENSG00000198836	1	HGNC:8140	140219.9703	78914.1364	206356.088	143102.457	83367.39499999999	208936.907
EIQGFFNIPVDNLR	2	Pat_105_6.61609.61609.3	ENSG00000141127|PRPSAP2	ENSG00000141127	1	HGNC:9467	100519.11899999999	76806.772	115208.36	102356.292	77774.74100000001	110445.176
TSIAIDTIINQK	31	Pat_105_6.54011.54011.3	ENSG00000152234|ATP5F1A	ENSG00000152234	1	HGNC:823	2402150.6760000004	1892860.151	11068382.011	2481402.9345	1868148.6570000004	9954346.771
FSVYVTESQPDLSGK	1	Pat_105_5.52887.52887.3	ENSG00000111361|EIF2B1, ENSG00000111361|-|chr12:g.124111700:T>C',, ENSG00000111361|-|chr12:g.124111700:T>C']	ENSG00000111361	1	HGNC:3257	65579.484	95944.47	86647.16	63490.535	90025.086	77679.59
VAYLDPLELSEGK	2	Pat_105_4.59079.59079.3	ENSG00000187244|BCAM, ENSG00000187244|+|chr19:g.45315461:G>T',, ENSG00000187244|+|chr19:g.45315607:C>T',, ENSG00000187244|+|chr19:g.45314569:G>T',, ENSG00000187244|+|chr19:g.45314569:G>T']	ENSG00000187244	1	HGNC:6722	43073.628	87862.751	74477.689	39770.652	85231.51699999999	70519.10500000001
STPVTSAVQIPEVK	1	Pat_105_5.51983.51983.3	ENSG00000056097|ZFR, ENSG00000056097|-|chr5:g.32407005:GGCAGCTGTTGCAGCAGCAGCA>G',, ENSG00000056097|-|chr5:g.32388770:C>T',, ENSG00000056097|-|chr5:g.32403318:G>A',, ENSG00000056097|-|chr5:g.32415232:T>G',, ENSG00000056097|-|chr5:g.32404142:A>T']	ENSG00000056097	1	HGNC:17277	136506.39	87671.89	112506.64	142263.7	91680.695	90468.26
TLASAGGPDNLVLLNPEK	1	Pat_105_5.58923.58923.3	ENSG00000087274|ADD1, ENSG00000087274|+|chr4:g.2906516:G>A',, ENSG00000087274|+|chr4:g.2883698:C>T',, ENSG00000087274|+|chr4:g.2906537:A>C',, ENSG00000087274|+|chr4:g.2916630:C>T',, ENSG00000087274|+|chr4:g.2916630:C>T']	ENSG00000087274	1	HGNC:243	65373.203	42433.863	99196.31	63205.99	43606.42	90374.625
VSPNPELLSLLQNSEGK	5	Pat_105_5.64251.64251.3	ENSG00000172403|SYNPO2, ENSG00000172403|+|chr4:g.119951620:G>A',, ENSG00000172403|+|chr4:g.119978566:G>A',, ENSG00000172403|+|chr4:g.119978566:G>A']	ENSG00000172403	1	HGNC:17732	448339.85000000003	238900.02	292506.092	454841.086	248776.24699999997	276784.024
GTGGVDTAAVADVYDISNIDR	6	Pat_105_3.53537.53537.3	ENSG00000131730|CKMT2	ENSG00000131730	1	HGNC:1996	97240.62596	117607.91240000002	208140.81700000004	115496.29550000001	117625.52500000001	221881.829
AAYPDLENPPLLVTPSQQAK	1	Pat_105_5.58716.58716.3	ENSG00000113643|RARS, ENSG00000113643|+|chr5:g.167913510:G>A',, ENSG00000113643|+|chr5:g.167944933:G>A',, ENSG00000113643|+|chr5:g.167933173:A>G']	ENSG00000113643	1	HGNC:9870	57812.06	64781.84	81013.19	68506.91	60710.008	81965.42
QAIPLDENEGIYVQDVK	9	Pat_105_2.57679.57679.3	ENSG00000013364|MVP, ENSG00000013364|+|chr16:g.29847067:C>T',, ENSG00000013364|+|chr16:g.29842218:C>T',, ENSG00000013364|+|chr16:g.29842218:C>T']	ENSG00000013364	1	HGNC:7531	874002.324	836037.313	1091641.83	845323.242	836887.701	1009756.669
VLVTVIQGAVEYPDPIAQK	3	Pat_105_6.66022.66022.3	ENSG00000184575|XPOT, ENSG00000184575|+|chr12:g.64815089:G>C',, ENSG00000184575|+|chr12:g.64818957:C>T',, ENSG00000184575|+|chr12:g.64823966:G>T',, ENSG00000184575|+|chr12:g.64812806:C>T']	ENSG00000184575	1	HGNC:12826	562604.98	397580.18	474554.66000000003	558120.4	422536.08999999997	469400.48
GVTSVSQIFHSPDLAIR	2	Pat_105_7.53552.53552.3	ENSG00000149131|SERPING1, ENSG00000149131|+|chr11:g.57367365:C>A',, ENSG00000149131|+|chr11:g.57381801:A>C',, ENSG00000149131|+|chr11:g.57382016:C>A',, ENSG00000149131|+|chr11:g.57382016:C>A']	ENSG00000149131	1	HGNC:1228	66602.427	46703.772	65296.418000000005	69329.367	52219.557	56472.683999999994
IAPQLSTEELVSLGEK	3	Pat_105_4.59665.59665.3	ENSG00000079557|AFM, ENSG00000079557|+|chr4:g.74357673:C>T',, ENSG00000079557|+|chr4:g.74351624:C>T']	ENSG00000079557	1	HGNC:316	138863.519	157316.698	184499.88	140534.581	165934.027	182868.965
IEFGVDEVIEPSDTLPR	1	Pat_105_2.65782.65782.3	ENSG00000103194|USP10, ENSG00000103194|+|chr16:g.84797821:C>T',, ENSG00000103194|+|chr16:g.84779126:C>T',, ENSG00000103194|+|chr16:g.84806252:A>G',, ENSG00000103194|+|chr16:g.84806252:A>G']	ENSG00000103194	1	HGNC:12608	4084.527	4783.4473	3428.8872	4034.1614	4689.884	3790.1882
VVIEDEQLVLGASQEPVGR	7	Pat_105_2.61737.61737.3	ENSG00000247596|TWF2, ENSG00000247596|-|chr3:g.52265145:C>T',, ENSG00000247596|-|chr3:g.52265145:C>T']	ENSG00000247596	1	HGNC:9621	147821.3357	230614.98699999996	223243.8174	153313.2721	226199.821	221733.571
LISQAYEVLSDPK	1	Pat_105_5.61406.61406.3	ENSG00000140403|DNAJA4	ENSG00000140403	1	HGNC:14885	31431.257999999998	19780.023	19346.527	32433.826	18638.2	23177.343999999997
VEYHFLSPYVSPK	3	Pat_105_6.48619.48619.3	ENSG00000072274|TFRC, ENSG00000072274|-|chr3:g.195782062:C>G',, ENSG00000072274|-|chr3:g.195798293:C>T',, ENSG00000072274|-|chr3:g.195792317:G>C',, ENSG00000072274|-|chr3:g.195792317:G>C']	ENSG00000072274	1	HGNC:11763	1098648.13	430641.27999999997	686058.3	1050734.0499999998	401420.515	653421.246
TSQLNVGTSTDVSLK	2	Pat_105_5.46364.46364.3	ENSG00000128591|FLNC, ENSG00000128591|+|chr7:g.128487762:C>T',, ENSG00000128591|+|chr7:g.128483582:T>C',, ENSG00000128591|+|chr7:g.128494159:C>T',, ENSG00000128591|+|chr7:g.128485123:G>A',, ENSG00000128591|+|chr7:g.128480715:G>A',, ENSG00000128591|+|chr7:g.128486412:G>A',, ENSG00000128591|+|chr7:g.128496611:G>A',, ENSG00000128591|+|chr7:g.128488745:G>A',, ENSG00000128591|+|chr7:g.128493010:C>T',,…	ENSG00000128591	1	HGNC:3756	274392.495	516828.73	651673.11	294746.884	476551.85	605927.5800000001
FISLASLEYSDYSK	2	Pat_105_6.59336.59336.3	ENSG00000111361|EIF2B1, ENSG00000111361|-|chr12:g.124111700:T>C',, ENSG00000111361|-|chr12:g.124111700:T>C']	ENSG00000111361	1	HGNC:3257	92088.294	67428.66	84618.983	98453.445	67620.67300000001	84229.87700000001
VELTITPDFQWDEK	2	Pat_105_4.61314.61314.3	ENSG00000144028|SNRNP200, ENSG00000144028|-|chr2:g.96955565:T>G',, ENSG00000144028|-|chr2:g.96943998:G>T']	ENSG00000144028	1	HGNC:30859	77573.17899999999	43858.709	53750.172	78813.587	44943.905	46854.183999999994
VITFIDLAGHEK	1	Pat_105_6.56929.56929.3	ENSG00000100226|GTPBP1	ENSG00000100226	1	HGNC:4669	45003.184	30675.877	62203.797	45706.547	35687.92	52237.98
VSALLTPAEQTGTWK	1	Pat_105_7.53383.53383.3	ENSG00000084674|APOB, ENSG00000084674|-|chr2:g.21247831:G>A',, ENSG00000084674|-|chr2:g.21260926:T>A',, ENSG00000084674|-|chr2:g.21228361:T>G',, ENSG00000084674|-|chr2:g.21231513:G>T',, ENSG00000084674|-|chr2:g.21228927:T>G',, ENSG00000084674|-|chr2:g.21255382:T>G',, ENSG00000084674|-|chr2:g.21228497:G>A',, ENSG00000084674|-|chr2:g.21235202:C>T',, ENSG00000084674|-|chr2:g.21225263:A>T',, ENSG0000…	ENSG00000084674	1	HGNC:603	61337.59	68857.85	45345.195	63001.65	70048.76	49139.945
SLETSLVPLSDPK	4	Pat_105_5.55493.55493.2	ENSG00000108479|GALK1	ENSG00000108479	1	HGNC:4118	246761.589	192895.93	214591.66999999998	238273.363	189619.414	202169.251
EAFQPQEPDFPPPPPDLEQLR	23	Pat_105_3.63557.63557.3	ENSG00000035403|VCL, ENSG00000035403|+|chr10:g.75855443:G>A',, ENSG00000035403|+|chr10:g.75871719:C>T',, ENSG00000035403|+|chr10:g.75867021:G>A',, ENSG00000035403|+|chr10:g.75867021:G>A']	ENSG00000035403	1	HGNC:12665	476660.85560000007	500888.7707	556434.7484	491536.5460999999	496604.782	552191.7627000001
FNDEHIPDSPFVVPVASLSDDAR	3	Pat_105_3.66262.66262.3	ENSG00000128591|FLNC, ENSG00000128591|+|chr7:g.128487762:C>T',, ENSG00000128591|+|chr7:g.128483582:T>C',, ENSG00000128591|+|chr7:g.128494159:C>T',, ENSG00000128591|+|chr7:g.128485123:G>A',, ENSG00000128591|+|chr7:g.128480715:G>A',, ENSG00000128591|+|chr7:g.128486412:G>A',, ENSG00000128591|+|chr7:g.128496611:G>A',, ENSG00000128591|+|chr7:g.128488745:G>A',, ENSG00000128591|+|chr7:g.128493010:C>T',,…	ENSG00000128591	1	HGNC:3756	50047.80100000001	74460.58799999999	98076.46100000001	60617.3725	72121.71399999999	101005.06
VQGDYFETLLYK	1	Pat_105_6.58548.58548.2	ENSG00000176853|FAM91A1, ENSG00000176853|+|chr8:g.124787510:C>A',, ENSG00000176853|+|chr8:g.124799552:G>A',, ENSG00000176853|+|chr8:g.124799557:G>A',, ENSG00000176853|+|chr8:g.124799557:G>A']	ENSG00000176853	1	HGNC:26306	55156.63	24108.379	26182.85	49281.074	21385.59	20739.561999999998
DFPLNDLLSATELDK	2	Pat_105_4.66340.66340.3	ENSG00000197102|DYNC1H1, ENSG00000197102|+|chr14:g.102452591:G>A',, ENSG00000197102|+|chr14:g.102446806:A>T',, ENSG00000197102|+|chr14:g.102467294:C>T',, ENSG00000197102|+|chr14:g.102455061:C>T',, ENSG00000197102|+|chr14:g.102502906:C>T',, ENSG00000197102|+|chr14:g.102510245:C>G',, ENSG00000197102|+|chr14:g.102446221:A>C',, ENSG00000197102|+|chr14:g.102446147:G>A',, ENSG00000197102|+|chr14:g.1024…	ENSG00000197102	1	HGNC:2961	535721.19	461575.83	395092.15	541543.97	454848.39	392900.25
SPFVVNVAPPLDLSK	1	Pat_105_7.67761.67761.2	ENSG00000128591|FLNC, ENSG00000128591|+|chr7:g.128487762:C>T',, ENSG00000128591|+|chr7:g.128483582:T>C',, ENSG00000128591|+|chr7:g.128494159:C>T',, ENSG00000128591|+|chr7:g.128485123:G>A',, ENSG00000128591|+|chr7:g.128480715:G>A',, ENSG00000128591|+|chr7:g.128486412:G>A',, ENSG00000128591|+|chr7:g.128496611:G>A',, ENSG00000128591|+|chr7:g.128488745:G>A',, ENSG00000128591|+|chr7:g.128493010:C>T',,…	ENSG00000128591	1	HGNC:3756	44286.125	108045.664	283202	42693.265999999996	113509.63	261167.56
VGLADLHPDVFATAPR	2	Pat_105_6.52466.52466.3	ENSG00000105364|MRPL4, ENSG00000105364|+|chr19:g.10369156:C>T',, ENSG00000105364|+|chr19:g.10369156:C>T']	ENSG00000105364	1	HGNC:14276	238299.61	140292.274	171296.01	238702.49599999998	171707.54499999998	147894.91999999998
AEPLETFPFDQSK	4	Pat_105_4.54687.54687.3	ENSG00000137767|SQOR	ENSG00000137767	1	HGNC:20390	388221.492	398510.03500000003	322827.69299999997	395450.77499999997	408319.196	318367.1
EIGADLVLQISK	5	Pat_105_5.61610.61610.2	ENSG00000140263|SORD	ENSG00000140263	1	HGNC:11184	104321.099	83503.2	137309.13400000002	108494.58899999999	90288.93	122507.267
ASLYNAVTIEDVQK	2	Pat_105_4.49393.49393.3	ENSG00000135069|PSAT1, ENSG00000135069|+|chr9:g.80943103:A>T',, ENSG00000135069|+|chr9:g.80921281:A>T',, ENSG00000135069|+|chr9:g.80919755:C>T',, ENSG00000135069|+|chr9:g.80919755:C>T']	ENSG00000135069	1	HGNC:19129	350467.26	164534.5	103084.984	325614.17000000004	162682.554	99759.732
VLSQLTSDYTIGFGK	2	Pat_105_7.66975.66975.3	ENSG00000132470|ITGB4, ENSG00000132470|+|chr17:g.73724542:TG>T',, ENSG00000132470|+|chr17:g.73725378:C>T',, ENSG00000132470|+|chr17:g.73723280:C>T',, ENSG00000132470|+|chr17:g.73738803:G>A',, ENSG00000132470|+|chr17:g.73732433:A>G',, ENSG00000132470|+|chr17:g.73732433:A>G']	ENSG00000132470	1	HGNC:6158	804285.35	543744.02	489424.80000000005	771009.13	553485.3200000001	453735.98
HGAEVIDTPVFELK	1	Pat_105_4.51536.51536.3	ENSG00000170445|HARS, ENSG00000170445|-|chr5:g.140057504:A>C',, ENSG00000170445|-|chr5:g.140057504:A>C']	ENSG00000170445	1	HGNC:4816	190712.78	236790.92	265640.47	195242.75	252066.61	238910.4
GPAVGIDLGTTYSCVGVFQHGK	24	Pat_105_7.59777.59777.4	ENSG00000109971|HSPA8, ENSG00000109971|-|chr11:g.122929130:C>G',, ENSG00000109971|-|chr11:g.122931481:T>A',, ENSG00000109971|-|chr11:g.122929484:C>T',, ENSG00000109971|-|chr11:g.122929484:C>T']	ENSG00000109971	1	HGNC:5241	3070879.0584	1660477.93476	3668692.2348	2959251.5624999995	1780950.5821000002	3423792.5522999996
SSLSSAQADFNQLAELDR	5	Pat_105_4.52417.52417.3	ENSG00000197694|SPTAN1, ENSG00000197694|+|chr9:g.131388718:A>C',, ENSG00000197694|+|chr9:g.131379968:G>A',, ENSG00000197694|+|chr9:g.131388752:A>G',, ENSG00000197694|+|chr9:g.131346711:G>A',, ENSG00000197694|+|chr9:g.131344110:C>T',, ENSG00000197694|+|chr9:g.131341955:G>C',, ENSG00000197694|+|chr9:g.131341955:G>C']	ENSG00000197694	1	HGNC:11273	365921.335	552500.2749999999	322363.974	387576.06	504266.883	315558.27
DYGVQLVEEGADTFTAK	2	Pat_105_3.61265.61265.3	ENSG00000137547|MRPL15, ENSG00000137547|+|chr8:g.55049889:C>A',, ENSG00000137547|+|chr8:g.55055359:C>A']	ENSG00000137547	1	HGNC:14054	101862.6	68418.829	91786.183	102586.055	68585.894	85649.779
EGIPALDNFLDK	7	Pat_105_4.62500.62500.2	ENSG00000167658|EEF2	ENSG00000167658	1	HGNC:3214	142630.301	380965.51399999997	166859.489	140990.59339999998	382142.0129999999	156710.9313
FSGWYDADLSPAGHEEAK	1	Pat_105_4.47326.47326.3	ENSG00000171314|PGAM1, ENSG00000171314|+|chr10:g.99190864:C>A']	ENSG00000171314	1	HGNC:8888	92878.375	155960.97	116315.16	97804.87	169713.17	111892.61
DASVPLIDVTNLPTPR	2	Pat_105_5.60861.60861.3	ENSG00000131558|EXOC4, ENSG00000131558|+|chr7:g.133692561:C>T',, ENSG00000131558|+|chr7:g.132937874:C>G',, ENSG00000131558|+|chr7:g.132973869:T>G',, ENSG00000131558|+|chr7:g.133160221:T>C',, ENSG00000131558|+|chr7:g.133059604:T>G',, ENSG00000131558|+|chr7:g.133059604:T>G']	ENSG00000131558	1	HGNC:30389	48135.277	39208.113	49520.672999999995	50261.875	42479.597	44529.108
SFANTLVDVCAYAGSGNVLK	4	Pat_105_7.64811.64811.3	ENSG00000175166|PSMD2, ENSG00000175166|+|chr3:g.184023583:G>T',, ENSG00000175166|+|chr3:g.184023584:G>T',, ENSG00000175166|+|chr3:g.184025749:G>C',, ENSG00000175166|+|chr3:g.184025749:G>C']	ENSG00000175166	1	HGNC:9559	297879.85500000004	161381.218	139741.528	270504.817	154333.46499999997	123242.25899999999
VSVLCQENYLIQEGEEITCK	2	Pat_105_4.64194.64194.4	ENSG00000000971|CFH, ENSG00000000971|+|chr1:g.196696026:T>A',, ENSG00000000971|+|chr1:g.196648872:G>A',, ENSG00000000971|+|chr1:g.196695667:A>C',, ENSG00000000971|+|chr1:g.196715067:T>G',, ENSG00000000971|+|chr1:g.196648816:A>C',, ENSG00000000971|+|chr1:g.196684881:G>C',, ENSG00000000971|+|chr1:g.196659237:C>T',, ENSG00000000971|+|chr1:g.196709774:G>T',, ENSG00000000971|+|chr1:g.196706773:C>T',, …	ENSG00000000971	1	HGNC:4883	99802.54000000001	131416.083	108113.127	108026.148	149980.55	111721.774
LLDDNGNIAEELSILK	2	Pat_105_4.66072.66072.3	ENSG00000183291|SELENOF	ENSG00000183291	1	HGNC:17705	173425.81	141803.058	247014.29299999998	160368.502	144695.25400000002	220055.998
EASGDLPEAQIVK	2	Pat_105_2.47387.47387.3	ENSG00000110713|NUP98, ENSG00000110713|-|chr11:g.3723807:T>C',, ENSG00000110713|-|chr11:g.3697519:G>A',, ENSG00000110713|-|chr11:g.3697519:G>A']	ENSG00000110713	1	HGNC:8068	65159.986000000004	48917.884999999995	50410.996	77897.246	56069.568	59110.986999999994
ELGGLEGDPSPEEDEGIQK	5	Pat_105_1.51667.51667.3	ENSG00000137161|CNPY3, ENSG00000137161|+|chr6:g.42897313:A>T']	ENSG00000137161	1	HGNC:11968	247929.949	53246.0392	83879.08200000001	222529.61700000003	52410.6747	71738.61750000001
DDILNGSHPVSFDK	7	Pat_105_4.45626.45626.3	ENSG00000137076|TLN1, ENSG00000137076|-|chr9:g.35711320:CAGA>C',, ENSG00000137076|-|chr9:g.35722121:C>G',, ENSG00000137076|-|chr9:g.35724314:C>T',, ENSG00000137076|-|chr9:g.35717768:G>C',, ENSG00000137076|-|chr9:g.35718843:T>C',, ENSG00000137076|-|chr9:g.35719602:T>C',, ENSG00000137076|-|chr9:g.35719602:T>C']	ENSG00000137076	1	HGNC:11845	259603.241	274537.049	268468.651	271813.745	277129.85799999995	278297.957
SFPVNSDVGVLK	5	Pat_105_6.50499.50499.2	ENSG00000095139|ARCN1, ENSG00000095139|+|chr11:g.118468601:C>T',, ENSG00000095139|+|chr11:g.118468601:C>T']	ENSG00000095139	1	HGNC:649	518611.8	475571.949	584578.89	520772.131	437995.177	535157.39
TLFQPQTGAYQTLAK	3	Pat_105_7.48249.48249.3	ENSG00000176986|SEC24C, ENSG00000176986|+|chr10:g.75527686:A>G',, ENSG00000176986|+|chr10:g.75527686:A>G']	ENSG00000176986	1	HGNC:10705	883833.29	1201916.28	1410027.9100000001	853062.74	1253602.66	1343081.9200000002
ESGVELFAIGVK	6	Pat_105_6.56925.56925.3	ENSG00000187955|COL14A1, ENSG00000187955|+|chr8:g.121357662:C>A',, ENSG00000187955|+|chr8:g.121275192:C>G',, ENSG00000187955|+|chr8:g.121174734:A>G',, ENSG00000187955|+|chr8:g.121256139:A>T',, ENSG00000187955|+|chr8:g.121267554:G>A',, ENSG00000187955|+|chr8:g.121298156:G>C',, ENSG00000187955|+|chr8:g.121344960:G>A',, ENSG00000187955|+|chr8:g.121224768:A>G',, ENSG00000187955|+|chr8:g.121239591:C>A…	ENSG00000187955	1	HGNC:2191	427628.613	1572949.52	1208790.8699999999	481367.53800000006	1515734.9	1165974.63
DSGPLFNTDYDILK	2	Pat_105_4.57510.57510.2	ENSG00000077514|POLD3, ENSG00000077514|+|chr11:g.74305113:A>C']	ENSG00000077514	1	HGNC:20932	144110.192	63355.341	73418.925	148411.508	62185.175	73122.52299999999
EVDDLGPEVGDIK	12	Pat_105_2.53181.53181.3	ENSG00000109606|DHX15, ENSG00000109606|-|chr4:g.24538784:A>T',, ENSG00000109606|-|chr4:g.24531390:C>A',, ENSG00000109606|-|chr4:g.24578243:G>A']	ENSG00000109606	1	HGNC:2738	940715.0050000001	620090.5469999999	656665.4775	933410.8829999999	607468.181	644858.3480000001
LLVVDPETDEQLQK	9	Pat_105_3.56212.56212.3	ENSG00000109062|SLC9A3R1	ENSG00000109062	1	HGNC:11075	479892.891	595205.487	1108364.723	486760.955	601968.546	1064279.549
GYKPPDEGPSEYQTIPLNK	2	Pat_105_5.47916.47916.3	ENSG00000121022|COPS5, ENSG00000121022|-|chr8:g.67968779:C>G',, ENSG00000121022|-|chr8:g.67968779:C>G']	ENSG00000121022	1	HGNC:2240	81544.664	56098.213	87067.021	72494.518	67931.61799999999	76007.617
LTVYTTLIDVTK	8	Pat_105_7.65145.65145.2	ENSG00000104763|ASAH1, ENSG00000104763|-|chr8:g.17927327:T>C',, ENSG00000104763|-|chr8:g.17930772:C>T',, ENSG00000104763|-|chr8:g.17941537:G>A',, ENSG00000104763|-|chr8:g.17941537:G>A']	ENSG00000104763	1	HGNC:735	1705965.1719999998	1267767.943	1884354.708	1600826.654	1268137.188	1733085.402
ILNNGHAFNVEFDDSQDK	12	Pat_105_4.48709.48709.3	ENSG00000104267|CA2, ENSG00000104267|+|chr8:g.86386634:AT>A',, ENSG00000104267|+|chr8:g.86392941:C>A']	ENSG00000104267	1	HGNC:1373	8705620.666	9392291.695999999	6501859.465000001	9029394.510999998	10542891.643	6554825.307999999
TVGAALDILCPSGPIK	7	Pat_105_7.63488.63488.3	ENSG00000170266|GLB1, ENSG00000170266|-|chr3:g.33038787:C>T',, ENSG00000170266|-|chr3:g.33059953:A>G',, ENSG00000170266|-|chr3:g.33110374:G>A',, ENSG00000170266|-|chr3:g.33110374:G>A']	ENSG00000170266	1	HGNC:4298	472055.504	315908.601	254512.225	454332.323	296455.456	246568.778
SLESLDTSLFAK	4	Pat_105_5.59615.59615.2	ENSG00000183431|SF3A3, ENSG00000183431|-|chr1:g.38445163:C>T',, ENSG00000183431|-|chr1:g.38423917:T>A',, ENSG00000183431|-|chr1:g.38423917:T>A']	ENSG00000183431	1	HGNC:10767	314032.64	167075.64299999998	194109.63	301442.275	164595.967	187877.64200000002
DPTFIPAPIQAK	1	Pat_105_6.53347.53347.2	ENSG00000135744|AGT, ENSG00000135744|-|chr1:g.230846593:G>A',, ENSG00000135744|-|chr1:g.230838934:C>T',, ENSG00000135744|-|chr1:g.230840034:G>T',, ENSG00000135744|-|chr1:g.230846019:G>T']	ENSG00000135744	1	HGNC:333	84912.68	89407.77	96049.79	84385.16	89679.77	90023.58
GGQVIQIPVADITVGDIAQVK	1	Pat_105_6.65024.65024.3	ENSG00000070961|ATP2B1, ENSG00000070961|-|chr12:g.89997673:CAGCAT>C',, ENSG00000070961|-|chr12:g.90049561:G>A',, ENSG00000070961|-|chr12:g.90013962:G>A',, ENSG00000070961|-|chr12:g.89997932:T>G',, ENSG00000070961|-|chr12:g.89985014:G>C',, ENSG00000070961|-|chr12:g.90049560:C>A',, ENSG00000070961|-|chr12:g.90015411:G>T',, ENSG00000070961|-|chr12:g.90015411:G>T']	ENSG00000070961	1	HGNC:814	172849.34	104274.9	287177.75	176308.45	115477.74	279244.16
[truncated: 38,573 more rows]
