# Supplementary material for: Multi-Omic Analysis of Esophageal Adenocarcinoma Uncovers Candidate Therapeutic Targets and Cancer-Selective Posttranscriptional Regulation
Source: Mol Cell Proteomics. 2024 Apr 9;23(6):100764. doi: 10.1016/j.mcpro.2024.100764 (PMC11245951; doi:10.1016/j.mcpro.2024.100764)
Supplement: Supplemental Data 5 [file mmc14.csv]

peptide	PSMs	spectrum	ENSG_GENE	ENSG	mapped_genes	HGNC	X126	X127	X128	X129	X130	X131
EVNENFAIDLIAEQPVSEVETR	4	Pat_117_2.59380.59380.3	ENSG00000145494|NDUFS6	ENSG00000145494	1	HGNC:7713	32578.984599999996	19805.136399999996	0	0	0	0
AIAASVGIISEGSETVEDIAAR	24	Pat_117_4.56894.56894.3	ENSG00000105675|ATP4A, ENSG00000105675|-|chr19:g.36044007:C>T',, ENSG00000105675|-|chr19:g.36050843:G>A',, ENSG00000105675|-|chr19:g.36051345:T>G',, ENSG00000105675|-|chr19:g.36044658:C>T',, ENSG00000105675|-|chr19:g.36049380:C>T',, ENSG00000105675|-|chr19:g.36043986:C>T']	ENSG00000105675	1	HGNC:819	1065354.3683	954684.8649999999	4991.87374	27204.1446	3875.8312	13470.48775
ALINADELASDVAGAEALLDR	4	Pat_117_2.62040.62040.3	ENSG00000197694|SPTAN1, ENSG00000197694|+|chr9:g.131388718:A>C',, ENSG00000197694|+|chr9:g.131388814:C>T',, ENSG00000197694|+|chr9:g.131379968:G>A',, ENSG00000197694|+|chr9:g.131388752:A>G',, ENSG00000197694|+|chr9:g.131346711:G>A',, ENSG00000197694|+|chr9:g.131344110:C>T',, ENSG00000197694|+|chr9:g.131341955:G>C',, ENSG00000197694|+|chr9:g.131341955:G>C']	ENSG00000197694	1	HGNC:11273	24238.925300000003	20766.2003	0	0	0	0
AELGIPLEEVPPEEINYLTR	1	Pat_117_3.60945.60945.3	ENSG00000067064|IDI1, ENSG00000067064|-|chr10:g.1094909:C>G',, ENSG00000067064|-|chr10:g.1089292:C>T',, ENSG00000067064|-|chr10:g.1087371:T>C']	ENSG00000067064	1	HGNC:5387	70783.81	42846.094000000005	0	4448.670999999999	0	1112.3466
AAELIANSLATAGDGLIELR	4	Pat_117_3.61940.61940.3	ENSG00000167085|PHB, ENSG00000167085|-|chr17:g.47484147:C>T',, ENSG00000167085|-|chr17:g.47484147:C>T']	ENSG00000167085	1	HGNC:8912	99272.4734	62439.3782	1646.518	4632.618399999999	0	3476.2290000000003
VQDDEVGDGTTSVTVLAAELLR	5	Pat_117_3.62025.62025.3	ENSG00000166226|CCT2, ENSG00000166226|+|chr12:g.69980050:G>A',, ENSG00000166226|+|chr12:g.69983465:A>C',, ENSG00000166226|+|chr12:g.69983465:A>C']	ENSG00000166226	1	HGNC:1615	51430.858	38586.332	0	1823.8934	0	768.5559
AFLEVNEEGSEAAASTAVVIAGR	7	Pat_117_3.55016.55016.3	ENSG00000117601|SERPINC1	ENSG00000117601	1	HGNC:775	225578.19	155074.21600000001	1344.75326	6555.19624	1313.0660400000002	3975.62955
AIAELGIYPAVDPLDSTSR	46	Pat_117_3.59377.59377.3	ENSG00000110955|ATP5F1B, ENSG00000110955|-|chr12:g.57037657:C>A',, ENSG00000110955|-|chr12:g.57037657:C>A']	ENSG00000110955	1	HGNC:830	4188464.810999999	2970970.8246	8850.88392	48582.011979999996	5560.0804499999995	27373.371590000002
ADFPVDEELGLDLGDLSR	5	Pat_117_3.60596.60596.3	ENSG00000185615|PDIA2	ENSG00000185615	1	HGNC:14180	287940.581	229762.00500000003	867.8719	7666.6574	769.8108	5274.0428
VNSVSSGLAEEDLETLLQSR	1	Pat_117_3.60052.60052.3	ENSG00000125246|CLYBL, ENSG00000125246|+|chr13:g.100517195:CTG>C',, ENSG00000125246|+|chr13:g.100425154:G>T',, ENSG00000125246|+|chr13:g.100515335:C>T',, ENSG00000125246|+|chr13:g.100523288:C>G',, ENSG00000125246|+|chr13:g.100523288:C>G']	ENSG00000125246	1	HGNC:18355	27491.597999999998	17450.643	0	2051.8516	0	772.5117
AVEIGPDQDLDVVEITENSQELR	1	Pat_117_1.48453.48453.3	ENSG00000137648|TMPRSS4, ENSG00000137648|+|chr11:g.117984004:A>C',, ENSG00000137648|+|chr11:g.117985907:G>A',, ENSG00000137648|+|chr11:g.117985907:G>A']	ENSG00000137648	1	HGNC:11878	9302.424	2885.4275	0	2705.2263	0	3262.9634
LLPDITLLEPVEGEAAEELSR	1	Pat_117_3.62811.62811.3	ENSG00000171453|POLR1C	ENSG00000171453	1	HGNC:20194	7444.2764	5077.416	0	1280.7505	0	962.21967
EIAVGDSEGQIVIYDVGEQIAVPR	1	Pat_117_3.60155.60155.3	ENSG00000077380|DYNC1I2, ENSG00000077380|+|chr2:g.172549323:G>A',, ENSG00000077380|+|chr2:g.172585353:C>T',, ENSG00000077380|+|chr2:g.172586295:G>A',, ENSG00000077380|+|chr2:g.172586295:G>A']	ENSG00000077380	1	HGNC:2964	21711.943	15850.535	0	1152.8039999999999	0	0
ETDLLLDDSLVSIFGNR	4	Pat_117_4.57870.57870.3	ENSG00000126432|PRDX5, ENSG00000126432|+|chr11:g.64088254:C>T']	ENSG00000126432	1	HGNC:9355	59968.18750000001	50347.203	0	1048.3213	510.78012	715.5516
SVNESLNNLFITEEDYQALR	6	Pat_117_4.51488.51488.3	ENSG00000141367|CLTC, ENSG00000141367|+|chr17:g.57743965:T>C',, ENSG00000141367|+|chr17:g.57737921:C>T',, ENSG00000141367|+|chr17:g.57738925:A>T',, ENSG00000141367|+|chr17:g.57743578:A>T',, ENSG00000141367|+|chr17:g.57743578:A>T']	ENSG00000141367	1	HGNC:2092	313931.06700000004	172501.626	1188.66556	3046.4611	0	5356.566569999999
IAQLEEELEEEQGNTELINDR	2	Pat_117_1.50192.50192.3	ENSG00000100345|MYH9, ENSG00000100345|-|chr22:g.36708257:G>A',, ENSG00000100345|-|chr22:g.36684946:G>A',, ENSG00000100345|-|chr22:g.36688106:C>T']	ENSG00000100345	1	HGNC:7579	43206.102	29099.524	0	3970.9478	0	2090.94737
GGSDSDASLVITDLTLEDYGR	3	Pat_117_1.46645.46645.3	ENSG00000145681|HAPLN1, ENSG00000145681|-|chr5:g.82948529:G>A',, ENSG00000145681|-|chr5:g.82948529:G>A']	ENSG00000145681	1	HGNC:2380	227579.222	84100.465	3882.29194	10542.1762	1078.212	9211.8226
IEIESFYEGEDFSETLTR	20	Pat_117_1.49785.49785.3	ENSG00000044574|HSPA5, ENSG00000044574|-|chr9:g.128001036:A>G']	ENSG00000044574	1	HGNC:5238	1230884.6075000002	718842.6248999999	3651.83085	34695.69456999999	4114.01159	29869.10333
AIEHADGGVAAGVAVLDNPYPV	7	Pat_117_3.52530.52530.3	ENSG00000100983|GSS, ENSG00000100983|-|chr20:g.33530291:C>T',, ENSG00000100983|-|chr20:g.33530291:C>T']	ENSG00000100983	1	HGNC:4624	258160.67100000003	130699.0435	2160.8113599999997	7296.2734	2894.64635	10324.911339999999
GLSPLDAPELDGLDQVGQIS	2	Pat_117_3.60999.60999.3	ENSG00000166387|PPFIBP2, ENSG00000166387|+|chr11:g.7586931:C>T',, ENSG00000166387|+|chr11:g.7662758:C>G',, ENSG00000166387|+|chr11:g.7662758:C>G']	ENSG00000166387	1	HGNC:9250	106974.526	71493.709	0	5703.65726	0	6153.4038
QLEESVDALSEELVQLR	2	Pat_117_2.61176.61176.3	ENSG00000170759|KIF5B, ENSG00000170759|-|chr10:g.32324888:T>C',, ENSG00000170759|-|chr10:g.32307480:C>T']	ENSG00000170759	1	HGNC:6324	51654.557	43555.573000000004	0	3865.7129	883.5407	1096.3748
GVVPLAGTDGETTTQGLDGLSER	12	Pat_117_1.44050.44050.3	ENSG00000109107|ALDOC, ENSG00000109107|-|chr17:g.26902546:G>T',, ENSG00000109107|-|chr17:g.26902546:G>T']	ENSG00000109107	1	HGNC:418	781121.5939999999	687507.7320000001	9086.26025	57685.5787	10348.8308	46172.14294999999
GSFTYFAPSNEAWDNLDSDIR	1	Pat_117_4.50626.50626.3	ENSG00000133110|POSTN, ENSG00000133110|-|chr13:g.38145578:CT>C',, ENSG00000133110|-|chr13:g.38158870:A>G',, ENSG00000133110|-|chr13:g.38164571:C>T',, ENSG00000133110|-|chr13:g.38172766:C>T',, ENSG00000133110|-|chr13:g.38153366:T>G',, ENSG00000133110|-|chr13:g.38164585:A>G',, ENSG00000133110|-|chr13:g.38156594:A>G',, ENSG00000133110|-|chr13:g.38159011:C>A',, ENSG00000133110|-|chr13:g.38154111:A>G'…	ENSG00000133110	1	HGNC:16953	104593.88	59019.16	697.68475	946.51135	0	0
GLGTDEDAIISVLAYR	7	Pat_117_3.60613.60613.2	ENSG00000196975|ANXA4, ENSG00000196975|+|chr2:g.70033584:C>T',, ENSG00000196975|+|chr2:g.70046423:A>T',, ENSG00000196975|+|chr2:g.70046423:A>T']	ENSG00000196975	1	HGNC:542	614671.4349999999	499061.3593	1048.0181	5481.054700000001	0	6606.5239
GLVEPVDVVDNADGTQTVNYVPSR	9	Pat_117_1.42032.42032.3	ENSG00000196924|FLNA, ENSG00000196924|-|chrX:g.153581155:C>T',, ENSG00000196924|-|chrX:g.153590917:G>C',, ENSG00000196924|-|chrX:g.153590917:G>C']	ENSG00000196924	1	HGNC:3754	578645.098	450095.621	3582.8943	21695.20654	4713.2512	11276.033500000001
VIFLEDDDVAAVVDGR	16	Pat_117_3.60162.60162.3	ENSG00000198380|GFPT1, ENSG00000198380|-|chr2:g.69569322:G>A',, ENSG00000198380|-|chr2:g.69555453:G>A',, ENSG00000198380|-|chr2:g.69575324:C>T',, ENSG00000198380|-|chr2:g.69575324:C>T']	ENSG00000198380	1	HGNC:4241	1221468.094	713449.2206	7255.799169999999	28891.848999999995	11530.532200000001	37866.89315
TDLNPDNLQGGDDLDPNYVLSSR	4	Pat_117_2.49027.49027.3	ENSG00000166165|CKB, ENSG00000166165|-|chr14:g.103988233:G>T',, ENSG00000166165|-|chr14:g.103988233:G>T']	ENSG00000166165	1	HGNC:1991	292629.172	315122.716	0	1194.0887	0	892.82074
LEGSDVQLLEYEASAAGLIR	1	Pat_117_3.61338.61338.3	ENSG00000254986|DPP3, ENSG00000254986|+|chr11:g.66272110:G>A',, ENSG00000254986|+|chr11:g.66272207:C>A',, ENSG00000254986|+|chr11:g.66252662:G>A',, ENSG00000254986|+|chr11:g.66252662:G>A']	ENSG00000254986	1	HGNC:3008	58851.305	41693.797	1189.2233	2913.4429	0	1452.0013
ILQDVADEEIAALPR	3	Pat_117_1.54303.54303.2	ENSG00000120333|MRPS14, ENSG00000120333|-|chr1:g.174987651:C>T']	ENSG00000120333	1	HGNC:14049	122950.01200000002	75530.82200000001	564.1447	6701.280400000001	522.4447	5568.2203
ATSFLLALEPELEAR	5	Pat_117_4.57522.57522.2	ENSG00000163902|RPN1, ENSG00000163902|-|chr3:g.128356698:G>A',, ENSG00000163902|-|chr3:g.128348979:A>T',, ENSG00000163902|-|chr3:g.128341218:C>T']	ENSG00000163902	1	HGNC:10381	102184.53599999998	68845.8198	0	2425.03454	762.9893	1523.06052
LSDALAVEDDQVAPVPLNVVETSSSVR	1	Pat_117_3.60766.60766.3	ENSG00000126777|KTN1, ENSG00000126777|+|chr14:g.56106685:ACGTGAT>A',, ENSG00000126777|+|chr14:g.56125284:ATTGT>A',, ENSG00000126777|+|chr14:g.56139363:A>G',, ENSG00000126777|+|chr14:g.56078848:T>A',, ENSG00000126777|+|chr14:g.56106684:A>C',, ENSG00000126777|+|chr14:g.56106684:A>C']	ENSG00000126777	1	HGNC:6467	23330.928	17666.44	0	1177.0443	0	0
LVSPGSANETSSILVESVTR	2	Pat_117_4.48820.48820.3	ENSG00000136068|FLNB, ENSG00000136068|+|chr3:g.58134543:G>A',, ENSG00000136068|+|chr3:g.58062899:C>G',, ENSG00000136068|+|chr3:g.58121746:A>G',, ENSG00000136068|+|chr3:g.58089697:G>T',, ENSG00000136068|+|chr3:g.58095423:G>T',, ENSG00000136068|+|chr3:g.58095424:A>T',, ENSG00000136068|+|chr3:g.58127630:G>T',, ENSG00000136068|+|chr3:g.58128446:A>G',, ENSG00000136068|+|chr3:g.58108954:C>A',, ENSG0000…	ENSG00000136068	1	HGNC:3755	156179.935	97068.726	944.6923	2018.4864	664.6134599999999	1702.4753500000002
AVFVDLEPTVIDEIR	7	Pat_117_3.61376.61376.3	ENSG00000127824|TUBA4A, ENSG00000127824|-|chr2:g.220116820:C>T',, ENSG00000127824|-|chr2:g.220116396:G>A',, ENSG00000127824|-|chr2:g.220115080:T>G',, ENSG00000127824|-|chr2:g.220115080:T>G']	ENSG00000127824	1	HGNC:12407	797886.4709999999	1082093.536	3986.9192000000003	23365.324699999997	3111.4269000000004	13056.485349999999
FEIGEGENLDLPYGLER	2	Pat_117_3.56393.56393.3	ENSG00000004478|FKBP4	ENSG00000004478	1	HGNC:3720	118215.865	79085.86	785.43195	6907.3953	793.4855	4778.85195
QLETVLDDLDPENALLPAGFR	1	Pat_117_4.58277.58277.3	ENSG00000138594|TMOD3, ENSG00000138594|+|chr15:g.52155089:T>A',, ENSG00000138594|+|chr15:g.52155092:C>A',, ENSG00000138594|+|chr15:g.52155092:C>A']	ENSG00000138594	1	HGNC:11873	5218.892	2641.7798	0	0	0	0
TGAIVDVPVGEELLGR	8	Pat_117_4.51150.51150.2	ENSG00000152234|ATP5F1A	ENSG00000152234	1	HGNC:823	958534.6880000001	891630.6780000001	1543.85076	12071.88008	1722.19917	6009.1036
ILDTADENGLLSLPN	2	Pat_117_3.60470.60470.2	ENSG00000068912|ERLEC1	ENSG00000068912	1	HGNC:25222	112861.57800000001	76842.177	620.2396	2328.5089	1741.1719	3477.4063
ADFDNTVAIHPTSSEELVTLR	4	Pat_117_2.47318.47318.3	ENSG00000104687|GSR, ENSG00000104687|-|chr8:g.30546776:C>T',, ENSG00000104687|-|chr8:g.30541634:T>C',, ENSG00000104687|-|chr8:g.30541634:T>C']	ENSG00000104687	1	HGNC:4623	256377.773	173440.70799999998	1076.6663	7067.7435000000005	3046.1509	8466.4884
DFSALESQLQDTQELLQEENR	3	Pat_117_2.60263.60263.3	ENSG00000100345|MYH9, ENSG00000100345|-|chr22:g.36708257:G>A',, ENSG00000100345|-|chr22:g.36684946:G>A',, ENSG00000100345|-|chr22:g.36688106:C>T']	ENSG00000100345	1	HGNC:7579	104750.574	78659.042	0	3486.8603599999997	0	2657.9867400000003
TVSGNTVEYALTDLEPATEYTLR	1	Pat_117_3.58202.58202.3	ENSG00000041982|TNC, ENSG00000041982|-|chr9:g.117853174:G>T',, ENSG00000041982|-|chr9:g.117827000:G>A',, ENSG00000041982|-|chr9:g.117798515:C>T',, ENSG00000041982|-|chr9:g.117788857:T>G',, ENSG00000041982|-|chr9:g.117808862:A>C',, ENSG00000041982|-|chr9:g.117835942:G>T',, ENSG00000041982|-|chr9:g.117819471:T>C',, ENSG00000041982|-|chr9:g.117808785:T>A',, ENSG00000041982|-|chr9:g.117815273:G>A',, …	ENSG00000041982	1	HGNC:5318	23004.012000000002	15126.05	0	0	0	0
LDNGQVGLYPANYVEAIQ	5	Pat_117_4.51473.51473.2	ENSG00000100266|PACSIN2	ENSG00000100266	1	HGNC:8571	73110.362	46663.054000000004	0	2714.75412	0	1429.8509
QYLSGELEVELTPQGTLAER	3	Pat_117_3.52296.52296.3	ENSG00000083720|OXCT1, ENSG00000083720|-|chr5:g.41794810:AG>A',, ENSG00000083720|-|chr5:g.41739586:A>C']	ENSG00000083720	1	HGNC:8527	230177.761	139737.321	934.9058	6463.4443	974.82336	1705.25219
AEPEDHYFLLTEPPLNTPENR	2	Pat_117_2.48597.48597.3	ENSG00000115091|ACTR3, ENSG00000115091|+|chr2:g.114674526:G>A',, ENSG00000115091|+|chr2:g.114674526:G>A']	ENSG00000115091	1	HGNC:170	63247.93	47950.437000000005	545.8021	806.09735	0	841.06415
EISPDTTLLDLQNNDISELR	3	Pat_117_2.56489.56489.3	ENSG00000182492|BGN	ENSG00000182492	1	HGNC:1044	55845.2205	43254.2825	0	952.37354	1177.3318	2266.45394
FSSGYYDFLVEVEGDNR	2	Pat_117_4.52633.52633.3	ENSG00000118705|RPN2, ENSG00000118705|+|chr20:g.35812678:C>A',, ENSG00000118705|+|chr20:g.35812678:C>A']	ENSG00000118705	1	HGNC:10382	122836.33799999999	66789.936	0	3318.817	509.01352	1989.5829
GLGTDEDTLIEILASR	3	Pat_117_3.61523.61523.3	ENSG00000135046|ANXA1	ENSG00000135046	1	HGNC:533	73158.757	65115.748999999996	1667.59539	10331.113299999999	671.0838	3624.237
GTGGVDTAAVADVYDISNIDR	5	Pat_117_2.48545.48545.3	ENSG00000131730|CKMT2	ENSG00000131730	1	HGNC:1996	359831.869	364731.021	5293.939	20867.0776	2114.78384	5814.003
LVQDVANNTNEEAGDGTTTATVLAR	10	Pat_117_1.37073.37073.3	ENSG00000144381|HSPD1, ENSG00000144381|-|chr2:g.198358179:C>G',, ENSG00000144381|-|chr2:g.198352688:G>C',, ENSG00000144381|-|chr2:g.198352688:G>C']	ENSG00000144381	1	HGNC:5261	1468271.964	1716821.935	6592.720299999999	52431.1795	5087.110500000001	29314.01764
LDPDSIPSPIQVIENDR	2	Pat_117_3.61296.61296.3	ENSG00000150961|SEC24D	ENSG00000150961	1	HGNC:10706	112349.987	75638.301	1627.2209	5153.122	0	3424.4191
GILFVGSGVSGGEEGAR	3	Pat_117_4.47907.47907.3	ENSG00000142657|PGD, ENSG00000142657|+|chr1:g.10459705:G>T',, ENSG00000142657|+|chr1:g.10459705:G>T']	ENSG00000142657	1	HGNC:8891	497232.3	254433.72	6759.3791	15815.8273	6679.977500000001	11934.472
GTEFAESADAALQGDPALQDAGDSSR	1	Pat_117_1.38685.38685.3	ENSG00000136732|GYPC, ENSG00000136732|+|chr2:g.127447884:G>A',, ENSG00000136732|+|chr2:g.127413868:C>T',, ENSG00000136732|+|chr2:g.127413859:C>G',, ENSG00000136732|+|chr2:g.127413859:C>G']	ENSG00000136732	1	HGNC:4704	86436.59	61810.066	0	9259.889000000001	1136.1428	6786.308000000001
LAQDFLDSQNLSAYNTR	1	Pat_117_4.47209.47209.3	ENSG00000254986|DPP3, ENSG00000254986|+|chr11:g.66272110:G>A',, ENSG00000254986|+|chr11:g.66272207:C>A',, ENSG00000254986|+|chr11:g.66252662:G>A',, ENSG00000254986|+|chr11:g.66252662:G>A']	ENSG00000254986	1	HGNC:3008	60528.676	43510.934	679.09875	2964.1758	0	714.71185
DVYEDELVPVFEAVGR	1	Pat_117_2.59174.59174.3	ENSG00000163694|RBM47, ENSG00000163694|-|chr4:g.40428100:C>T',, ENSG00000163694|-|chr4:g.40440361:A>G',, ENSG00000163694|-|chr4:g.40428046:C>T',, ENSG00000163694|-|chr4:g.40428046:C>T']	ENSG00000163694	1	HGNC:30358	8637.801	6109.393	0	489.66962	0	426.17072
GLGTDEESILTLLTSR	2	Pat_117_4.57263.57263.3	ENSG00000164111|ANXA5, ENSG00000164111|-|chr4:g.122604580:A>G',, ENSG00000164111|-|chr4:g.122599587:A>C',, ENSG00000164111|-|chr4:g.122599587:A>C']	ENSG00000164111	1	HGNC:543	340628.48	562956.03	878.5328400000001	4346.7186	714.4546	708.26605
LYLEDDDPVQAEAYINR	4	Pat_117_2.47918.47918.3	ENSG00000138663|COPS4	ENSG00000138663	1	HGNC:16702	365532.494	233281.486	11096.2532	24006.1884	9397.143100000001	19829.7047
LALETTVLVESYTLPDGR	1	Pat_117_4.57009.57009.3	ENSG00000138071|ACTR2	ENSG00000138071	1	HGNC:169	195620.53	102974.516	1484.0712	3457.9202	0	5563.11
ASAHAITGPPTELITSEVTAR	2	Pat_117_4.45227.45227.3	ENSG00000187955|COL14A1, ENSG00000187955|+|chr8:g.121357662:C>A',, ENSG00000187955|+|chr8:g.121275192:C>G',, ENSG00000187955|+|chr8:g.121174734:A>G',, ENSG00000187955|+|chr8:g.121256139:A>T',, ENSG00000187955|+|chr8:g.121267554:G>A',, ENSG00000187955|+|chr8:g.121298156:G>C',, ENSG00000187955|+|chr8:g.121344960:G>A',, ENSG00000187955|+|chr8:g.121224768:A>G',, ENSG00000187955|+|chr8:g.121239591:C>A…	ENSG00000187955	1	HGNC:2191	452288.89	218777.56	6887.4969	15894.962599999999	7825.0208	8521.02075
TQLEWTEAILEDEQTQR	3	Pat_117_1.45230.45230.3	ENSG00000125844|RRBP1, ENSG00000125844|-|chr20:g.17639529:C>T',, ENSG00000125844|-|chr20:g.17640795:G>A',, ENSG00000125844|-|chr20:g.17640795:G>A']	ENSG00000125844	1	HGNC:10448	208233.86200000002	114860.16399999999	13551.4607	21720.3835	18287.8472	22067.2114
QLQEETPPGGPLTEALPPAR	1	Pat_117_2.47521.47521.3	ENSG00000147684|NDUFB9, ENSG00000147684|+|chr8:g.125562074:G>A',, ENSG00000147684|+|chr8:g.125562122:C>T',, ENSG00000147684|+|chr8:g.125562122:C>T']	ENSG00000147684	1	HGNC:7704	72927.984	50200.61	1061.711	1398.1462	860.7441	1639.6069
TLPETLDPAEYNISPETR	9	Pat_117_2.48419.48419.3	ENSG00000065518|NDUFB4	ENSG00000065518	1	HGNC:7699	587846.006	382939.7160000001	3607.40617	20325.6796	1161.3726	17332.4702
VFPGSTTEDYNLIVIER	1	Pat_117_4.50468.50468.3	ENSG00000130726|TRIM28, ENSG00000130726|+|chr19:g.59058998:C>T',, ENSG00000130726|+|chr19:g.59061521:C>T',, ENSG00000130726|+|chr19:g.59056243:C>T',, ENSG00000130726|+|chr19:g.59056243:C>T']	ENSG00000130726	1	HGNC:16384	91347.24	48515.816	0	1240.6927	0	1139.9226
EVVDGSPAAASTISEITAEVNNLR	1	Pat_117_3.61149.61149.3	ENSG00000136059|VILL, ENSG00000136059|+|chr3:g.38048073:G>A',, ENSG00000136059|+|chr3:g.38040863:A>C',, ENSG00000136059|+|chr3:g.38037295:G>A',, ENSG00000136059|+|chr3:g.38047971:C>T',, ENSG00000136059|+|chr3:g.38047971:C>T']	ENSG00000136059	1	HGNC:30906	66276.305	39906.246	0	1729.8013	0	0
ELDALDANDELTPLGR	1	Pat_117_1.42765.42765.2	ENSG00000135829|DHX9, ENSG00000135829|+|chr1:g.182852490:T>G',, ENSG00000135829|+|chr1:g.182850733:A>C',, ENSG00000135829|+|chr1:g.182856546:G>T',, ENSG00000135829|+|chr1:g.182853933:T>C',, ENSG00000135829|+|chr1:g.182825708:G>A',, ENSG00000135829|+|chr1:g.182852289:A>C',, ENSG00000135829|+|chr1:g.182853821:G>T']	ENSG00000135829	1	HGNC:2750	327299.34	363794.75	1324.2720000000002	4851.775	962.0027	1756.8906
ATENPEQVASEGLPEPVLR	1	Pat_117_1.40149.40149.3	ENSG00000105364|MRPL4, ENSG00000105364|+|chr19:g.10369156:C>T',, ENSG00000105364|+|chr19:g.10369156:C>T']	ENSG00000105364	1	HGNC:14276	78494.93	43541.707	3127.8997	15395.896999999999	4454.673	12413.198999999999
TVIQAEIDAAAELIDFFR	1	Pat_117_5.52834.52834.3	ENSG00000159423|ALDH4A1, ENSG00000159423|-|chr1:g.19209807:G>A',, ENSG00000159423|-|chr1:g.19201928:C>T',, ENSG00000159423|-|chr1:g.19202847:C>T',, ENSG00000159423|-|chr1:g.19201043:C>T',, ENSG00000159423|-|chr1:g.19212959:T>G',, ENSG00000159423|-|chr1:g.19199352:G>A',, ENSG00000159423|-|chr1:g.19208320:C>T',, ENSG00000159423|-|chr1:g.19208320:C>T']	ENSG00000159423	1	HGNC:406	91244.01	17155.281000000003	3108.6055	7204.1846	4154.5303	4352.2266
GIPELEQYDPPELADSSGR	1	Pat_117_2.48531.48531.3	ENSG00000142186|SCYL1, ENSG00000142186|+|chr11:g.65304162:G>T',, ENSG00000142186|+|chr11:g.65292667:G>A',, ENSG00000142186|+|chr11:g.65305969:G>A',, ENSG00000142186|+|chr11:g.65305969:G>A']	ENSG00000142186	1	HGNC:14372	51960.414000000004	45799.355	1499.9437	6814.2666	0	4551.1724
AIEPPPLDAVIEAEHTLR	4	Pat_117_1.54266.54266.3	ENSG00000135829|DHX9, ENSG00000135829|+|chr1:g.182852490:T>G',, ENSG00000135829|+|chr1:g.182850733:A>C',, ENSG00000135829|+|chr1:g.182856546:G>T',, ENSG00000135829|+|chr1:g.182853933:T>C',, ENSG00000135829|+|chr1:g.182825708:G>A',, ENSG00000135829|+|chr1:g.182852289:A>C',, ENSG00000135829|+|chr1:g.182853821:G>T']	ENSG00000135829	1	HGNC:2750	237514.31699999998	145250.40399999998	781.5803	9066.5414	1273.1879	8456.2769
LPLQLDDAVRPEAEGEEEGR	1	Pat_117_2.47021.47021.3	ENSG00000115866|DARS	ENSG00000115866	1	HGNC:2678	123742.76	95730.52	1151.8992	5673.6147	1602.9779999999998	4385.460999999999
AGLELGAEPETIVNSGLISPEGLAIDHIR	1	Pat_117_4.57248.57248.4	ENSG00000087303|NID2, ENSG00000087303|-|chr14:g.52526930:A>C',, ENSG00000087303|-|chr14:g.52520386:C>T',, ENSG00000087303|-|chr14:g.52520996:C>T',, ENSG00000087303|-|chr14:g.52534664:C>T',, ENSG00000087303|-|chr14:g.52520983:G>A',, ENSG00000087303|-|chr14:g.52535628:C>T',, ENSG00000087303|-|chr14:g.52481918:C>T',, ENSG00000087303|-|chr14:g.52472538:C>G',, ENSG00000087303|-|chr14:g.52526941:G>A',,…	ENSG00000087303	1	HGNC:13389	49005.87	30679.709	0	660.051	0	1391.6544
LLEENETEAVTVPTPSPTPVR	1	Pat_117_2.48821.48821.3	ENSG00000006453|BAIAP2L1	ENSG00000006453	1	HGNC:21649	37492.777	20456.178	886.3641	2904.3147	692.13544	1550.8771
NLGLEELGIELDPR	16	Pat_117_3.58702.58702.2	ENSG00000091140|DLD	ENSG00000091140	1	HGNC:2898	670526.0023	426910.5835000001	3035.00518	17322.26355	1861.7027400000002	9349.6898
ILATPPQEDAPSVDIANIR	8	Pat_117_3.55842.55842.3	ENSG00000163931|TKT, ENSG00000163931|-|chr3:g.53275162:C>T',, ENSG00000163931|-|chr3:g.53262087:C>T',, ENSG00000163931|-|chr3:g.53259824:A>C',, ENSG00000163931|-|chr3:g.53259824:A>C']	ENSG00000163931	1	HGNC:11834	378545.752	229546.553	3585.2893	22736.1266	1729.03313	12740.721829999999
LTGFHETSNINDFSAGVANR	2	Pat_117_4.40998.40998.3	ENSG00000135821|GLUL, ENSG00000135821|-|chr1:g.182354918:T>C',, ENSG00000135821|-|chr1:g.182353589:G>A',, ENSG00000135821|-|chr1:g.182353589:G>A']	ENSG00000135821	1	HGNC:4341	314374.75	184016.565	2459.5629	9321.6521	2483.8848	5820.2532
FQPGETLTEILETPATSEQEAEHQR	3	Pat_117_2.60583.60583.4	ENSG00000140575|IQGAP1, ENSG00000140575|+|chr15:g.90986644:G>C',, ENSG00000140575|+|chr15:g.91030207:A>G',, ENSG00000140575|+|chr15:g.91035840:A>G',, ENSG00000140575|+|chr15:g.90934041:A>G',, ENSG00000140575|+|chr15:g.90934041:A>G']	ENSG00000140575	1	HGNC:6110	40985.977	33126.6487	0	2607.45936	0	2117.03634
SSASAPDVDDPEAFPALA	3	Pat_117_1.42951.42951.2	ENSG00000142864|SERBP1	ENSG00000142864	1	HGNC:17860	135631.56	97839.17800000001	6909.6889	112027.96	21000.4837	84493.435
EALAEAALESPRPALVR	5	Pat_117_4.45007.45007.3	ENSG00000109062|SLC9A3R1	ENSG00000109062	1	HGNC:11075	2697184.5050000004	1744357.13	19582.6826	56252.679500000006	17305.516799999998	38092.4855
SNLDEDIIAEENIVSR	2	Pat_117_1.40252.40252.2	ENSG00000125730|C3, ENSG00000125730|-|chr19:g.6697558:C>A',, ENSG00000125730|-|chr19:g.6707931:C>T',, ENSG00000125730|-|chr19:g.6697682:C>T']	ENSG00000125730	1	HGNC:1318	535572.22	448750.57999999996	36162.272	106658.305	4879.219	37105.761
GTGGVDTAAVGGVFDVSNADR	16	Pat_117_2.44227.44227.3	ENSG00000166165|CKB, ENSG00000166165|-|chr14:g.103988233:G>T']	ENSG00000166165	1	HGNC:1991	2108782.049	2472799.2899999996	24476.69427	98577.6602	29577.81134	47857.313799999996
SSLSSAQADFNQLAELDR	3	Pat_117_3.50323.50323.3	ENSG00000197694|SPTAN1, ENSG00000197694|+|chr9:g.131388718:A>C',, ENSG00000197694|+|chr9:g.131379968:G>A',, ENSG00000197694|+|chr9:g.131388752:A>G',, ENSG00000197694|+|chr9:g.131346711:G>A',, ENSG00000197694|+|chr9:g.131344110:C>T',, ENSG00000197694|+|chr9:g.131341955:G>C',, ENSG00000197694|+|chr9:g.131341955:G>C']	ENSG00000197694	1	HGNC:11273	235423.10500000004	207887.72	2214.84274	11203.3081	2310.40984	6417.9254
ILGADTSVDLEETGR	27	Pat_117_1.40373.40373.2	ENSG00000152234|ATP5F1A	ENSG00000152234	1	HGNC:823	25709288.910999995	23261779.407999996	18027.67666	179071.3981	16695.03693	89278.85177
SSPEPVALTESETEYVIR	2	Pat_117_1.39312.39312.2	ENSG00000181789|COPG1, ENSG00000181789|+|chr3:g.128987364:G>A']	ENSG00000181789	1	HGNC:2236	351724.4	253340.25	4027.946	32553.258	3879.704	25837.5957
FLGTEPEPDAVGLDSGHIR	2	Pat_117_2.45805.45805.3	ENSG00000128311|TST, ENSG00000128311|-|chr22:g.37407109:G>C',, ENSG00000128311|-|chr22:g.37407109:G>C']	ENSG00000128311	1	HGNC:12388	366422	252281.88	1914.2457	22130.358	5934.6254	22461.934999999998
EQEELLAPADGTVELVR	2	Pat_117_1.41459.41459.2	ENSG00000025708|TYMP, ENSG00000025708|-|chr22:g.50967741:G>A',, ENSG00000025708|-|chr22:g.50968003:C>T',, ENSG00000025708|-|chr22:g.50968003:C>T']	ENSG00000025708	1	HGNC:3148	154482.16	81852.177	1789.2553	23180.732	4649.3035	23517.818
ALNVEPDGTGLTCSLAPNIISQL	7	Pat_117_5.51210.51210.3	ENSG00000126432|PRDX5, ENSG00000126432|+|chr11:g.64088254:C>T']	ENSG00000126432	1	HGNC:9355	1065759.4976000001	1392749.0891999996	0	12430.33017	0	0
ASASGSGAQVGGPISSGSSASSVTVTR	1	Pat_117_5.44362.44362.3	ENSG00000160789|LMNA, ENSG00000160789|+|chr1:g.156084902:G>A',, ENSG00000160789|+|chr1:g.156108510:C>T',, ENSG00000160789|+|chr1:g.156104629:C>T',, ENSG00000160789|+|chr1:g.156106151:G>A',, ENSG00000160789|+|chr1:g.156106776:G>A',, ENSG00000160789|+|chr1:g.156106776:G>A']	ENSG00000160789	1	HGNC:6636	29713.617000000002	21490.612999999998	2102.0874	2340.1274	0	783.19165
EYQLNDSAAYYLNDLER	3	Pat_117_2.48328.48328.2	ENSG00000114353|GNAI2	ENSG00000114353	1	HGNC:4385	189494.93699999998	121852.376	3936.2444	11175.0691	4711.421939999999	13465.0477
VFEVSLADLQNDEVAFR	3	Pat_117_4.56699.56699.2	ENSG00000145425|RPS3A	ENSG00000145425	1	HGNC:10421	285912.324	122807.56300000001	5566.5435	2854.699	0	3284.7884000000004
TFVQEDIYDEFVER	13	Pat_117_1.45887.45887.2	ENSG00000111275|ALDH2, ENSG00000111275|+|chr12:g.112237780:C>G',, ENSG00000111275|+|chr12:g.112223141:A>G',, ENSG00000111275|+|chr12:g.112221062:G>A',, ENSG00000111275|+|chr12:g.112227712:G>A',, ENSG00000111275|+|chr12:g.112227712:G>A']	ENSG00000111275	1	HGNC:404	1241100.8480000002	674960.2710000001	10780.78665	63848.022099999995	15741.385710000002	48357.6518
GLVYETSVLDPDEGIR	7	Pat_117_2.48117.48117.2	ENSG00000062485|CS, ENSG00000062485|-|chr12:g.56666978:C>A',, ENSG00000062485|-|chr12:g.56666978:C>A']	ENSG00000062485	1	HGNC:2422	968679.3539999999	1236846.37	4484.06485	11752.987500000001	2504.9129	8679.6823
GAAPESSLITFEAAPPTL	5	Pat_117_3.59786.59786.3	ENSG00000126062|TMEM115, ENSG00000126062|-|chr3:g.50395932:C>A',, ENSG00000126062|-|chr3:g.50395657:C>T']	ENSG00000126062	1	HGNC:30055	814490.67	294713.56700000004	1306.4995	2166.1781	1360.429	6210.8339000000005
EGPYSISVLYGDEEVPR	3	Pat_117_2.46327.46327.2	ENSG00000196924|FLNA, ENSG00000196924|-|chrX:g.153581155:C>T',, ENSG00000196924|-|chrX:g.153590917:G>C',, ENSG00000196924|-|chrX:g.153590917:G>C']	ENSG00000196924	1	HGNC:3754	438052.37	433646.86	5553.8469	24360.1675	5318.826	9915.5264
YHVPVVVVPEGSASDTHEQAILR	1	Pat_117_4.43275.43275.4	ENSG00000118705|RPN2, ENSG00000118705|+|chr20:g.35812678:C>A',, ENSG00000118705|+|chr20:g.35812678:C>A']	ENSG00000118705	1	HGNC:10382	109628.93	65082.152	1474.1365	4097.2609999999995	882.79266	2854.5737
IFFYDSENPPASEVLR	1	Pat_117_4.51140.51140.3	ENSG00000005421|PON1, ENSG00000005421|-|chr7:g.94928337:T>A',, ENSG00000005421|-|chr7:g.94946084:A>T',, ENSG00000005421|-|chr7:g.95023967:A>G',, ENSG00000005421|-|chr7:g.94937461:A>G',, ENSG00000005421|-|chr7:g.94937461:A>G']	ENSG00000005421	1	HGNC:9204	76390.97	32362.182	0	1035.4402	0	569.4966400000001
AEGSEYQVLYIADDNEIR	1	Pat_117_1.38963.38963.3	ENSG00000123384|LRP1, ENSG00000123384|+|chr12:g.57556270:G>T',, ENSG00000123384|+|chr12:g.57574259:A>G',, ENSG00000123384|+|chr12:g.57569841:G>A',, ENSG00000123384|+|chr12:g.57589661:G>T',, ENSG00000123384|+|chr12:g.57605559:G>A',, ENSG00000123384|+|chr12:g.57588411:G>A',, ENSG00000123384|+|chr12:g.57552226:C>A',, ENSG00000123384|+|chr12:g.57556220:G>A',, ENSG00000123384|+|chr12:g.57573202:C>T',,…	ENSG00000123384	1	HGNC:6692	95715.27	46290.48	1204.5924	9990.059000000001	3217.4954	9233.96
TFVEESIYNEFLER	3	Pat_117_3.57588.57588.3	ENSG00000137124|ALDH1B1, ENSG00000137124|+|chr9:g.38396332:T>G',, ENSG00000137124|+|chr9:g.38396002:C>T',, ENSG00000137124|+|chr9:g.38396332:T>C',, ENSG00000137124|+|chr9:g.38396773:C>A',, ENSG00000137124|+|chr9:g.38395995:C>T',, ENSG00000137124|+|chr9:g.38396397:G>T',, ENSG00000137124|+|chr9:g.38395935:G>T']	ENSG00000137124	1	HGNC:407	141669.38	79846.434	1547.79286	4266.2444	1160.248	2683.0549
LPPEEASPYVVDHGESGPLR	1	Pat_117_2.41314.41314.3	ENSG00000176986|SEC24C, ENSG00000176986|+|chr10:g.75527686:A>G',, ENSG00000176986|+|chr10:g.75527686:A>G']	ENSG00000176986	1	HGNC:10705	106144.42	70947.445	2784.0269	9240.343	2652.5566	5090.122
VIEASFPAGVDSSPR	21	Pat_117_4.42442.42442.2	ENSG00000107159|CA9, ENSG00000107159|+|chr9:g.35676366:G>A']	ENSG00000107159	1	HGNC:1383	8938120.598000001	6436713.523999999	54747.71339	156303.58115	36508.847910000004	124344.08501
FNEEHIPDSPFVVPVASPSGDAR	9	Pat_117_4.50162.50162.3	ENSG00000196924|FLNA, ENSG00000196924|-|chrX:g.153581155:C>T',, ENSG00000196924|-|chrX:g.153590917:G>C',, ENSG00000196924|-|chrX:g.153590917:G>C']	ENSG00000196924	1	HGNC:3754	379893.853	198500.50400000002	2755.0891	10186.57884	0	6215.84368
STNGDTFLGGEDFDQALLR	8	Pat_117_3.52778.52778.3	ENSG00000113013|HSPA9, ENSG00000113013|-|chr5:g.137897475:C>T']	ENSG00000113013	1	HGNC:5244	453440.682	399874.976	4197.8227	33014.990399999995	5638.43683	28166.6627
GDNVAVIGEIDEETDSALDLGNIR	1	Pat_117_1.53455.53455.3	ENSG00000128534|LSM8	ENSG00000128534	1	HGNC:20471	9001.063	3166.5195	0	0	0	0
GAGTNEDALIEILTTR	24	Pat_117_4.53319.53319.3	ENSG00000138772|ANXA3	ENSG00000138772	1	HGNC:541	1339448.9873000004	1006944.4501	2419.46504	20372.171830000003	3732.7000500000004	17179.874389999997
EAEAAIYHLQLFEELR	2	Pat_117_3.60683.60683.3	ENSG00000067225|PKM	ENSG00000067225	1	HGNC:9021	114326.72	71420.18400000001	584.60144	1117.0677	0	1958.0495
QVYEEEYGSSLEDDVVGDTSGYYQR	2	Pat_117_1.37134.37134.3	ENSG00000164111|ANXA5, ENSG00000164111|-|chr4:g.122604580:A>G',, ENSG00000164111|-|chr4:g.122599587:A>C',, ENSG00000164111|-|chr4:g.122599587:A>C']	ENSG00000164111	1	HGNC:543	152372.78	131415.02000000002	2495.185	7199.786999999999	0	3013.8247
VVIEDEQLVLGASQEPVGR	5	Pat_117_2.50912.50912.3	ENSG00000247596|TWF2, ENSG00000247596|-|chr3:g.52265145:C>T',, ENSG00000247596|-|chr3:g.52265145:C>T']	ENSG00000247596	1	HGNC:9621	343492.99	169460.769	8236.7811	34593.2586	9926.3875	30921.3818
GIPGLDVEDDEEGGGGAP	1	Pat_117_1.41217.41217.2	ENSG00000011243|AKAP8L, ENSG00000011243|-|chr19:g.15514491:G>GGCCATA',, ENSG00000011243|-|chr19:g.15491214:C>T',, ENSG00000011243|-|chr19:g.15491214:C>T']	ENSG00000011243	1	HGNC:29857	38938.543	19848.262	1154.3572	10428.204	3059.2847	16283.2295
GAVEAELDPVEYTLR	3	Pat_117_1.41778.41778.2	ENSG00000172336|POP7, ENSG00000172336|+|chr7:g.100304692:G>A',, ENSG00000172336|+|chr7:g.100304692:G>A']	ENSG00000172336	1	HGNC:19949	366345.52	283056.14	4388.6069	30668.268	1291.2164	26765.4842
GSPFPEVAESVQQELESYR	2	Pat_117_3.60790.60790.3	ENSG00000092108|SCFD1, ENSG00000092108|+|chr14:g.31144245:G>A',, ENSG00000092108|+|chr14:g.31144245:G>A']	ENSG00000092108	1	HGNC:20726	145314.96	105541.58499999999	646.3284	6901.1765000000005	886.55707	5784.979300000001
EYQLNDSAAYYLNDLDR	1	Pat_117_2.47589.47589.3	ENSG00000127955|GNAI1, ENSG00000127955|+|chr7:g.79846732:A>G',, ENSG00000127955|+|chr7:g.79846732:A>G']	ENSG00000127955	1	HGNC:4384	59951.437999999995	42231.905999999995	1163.5939	6350.343000000001	1210.4707	5264.8096
SFGSAQEFAWAHDSSEYAIR	1	Pat_117_4.43418.43418.3	ENSG00000184432|COPB2, ENSG00000184432|-|chr3:g.139094399:C>T',, ENSG00000184432|-|chr3:g.139092641:C>T',, ENSG00000184432|-|chr3:g.139092641:C>T']	ENSG00000184432	1	HGNC:2232	99577.79	76587.22	0	3521.402	1049.4136	887.9484
QQLSAEELDAQLDAYNAR	1	Pat_117_2.43844.43844.3	ENSG00000183684|ALYREF	ENSG00000183684	1	HGNC:19071	111676.56	64847.83	5528.602	16423.6	5273.6943	7746.779
GFGTDEQAIVDVVANR	3	Pat_117_3.51502.51502.2	ENSG00000138279|ANXA7, ENSG00000138279|-|chr10:g.75139678:C>T',, ENSG00000138279|-|chr10:g.75139678:C>T']	ENSG00000138279	1	HGNC:545	388558.943	279318.717	5480.0368	17228.073	7277.9033	21216.5323
LLQDEFPGIPSPLDAAVECHR	3	Pat_117_4.57239.57239.3	ENSG00000110169|HPX, ENSG00000110169|-|chr11:g.6459603:C>T']	ENSG00000110169	1	HGNC:5171	1108171.43	720915.2499999999	3597.5409999999997	12194.62137	0	1860.0243
QLGEVAAFGGSNIEPSVR	1	Pat_117_4.44633.44633.3	ENSG00000152818|UTRN, ENSG00000152818|+|chr6:g.144806642:A>C',, ENSG00000152818|+|chr6:g.144860517:A>T',, ENSG00000152818|+|chr6:g.144783899:A>T',, ENSG00000152818|+|chr6:g.144613013:G>A',, ENSG00000152818|+|chr6:g.144854342:G>A',, ENSG00000152818|+|chr6:g.144769899:A>C',, ENSG00000152818|+|chr6:g.144750725:G>A',, ENSG00000152818|+|chr6:g.144869785:A>G',, ENSG00000152818|+|chr6:g.144811275:G>T',,…	ENSG00000152818	1	HGNC:12635	121242.39	73903.016	1552.7120000000002	4590.7163	978.8202	2804.052
VWLDPNETNEIANANSR	2	Pat_117_4.43263.43263.2	ENSG00000108298|RPL19, ENSG00000108298|+|chr17:g.37359248:G>A',, ENSG00000108298|+|chr17:g.37360422:C>T',, ENSG00000108298|+|chr17:g.37360422:C>T']	ENSG00000108298	1	HGNC:10312	261624.91	235282.44	4115.69743	4579.8516	1431.1752	3721.2324
VDFPQDQLTALTGR	7	Pat_117_4.48326.48326.2	ENSG00000146701|MDH2	ENSG00000146701	1	HGNC:6971	434118.7960000001	347694.21099999995	7599.48482	11884.3571	978.87854	7224.524200000001
SPWVESEIGYTALSETESPR	3	Pat_117_3.51239.51239.3	ENSG00000105398|SULT2A1	ENSG00000105398	1	HGNC:11458	178417.043	112550.67599999999	1647.14427	7681.846	3332.4161400000003	4434.9776
EQIVVDLSHPGVSEDDQVSR	2	Pat_117_2.42064.42064.3	ENSG00000109814|UGDH, ENSG00000109814|-|chr4:g.39505574:AT>A',, ENSG00000109814|-|chr4:g.39505574:AT>A']	ENSG00000109814	1	HGNC:12525	339460.85	250427.38	4604.3909	41278.102999999996	8330.6369	31211.409
AVPPNNSNAAEDDLPTVELQGVVPR	1	Pat_117_3.52893.52893.3	ENSG00000124491|F13A1, ENSG00000124491|-|chr6:g.6266964:GC>G',, ENSG00000124491|-|chr6:g.6197536:G>A',, ENSG00000124491|-|chr6:g.6152160:C>T',, ENSG00000124491|-|chr6:g.6197557:T>G',, ENSG00000124491|-|chr6:g.6305638:A>C',, ENSG00000124491|-|chr6:g.6174939:G>A']	ENSG00000124491	1	HGNC:3531	30498.387000000002	22858.947	0	577.3449	0	692.204
TPDGTENGDFLALDLGGTNFR	1	Pat_117_3.55096.55096.3	ENSG00000156515|HK1, ENSG00000156515|+|chr10:g.71129326:G>A',, ENSG00000156515|+|chr10:g.71052083:C>T',, ENSG00000156515|+|chr10:g.71052065:G>A',, ENSG00000156515|+|chr10:g.71152039:T>C',, ENSG00000156515|+|chr10:g.71152045:C>G',, ENSG00000156515|+|chr10:g.71052064:A>C',, ENSG00000156515|+|chr10:g.71060609:C>T',, ENSG00000156515|+|chr10:g.71142480:G>T',, ENSG00000156515|+|chr10:g.71142480:G>T']	ENSG00000156515	1	HGNC:4922	47614.03	25165.395	0	2458.6492	655.44476	2855.2576
VDIETPNLEGTLTGPR	5	Pat_117_3.50484.50484.3	ENSG00000124942|AHNAK, ENSG00000124942|-|chr11:g.62295776:T>G',, ENSG00000124942|-|chr11:g.62290365:T>C',, ENSG00000124942|-|chr11:g.62295549:C>T',, ENSG00000124942|-|chr11:g.62296271:G>A',, ENSG00000124942|-|chr11:g.62287549:C>T',, ENSG00000124942|-|chr11:g.62300583:C>T',, ENSG00000124942|-|chr11:g.62294188:T>G',, ENSG00000124942|-|chr11:g.62299055:T>C',, ENSG00000124942|-|chr11:g.62285441:A>G',…	ENSG00000124942	1	HGNC:347	341458.046	207887.038	4568.29592	21792.520200000003	3486.41759	14195.243999999999
AEDGSVIDYELIDQDAR	3	Pat_117_1.37938.37938.2	ENSG00000182718|ANXA2, ENSG00000182718|-|chr15:g.60653205:C>A',, ENSG00000182718|-|chr15:g.60653205:C>A']	ENSG00000182718	1	HGNC:537	2209537.45	1678970.58	6047.5232	63655.21	9463.3153	35043.0767
GLEVTAYSPLGSSDR	7	Pat_117_4.41933.41933.2	ENSG00000117448|AKR1A1, ENSG00000117448|+|chr1:g.46032248:C>T',, ENSG00000117448|+|chr1:g.46032248:C>T']	ENSG00000117448	1	HGNC:380	1298433.862	709462.7100000001	13052.6793	30876.3224	7629.28716	13025.2304
VVEEAPSIFLDAETR	2	Pat_117_2.52340.52340.2	ENSG00000175198|PCCA, ENSG00000175198|+|chr13:g.100992438:A>G',, ENSG00000175198|+|chr13:g.100992438:A>G']	ENSG00000175198	1	HGNC:8653	94094.30799999999	87896.826	0	3266.02254	0	2103.0906
EYQLNDSASYYLNDLDR	1	Pat_117_2.45924.45924.3	ENSG00000065135|GNAI3	ENSG00000065135	1	HGNC:4387	58039.04	36311.8	1010.7646	5721.7217	1272.9657	4032.7686
LATQSNEITIPVTFESR	5	Pat_117_5.51247.51247.3	ENSG00000106211|HSPB1	ENSG00000106211	1	HGNC:5246	1137791.293	664078.996	27485.8397	129110.18029999999	30318.45334	62080.686499999996
GPGDLEAPSNLVISER	1	Pat_117_2.44519.44519.2	ENSG00000111799|COL12A1, ENSG00000111799|-|chr6:g.75823429:A>G',, ENSG00000111799|-|chr6:g.75884880:T>C',, ENSG00000111799|-|chr6:g.75834978:G>C',, ENSG00000111799|-|chr6:g.75890675:C>A',, ENSG00000111799|-|chr6:g.75884843:T>G',, ENSG00000111799|-|chr6:g.75848654:A>C',, ENSG00000111799|-|chr6:g.75816199:C>T',, ENSG00000111799|-|chr6:g.75829158:T>G',, ENSG00000111799|-|chr6:g.75811728:A>G',, ENSG0…	ENSG00000111799	1	HGNC:2188	146332.22	152624.8	1102.1334	4836.8545	730.3202	3131.6420000000003
IAQSDYIPTQQDVLR	2	Pat_117_4.41644.41644.2	ENSG00000114353|GNAI2	ENSG00000114353	1	HGNC:4385	222624.38	148215.17	0	3776.7961	744.24634	3423.9346
SPEQQETVLDGNLIIR	3	Pat_117_2.46263.46263.2	ENSG00000055955|ITIH4, ENSG00000055955|-|chr3:g.52852538:G>T',, ENSG00000055955|-|chr3:g.52861211:A>T',, ENSG00000055955|-|chr3:g.52860586:C>T',, ENSG00000055955|-|chr3:g.52850921:G>A',, ENSG00000055955|-|chr3:g.52858542:G>T',, ENSG00000055955|-|chr3:g.52853986:A>G',, ENSG00000055955|-|chr3:g.52848043:C>G',, ENSG00000055955|-|chr3:g.52863268:C>T',, ENSG00000055955|-|chr3:g.52863268:C>T']	ENSG00000055955	1	HGNC:6169	282594.98199999996	215305.10199999998	3425.2694	19866.0534	2519.1444	10372.4261
GTVGEPTYDAEFQHFLR	1	Pat_117_4.44203.44203.3	ENSG00000197102|DYNC1H1, ENSG00000197102|+|chr14:g.102452591:G>A',, ENSG00000197102|+|chr14:g.102446806:A>T',, ENSG00000197102|+|chr14:g.102467294:C>T',, ENSG00000197102|+|chr14:g.102455061:C>T',, ENSG00000197102|+|chr14:g.102502906:C>T',, ENSG00000197102|+|chr14:g.102510245:C>G',, ENSG00000197102|+|chr14:g.102446221:A>C',, ENSG00000197102|+|chr14:g.102446147:G>A',, ENSG00000197102|+|chr14:g.1024…	ENSG00000197102	1	HGNC:2961	234383.14	142739.02	1318.0748	4796.383	1061.4973	3446.677
GAPAEDPVFTILAPEDPPVPFR	1	Pat_117_4.57712.57712.3	ENSG00000119559|C19orf25, ENSG00000119559|-|chr19:g.1474941:G>A']	ENSG00000119559	1	HGNC:26711	12377.242	8701.287	0	602.56024	0	0
TGGLEIDSDFGGFR	3	Pat_117_4.45529.45529.2	ENSG00000156709|AIFM1	ENSG00000156709	1	HGNC:8768	664500.48	346306.35000000003	6313.0845	9176.834799999999	2856.0962	4761.9388
GHPDLQGQPAEEIFESVGDR	9	Pat_117_1.40397.40397.3	ENSG00000074695|LMAN1, ENSG00000074695|-|chr18:g.56998333:AT>A']	ENSG00000074695	1	HGNC:6631	914493.0920000001	772958.5650000001	15353.70915	52422.681899999996	10931.90773	41898.760299999994
ISQSNYIPTQQDVLR	2	Pat_117_4.40195.40195.2	ENSG00000065135|GNAI3	ENSG00000065135	1	HGNC:4387	536522.89	362724.94999999995	7256.4490000000005	12855.344299999999	3843.3758000000003	8632.0328
TVGIDDLTGEPLIQR	6	Pat_117_3.50331.50331.3	ENSG00000147853|AK3	ENSG00000147853	1	HGNC:17376	475128.90599999996	348140.173	4573.4504	16406.35273	2533.9649	6645.454970000001
SDVLELTDDNFESR	8	Pat_117_1.37901.37901.2	ENSG00000167004|PDIA3, ENSG00000167004|+|chr15:g.44048944:A>T',, ENSG00000167004|+|chr15:g.44048950:G>T']	ENSG00000167004	1	HGNC:4606	4897539.23	3303638.7529999996	66848.67	1500155.355	291721.157	1396225.762
ALVLELCCNDESGEDVEVPYVR	6	Pat_117_1.49942.49942.3	ENSG00000130985|UBA1, ENSG00000130985|+|chrX:g.47063064:G>A',, ENSG00000130985|+|chrX:g.47063064:G>A']	ENSG00000130985	1	HGNC:12469	107743.346	58975.555	608.82733	6143.414	0	2697.67951
SLQALGEVIEAELR	2	Pat_117_4.57900.57900.2	ENSG00000179115|FARSA, ENSG00000179115|-|chr19:g.13033605:A>G',, ENSG00000179115|-|chr19:g.13041200:T>C',, ENSG00000179115|-|chr19:g.13044586:G>C']	ENSG00000179115	1	HGNC:3592	40070.771	29730.298	0	0	0	1141.3657
ITPSYVAFTPEGER	9	Pat_117_4.42760.42760.2	ENSG00000044574|HSPA5, ENSG00000044574|-|chr9:g.128001036:A>G']	ENSG00000044574	1	HGNC:5238	3006117.1	2477130.4319999996	40628.565299999995	45933.07616	18064.13408	28970.0596
IQGLTVEQAEAVVR	1	Pat_117_4.45681.45681.2	ENSG00000197102|DYNC1H1, ENSG00000197102|+|chr14:g.102452591:G>A',, ENSG00000197102|+|chr14:g.102446806:A>T',, ENSG00000197102|+|chr14:g.102467294:C>T',, ENSG00000197102|+|chr14:g.102455061:C>T',, ENSG00000197102|+|chr14:g.102502906:C>T',, ENSG00000197102|+|chr14:g.102510245:C>G',, ENSG00000197102|+|chr14:g.102446221:A>C',, ENSG00000197102|+|chr14:g.102446147:G>A',, ENSG00000197102|+|chr14:g.1024…	ENSG00000197102	1	HGNC:2961	148533.06	97563.875	637.46515	3309.0508	1241.3782	3301.0586
LEGLGSSEADQDGLASTVR	3	Pat_117_2.41999.41999.3	ENSG00000136026|CKAP4, ENSG00000136026|-|chr12:g.106641205:T>C',, ENSG00000136026|-|chr12:g.106633980:T>A']	ENSG00000136026	1	HGNC:16991	694673.8099999999	678972.64	8467.4383	32287.617000000002	3535.4912	19756.5306
DDGTGQLLLPLSDAR	3	Pat_117_3.50441.50441.2	ENSG00000178209|PLEC, ENSG00000178209|-|chr8:g.145008183:C>T',, ENSG00000178209|-|chr8:g.144995759:G>A',, ENSG00000178209|-|chr8:g.145016667:C>T',, ENSG00000178209|-|chr8:g.144994888:G>A',, ENSG00000178209|-|chr8:g.144996236:C>G',, ENSG00000178209|-|chr8:g.145010020:G>A',, ENSG00000178209|-|chr8:g.144996968:C>T',, ENSG00000178209|-|chr8:g.144990901:C>T',, ENSG00000178209|-|chr8:g.145001648:C>T',,…	ENSG00000178209	1	HGNC:9069	168027.267	109388.968	1901.67147	8179.312900000001	692.7135599999999	4220.0828
LVPLLDTGDIIIDGGNSEYR	1	Pat_117_4.57624.57624.3	ENSG00000142657|PGD, ENSG00000142657|+|chr1:g.10459705:G>T']	ENSG00000142657	1	HGNC:8891	18954.383	12952.301000000001	0	0	0	0
GVVDSEDIPLNLSR	2	Pat_117_1.39679.39679.2	ENSG00000126602|TRAP1, ENSG00000126602|-|chr16:g.3714457:C>G',, ENSG00000126602|-|chr16:g.3714457:C>G']	ENSG00000126602	1	HGNC:16264	208630.05	273071.048	6271.7312	23200.834	8932.2919	13617.846599999999
QQSEEDLLLQDFSR	7	Pat_117_1.40024.40024.2	ENSG00000114850|SSR3	ENSG00000114850	1	HGNC:11325	4527301.22	3644004.131	3834.3564	229834.237	81199.7763	447661.1876
YSDIEPSTEGEVIFR	2	Pat_117_2.43721.43721.2	ENSG00000091136|LAMB1, ENSG00000091136|-|chr7:g.107566753:G>A',, ENSG00000091136|-|chr7:g.107618606:C>T',, ENSG00000091136|-|chr7:g.107569893:C>T',, ENSG00000091136|-|chr7:g.107621202:C>T',, ENSG00000091136|-|chr7:g.107621203:C>A',, ENSG00000091136|-|chr7:g.107621203:C>A']	ENSG00000091136	1	HGNC:6486	357439.54	251761.03999999998	9269.7402	66410.28	20848.9405	51870.005999999994
VAVVTYNNEVTTEIR	13	Pat_117_4.39938.39938.2	ENSG00000163359|COL6A3, ENSG00000163359|-|chr2:g.238249544:GA>G',, ENSG00000163359|-|chr2:g.238280477:G>A',, ENSG00000163359|-|chr2:g.238283189:G>A',, ENSG00000163359|-|chr2:g.238296320:C>T',, ENSG00000163359|-|chr2:g.238253406:C>T',, ENSG00000163359|-|chr2:g.238247734:C>G',, ENSG00000163359|-|chr2:g.238283510:C>T',, ENSG00000163359|-|chr2:g.238280852:G>A',, ENSG00000163359|-|chr2:g.238289588:G>A…	ENSG00000163359	1	HGNC:2213	2136038.5100000002	1299938.5569999998	28812.921000000002	329998.3518	43818.64460000001	81812.64317000001
DTNGENIAESLVAEGLATR	5	Pat_117_2.54223.54223.3	ENSG00000197157|SND1, ENSG00000197157|+|chr7:g.127343265:CT>C',, ENSG00000197157|+|chr7:g.127569289:C>T',, ENSG00000197157|+|chr7:g.127725827:G>A',, ENSG00000197157|+|chr7:g.127729551:G>A',, ENSG00000197157|+|chr7:g.127631024:G>A',, ENSG00000197157|+|chr7:g.127714674:G>A',, ENSG00000197157|+|chr7:g.127326782:C>T']	ENSG00000197157	1	HGNC:30646	119534.96699999999	67619.246	614.7061	15230.850000000002	791.48663	9329.7903
ALTQPSPVSTPSSVQFFLQEDDSADR	1	Pat_117_4.51752.51752.3	ENSG00000164889|SLC4A2, ENSG00000164889|+|chr7:g.150771789:G>A',, ENSG00000164889|+|chr7:g.150773115:A>T',, ENSG00000164889|+|chr7:g.150763944:G>A',, ENSG00000164889|+|chr7:g.150763944:G>A']	ENSG00000164889	1	HGNC:11028	41686.668	25048.797000000002	0	0	0	0
AAGLVSDLDADSGLTLSR	1	Pat_117_3.51602.51602.3	ENSG00000143374|TARS2, ENSG00000143374|+|chr1:g.150470019:A>G',, ENSG00000143374|+|chr1:g.150461492:G>A',, ENSG00000143374|+|chr1:g.150463943:C>T',, ENSG00000143374|+|chr1:g.150470173:G>C',, ENSG00000143374|+|chr1:g.150470173:G>C']	ENSG00000143374	1	HGNC:30740	114419.875	40732.65	821.3716	3173.1077	922.3324	1513.8221
VVAVGYINEAIDEGNPLR	2	Pat_117_4.55503.55503.3	ENSG00000145703|IQGAP2, ENSG00000145703|+|chr5:g.75979036:TTTCTTG>T',, ENSG00000145703|+|chr5:g.75969794:T>C',, ENSG00000145703|+|chr5:g.75858325:C>T',, ENSG00000145703|+|chr5:g.75858325:C>T']	ENSG00000145703	1	HGNC:6111	42312.295	15489.711000000001	813.6715	1285.7329	0	0
LQEVEVPEDFGPVR	5	Pat_117_2.48740.48740.2	ENSG00000125746|EML2, ENSG00000125746|-|chr19:g.46110682:A>G']	ENSG00000125746	1	HGNC:18035	435428.6	285822.10099999997	0	13230.050700000002	1485.89478	6354.0856
TLTGTAALTVQSQEDNLR	2	Pat_117_4.40211.40211.3	ENSG00000111144|LTA4H, ENSG00000111144|-|chr12:g.96408773:T>G',, ENSG00000111144|-|chr12:g.96396811:C>A']	ENSG00000111144	1	HGNC:6710	706870.31	430834.12	8048.602999999999	23527.03	5547.1901	14533.4195
GSAADSEESPAIEAIHLLR	8	Pat_117_2.49634.49634.3	ENSG00000148218|ALAD, ENSG00000148218|-|chr9:g.116153848:G>A',, ENSG00000148218|-|chr9:g.116153848:G>A']	ENSG00000148218	1	HGNC:395	650572.2590000001	617664.829	7617.39171	39127.12179999999	11454.897309999998	28342.4716
FVINYDYPNSSEDYIHR	1	Pat_117_4.42300.42300.3	ENSG00000108654|DDX5, ENSG00000108654|-|chr17:g.62496884:T>G',, ENSG00000108654|-|chr17:g.62500125:C>G',, ENSG00000108654|-|chr17:g.62500125:C>G']	ENSG00000108654	1	HGNC:2746	138786.16	87192.54	1656.1353	3800.6255	623.88416	1386.5276
AANNGALPPDLSYIVR	8	Pat_117_5.51299.51299.2	ENSG00000179091|CYC1	ENSG00000179091	1	HGNC:2579	2637952.146	2000096.92	17171.15584	30273.6104	7188.3197	13005.314300000002
EVGTPHGIILDSVDAAFICPGSSR	3	Pat_117_4.55777.55777.4	ENSG00000110169|HPX, ENSG00000110169|-|chr11:g.6459603:C>T']	ENSG00000110169	1	HGNC:5171	54507.316000000006	29424.336	0	1610.4729	0	0
SVEDAQDVSLALTQR	12	Pat_117_2.42050.42050.2	ENSG00000163359|COL6A3, ENSG00000163359|-|chr2:g.238249544:GA>G',, ENSG00000163359|-|chr2:g.238275518:AC>A',, ENSG00000163359|-|chr2:g.238280477:G>A',, ENSG00000163359|-|chr2:g.238283189:G>A',, ENSG00000163359|-|chr2:g.238296320:C>T',, ENSG00000163359|-|chr2:g.238253406:C>T',, ENSG00000163359|-|chr2:g.238247734:C>G',, ENSG00000163359|-|chr2:g.238283510:C>T',, ENSG00000163359|-|chr2:g.238280852:G>…	ENSG00000163359	1	HGNC:2213	2938066.785	2173400.296	78986.44450000001	323207.53569999995	35447.9103	130677.5267
LHTEAQIQEEGTVVELTGR	3	Pat_117_1.35760.35760.3	ENSG00000175899|A2M, ENSG00000175899|-|chr12:g.9266045:T>G',, ENSG00000175899|-|chr12:g.9243017:G>A',, ENSG00000175899|-|chr12:g.9225335:G>A',, ENSG00000175899|-|chr12:g.9262610:C>T',, ENSG00000175899|-|chr12:g.9268363:T>G',, ENSG00000175899|-|chr12:g.9251347:A>C',, ENSG00000175899|-|chr12:g.9259171:C>A',, ENSG00000175899|-|chr12:g.9229357:T>G',, ENSG00000175899|-|chr12:g.9242554:G>A',, ENSG00000…	ENSG00000175899	1	HGNC:7	289679.106	147643.699	4506.3852	35791.247	4745.608	16262.023000000001
EEEAIQLDGLNASQIR	2	Pat_117_1.37107.37107.3	ENSG00000166598|HSP90B1	ENSG00000166598	1	HGNC:12028	217660.5	161947.77	1791.1764	11353.021	2869.5271	10178.5692
HAVVNLINYQDDAELATR	1	Pat_117_4.42182.42182.3	ENSG00000168036|CTNNB1, ENSG00000168036|+|chr3:g.41275126:A>C',, ENSG00000168036|+|chr3:g.41266101:C>T',, ENSG00000168036|+|chr3:g.41266113:C>T',, ENSG00000168036|+|chr3:g.41266113:C>A',, ENSG00000168036|+|chr3:g.41268766:A>T',, ENSG00000168036|+|chr3:g.41266104:G>A',, ENSG00000168036|+|chr3:g.41274898:G>C',, ENSG00000168036|+|chr3:g.41274898:G>C']	ENSG00000168036	1	HGNC:2514	173494.33	93804.47	1582.0044	6575.1777	2959.5957	5457.143
NCVDINECVLNSLLCDNGQCR	1	Pat_117_4.51687.51687.3	ENSG00000166147|FBN1, ENSG00000166147|-|chr15:g.48707952:C>T',, ENSG00000166147|-|chr15:g.48714179:C>T',, ENSG00000166147|-|chr15:g.48787415:C>T',, ENSG00000166147|-|chr15:g.48782229:G>T',, ENSG00000166147|-|chr15:g.48720553:G>T',, ENSG00000166147|-|chr15:g.48829925:T>G',, ENSG00000166147|-|chr15:g.48733923:C>A',, ENSG00000166147|-|chr15:g.48779563:G>A',, ENSG00000166147|-|chr15:g.48782264:C>A',,…	ENSG00000166147	1	HGNC:3603	38588.58	24178.766	0	1160.9191	0	0
IPDEFDNDPILVQQLR	4	Pat_117_3.56357.56357.3	ENSG00000105197|TIMM50, ENSG00000105197|+|chr19:g.39971432:G>C',, ENSG00000105197|+|chr19:g.39971342:G>A',, ENSG00000105197|+|chr19:g.39980452:C>A',, ENSG00000105197|+|chr19:g.39971392:T>C',, ENSG00000105197|+|chr19:g.39977135:G>T',, ENSG00000105197|+|chr19:g.39977135:G>T']	ENSG00000105197	1	HGNC:23656	134982.672	91919.00700000001	1570.05169	6799.51385	0	4321.315350000001
YAFGQETNVPLNNFSADQVTR	1	Pat_117_4.45905.45905.3	ENSG00000131495|NDUFA2	ENSG00000131495	1	HGNC:7685	4038.178	4134.6455	0	0	0	0
VIDFDENTALDDAEEESFR	1	Pat_117_1.44679.44679.3	ENSG00000117906|RCN2	ENSG00000117906	1	HGNC:9935	52536.38	22767.727000000003	943.0444	8923.247	1212.0398	4296.7104
DDGVFVQEVTQNSPAAR	3	Pat_117_2.41924.41924.2	ENSG00000124942|AHNAK, ENSG00000124942|-|chr11:g.62295776:T>G',, ENSG00000124942|-|chr11:g.62290365:T>C',, ENSG00000124942|-|chr11:g.62295549:C>T',, ENSG00000124942|-|chr11:g.62296271:G>A',, ENSG00000124942|-|chr11:g.62287549:C>T',, ENSG00000124942|-|chr11:g.62300583:C>T',, ENSG00000124942|-|chr11:g.62294188:T>G',, ENSG00000124942|-|chr11:g.62299055:T>C',, ENSG00000124942|-|chr11:g.62285441:A>G',…	ENSG00000124942	1	HGNC:347	356480.71	216042.00299999997	8021.546060000001	52062.888999999996	8408.2169	20159.3627
ILLDIDNDTESTAL	2	Pat_117_2.59464.59464.2	ENSG00000140750|ARHGAP17, ENSG00000140750|-|chr16:g.24971233:G>A',, ENSG00000140750|-|chr16:g.24988558:C>T',, ENSG00000140750|-|chr16:g.24988558:C>T']	ENSG00000140750	1	HGNC:18239	22065.57	13076.4447	552.1850599999999	3632.3497	0	2271.6481999999996
IVLEDGTLHVTEGSGR	2	Pat_117_2.42063.42063.3	ENSG00000092964|DPYSL2, ENSG00000092964|+|chr8:g.26441353:A>C',, ENSG00000092964|+|chr8:g.26441353:A>C']	ENSG00000092964	1	HGNC:3014	260689.928	222355.3	4081.815	13261.111	2584.5172000000002	10702.8774
IPIEDGSGEVVLSR	9	Pat_117_1.42721.42721.3	ENSG00000125730|C3, ENSG00000125730|-|chr19:g.6697558:C>A',, ENSG00000125730|-|chr19:g.6707931:C>T',, ENSG00000125730|-|chr19:g.6697682:C>T']	ENSG00000125730	1	HGNC:1318	1285645.15	1377259.8329999999	26743.107140000004	151669.40819999998	14115.648299999999	83138.482
GIEEEEILPGFILCDPNNLCHSGR	1	Pat_117_3.61035.61035.3	ENSG00000103342|GSPT1, ENSG00000103342|-|chr16:g.12009304:C>A',, ENSG00000103342|-|chr16:g.12009304:C>A']	ENSG00000103342	1	HGNC:4621	69895.88	40619.535	0	2684.8070000000002	0	2688.2021
NEEDAAELVALAQAVNAR	9	Pat_117_3.56489.56489.3	ENSG00000130985|UBA1, ENSG00000130985|+|chrX:g.47063064:G>A',, ENSG00000130985|+|chrX:g.47063064:G>A']	ENSG00000130985	1	HGNC:12469	503538.222	284412.80370000005	5308.85636	31271.149769999993	8065.5657	26713.56897
LSAEDLVLEGAGLR	3	Pat_117_3.54754.54754.3	ENSG00000135862|LAMC1, ENSG00000135862|+|chr1:g.183096406:A>T',, ENSG00000135862|+|chr1:g.183085755:A>G',, ENSG00000135862|+|chr1:g.183094547:T>C',, ENSG00000135862|+|chr1:g.183091354:T>C',, ENSG00000135862|+|chr1:g.183095259:G>T',, ENSG00000135862|+|chr1:g.183091317:G>C',, ENSG00000135862|+|chr1:g.183097819:G>C',, ENSG00000135862|+|chr1:g.183101582:A>G',, ENSG00000135862|+|chr1:g.183091306:C>T',…	ENSG00000135862	1	HGNC:6492	210784.756	149201.439	563.8926	6266.1835599999995	586.0388	4530.5455999999995
VADPAYLPTQQDVLR	1	Pat_117_4.43915.43915.2	ENSG00000156052|GNAQ, ENSG00000156052|-|chr9:g.80646051:C>G',, ENSG00000156052|-|chr9:g.80409484:C>A',, ENSG00000156052|-|chr9:g.80409486:T>C']	ENSG00000156052	1	HGNC:4390	197561.73	123283.58	0	4105.365	2354.167	4418.595
LQQELDDLLVDLDHQR	2	Pat_117_2.61713.61713.3	ENSG00000100345|MYH9, ENSG00000100345|-|chr22:g.36708257:G>A',, ENSG00000100345|-|chr22:g.36684946:G>A']	ENSG00000100345	1	HGNC:7579	7800.254999999999	3420.7001	0	2806.57994	645.2757	571.43243
ANLQIDQINTDLNLER	7	Pat_117_3.50294.50294.3	ENSG00000100345|MYH9, ENSG00000100345|-|chr22:g.36708257:G>A',, ENSG00000100345|-|chr22:g.36684946:G>A',, ENSG00000100345|-|chr22:g.36688106:C>T']	ENSG00000100345	1	HGNC:7579	988518.745	3879237.082	2257228.7807	37611.2824	0	20744.793
EGETYFDVVAVVDPVTR	6	Pat_117_2.57359.57359.3	ENSG00000136731|UGGT1, ENSG00000136731|+|chr2:g.128880792:T>G',, ENSG00000136731|+|chr2:g.128931418:G>A',, ENSG00000136731|+|chr2:g.128917262:G>T',, ENSG00000136731|+|chr2:g.128936060:G>T',, ENSG00000136731|+|chr2:g.128934434:G>A',, ENSG00000136731|+|chr2:g.128934434:G>A']	ENSG00000136731	1	HGNC:15663	244260.641	167777.875	4123.206090000001	28310.7442	4344.824500000001	19896.1767
GFGFGQGAGALVHSE	4	Pat_117_5.51403.51403.2	ENSG00000159176|CSRP1, ENSG00000159176|-|chr1:g.201454411:C>A',, ENSG00000159176|-|chr1:g.201454411:C>A']	ENSG00000159176	1	HGNC:2469	3811485.674	2840691.6199999996	46540.1198	90433.8082	19256.209	28689.135
DQNFVILEFPVEEQDR	2	Pat_117_3.57213.57213.3	ENSG00000261371|PECAM1	ENSG00000261371	1	HGNC:8823	32976.37	24193.202999999998	0	3767.79	0	1061.5182
GYSYDLEVEQAYDLAR	2	Pat_117_2.45039.45039.3	ENSG00000100804|PSMB5, ENSG00000100804|-|chr14:g.23503952:CCCAGCCTGG>C',, ENSG00000100804|-|chr14:g.23503893:C>G',, ENSG00000100804|-|chr14:g.23503893:C>G']	ENSG00000100804	1	HGNC:9542	602627.07	421862.28	23557.253	67709.342	31969.47	49082.683000000005
QVLLSEPEEAAALYR	5	Pat_117_4.45507.45507.2	ENSG00000164062|APEH	ENSG00000164062	1	HGNC:586	252542.23200000002	151956.893	6794.97664	16811.924700000003	2877.5609999999997	11397.42875
LENYPIPEPGPNEVLLR	3	Pat_117_4.50347.50347.2	ENSG00000140263|SORD	ENSG00000140263	1	HGNC:11184	194718.958	148021.993	543.0699	3132.7678	1027.9686	1284.7844
AESAPLPVSADDTPEVLNR	1	Pat_117_1.38358.38358.3	ENSG00000101290|CDS2	ENSG00000101290	1	HGNC:1801	133509.77	61694.23	0	7532.9863	2047.354	10673.341999999999
IFVEESIYDEFVR	4	Pat_117_3.61104.61104.3	ENSG00000165092|ALDH1A1, ENSG00000165092|-|chr9:g.75540464:ACTGTGT>A',, ENSG00000165092|-|chr9:g.75524651:T>A']	ENSG00000165092	1	HGNC:402	367067.203	266673.663	842.2746599999999	6807.1956	0	3618.2844
ELPAAVAPAGPASLAR	2	Pat_117_4.44029.44029.3	ENSG00000130313|PGLS	ENSG00000130313	1	HGNC:8903	356695.39	235190.41	6067.9947	12542.905200000001	6027.845299999999	31132.930300000004
WVVIGDENYGEGSSR	7	Pat_117_4.41067.41067.3	ENSG00000100412|ACO2, ENSG00000100412|+|chr22:g.41914559:G>A',, ENSG00000100412|+|chr22:g.41924576:G>A',, ENSG00000100412|+|chr22:g.41924576:G>A']	ENSG00000100412	1	HGNC:118	5134812.2	3007551.14	25948.3447	50455.5514	7468.7582999999995	26781.7088
VLAGETLSVNDPPDVLDR	2	Pat_117_3.51927.51927.3	ENSG00000129351|ILF3, ENSG00000129351|+|chr19:g.10794656:C>T',, ENSG00000129351|+|chr19:g.10794656:C>T']	ENSG00000129351	1	HGNC:6038	94489.27799999999	75708.34	1679.8018	7619.6837000000005	1951.2545	3061.2607
ADEHVIDQGDDGDNFYVIER	1	Pat_117_1.33100.33100.3	ENSG00000114302|PRKAR2A	ENSG00000114302	1	HGNC:9391	10260.877	6752.184	0	0	0	0
NLHYFNSDSFASHPNYPYSDEY	1	Pat_117_4.40737.40737.3	ENSG00000196139|AKR1C3, ENSG00000196139|+|chr10:g.5147809:C>T',, ENSG00000196139|+|chr10:g.5136651:C>G']	ENSG00000196139	1	HGNC:386	53733.652	38928.79	0	759.25665	0	0
ANCSDNEFTQALTAAIPPESLTR	2	Pat_117_4.52743.52743.3	ENSG00000132305|IMMT, ENSG00000132305|-|chr2:g.86378436:G>A',, ENSG00000132305|-|chr2:g.86374875:G>A',, ENSG00000132305|-|chr2:g.86400824:G>A',, ENSG00000132305|-|chr2:g.86408458:C>T',, ENSG00000132305|-|chr2:g.86408458:C>T']	ENSG00000132305	1	HGNC:6047	32147.962	16052.0847	0	0	0	0
GLGAGAGAGEESPATSLPR	1	Pat_117_3.37838.37838.3	ENSG00000164040|PGRMC2, ENSG00000164040|-|chr4:g.129193538:C>T',, ENSG00000164040|-|chr4:g.129193538:C>T']	ENSG00000164040	1	HGNC:16089	356212.56	192575.86	7127.2827	13029.335	2270.903	8527.302
WNTDNTLGTEITVEDQLAR	5	Pat_117_3.50105.50105.3	ENSG00000213585|VDAC1	ENSG00000213585	1	HGNC:12669	298640.074	267058.981	1848.9830000000002	7239.2026	2178.86303	8043.7815
ELSELVYTDVLDR	17	Pat_117_2.54621.54621.2	ENSG00000170476|MZB1, ENSG00000170476|-|chr5:g.138723513:A>T']	ENSG00000170476	1	HGNC:30125	1011916.5590000001	645795.3038	1399.40935	25011.77426	1195.5858699999999	12544.259440000002
VILGAHQEVNLEPHVQEIEVSR	2	Pat_117_3.54617.54617.4	ENSG00000122194|PLG, ENSG00000122194|+|chr6:g.161139389:G>A',, ENSG00000122194|+|chr6:g.161152819:C>T',, ENSG00000122194|+|chr6:g.161143530:A>G',, ENSG00000122194|+|chr6:g.161158022:A>C']	ENSG00000122194	1	HGNC:9071	63103.57000000001	42326.235	0	3460.1157000000003	535.08514	3188.61463
GVVDSDDLPLNVSR	5	Pat_117_1.36781.36781.2	ENSG00000166598|HSP90B1	ENSG00000166598	1	HGNC:12028	1084776.18	1699923.466	18876.8276	49900.032300000006	37919.5601	58690.4129
NAVTQEFGPVPDTAR	5	Pat_117_3.39302.39302.2	ENSG00000100412|ACO2, ENSG00000100412|+|chr22:g.41914559:G>A',, ENSG00000100412|+|chr22:g.41924576:G>A',, ENSG00000100412|+|chr22:g.41924576:G>A']	ENSG00000100412	1	HGNC:118	7950631.52	5613930.88	1532.3983	30490.328999999998	15502.4789	28650.466699999997
ETEVIDPQDLLEGR	2	Pat_117_1.44691.44691.2	ENSG00000124145|SDC4	ENSG00000124145	1	HGNC:10661	148208.559	95254.118	0	11370.2376	2001.45435	9301.0881
ELQVGIPVADEAGQR	2	Pat_117_2.44318.44318.3	ENSG00000107819|SFXN3	ENSG00000107819	1	HGNC:16087	196672.04	131993.763	2417.8280999999997	19071.038399999998	3260.5024000000003	15875.0825
GLGTDEDTIIDIITHR	10	Pat_117_2.61017.61017.3	ENSG00000197043|ANXA6, ENSG00000197043|-|chr5:g.150498912:C>G',, ENSG00000197043|-|chr5:g.150510803:T>G',, ENSG00000197043|-|chr5:g.150518315:T>G',, ENSG00000197043|-|chr5:g.150518315:T>G']	ENSG00000197043	1	HGNC:544	984927.8009999999	877136.4497000001	2969.0181	14969.6094	1277.7097	10114.034
TGPLPPGPPPEIVIYQELR	1	Pat_117_4.56653.56653.3	ENSG00000106853|PTGR1, ENSG00000106853|-|chr9:g.114337076:A>C',, ENSG00000106853|-|chr9:g.114337076:A>C']	ENSG00000106853	1	HGNC:18429	106349.21	73432.21	1080.4762	4366.4165	4029.4905	1582.9917
LEFENLVEETSHFVR	1	Pat_117_4.57177.57177.3	ENSG00000183098|GPC6, ENSG00000183098|+|chr13:g.95050840:GA>G',, ENSG00000183098|+|chr13:g.93879720:G>A',, ENSG00000183098|+|chr13:g.94482727:G>A',, ENSG00000183098|+|chr13:g.95034749:G>A',, ENSG00000183098|+|chr13:g.94482411:T>G',, ENSG00000183098|+|chr13:g.93879725:G>A',, ENSG00000183098|+|chr13:g.94482408:A>C',, ENSG00000183098|+|chr13:g.95055335:A>G',, ENSG00000183098|+|chr13:g.94197666:A>C',…	ENSG00000183098	1	HGNC:4454	91397.97	50271.265999999996	882.24274	3363.0195	5480.892	11114.891000000001
GFDQTINLILDESHER	1	Pat_117_3.60516.60516.3	ENSG00000128534|LSM8	ENSG00000128534	1	HGNC:20471	57228.187999999995	39326.234	0	3768.475	0	2129.485
EVPVYIGEDSTIAR	2	Pat_117_2.42546.42546.2	ENSG00000182253|SYNM, ENSG00000182253|+|chr15:g.99672544:C>G',, ENSG00000182253|+|chr15:g.99645781:G>A',, ENSG00000182253|+|chr15:g.99670265:C>T',, ENSG00000182253|+|chr15:g.99671720:A>C',, ENSG00000182253|+|chr15:g.99670103:C>A',, ENSG00000182253|+|chr15:g.99672320:C>T',, ENSG00000182253|+|chr15:g.99671572:G>A',, ENSG00000182253|+|chr15:g.99671572:G>A']	ENSG00000182253	1	HGNC:24466	148189.136	97744.917	3450.93885	17145.4561	1948.09977	3919.9716399999998
EIEQEAAVELSQLR	3	Pat_117_1.42824.42824.2	ENSG00000169021|UQCRFS1	ENSG00000169021	1	HGNC:12587	616301.8300000001	574596.7590000001	2671.286	15697.711	1294.6917	14137.9525
ASNTAEVFFDGVR	3	Pat_117_4.42820.42820.2	ENSG00000072778|ACADVL	ENSG00000072778	1	HGNC:92	2269449.36	2272770.614	8594.2291	29927.2893	22820.515	31758.8927
IAQPNYIPTQQDVLR	4	Pat_117_4.42756.42756.2	ENSG00000127955|GNAI1, ENSG00000127955|+|chr7:g.79846732:A>G',, ENSG00000127955|+|chr7:g.79846732:A>G']	ENSG00000127955	1	HGNC:4384	1443446.8599999999	1127805.8199999998	20846.7126	30837.335400000004	22686.2456	40325.081399999995
TLQEQLENGPNTQLAR	2	Pat_117_3.40621.40621.2	ENSG00000125844|RRBP1, ENSG00000125844|-|chr20:g.17639529:C>T',, ENSG00000125844|-|chr20:g.17640795:G>A',, ENSG00000125844|-|chr20:g.17640795:G>A']	ENSG00000125844	1	HGNC:10448	541739.5	311324.55000000005	3116.03665	10949.9075	7853.1872	8856.0338
GPSADLLEDLSESR	3	Pat_117_1.43223.43223.2	ENSG00000141448|GATA6, ENSG00000141448|+|chr18:g.19761501:G>A',, ENSG00000141448|+|chr18:g.19761501:G>A']	ENSG00000141448	1	HGNC:4174	529397.622	514189.35	2057.0245999999997	9470.9143	1887.57127	19604.0775
ALVLDCHYPEDEVGQEDEAESDIFSIR	8	Pat_117_2.57432.57432.4	ENSG00000108561|C1QBP, ENSG00000108561|-|chr17:g.5336660:C>T',, ENSG00000108561|-|chr17:g.5336660:C>T']	ENSG00000108561	1	HGNC:1243	71319.06420000001	63812.6745	0	2367.1509	0	1337.6945
LLELQEVDSLLR	1	Pat_117_4.57452.57452.2	ENSG00000132470|ITGB4, ENSG00000132470|+|chr17:g.73725378:C>T',, ENSG00000132470|+|chr17:g.73723280:C>T',, ENSG00000132470|+|chr17:g.73738803:G>A',, ENSG00000132470|+|chr17:g.73732433:A>G',, ENSG00000132470|+|chr17:g.73732433:A>G']	ENSG00000132470	1	HGNC:6158	48401.29	41241.168	0	1189.3619	0	0
VNDVPEEFLYNPLTR	2	Pat_117_4.52832.52832.3	ENSG00000113615|SEC24A, ENSG00000113615|+|chr5:g.134050756:A>AT',, ENSG00000113615|+|chr5:g.133997162:C>T',, ENSG00000113615|+|chr5:g.133997162:C>T']	ENSG00000113615	1	HGNC:10703	63484.44	32157.612999999998	792.6755	1100.8319	757.8614	1255.0376
TQPYDVYDQVEFDVPVGSR	1	Pat_117_2.48351.48351.3	ENSG00000158864|NDUFS2, ENSG00000158864|+|chr1:g.161180484:G>A',, ENSG00000158864|+|chr1:g.161179041:A>G',, ENSG00000158864|+|chr1:g.161179041:A>G']	ENSG00000158864	1	HGNC:7708	156327.75	113550.695	1952.8523	15377.784	1958.9845	7562.486999999999
SEDEVGSLIEYEFR	3	Pat_117_1.44046.44046.3	ENSG00000091409|ITGA6	ENSG00000091409	1	HGNC:6142	336511.263	247322.153	3179.1724000000004	19334.837700000004	2100.4459	9229.9608
ETIPLQETSLYTQDR	3	Pat_117_2.41735.41735.3	ENSG00000131238|PPT1	ENSG00000131238	1	HGNC:9325	416361.5	347721.196	10131.7182	42043.895000000004	16946.9265	28644.609
VPQVSTPTLVEVSR	9	Pat_117_5.51118.51118.2	ENSG00000163631|ALB, ENSG00000163631|+|chr4:g.74281976:G>A',, ENSG00000163631|+|chr4:g.74276060:C>T',, ENSG00000163631|+|chr4:g.74276060:C>T']	ENSG00000163631	1	HGNC:399	5260940.562000002	4907833.2558	127885.54964000001	97448.5013	10214.83362	76321.38169
LASGETVAAFCLTEPSSGSDAASIR	2	Pat_117_4.47195.47195.3	ENSG00000072778|ACADVL	ENSG00000072778	1	HGNC:92	171269.27	107389.606	991.3606599999999	2054.67164	843.3298	1416.9359
LVLEVAQHLGESTVR	4	Pat_117_4.53032.53032.3	ENSG00000110955|ATP5F1B, ENSG00000110955|-|chr12:g.57037657:C>A',, ENSG00000110955|-|chr12:g.57037657:C>A']	ENSG00000110955	1	HGNC:830	139074.084	78836.23000000001	704.22675	1622.94775	0	582.7527
VLLESEQFLTELTR	1	Pat_117_4.58279.58279.3	ENSG00000140319|SRP14, ENSG00000140319|-|chr15:g.40328550:G>A',, ENSG00000140319|-|chr15:g.40328630:C>G']	ENSG00000140319	1	HGNC:11299	3914.3792	2672.4458	0	513.7149	0	0
LLDISASSTEQIL	3	Pat_117_3.60729.60729.2	ENSG00000104980|TIMM44, ENSG00000104980|-|chr19:g.7992976:T>C',, ENSG00000104980|-|chr19:g.7992621:G>A',, ENSG00000104980|-|chr19:g.7992621:G>A']	ENSG00000104980	1	HGNC:17316	432764.17000000004	261430.604	3625.8392999999996	19715.9631	3967.3032999999996	17451.2664
VVDLLATDADIISR	1	Pat_117_4.56661.56661.3	ENSG00000185100|ADSSL1, ENSG00000185100|+|chr14:g.105207521:G>GC',, ENSG00000185100|+|chr14:g.105208271:G>A',, ENSG00000185100|+|chr14:g.105208271:G>A']	ENSG00000185100	1	HGNC:20093	19690.19	10670.275	0	840.2054	0	0
SLYDEVAAQGEVVR	3	Pat_117_2.40719.40719.2	ENSG00000136628|EPRS, ENSG00000136628|-|chr1:g.220160626:T>A',, ENSG00000136628|-|chr1:g.220206982:A>C',, ENSG00000136628|-|chr1:g.220206982:A>C']	ENSG00000136628	1	HGNC:3418	816231.5	565922.71	16381.806	47183.949	10843.753700000001	37246.663
ECPGIEPVCVDLGDWEATER	9	Pat_117_1.45156.45156.3	ENSG00000169738|DCXR	ENSG00000169738	1	HGNC:18985	1255189.119	846852.7420000001	56072.5047	564369.5504000001	133295.9851	611639.7183
GFSVVADTPELQR	9	Pat_117_4.41584.41584.2	ENSG00000002834|LASP1	ENSG00000002834	1	HGNC:6513	3251278.964	2700474.986	19095.3836	51081.4856	9517.375899999997	28392.8623
EAVLIDPVLETAPR	6	Pat_117_1.45695.45695.3	ENSG00000105755|ETHE1, ENSG00000105755|-|chr19:g.44030780:T>A',, ENSG00000105755|-|chr19:g.44030780:T>A']	ENSG00000105755	1	HGNC:23287	549367.26	391698.25299999997	5774.37596	32118.507100000003	5581.29125	24137.2875
SLGGDVASDGDFLIFEGNR	1	Pat_117_3.54600.54600.3	ENSG00000196235|SUPT5H, ENSG00000196235|+|chr19:g.39964752:C>T',, ENSG00000196235|+|chr19:g.39963862:G>A',, ENSG00000196235|+|chr19:g.39955678:G>A',, ENSG00000196235|+|chr19:g.39955678:G>A']	ENSG00000196235	1	HGNC:11469	37301.36	27009.102000000003	473.00723	996.8966	0	1111.8835
SDIDEIVLVGGSTR	2	Pat_117_1.39619.39619.3	ENSG00000044574|HSPA5	ENSG00000044574	1	HGNC:5238	90943.356	63725.865000000005	28098.726000000002	25633.344	22058.3183	22664.126
GVPQIEVTFEIDVNGILR	1	Pat_117_7.34970.34970.3	ENSG00000044574|HSPA5, ENSG00000044574|-|chr9:g.128001036:A>G']	ENSG00000044574	1	HGNC:5238	5319.0483	3079.7888	0	0	0	1151.2069999999999
EAEYFELPELVR	6	Pat_117_2.53793.53793.2	ENSG00000178695|KCTD12	ENSG00000178695	1	HGNC:14678	387502.145	258567.23100000003	0	12554.95144	1622.6138499999997	9622.45914
GETGPSGPVGPAGAVGPR	6	Pat_117_5.49293.49293.2	ENSG00000164692|COL1A2, ENSG00000164692|+|chr7:g.94057073:A>C',, ENSG00000164692|+|chr7:g.94054492:G>A',, ENSG00000164692|+|chr7:g.94058607:G>C',, ENSG00000164692|+|chr7:g.94039814:G>T',, ENSG00000164692|+|chr7:g.94039047:G>A',, ENSG00000164692|+|chr7:g.94030880:A>C',, ENSG00000164692|+|chr7:g.94049709:C>T',, ENSG00000164692|+|chr7:g.94035569:A>C']	ENSG00000164692	1	HGNC:2198	974727.533	512436.82239999995	145816.7541	118055.9321	32377.6238	35512.2909
GPDALTLLEYTETR	8	Pat_117_3.54654.54654.2	ENSG00000108465|CDK5RAP3, ENSG00000108465|+|chr17:g.46052947:G>T',, ENSG00000108465|+|chr17:g.46059071:T>C',, ENSG00000108465|+|chr17:g.46055275:G>C',, ENSG00000108465|+|chr17:g.46052654:C>T',, ENSG00000108465|+|chr17:g.46052654:C>T']	ENSG00000108465	1	HGNC:18673	396921.171	275755.777	1846.07937	9737.8112400000009	624.8736	3484.57942
ELLALDSVDPEGR	2	Pat_117_1.41149.41149.2	ENSG00000151929|BAG3, ENSG00000151929|+|chr10:g.121429597:C>T',, ENSG00000151929|+|chr10:g.121429490:C>A',, ENSG00000151929|+|chr10:g.121429652:C>G']	ENSG00000151929	1	HGNC:939	252504.666	180759.122	0	7396.352999999999	705.3099	4806.0692
QINELENGGEILNETR	1	Pat_117_1.35848.35848.2	ENSG00000059691|GATB, ENSG00000059691|-|chr4:g.152609912:C>T',, ENSG00000059691|-|chr4:g.152609912:C>T']	ENSG00000059691	1	HGNC:8849	131286.36	83644.23	999.6374	9172.339	0	5555.456
LAELEEFINGPNNAHIQQVGDR	3	Pat_117_4.56496.56496.4	ENSG00000141367|CLTC, ENSG00000141367|+|chr17:g.57743965:T>C',, ENSG00000141367|+|chr17:g.57737921:C>T',, ENSG00000141367|+|chr17:g.57738925:A>T',, ENSG00000141367|+|chr17:g.57743578:A>T',, ENSG00000141367|+|chr17:g.57743578:A>T']	ENSG00000141367	1	HGNC:2092	194796.37099999998	137808.43399999998	1203.9723	2694.616	849.837	1171.2476
EADLLAAQSLVR	1	Pat_117_4.45492.45492.2	ENSG00000130787|HIP1R, ENSG00000130787|+|chr12:g.123340578:G>A',, ENSG00000130787|+|chr12:g.123338647:G>A',, ENSG00000130787|+|chr12:g.123339826:C>G',, ENSG00000130787|+|chr12:g.123341716:G>A']	ENSG00000130787	1	HGNC:18415	651674.3	372077.4	4217.349	5649.59	895.9195599999999	4264.883
VVIHFTDGADGDLADLHR	4	Pat_117_4.44154.44154.3	ENSG00000163359|COL6A3, ENSG00000163359|-|chr2:g.238249544:GA>G',, ENSG00000163359|-|chr2:g.238280477:G>A',, ENSG00000163359|-|chr2:g.238283189:G>A',, ENSG00000163359|-|chr2:g.238296320:C>T',, ENSG00000163359|-|chr2:g.238253406:C>T',, ENSG00000163359|-|chr2:g.238247734:C>G',, ENSG00000163359|-|chr2:g.238283510:C>T',, ENSG00000163359|-|chr2:g.238280852:G>A',, ENSG00000163359|-|chr2:g.238289588:G>A…	ENSG00000163359	1	HGNC:2213	680393.6599999999	454138.61	12143.512999999999	28856.729	5905.482300000001	16647.1603
SYQDPSNAQFLESIR	1	Pat_117_4.41032.41032.3	ENSG00000088833|NSFL1C, ENSG00000088833|-|chr20:g.1426393:C>T',, ENSG00000088833|-|chr20:g.1426771:T>A']	ENSG00000088833	1	HGNC:15912	332440.94	151702.16	5879.9307	9638.834	1498.5256	5686.665
AVEYYFASDASAVIEHTNR	13	Pat_117_3.55888.55888.3	ENSG00000198380|GFPT1, ENSG00000198380|-|chr2:g.69569322:G>A',, ENSG00000198380|-|chr2:g.69555453:G>A',, ENSG00000198380|-|chr2:g.69575324:C>T',, ENSG00000198380|-|chr2:g.69575324:C>T']	ENSG00000198380	1	HGNC:4241	655767.672	356805.63899999997	4527.08789	14498.10513	1242.36524	10899.24064
ACLISLGYDIGNDPQGEAEFAR	1	Pat_117_4.50469.50469.3	ENSG00000072110|ACTN1, ENSG00000072110|-|chr14:g.69387818:C>T']	ENSG00000072110	1	HGNC:163	71624.21	47317.16	0	0	0	887.3097
SLEELPVDIILASVG	4	Pat_117_4.59703.59703.3	ENSG00000181789|COPG1, ENSG00000181789|+|chr3:g.128987364:G>A']	ENSG00000181789	1	HGNC:2236	26250.421800000004	13066.9015	0	2485.8966	0	3937.9566
EEAPSLRPAPPPISGGGYR	1	Pat_117_3.39578.39578.3	ENSG00000171564|FGB, ENSG00000171564|+|chr4:g.155490726:T>G',, ENSG00000171564|+|chr4:g.155490415:A>C',, ENSG00000171564|+|chr4:g.155487734:G>T',, ENSG00000171564|+|chr4:g.155487704:A>G']	ENSG00000171564	1	HGNC:3662	213674.2	172183.6	3790.6716	7999.571999999999	3017.6104	5214.9556
GVEGLIDIENPNR	5	Pat_117_2.45915.45915.2	ENSG00000106244|PDAP1	ENSG00000106244	1	HGNC:14634	2037412.93	1798321.65	11806.3106	85180.2103	17103.160399999997	43748.3412
ELESQISELQEDLESER	3	Pat_117_1.49829.49829.2	ENSG00000100345|MYH9, ENSG00000100345|-|chr22:g.36708257:G>A',, ENSG00000100345|-|chr22:g.36684946:G>A',, ENSG00000100345|-|chr22:g.36688106:C>T']	ENSG00000100345	1	HGNC:7579	91155.522	43430.322	588.9851	13043.608	885.7967	11140.251
LQEAGILSAEELQR	3	Pat_117_2.46308.46308.3	ENSG00000178209|PLEC, ENSG00000178209|-|chr8:g.145008183:C>T',, ENSG00000178209|-|chr8:g.144995759:G>A',, ENSG00000178209|-|chr8:g.145016667:C>T',, ENSG00000178209|-|chr8:g.144994888:G>A',, ENSG00000178209|-|chr8:g.144996236:C>G',, ENSG00000178209|-|chr8:g.145010020:G>A',, ENSG00000178209|-|chr8:g.144996968:C>T',, ENSG00000178209|-|chr8:g.144990901:C>T',, ENSG00000178209|-|chr8:g.145001648:C>T',,…	ENSG00000178209	1	HGNC:9069	97846.862	46133.412	4384.8349499999995	5129.6607	2933.2463	4130.1343
GESLSLPGPSPPPDGTEQVIISR	1	Pat_117_3.50450.50450.3	ENSG00000135842|FAM129A	ENSG00000135842	1	HGNC:16784	54708.49	37005.883	0	2877.2354	0	1616.12
LEDEAAAQALIGGR	3	Pat_117_2.44771.44771.2	ENSG00000185615|PDIA2	ENSG00000185615	1	HGNC:14180	392923.03599999996	269063.14100000006	1979.71444	16610.130100000002	4864.442800000001	21241.115700000002
QHPQPYIFPDSPGGTSYER	1	Pat_117_3.37903.37903.3	ENSG00000147684|NDUFB9, ENSG00000147684|+|chr8:g.125562074:G>A',, ENSG00000147684|+|chr8:g.125562122:C>T',, ENSG00000147684|+|chr8:g.125579996:A>G']	ENSG00000147684	1	HGNC:7704	154694.55	94626.695	1350.2015	8620.734	1404.908	4460.784000000001
TAVVVGTITDDVR	6	Pat_117_4.41886.41886.2	ENSG00000063177|RPL18	ENSG00000063177	1	HGNC:10310	942828.3819999999	465909.6699999999	26099.6008	67495.04920000001	15034.977299999999	46433.473450000005
GEGWGDPCELCPTEPDEAFR	2	Pat_117_1.38621.38621.3	ENSG00000166147|FBN1, ENSG00000166147|-|chr15:g.48707952:C>T',, ENSG00000166147|-|chr15:g.48714179:C>T',, ENSG00000166147|-|chr15:g.48787415:C>T',, ENSG00000166147|-|chr15:g.48782229:G>T',, ENSG00000166147|-|chr15:g.48720553:G>T',, ENSG00000166147|-|chr15:g.48829925:T>G',, ENSG00000166147|-|chr15:g.48719870:G>A',, ENSG00000166147|-|chr15:g.48733923:C>A',, ENSG00000166147|-|chr15:g.48779563:G>A',,…	ENSG00000166147	1	HGNC:3603	133359.305	175965.44	1231.2981	5954.613	935.4418	2719.98325
IVYGHLDDPASQEIER	6	Pat_117_3.39645.39645.2	ENSG00000100412|ACO2, ENSG00000100412|+|chr22:g.41914559:G>A',, ENSG00000100412|+|chr22:g.41924576:G>A',, ENSG00000100412|+|chr22:g.41924576:G>A']	ENSG00000100412	1	HGNC:118	3219356.3270000005	2290148.416	20030.846700000002	54212.716	6783.9764	19765.957599999998
ELPTAFDYVEFTR	3	Pat_117_4.50262.50262.2	ENSG00000197694|SPTAN1, ENSG00000197694|+|chr9:g.131388718:A>C',, ENSG00000197694|+|chr9:g.131388814:C>T',, ENSG00000197694|+|chr9:g.131379968:G>A',, ENSG00000197694|+|chr9:g.131388752:A>G',, ENSG00000197694|+|chr9:g.131346711:G>A',, ENSG00000197694|+|chr9:g.131344110:C>T',, ENSG00000197694|+|chr9:g.131341955:G>C',, ENSG00000197694|+|chr9:g.131341955:G>C']	ENSG00000197694	1	HGNC:11273	255374.91	150088.78299999997	1435.84155	3384.5133	0	1943.9110999999998
NLGSINTELQDVQR	3	Pat_117_4.40978.40978.2	ENSG00000265808|SEC22B	ENSG00000265808	1	HGNC:10700	633335.71	381846.37	9680.557400000002	17710.1885	3229.4543000000003	14752.6812
VIDPATATSVDLR	2	Pat_117_4.41976.41976.2	ENSG00000115484|CCT4	ENSG00000115484	1	HGNC:1617	760886.97	520544.12	7791.516	15237.8783	7016.7202	10446.455100000001
LEEGPPVTTVLTR	3	Pat_117_4.44889.44889.2	ENSG00000131828|PDHA1, ENSG00000131828|+|chrX:g.19364713:A>G',, ENSG00000131828|+|chrX:g.19371275:G>A',, ENSG00000131828|+|chrX:g.19377730:C>T',, ENSG00000131828|+|chrX:g.19377730:C>T']	ENSG00000131828	1	HGNC:8806	425853.48	300210.972	4798.9866	8534.908	2432.9011	5293.485
IVSVGDDQEIHIYDCPI	2	Pat_117_1.46462.46462.3	ENSG00000140395|WDR61	ENSG00000140395	1	HGNC:30300	82192.799	41367.492	965.2923	19413.353000000003	2823.4312	14984.728
LDQVVESPAIPR	2	Pat_117_4.43434.43434.2	ENSG00000029534|ANK1, ENSG00000029534|-|chr8:g.41582033:T>C',, ENSG00000029534|-|chr8:g.41577351:G>A',, ENSG00000029534|-|chr8:g.41566438:C>T',, ENSG00000029534|-|chr8:g.41584811:T>G',, ENSG00000029534|-|chr8:g.41584821:C>T',, ENSG00000029534|-|chr8:g.41582031:G>T',, ENSG00000029534|-|chr8:g.41551532:C>T',, ENSG00000029534|-|chr8:g.41552791:C>T',, ENSG00000029534|-|chr8:g.41550353:T>C',, ENSG0000…	ENSG00000029534	1	HGNC:492	371497.85	208959.43	6753.6626	12803.8156	7554.515399999999	12147.584
GSDHSASLEPGELAELVR	4	Pat_117_1.39583.39583.3	ENSG00000095380|NANS	ENSG00000095380	1	HGNC:19237	646500.968	902096.999	4771.1685	33286.512	6741.7495	25110.814
SQFTITPGSEQIR	2	Pat_117_5.50494.50494.2	ENSG00000100412|ACO2, ENSG00000100412|+|chr22:g.41914559:G>A',, ENSG00000100412|+|chr22:g.41924576:G>A',, ENSG00000100412|+|chr22:g.41924576:G>A']	ENSG00000100412	1	HGNC:118	1011705.9	965660.25	9322.577	17511.303	3661.9707	10768.886
FYVEACDDGADDVLTIDR	1	Pat_117_1.43071.43071.3	ENSG00000211456|SACM1L, ENSG00000211456|+|chr3:g.45785120:G>A']	ENSG00000211456	1	HGNC:17059	58555.902	32058.088	0	3060.7502	1337.3499	3831.6323
LQLQEDDDDPLIG	2	Pat_117_1.44706.44706.2	ENSG00000001561|ENPP4, ENSG00000001561|+|chr6:g.46107894:G>A',, ENSG00000001561|+|chr6:g.46107327:T>G']	ENSG00000001561	1	HGNC:3359	138468.53100000002	69916.099	0	6785.3982	2389.6788	14923.644
SVHCQAGDTVGEGDLLVELE	2	Pat_117_1.41876.41876.2	ENSG00000175198|PCCA, ENSG00000175198|+|chr13:g.100992438:A>G',, ENSG00000175198|+|chr13:g.100992438:A>G']	ENSG00000175198	1	HGNC:8653	88636.512	48122.22899999999	829.7143599999999	9336.6557	772.9656	6430.3856000000005
GFVDDIIQPSSTR	4	Pat_117_4.44247.44247.2	ENSG00000114054|PCCB, ENSG00000114054|+|chr3:g.136045213:G>A',, ENSG00000114054|+|chr3:g.136002686:T>G',, ENSG00000114054|+|chr3:g.136002686:T>G']	ENSG00000114054	1	HGNC:8654	951035.3099999999	931944.0099999999	42598.0714	184797	13212.642899999999	24143.1277
QSSATSSFGGLGGGSVR	2	Pat_117_5.49613.49613.2	ENSG00000171345|KRT19, ENSG00000171345|-|chr17:g.39681180:T>G',, ENSG00000171345|-|chr17:g.39681180:T>G']	ENSG00000171345	1	HGNC:6436	898137.95	939178.76	31384.027299999998	58358.966	47283.285	47237.829
ALYLQYTDETFR	3	Pat_117_4.43596.43596.2	ENSG00000047457|CP, ENSG00000047457|-|chr3:g.148896253:C>T',, ENSG00000047457|-|chr3:g.148916215:G>A',, ENSG00000047457|-|chr3:g.148939568:C>G',, ENSG00000047457|-|chr3:g.148917532:A>G',, ENSG00000047457|-|chr3:g.148903150:G>T',, ENSG00000047457|-|chr3:g.148903150:G>T']	ENSG00000047457	1	HGNC:2295	801266.38	591413.3800000001	24596.113299999997	21341.684500000003	4533.6676	6961.454599999999
ILGADTSVDLEETGRVLSIGDGIAR	1	Pat_117_4.56646.56646.3	ENSG00000152234|ATP5F1A	ENSG00000152234	1	HGNC:823	82879.414	37305.04	0	0	0	0
FVINYDYPNSSEDYVHR	1	Pat_117_4.40763.40763.3	ENSG00000100201|DDX17	ENSG00000100201	1	HGNC:2740	142095.3	81948.836	1228.2625	3428.4443	905.6065	2953.567
AALEAVGGTVVLE	7	Pat_117_3.52441.52441.2	ENSG00000262814|MRPL12	ENSG00000262814	1	HGNC:10378	555245.776	316287.794	4376.45334	28672.5317	5134.796310000001	17419.60284
LIEVNGQNVEGLR	1	Pat_117_4.41979.41979.2	ENSG00000065054|SLC9A3R2, ENSG00000065054|+|chr16:g.2077020:A>G',, ENSG00000065054|+|chr16:g.2077020:A>G']	ENSG00000065054	1	HGNC:11076	187412.02	120114.28	2266.8025	6185.4614	848.3652	3570.614
ENLLEEQGSIALR	4	Pat_117_2.43942.43942.2	ENSG00000197694|SPTAN1, ENSG00000197694|+|chr9:g.131388718:A>C',, ENSG00000197694|+|chr9:g.131388814:C>T',, ENSG00000197694|+|chr9:g.131379968:G>A',, ENSG00000197694|+|chr9:g.131388752:A>G',, ENSG00000197694|+|chr9:g.131346711:G>A',, ENSG00000197694|+|chr9:g.131344110:C>T',, ENSG00000197694|+|chr9:g.131341955:G>C',, ENSG00000197694|+|chr9:g.131341955:G>C']	ENSG00000197694	1	HGNC:11273	650892.3350000001	463178.658	6244.0433	27931.795299999998	5645.0273	17163.842
IADQCPSSLAIQENANALAR	1	Pat_117_4.42211.42211.3	ENSG00000136872|ALDOB	ENSG00000136872	1	HGNC:417	182150.62	92582.13	1807.8087	5106.8640000000005	1369.6958	3591.4385
ETLTLYVTPEVTE	1	Pat_117_2.51294.51294.2	ENSG00000115317|HTRA2, ENSG00000115317|+|chr2:g.74759042:C>A',, ENSG00000115317|+|chr2:g.74760030:G>A',, ENSG00000115317|+|chr2:g.74757444:G>A',, ENSG00000115317|+|chr2:g.74759762:C>T']	ENSG00000115317	1	HGNC:14348	45173.703	28980.02	0	2637.1804	0	1240.0865
VCTLAIIDPGDSDIIR	13	Pat_117_3.59646.59646.3	ENSG00000156482|RPL30	ENSG00000156482	1	HGNC:10333	729388.45	383655.75	3760.92946	12896.758	2257.9281	10780.71723
EAVLDVIPTDIHQR	2	Pat_117_4.44801.44801.3	ENSG00000165140|FBP1	ENSG00000165140	1	HGNC:3606	395428.15	192878.984	12821.469000000001	12369.6414	5182.8223	16817.9048
TEVLSEDLLQIER	1	Pat_117_2.51503.51503.3	ENSG00000140750|ARHGAP17, ENSG00000140750|-|chr16:g.24971233:G>A',, ENSG00000140750|-|chr16:g.24988558:C>T',, ENSG00000140750|-|chr16:g.24988558:C>T']	ENSG00000140750	1	HGNC:18239	21513.79	10619.338	0	2706.9014	0	2023.3729999999998
SEAVVEYVFSGSR	1	Pat_117_4.45657.45657.2	ENSG00000197157|SND1, ENSG00000197157|+|chr7:g.127725827:G>A',, ENSG00000197157|+|chr7:g.127729551:G>A',, ENSG00000197157|+|chr7:g.127631024:G>A',, ENSG00000197157|+|chr7:g.127714674:G>A',, ENSG00000197157|+|chr7:g.127326782:C>T']	ENSG00000197157	1	HGNC:30646	242960.53	180056.48	2765.7795	4949.4683000000005	2586.4075	4704.045999999999
TPESQLFSIEDIQEVR	2	Pat_117_3.52824.52824.3	ENSG00000187091|PLCD1, ENSG00000187091|-|chr3:g.38065849:C>T',, ENSG00000187091|-|chr3:g.38049996:C>T',, ENSG00000187091|-|chr3:g.38050780:C>A',, ENSG00000187091|-|chr3:g.38051918:G>C',, ENSG00000187091|-|chr3:g.38051918:G>C']	ENSG00000187091	1	HGNC:9060	105045.633	77009.524	725.01764	5257.2748	0	1765.83994
VASGPSPGEGISPQSAQAPQAPGDNHVVPVLR	1	Pat_117_4.43300.43300.4	ENSG00000013364|MVP, ENSG00000013364|+|chr16:g.29847067:C>T',, ENSG00000013364|+|chr16:g.29842218:C>T',, ENSG00000013364|+|chr16:g.29842218:C>T']	ENSG00000013364	1	HGNC:7531	81520.18	51732.152	1146.2523	4149.164000000001	0	2579.5103
GLGTDEDSLIEIICSR	40	Pat_117_3.57777.57777.3	ENSG00000182718|ANXA2, ENSG00000182718|-|chr15:g.60653205:C>A',, ENSG00000182718|-|chr15:g.60653205:C>A']	ENSG00000182718	1	HGNC:537	1244825.4632	1326621.0735999998	3731.732	35680.81486	3857.52594	25402.45418
LQQELDDLTVDLDHQR	2	Pat_117_2.59653.59653.3	ENSG00000133026|MYH10, ENSG00000133026|-|chr17:g.8422056:T>C',, ENSG00000133026|-|chr17:g.8380329:C>T',, ENSG00000133026|-|chr17:g.8408118:G>A',, ENSG00000133026|-|chr17:g.8396326:T>G',, ENSG00000133026|-|chr17:g.8526443:T>A',, ENSG00000133026|-|chr17:g.8526444:C>A',, ENSG00000133026|-|chr17:g.8438753:G>A',, ENSG00000133026|-|chr17:g.8383768:C>G',, ENSG00000133026|-|chr17:g.8422103:C>G',, ENSG000…	ENSG00000133026	1	HGNC:7568	32036.424	19815.78	0	4149.6121	0	3208.5736
GHTEIDTAFVYSEGQSETILGGLGLR	2	Pat_117_4.56368.56368.4	ENSG00000162482|AKR7A3	ENSG00000162482	1	HGNC:390	162843.71000000002	107130.244	0	1459.856	0	1450.9645
GAEEEPPPPLQAVLVADSFDRR	1	Pat_117_3.60611.60611.3	ENSG00000145191|EIF2B5, ENSG00000145191|+|chr3:g.183859793:C>T',, ENSG00000145191|+|chr3:g.183861241:A>C',, ENSG00000145191|+|chr3:g.183855425:G>A',, ENSG00000145191|+|chr3:g.183855425:G>A']	ENSG00000145191	1	HGNC:3261	67668.88	67249.5	0	1610.5697	874.3584599999999	1295.0966
EGDVLTLLESER	10	Pat_117_1.44939.44939.2	ENSG00000233927|RPS28	ENSG00000233927	1	HGNC:10418	2774672.3720000004	3014177.245	5849.699659999999	40946.145899999996	5663.494070000001	31404.3826
FFDEESYSLLR	5	Pat_117_4.48232.48232.2	ENSG00000180879|SSR4	ENSG00000180879	1	HGNC:11326	819123.953	438804.642	2142.4107599999998	11873.3304	2959.4128600000004	9102.5008
YVDSEGHLYTVPIR	1	Pat_117_4.37579.37579.3	ENSG00000105974|CAV1, ENSG00000105974|+|chr7:g.116199051:G>A']	ENSG00000105974	1	HGNC:1527	24621.672000000002	20315.143	0	649.8894	0	0
FVESVDEYQFVER	2	Pat_117_2.45561.45561.3	ENSG00000149792|MRPL49	ENSG00000149792	1	HGNC:1176	118526.45999999999	89806.53	2174.3802	8628.2313	1856.2187	7235.319600000001
AQVVDLLQQELTAAEQR	1	Pat_117_4.57104.57104.3	ENSG00000173230|GOLGB1, ENSG00000173230|-|chr3:g.121415610:G>A',, ENSG00000173230|-|chr3:g.121417065:C>T',, ENSG00000173230|-|chr3:g.121414777:T>G',, ENSG00000173230|-|chr3:g.121410302:C>A',, ENSG00000173230|-|chr3:g.121433775:A>G',, ENSG00000173230|-|chr3:g.121416273:G>C',, ENSG00000173230|-|chr3:g.121416798:G>A',, ENSG00000173230|-|chr3:g.121415105:T>G',, ENSG00000173230|-|chr3:g.121410361:G>A'…	ENSG00000173230	1	HGNC:4429	102271.67	69126.66	0	2508.1772	1042.724	1845.102
GLAGLGDVAEVR	4	Pat_117_4.42034.42034.2	ENSG00000100994|PYGB, ENSG00000100994|+|chr20:g.25274863:CT>C',, ENSG00000100994|+|chr20:g.25228833:G>T',, ENSG00000100994|+|chr20:g.25274828:G>A',, ENSG00000100994|+|chr20:g.25228831:C>A']	ENSG00000100994	1	HGNC:9723	1069675.37	713945.8550000001	12189.865819999999	18441.52423	7121.4092	13869.243600000002
ELIEIISGAAALD	18	Pat_117_2.62661.62661.2	ENSG00000165629|ATP5F1C, ENSG00000165629|+|chr10:g.7842003:T>C']	ENSG00000165629	1	HGNC:833	295292.03459999996	149739.90209999998	9302.776300000001	4145.6442400000005	3736.2909999999997	5825.8027
SFSTASAITPSVSR	3	Pat_117_FT.40108.40108.2	ENSG00000186081|KRT5, ENSG00000186081|-|chr12:g.52913806:C>T',, ENSG00000186081|-|chr12:g.52913668:C>T',, ENSG00000186081|-|chr12:g.52910601:C>T',, ENSG00000186081|-|chr12:g.52912790:C>T',, ENSG00000186081|-|chr12:g.52911743:G>C',, ENSG00000186081|-|chr12:g.52913813:C>T',, ENSG00000186081|-|chr12:g.52913894:G>A',, ENSG00000186081|-|chr12:g.52913894:G>A']	ENSG00000186081	1	HGNC:6442	339325.282	169076.326	187482.726	240402.32600000003	52992.4075	70584.567
ALNEVFIGESLSSR	1	Pat_117_4.47204.47204.3	ENSG00000152620|NADK2, ENSG00000152620|-|chr5:g.36197758:C>T',, ENSG00000152620|-|chr5:g.36225654:C>G',, ENSG00000152620|-|chr5:g.36227617:A>C',, ENSG00000152620|-|chr5:g.36227617:A>C']	ENSG00000152620	1	HGNC:26404	89278.05	46693.85	2179.731	2808.7822	0	993.0647
SPDEVTLTSIVPTR	2	Pat_117_4.45564.45564.3	ENSG00000165912|PACSIN3	ENSG00000165912	1	HGNC:8572	215432.01	147003.64500000002	4354.3935	8174.2503	3095.6748	7867.5051
DLGTESQIFISR	3	Pat_117_4.41454.41454.2	ENSG00000057608|GDI2, ENSG00000057608|-|chr10:g.5827857:A>G',, ENSG00000057608|-|chr10:g.5808593:C>T',, ENSG00000057608|-|chr10:g.5808593:C>T']	ENSG00000057608	1	HGNC:4227	1351645.44	1001464.6799999999	11397.7747	28915.305	5372.8766	14302.859099999998
VTVSEEEILPATR	2	Pat_117_1.35893.35893.3	ENSG00000112297|CRYBG1, ENSG00000112297|+|chr6:g.106999822:G>A',, ENSG00000112297|+|chr6:g.106992482:T>A']	ENSG00000112297	1	HGNC:356	126794.7	74320.218	14452.6836	119952.13	10564.927599999999	43628.929
LQSSSASYGGGFGGGSCQLGGGR	1	Pat_117_FT.39066.39066.3	ENSG00000171401|KRT13, ENSG00000171401|-|chr17:g.39659673:G>A',, ENSG00000171401|-|chr17:g.39657533:C>T']	ENSG00000171401	1	HGNC:6415	2857.3054	2669.9495	1226.795	3304.9053	0	0
VYGVESDLSEVAR	1	Pat_117_2.42197.42197.2	ENSG00000167508|MVD	ENSG00000167508	1	HGNC:7529	175511.25	114542.086	4426.3325	8659.09	3259.0444	5633.346
VANPSGNLTETYVQDR	3	Pat_117_3.36885.36885.3	ENSG00000196924|FLNA, ENSG00000196924|-|chrX:g.153581155:C>T',, ENSG00000196924|-|chrX:g.153590917:G>C',, ENSG00000196924|-|chrX:g.153590917:G>C']	ENSG00000196924	1	HGNC:3754	917925.05	657830.9199999999	15020.137700000001	62046.67	11442.515300000001	19916.835
DSYLILETLPTEYDSR	1	Pat_117_3.54297.54297.3	ENSG00000165916|PSMC3, ENSG00000165916|-|chr11:g.47445668:C>G',, ENSG00000165916|-|chr11:g.47441826:C>A',, ENSG00000165916|-|chr11:g.47447492:T>A',, ENSG00000165916|-|chr11:g.47447492:T>A']	ENSG00000165916	1	HGNC:9549	41560.11	29843.785	757.5654	1510.5328	0	961.2998
DFAYGETDPLIR	2	Pat_117_1.36246.36246.2	ENSG00000100304|TTLL12, ENSG00000100304|-|chr22:g.43565562:C>T',, ENSG00000100304|-|chr22:g.43579049:T>C',, ENSG00000100304|-|chr22:g.43579083:G>A',, ENSG00000100304|-|chr22:g.43570318:G>A',, ENSG00000100304|-|chr22:g.43570278:C>T']	ENSG00000100304	1	HGNC:28974	429529.76	223098.516	9200.284599999999	72590.045	10147.026999999998	27274.0765
IYDPVCGTDGNTYPNECVLCFENR	3	Pat_117_3.51137.51137.4	ENSG00000164266|SPINK1	ENSG00000164266	1	HGNC:11244	131314.82799999998	83554.459	1085.1648	4124.8277	691.9952	3929.78389
DAGTIAGLNVLR	4	Pat_117_4.44457.44457.2	ENSG00000109971|HSPA8, ENSG00000109971|-|chr11:g.122929130:C>G',, ENSG00000109971|-|chr11:g.122931481:T>A',, ENSG00000109971|-|chr11:g.122929484:C>T',, ENSG00000109971|-|chr11:g.122929484:C>T']	ENSG00000109971	1	HGNC:5241	12222093.5	8479860.24	143818.2532	186963.79090000002	123008.0008	182322.75100000002
DAGQISGLNVLR	5	Pat_117_4.41023.41023.2	ENSG00000113013|HSPA9, ENSG00000113013|-|chr5:g.137897475:C>T']	ENSG00000113013	1	HGNC:5244	9782997.180000002	6770229.34	77767.22899999999	176393.358	89683.69389999998	142945.8634
EAFQPQEPDFPPPPPDLEQLR	4	Pat_117_3.58118.58118.3	ENSG00000035403|VCL, ENSG00000035403|+|chr10:g.75855443:G>A',, ENSG00000035403|+|chr10:g.75871719:C>T',, ENSG00000035403|+|chr10:g.75867021:G>A',, ENSG00000035403|+|chr10:g.75867021:G>A']	ENSG00000035403	1	HGNC:12665	74013.284	47428.0353	0	1616.60716	0	826.8619
LAAGDQLLSVDGR	1	Pat_117_4.42317.42317.2	ENSG00000130396|AFDN, ENSG00000130396|+|chr6:g.168349108:GA>G',, ENSG00000130396|+|chr6:g.168271178:G>C',, ENSG00000130396|+|chr6:g.168315366:G>A',, ENSG00000130396|+|chr6:g.168291674:C>T',, ENSG00000130396|+|chr6:g.168352079:C>T',, ENSG00000130396|+|chr6:g.168351867:G>A',, ENSG00000130396|+|chr6:g.168352586:C>G',, ENSG00000130396|+|chr6:g.168352586:C>G']	ENSG00000130396	1	HGNC:7137	282097.03	142800.95	6296.0957	16769.457	3432.5894	8912.171999999999
ELYLEEALQNER	2	Pat_117_1.39632.39632.2	ENSG00000093144|ECHDC1, ENSG00000093144|-|chr6:g.127611268:G>C',, ENSG00000093144|-|chr6:g.127663503:T>C',, ENSG00000093144|-|chr6:g.127636006:C>T',, ENSG00000093144|-|chr6:g.127636006:C>T']	ENSG00000093144	1	HGNC:21489	395268.78	298334.63	13445.2802	176854.9694	22960.5387	140567.189
LCEAICPAQAITIEAEPR	5	Pat_117_4.47772.47772.3	ENSG00000110717|NDUFS8, ENSG00000110717|+|chr11:g.67803759:C>T',, ENSG00000110717|+|chr11:g.67803759:C>T']	ENSG00000110717	1	HGNC:7715	353129.915	248774.75699999998	4599.759	6982.0707	628.9144	4803.1499300000005
LFEAEAQDLFR	4	Pat_117_4.51666.51666.2	ENSG00000103966|EHD4, ENSG00000103966|-|chr15:g.42235316:C>T']	ENSG00000103966	1	HGNC:3245	815164.6799999999	530221.03	5258.8326	23841.111	6942.7763	17053.699699999997
ENPIEDDLIFR	2	Pat_117_1.43081.43081.2	ENSG00000109654|TRIM2	ENSG00000109654	1	HGNC:15974	823546.35	411578.78	3450.0716999999995	42966.242	11613.641	36954.367
VWDDGIIDPADTR	2	Pat_117_1.39311.39311.2	ENSG00000131844|MCCC2	ENSG00000131844	1	HGNC:6937	213486.27399999998	160541.305	4546.1357	73056.0837	12976.141	47788.2941
VGIGAFPTEQDNEIGELLQTR	1	Pat_117_4.56346.56346.3	ENSG00000035687|ADSS, ENSG00000035687|-|chr1:g.244587636:G>A']	ENSG00000035687	1	HGNC:292	30741.838	17242.014	0	822.1745599999999	0	0
FQAYDWGSPVQNR	1	Pat_117_5.50976.50976.2	ENSG00000182333|LIPF, ENSG00000182333|+|chr10:g.90428327:T>C',, ENSG00000182333|+|chr10:g.90429652:A>G',, ENSG00000182333|+|chr10:g.90433345:T>A',, ENSG00000182333|+|chr10:g.90433345:T>A']	ENSG00000182333	1	HGNC:6622	583069.6	1014591.7	6454.2744	7683.749	2883.1917	3408.7058
LFELEEQDLFR	5	Pat_117_3.58235.58235.2	ENSG00000024422|EHD2, ENSG00000024422|+|chr19:g.48219925:G>A']	ENSG00000024422	1	HGNC:3243	796271.89	478002.19999999995	4008.3351000000002	35947.7154	4122.01672	18869.8691
NLVVGDETTSSLR	2	Pat_117_3.37593.37593.2	ENSG00000187955|COL14A1, ENSG00000187955|+|chr8:g.121357662:C>A',, ENSG00000187955|+|chr8:g.121275192:C>G',, ENSG00000187955|+|chr8:g.121174734:A>G',, ENSG00000187955|+|chr8:g.121256139:A>T',, ENSG00000187955|+|chr8:g.121267554:G>A',, ENSG00000187955|+|chr8:g.121298156:G>C',, ENSG00000187955|+|chr8:g.121344960:G>A',, ENSG00000187955|+|chr8:g.121224768:A>G',, ENSG00000187955|+|chr8:g.121239591:C>A…	ENSG00000187955	1	HGNC:2191	1301507.69	843420.87	44406.1823	37688.466	8186.4276	14587.134399999999
LDALVAEEHLTVDAR	1	Pat_117_3.50027.50027.3	ENSG00000165609|NUDT5	ENSG00000165609	1	HGNC:8052	101163.9	47810.227	2723.688	3060.6765	600.864	894.2644
IAEEFEVELER	1	Pat_117_1.43033.43033.2	ENSG00000173599|PC, ENSG00000173599|-|chr11:g.66639309:G>A',, ENSG00000173599|-|chr11:g.66617828:C>T',, ENSG00000173599|-|chr11:g.66617146:C>T',, ENSG00000173599|-|chr11:g.66618659:G>A',, ENSG00000173599|-|chr11:g.66619351:C>T',, ENSG00000173599|-|chr11:g.66631410:C>A',, ENSG00000173599|-|chr11:g.66619370:G>A',, ENSG00000173599|-|chr11:g.66619370:G>A']	ENSG00000173599	1	HGNC:8636	271668.38	140008.11	2758.2893	12135.855	1073.6582	10172.831
TLQEVTQLSQEAQR	4	Pat_117_4.40445.40445.3	ENSG00000084754|HADHA, ENSG00000084754|-|chr2:g.26459797:C>T']	ENSG00000084754	1	HGNC:4801	773534.508	547600.953	16976.7926	41440.51640000001	11786.329899999999	27256.314
GGGGNFGPGPGSNFR	2	Pat_117_5.49722.49722.2	ENSG00000122566|HNRNPA2B1, ENSG00000122566|-|chr7:g.26233222:C>T',, ENSG00000122566|-|chr7:g.26237461:T>C',, ENSG00000122566|-|chr7:g.26237461:T>C']	ENSG00000122566	1	HGNC:5033	1574923.7	1837370.28	23678.471299999997	57564.454	25020.106999999996	31447.759
ITEIYEGTSEIQR	6	Pat_117_1.34467.34467.2	ENSG00000122971|ACADS, ENSG00000122971|+|chr12:g.121176221:G>C',, ENSG00000122971|+|chr12:g.121176221:G>C']	ENSG00000122971	1	HGNC:90	1081227.055	924437.2489999998	5264.4873	33938.9475	7643.54563	28544.7583
IFTSIGEDYDER	5	Pat_117_2.43333.43333.2	ENSG00000167085|PHB, ENSG00000167085|-|chr17:g.47484147:C>T',, ENSG00000167085|-|chr17:g.47484147:C>T']	ENSG00000167085	1	HGNC:8912	641108.294	498281.02800000005	6059.373200000001	25264.748	6222.900030000001	21109.8211
TVAEGHGDTLYVGTTR	1	Pat_117_3.32184.32184.3	ENSG00000125746|EML2, ENSG00000125746|-|chr19:g.46110682:A>G']	ENSG00000125746	1	HGNC:18035	81611.97	39482.656	4394.4175	9549.456	6371.4614	8305.101999999999
GDNITLLQSVSN	1	Pat_117_4.44169.44169.2	ENSG00000182004|SNRPE	ENSG00000182004	1	HGNC:11161	202207.16	133755.55	4713.6743	7560.62	2170.7292	4160.8906
SADVESVVSGTLR	4	Pat_117_4.40874.40874.2	ENSG00000159423|ALDH4A1, ENSG00000159423|-|chr1:g.19209807:G>A',, ENSG00000159423|-|chr1:g.19201928:C>T',, ENSG00000159423|-|chr1:g.19202847:C>T',, ENSG00000159423|-|chr1:g.19201043:C>T',, ENSG00000159423|-|chr1:g.19212959:T>G',, ENSG00000159423|-|chr1:g.19199352:G>A',, ENSG00000159423|-|chr1:g.19208320:C>T',, ENSG00000159423|-|chr1:g.19208320:C>T']	ENSG00000159423	1	HGNC:406	1582007.25	815878.566	21913.9738	36922.9929	9389.8334	26197.3723
LFVVPADEAQAR	1	Pat_117_4.44111.44111.2	ENSG00000105223|PLD3, ENSG00000105223|+|chr19:g.40872547:G>A',, ENSG00000105223|+|chr19:g.40872547:G>A']	ENSG00000105223	1	HGNC:17158	297639.53	159334.62	1451.3712	5746.0957	2672.5981	7460.670999999999
SLPEVPETIELEVR	2	Pat_117_3.53840.53840.2	ENSG00000142798|HSPG2, ENSG00000142798|-|chr1:g.22198768:C>T',, ENSG00000142798|-|chr1:g.22159871:A>G',, ENSG00000142798|-|chr1:g.22173967:G>A',, ENSG00000142798|-|chr1:g.22178616:A>G',, ENSG00000142798|-|chr1:g.22191402:G>C',, ENSG00000142798|-|chr1:g.22201203:G>C',, ENSG00000142798|-|chr1:g.22175254:G>C',, ENSG00000142798|-|chr1:g.22178110:C>T',, ENSG00000142798|-|chr1:g.22149941:G>C',, ENSG000…	ENSG00000142798	1	HGNC:5273	124354.41	88646.87700000001	785.43896	7408.0378	693.0495	3911.2235
LPTEEEWEFAAR	2	Pat_117_2.46168.46168.2	ENSG00000129103|SUMF2, ENSG00000129103|+|chr7:g.56146099:C>T',, ENSG00000129103|+|chr7:g.56147306:G>A']	ENSG00000129103	1	HGNC:20415	230336.38	174109.1	2652.9664000000002	8901.2517	2053.50436	9111.95
LTFEVELVDID	1	Pat_117_3.61794.61794.2	ENSG00000100442|FKBP3, ENSG00000100442|-|chr14:g.45603563:C>G',, ENSG00000100442|-|chr14:g.45603604:T>A',, ENSG00000100442|-|chr14:g.45603604:T>A']	ENSG00000100442	1	HGNC:3719	11626.643	5443.5625	0	725.4832	455.52865999999995	1158.1377
STDYGIFQINSR	2	Pat_117_4.40225.40225.2	ENSG00000090382|LYZ	ENSG00000090382	1	HGNC:6740	589006.37	333379.196	10040.369	18357.816600000002	3499.5825999999997	11181.4883
LSVISVEDPPQR	7	Pat_117_4.40778.40778.2	ENSG00000105379|ETFB, ENSG00000105379|-|chr19:g.51853613:C>A',, ENSG00000105379|-|chr19:g.51857738:G>A',, ENSG00000105379|-|chr19:g.51848615:G>C',, ENSG00000105379|-|chr19:g.51848615:G>C']	ENSG00000105379	1	HGNC:3482	1089792.7310000001	725950.1359999999	19225.648729999997	27141.0193	10236.537339999999	27443.1877
DFDPAVTEYIQR	6	Pat_117_1.37600.37600.2	ENSG00000165140|FBP1	ENSG00000165140	1	HGNC:3606	1731087.9769999997	1474503.76	11572.0052	27208.3494	1779.5057	16117.429499999998
YVLEEAEQLEPR	1	Pat_117_1.40917.40917.3	ENSG00000134748|PRPF38A, ENSG00000134748|+|chr1:g.52874248:C>T']	ENSG00000134748	1	HGNC:25930	66379.234	17669.81	926.1481	4705.7954	0	2286.8176
YLDEDTIYHLQPSGR	2	Pat_117_3.42231.42231.3	ENSG00000168906|MAT2A, ENSG00000168906|+|chr2:g.85769710:G>A',, ENSG00000168906|+|chr2:g.85768207:T>A']	ENSG00000168906	1	HGNC:6904	332862.315	190162.09999999998	5950.9021	10293.1648	5416.6274	7107.1127
ASLEDAPVDDLTR	1	Pat_117_1.33684.33684.2	ENSG00000105939|ZC3HAV1, ENSG00000105939|-|chr7:g.138761034:G>C',, ENSG00000105939|-|chr7:g.138764060:G>A',, ENSG00000105939|-|chr7:g.138764233:C>T',, ENSG00000105939|-|chr7:g.138732497:G>A',, ENSG00000105939|-|chr7:g.138768666:T>C',, ENSG00000105939|-|chr7:g.138764780:G>A',, ENSG00000105939|-|chr7:g.138764780:G>A']	ENSG00000105939	1	HGNC:23721	29311.234	19914.928	696.0849599999999	4088.2605	1211.2144	5862.985
DLPSAGEEILEVESEPR	1	Pat_117_1.42816.42816.3	ENSG00000085760|MTIF2, ENSG00000085760|-|chr2:g.55464460:A>AT',, ENSG00000085760|-|chr2:g.55470132:T>A',, ENSG00000085760|-|chr2:g.55470597:C>T',, ENSG00000085760|-|chr2:g.55470597:C>T']	ENSG00000085760	1	HGNC:7441	103016.97	128681.44	11402.09	6272.916	1620.138	5824.4585
LLDQQNPDEDFS	1	Pat_117_1.36301.36301.2	ENSG00000167193|CRK	ENSG00000167193	1	HGNC:2362	178947.14	116472.1	8253.081	62188.07	12002.207	44592.01
GYGFVHFETQEAAER	1	Pat_117_3.38582.38582.3	ENSG00000070756|PABPC1, ENSG00000070756|-|chr8:g.101730015:TAGGAGCATTC>T',, ENSG00000070756|-|chr8:g.101721941:G>A',, ENSG00000070756|-|chr8:g.101721941:G>A']	ENSG00000070756	1	HGNC:8554	236760.45	155072.42	5768.4766	12092.278	3567.4536	8183.4907
ACNVLQSSHLEDYPFNAEY	12	Pat_117_2.50435.50435.3	ENSG00000198074|AKR1B10, ENSG00000198074|+|chr7:g.134223018:G>C']	ENSG00000198074	1	HGNC:382	646782.095	424443.3904	3236.78616	24951.152739999998	3328.36	16237.88885
VFDYSEYWEGAR	1	Pat_117_4.44157.44157.2	ENSG00000173599|PC, ENSG00000173599|-|chr11:g.66639309:G>A',, ENSG00000173599|-|chr11:g.66617828:C>T',, ENSG00000173599|-|chr11:g.66617146:C>T',, ENSG00000173599|-|chr11:g.66618659:G>A',, ENSG00000173599|-|chr11:g.66619351:C>T',, ENSG00000173599|-|chr11:g.66631410:C>A',, ENSG00000173599|-|chr11:g.66619370:G>A',, ENSG00000173599|-|chr11:g.66619370:G>A']	ENSG00000173599	1	HGNC:8636	215427.19	148293.56	968.8186	3061.0896	0	763.4178
LLGSVQQDLER	1	Pat_117_4.44571.44571.2	ENSG00000163346|PBXIP1, ENSG00000163346|-|chr1:g.154923960:T>C',, ENSG00000163346|-|chr1:g.154919041:C>T',, ENSG00000163346|-|chr1:g.154919041:C>T']	ENSG00000163346	1	HGNC:21199	268850.75	154335.77	2801.0574	6472.552	1232.75	6130.22
SAYQTIDSAEAPADPFAVPEGR	1	Pat_117_2.46302.46302.3	ENSG00000177674|AGTRAP	ENSG00000177674	1	HGNC:13539	28282.433999999997	15022.041000000001	0	4934.206	0	3143.2554
GTPSEAEIFTTLSCEPDIPNPPR	2	Pat_117_3.55407.55407.3	ENSG00000102531|FNDC3A, ENSG00000102531|+|chr13:g.49772155:T>TGGGTGC',, ENSG00000102531|+|chr13:g.49772157:GTA>G',, ENSG00000102531|+|chr13:g.49762734:C>T',, ENSG00000102531|+|chr13:g.49772688:C>T',, ENSG00000102531|+|chr13:g.49772571:C>G',, ENSG00000102531|+|chr13:g.49772571:C>G']	ENSG00000102531	1	HGNC:20296	56139.222	35632.575	0	561.58405	0	0
LGGPEAGLGEYLFER	2	Pat_117_3.54920.54920.3	ENSG00000087086|FTL, ENSG00000087086|+|chr19:g.49469553:G>C',, ENSG00000087086|+|chr19:g.49469631:C>A']	ENSG00000087086	1	HGNC:3999	84502.237	56072.315	869.35095	1867.36996	679.2669	590.06
TVFGVEPDLTR	7	Pat_117_4.42997.42997.2	ENSG00000133313|CNDP2, ENSG00000133313|+|chr18:g.72176114:C>G',, ENSG00000133313|+|chr18:g.72176114:C>G']	ENSG00000133313	1	HGNC:24437	4511996.359999999	2681323.48	31891.8128	63266.74369999999	28475.2779	56912.8735
GTVTDFPGFDER	6	Pat_117_4.40283.40283.2	ENSG00000164111|ANXA5, ENSG00000164111|-|chr4:g.122604580:A>G',, ENSG00000164111|-|chr4:g.122599587:A>C',, ENSG00000164111|-|chr4:g.122599587:A>C']	ENSG00000164111	1	HGNC:543	1715175.2174999998	1864631.66	25711.501400000005	76102.71507	20010.648999999998	37888.8433
VLTPELYAELR	13	Pat_117_4.51600.51600.2	ENSG00000166165|CKB, ENSG00000166165|-|chr14:g.103988233:G>T',, ENSG00000166165|-|chr14:g.103988233:G>T']	ENSG00000166165	1	HGNC:1991	5200850.369	2348629.6864	158202.73208	189615.6119	52726.773700000005	160499.62292999995
ALEIPGEELPGVCSAR	4	Pat_117_2.49155.49155.3	ENSG00000161513|FDXR, ENSG00000161513|-|chr17:g.72860253:A>G',, ENSG00000161513|-|chr17:g.72862593:C>T',, ENSG00000161513|-|chr17:g.72863030:T>C']	ENSG00000161513	1	HGNC:3642	341677.646	264329.18	88478.24299999999	109336.7053	9883.9672	7725.183
EIINVGHSFHVNFEDNDNR	3	Pat_117_4.43431.43431.4	ENSG00000133742|CA1, ENSG00000133742|-|chr8:g.86240836:GGTT>G',, ENSG00000133742|-|chr8:g.86240836:GGTT>G']	ENSG00000133742	1	HGNC:1368	1176482.78	636827.34	17874.888	33018.766	21734.336000000003	49925.361000000004
GFGTDEQAIIDCLGSR	5	Pat_117_3.50386.50386.3	ENSG00000122359|ANXA11, ENSG00000122359|-|chr10:g.81927020:C>T',, ENSG00000122359|-|chr10:g.81927020:C>T']	ENSG00000122359	1	HGNC:535	408226.702	300150.143	3761.1205999999997	13630.578699999998	6014.184300000001	14525.6087
DIPGLTDTTVPR	8	Pat_117_4.41131.41131.2	ENSG00000137154|RPS6	ENSG00000137154	1	HGNC:10429	2966650.818	1739142.5420000004	18407.22814	61625.6588	16742.446799999998	34179.9822
TVLSNVQEELDR	2	Pat_117_1.37857.37857.2	ENSG00000135720|DYNC1LI2	ENSG00000135720	1	HGNC:2966	429855.27	297336.8	2091.6304	15714.768	3878.2691999999997	14282.0536
LQVEPAVDTSGVQCYGPGIEGQGVFR	2	Pat_117_4.48275.48275.3	ENSG00000196924|FLNA, ENSG00000196924|-|chrX:g.153581155:C>T',, ENSG00000196924|-|chrX:g.153590917:G>C',, ENSG00000196924|-|chrX:g.153590917:G>C']	ENSG00000196924	1	HGNC:3754	55539.17	40432.856	0	1089.665	0	593.2615
NIEIDSPYEISR	5	Pat_117_2.41138.41138.2	ENSG00000163902|RPN1, ENSG00000163902|-|chr3:g.128356698:G>A',, ENSG00000163902|-|chr3:g.128348979:A>T',, ENSG00000163902|-|chr3:g.128341218:C>T',, ENSG00000163902|-|chr3:g.128341218:C>T']	ENSG00000163902	1	HGNC:10381	549736.566	402630.882	13538.504359999999	23681.405	7678.2113	14859.06106
LTAEDDALNQIAR	1	Pat_117_1.35809.35809.3	ENSG00000124831|LRRFIP1, ENSG00000124831|+|chr2:g.238617265:CAGA>C',, ENSG00000124831|+|chr2:g.238661966:A>C',, ENSG00000124831|+|chr2:g.238617233:G>A',, ENSG00000124831|+|chr2:g.238680793:G>A']	ENSG00000124831	1	HGNC:6702	165103.06	74196.16	1290.2269999999999	5700.2627	0	5561.564
IEDVTPIPSDSTR	4	Pat_117_1.33184.33184.2	ENSG00000164587|RPS14	ENSG00000164587	1	HGNC:10387	184642.449	120279.09700000001	6207.63912	6930.768	4264.07	6729.2417
GGEGTGYFVDFSVR	2	Pat_117_4.43145.43145.2	ENSG00000113905|HRG, ENSG00000113905|+|chr3:g.186395645:G>GT',, ENSG00000113905|+|chr3:g.186390627:C>T',, ENSG00000113905|+|chr3:g.186392964:A>T']	ENSG00000113905	1	HGNC:5181	470897.51999999996	367020.69	5671.18345	13493.764799999999	4113.8911	49715.67255
AAGDVDIGDAAYYFER	1	Pat_117_2.47652.47652.3	ENSG00000184292|TACSTD2, ENSG00000184292|-|chr1:g.59042388:C>G']	ENSG00000184292	1	HGNC:11530	14345.892	7826.7847	0	5140.3965	0	2139.533
ELSSTEAQLHDAQELLQEETR	1	Pat_117_1.47926.47926.3	ENSG00000105357|MYH14, ENSG00000105357|+|chr19:g.50713910:C>G',, ENSG00000105357|+|chr19:g.50805087:A>T',, ENSG00000105357|+|chr19:g.50789769:C>T',, ENSG00000105357|+|chr19:g.50753007:G>A',, ENSG00000105357|+|chr19:g.50771511:C>T',, ENSG00000105357|+|chr19:g.50784977:G>A',, ENSG00000105357|+|chr19:g.50781512:G>A',, ENSG00000105357|+|chr19:g.50781512:G>A']	ENSG00000105357	1	HGNC:23212	36068.414	27717.59	0	2952.6406	0	964.7234
GPLPAAPPVAPER	6	Pat_117_4.39976.39976.2	ENSG00000115310|RTN4, ENSG00000115310|-|chr2:g.55253227:CT>C',, ENSG00000115310|-|chr2:g.55253514:T>G',, ENSG00000115310|-|chr2:g.55277278:C>A',, ENSG00000115310|-|chr2:g.55209692:T>C',, ENSG00000115310|-|chr2:g.55253886:G>A',, ENSG00000115310|-|chr2:g.55253886:G>A']	ENSG00000115310	1	HGNC:14085	5131890.320000001	4048335.6399999997	57278.144	96499.47700000001	47469.6416	59077.281
DVVQITCLDGFEVVEGR	3	Pat_117_3.55927.55927.3	ENSG00000182326|C1S, ENSG00000182326|+|chr12:g.7177840:G>T',, ENSG00000182326|+|chr12:g.7177833:G>A',, ENSG00000182326|+|chr12:g.7170336:G>A',, ENSG00000182326|+|chr12:g.7177942:C>T',, ENSG00000182326|+|chr12:g.7175027:C>T',, ENSG00000182326|+|chr12:g.7174985:A>G',, ENSG00000182326|+|chr12:g.7174985:A>G']	ENSG00000182326	1	HGNC:1247	122114.872	73589.657	1766.5367	8444.066299999999	605.3330000000001	4145.2014
GLGLDDALEPR	5	Pat_117_1.36271.36271.2	ENSG00000183207|RUVBL2, ENSG00000183207|+|chr19:g.49518859:C>T']	ENSG00000183207	1	HGNC:10475	976090.2399999999	778611.1800000002	30081.221199999996	148958.506	96624.02870000001	241812.809
FCPAGVYEFVPVEQGDGFR	1	Pat_117_4.53704.53704.3	ENSG00000171503|ETFDH, ENSG00000171503|+|chr4:g.159603486:A>C',, ENSG00000171503|+|chr4:g.159603486:A>C']	ENSG00000171503	1	HGNC:3483	50702.043	30136.068	0	932.4064300000001	0	880.9621
SEDFGVNEDLADSDAR	1	Pat_117_8.42019.42019.2	ENSG00000135046|ANXA1	ENSG00000135046	1	HGNC:533	6560.906	912.93896	17774.672	39093.047	2435.928	4315.8433000000005
IYVVDVGSEPR	9	Pat_117_4.39816.39816.2	ENSG00000143416|SELENBP1, ENSG00000143416|-|chr1:g.151337060:G>A',, ENSG00000143416|-|chr1:g.151337060:G>A']	ENSG00000143416	1	HGNC:10719	8519196.280000001	6060770.695000001	31353.903599999998	96397.20359999998	17713.2202	35770.4238
VNVDAVGGEALGR	2	Pat_117_3.39946.39946.2	ENSG00000223609|HBD, ENSG00000223609|-|chr11:g.5255278:A>C',, ENSG00000223609|-|chr11:g.5255345:T>C',, ENSG00000223609|-|chr11:g.5255226:A>G',, ENSG00000223609|-|chr11:g.5254028:C>T']	ENSG00000223609	1	HGNC:4829	500775.91	436279.86	11719.545999999998	27051.833	8021.972900000001	13606.4643
SQVEEELFSVR	5	Pat_117_1.37122.37122.2	ENSG00000178209|PLEC, ENSG00000178209|-|chr8:g.145008183:C>T',, ENSG00000178209|-|chr8:g.144995759:G>A',, ENSG00000178209|-|chr8:g.145016667:C>T',, ENSG00000178209|-|chr8:g.144994888:G>A',, ENSG00000178209|-|chr8:g.144996236:C>G',, ENSG00000178209|-|chr8:g.145010020:G>A',, ENSG00000178209|-|chr8:g.144996968:C>T',, ENSG00000178209|-|chr8:g.144990901:C>T',, ENSG00000178209|-|chr8:g.145001648:C>T',,…	ENSG00000178209	1	HGNC:9069	1432011.811	1182619.1139999998	21575.573099999998	89615.26899999999	24193.9643	71759.3518
TAEYDVAYGESHLFR	3	Pat_117_2.40879.40879.3	ENSG00000142156|COL6A1, ENSG00000142156|+|chr21:g.47410697:G>A',, ENSG00000142156|+|chr21:g.47404196:G>A']	ENSG00000142156	1	HGNC:2211	441784.24	306184.196	10815.2736	22742.334499999997	7428.1853	19695.389
GGIVDEGALLR	7	Pat_117_3.42488.42488.2	ENSG00000092621|PHGDH, ENSG00000092621|+|chr1:g.120269694:T>C',, ENSG00000092621|+|chr1:g.120269694:T>C']	ENSG00000092621	1	HGNC:8923	4474982.563	2968143.339	45468.7334	96247.60879999999	48704.59690000001	80651.18479999999
AAEVGDDFLGDFVVGER	2	Pat_117_2.57186.57186.3	ENSG00000106665|CLIP2, ENSG00000106665|+|chr7:g.73791075:A>AGTTTGC',, ENSG00000106665|+|chr7:g.73771629:G>A',, ENSG00000106665|+|chr7:g.73731934:A>G',, ENSG00000106665|+|chr7:g.73731944:C>T',, ENSG00000106665|+|chr7:g.73770924:G>A',, ENSG00000106665|+|chr7:g.73731884:A>C',, ENSG00000106665|+|chr7:g.73731884:A>C']	ENSG00000106665	1	HGNC:2586	26358.165	13283.6793	0	1087.62805	0	2498.3334
AEEFLTASQEAL	1	Pat_117_1.44029.44029.2	ENSG00000112640|PPP2R5D, ENSG00000112640|+|chr6:g.42977093:G>GAGT',, ENSG00000112640|+|chr6:g.42975168:T>G',, ENSG00000112640|+|chr6:g.42977168:T>C',, ENSG00000112640|+|chr6:g.42977168:T>C']	ENSG00000112640	1	HGNC:9312	68486.99	32753.217	2483.9817	6983.0874	1334.5223	4128.2695
YEEVSVSGFEEFHR	4	Pat_117_2.40619.40619.3	ENSG00000129235|TXNDC17	ENSG00000129235	1	HGNC:28218	517920.58	321138.14	14425.9244	35260.3235	7267.166	22133.3255
LVPLLDTGDIIIDGGNSEYRDTTR	1	Pat_117_4.57268.57268.3	ENSG00000142657|PGD, ENSG00000142657|+|chr1:g.10459705:G>T']	ENSG00000142657	1	HGNC:8891	106969.086	105517.77	0	2800.9072	0	1318.4011
FEDGVLDPDYPR	3	Pat_117_2.42932.42932.2	ENSG00000109072|VTN, ENSG00000109072|-|chr17:g.26694894:C>T',, ENSG00000109072|-|chr17:g.26694404:G>A']	ENSG00000109072	1	HGNC:12724	350366.74199999997	204127.582	6573.5158	14890.8715	6016.615030000001	12754.458999999999
NAPCILFIDEIDAVGR	1	Pat_117_4.57099.57099.3	ENSG00000141385|AFG3L2, ENSG00000141385|-|chr18:g.12329692:A>G']	ENSG00000141385	1	HGNC:315	53376.57	28458.882999999998	756.5029	735.5609	0	841.05707
SVEEVASEIQPFLR	1	Pat_117_3.59862.59862.3	ENSG00000096696|DSP, ENSG00000096696|+|chr6:g.7578715:C>T',, ENSG00000096696|+|chr6:g.7580958:A>G',, ENSG00000096696|+|chr6:g.7581636:G>A',, ENSG00000096696|+|chr6:g.7580990:G>A',, ENSG00000096696|+|chr6:g.7585977:G>A',, ENSG00000096696|+|chr6:g.7585981:C>T',, ENSG00000096696|+|chr6:g.7580078:A>G']	ENSG00000096696	1	HGNC:3052	15566.018999999998	10054.643	0	989.1444	0	0
SPDFTNENPLETR	4	Pat_117_3.40536.40536.2	ENSG00000163399|ATP1A1, ENSG00000163399|+|chr1:g.116942154:A>G',, ENSG00000163399|+|chr1:g.116944177:A>T',, ENSG00000163399|+|chr1:g.116932133:G>T',, ENSG00000163399|+|chr1:g.116930037:T>G',, ENSG00000163399|+|chr1:g.116930037:T>G']	ENSG00000163399	1	HGNC:799	823117.3071999999	321371.4538	32224.8088	41612.242	20956.67	53478.133519999996
SQGGEPTYNVAVGR	2	Pat_117_2.29759.29759.2	ENSG00000070087|PFN2, ENSG00000070087|-|chr3:g.149683989:C>A',, ENSG00000070087|-|chr3:g.149683989:C>A']	ENSG00000070087	1	HGNC:8882	126146.15699999999	101248.36499999999	2257.2868	5376.8772	634.3536	4270.2342
VNVDEVGGEALGR	12	Pat_117_1.32209.32209.3	ENSG00000244734|HBB, ENSG00000244734|-|chr11:g.5247816:C>A',, ENSG00000244734|-|chr11:g.5246896:G>T',, ENSG00000244734|-|chr11:g.5247967:G>C',, ENSG00000244734|-|chr11:g.5247967:G>C']	ENSG00000244734	1	HGNC:4827	2546181.6482999995	2229526.0297000003	493970.20060000004	728840.27153	593593.0012999999	685518.271
LYEIGAGTSEVR	2	Pat_117_3.39243.39243.2	ENSG00000128928|IVD	ENSG00000128928	1	HGNC:6186	649460.52	490273.74	9616.410000000002	18538.4985	5979.408000000001	16751.3266
IYDDDFFQNLDGVANALDNVDAR	2	Pat_117_4.57687.57687.3	ENSG00000130985|UBA1, ENSG00000130985|+|chrX:g.47063064:G>A',, ENSG00000130985|+|chrX:g.47063064:G>A']	ENSG00000130985	1	HGNC:12469	12789.1482	9421.7959	0	0	0	0
AVVILVTDVSVDSVDAAADAAR	1	Pat_117_4.58326.58326.3	ENSG00000110799|VWF, ENSG00000110799|-|chr12:g.6103273:C>T',, ENSG00000110799|-|chr12:g.6061559:C>T',, ENSG00000110799|-|chr12:g.6153534:T>C',, ENSG00000110799|-|chr12:g.6076667:G>T',, ENSG00000110799|-|chr12:g.6126022:G>T',, ENSG00000110799|-|chr12:g.6103655:A>G',, ENSG00000110799|-|chr12:g.6128307:C>T',, ENSG00000110799|-|chr12:g.6166041:G>A']	ENSG00000110799	1	HGNC:12726	4996.247	1986.6963	0	0	0	0
SVEFEEMDILDQGALQR	4	Pat_117_3.54303.54303.3	ENSG00000117308|GALE	ENSG00000117308	1	HGNC:4116	183674.162	114683.732	7487.4727	18039.4773	4540.31116	14766.729299999999
VDATEESDLAQQYGVR	1	Pat_117_FT.39343.39343.2	ENSG00000185624|P4HB, ENSG00000185624|-|chr17:g.79801917:C>T',, ENSG00000185624|-|chr17:g.79801917:C>T']	ENSG00000185624	1	HGNC:8548	32810.973	22423.803	0	1062.8589	0	0
DPPQYPVVPVHLDR	1	Pat_117_4.41341.41341.3	ENSG00000169385|RNASE2, ENSG00000169385|+|chr14:g.21423966:GCTT>G',, ENSG00000169385|+|chr14:g.21424114:C>T']	ENSG00000169385	1	HGNC:10045	250202.69	96711.9	6019.8047	8846.027	7104.983	9510.61
ASLLDPVPEVR	4	Pat_117_4.45192.45192.2	ENSG00000089154|GCN1, ENSG00000089154|-|chr12:g.120580719:T>TC',, ENSG00000089154|-|chr12:g.120594775:G>A',, ENSG00000089154|-|chr12:g.120567282:G>A',, ENSG00000089154|-|chr12:g.120611630:A>G',, ENSG00000089154|-|chr12:g.120602295:A>G',, ENSG00000089154|-|chr12:g.120584909:G>A',, ENSG00000089154|-|chr12:g.120593217:C>G',, ENSG00000089154|-|chr12:g.120583116:G>A',, ENSG00000089154|-|chr12:g.120615…	ENSG00000089154	1	HGNC:4199	2229306.7479999997	1423451.66	18190.71744	45477.3414	20428.688000000002	54716.649999999994
LLEEDGTIITL	1	Pat_117_2.59993.59993.2	ENSG00000124171|PARD6B, ENSG00000124171|+|chr20:g.49366666:A>G',, ENSG00000124171|+|chr20:g.49366625:G>A']	ENSG00000124171	1	HGNC:16245	27334.79	17262.926	0	718.4911	1112.3479	3193.6985
VAAENALSVAEEQIR	1	Pat_117_2.47629.47629.3	ENSG00000173230|GOLGB1, ENSG00000173230|-|chr3:g.121415610:G>A',, ENSG00000173230|-|chr3:g.121417065:C>T',, ENSG00000173230|-|chr3:g.121414777:T>G',, ENSG00000173230|-|chr3:g.121410302:C>A',, ENSG00000173230|-|chr3:g.121433775:A>G',, ENSG00000173230|-|chr3:g.121416273:G>C',, ENSG00000173230|-|chr3:g.121416798:G>A',, ENSG00000173230|-|chr3:g.121415105:T>G',, ENSG00000173230|-|chr3:g.121410361:G>A'…	ENSG00000173230	1	HGNC:4429	123452.375	99898.664	2882.1406	10211.572	2565.451	5946.749
AQAELVGTADEATRAEIQIR	24	Pat_117_2.45121.45121.3	ENSG00000099624|ATP5F1D, ENSG00000099624|+|chr19:g.1244132:C>T',, ENSG00000099624|+|chr19:g.1244132:C>T']	ENSG00000099624	1	HGNC:837	2996604.738	2109400.2007000004	31281.259880000005	115499.17910000001	21817.921160000005	75599.4709
CAPGVVGPAEADIDFDIIR	5	Pat_117_3.56634.56634.3	ENSG00000196924|FLNA, ENSG00000196924|-|chrX:g.153581155:C>T',, ENSG00000196924|-|chrX:g.153581155:C>T']	ENSG00000196924	1	HGNC:3754	307197.864	136311.208	1721.6839	13309.1388	2300.21026	5298.580079999999
ALQDLENAASGDAAVHQR	1	Pat_117_2.40721.40721.3	ENSG00000141425|RPRD1A	ENSG00000141425	1	HGNC:25560	103225.945	69299.15	10134.456	13334.423999999999	4188.263	9922.692
AAEEAFVNDIDESSPGTEWER	2	Pat_117_1.40393.40393.3	ENSG00000122705|CLTA	ENSG00000122705	1	HGNC:2090	64461.965	53493.668	0	4385.3735	1704.9188	3674.756
NALVSHLDGTTPVCEDIGR	2	Pat_117_4.40692.40692.3	ENSG00000010256|UQCRC1	ENSG00000010256	1	HGNC:12585	280670.913	157968.024	3309.2832	10574.6795	3942.3506	6273.66115
EAYPGDVFYLHSR	13	Pat_117_3.40708.40708.3	ENSG00000152234|ATP5F1A	ENSG00000152234	1	HGNC:823	3369990.028	2354979.0300000003	24402.1537	37516.840970000005	16459.2422	34496.1082
YGGDEIPFSPYR	2	Pat_117_4.40976.40976.2	ENSG00000196924|FLNA, ENSG00000196924|-|chrX:g.153581155:C>T',, ENSG00000196924|-|chrX:g.153590917:G>C',, ENSG00000196924|-|chrX:g.153590917:G>C']	ENSG00000196924	1	HGNC:3754	266051.77	216443.375	6882.486800000001	17377.379	1532.5778	3403.9963000000002
QYDGIFYEFR	1	Pat_117_4.45578.45578.2	ENSG00000136783|NIPSNAP3A	ENSG00000136783	1	HGNC:23619	248924.3	175029.92	6031.937	6427.7695	1153.6951	11716.396999999999
IQIAPDSGGLPER	2	Pat_117_4.39274.39274.2	ENSG00000162613|FUBP1, ENSG00000162613|-|chr1:g.78422302:C>CTGG',, ENSG00000162613|-|chr1:g.78432751:C>T',, ENSG00000162613|-|chr1:g.78429957:G>A',, ENSG00000162613|-|chr1:g.78429957:G>A']	ENSG00000162613	1	HGNC:4004	328616.62	195827.55	3012.6833	9016.817	1709.1833	5962.6035
ESISVSSEQLAQFR	1	Pat_117_4.40522.40522.3	ENSG00000133742|CA1, ENSG00000133742|-|chr8:g.86240836:GGTT>G',, ENSG00000133742|-|chr8:g.86240836:GGTT>G']	ENSG00000133742	1	HGNC:1368	462160.4	264192.2	2496.1309	17559.785	2821.6106	10556.795
GGVSYRPAEVAETGA	2	Pat_117_8.42335.42335.2	ENSG00000107159|CA9, ENSG00000107159|+|chr9:g.35676366:G>A']	ENSG00000107159	1	HGNC:1383	281844.9	112316.223	3415.46486	3144.732	2450.7886	2159.1583
VGAHAGEYGAEALER	12	Pat_117_2.33167.33167.2	ENSG00000188536|HBA2	ENSG00000188536	1	HGNC:4824	3014944.0330000008	2889100.3719999995	140063.89945000003	298209.5306	133427.28616000002	181637.7704
VELPGTAVPSVPEDAAPASR	1	Pat_117_3.48222.48222.3	ENSG00000064651|SLC12A2, ENSG00000064651|+|chr5:g.127419931:T>TGCGGCGGCG',, ENSG00000064651|+|chr5:g.127493746:C>T',, ENSG00000064651|+|chr5:g.127488460:C>A',, ENSG00000064651|+|chr5:g.127507423:C>T',, ENSG00000064651|+|chr5:g.127507423:C>T']	ENSG00000064651	1	HGNC:10911	34868.45	20259.826	1060.0857	2117.4294	1148.2731	3507.132
ILTEAEIDAHLVALAERD	5	Pat_117_1.54382.54382.3	ENSG00000100902|PSMA6, ENSG00000100902|+|chr14:g.35747919:G>A']	ENSG00000100902	1	HGNC:9535	156639.15000000002	108635.037	2791.1305	10760.8791	1055.31425	6473.60983
TPAFAESVTEGDVR	2	Pat_117_3.39671.39671.3	ENSG00000119689|DLST, ENSG00000119689|+|chr14:g.75355830:T>C',, ENSG00000119689|+|chr14:g.75349316:G>A',, ENSG00000119689|+|chr14:g.75349316:G>A']	ENSG00000119689	1	HGNC:2911	210659.2285	127915.0057	7602.6194000000005	10290.3296	3929.8586	8843.530999999999
VGDPQELNGITR	2	Pat_117_3.37290.37290.2	ENSG00000169710|FASN, ENSG00000169710|-|chr17:g.80053280:CGAA>C',, ENSG00000169710|-|chr17:g.80039626:T>TG',, ENSG00000169710|-|chr17:g.80049282:C>G',, ENSG00000169710|-|chr17:g.80042560:C>A',, ENSG00000169710|-|chr17:g.80043390:C>T',, ENSG00000169710|-|chr17:g.80045603:A>G']	ENSG00000169710	1	HGNC:3594	624050.74	404936.5	25202.926	146246.61000000002	23995.051	67559.914
VLPGVDALSNI	6	Pat_117_4.56176.56176.2	ENSG00000102144|PGK1	ENSG00000102144	1	HGNC:8896	238286.544	112898.14199999999	2408.30503	7896.7936	2954.0936	6267.6176
TLDQVLEDVDQCCQALSQR	3	Pat_117_3.58535.58535.3	ENSG00000128654|MTX2	ENSG00000128654	1	HGNC:7506	86418.121	56806.6055	0	1242.3682	0	848.08875
SLYASSPGGVYATR	1	Pat_117_5.49930.49930.2	ENSG00000026025|VIM, ENSG00000026025|+|chr10:g.17271887:G>A',, ENSG00000026025|+|chr10:g.17271555:G>A',, ENSG00000026025|+|chr10:g.17277329:G>T',, ENSG00000026025|+|chr10:g.17277329:G>T']	ENSG00000026025	1	HGNC:12692	393068.3	311715.5	12741.878	50978.535	21669.933999999997	42291.844000000005
QAVDTAVDGVFIR	3	Pat_117_4.43961.43961.2	ENSG00000055957|ITIH1, ENSG00000055957|+|chr3:g.52816016:T>A',, ENSG00000055957|+|chr3:g.52823750:G>T',, ENSG00000055957|+|chr3:g.52820981:A>T',, ENSG00000055957|+|chr3:g.52821011:A>G',, ENSG00000055957|+|chr3:g.52825800:G>T',, ENSG00000055957|+|chr3:g.52816234:T>A',, ENSG00000055957|+|chr3:g.52813653:G>A',, ENSG00000055957|+|chr3:g.52825835:G>A',, ENSG00000055957|+|chr3:g.52819174:G>C',, ENSG000…	ENSG00000055957	1	HGNC:6166	692605.849	375902.65400000004	9724.39237	16278.202	5259.7387	8500.1452
TLSPGDSFSTFDTPYCR	3	Pat_117_4.43511.43511.3	ENSG00000114021|NIT2	ENSG00000114021	1	HGNC:29878	1544387.905	1138774.03	5265.606	43148.7762	16194.228	47063.56426
QLIIEDPYYGNDSDFETVYQQCVR	2	Pat_117_3.52685.52685.3	ENSG00000143727|ACP1	ENSG00000143727	1	HGNC:122	48361.782	35492.627	0	0	0	0
DAQGLVLFDVTGQVR	1	Pat_117_4.51312.51312.3	ENSG00000013364|MVP, ENSG00000013364|+|chr16:g.29847067:C>T',, ENSG00000013364|+|chr16:g.29842218:C>T',, ENSG00000013364|+|chr16:g.29842218:C>T']	ENSG00000013364	1	HGNC:7531	77601.836	44186.81	517.2915	2588.1343	1197.5021	1231.7979
GGYTCVCPDGFLLDSSR	1	Pat_117_4.44732.44732.3	ENSG00000090006|LTBP4, ENSG00000090006|+|chr19:g.41119033:G>A',, ENSG00000090006|+|chr19:g.41128482:C>T',, ENSG00000090006|+|chr19:g.41125309:T>C',, ENSG00000090006|+|chr19:g.41133661:T>G',, ENSG00000090006|+|chr19:g.41125371:C>T',, ENSG00000090006|+|chr19:g.41135394:G>A',, ENSG00000090006|+|chr19:g.41135394:G>A']	ENSG00000090006	1	HGNC:6717	153753.44	75301.91	2877.64	5554.2896	939.9706	2995.2239
TNFDNDIALVR	1	Pat_117_4.40606.40606.2	ENSG00000182326|C1S, ENSG00000182326|+|chr12:g.7177840:G>T',, ENSG00000182326|+|chr12:g.7177833:G>A',, ENSG00000182326|+|chr12:g.7170336:G>A',, ENSG00000182326|+|chr12:g.7177942:C>T',, ENSG00000182326|+|chr12:g.7175027:C>T',, ENSG00000182326|+|chr12:g.7174985:A>G',, ENSG00000182326|+|chr12:g.7174985:A>G']	ENSG00000182326	1	HGNC:1247	350367	189026.81	5884.515	20539.64	5299.146	11756.944
APEPGPAGDGGPGAPAR	1	Pat_117_1.22325.22325.3	ENSG00000178996|SNX18, ENSG00000178996|+|chr5:g.53814338:G>C',, ENSG00000178996|+|chr5:g.53814687:C>A',, ENSG00000178996|+|chr5:g.53815286:G>A',, ENSG00000178996|+|chr5:g.53815286:G>A']	ENSG00000178996	1	HGNC:19245	167879.14	79294.05	2660.9849	8232.937	949.757	5122.6025
AEAGDNLGALVR	4	Pat_117_3.38821.38821.2	ENSG00000178952|TUFM	ENSG00000178952	1	HGNC:12420	1832342.95	1631592.7599999998	10071.204300000001	37715.733	13267.1569	30752.112500000003
VDSAATSGYEIGNPPDYR	1	Pat_117_3.38006.38006.3	ENSG00000143727|ACP1	ENSG00000143727	1	HGNC:122	202221.42	131867.95	4742.019	10824.454	3841.469	5159.1177
VPADTEVVCAPPTAYIDFAR	2	Pat_117_3.54564.54564.3	ENSG00000111669|TPI1, ENSG00000111669|+|chr12:g.6978340:C>G',, ENSG00000111669|+|chr12:g.6978340:C>G']	ENSG00000111669	1	HGNC:12009	71156.93	46988.676	0	2003.7926000000002	1141.2861	2193.9285
SQLPLEGLEQPACDT	1	Pat_117_1.41825.41825.2	ENSG00000198752|CDC42BPB, ENSG00000198752|-|chr14:g.103442104:G>A',, ENSG00000198752|-|chr14:g.103416830:G>C',, ENSG00000198752|-|chr14:g.103434646:G>A',, ENSG00000198752|-|chr14:g.103449928:G>C',, ENSG00000198752|-|chr14:g.103410818:A>G',, ENSG00000198752|-|chr14:g.103418917:G>C']	ENSG00000198752	1	HGNC:1738	46204.125	22667.84	0	5634.2017	1336.7156	4832.5693
LGADAVGMSTVPEVIVAR	1	Pat_117_4.50636.50636.3	ENSG00000198805|PNP, ENSG00000198805|+|chr14:g.20940540:A>G']	ENSG00000198805	1	HGNC:7892	64954.59	37792.758	0	2461.9339999999997	0	0
DLFDPIIEDR	9	Pat_117_1.45115.45115.2	ENSG00000166165|CKB, ENSG00000166165|-|chr14:g.103988233:G>T',, ENSG00000166165|-|chr14:g.103988233:G>T']	ENSG00000166165	1	HGNC:1991	7119426.052	4116740.837	13906.900300000001	92061.2032	14120.18288	84369.29780000001
TLADAEGDVFR	1	Pat_117_1.33366.33366.2	ENSG00000119711|ALDH6A1, ENSG00000119711|-|chr14:g.74538937:A>C']	ENSG00000119711	1	HGNC:7179	50424.17	35339.336	0	0	0	0
AQLPDLLSEQR	2	Pat_117_4.44885.44885.2	ENSG00000177548|RABEP2, ENSG00000177548|-|chr16:g.28925897:C>A',, ENSG00000177548|-|chr16:g.28925897:C>A']	ENSG00000177548	1	HGNC:24817	310822.255	199073.45799999998	3964.1463000000003	11635.6915	1148.1055	5532.9773000000005
GECVPGEQEPEPILIPR	3	Pat_117_2.45421.45421.3	ENSG00000106927|AMBP, ENSG00000106927|-|chr9:g.116823357:A>T',, ENSG00000106927|-|chr9:g.116823276:C>T',, ENSG00000106927|-|chr9:g.116823342:C>T',, ENSG00000106927|-|chr9:g.116823839:A>G',, ENSG00000106927|-|chr9:g.116823839:A>G']	ENSG00000106927	1	HGNC:453	845220.88	831555.02	15015.475199999999	100890.3714	19987.4934	78750.76060000001
SVIEPLPVTPTR	2	Pat_117_4.43467.43467.2	ENSG00000149269|PAK1, ENSG00000149269|-|chr11:g.77060319:C>T',, ENSG00000149269|-|chr11:g.77103487:C>T',, ENSG00000149269|-|chr11:g.77103487:C>T']	ENSG00000149269	1	HGNC:8590	568210.0800000001	422667.64	4796.8369999999995	13476.9517	9426.8943	14525.9951
IESSSPTVVEGQTLDLNCVVAR	1	Pat_117_3.50535.50535.3	ENSG00000142798|HSPG2, ENSG00000142798|-|chr1:g.22198768:C>T',, ENSG00000142798|-|chr1:g.22159871:A>G',, ENSG00000142798|-|chr1:g.22173967:G>A',, ENSG00000142798|-|chr1:g.22178616:A>G',, ENSG00000142798|-|chr1:g.22191402:G>C',, ENSG00000142798|-|chr1:g.22201203:G>C',, ENSG00000142798|-|chr1:g.22175254:G>C',, ENSG00000142798|-|chr1:g.22178110:C>T',, ENSG00000142798|-|chr1:g.22149941:G>C',, ENSG000…	ENSG00000142798	1	HGNC:5273	40930.625	21288.688	962.8509	941.7357	0	894.9458599999999
DAGHPLYPFNDPY	5	Pat_117_3.44374.44374.2	ENSG00000117448|AKR1A1, ENSG00000117448|+|chr1:g.46032248:C>T',, ENSG00000117448|+|chr1:g.46032248:C>T']	ENSG00000117448	1	HGNC:380	315497.82	140948.49300000002	1141.5476	5915.061540000001	1099.1136	4989.6503999999995
AGQSAAGAAPGGGVDTR	24	Pat_117_8.33825.33825.2	ENSG00000196924|FLNA, ENSG00000196924|-|chrX:g.153581155:C>T',, ENSG00000196924|-|chrX:g.153590917:G>C',, ENSG00000196924|-|chrX:g.153590917:G>C']	ENSG00000196924	1	HGNC:3754	1875655.4353999998	1138713.6759	442120.18672	1301169.7401	184320.9428	304386.84170000005
IFVEESIYDEFVRR	2	Pat_117_4.56459.56459.3	ENSG00000165092|ALDH1A1, ENSG00000165092|-|chr9:g.75540464:ACTGTGT>A',, ENSG00000165092|-|chr9:g.75524651:T>A']	ENSG00000165092	1	HGNC:402	102292.13399999999	68825.70300000001	0	609.5555	0	0
LGVEFDETTADDR	1	Pat_117_1.32801.32801.2	ENSG00000121769|FABP3	ENSG00000121769	1	HGNC:3557	22005.14	15916.544	0	0	0	0
QYPYNNLYLER	2	Pat_117_3.38564.38564.2	ENSG00000166136|NDUFB8, ENSG00000166136|-|chr10:g.102289596:T>C',, ENSG00000166136|-|chr10:g.102286221:C>T',, ENSG00000166136|-|chr10:g.102286221:C>T']	ENSG00000166136	1	HGNC:7703	795214.03	552156.8400000001	11137.5873	25699.7534	11662.874	17372.9873
LADIQIEQLNR	2	Pat_117_4.44381.44381.2	ENSG00000113068|PFDN1, ENSG00000113068|-|chr5:g.139625113:G>A']	ENSG00000113068	1	HGNC:8866	361624.97	206681.897	8051.539999999999	17085.2273	8749.3956	15802.267
SIVEEIEDLVAR	7	Pat_117_2.62084.62084.2	ENSG00000118705|RPN2, ENSG00000118705|+|chr20:g.35812678:C>A',, ENSG00000118705|+|chr20:g.35812678:C>A']	ENSG00000118705	1	HGNC:10382	390859.5619	383995.5975699999	1294.9146	1751.7296000000001	1318.6176	1831.61177
FECSEEEVLSCLYNR	1	Pat_117_3.51108.51108.3	ENSG00000132356|PRKAA1	ENSG00000132356	1	HGNC:9376	51644.38	30558.605	925.1076699999999	5706.4478	611.0588	3392.3738
TGDTGMLPANYVEAI	3	Pat_117_2.52302.52302.2	ENSG00000002834|LASP1	ENSG00000002834	1	HGNC:6513	110370.876	62846.582	2146.5969	8990.722099999999	2741.2493999999997	9177.6558
AFLEENNLDYIIR	2	Pat_117_4.50935.50935.2	ENSG00000011485|PPP5C, ENSG00000011485|+|chr19:g.46857043:G>A',, ENSG00000011485|+|chr19:g.46878879:C>A',, ENSG00000011485|+|chr19:g.46890659:A>G',, ENSG00000011485|+|chr19:g.46890659:A>G']	ENSG00000011485	1	HGNC:9322	98977.56599999999	63720.408	940.05396	1096.1426	0	789.6652
LEAAYLDLQR	1	Pat_117_4.43267.43267.2	ENSG00000171530|TBCA	ENSG00000171530	1	HGNC:11579	870780.06	445752.12	2050.973	11051.833999999999	0	4923.388
ALYDYAGQEADELSFR	1	Pat_117_2.47245.47245.3	ENSG00000165912|PACSIN3	ENSG00000165912	1	HGNC:8572	64927.066	46476.38	0	5360.8125	0	3995.9617
AVFDETYPDPVR	4	Pat_117_2.41187.41187.2	ENSG00000090861|AARS, ENSG00000090861|-|chr16:g.70292927:T>C',, ENSG00000090861|-|chr16:g.70287193:G>A']	ENSG00000090861	1	HGNC:20	350830.538	302023.617	12604.6271	19885.434	4516.713000000001	13851.6821
ASLEAAIADAEQR	11	Pat_117_1.37117.37117.2	ENSG00000170421|KRT8, ENSG00000170421|-|chr12:g.53298602:C>T',, ENSG00000170421|-|chr12:g.53298602:C>T']	ENSG00000170421	1	HGNC:6446	2634159.708	2675559.956	18668.0627	89787.38130000001	69594.91132999999	226761.54350000003
LEQLSAAELQSR	1	Pat_117_4.39457.39457.2	ENSG00000073169|SELENOO	ENSG00000073169	1	HGNC:30395	306256.47	174597.33	3143.1904	9350.099	2490.92	6013.2725
DVNFEFPEFQL	1	Pat_117_4.57744.57744.2	ENSG00000171863|RPS7	ENSG00000171863	1	HGNC:10440	26393.2	18758.857	0	536.9447	0	1094.0441
LAVEALSSLDGDLAGR	5	Pat_117_3.60881.60881.3	ENSG00000166165|CKB, ENSG00000166165|-|chr14:g.103988233:G>T',, ENSG00000166165|-|chr14:g.103988233:G>T']	ENSG00000166165	1	HGNC:1991	207609.596	145868.9743	2142.15527	7278.855799999999	1288.2189	5438.6948
YYGGAEVVDEIELLCQR	2	Pat_117_3.57679.57679.3	ENSG00000182199|SHMT2, ENSG00000182199|+|chr12:g.57626254:G>C',, ENSG00000182199|+|chr12:g.57627836:G>A',, ENSG00000182199|+|chr12:g.57627836:G>A']	ENSG00000182199	1	HGNC:10852	53158.712	27864.367	0	4052.84965	0	1146.1674
ELHSEFSEVMNEIWASDQIR	2	Pat_117_4.57005.57005.3	ENSG00000084754|HADHA	ENSG00000084754	1	HGNC:4801	67812.26	42525.71	717.05457	1576.5151	0	935.5524
ILDLGITGPEGHVLSRPEEVEAEAVNR	2	Pat_117_4.55952.55952.4	ENSG00000092964|DPYSL2, ENSG00000092964|+|chr8:g.26441353:A>C',, ENSG00000092964|+|chr8:g.26441353:A>C']	ENSG00000092964	1	HGNC:3014	181852.35	92553.224	1032.2845	2855.6062	0	831.997
IDTIEIITDR	3	Pat_117_2.49651.49651.2	ENSG00000122566|HNRNPA2B1, ENSG00000122566|-|chr7:g.26233222:C>T',, ENSG00000122566|-|chr7:g.26237461:T>C',, ENSG00000122566|-|chr7:g.26237461:T>C']	ENSG00000122566	1	HGNC:5033	480919.41	462550.68000000005	7447.571600000001	23646.227600000002	5069.7485	14245.8292
AEQLASLEAAQR	1	Pat_117_3.37046.37046.2	ENSG00000105289|TJP3, ENSG00000105289|+|chr19:g.3747927:G>A',, ENSG00000105289|+|chr19:g.3747927:G>A']	ENSG00000105289	1	HGNC:11829	259060.25	178493.42	2829.3794	9375.213	3277.3086	6143.2036
GLDPVEILQER	2	Pat_117_3.52867.52867.2	ENSG00000127616|SMARCA4, ENSG00000127616|+|chr19:g.11123703:AAGAC>A',, ENSG00000127616|+|chr19:g.11132460:G>GCTGACGC',, ENSG00000127616|+|chr19:g.11096925:C>T',, ENSG00000127616|+|chr19:g.11141516:C>T',, ENSG00000127616|+|chr19:g.11141553:A>T',, ENSG00000127616|+|chr19:g.11132513:C>T',, ENSG00000127616|+|chr19:g.11134241:C>A',, ENSG00000127616|+|chr19:g.11136162:C>T',, ENSG00000127616|+|chr19:g.1…	ENSG00000127616	1	HGNC:11100	131808.518	94940.00700000001	1373.1742	4992.0883	1036.8406	3909.8633
LAAIAESGVER	2	Pat_117_3.39829.39829.2	ENSG00000142507|PSMB6	ENSG00000142507	1	HGNC:9543	493155.62	344256.348	10347.2106	20717.756	6343.3693	11549.022
ALGHGVDLGHIYGDNLER	1	Pat_117_4.40464.40464.4	ENSG00000095303|PTGS1, ENSG00000095303|+|chr9:g.125141152:C>A',, ENSG00000095303|+|chr9:g.125141152:C>A']	ENSG00000095303	1	HGNC:9604	172040.12	89303.41	2995.0605	6251.798000000001	2330.007	4627.9727
VEEQEPELTSTPNFVVEVIK	3	Pat_117_3.61152.61152.3	ENSG00000108561|C1QBP, ENSG00000108561|-|chr17:g.5336660:C>T',, ENSG00000108561|-|chr17:g.5336660:C>T']	ENSG00000108561	1	HGNC:1243	516616.6	250337.959	4313.088400000001	11766.734400000001	2100.0060000000003	8084.9551
DVTGAEALLER	5	Pat_117_1.34719.34719.2	ENSG00000197694|SPTAN1, ENSG00000197694|+|chr9:g.131388718:A>C',, ENSG00000197694|+|chr9:g.131388814:C>T',, ENSG00000197694|+|chr9:g.131379968:G>A',, ENSG00000197694|+|chr9:g.131388752:A>G',, ENSG00000197694|+|chr9:g.131346711:G>A',, ENSG00000197694|+|chr9:g.131344110:C>T',, ENSG00000197694|+|chr9:g.131341955:G>C',, ENSG00000197694|+|chr9:g.131341955:G>C']	ENSG00000197694	1	HGNC:11273	2088306.8220000002	1469410.0604	19561.4523	45191.5849	15387.4215	34218.471000000005
AIEDYINEFSVR	1	Pat_117_4.48506.48506.2	ENSG00000113600|C9, ENSG00000113600|-|chr5:g.39342291:G>T',, ENSG00000113600|-|chr5:g.39331846:G>A']	ENSG00000113600	1	HGNC:1358	81669.94	60741.44	0	888.2423	0	625.3468
VGDSVDAEGPAGDSVDAEGR	2	Pat_117_FT.34124.34124.3	ENSG00000159212|CLIC6, ENSG00000159212|+|chr21:g.36079627:T>C',, ENSG00000159212|+|chr21:g.36079653:G>A',, ENSG00000159212|+|chr21:g.36079653:G>A']	ENSG00000159212	1	HGNC:2065	12338.74	5004.415800000001	780.4214	1991.97381	0	0
SVTEQGAELSNEER	10	Pat_117_1.22132.22132.2	ENSG00000164924|YWHAZ, ENSG00000164924|-|chr8:g.101936410:A>G',, ENSG00000164924|-|chr8:g.101936410:A>G']	ENSG00000164924	1	HGNC:12855	1463817.3969999999	919534.8043	45106.55330000001	126418.10889999999	34033.7877	63344.6655
LEGLTDEINFLR	2	Pat_117_4.56116.56116.3	ENSG00000170421|KRT8, ENSG00000170421|-|chr12:g.53298602:C>T',, ENSG00000170421|-|chr12:g.53298602:C>T']	ENSG00000170421	1	HGNC:6446	166152.174	149349.023	0	2499.4871000000003	0	3200.579
DIILREDLEELQAR	5	Pat_117_1.47580.47580.3	ENSG00000159348|CYB5R1	ENSG00000159348	1	HGNC:13397	334854.904	310608.168	744.7320599999999	14162.567599999998	708.1372	7493.980349999999
AVSNEIVRFPTDQLTPDQER	1	Pat_117_4.44330.44330.3	ENSG00000005381|MPO, ENSG00000005381|-|chr17:g.56352928:C>T',, ENSG00000005381|-|chr17:g.56352928:C>T']	ENSG00000005381	1	HGNC:7218	261848.81	111717.734	0	2733.1826	930.92206	4292.787
EVVDAGLVGLER	2	Pat_117_1.37817.37817.3	ENSG00000138162|TACC2, ENSG00000138162|+|chr10:g.123842325:C>T',, ENSG00000138162|+|chr10:g.123845315:G>A',, ENSG00000138162|+|chr10:g.123842523:G>A',, ENSG00000138162|+|chr10:g.123844503:C>T',, ENSG00000138162|+|chr10:g.123845211:G>A',, ENSG00000138162|+|chr10:g.123846288:G>A',, ENSG00000138162|+|chr10:g.124009124:G>C',, ENSG00000138162|+|chr10:g.123971177:G>A',, ENSG00000138162|+|chr10:g.123997…	ENSG00000138162	1	HGNC:11523	34075.99	20511.447	1101.9443	5020.0070000000005	2083.5417	3290.4072
GTDNEVAALQPPVVQLHDSNPYPR	1	Pat_117_3.47152.47152.4	ENSG00000182871|COL18A1, ENSG00000182871|+|chr21:g.46911188:C>G',, ENSG00000182871|+|chr21:g.46913477:G>C',, ENSG00000182871|+|chr21:g.46930014:G>A',, ENSG00000182871|+|chr21:g.46888317:C>T',, ENSG00000182871|+|chr21:g.46913460:G>T',, ENSG00000182871|+|chr21:g.46893818:G>A',, ENSG00000182871|+|chr21:g.46909412:G>A',, ENSG00000182871|+|chr21:g.46876232:T>G',, ENSG00000182871|+|chr21:g.46929491:C>G…	ENSG00000182871	1	HGNC:2195	22672.193	14534.427	0	976.74	0	0
VVEGTPLIDGR	1	Pat_117_3.40925.40925.2	ENSG00000143815|LBR, ENSG00000143815|-|chr1:g.225600212:T>C',, ENSG00000143815|-|chr1:g.225607143:A>C',, ENSG00000143815|-|chr1:g.225607143:A>C']	ENSG00000143815	1	HGNC:6518	263806.38	184168.22	4726.5244	9102.325	1382.967	8269.667
ALCELESGIPAAESQIVYAERPLTDNHR	1	Pat_117_3.60630.60630.4	ENSG00000197312|DDI2, ENSG00000197312|+|chr1:g.15953248:C>T']	ENSG00000197312	1	HGNC:24578	44134.18	30367.882999999998	0	2630.5283	876.0831	1450.0801
LDIDSPPITAR	4	Pat_117_3.44459.44459.2	ENSG00000067225|PKM, ENSG00000067225|-|chr15:g.72499530:CAAGG>C',, ENSG00000067225|-|chr15:g.72499530:CAAGG>C']	ENSG00000067225	1	HGNC:9021	322091.03	257815.43499999997	7584.5617999999995	13614.1394	4583.04954	7807.980600000001
GLGTDDNTLIR	4	Pat_117_3.37090.37090.2	ENSG00000196975|ANXA4, ENSG00000196975|+|chr2:g.70031677:A>G',, ENSG00000196975|+|chr2:g.70033584:C>T',, ENSG00000196975|+|chr2:g.70046423:A>T',, ENSG00000196975|+|chr2:g.70046423:A>T']	ENSG00000196975	1	HGNC:542	3063080.9	2083229.2000000002	33025.448599999996	75933.594	23128.398999999998	52130.520000000004
DGEVVSEATQQQHEVL	1	Pat_117_FT.39990.39990.2	ENSG00000175084|DES, ENSG00000175084|+|chr2:g.220290391:G>C',, ENSG00000175084|+|chr2:g.220283497:C>T',, ENSG00000175084|+|chr2:g.220284847:A>T',, ENSG00000175084|+|chr2:g.220283360:C>T']	ENSG00000175084	1	HGNC:2770	6606.1567	3348.0715	3010.9238	10710.76	0	0
GVGTDENCLIEILASR	3	Pat_117_4.53284.53284.3	ENSG00000109511|ANXA10, ENSG00000109511|+|chr4:g.169100382:C>T',, ENSG00000109511|+|chr4:g.169085420:G>A',, ENSG00000109511|+|chr4:g.169083694:A>C']	ENSG00000109511	1	HGNC:534	192330.69	109028.48300000001	643.1233	4027.10656	655.8171	2141.9493
VAQLEQVYIR	2	Pat_117_4.42124.42124.2	ENSG00000100028|SNRPD3	ENSG00000100028	1	HGNC:11160	655106.27	423168.13399999996	4677.1844	12066.938400000001	3966.5963	9765.9587
STSVTTTSSASVTTTSNASGR	9	Pat_117_4.22242.22242.3	ENSG00000171401|KRT13, ENSG00000171401|-|chr17:g.39659673:G>A',, ENSG00000171401|-|chr17:g.39657533:C>T']	ENSG00000171401	1	HGNC:6415	241948.395	92047.967	33609.4399	62147.694599999995	24031.02526	18114.30997
ESDYFTPQGEFR	1	Pat_117_3.38144.38144.2	ENSG00000163527|STT3B	ENSG00000163527	1	HGNC:30611	248778.8	145221.66	3524.9048	10538.755	3958.553	8298.075
VLAELYVSDR	1	Pat_117_4.44375.44375.2	ENSG00000134440|NARS, ENSG00000134440|-|chr18:g.55273172:G>A']	ENSG00000134440	1	HGNC:7643	377933.94	255360.28	2260.395	7721.1797	1208.4482	6200.816999999999
TLPSGLDDYPR	2	Pat_117_3.39839.39839.2	ENSG00000115275|MOGS, ENSG00000115275|-|chr2:g.74692191:C>T',, ENSG00000115275|-|chr2:g.74690332:G>A',, ENSG00000115275|-|chr2:g.74689298:G>A',, ENSG00000115275|-|chr2:g.74689298:G>A']	ENSG00000115275	1	HGNC:24862	1426704.86	808078.22	16833.5143	62061.55100000001	19704.455	67212.137
LPAVEPTDQAQYLCR	1	Pat_117_4.42251.42251.2	ENSG00000142798|HSPG2, ENSG00000142798|-|chr1:g.22198768:C>T',, ENSG00000142798|-|chr1:g.22159871:A>G',, ENSG00000142798|-|chr1:g.22173967:G>A',, ENSG00000142798|-|chr1:g.22178616:A>G',, ENSG00000142798|-|chr1:g.22191402:G>C',, ENSG00000142798|-|chr1:g.22201203:G>C',, ENSG00000142798|-|chr1:g.22175254:G>C',, ENSG00000142798|-|chr1:g.22178110:C>T',, ENSG00000142798|-|chr1:g.22149941:G>C',, ENSG000…	ENSG00000142798	1	HGNC:5273	88116.55	79005.06	0	1447.3757	0	2447.5964
VAEEHAPSIVFIDEIDAIGTK	1	Pat_117_4.57138.57138.4	ENSG00000100764|PSMC1, ENSG00000100764|+|chr14:g.90735751:A>G',, ENSG00000100764|+|chr14:g.90735751:A>G']	ENSG00000100764	1	HGNC:9547	42565.324	20970.627	0	892.0581	0	741.7231400000001
DNNQFASASLDR	1	Pat_117_2.31305.31305.2	ENSG00000184432|COPB2, ENSG00000184432|-|chr3:g.139094399:C>T',, ENSG00000184432|-|chr3:g.139092641:C>T',, ENSG00000184432|-|chr3:g.139092641:C>T']	ENSG00000184432	1	HGNC:2232	76678.06	76978.77	694.9919	2639.9167	758.30237	587.6519999999999
ATTADGSSILDR	1	Pat_117_2.33938.33938.2	ENSG00000138663|COPS4	ENSG00000138663	1	HGNC:16702	133450.98	115332.734	2159.6243	6199.036	2643.6658	5123.0005
LTDPIPTTETSIAPR	1	Pat_117_4.43994.43994.3	ENSG00000115977|AAK1, ENSG00000115977|-|chr2:g.69736463:G>T',, ENSG00000115977|-|chr2:g.69734678:C>T',, ENSG00000115977|-|chr2:g.69734703:T>G',, ENSG00000115977|-|chr2:g.69757819:G>A',, ENSG00000115977|-|chr2:g.69757819:G>A']	ENSG00000115977	1	HGNC:19679	215449.56	115625.06	4273.1720000000005	6532.569	2684.8467	5454.24
GLSGTAVLDLR	1	Pat_117_4.43533.43533.2	ENSG00000176393|RNPEP, ENSG00000176393|+|chr1:g.201965360:GAGA>G',, ENSG00000176393|+|chr1:g.201970513:C>T',, ENSG00000176393|+|chr1:g.201972506:A>C',, ENSG00000176393|+|chr1:g.201972506:A>C']	ENSG00000176393	1	HGNC:10078	276359.47	162537.73	4363.7817	7293.906999999999	2526.3574	8668.127
EAALTSEEVGADLEQVEVLQK	8	Pat_117_1.50375.50375.3	ENSG00000197694|SPTAN1, ENSG00000197694|+|chr9:g.131388718:A>C',, ENSG00000197694|+|chr9:g.131388814:C>T',, ENSG00000197694|+|chr9:g.131379968:G>A',, ENSG00000197694|+|chr9:g.131388752:A>G',, ENSG00000197694|+|chr9:g.131346711:G>A',, ENSG00000197694|+|chr9:g.131344110:C>T',, ENSG00000197694|+|chr9:g.131341955:G>C',, ENSG00000197694|+|chr9:g.131341955:G>C']	ENSG00000197694	1	HGNC:11273	514166.70999999996	244099.872	631.2112	8283.621939999999	0	6761.1125
GLDGYQGPDGPR	3	Pat_117_3.31456.31456.2	ENSG00000134871|COL4A2, ENSG00000134871|+|chr13:g.111077213:G>A',, ENSG00000134871|+|chr13:g.111080868:G>A',, ENSG00000134871|+|chr13:g.110960260:G>T',, ENSG00000134871|+|chr13:g.111130356:A>C',, ENSG00000134871|+|chr13:g.111121620:C>T',, ENSG00000134871|+|chr13:g.111125422:C>T',, ENSG00000134871|+|chr13:g.111119396:G>C',, ENSG00000134871|+|chr13:g.111077207:G>A',, ENSG00000134871|+|chr13:g.11107…	ENSG00000134871	1	HGNC:2203	1459090.0729999999	1307475.7480000001	13645.354459999999	64212.259900000005	6499.7636	16318.097700000002
INQEEVGLAAPAPTAR	1	Pat_117_3.40601.40601.3	ENSG00000163563|MNDA, ENSG00000163563|+|chr1:g.158815682:T>G',, ENSG00000163563|+|chr1:g.158815572:T>G',, ENSG00000163563|+|chr1:g.158813071:G>T',, ENSG00000163563|+|chr1:g.158812101:A>G',, ENSG00000163563|+|chr1:g.158815488:C>A',, ENSG00000163563|+|chr1:g.158815567:T>G',, ENSG00000163563|+|chr1:g.158813785:G>T']	ENSG00000163563	1	HGNC:7183	219978.48	115243.01	6452.6333	10959.771999999999	4942.2515	14734.7
VVDLLAQDADIVCR	7	Pat_117_3.56678.56678.3	ENSG00000035687|ADSS, ENSG00000035687|-|chr1:g.244587636:G>A']	ENSG00000035687	1	HGNC:292	139850.414	91898.504	0	3380.2815	1518.643	3781.5402
EIEQEAAVELSQLRDPQHDLDR	14	Pat_117_1.51379.51379.4	ENSG00000169021|UQCRFS1	ENSG00000169021	1	HGNC:12587	478229.4489	303060.8807	5638.65965	34134.756400000006	3967.6037	12012.04657
VVVTVEQTEEELER	1	Pat_117_1.42422.42422.3	ENSG00000090054|SPTLC1	ENSG00000090054	1	HGNC:11277	60376.92	21518.62	1579.9941	7041.026999999999	3044.033	4876.893
DVEDEILWVGER	1	Pat_117_1.42643.42643.3	ENSG00000115306|SPTBN1, ENSG00000115306|+|chr2:g.54873104:G>A',, ENSG00000115306|+|chr2:g.54858311:G>A',, ENSG00000115306|+|chr2:g.54880747:T>C',, ENSG00000115306|+|chr2:g.54826301:G>A',, ENSG00000115306|+|chr2:g.54895588:C>T',, ENSG00000115306|+|chr2:g.54876782:C>T',, ENSG00000115306|+|chr2:g.54853150:G>A',, ENSG00000115306|+|chr2:g.54853150:G>A']	ENSG00000115306	1	HGNC:11275	31937.367000000002	19017.88	761.6215	2240.6497	0	2731.3853
LLQVTPADSGEYVCR	2	Pat_117_4.42132.42132.2	ENSG00000142798|HSPG2, ENSG00000142798|-|chr1:g.22198768:C>T',, ENSG00000142798|-|chr1:g.22159871:A>G',, ENSG00000142798|-|chr1:g.22173967:G>A',, ENSG00000142798|-|chr1:g.22178616:A>G',, ENSG00000142798|-|chr1:g.22191402:G>C',, ENSG00000142798|-|chr1:g.22201203:G>C',, ENSG00000142798|-|chr1:g.22175254:G>C',, ENSG00000142798|-|chr1:g.22178110:C>T',, ENSG00000142798|-|chr1:g.22149941:G>C',, ENSG000…	ENSG00000142798	1	HGNC:5273	551177.44	267565.8	5488.1128	15679.1566	5219.05477	10478.349
VTPPAVTGSPEFER	2	Pat_117_3.41474.41474.2	ENSG00000085871|MGST2	ENSG00000085871	1	HGNC:7063	430699.44	296457.98	2673.103	15071.9263	0	13780.232899999999
DSLLQDGEFSMDLR	8	Pat_117_2.49876.49876.2	ENSG00000108518|PFN1	ENSG00000108518	1	HGNC:8881	1954468.6369999999	1819072.459	15857.0816	83049.2304	13068.9174	54139.81355
VEEVVLEAIGDR	2	Pat_117_1.53851.53851.2	ENSG00000187867|PALM3, ENSG00000187867|-|chr19:g.14165973:G>A',, ENSG00000187867|-|chr19:g.14169949:C>T']	ENSG00000187867	1	HGNC:33274	100675.85	70238.473	1497.6513	3508.97854	613.812	1861.4722
AQAELVGTADEATR	2	Pat_117_8.42475.42475.2	ENSG00000099624|ATP5F1D, ENSG00000099624|+|chr19:g.1244132:C>T',, ENSG00000099624|+|chr19:g.1244132:C>T']	ENSG00000099624	1	HGNC:837	305187.6	64505.098	24910.3833	25558.500999999997	17837.8776	17394.257400000002
GAEEMETVIPVDVMR	19	Pat_117_2.50532.50532.3	ENSG00000116288|PARK7, ENSG00000116288|+|chr1:g.8037754:A>G',, ENSG00000116288|+|chr1:g.8025468:G>C',, ENSG00000116288|+|chr1:g.8025468:G>C']	ENSG00000116288	1	HGNC:16369	2266383.9440000006	2065612.6395999999	24323.89136	82855.19399999999	19267.45066	68185.14150000001
GTVTDFPGFDERADAETLR	3	Pat_117_2.43409.43409.3	ENSG00000164111|ANXA5, ENSG00000164111|-|chr4:g.122604580:A>G',, ENSG00000164111|-|chr4:g.122599587:A>C',, ENSG00000164111|-|chr4:g.122599587:A>C']	ENSG00000164111	1	HGNC:543	979755.95	1101128.81	2809.6812	10218.721	1391.2288	10444.0422
LLEITEGSEFLR	2	Pat_117_4.52809.52809.2	ENSG00000165898|ISCA2, ENSG00000165898|+|chr14:g.74961603:A>C']	ENSG00000165898	1	HGNC:19857	269858.94	208702.28499999997	997.2184	5976.4310000000005	605.2594	3200.1582399999998
TALAEAELEYNPEHVSR	1	Pat_117_1.32505.32505.3	ENSG00000067704|IARS2, ENSG00000067704|+|chr1:g.220315225:G>A',, ENSG00000067704|+|chr1:g.220287736:G>T',, ENSG00000067704|+|chr1:g.220316303:C>T',, ENSG00000067704|+|chr1:g.220284259:G>A',, ENSG00000067704|+|chr1:g.220279332:G>A',, ENSG00000067704|+|chr1:g.220279332:G>A']	ENSG00000067704	1	HGNC:29685	12442.097	5750.3535	0	802.48364	0	991.68695
NPPGFAFVEFEDPRDAADAVR	3	Pat_117_4.51104.51104.3	ENSG00000112081|SRSF3	ENSG00000112081	1	HGNC:10785	497710.11	261019.545	0	6796.6398	0	2722.63046
LQLQEQLQAETELCAEAEELR	1	Pat_117_1.50190.50190.3	ENSG00000100345|MYH9, ENSG00000100345|-|chr22:g.36708257:G>A',, ENSG00000100345|-|chr22:g.36684946:G>A',, ENSG00000100345|-|chr22:g.36688106:C>T']	ENSG00000100345	1	HGNC:7579	9464.418	7739.5664	0	0	0	754.6491
LIAEGPGETVLVAEEEAAR	2	Pat_117_1.47715.47715.3	ENSG00000135900|MRPL44, ENSG00000135900|+|chr2:g.224824290:A>T',, ENSG00000135900|+|chr2:g.224824319:T>C']	ENSG00000135900	1	HGNC:16650	42096.117	24998.479	1006.4466	7204.5419999999995	2623.9421	6308.2919999999995
TLNEADCATVPPAIR	4	Pat_117_3.40229.40229.3	ENSG00000073578|SDHA, ENSG00000073578|+|chr5:g.225649:C>T',, ENSG00000073578|+|chr5:g.225649:C>T']	ENSG00000073578	1	HGNC:10680	909924.7999999999	622476.72	11352.73427	35732.426	13996.536499999998	31032.6564
TSPSSPAPLPHQEATPR	2	Pat_117_3.30976.30976.3	ENSG00000164889|SLC4A2, ENSG00000164889|+|chr7:g.150771789:G>A',, ENSG00000164889|+|chr7:g.150773115:A>T',, ENSG00000164889|+|chr7:g.150763944:G>A',, ENSG00000164889|+|chr7:g.150763944:G>A']	ENSG00000164889	1	HGNC:11028	141643.336	90946.429	4565.1934	6963.341	1301.5922	4817.187599999999
AGGIETIANEFSDR	1	Pat_117_2.46825.46825.3	ENSG00000120694|HSPH1, ENSG00000120694|-|chr13:g.31711649:T>C',, ENSG00000120694|-|chr13:g.31727034:T>C',, ENSG00000120694|-|chr13:g.31722146:T>A',, ENSG00000120694|-|chr13:g.31722146:T>A']	ENSG00000120694	1	HGNC:16969	32270.646	19845.574	1366.1638	3550.7021	839.5047599999999	2514.4202
VLSIGDGIAR	3	Pat_117_4.41754.41754.2	ENSG00000152234|ATP5F1A	ENSG00000152234	1	HGNC:823	2577182.4200000004	2265671.84	16295.07255	19175.2828	3044.0396	13915.593399999998
IIITGDEDVDQDQALALAIK	2	Pat_117_4.56595.56595.3	ENSG00000088367|EPB41L1, ENSG00000088367|+|chr20:g.34773157:G>T',, ENSG00000088367|+|chr20:g.34773157:G>T']	ENSG00000088367	1	HGNC:3378	221807.81	87856.497	0	3471.853	1026.2283	1784.50734
EIEIAEQEMPALMALR	1	Pat_117_3.60800.60800.3	ENSG00000158467|AHCYL2, ENSG00000158467|+|chr7:g.129064905:C>G',, ENSG00000158467|+|chr7:g.128865206:C>T',, ENSG00000158467|+|chr7:g.128865206:C>T']	ENSG00000158467	1	HGNC:22204	78626.01	51385.35	672.22424	3867.0359999999996	928.0913	1326.6603
IIIQESALDYR	2	Pat_117_4.43803.43803.2	ENSG00000090863|GLG1, ENSG00000090863|-|chr16:g.74501676:G>T',, ENSG00000090863|-|chr16:g.74537629:C>A',, ENSG00000090863|-|chr16:g.74537629:C>A']	ENSG00000090863	1	HGNC:4316	419014.294	267577.45999999996	10619.3962	16136.5314	10349.9087	19842.065000000002
TDDEVVQREEEAIQLDGLNASQIR	3	Pat_117_1.42053.42053.3	ENSG00000166598|HSP90B1	ENSG00000166598	1	HGNC:12028	215206.166	172020.624	688.4093	11517.762049999998	5034.1504	14678.4765
EAQQYSEALASTR	1	Pat_117_2.33822.33822.2	ENSG00000122694|GLIPR2	ENSG00000122694	1	HGNC:18007	96157.14	78241.195	832.23975	2339.469	0	1271.7709
VNPTVFFDIAVDGEPLGR	2	Pat_117_4.58673.58673.3	ENSG00000196262|PPIA	ENSG00000196262	1	HGNC:9253	7050.2647	4333.5485	0	0	0	0
EVSDGIIAPGYEEEALTILSK	4	Pat_117_3.61565.61565.3	ENSG00000138363|ATIC, ENSG00000138363|+|chr2:g.216213943:T>G',, ENSG00000138363|+|chr2:g.216190020:C>G',, ENSG00000138363|+|chr2:g.216199695:G>T',, ENSG00000138363|+|chr2:g.216199695:G>T']	ENSG00000138363	1	HGNC:794	875003.9299999999	314150.478	3390.383	15128.3077	1501.4031	9925.6692
GHPDLQGQPAEEIFESVGDRELR	10	Pat_117_2.49213.49213.4	ENSG00000074695|LMAN1, ENSG00000074695|-|chr18:g.56998333:AT>A']	ENSG00000074695	1	HGNC:6631	691467.8128	484165.5041	731030.1470000001	611517.4475399998	34264.3978	3004977.42335
SPQENLVPCDVLLLR	2	Pat_117_4.51975.51975.2	ENSG00000105726|ATP13A1, ENSG00000105726|-|chr19:g.19770714:C>T',, ENSG00000105726|-|chr19:g.19756694:T>C',, ENSG00000105726|-|chr19:g.19770539:G>A',, ENSG00000105726|-|chr19:g.19760744:G>A',, ENSG00000105726|-|chr19:g.19774460:C>T']	ENSG00000105726	1	HGNC:24215	202792.87699999998	156345.14	788.2855	2532.1628	642.4461	700.6831
GVPVAEFNTETTPATNR	2	Pat_117_3.40799.40799.3	ENSG00000124523|SIRT5	ENSG00000124523	1	HGNC:14933	43267.28200000001	27526.909699999997	566.9563	890.0752	0	636.7823
FNDEHIPESPYLVPVIAPSDDAR	7	Pat_117_3.57364.57364.3	ENSG00000136068|FLNB, ENSG00000136068|+|chr3:g.58134543:G>A',, ENSG00000136068|+|chr3:g.58062899:C>G',, ENSG00000136068|+|chr3:g.58121746:A>G',, ENSG00000136068|+|chr3:g.58089697:G>T',, ENSG00000136068|+|chr3:g.58095423:G>T',, ENSG00000136068|+|chr3:g.58095424:A>T',, ENSG00000136068|+|chr3:g.58127630:G>T',, ENSG00000136068|+|chr3:g.58128446:A>G',, ENSG00000136068|+|chr3:g.58108954:C>A',, ENSG0000…	ENSG00000136068	1	HGNC:3755	197485.827	116514.232	1827.05046	13721.706860000002	918.3970300000001	10740.80825
GEAGAAGPAGPAGPR	20	Pat_117_FT.32622.32622.2	ENSG00000164692|COL1A2, ENSG00000164692|+|chr7:g.94057073:A>C',, ENSG00000164692|+|chr7:g.94054492:G>A',, ENSG00000164692|+|chr7:g.94058607:G>C',, ENSG00000164692|+|chr7:g.94039814:G>T',, ENSG00000164692|+|chr7:g.94039047:G>A',, ENSG00000164692|+|chr7:g.94030880:A>C',, ENSG00000164692|+|chr7:g.94049709:C>T',, ENSG00000164692|+|chr7:g.94035569:A>C']	ENSG00000164692	1	HGNC:2198	15927715.500000004	7293916.288000001	195409.2006	592702.0410000001	54702.484449999996	146171.57574
LEVNEAELLR	3	Pat_117_1.38584.38584.2	ENSG00000177469|CAVIN1, ENSG00000177469|-|chr17:g.40557018:C>T',, ENSG00000177469|-|chr17:g.40557138:C>T']	ENSG00000177469	1	HGNC:9688	1065351.9	719342.46	20500.645	91856.727	47738.897	84498.184
VQISPDSGGLPER	2	Pat_117_3.38082.38082.2	ENSG00000088247|KHSRP	ENSG00000088247	1	HGNC:6316	595577.7000000001	400120.39	9239.9694	24464.16	7990.9263	12394.292300000001
NEQDAYAINSYTR	7	Pat_117_2.32594.32594.2	ENSG00000075239|ACAT1	ENSG00000075239	1	HGNC:93	1228802.116	1026743.043	4728.800859999999	25137.775550000006	2042.44126	10225.5191
DVVFLLDGSEGVR	2	Pat_117_3.54046.54046.2	ENSG00000163359|COL6A3, ENSG00000163359|-|chr2:g.238249544:GA>G',, ENSG00000163359|-|chr2:g.238275518:AC>A',, ENSG00000163359|-|chr2:g.238280477:G>A',, ENSG00000163359|-|chr2:g.238283189:G>A',, ENSG00000163359|-|chr2:g.238296320:C>T',, ENSG00000163359|-|chr2:g.238253406:C>T',, ENSG00000163359|-|chr2:g.238247734:C>G',, ENSG00000163359|-|chr2:g.238283510:C>T',, ENSG00000163359|-|chr2:g.238280852:G>…	ENSG00000163359	1	HGNC:2213	150795.859	112943.75	2481.72	6831.1403	1428.8671	3216.9753
LVIIESDLER	6	Pat_117_2.49847.49847.2	ENSG00000140416|TPM1	ENSG00000140416	1	HGNC:12010	654932.3369999999	492291.276	10814.9018	50922.4765	11783.46045	24719.97626
SVDFDSLTVR	3	Pat_117_4.40543.40543.2	ENSG00000198087|CD2AP	ENSG00000198087	1	HGNC:14258	7370929.9	2294441.26	34663.2123	77192.569	21500.7766	48989.818
ALLAICAGDAEDY	17	Pat_117_1.45307.45307.2	ENSG00000109511|ANXA10, ENSG00000109511|+|chr4:g.169100382:C>T',, ENSG00000109511|+|chr4:g.169085420:G>A',, ENSG00000109511|+|chr4:g.169083694:A>C']	ENSG00000109511	1	HGNC:534	3010564.3000000003	1232556.333	15914.9635	58937.623499999994	9036.76154	35072.0967
LVILEGELERAEER	7	Pat_117_1.47656.47656.3	ENSG00000167460|TPM4, ENSG00000167460|+|chr19:g.16192795:C>T',, ENSG00000167460|+|chr19:g.16192795:C>T']	ENSG00000167460	1	HGNC:12013	548908.484	383811.31799999997	4133.14486	16311.8655	5581.315329999999	20345.8966
AREQEELLAPADGTVELVR	1	Pat_117_1.37408.37408.3	ENSG00000025708|TYMP, ENSG00000025708|-|chr22:g.50967741:G>A',, ENSG00000025708|-|chr22:g.50968003:C>T',, ENSG00000025708|-|chr22:g.50968003:C>T']	ENSG00000025708	1	HGNC:3148	184388.81	109778.57	3057.6167	10618.181	3842.6040000000003	11491.121000000001
GYSYDDIPDFDD	2	Pat_117_1.37340.37340.2	ENSG00000089063|TMEM230	ENSG00000089063	1	HGNC:15876	852901.97	463175.92000000004	0	61282.774	23887.939	135151.51
QIIVDPLSFSEER	2	Pat_117_4.50168.50168.2	ENSG00000044115|CTNNA1, ENSG00000044115|+|chr5:g.138223247:G>C',, ENSG00000044115|+|chr5:g.138221964:A>G',, ENSG00000044115|+|chr5:g.138260246:G>A',, ENSG00000044115|+|chr5:g.138260246:G>A']	ENSG00000044115	1	HGNC:2509	164852.21999999997	133006.88	783.8136599999999	1196.6366	0	3023.788
APPPSLTDCIGTVDSR	2	Pat_117_4.39839.39839.3	ENSG00000086065|CHMP5	ENSG00000086065	1	HGNC:26942	217339.05	107270.14	4657.8574	7118.6797	4586.1885	6155.4077
DIDEVSSLLR	2	Pat_117_1.41768.41768.2	ENSG00000156261|CCT8, ENSG00000156261|-|chr21:g.30439214:C>T',, ENSG00000156261|-|chr21:g.30439214:C>T']	ENSG00000156261	1	HGNC:1623	529096.49	340458.635	3898.83305	8266.4205	825.12	5650.0773
LGDDIDLIVR	4	Pat_117_1.45109.45109.2	ENSG00000100353|EIF3D, ENSG00000100353|-|chr22:g.36913461:C>T',, ENSG00000100353|-|chr22:g.36915518:C>A',, ENSG00000100353|-|chr22:g.36915518:C>A']	ENSG00000100353	1	HGNC:3278	641063.39	410116.01	3004.7112	18700.0536	4559.60198	15178.163999999999
EVIAVSCGPAQCQETIR	2	Pat_117_3.38512.38512.3	ENSG00000105379|ETFB, ENSG00000105379|-|chr19:g.51853613:C>A',, ENSG00000105379|-|chr19:g.51857738:G>A',, ENSG00000105379|-|chr19:g.51848615:G>C',, ENSG00000105379|-|chr19:g.51848615:G>C']	ENSG00000105379	1	HGNC:3482	474392.32	514796.4	4299.3525	17916.069	3767.143	7019.8098
GCDVVVIPAGVPR	4	Pat_117_4.42746.42746.2	ENSG00000146701|MDH2, ENSG00000146701|+|chr7:g.75693709:G>A',, ENSG00000146701|+|chr7:g.75693709:G>A']	ENSG00000146701	1	HGNC:6971	2764944.4899999998	3379094.3800000004	28929.281799999997	49437.79840000001	17519.4729	47621.535500000005
GSGIFDESTPVQTR	1	Pat_117_3.37965.37965.3	ENSG00000206053|JPT2, ENSG00000206053|+|chr16:g.1750206:G>C']	ENSG00000206053	1	HGNC:14137	457080.1	287082.5	8202.261999999999	33061.035	4394.7754	15668.25
ELAPLFEELR	1	Pat_117_4.52664.52664.2	ENSG00000109270|LAMTOR3	ENSG00000109270	1	HGNC:15606	109719.02	63484.816	0	2028.6069	565.22144	750.5543
VDINAPDVDVR	1	Pat_117_1.33793.33793.2	ENSG00000124942|AHNAK, ENSG00000124942|-|chr11:g.62295776:T>G',, ENSG00000124942|-|chr11:g.62290365:T>C',, ENSG00000124942|-|chr11:g.62295549:C>T',, ENSG00000124942|-|chr11:g.62296271:G>A',, ENSG00000124942|-|chr11:g.62287549:C>T',, ENSG00000124942|-|chr11:g.62300583:C>T',, ENSG00000124942|-|chr11:g.62294188:T>G',, ENSG00000124942|-|chr11:g.62299055:T>C',, ENSG00000124942|-|chr11:g.62285441:A>G',…	ENSG00000124942	1	HGNC:347	30787.691000000003	18076.994	0	726.4661	0	0
EFSIDVGYER	5	Pat_117_3.41925.41925.2	ENSG00000115091|ACTR3, ENSG00000115091|+|chr2:g.114674526:G>A',, ENSG00000115091|+|chr2:g.114674526:G>A']	ENSG00000115091	1	HGNC:170	3562999.26	2284740.875	13863.811000000002	41257.7043	13882.6447	32538.889300000003
IAVQPGTVGPQGR	1	Pat_117_5.50528.50528.2	ENSG00000134871|COL4A2, ENSG00000134871|+|chr13:g.111077213:G>A',, ENSG00000134871|+|chr13:g.111080868:G>A',, ENSG00000134871|+|chr13:g.110960260:G>T',, ENSG00000134871|+|chr13:g.111130356:A>C',, ENSG00000134871|+|chr13:g.111121620:C>T',, ENSG00000134871|+|chr13:g.111125422:C>T',, ENSG00000134871|+|chr13:g.111119396:G>C',, ENSG00000134871|+|chr13:g.111077207:G>A',, ENSG00000134871|+|chr13:g.11107…	ENSG00000134871	1	HGNC:2203	664173.1	538308.6	12850.408000000001	25495.4	9885.865	12650.197
SYYSVYDLGNNR	11	Pat_117_3.37028.37028.2	ENSG00000096088|PGC, ENSG00000096088|-|chr6:g.41707551:C>A']	ENSG00000096088	1	HGNC:8890	3549917.224	2828307.0689999997	111111.21059999999	215535.5522	63361.948500000006	122111.88522999999
ALELDSNLYR	5	Pat_117_4.39752.39752.2	ENSG00000100345|MYH9, ENSG00000100345|-|chr22:g.36708257:G>A',, ENSG00000100345|-|chr22:g.36684946:G>A',, ENSG00000100345|-|chr22:g.36688106:C>T']	ENSG00000100345	1	HGNC:7579	1942962.2700000003	1457349.68	68460.1644	77537.133	30965.616299999998	48444.39160000001
LVIIEGDLER	6	Pat_117_1.42478.42478.2	ENSG00000143549|TPM3, ENSG00000143549|-|chr1:g.154145393:A>G',, ENSG00000143549|-|chr1:g.154145393:A>G']	ENSG00000143549	1	HGNC:12012	1345879.01	939132	5420.388800000001	31793.4502	11802.1588	28954.155300000006
LPPNVVEESAR	6	Pat_117_3.39106.39106.2	ENSG00000175899|A2M, ENSG00000175899|-|chr12:g.9266045:T>G',, ENSG00000175899|-|chr12:g.9243017:G>A',, ENSG00000175899|-|chr12:g.9225335:G>A',, ENSG00000175899|-|chr12:g.9262610:C>T',, ENSG00000175899|-|chr12:g.9268363:T>G',, ENSG00000175899|-|chr12:g.9251347:A>C',, ENSG00000175899|-|chr12:g.9259171:C>A',, ENSG00000175899|-|chr12:g.9229357:T>G',, ENSG00000175899|-|chr12:g.9242554:G>A',, ENSG00000…	ENSG00000175899	1	HGNC:7	2612028.1399999997	2241724.796	33419.717099999994	79540.198	25462.0469	51310.5145
VECTYISIDQVPR	1	Pat_117_4.41425.41425.2	ENSG00000136193|SCRN1, ENSG00000136193|-|chr7:g.30008612:A>T',, ENSG00000136193|-|chr7:g.29966126:C>T',, ENSG00000136193|-|chr7:g.30008595:C>T',, ENSG00000136193|-|chr7:g.30008595:C>T']	ENSG00000136193	1	HGNC:22192	152184.45	86000.625	1440.7448	3136.4934	0	2725.172
TCVDINECLLEPR	8	Pat_117_1.37691.37691.3	ENSG00000166147|FBN1, ENSG00000166147|-|chr15:g.48707952:C>T',, ENSG00000166147|-|chr15:g.48714179:C>T',, ENSG00000166147|-|chr15:g.48787415:C>T',, ENSG00000166147|-|chr15:g.48782229:G>T',, ENSG00000166147|-|chr15:g.48720553:G>T',, ENSG00000166147|-|chr15:g.48829925:T>G',, ENSG00000166147|-|chr15:g.48719870:G>A',, ENSG00000166147|-|chr15:g.48733923:C>A',, ENSG00000166147|-|chr15:g.48779563:G>A',,…	ENSG00000166147	1	HGNC:3603	2118770.995	1252167.5784	133336.7254	642816.0425	115992.2313	407253.8104
LVIIESDLERAEER	8	Pat_117_2.59122.59122.3	ENSG00000140416|TPM1	ENSG00000140416	1	HGNC:12010	443982.59400000004	251437.435	4632.6806400000005	20889.236530000002	1949.2063000000003	9784.2712
SCDNPYIPNGDYSPLR	3	Pat_117_3.41591.41591.3	ENSG00000000971|CFH, ENSG00000000971|+|chr1:g.196696026:T>A',, ENSG00000000971|+|chr1:g.196648872:G>A',, ENSG00000000971|+|chr1:g.196695667:A>C',, ENSG00000000971|+|chr1:g.196715067:T>G',, ENSG00000000971|+|chr1:g.196648816:A>C',, ENSG00000000971|+|chr1:g.196684881:G>C',, ENSG00000000971|+|chr1:g.196659237:C>T',, ENSG00000000971|+|chr1:g.196709774:G>T',, ENSG00000000971|+|chr1:g.196706773:C>T',, …	ENSG00000000971	1	HGNC:4883	303517.04	219094.633	9478.1086	19546.360800000002	5725.601	10859.530999999999
GVIALCIEDGSIHR	1	Pat_117_4.43099.43099.3	ENSG00000073578|SDHA, ENSG00000073578|+|chr5:g.225649:C>T',, ENSG00000073578|+|chr5:g.225649:C>T']	ENSG00000073578	1	HGNC:10680	170903.61	97311.39	3046.211	5926	1433.3704	5095.5605
DLAEITTLDR	5	Pat_117_1.36493.36493.2	ENSG00000023318|ERP44, ENSG00000023318|-|chr9:g.102784481:C>G']	ENSG00000023318	1	HGNC:18311	1912429.4849999999	1073821.86	13886.079000000002	46700.566	17516.3399	45069.9912
YFEADPPGQVAASPDPTT	3	Pat_117_1.36255.36255.3	ENSG00000112667|DNPH1, ENSG00000112667|-|chr6:g.43197076:T>A',, ENSG00000112667|-|chr6:g.43197076:T>A']	ENSG00000112667	1	HGNC:21218	136104.265	98267.794	5579.6983	7159.820900000001	1696.1512	7667.5591
LVILEGELERSEER	5	Pat_117_2.50199.50199.3	ENSG00000198467|TPM2, ENSG00000198467|-|chr9:g.35683182:C>T']	ENSG00000198467	1	HGNC:12011	441605.224	266856.53500000003	3739.72688	11472.375500000002	2083.80611	5683.36642
VVGPQQLHSETNER	2	Pat_117_3.29720.29720.3	ENSG00000142444|TIMM29, ENSG00000142444|+|chr19:g.11039774:C>T',, ENSG00000142444|+|chr19:g.11039693:C>T']	ENSG00000142444	1	HGNC:25152	173177.195	93794.093	3483.188	9602.463	5221.3379	5745.3272
GPVREGDVLTLLESER	4	Pat_117_2.49970.49970.3	ENSG00000233927|RPS28	ENSG00000233927	1	HGNC:10418	306614.095	283460.74799999996	2779.53654	6344.91624	930.3539999999999	3048.8323
SEIDLFNIR	1	Pat_117_4.47198.47198.2	ENSG00000164111|ANXA5, ENSG00000164111|-|chr4:g.122604580:A>G',, ENSG00000164111|-|chr4:g.122599587:A>C',, ENSG00000164111|-|chr4:g.122599587:A>C']	ENSG00000164111	1	HGNC:543	421864.12	409185.5	1248.3468	5256.1846	0	2741.9475
DCPVPLPGDGDLLVR	3	Pat_117_3.52359.52359.2	ENSG00000180011|ZADH2, ENSG00000180011|-|chr18:g.72913795:T>C']	ENSG00000180011	1	HGNC:28697	123850.95700000001	80782.17	939.8505	19258.3675	2867.0980999999997	5489.9607
IPPDSEATLVLVGR	1	Pat_117_4.47778.47778.3	ENSG00000004939|SLC4A1, ENSG00000004939|-|chr17:g.42335473:C>T',, ENSG00000004939|-|chr17:g.42334882:C>T',, ENSG00000004939|-|chr17:g.42333076:G>A']	ENSG00000004939	1	HGNC:11027	33460.945	24331.436	789.0783700000001	1217.6893	0	1801.2411
TIEAEAAHGTVTR	27	Pat_117_1.23097.23097.3	ENSG00000182054|IDH2, ENSG00000182054|-|chr15:g.90631883:A>G',, ENSG00000182054|-|chr15:g.90645544:T>C',, ENSG00000182054|-|chr15:g.90645544:T>C']	ENSG00000182054	1	HGNC:5383	11566446.350999998	7452397.078000001	31752.676150000003	169365.7189	26352.02305	74009.88732000001
LEGDTLIIPR	1	Pat_117_4.45290.45290.2	ENSG00000142798|HSPG2, ENSG00000142798|-|chr1:g.22198768:C>T',, ENSG00000142798|-|chr1:g.22159871:A>G',, ENSG00000142798|-|chr1:g.22173967:G>A',, ENSG00000142798|-|chr1:g.22178616:A>G',, ENSG00000142798|-|chr1:g.22191402:G>C',, ENSG00000142798|-|chr1:g.22201203:G>C',, ENSG00000142798|-|chr1:g.22175254:G>C',, ENSG00000142798|-|chr1:g.22178110:C>T',, ENSG00000142798|-|chr1:g.22149941:G>C',, ENSG000…	ENSG00000142798	1	HGNC:5273	400506.2	238393.83	5922.7666	8170.6704	4454.0674	5679.579000000001
EQLAIAEFAR	2	Pat_117_4.42617.42617.2	ENSG00000120438|TCP1, ENSG00000120438|-|chr6:g.160200771:T>TTCCC',, ENSG00000120438|-|chr6:g.160200771:T>TTCCC']	ENSG00000120438	1	HGNC:11655	1805127.6	995179.4099999999	14620.417	16202.9836	4713.6567	14683.810000000001
ADHGDELPFVFR	1	Pat_117_4.44925.44925.3	ENSG00000172831|CES2	ENSG00000172831	1	HGNC:1864	127268.91	61162.918	1104.5969	4708.831	994.6548	2784.9568
GGAAVVLEGTLTA	2	Pat_117_3.50900.50900.2	ENSG00000108187|PBLD, ENSG00000108187|-|chr10:g.70044031:T>C',, ENSG00000108187|-|chr10:g.70048297:C>T',, ENSG00000108187|-|chr10:g.70048297:C>T']	ENSG00000108187	1	HGNC:23301	147630.834	103963.867	959.8178	5168.2124	979.8365	6137.5286
EMEENFAVEAANYQDTIGR	3	Pat_117_1.38606.38606.3	ENSG00000026025|VIM, ENSG00000026025|+|chr10:g.17271887:G>A',, ENSG00000026025|+|chr10:g.17271555:G>A',, ENSG00000026025|+|chr10:g.17277329:G>T',, ENSG00000026025|+|chr10:g.17277329:G>T']	ENSG00000026025	1	HGNC:12692	170540.766	121476.67499999999	3459.4788	7558.2112	2654.8403	4891.1413
ELPPPAPPAGITR	5	Pat_117_4.40216.40216.3	ENSG00000164889|SLC4A2, ENSG00000164889|+|chr7:g.150771789:G>A',, ENSG00000164889|+|chr7:g.150773115:A>T',, ENSG00000164889|+|chr7:g.150763944:G>A',, ENSG00000164889|+|chr7:g.150763944:G>A']	ENSG00000164889	1	HGNC:11028	764670.5599999999	450051.42	9418.7754	30488.524300000005	6047.9109	14916.537199999999
LTVVDTPGYGDAINCR	2	Pat_117_4.40790.40790.3	ENSG00000168385|SEPT2, ENSG00000168385|+|chr2:g.242285623:T>G',, ENSG00000168385|+|chr2:g.242285623:T>G']	ENSG00000168385	1	HGNC:7729	873217.63	339881.5	19333.157	17450.576	8889.9893	16520.2883
GETGPAGPAGPVGPVGAR	1	Pat_117_5.49628.49628.2	ENSG00000108821|COL1A1	ENSG00000108821	1	HGNC:2197	239505.66	159899.25	5865.1807	9782.177	4161.9966	5192.8257
IGDPLLEDTR	5	Pat_117_1.39526.39526.2	ENSG00000143149|ALDH9A1, ENSG00000143149|-|chr1:g.165648813:C>G',, ENSG00000143149|-|chr1:g.165636556:C>T',, ENSG00000143149|-|chr1:g.165636556:C>T']	ENSG00000143149	1	HGNC:412	4286181.68	2274808.92	55288.2447	225512.246	58840.9441	109557.413
GLELPSEIQR	3	Pat_117_4.40786.40786.2	ENSG00000183844|FAM3B, ENSG00000183844|+|chr21:g.42694617:A>G',, ENSG00000183844|+|chr21:g.42694870:G>A',, ENSG00000183844|+|chr21:g.42720579:G>A',, ENSG00000183844|+|chr21:g.42720579:G>A']	ENSG00000183844	1	HGNC:1253	1313643.4	858422.01	11540.387999999999	20616.742	4138.4057999999995	14009.084599999998
IQAEVEAQLAR	2	Pat_117_3.43074.43074.2	ENSG00000196586|MYO6, ENSG00000196586|+|chr6:g.76568652:G>A',, ENSG00000196586|+|chr6:g.76617353:G>A',, ENSG00000196586|+|chr6:g.76624716:G>A',, ENSG00000196586|+|chr6:g.76591445:C>T',, ENSG00000196586|+|chr6:g.76602345:G>T',, ENSG00000196586|+|chr6:g.76602345:G>T']	ENSG00000196586	1	HGNC:7605	401725.176	232330.63	7924.525299999999	18957.963	10564.519100000001	21577.584199999998
SHTEEDCTEELFDFLHAR	18	Pat_117_2.57881.57881.4	ENSG00000173660|UQCRH	ENSG00000173660	1	HGNC:12590	937441.6235	497840.6628	20420.3728	27069.4566	5272.544400000001	14162.364430000001
NLPGLVQEGEPFSEEATLFTK	1	Pat_117_4.57015.57015.3	ENSG00000197157|SND1, ENSG00000197157|+|chr7:g.127569289:C>T',, ENSG00000197157|+|chr7:g.127725827:G>A',, ENSG00000197157|+|chr7:g.127729551:G>A',, ENSG00000197157|+|chr7:g.127714674:G>A',, ENSG00000197157|+|chr7:g.127326782:C>T']	ENSG00000197157	1	HGNC:30646	28054.35	8377.212	0	0	0	0
IGRIEDVTPIPSDSTR	1	Pat_117_4.40139.40139.3	ENSG00000164587|RPS14	ENSG00000164587	1	HGNC:10387	511095.5	224166.16	4797.629	16456.11	4998.769	7298.5483
YVVDSDTVQAHAAR	3	Pat_117_3.29809.29809.3	ENSG00000172403|SYNPO2, ENSG00000172403|+|chr4:g.119951620:G>A',, ENSG00000172403|+|chr4:g.119978566:G>A',, ENSG00000172403|+|chr4:g.119978566:G>A']	ENSG00000172403	1	HGNC:17732	624610.84	475626.47	14149.7273	40857.748999999996	9432.0802	21778.5386
TTPSVVAFTADGER	3	Pat_117_3.40500.40500.3	ENSG00000113013|HSPA9, ENSG00000113013|-|chr5:g.137897475:C>T']	ENSG00000113013	1	HGNC:5244	3981018.265	973922.4	13652.386300000002	70056.34109999999	10528.3111	16542.13
DGIYPAQLVNY	1	Pat_117_3.49595.49595.2	ENSG00000130787|HIP1R, ENSG00000130787|+|chr12:g.123340578:G>A',, ENSG00000130787|+|chr12:g.123338647:G>A',, ENSG00000130787|+|chr12:g.123339826:C>G',, ENSG00000130787|+|chr12:g.123341716:G>A']	ENSG00000130787	1	HGNC:18415	69046.8	38646.887	2336.1929999999998	3095.18	0	2419.2642
LVAASQAALGL	26	Pat_117_2.59768.59768.2	ENSG00000163631|ALB, ENSG00000163631|+|chr4:g.74281976:G>A',, ENSG00000163631|+|chr4:g.74276060:C>T',, ENSG00000163631|+|chr4:g.74276060:C>T']	ENSG00000163631	1	HGNC:399	2185353.787	1357136.128	45512.43458	86276.85973999999	14259.54911	64451.63565
AVDSLVPIGR	17	Pat_117_4.42565.42565.2	ENSG00000152234|ATP5F1A	ENSG00000152234	1	HGNC:823	25300167.702999998	19641027.518	119150.67250000002	246802.29214	40942.68433999999	139936.46545000002
QSFTMVADTPENLR	4	Pat_117_4.40212.40212.2	ENSG00000002834|LASP1, ENSG00000002834|+|chr17:g.37053165:C>T']	ENSG00000002834	1	HGNC:6513	1456674.06	990337.54	9483.9574	29835.3843	5908.7008	17243.6037
GNDDHWIVDTDYDTYAVQYSCR	1	Pat_117_2.42085.42085.3	ENSG00000138207|RBP4	ENSG00000138207	1	HGNC:9922	43442.145	38437.9	791.3262	3173.691	0	1398.4657
IANPVEGSTDR	2	Pat_117_3.32581.32581.2	ENSG00000197111|PCBP2, ENSG00000197111|+|chr12:g.53861017:C>T',, ENSG00000197111|+|chr12:g.53862593:C>T',, ENSG00000197111|+|chr12:g.53849685:A>G',, ENSG00000197111|+|chr12:g.53849685:A>G']	ENSG00000197111	1	HGNC:8648	183259.765	142538.21399999998	3330.9177	6856.9763	1912.9697999999999	3833.8728
YNLAIEEHCTFGDPIV	2	Pat_117_3.51601.51601.3	ENSG00000101160|CTSZ	ENSG00000101160	1	HGNC:2547	193219.822	110570.465	4611.1307	11957.019	6149.1751	37603.407
EISYENTQISR	1	Pat_117_2.33440.33440.2	ENSG00000136731|UGGT1, ENSG00000136731|+|chr2:g.128880792:T>G',, ENSG00000136731|+|chr2:g.128931418:G>A',, ENSG00000136731|+|chr2:g.128917262:G>T',, ENSG00000136731|+|chr2:g.128936060:G>T',, ENSG00000136731|+|chr2:g.128934434:G>A',, ENSG00000136731|+|chr2:g.128934434:G>A']	ENSG00000136731	1	HGNC:15663	80020.41	103826.35	829.6636	3550.9958	749.5687	1977.8859
LRLESEGSPETLTNLR	1	Pat_117_4.41076.41076.3	ENSG00000074696|HACD3, ENSG00000074696|+|chr15:g.65847278:T>G',, ENSG00000074696|+|chr15:g.65847278:T>G']	ENSG00000074696	1	HGNC:24175	261944.08	145413.3	5880.8228	7822.513000000001	3265.866	3853.2163
LHDVNSDGFLDEQELEALFTK	1	Pat_117_4.57310.57310.3	ENSG00000070081|NUCB2, ENSG00000070081|+|chr11:g.17323400:A>C',, ENSG00000070081|+|chr11:g.17323400:A>C']	ENSG00000070081	1	HGNC:8044	121320.78	55860.155999999995	0	808.5456	0	1004.47687
ALLQMVEAAGAAEDDPLR	1	Pat_117_4.57426.57426.3	ENSG00000164889|SLC4A2, ENSG00000164889|+|chr7:g.150771789:G>A',, ENSG00000164889|+|chr7:g.150773115:A>T',, ENSG00000164889|+|chr7:g.150763944:G>A',, ENSG00000164889|+|chr7:g.150763944:G>A']	ENSG00000164889	1	HGNC:11028	18159.967	9490.504	0	1139.005	584.6508	753.6858
NLLFNDNTECLAR	1	Pat_117_4.43164.43164.2	ENSG00000012223|LTF, ENSG00000012223|-|chr3:g.46497330:C>T',, ENSG00000012223|-|chr3:g.46501213:T>C',, ENSG00000012223|-|chr3:g.46501268:C>T',, ENSG00000012223|-|chr3:g.46501291:C>T',, ENSG00000012223|-|chr3:g.46501291:C>T']	ENSG00000012223	1	HGNC:6720	134817.45	82855.836	8746.761999999999	19192.898	1176.3887	4672.307
SPEEGAETPVYLALLPPDAEGPHGQFVSEK	5	Pat_117_3.60811.60811.4	ENSG00000159228|CBR1, ENSG00000159228|+|chr21:g.37444776:G>A']	ENSG00000159228	1	HGNC:1548	1115210.11	466467.57200000004	3494.1546000000003	13641.804	1177.3022	9881.1954
EILGTAQSVGCNVDGR	1	Pat_117_3.39466.39466.2	ENSG00000197958|RPL12	ENSG00000197958	1	HGNC:10302	87341.164	104691.37	637.3761599999999	3534.3435	0	1008.6421
EFQSPLILDEDQAREPQLQES	1	Pat_117_2.49321.49321.3	ENSG00000197355|UAP1L1, ENSG00000197355|+|chr9:g.139972039:C>T']	ENSG00000197355	1	HGNC:28082	22809.547000000002	13962.7705	0	1011.3689999999999	676.9856599999999	879.1156
QAGPQDTVVYTR	2	Pat_117_3.28275.28275.2	ENSG00000136155|SCEL, ENSG00000136155|+|chr13:g.78191967:T>G',, ENSG00000136155|+|chr13:g.78173873:G>T',, ENSG00000136155|+|chr13:g.78141837:G>A',, ENSG00000136155|+|chr13:g.78173862:G>A',, ENSG00000136155|+|chr13:g.78173862:G>A']	ENSG00000136155	1	HGNC:10573	40697.7393	24061.97717	20050.114999999998	84426.57400000001	6858.6334	13902.5024
ILDQGEDFPASEMTR	5	Pat_117_2.45127.45127.2	ENSG00000089248|ERP29	ENSG00000089248	1	HGNC:13799	338813.82999999996	191557.21500000003	4454.6921	14321.3263	1104.4113	11738.1253
ELIEAQELAR	1	Pat_117_1.32919.32919.2	ENSG00000163681|SLMAP, ENSG00000163681|+|chr3:g.57875790:T>G',, ENSG00000163681|+|chr3:g.57898311:C>T',, ENSG00000163681|+|chr3:g.57898311:C>T']	ENSG00000163681	1	HGNC:16643	61795.28	39572.098	651.72705	2851.5793	0	935.6025400000001
FVDHVFDEQVIDSLTVK	2	Pat_117_4.57176.57176.4	ENSG00000163902|RPN1, ENSG00000163902|-|chr3:g.128356698:G>A',, ENSG00000163902|-|chr3:g.128348979:A>T',, ENSG00000163902|-|chr3:g.128341218:C>T',, ENSG00000163902|-|chr3:g.128341218:C>T']	ENSG00000163902	1	HGNC:10381	432584.42000000004	167217.97999999998	2021.3577500000001	6192.741399999999	0	2056.2506000000003
IEIEAVAIQGPLTTASL	1	Pat_117_4.57720.57720.2	ENSG00000132541|RIDA, ENSG00000132541|-|chr8:g.99120963:C>T',, ENSG00000132541|-|chr8:g.99120963:C>T']	ENSG00000132541	1	HGNC:16897	8941.456	7535.4067	0	0	0	0
GADFLVTEVENGGSLGSK	33	Pat_117_4.50119.50119.2	ENSG00000067225|PKM, ENSG00000067225|-|chr15:g.72499530:CAAGG>C',, ENSG00000067225|-|chr15:g.72499530:CAAGG>C']	ENSG00000067225	1	HGNC:9021	5594808.263	2602272.2209999994	32414.51972	125164.10796	23106.83115	74588.816
EVQPDVVVVELCQYR	1	Pat_117_3.52021.52021.3	ENSG00000170638|TRABD, ENSG00000170638|+|chr22:g.50636597:A>G',, ENSG00000170638|+|chr22:g.50636597:A>G']	ENSG00000170638	1	HGNC:28805	38704.723	27154.78	0	2174.8894	668.2896	1267.1927
EQVANSAFVER	1	Pat_117_2.33118.33118.2	ENSG00000096384|HSP90AB1, ENSG00000096384|+|chr6:g.44219918:GAGA>G',, ENSG00000096384|+|chr6:g.44221300:G>A',, ENSG00000096384|+|chr6:g.44219265:T>C',, ENSG00000096384|+|chr6:g.44219265:T>C']	ENSG00000096384	1	HGNC:5258	128176.16	140463.9	6458.1269999999995	11058.364	15301.1455	17507.012
IDIIPNPQER	6	Pat_117_4.43287.43287.2	ENSG00000096384|HSP90AB1, ENSG00000096384|+|chr6:g.44219918:GAGA>G',, ENSG00000096384|+|chr6:g.44221300:G>A',, ENSG00000096384|+|chr6:g.44219265:T>C',, ENSG00000096384|+|chr6:g.44219265:T>C']	ENSG00000096384	1	HGNC:5258	6791881.029999999	3965702.71	57370.193499999994	406758.78099999996	142985.73739999998	354057.383
EAINVEQAFQTIAR	2	Pat_117_4.51002.51002.3	ENSG00000075785|RAB7A, ENSG00000075785|+|chr3:g.128532174:C>T',, ENSG00000075785|+|chr3:g.128532174:C>T']	ENSG00000075785	1	HGNC:9788	60276.555	32714.595	856.1528300000001	1842.6978	0	502.75497
AMTLQEAEAFVGAER	4	Pat_117_3.51861.51861.3	ENSG00000196576|PLXNB2, ENSG00000196576|-|chr22:g.50714162:C>G',, ENSG00000196576|-|chr22:g.50714162:C>G']	ENSG00000196576	1	HGNC:9104	404576.787	202510.588	5266.1601	11808.1264	2738.3843	10334.9536
YPGGDCSSDIWI	2	Pat_117_2.49045.49045.2	ENSG00000143416|SELENBP1	ENSG00000143416	1	HGNC:10719	141293.7	121665.90000000001	6148.831099999999	7666.8128	820.8858	8950.563
LAPITSDPTEATAVGAVEASFK	7	Pat_117_4.53588.53588.3	ENSG00000067225|PKM	ENSG00000067225	1	HGNC:9021	815015.6159999998	281341.21699999995	1432.78385	8358.4285	0	3222.2315500000004
TGDFQLHTNVNDGTEFGGSIYQK	1	Pat_117_4.43705.43705.3	ENSG00000165637|VDAC2, ENSG00000165637|+|chr10:g.76972002:C>T',, ENSG00000165637|+|chr10:g.76971990:A>G',, ENSG00000165637|+|chr10:g.76982065:G>A',, ENSG00000165637|+|chr10:g.76982065:G>A']	ENSG00000165637	1	HGNC:12672	161448.89	75986.78	0	1017.44244	0	0
INFDDNAEFR	3	Pat_117_3.41413.41413.2	ENSG00000172340|SUCLG2, ENSG00000172340|-|chr3:g.67548591:AT>A',, ENSG00000172340|-|chr3:g.67411103:C>T',, ENSG00000172340|-|chr3:g.67546245:T>C',, ENSG00000172340|-|chr3:g.67546245:T>C']	ENSG00000172340	1	HGNC:11450	890302.15	495259.236	7163.3640000000005	27067.411	8711.2083	19695.118049999997
LTVADALEPVQFEDGQK	4	Pat_117_4.53008.53008.3	ENSG00000108946|PRKAR1A, ENSG00000108946|+|chr17:g.66526525:C>G',, ENSG00000108946|+|chr17:g.66547249:G>A',, ENSG00000108946|+|chr17:g.66511706:A>G',, ENSG00000108946|+|chr17:g.66511706:A>G']	ENSG00000108946	1	HGNC:9388	257275.451	103854.421	1455.0829599999997	5109.7916000000005	532.808	2255.0259
VVEEAPSIFLDAETRR	3	Pat_117_3.50241.50241.3	ENSG00000175198|PCCA, ENSG00000175198|+|chr13:g.100992438:A>G',, ENSG00000175198|+|chr13:g.100992438:A>G']	ENSG00000175198	1	HGNC:8653	459215.83	424342.04	4533.99296	12234.2605	2973.1874	7633.7801
LISLTDENALSGNEELTVK	10	Pat_117_4.54009.54009.3	ENSG00000166598|HSP90B1	ENSG00000166598	1	HGNC:12028	1941485.6629999997	721922.2901000002	1655.1547	7693.75503	1315.07019	4689.5752600000005
GSSTANLIFEDCR	1	Pat_117_3.39736.39736.2	ENSG00000122971|ACADS, ENSG00000122971|+|chr12:g.121176221:G>C',, ENSG00000122971|+|chr12:g.121176221:G>C']	ENSG00000122971	1	HGNC:90	203866.05	232233.56	1412.5161	8929.38	1501.0773	3081.8694
VTQVDGNSPVR	2	Pat_117_3.28626.28626.2	ENSG00000095139|ARCN1, ENSG00000095139|+|chr11:g.118468601:C>T',, ENSG00000095139|+|chr11:g.118468601:C>T']	ENSG00000095139	1	HGNC:649	173773.58	113288.098	2672.0407699999996	7696.3688	8785.011460000002	20245.6292
DADPILISLR	4	Pat_117_2.52162.52162.2	ENSG00000172725|CORO1B, ENSG00000172725|-|chr11:g.67207622:C>T',, ENSG00000172725|-|chr11:g.67207622:C>T']	ENSG00000172725	1	HGNC:2253	582711.867	219998.876	5238.8555	14037.506669999999	3573.0777	17009.48157
DLDADREVTFLEASR	1	Pat_117_1.35870.35870.3	ENSG00000168118|RAB4A	ENSG00000168118	1	HGNC:9781	549222.06	369228.7	2985.6257	52848.152	0	12669.618
GLPQEVEEIVR	1	Pat_117_1.42819.42819.2	ENSG00000137501|SYTL2, ENSG00000137501|-|chr11:g.85435443:C>CA',, ENSG00000137501|-|chr11:g.85420401:G>A',, ENSG00000137501|-|chr11:g.85422208:G>A',, ENSG00000137501|-|chr11:g.85438963:C>G',, ENSG00000137501|-|chr11:g.85407319:C>T',, ENSG00000137501|-|chr11:g.85437976:T>G',, ENSG00000137501|-|chr11:g.85436319:A>C',, ENSG00000137501|-|chr11:g.85418483:C>T',, ENSG00000137501|-|chr11:g.85437514:A>C']	ENSG00000137501	1	HGNC:15585	168435.66	132597.45	2781.4692	7103.557	3159.0544	6288.313
HGGTIPIVPTAEFQDR	1	Pat_117_4.41531.41531.3	ENSG00000148672|GLUD1	ENSG00000148672	1	HGNC:4335	440919.34	189620.98	14921.741000000002	10843.912	5428.6759999999995	7917.166
AELNEFLTR	2	Pat_117_4.42392.42392.2	ENSG00000149273|RPS3, ENSG00000149273|+|chr11:g.75115231:G>A',, ENSG00000149273|+|chr11:g.75115231:G>A']	ENSG00000149273	1	HGNC:10420	1911315.56	1685051.44	6238.4663	26251.061999999998	6901.3174	24032.579
TVLDPVTGDLSDTR	3	Pat_117_2.43174.43174.2	ENSG00000189091|SF3B3, ENSG00000189091|+|chr16:g.70595563:A>G']	ENSG00000189091	1	HGNC:10770	462271.95999999996	248857.049	13996.6627	21695.773800000003	9230.461299999999	16941.295100000003
GAGTDEGCLIEILASR	2	Pat_117_3.53970.53970.3	ENSG00000196975|ANXA4, ENSG00000196975|+|chr2:g.70031677:A>G',, ENSG00000196975|+|chr2:g.70033584:C>T',, ENSG00000196975|+|chr2:g.70046423:A>T',, ENSG00000196975|+|chr2:g.70046423:A>T']	ENSG00000196975	1	HGNC:542	102089.059	148709.326	0	2068.87433	0	833.1003
GLPLEVSSEDHMDDGSPIR	1	Pat_117_1.36999.36999.3	ENSG00000178814|OPLAH, ENSG00000178814|-|chr8:g.145112935:C>T',, ENSG00000178814|-|chr8:g.145112983:C>T',, ENSG00000178814|-|chr8:g.145113241:T>G',, ENSG00000178814|-|chr8:g.145114844:C>T',, ENSG00000178814|-|chr8:g.145106688:C>T',, ENSG00000178814|-|chr8:g.145111611:G>A',, ENSG00000178814|-|chr8:g.145108290:G>A',, ENSG00000178814|-|chr8:g.145111350:G>A',, ENSG00000178814|-|chr8:g.145107999:G>A']	ENSG00000178814	1	HGNC:8149	109569.66	81664.68	3758.5440000000003	13631.735	3336.8752	7084.9130000000005
AAPEASGTPSSDAVSR	1	Pat_117_1.17074.17074.2	ENSG00000102879|CORO1A	ENSG00000102879	1	HGNC:2252	88564.04	119152.75	0	7345.1006	1426.1346	5855.4126
ECYCPPDFPSALYCDSR	2	Pat_117_4.44090.44090.3	ENSG00000188783|PRELP, ENSG00000188783|+|chr1:g.203453226:G>A',, ENSG00000188783|+|chr1:g.203452923:A>G',, ENSG00000188783|+|chr1:g.203452428:G>T']	ENSG00000188783	1	HGNC:9357	391204.132	132772.479	3482.0667	3595.8968999999997	828.35785	2797.1708
QVEPLDPPAGSAPGEHVFVK	3	Pat_117_4.44859.44859.3	ENSG00000134684|YARS, ENSG00000134684|-|chr1:g.33282833:G>A']	ENSG00000134684	1	HGNC:12840	670796.01	322819.07999999996	6255.7179	8853.270700000001	2718.7388	9064.1814
IANELLLTER	3	Pat_117_4.44781.44781.2	ENSG00000139132|FGD4, ENSG00000139132|+|chr12:g.32791623:T>G',, ENSG00000139132|+|chr12:g.32764161:C>T',, ENSG00000139132|+|chr12:g.32764161:C>T']	ENSG00000139132	1	HGNC:19125	1398152.77	843930.3099999999	11759.2447	21115.6773	10649.534	15013.4126
DLDAPDDVDFF	2	Pat_117_1.48480.48480.2	ENSG00000087087|SRRT, ENSG00000087087|+|chr7:g.100484977:C>T',, ENSG00000087087|+|chr7:g.100484977:C>T']	ENSG00000087087	1	HGNC:24101	168213.24	68235.812	6758.7816	33575.266	11254.5045	34047.174
IAHVELADAGQYR	1	Pat_117_3.36794.36794.2	ENSG00000142798|HSPG2, ENSG00000142798|-|chr1:g.22198768:C>T',, ENSG00000142798|-|chr1:g.22159871:A>G',, ENSG00000142798|-|chr1:g.22173967:G>A',, ENSG00000142798|-|chr1:g.22178616:A>G',, ENSG00000142798|-|chr1:g.22191402:G>C',, ENSG00000142798|-|chr1:g.22201203:G>C',, ENSG00000142798|-|chr1:g.22175254:G>C',, ENSG00000142798|-|chr1:g.22178110:C>T',, ENSG00000142798|-|chr1:g.22149941:G>C',, ENSG000…	ENSG00000142798	1	HGNC:5273	128554.8	77159.26	2542.424	5333.1494	818.0172	2956.703
VLISDSLDPCCR	3	Pat_117_4.42832.42832.2	ENSG00000092621|PHGDH, ENSG00000092621|+|chr1:g.120269694:T>C',, ENSG00000092621|+|chr1:g.120269694:T>C']	ENSG00000092621	1	HGNC:8923	1290702.7000000002	961420.4839999999	5838.0445	19836.2783	3327.0384000000004	5616.3422
LQDELGGQTVLHR	1	Pat_117_3.39204.39204.3	ENSG00000136059|VILL, ENSG00000136059|+|chr3:g.38047720:T>C',, ENSG00000136059|+|chr3:g.38048073:G>A',, ENSG00000136059|+|chr3:g.38040863:A>C',, ENSG00000136059|+|chr3:g.38037295:G>A',, ENSG00000136059|+|chr3:g.38047971:C>T',, ENSG00000136059|+|chr3:g.38047971:C>T']	ENSG00000136059	1	HGNC:30906	151362.27	100656.914	3683.8572	9882.764000000001	2910.1072	5974.068
GNFNYVEFTR	2	Pat_117_4.40548.40548.2	ENSG00000101335|MYL9	ENSG00000101335	1	HGNC:15754	597161.797	322688.647	3958.1018	10907.882370000001	4427.6533	6483.044
QDVYGPQPQVR	4	Pat_117_3.28780.28780.2	ENSG00000198561|CTNND1, ENSG00000198561|+|chr11:g.57569385:G>C',, ENSG00000198561|+|chr11:g.57569621:G>C',, ENSG00000198561|+|chr11:g.57574407:C>G',, ENSG00000198561|+|chr11:g.57573382:G>T',, ENSG00000198561|+|chr11:g.57573382:G>T']	ENSG00000198561	1	HGNC:2515	276805.909	177704.881	5347.9102	16525.66	6427.3806	9435.4129
YESSTASALVA	3	Pat_117_3.36988.36988.2	ENSG00000110700|RPS13	ENSG00000110700	1	HGNC:10386	860194.101	619685.4110000001	15136.9496	62123.685	7793.328100000001	28978.1189
ARPATDSFDDYPPR	1	Pat_117_2.33135.33135.3	ENSG00000063046|EIF4B	ENSG00000063046	1	HGNC:3285	72392.086	53105.797	2237.3123	5943.9546	2146.479	5472.0625
NAFACFDEEASGFIHEDHLR	1	Pat_117_3.60039.60039.4	ENSG00000101335|MYL9	ENSG00000101335	1	HGNC:15754	15440.327	9875.517	0	0	0	674.4634
VYCDMNTENGGWTVIQNR	1	Pat_117_4.40988.40988.3	ENSG00000171564|FGB, ENSG00000171564|+|chr4:g.155490726:T>G',, ENSG00000171564|+|chr4:g.155490415:A>C',, ENSG00000171564|+|chr4:g.155487734:G>T',, ENSG00000171564|+|chr4:g.155487704:A>G']	ENSG00000171564	1	HGNC:3662	223977.83	151749.97	1551.5497	4537.298	0	3599.5146
ISAEEALQHPYFSDFCPP	1	Pat_117_4.51933.51933.3	ENSG00000164885|CDK5	ENSG00000164885	1	HGNC:1774	102067.12	52462.574	0	2688.3171	0	1234.114
AVLDVFEEGTEASAATAVK	14	Pat_117_3.60169.60169.3	ENSG00000196136|SERPINA3, ENSG00000196136|+|chr14:g.95081328:G>A',, ENSG00000196136|+|chr14:g.95085616:T>C',, ENSG00000196136|+|chr14:g.95085616:T>C']	ENSG00000196136	1	HGNC:16	1670917.2220000003	914379.8905000001	8852.65173	33110.99932999999	6020.454669999999	31669.932540000005
LLQCDPSSAGQF	1	Pat_117_4.44158.44158.2	ENSG00000104490|NCALD	ENSG00000104490	1	HGNC:7655	146994.44	84183.14	3689.7993	7939.929	2701.0935	8508.253
LVESECLQANLVEMLFSED	1	Pat_117_4.58868.58868.3	ENSG00000129235|TXNDC17	ENSG00000129235	1	HGNC:28218	3808.2568	2511.552	0	0	0	0
AVTEQGHELSNEER	2	Pat_117_1.13986.13986.2	ENSG00000166913|YWHAB	ENSG00000166913	1	HGNC:12849	165805.723	228728.076	930.08655	7951.1055	2952.9745000000003	2174.14837
SLDNNYSTPNER	2	Pat_117_2.23017.23017.2	ENSG00000198561|CTNND1, ENSG00000198561|+|chr11:g.57569385:G>C',, ENSG00000198561|+|chr11:g.57569621:G>C',, ENSG00000198561|+|chr11:g.57574407:C>G',, ENSG00000198561|+|chr11:g.57573382:G>T',, ENSG00000198561|+|chr11:g.57573382:G>T']	ENSG00000198561	1	HGNC:2515	189477.43	133837.276	3415.9395999999997	9941.234499999999	3030.8259999999996	7968.1678
SIQEELQQLR	2	Pat_117_3.44531.44531.2	ENSG00000178209|PLEC, ENSG00000178209|-|chr8:g.145008183:C>T',, ENSG00000178209|-|chr8:g.144995759:G>A',, ENSG00000178209|-|chr8:g.145016667:C>T',, ENSG00000178209|-|chr8:g.144994888:G>A',, ENSG00000178209|-|chr8:g.144996236:C>G',, ENSG00000178209|-|chr8:g.145010020:G>A',, ENSG00000178209|-|chr8:g.144996968:C>T',, ENSG00000178209|-|chr8:g.144990901:C>T',, ENSG00000178209|-|chr8:g.145001648:C>T',,…	ENSG00000178209	1	HGNC:9069	467700.38	305468.62	3515.1216299999996	13753.886	591.3877	11596.236
HLSPDGQYVPR	7	Pat_117_3.30633.30633.2	ENSG00000106541|AGR2	ENSG00000106541	1	HGNC:328	916005.369	712289.476	11395.5535	24680.532170000002	11510.9365	13851.243439999998
GGPEETITQQGR	1	Pat_117_1.18451.18451.2	ENSG00000182795|C1orf116, ENSG00000182795|-|chr1:g.207196462:C>CT',, ENSG00000182795|-|chr1:g.207195691:C>A']	ENSG00000182795	1	HGNC:28667	207894.83	168468.25	6377.6577	43032.387	8625.319	29813.154
AGVVGPELHEQLLSAEK	2	Pat_117_4.44843.44843.4	ENSG00000178209|PLEC, ENSG00000178209|-|chr8:g.145008183:C>T',, ENSG00000178209|-|chr8:g.144995759:G>A',, ENSG00000178209|-|chr8:g.145016667:C>T',, ENSG00000178209|-|chr8:g.144994888:G>A',, ENSG00000178209|-|chr8:g.144996236:C>G',, ENSG00000178209|-|chr8:g.145010020:G>A',, ENSG00000178209|-|chr8:g.144996968:C>T',, ENSG00000178209|-|chr8:g.144990901:C>T',, ENSG00000178209|-|chr8:g.145001648:C>T',,…	ENSG00000178209	1	HGNC:9069	421347.12	173946.85499999998	6168.019	11220.9437	3122.65967	6077.9048
YLFEEDNLLR	2	Pat_117_3.50670.50670.2	ENSG00000132561|MATN2, ENSG00000132561|+|chr8:g.99047895:GAC>G',, ENSG00000132561|+|chr8:g.98943661:G>A',, ENSG00000132561|+|chr8:g.98943598:C>T',, ENSG00000132561|+|chr8:g.99019792:G>C',, ENSG00000132561|+|chr8:g.99045891:T>C',, ENSG00000132561|+|chr8:g.99045891:T>C']	ENSG00000132561	1	HGNC:6908	313349.39	191959.46399999998	738.5439	7962.5987000000005	2249.4235	6608.6116999999995
AIETTDIISR	1	Pat_117_3.38429.38429.2	ENSG00000247077|PGAM5, ENSG00000247077|+|chr12:g.133297289:T>C',, ENSG00000247077|+|chr12:g.133287611:G>A',, ENSG00000247077|+|chr12:g.133287611:G>A']	ENSG00000247077	1	HGNC:28763	1003930.8	625363.44	14163.891000000001	43991.797	14198.283000000001	38793.793
DFTPVCTTELGR	5	Pat_117_3.40965.40965.2	ENSG00000117592|PRDX6	ENSG00000117592	1	HGNC:16753	1293293.9300000002	916421.4700000001	17921.8665	47339.022	8351.4768	20626.811999999998
AQALAIETEAELQR	2	Pat_117_2.44168.44168.3	ENSG00000013364|MVP, ENSG00000013364|+|chr16:g.29847067:C>T',, ENSG00000013364|+|chr16:g.29842218:C>T',, ENSG00000013364|+|chr16:g.29842218:C>T']	ENSG00000013364	1	HGNC:7531	188387.244	116283.906	3786.6145	4067.7876	3168.5605	4144.6396
EAGAGGLAIAVEGPSK	3	Pat_117_4.42990.42990.2	ENSG00000196924|FLNA, ENSG00000196924|-|chrX:g.153581155:C>T',, ENSG00000196924|-|chrX:g.153590917:G>C',, ENSG00000196924|-|chrX:g.153590917:G>C']	ENSG00000196924	1	HGNC:3754	940280.94	479511.97	18939.3758	19936.9805	8194.4074	16279.112
ASAETVDPASLWEY	1	Pat_117_3.52370.52370.2	ENSG00000075618|FSCN1, ENSG00000075618|+|chr7:g.5633113:G>T',, ENSG00000075618|+|chr7:g.5632934:G>A',, ENSG00000075618|+|chr7:g.5632934:G>A']	ENSG00000075618	1	HGNC:11148	44339.844000000005	32835.68	1300.714	5537.057	748.6648	3157.4348
SQECYFDPELYR	2	Pat_117_3.40966.40966.2	ENSG00000135862|LAMC1, ENSG00000135862|+|chr1:g.183096406:A>T',, ENSG00000135862|+|chr1:g.183085755:A>G',, ENSG00000135862|+|chr1:g.183094547:T>C',, ENSG00000135862|+|chr1:g.183091354:T>C',, ENSG00000135862|+|chr1:g.183095259:G>T',, ENSG00000135862|+|chr1:g.183091317:G>C',, ENSG00000135862|+|chr1:g.183097819:G>C',, ENSG00000135862|+|chr1:g.183101582:A>G',, ENSG00000135862|+|chr1:g.183091306:C>T',…	ENSG00000135862	1	HGNC:6492	442755.28	297804.104	17481.993000000002	110735.135	13325.8666	50931.649
AASSAAQGAFQGN	2	Pat_117_3.26185.26185.2	ENSG00000140497|SCAMP2, ENSG00000140497|-|chr15:g.75137864:C>A']	ENSG00000140497	1	HGNC:10564	79807.61	51539.605	1962.4436	4006.867	805.53674	3085.9404
GNDISSGTVLSDYVGSGPPK	2	Pat_117_4.44873.44873.4	ENSG00000089220|PEBP1, ENSG00000089220|+|chr12:g.118577356:G>A',, ENSG00000089220|+|chr12:g.118582592:A>C']	ENSG00000089220	1	HGNC:8630	420141.67000000004	285531.65	5359.239	9141.854	944.826	6560.8831
RLDEYTQEEIDAFPR	1	Pat_117_2.42276.42276.3	ENSG00000172172|MRPL13, ENSG00000172172|-|chr8:g.121426338:T>A',, ENSG00000172172|-|chr8:g.121426338:T>A']	ENSG00000172172	1	HGNC:14278	112454.27	66818.73	3925.0240000000003	10198.983	3655.8064	8261.974
CELCDDGYFGDPLGR	3	Pat_117_2.44236.44236.2	ENSG00000135862|LAMC1, ENSG00000135862|+|chr1:g.183096406:A>T',, ENSG00000135862|+|chr1:g.183085755:A>G',, ENSG00000135862|+|chr1:g.183094547:T>C',, ENSG00000135862|+|chr1:g.183091354:T>C',, ENSG00000135862|+|chr1:g.183095259:G>T',, ENSG00000135862|+|chr1:g.183091317:G>C',, ENSG00000135862|+|chr1:g.183097819:G>C',, ENSG00000135862|+|chr1:g.183101582:A>G',, ENSG00000135862|+|chr1:g.183091306:C>T',…	ENSG00000135862	1	HGNC:6492	156469.61	100483.294	2309.5422	14932.785	2130.57395	10648.3307
TVEIVHIDIADR	2	Pat_117_2.44277.44277.3	ENSG00000180957|PITPNB, ENSG00000180957|-|chr22:g.28310334:G>A',, ENSG00000180957|-|chr22:g.28310334:G>A']	ENSG00000180957	1	HGNC:9002	72655.232	43863.399999999994	2542.5488	8884.698499999999	2683.5405	6401.0295
VDLFYLHMPDHSTPVEETLR	3	Pat_117_4.52652.52652.4	ENSG00000162482|AKR7A3	ENSG00000162482	1	HGNC:390	185001.51399999997	84066.02100000001	2886.7848	6088.940070000001	582.74115	2802.24925
ATDLGGTSQAGTSQR	3	Pat_117_2.17588.17588.2	ENSG00000105939|ZC3HAV1, ENSG00000105939|-|chr7:g.138761034:G>C',, ENSG00000105939|-|chr7:g.138764060:G>A',, ENSG00000105939|-|chr7:g.138764233:C>T',, ENSG00000105939|-|chr7:g.138764803:C>T',, ENSG00000105939|-|chr7:g.138732497:G>A',, ENSG00000105939|-|chr7:g.138768666:T>C',, ENSG00000105939|-|chr7:g.138764780:G>A',, ENSG00000105939|-|chr7:g.138764780:G>A']	ENSG00000105939	1	HGNC:23721	262855.93299999996	165246.676	6107.1332999999995	29532.266	10758.3674	26083.095899999997
ATQQQHDFTLTQTADGR	1	Pat_117_3.30752.30752.3	ENSG00000253729|PRKDC, ENSG00000253729|-|chr8:g.48701554:G>GT',, ENSG00000253729|-|chr8:g.48825106:A>C',, ENSG00000253729|-|chr8:g.48752677:G>A',, ENSG00000253729|-|chr8:g.48707040:T>C',, ENSG00000253729|-|chr8:g.48736430:G>A',, ENSG00000253729|-|chr8:g.48691338:C>T',, ENSG00000253729|-|chr8:g.48690339:T>C',, ENSG00000253729|-|chr8:g.48769803:C>T',, ENSG00000253729|-|chr8:g.48706987:C>A',, ENSG00…	ENSG00000253729	1	HGNC:9413	22531.105	19526.553	0	757.2154	0	0
IIVVMDAYGSELVER	1	Pat_117_4.56857.56857.3	ENSG00000151726|ACSL1, ENSG00000151726|-|chr4:g.185689472:G>A',, ENSG00000151726|-|chr4:g.185697754:C>T',, ENSG00000151726|-|chr4:g.185697754:C>T']	ENSG00000151726	1	HGNC:3569	44598.5	25227.482000000004	0	0	0	961.8200699999999
QVENAGAIGPSR	1	Pat_117_3.24608.24608.2	ENSG00000184640|SEPT9, ENSG00000184640|+|chr17:g.75369584:C>G',, ENSG00000184640|+|chr17:g.75398498:C>T',, ENSG00000184640|+|chr17:g.75398498:C>T']	ENSG00000184640	1	HGNC:7323	118102.91	75610.16	1240.0708	4439.6455	821.26117	3172.9155
ILACDDLDEAAR	1	Pat_117_1.32947.32947.2	ENSG00000136143|SUCLA2	ENSG00000136143	1	HGNC:11448	60198.055	51020.184	0	2325.5427	0	2416.1309
SSIDIENGFISESQYTYALK	1	Pat_117_4.51324.51324.3	ENSG00000000971|CFH, ENSG00000000971|+|chr1:g.196696026:T>A',, ENSG00000000971|+|chr1:g.196648872:G>A',, ENSG00000000971|+|chr1:g.196695667:A>C',, ENSG00000000971|+|chr1:g.196715067:T>G',, ENSG00000000971|+|chr1:g.196648816:A>C',, ENSG00000000971|+|chr1:g.196684881:G>C',, ENSG00000000971|+|chr1:g.196659237:C>T',, ENSG00000000971|+|chr1:g.196709774:G>T',, ENSG00000000971|+|chr1:g.196706773:C>T',, …	ENSG00000000971	1	HGNC:4883	76816.62	34018.64	780.6708	955.48224	0	0
TPLPPELADVQA	4	Pat_117_3.52626.52626.2	ENSG00000120963|ZNF706	ENSG00000120963	1	HGNC:24992	234043.07	141030.57	11685.9557	32150.7314	4609.093440000001	22625.1168
QVEVELLSR	1	Pat_117_3.42489.42489.2	ENSG00000143418|CERS2, ENSG00000143418|-|chr1:g.150940613:C>T',, ENSG00000143418|-|chr1:g.150939281:C>T',, ENSG00000143418|-|chr1:g.150940985:G>T',, ENSG00000143418|-|chr1:g.150940987:A>C',, ENSG00000143418|-|chr1:g.150940987:A>C']	ENSG00000143418	1	HGNC:14076	776595.06	531870.25	8661.981	50452.43	55561.03	167004.12
GPDGLTAFEATDNQAIK	13	Pat_117_4.44871.44871.3	ENSG00000105887|MTPN	ENSG00000105887	1	HGNC:15667	6188053.429	2578236.5420000004	17654.795	90429.11007	16510.274200000003	44934.06269
DCGGVLVELEQA	3	Pat_117_1.42437.42437.2	ENSG00000124370|MCEE, ENSG00000124370|-|chr2:g.71351403:C>A']	ENSG00000124370	1	HGNC:16732	478997.74399999995	286518.62799999997	10432.6856	63603.199400000005	13317.097	31303.430999999997
DMAGAQAAAVALNEEFLR	1	Pat_117_3.51195.51195.3	ENSG00000046604|DSG2, ENSG00000046604|+|chr18:g.29118899:G>A',, ENSG00000046604|+|chr18:g.29104714:A>G']	ENSG00000046604	1	HGNC:3049	53016.918	37618.05	1297.3196	2629.1504	675.8275	1067.4275
IEVLEEELR	3	Pat_117_2.50165.50165.2	ENSG00000096696|DSP, ENSG00000096696|+|chr6:g.7581510:TA>T',, ENSG00000096696|+|chr6:g.7578715:C>T',, ENSG00000096696|+|chr6:g.7580958:A>G',, ENSG00000096696|+|chr6:g.7581636:G>A',, ENSG00000096696|+|chr6:g.7580990:G>A',, ENSG00000096696|+|chr6:g.7585977:G>A',, ENSG00000096696|+|chr6:g.7585981:C>T',, ENSG00000096696|+|chr6:g.7580078:A>G']	ENSG00000096696	1	HGNC:3052	359861.228	221981.388	27757.135599999998	232298.716	12925.8389	52959.2868
DGSCGVAYVVQEPGDYEVSVK	2	Pat_117_1.38595.38595.3	ENSG00000196924|FLNA, ENSG00000196924|-|chrX:g.153581155:C>T',, ENSG00000196924|-|chrX:g.153590917:G>C',, ENSG00000196924|-|chrX:g.153590917:G>C']	ENSG00000196924	1	HGNC:3754	289694.54000000004	103457.04	9373.3433	32110.329999999998	2911.2379	17515.5925
LSEQELQFR	1	Pat_117_3.40255.40255.2	ENSG00000132305|IMMT, ENSG00000132305|-|chr2:g.86378436:G>A',, ENSG00000132305|-|chr2:g.86374875:G>A',, ENSG00000132305|-|chr2:g.86400824:G>A',, ENSG00000132305|-|chr2:g.86408458:C>T',, ENSG00000132305|-|chr2:g.86408458:C>T']	ENSG00000132305	1	HGNC:6047	1252591.6	1217298.4	5311.244000000001	22810.132999999998	5194.981	13891.806
SEIDLLTIR	3	Pat_117_2.51202.51202.2	ENSG00000109511|ANXA10, ENSG00000109511|+|chr4:g.169100382:C>T',, ENSG00000109511|+|chr4:g.169085420:G>A',, ENSG00000109511|+|chr4:g.169083694:A>C']	ENSG00000109511	1	HGNC:534	336982.77	197341.63	5157.3294000000005	11322.4338	1624.53195	8590.6966
ELQEGTYVMVAGPSFETVAECR	2	Pat_117_3.51547.51547.3	ENSG00000198805|PNP, ENSG00000198805|+|chr14:g.20940540:A>G']	ENSG00000198805	1	HGNC:7892	60645.302	42423.009	555.66254	866.72705	698.2671	822.1574
VEGTPSDPNPNDPR	1	Pat_117_1.20102.20102.2	ENSG00000144591|GMPPA	ENSG00000144591	1	HGNC:22923	129265.055	97438.04	0	3913.4456	802.0569	2538.8066
AEQDITTLEQSISR	1	Pat_117_1.39987.39987.3	ENSG00000093167|LRRFIP2, ENSG00000093167|-|chr3:g.37107312:TCTC>T',, ENSG00000093167|-|chr3:g.37144441:C>T',, ENSG00000093167|-|chr3:g.37136342:G>A',, ENSG00000093167|-|chr3:g.37136342:G>A']	ENSG00000093167	1	HGNC:6703	68875.8	41091.094	0	3658.7214	1482.7803	3147.4924
LEAAETLEECALR	2	Pat_117_1.41345.41345.3	ENSG00000137171|KLC4, ENSG00000137171|+|chr6:g.43039887:C>G',, ENSG00000137171|+|chr6:g.43039887:C>G']	ENSG00000137171	1	HGNC:21624	401547.876	190110.04299999998	2198.87135	5172.3907	1373.5509	6401.1257000000005
ALQSGQCAGAALDVFTEEPPRDR	2	Pat_117_4.44369.44369.3	ENSG00000092621|PHGDH, ENSG00000092621|+|chr1:g.120269694:T>C',, ENSG00000092621|+|chr1:g.120269694:T>C']	ENSG00000092621	1	HGNC:8923	102961.35699999999	64499.157999999996	508.48852999999997	1494.76197	0	689.8005
AVTLECVSAGEPR	3	Pat_117_3.37830.37830.2	ENSG00000142798|HSPG2, ENSG00000142798|-|chr1:g.22198768:C>T',, ENSG00000142798|-|chr1:g.22159871:A>G',, ENSG00000142798|-|chr1:g.22173967:G>A',, ENSG00000142798|-|chr1:g.22178616:A>G',, ENSG00000142798|-|chr1:g.22191402:G>C',, ENSG00000142798|-|chr1:g.22201203:G>C',, ENSG00000142798|-|chr1:g.22175254:G>C',, ENSG00000142798|-|chr1:g.22178110:C>T',, ENSG00000142798|-|chr1:g.22149941:G>C',, ENSG000…	ENSG00000142798	1	HGNC:5273	1859234.81	1453186.71	51817.35399999999	82446.044	12070.8238	39303.763000000006
VGVKPVGSDPDFQPELSGAGSR	1	Pat_117_4.42957.42957.3	ENSG00000091164|TXNL1	ENSG00000091164	1	HGNC:12436	137353.11	76386.35	739.2008	3553.738	0	1302.9241
GSDQAIITLR	1	Pat_117_3.37686.37686.2	ENSG00000172270|BSG, ENSG00000172270|+|chr19:g.580410:T>C',, ENSG00000172270|+|chr19:g.580410:T>C']	ENSG00000172270	1	HGNC:1116	883177.8	559220.44	10092.037	21212.71	3820.5283	10103.343
LPEVEVPQHL	3	Pat_117_3.50661.50661.2	ENSG00000104805|NUCB1	ENSG00000104805	1	HGNC:8043	197448.283	131492.34900000002	2878.15076	7560.9881000000005	2962.3864000000003	8077.4925
QLNPINLTER	1	Pat_117_4.40046.40046.2	ENSG00000137996|RTCA	ENSG00000137996	1	HGNC:17981	333905.88	214302.78	3857.7805	8901.853000000001	4106.1006	6732.05
ATNESEDEIPQLVPIGK	1	Pat_117_3.52725.52725.3	ENSG00000171490|RSL1D1, ENSG00000171490|-|chr16:g.11945303:C>T',, ENSG00000171490|-|chr16:g.11945303:C>T']	ENSG00000171490	1	HGNC:24534	89078.33	45363.918	1021.41986	16441.115	3035.9033	7532.9834
FADLSEAANR	2	Pat_117_3.37155.37155.2	ENSG00000026025|VIM, ENSG00000026025|+|chr10:g.17271887:G>A',, ENSG00000026025|+|chr10:g.17271555:G>A',, ENSG00000026025|+|chr10:g.17277329:G>T',, ENSG00000026025|+|chr10:g.17277329:G>T']	ENSG00000026025	1	HGNC:12692	439924.92000000004	391845.6	4742.489	22754.878	15672.747200000002	28764.889000000003
ATDPSQVPDVISSIR	1	Pat_117_4.44842.44842.3	ENSG00000136111|TBC1D4, ENSG00000136111|-|chr13:g.75861001:A>G',, ENSG00000136111|-|chr13:g.75866284:G>A',, ENSG00000136111|-|chr13:g.75900510:G>A',, ENSG00000136111|-|chr13:g.75930285:G>C',, ENSG00000136111|-|chr13:g.75861116:G>C',, ENSG00000136111|-|chr13:g.75936608:C>T',, ENSG00000136111|-|chr13:g.75936575:C>T',, ENSG00000136111|-|chr13:g.75936575:C>T']	ENSG00000136111	1	HGNC:19165	185881.6	77575.82	9668.61	15885.688999999998	3823.8267	5310.061
LVIIEGDLERTEER	3	Pat_117_2.47764.47764.3	ENSG00000143549|TPM3, ENSG00000143549|-|chr1:g.154145393:A>G',, ENSG00000143549|-|chr1:g.154145393:A>G']	ENSG00000143549	1	HGNC:12012	131548.76	86982.554	2045.9902	5031.8155	1317.5520000000001	4392.4025599999995
SELHIENLNMEADPGQYR	1	Pat_117_2.40773.40773.3	ENSG00000172270|BSG, ENSG00000172270|+|chr19:g.580410:T>C',, ENSG00000172270|+|chr19:g.580410:T>C']	ENSG00000172270	1	HGNC:1116	90537.98	64980.68	1849.0021	5752.883000000001	1100.991	3604.45
IEYDDFVECLLR	7	Pat_117_4.56764.56764.2	ENSG00000168653|NDUFS5	ENSG00000168653	1	HGNC:7712	3115367.5209999997	1960093.456	1406.0228299999999	13034.9111	2155.4704	7690.953799999999
LVDADGPLAR	1	Pat_117_3.39828.39828.2	ENSG00000137845|ADAM10	ENSG00000137845	1	HGNC:188	397999.03	279228.38	7499.315	10102.206	4805.72	8123.8267
FDDPLLGPR	1	Pat_117_4.44217.44217.2	ENSG00000133706|LARS, ENSG00000133706|-|chr5:g.145499996:C>T',, ENSG00000133706|-|chr5:g.145508636:T>C',, ENSG00000133706|-|chr5:g.145538989:T>A',, ENSG00000133706|-|chr5:g.145543994:C>T',, ENSG00000133706|-|chr5:g.145543974:C>T',, ENSG00000133706|-|chr5:g.145543976:A>T',, ENSG00000133706|-|chr5:g.145502120:C>T',, ENSG00000133706|-|chr5:g.145503640:C>T',, ENSG00000133706|-|chr5:g.145503640:C>T']	ENSG00000133706	1	HGNC:6512	560659.4	381980.06	10074.33	14320.061000000002	2977.8828	29159.498
SELPLDPLPVPTEEGNPLLK	1	Pat_117_4.57590.57590.3	ENSG00000105281|SLC1A5, ENSG00000105281|-|chr19:g.47290876:G>C']	ENSG00000105281	1	HGNC:10943	27791.97	10482.8125	0	869.7113	0	2316.2065
GSELEITLTR	1	Pat_117_3.41216.41216.2	ENSG00000196305|IARS, ENSG00000196305|-|chr9:g.95040557:C>T',, ENSG00000196305|-|chr9:g.95033937:C>T',, ENSG00000196305|-|chr9:g.95012544:C>G',, ENSG00000196305|-|chr9:g.95012544:C>G']	ENSG00000196305	1	HGNC:5330	372901.44	410889.25	3082.742	6528.8516	1509.5116	5596.0740000000005
DSSGQHVDVSPTSQR	2	Pat_117_1.11539.11539.3	ENSG00000100412|ACO2, ENSG00000100412|+|chr22:g.41914559:G>A',, ENSG00000100412|+|chr22:g.41924576:G>A',, ENSG00000100412|+|chr22:g.41924576:G>A']	ENSG00000100412	1	HGNC:118	319105.35	264342.78	1095.2936	8948.9786	1227.815	6161.746
TVEAEAAHGTVTR	5	Pat_117_2.17803.17803.3	ENSG00000138413|IDH1	ENSG00000138413	1	HGNC:5382	1598145.79	1031634.8200000001	5239.874100000001	66803.0434	20985.2414	64399.25520000001
ADVDAATLAR	1	Pat_117_2.34610.34610.2	ENSG00000175084|DES, ENSG00000175084|+|chr2:g.220290391:G>C',, ENSG00000175084|+|chr2:g.220283497:C>T',, ENSG00000175084|+|chr2:g.220284847:A>T',, ENSG00000175084|+|chr2:g.220283360:C>T']	ENSG00000175084	1	HGNC:2770	327560.62	265707.16	23872.51	57782.594000000005	2665.3801	7401.4424
TTVYVVEDQR	3	Pat_117_2.33090.33090.2	ENSG00000120306|CYSTM1	ENSG00000120306	1	HGNC:30239	241889.31	181969.575	6514.91003	23233.9656	4719.63576	9356.5099
GLVVDMDGFEEER	1	Pat_117_1.39781.39781.2	ENSG00000090861|AARS, ENSG00000090861|-|chr16:g.70292927:T>C',, ENSG00000090861|-|chr16:g.70287193:G>A']	ENSG00000090861	1	HGNC:20	178267.9	176033.98	1137.1345	4921.8774	1666.7322	4622.3525
EAIVTSEELGQDLEHVEVLQK	1	Pat_117_2.60323.60323.4	ENSG00000197694|SPTAN1, ENSG00000197694|+|chr9:g.131388718:A>C',, ENSG00000197694|+|chr9:g.131388814:C>T',, ENSG00000197694|+|chr9:g.131379968:G>A',, ENSG00000197694|+|chr9:g.131388752:A>G',, ENSG00000197694|+|chr9:g.131346711:G>A',, ENSG00000197694|+|chr9:g.131344110:C>T',, ENSG00000197694|+|chr9:g.131341955:G>C',, ENSG00000197694|+|chr9:g.131341955:G>C']	ENSG00000197694	1	HGNC:11273	55964.33	25634.752	645.4223	964.16516	511.90012	593.23035
FVVDLSDQVAPTDIEEGMR	1	Pat_117_3.57504.57504.3	ENSG00000161057|PSMC2, ENSG00000161057|+|chr7:g.103006563:C>CA',, ENSG00000161057|+|chr7:g.103008442:A>C',, ENSG00000161057|+|chr7:g.103008442:A>C']	ENSG00000161057	1	HGNC:9548	22739.73	17557.867	0	1080.0298	0	593.8293
SGDRGETGPAGPAGPVGPVGAR	13	Pat_117_3.31677.31677.3	ENSG00000108821|COL1A1	ENSG00000108821	1	HGNC:2197	6038491.861999999	4673061.212	35918.6237	229547.70639999997	6926.31766	37515.30584
VAPGYYTLTADQDAR	1	Pat_117_3.39173.39173.3	ENSG00000132470|ITGB4, ENSG00000132470|+|chr17:g.73725378:C>T',, ENSG00000132470|+|chr17:g.73723280:C>T',, ENSG00000132470|+|chr17:g.73738803:G>A',, ENSG00000132470|+|chr17:g.73732433:A>G',, ENSG00000132470|+|chr17:g.73732433:A>G']	ENSG00000132470	1	HGNC:6158	217797.75	131747.98	4928.2363	9950.564	4719.6304	9175.379
QAIPLDENEGIYVQDVK	2	Pat_117_1.41391.41391.3	ENSG00000013364|MVP, ENSG00000013364|+|chr16:g.29847067:C>T',, ENSG00000013364|+|chr16:g.29842218:C>T',, ENSG00000013364|+|chr16:g.29842218:C>T']	ENSG00000013364	1	HGNC:7531	327468.72	96233.822	2715.563	11666.131	2643.9449999999997	8991.6221
VAPAQPSEEGPGR	2	Pat_117_1.18864.18864.2	ENSG00000063046|EIF4B	ENSG00000063046	1	HGNC:3285	103476.878	76207.36300000001	2150.8972	5969.2119	2437.8533	6205.0802
IEENILSSELLR	1	Pat_117_3.54035.54035.2	ENSG00000134757|DSG3, ENSG00000134757|+|chr18:g.29049247:C>T',, ENSG00000134757|+|chr18:g.29046499:C>T',, ENSG00000134757|+|chr18:g.29055831:G>C',, ENSG00000134757|+|chr18:g.29056170:C>T',, ENSG00000134757|+|chr18:g.29052728:G>T']	ENSG00000134757	1	HGNC:3050	90022.05	140460.6	9583.322	85324.75	2757.2283	7721.741999999999
SVPTSTVFYPSDGVATEK	3	Pat_117_4.43577.43577.3	ENSG00000163931|TKT, ENSG00000163931|-|chr3:g.53275162:C>T',, ENSG00000163931|-|chr3:g.53262087:C>T',, ENSG00000163931|-|chr3:g.53259824:A>C',, ENSG00000163931|-|chr3:g.53259824:A>C']	ENSG00000163931	1	HGNC:11834	1102639.69	562242.9	22254.6526	34327.256400000006	13769.4864	23219.762000000002
AVIFEDCAVPVANR	2	Pat_117_4.44162.44162.3	ENSG00000151498|ACAD8, ENSG00000151498|+|chr11:g.134132696:C>T']	ENSG00000151498	1	HGNC:87	427453.42000000004	321619.93	7662.868	10536.5533	1914.7579	5886.9292000000005
VSEEIFFGR	1	Pat_117_4.44003.44003.2	ENSG00000141385|AFG3L2, ENSG00000141385|-|chr18:g.12329692:A>G']	ENSG00000141385	1	HGNC:315	614224.4	452890.06	15107.271	6555.674	4237.965999999999	7029.526999999999
AGLENTVAETECR	13	Pat_117_1.28317.28317.2	ENSG00000171401|KRT13, ENSG00000171401|-|chr17:g.39659673:G>A',, ENSG00000171401|-|chr17:g.39657533:C>T']	ENSG00000171401	1	HGNC:6415	1070327.1385	386969.15040000004	981097.5373	2339997.452	211016.97689999998	168328.7014
SQVFSTAADGQTQVEIK	3	Pat_117_4.41237.41237.3	ENSG00000113013|HSPA9, ENSG00000113013|-|chr5:g.137897475:C>T']	ENSG00000113013	1	HGNC:5244	6145138.2	2877370.4	24662.789	62962.425	9892.978299999999	38458.9269
ASNLENSTYDLYTIPK	1	Pat_117_4.45425.45425.3	ENSG00000122218|COPA, ENSG00000122218|-|chr1:g.160263234:G>A',, ENSG00000122218|-|chr1:g.160268978:C>T',, ENSG00000122218|-|chr1:g.160264372:C>T',, ENSG00000122218|-|chr1:g.160267363:C>T',, ENSG00000122218|-|chr1:g.160264324:C>T',, ENSG00000122218|-|chr1:g.160264324:C>T']	ENSG00000122218	1	HGNC:2230	371529.47	147058.8	6079.929	6924.965999999999	1793.2407	7204.173000000001
VDIEAPDVSLEGPEGK	6	Pat_117_1.43405.43405.3	ENSG00000124942|AHNAK, ENSG00000124942|-|chr11:g.62295776:T>G',, ENSG00000124942|-|chr11:g.62290365:T>C',, ENSG00000124942|-|chr11:g.62295549:C>T',, ENSG00000124942|-|chr11:g.62296271:G>A',, ENSG00000124942|-|chr11:g.62287549:C>T',, ENSG00000124942|-|chr11:g.62300583:C>T',, ENSG00000124942|-|chr11:g.62294188:T>G',, ENSG00000124942|-|chr11:g.62299055:T>C',, ENSG00000124942|-|chr11:g.62285441:A>G',…	ENSG00000124942	1	HGNC:347	1596619.94	479408.32800000004	25463.533000000003	117320.356	18924.0391	98348.57070000001
ESSSHHPGIAEFPSR	4	Pat_117_2.25666.25666.4	ENSG00000171560|FGA, ENSG00000171560|-|chr4:g.155507283:A>T',, ENSG00000171560|-|chr4:g.155507590:T>C',, ENSG00000171560|-|chr4:g.155507476:T>G',, ENSG00000171560|-|chr4:g.155507472:G>T',, ENSG00000171560|-|chr4:g.155507320:T>C',, ENSG00000171560|-|chr4:g.155507403:A>G',, ENSG00000171560|-|chr4:g.155505771:C>A',, ENSG00000171560|-|chr4:g.155507547:C>T',, ENSG00000171560|-|chr4:g.155510047:G>C',, …	ENSG00000171560	1	HGNC:3661	755448.6400000001	309051.271	9657.634	20618.0978	10362.5843	21712.7996
IEGEMQVPDVDIR	2	Pat_117_2.46138.46138.2	ENSG00000124942|AHNAK, ENSG00000124942|-|chr11:g.62295776:T>G',, ENSG00000124942|-|chr11:g.62290365:T>C',, ENSG00000124942|-|chr11:g.62295549:C>T',, ENSG00000124942|-|chr11:g.62296271:G>A',, ENSG00000124942|-|chr11:g.62287549:C>T',, ENSG00000124942|-|chr11:g.62300583:C>T',, ENSG00000124942|-|chr11:g.62294188:T>G',, ENSG00000124942|-|chr11:g.62299055:T>C',, ENSG00000124942|-|chr11:g.62285441:A>G',…	ENSG00000124942	1	HGNC:347	221199.316	187600.59000000003	1236.4746	8533.521	663.19867	7458.0484
GGPTPQEAIQR	2	Pat_117_3.26248.26248.2	ENSG00000101421|CHMP4B, ENSG00000101421|+|chr20:g.32436350:G>A']	ENSG00000101421	1	HGNC:16171	270905.8	213726.95	6022.3305	16297.0343	2217.97494	7201.203100000001
DVLSVAFSSDNR	1	Pat_117_4.43424.43424.3	ENSG00000204628|RACK1, ENSG00000204628|-|chr5:g.180669584:G>T']	ENSG00000204628	1	HGNC:4399	160037.25	90905.92	2863.2175	7225.213000000001	2716.2740000000003	6158.521
VDCTQHYELCSGNQVR	3	Pat_117_2.31221.31221.3	ENSG00000239264|TXNDC5, ENSG00000239264|-|chr6:g.7886198:G>A',, ENSG00000239264|-|chr6:g.7883409:A>T',, ENSG00000239264|-|chr6:g.7883409:A>T']	ENSG00000239264	1	HGNC:21073	112659.095	82890.41600000001	1311.25769	8279.8946	778.52423	4474.2883999999995
AASGFNAMEDAQTLR	2	Pat_117_3.40180.40180.3	ENSG00000196975|ANXA4, ENSG00000196975|+|chr2:g.70031677:A>G',, ENSG00000196975|+|chr2:g.70033584:C>T',, ENSG00000196975|+|chr2:g.70046423:A>T',, ENSG00000196975|+|chr2:g.70046423:A>T']	ENSG00000196975	1	HGNC:542	267237.95999999996	216121.32	4050.89457	15982.544999999998	6161.0703	9753.950700000001
GAGTGGLGLAVEGPSEAK	4	Pat_117_4.41433.41433.3	ENSG00000196924|FLNA, ENSG00000196924|-|chrX:g.153581155:C>T',, ENSG00000196924|-|chrX:g.153590917:G>C',, ENSG00000196924|-|chrX:g.153590917:G>C']	ENSG00000196924	1	HGNC:3754	1578336.865	609252.069	18209.57543	122135.1348	7859.0419	28869.806399999998
EAFQLFDR	5	Pat_117_4.43753.43753.2	ENSG00000092841|MYL6	ENSG00000092841	1	HGNC:7587	7401059.68	6273075.495999999	28582.2041	57289.790499999996	2975.8203	22087.6945
SAGQGEVLVYVEDPAGHQEEAK	2	Pat_117_2.41669.41669.3	ENSG00000196924|FLNA, ENSG00000196924|-|chrX:g.153581155:C>T',, ENSG00000196924|-|chrX:g.153590917:G>C',, ENSG00000196924|-|chrX:g.153590917:G>C']	ENSG00000196924	1	HGNC:3754	155661.86800000002	47587.9084	1748.0408	15013.5021	1601.8214	6280.6261
IMNVIGEPIDER	14	Pat_117_2.48260.48260.2	ENSG00000110955|ATP5F1B, ENSG00000110955|-|chr12:g.57037657:C>A',, ENSG00000110955|-|chr12:g.57037657:C>A']	ENSG00000110955	1	HGNC:830	2184920.974	1718143.1667000002	49289.5145	123901.39470000002	21401.0468	57849.25296
ISETSLPPDMYECLR	5	Pat_117_4.45520.45520.2	ENSG00000139329|LUM, ENSG00000139329|-|chr12:g.91502175:A>T',, ENSG00000139329|-|chr12:g.91502123:A>C']	ENSG00000139329	1	HGNC:6724	723636.446	432280.21499999997	9981.0966	20944.0325	9922.9794	12826.177599999999
VSAGEPGSHPSPAPR	1	Pat_117_3.19346.19346.3	ENSG00000152767|FARP1, ENSG00000152767|+|chr13:g.98865555:C>T',, ENSG00000152767|+|chr13:g.99047679:G>A',, ENSG00000152767|+|chr13:g.99047679:G>A']	ENSG00000152767	1	HGNC:3591	89012.02	50356.085999999996	2353.5515	6312.0186	2825.3481	4865.7944
EATTEFSVDAR	1	Pat_117_8.42400.42400.2	ENSG00000196924|FLNA, ENSG00000196924|-|chrX:g.153581155:C>T',, ENSG00000196924|-|chrX:g.153590917:G>C',, ENSG00000196924|-|chrX:g.153590917:G>C']	ENSG00000196924	1	HGNC:3754	148682.84	35703.086	71408.22	132740.77	25659.44	23887.482000000004
IGGGIDVPVPR	2	Pat_117_4.44155.44155.2	ENSG00000088247|KHSRP	ENSG00000088247	1	HGNC:6316	325105.554	172782.21899999998	8059.3714	10102.034	2710.4207	9472.6063
AQAELENVSGALNEAESK	1	Pat_117_1.40983.40983.3	ENSG00000105357|MYH14, ENSG00000105357|+|chr19:g.50713910:C>G',, ENSG00000105357|+|chr19:g.50805087:A>T',, ENSG00000105357|+|chr19:g.50789769:C>T',, ENSG00000105357|+|chr19:g.50753007:G>A',, ENSG00000105357|+|chr19:g.50771511:C>T',, ENSG00000105357|+|chr19:g.50784977:G>A',, ENSG00000105357|+|chr19:g.50781512:G>A',, ENSG00000105357|+|chr19:g.50781512:G>A']	ENSG00000105357	1	HGNC:23212	146433.94	56342.203	2688.2493	6440.8433000000005	1205.608	5110.9717
EEAAAVPAAAPDDLALLK	6	Pat_117_3.54340.54340.3	ENSG00000147649|MTDH	ENSG00000147649	1	HGNC:29608	213685.29	86234.37900000002	0	3672.2424	666.82733	933.8100599999999
EANAHEFITSFPEGYNTVVGER	1	Pat_117_4.45037.45037.3	ENSG00000197150|ABCB8, ENSG00000197150|+|chr7:g.150728339:G>A',, ENSG00000197150|+|chr7:g.150725629:G>A',, ENSG00000197150|+|chr7:g.150732746:A>C',, ENSG00000197150|+|chr7:g.150732746:A>C']	ENSG00000197150	1	HGNC:49	80563.234	41599.41	0	1431.514	844.1505	1097.0295
ILYEGTHLDPER	1	Pat_117_3.38854.38854.3	ENSG00000203667|COX20	ENSG00000203667	1	HGNC:26970	783398.9	404075.47	5282.255999999999	22022.727000000003	21570.457000000002	20104.967
GTDIMYTGTLDCWR	5	Pat_117_4.43474.43474.3	ENSG00000005022|SLC25A5	ENSG00000005022	1	HGNC:10991	664878.916	673210.9920000001	18603.2947	25364.33	6800.31374	18526.4513
EAEPYYLLLPR	1	Pat_117_4.47841.47841.3	ENSG00000057663|ATG5	ENSG00000057663	1	HGNC:589	68082.2	42484.02	3361.343	3794.8748	1077.4764	3170.4478
DILVLPLDLTDTGSHEAATK	1	Pat_117_4.57335.57335.4	ENSG00000100612|DHRS7, ENSG00000100612|-|chr14:g.60616896:TA>T',, ENSG00000100612|-|chr14:g.60616052:A>C',, ENSG00000100612|-|chr14:g.60619791:C>T',, ENSG00000100612|-|chr14:g.60619791:C>T']	ENSG00000100612	1	HGNC:21524	108791.54	51331.805	1312.1814	2732.9778	1153.6029	3042.1511
AVEDMLETLQITQS	3	Pat_117_3.61658.61658.2	ENSG00000104412|EMC2	ENSG00000104412	1	HGNC:28963	258311.04100000003	165813.786	1583.18433	6820.525799999999	5189.05606	7298.624900000001
QFDVNLQVPDR	1	Pat_117_4.42588.42588.2	ENSG00000154305|MIA3, ENSG00000154305|+|chr1:g.222802225:G>C',, ENSG00000154305|+|chr1:g.222826360:A>C',, ENSG00000154305|+|chr1:g.222837428:G>A',, ENSG00000154305|+|chr1:g.222802109:C>T',, ENSG00000154305|+|chr1:g.222838857:C>T',, ENSG00000154305|+|chr1:g.222838857:C>T']	ENSG00000154305	1	HGNC:24008	215595.38	123205.57	2140.428	5014.3096	1505.3453	4849.4473
EAYMGNVLQGGEGQAPTR	3	Pat_117_3.38623.38623.3	ENSG00000075239|ACAT1, ENSG00000075239|+|chr11:g.108009660:C>A']	ENSG00000075239	1	HGNC:93	671880.48	687806.57	10180.7933	44976.780699999996	11218.255799999999	25553.234629999995
LIVDEAINEDNSVVSLSQPK	14	Pat_117_4.53596.53596.4	ENSG00000165280|VCP, ENSG00000165280|-|chr9:g.35068023:G>A',, ENSG00000165280|-|chr9:g.35062113:C>T',, ENSG00000165280|-|chr9:g.35059116:G>T',, ENSG00000165280|-|chr9:g.35061087:A>T']	ENSG00000165280	1	HGNC:12666	749478.851	349197.667	1804.8996	11356.895039999998	588.11475	3333.20816
NTVVATGGYGR	2	Pat_117_4.21721.21721.2	ENSG00000073578|SDHA, ENSG00000073578|+|chr5:g.225649:C>T',, ENSG00000073578|+|chr5:g.225649:C>T']	ENSG00000073578	1	HGNC:10680	237475.994	163968.69	10786.2509	4801.6213	2271.7305	3234.1721
ADAVQDSEMVELVELEIR	1	Pat_117_1.53957.53957.3	ENSG00000178952|TUFM	ENSG00000178952	1	HGNC:12420	25966.28	13113.671999999999	617.2894	1207.5576	708.2138	1271.5953
SPYTVTVGQACNPSACR	1	Pat_117_5.48692.48692.2	ENSG00000196924|FLNA, ENSG00000196924|-|chrX:g.153581155:C>T',, ENSG00000196924|-|chrX:g.153590917:G>C',, ENSG00000196924|-|chrX:g.153590917:G>C']	ENSG00000196924	1	HGNC:3754	222090.33	236884.72	1582.4146	7281.8896	3043.635	1736.2563
DIPTNSPELEETLTHTITK	4	Pat_117_4.51584.51584.3	ENSG00000113889|KNG1, ENSG00000113889|+|chr3:g.186445052:T>G',, ENSG00000113889|+|chr3:g.186437927:G>A',, ENSG00000113889|+|chr3:g.186460110:G>C']	ENSG00000113889	1	HGNC:6383	420261.907	182480.68999999997	592.6063	2122.8720000000003	593.0072	1816.1084
QYAGYDYSQQGR	2	Pat_117_3.20744.20744.2	ENSG00000145817|YIPF5, ENSG00000145817|-|chr5:g.143539969:C>T',, ENSG00000145817|-|chr5:g.143539969:C>T']	ENSG00000145817	1	HGNC:24877	134694.896	85811.285	0	7730.016	1100.2329	6023.7112
LVTTVTEIAG	6	Pat_117_3.58182.58182.2	ENSG00000131236|CAP1	ENSG00000131236	1	HGNC:20040	375134.355	211190.5641	6441.9006	13521.887999999999	2132.6196	12434.2935
QELSEAEQATR	1	Pat_117_1.22231.22231.2	ENSG00000125730|C3, ENSG00000125730|-|chr19:g.6697558:C>A',, ENSG00000125730|-|chr19:g.6707931:C>T',, ENSG00000125730|-|chr19:g.6697682:C>T']	ENSG00000125730	1	HGNC:1318	97206.76	78266.37	623.5039	6962.9473	682.1935	4242.6465
VGNGFEEGTTQGPLINEK	1	Pat_117_4.42129.42129.3	ENSG00000112294|ALDH5A1, ENSG00000112294|+|chr6:g.24502809:T>G',, ENSG00000112294|+|chr6:g.24503590:C>T',, ENSG00000112294|+|chr6:g.24520696:T>A',, ENSG00000112294|+|chr6:g.24502776:G>C',, ENSG00000112294|+|chr6:g.24533756:C>G',, ENSG00000112294|+|chr6:g.24523143:C>T',, ENSG00000112294|+|chr6:g.24523143:C>T']	ENSG00000112294	1	HGNC:408	234969.38	90302.766	3889.7459999999996	6206.7886	1558.6439	2992.1333
EIDYIQYLR	1	Pat_117_4.44078.44078.2	ENSG00000183801|OLFML1, ENSG00000183801|+|chr11:g.7509566:A>T',, ENSG00000183801|+|chr11:g.7530955:C>T',, ENSG00000183801|+|chr11:g.7531315:T>G',, ENSG00000183801|+|chr11:g.7531315:T>G']	ENSG00000183801	1	HGNC:24473	752079.94	515578.06	4061.6128	8384.705	0	2685.0315
LHEENFEITTLR	1	Pat_117_3.41803.41803.3	ENSG00000072756|TRNT1, ENSG00000072756|+|chr3:g.3189608:A>G',, ENSG00000072756|+|chr3:g.3170759:T>C',, ENSG00000072756|+|chr3:g.3179108:G>T',, ENSG00000072756|+|chr3:g.3182239:A>G',, ENSG00000072756|+|chr3:g.3182239:A>G']	ENSG00000072756	1	HGNC:17341	118604.625	77590.5	2804.6206	6180.380999999999	2989.1316	5748.5380000000005
MVETALTPDACYPD	4	Pat_117_2.45699.45699.2	ENSG00000132465|JCHAIN	ENSG00000132465	1	HGNC:5713	272684.378	186222.47	40534.1105	98465.348	10260.5292	25825.7796
CPTGYYLNEDTR	1	Pat_117_2.34911.34911.2	ENSG00000166147|FBN1, ENSG00000166147|-|chr15:g.48707952:C>T',, ENSG00000166147|-|chr15:g.48714179:C>T',, ENSG00000166147|-|chr15:g.48787415:C>T',, ENSG00000166147|-|chr15:g.48782229:G>T',, ENSG00000166147|-|chr15:g.48720553:G>T',, ENSG00000166147|-|chr15:g.48829925:T>G',, ENSG00000166147|-|chr15:g.48719870:G>A',, ENSG00000166147|-|chr15:g.48733923:C>A',, ENSG00000166147|-|chr15:g.48779563:G>A',,…	ENSG00000166147	1	HGNC:3603	36559.676	28738.035	0	1305.1035	0	702.95984
SEIDLLDIR	2	Pat_117_3.49581.49581.2	ENSG00000138772|ANXA3	ENSG00000138772	1	HGNC:541	115809.21	100413.234	854.7	4970.6245	762.8151	2701.2595
AVAEAVETGEEDVIMEALR	2	Pat_117_1.54284.54284.3	ENSG00000177963|RIC8A, ENSG00000177963|+|chr11:g.209894:AC>A',, ENSG00000177963|+|chr11:g.209690:G>A',, ENSG00000177963|+|chr11:g.212962:T>A',, ENSG00000177963|+|chr11:g.209998:G>A',, ENSG00000177963|+|chr11:g.209998:G>A']	ENSG00000177963	1	HGNC:29550	22876.3664	12478.9097	0	3296.6204	0	1887.6154000000001
GGDISVCEWYQR	5	Pat_117_3.39515.39515.2	ENSG00000126267|COX6B1	ENSG00000126267	1	HGNC:2280	757613.227	1157836.27	8041.0221	22118.056800000002	12040.669100000001	19462.8067
ADLPEGVAVSGPSPAEFCR	2	Pat_117_3.47146.47146.3	ENSG00000140983|RHOT2, ENSG00000140983|+|chr16:g.719592:G>A',, ENSG00000140983|+|chr16:g.722331:C>T',, ENSG00000140983|+|chr16:g.722760:G>A',, ENSG00000140983|+|chr16:g.722760:G>A']	ENSG00000140983	1	HGNC:21169	83947.69399999999	55669.297	673.4938	5338.0167	995.41223	5106.977199999999
VPVAVQGEDTVQSLTQGDGVAK	3	Pat_117_3.52623.52623.3	ENSG00000125730|C3, ENSG00000125730|-|chr19:g.6697558:C>A',, ENSG00000125730|-|chr19:g.6707931:C>T',, ENSG00000125730|-|chr19:g.6697682:C>T']	ENSG00000125730	1	HGNC:1318	244816.816	92246.87299999999	797.93915	4031.1178999999997	1343.2219	4775.906370000001
STNCFGDNDPIDVCEIGSK	2	Pat_117_1.39664.39664.3	ENSG00000138777|PPA2, ENSG00000138777|-|chr4:g.106327072:C>T',, ENSG00000138777|-|chr4:g.106377901:C>A',, ENSG00000138777|-|chr4:g.106377901:C>A']	ENSG00000138777	1	HGNC:28883	338582.14	135674.41999999998	2279.0801	9808.1316	2755.2869	6433.8206
EVVTSEDGSDCPEAMDLGTLSGIGTLDGFR	2	Pat_117_3.59935.59935.3	ENSG00000171560|FGA, ENSG00000171560|-|chr4:g.155507283:A>T',, ENSG00000171560|-|chr4:g.155507590:T>C',, ENSG00000171560|-|chr4:g.155507476:T>G',, ENSG00000171560|-|chr4:g.155507472:G>T',, ENSG00000171560|-|chr4:g.155507320:T>C',, ENSG00000171560|-|chr4:g.155507403:A>G',, ENSG00000171560|-|chr4:g.155505771:C>A',, ENSG00000171560|-|chr4:g.155507547:C>T',, ENSG00000171560|-|chr4:g.155510047:G>C',, …	ENSG00000171560	1	HGNC:3661	25539.468	18989.769500000002	0	0	0	0
VGHSELVGEIIR	2	Pat_117_4.39317.39317.2	ENSG00000114573|ATP6V1A, ENSG00000114573|+|chr3:g.113517229:C>T',, ENSG00000114573|+|chr3:g.113497644:A>C',, ENSG00000114573|+|chr3:g.113497644:A>C']	ENSG00000114573	1	HGNC:851	588041.24	267508.22	3622.1202000000003	14116.8	1058.1172	8718.608100000001
GESPVDYDGGR	1	Pat_117_1.16917.16917.2	ENSG00000143870|PDIA6	ENSG00000143870	1	HGNC:30168	264440.8	252183.08	5801.556	30425.965	825.2053	7042.468000000001
AEADVASLNR	4	Pat_117_2.29128.29128.2	ENSG00000140416|TPM1	ENSG00000140416	1	HGNC:12010	323467.626	175743.723	105929.818	189326.81381999998	14921.4689	16528.4798
IQQEIAVQNPLVSER	1	Pat_117_4.45480.45480.3	ENSG00000167770|OTUB1, ENSG00000167770|+|chr11:g.63753944:C>A',, ENSG00000167770|+|chr11:g.63753881:C>T']	ENSG00000167770	1	HGNC:23077	151560.14	73214.13	2346.0544	4937.2163	962.21796	3555.7632
LGASVIGIDPVDENIK	1	Pat_117_4.51825.51825.3	ENSG00000132423|COQ3	ENSG00000132423	1	HGNC:18175	105363.41	39365.383	1165.2787	2551.476	0	761.5603
EIEVPDQYGTIR	1	Pat_117_1.33267.33267.2	ENSG00000143924|EML4, ENSG00000143924|+|chr2:g.42508017:G>A',, ENSG00000143924|+|chr2:g.42515437:A>G',, ENSG00000143924|+|chr2:g.42522364:G>A',, ENSG00000143924|+|chr2:g.42557340:C>T',, ENSG00000143924|+|chr2:g.42530272:C>T',, ENSG00000143924|+|chr2:g.42530272:C>T']	ENSG00000143924	1	HGNC:1316	19438.098	12837.273000000001	0	1026.0829	0	0
TFSHELSDFGLESTAGEIPVVAIR	1	Pat_117_4.56697.56697.4	ENSG00000167004|PDIA3, ENSG00000167004|+|chr15:g.44048944:A>T',, ENSG00000167004|+|chr15:g.44048950:G>T',, ENSG00000167004|+|chr15:g.44060755:A>T',, ENSG00000167004|+|chr15:g.44060755:A>T']	ENSG00000167004	1	HGNC:4606	533730.6	267501.72	3257.4568	9100.166	0	4089.8132
ARPEDVISEGR	5	Pat_117_2.26980.26980.2	ENSG00000128309|MPST	ENSG00000128309	1	HGNC:7223	1035851.15	786215.27	11788.7887	31176.775	12469.75044	25220.661600000003
ETAVDGELVVLYDVK	8	Pat_117_3.56858.56858.3	ENSG00000151655|ITIH2, ENSG00000151655|+|chr10:g.7759629:A>C',, ENSG00000151655|+|chr10:g.7777019:C>T',, ENSG00000151655|+|chr10:g.7747128:G>C',, ENSG00000151655|+|chr10:g.7774317:T>C',, ENSG00000151655|+|chr10:g.7747102:C>T',, ENSG00000151655|+|chr10:g.7769725:T>G',, ENSG00000151655|+|chr10:g.7776968:C>T',, ENSG00000151655|+|chr10:g.7776989:A>G',, ENSG00000151655|+|chr10:g.7786883:A>G',, ENSG000…	ENSG00000151655	1	HGNC:6167	463397.15	176384.906	2924.74557	15785.626999999999	2175.70746	15019.826299999999
EHINLGCDMDFDIAGPSIR	3	Pat_117_4.44383.44383.3	ENSG00000213585|VDAC1	ENSG00000213585	1	HGNC:12669	187140.345	113191.846	1080.452	5528.8523000000005	672.86285	4735.3444
LLETECPQYIR	3	Pat_117_4.39373.39373.2	ENSG00000143546|S100A8, ENSG00000143546|-|chr1:g.153362705:G>C',, ENSG00000143546|-|chr1:g.153362705:G>C']	ENSG00000143546	1	HGNC:10498	956460.56	680823.08	189072.858	642264.9029999999	21793.3767	41854.122
YEELQQTAGR	8	Pat_117_2.27840.27840.2	ENSG00000186081|KRT5, ENSG00000186081|-|chr12:g.52913806:C>T',, ENSG00000186081|-|chr12:g.52913668:C>T',, ENSG00000186081|-|chr12:g.52910601:C>T',, ENSG00000186081|-|chr12:g.52912790:C>T',, ENSG00000186081|-|chr12:g.52911743:G>C',, ENSG00000186081|-|chr12:g.52913813:C>T',, ENSG00000186081|-|chr12:g.52913894:G>A']	ENSG00000186081	1	HGNC:6442	308010.194	178647.173	177884.12399999998	293747.6	34570.645	46294.277
NCGYPGISPEECASR	10	Pat_117_2.33730.33730.2	ENSG00000160181|TFF2, ENSG00000160181|-|chr21:g.43771027:C>G']	ENSG00000160181	1	HGNC:11756	1468220.1650000003	1059955.7313	7622.7533	43885.9312	2661.42195	11718.75
NASTFEDVTQVSSAYQK	1	Pat_117_4.41148.41148.3	ENSG00000085733|CTTN, ENSG00000085733|+|chr11:g.70281674:G>A',, ENSG00000085733|+|chr11:g.70279325:T>A',, ENSG00000085733|+|chr11:g.70281844:G>C',, ENSG00000085733|+|chr11:g.70275228:C>T',, ENSG00000085733|+|chr11:g.70275255:C>T',, ENSG00000085733|+|chr11:g.70279378:C>G',, ENSG00000085733|+|chr11:g.70279301:G>A',, ENSG00000085733|+|chr11:g.70279301:G>A']	ENSG00000085733	1	HGNC:3338	284289.78	119804.24	3248.1323	6496.648	973.40204	4583.8936
VDVEVPDVSLEGPEGK	9	Pat_117_3.52300.52300.3	ENSG00000124942|AHNAK, ENSG00000124942|-|chr11:g.62295776:T>G',, ENSG00000124942|-|chr11:g.62290365:T>C',, ENSG00000124942|-|chr11:g.62295549:C>T',, ENSG00000124942|-|chr11:g.62296271:G>A',, ENSG00000124942|-|chr11:g.62287549:C>T',, ENSG00000124942|-|chr11:g.62300583:C>T',, ENSG00000124942|-|chr11:g.62294188:T>G',, ENSG00000124942|-|chr11:g.62299055:T>C',, ENSG00000124942|-|chr11:g.62285441:A>G',…	ENSG00000124942	1	HGNC:347	2272483.2839999995	655275.426	20334.275859999998	134669.8511	20730.80906	43434.812600000005
GIGTDEFTLNR	1	Pat_117_3.40680.40680.3	ENSG00000138772|ANXA3	ENSG00000138772	1	HGNC:541	140931.17	130213.06	5276.963000000001	11791.159	6846.8076	6312.898
DNLTLWTSDTQGDEAEAGEGGEN	1	Pat_117_1.38001.38001.3	ENSG00000164924|YWHAZ, ENSG00000164924|-|chr8:g.101936410:A>G',, ENSG00000164924|-|chr8:g.101936410:A>G']	ENSG00000164924	1	HGNC:12855	82695.17	41199.582	811.8574	4500.4478	0	3100.797
EVYQQQQYGSGGR	2	Pat_117_2.17410.17410.2	ENSG00000197451|HNRNPAB	ENSG00000197451	1	HGNC:5034	198795.363	172767.773	1471.32297	4568.5589	982.23615	3539.83254
LVPELDTIVPLESTK	1	Pat_117_4.57448.57448.3	ENSG00000114054|PCCB, ENSG00000114054|+|chr3:g.136045213:G>A',, ENSG00000114054|+|chr3:g.136002686:T>G',, ENSG00000114054|+|chr3:g.136002686:T>G']	ENSG00000114054	1	HGNC:8654	49479.973	28573.452999999998	0	569.6405	0	0
GEVITTYCPANNEPIAR	1	Pat_117_3.38920.38920.3	ENSG00000164904|ALDH7A1	ENSG00000164904	1	HGNC:877	241949.23	179080.33	7979.41	26058.12	4200.5693	5116.396
DAGYGGISLAVEGPSK	1	Pat_117_4.43697.43697.3	ENSG00000136068|FLNB, ENSG00000136068|+|chr3:g.58138487:GT>G',, ENSG00000136068|+|chr3:g.58134543:G>A',, ENSG00000136068|+|chr3:g.58062899:C>G',, ENSG00000136068|+|chr3:g.58121746:A>G',, ENSG00000136068|+|chr3:g.58089697:G>T',, ENSG00000136068|+|chr3:g.58095423:G>T',, ENSG00000136068|+|chr3:g.58095424:A>T',, ENSG00000136068|+|chr3:g.58127630:G>T',, ENSG00000136068|+|chr3:g.58128446:A>G',, ENSG000…	ENSG00000136068	1	HGNC:3755	554163	177651.64	3149.5256	7221.876	1641.6603	13169.483
STTPDITGYR	1	Pat_117_3.31599.31599.2	ENSG00000115414|FN1, ENSG00000115414|-|chr2:g.216257711:C>T',, ENSG00000115414|-|chr2:g.216271134:C>T',, ENSG00000115414|-|chr2:g.216226799:A>G',, ENSG00000115414|-|chr2:g.216240008:T>C',, ENSG00000115414|-|chr2:g.216240420:T>C',, ENSG00000115414|-|chr2:g.216270961:T>C',, ENSG00000115414|-|chr2:g.216270993:T>C',, ENSG00000115414|-|chr2:g.216226780:C>T',, ENSG00000115414|-|chr2:g.216256459:G>A',, …	ENSG00000115414	1	HGNC:3778	133341.7	104701.805	929.9125	4377.531	567.8289	1183.1373
AGAIAPCEVTVPAQNTGLGPEK	2	Pat_117_4.44890.44890.3	ENSG00000089157|RPLP0, ENSG00000089157|-|chr12:g.120636549:C>A',, ENSG00000089157|-|chr12:g.120634610:G>A',, ENSG00000089157|-|chr12:g.120634610:G>A']	ENSG00000089157	1	HGNC:10371	326370.7	158101.325	2143.8858	8104.0833	2698.5443999999998	5963.8253
GAGTDDHTLIR	6	Pat_117_1.16162.16162.3	ENSG00000164111|ANXA5, ENSG00000164111|-|chr4:g.122604580:A>G',, ENSG00000164111|-|chr4:g.122599587:A>C',, ENSG00000164111|-|chr4:g.122599587:A>C']	ENSG00000164111	1	HGNC:543	1355810.98	1451365.305	18295.3672	54669.1082	9632.921740000002	19231.8198
MLDQTLLDLNEM	6	Pat_117_3.57807.57807.2	ENSG00000143549|TPM3, ENSG00000143549|-|chr1:g.154145428:T>A',, ENSG00000143549|-|chr1:g.154145393:A>G',, ENSG00000143549|-|chr1:g.154145393:A>G']	ENSG00000143549	1	HGNC:12012	209639.48599999998	139868.807	2677.2499	22439.1495	5238.93923	22034.151
GLPGEVLGAQPGPR	2	Pat_117_4.40603.40603.3	ENSG00000134871|COL4A2, ENSG00000134871|+|chr13:g.111077213:G>A',, ENSG00000134871|+|chr13:g.111080868:G>A',, ENSG00000134871|+|chr13:g.110960260:G>T',, ENSG00000134871|+|chr13:g.111130356:A>C',, ENSG00000134871|+|chr13:g.111121620:C>T',, ENSG00000134871|+|chr13:g.111119396:G>C',, ENSG00000134871|+|chr13:g.111077207:G>A',, ENSG00000134871|+|chr13:g.111077210:G>A',, ENSG00000134871|+|chr13:g.11096…	ENSG00000134871	1	HGNC:2203	445540.11	269782.89	5105.2457	13561.881300000001	16615.737	26308.2356
DETNYGIPQR	5	Pat_117_2.26734.26734.2	ENSG00000204628|RACK1, ENSG00000204628|-|chr5:g.180667247:C>T',, ENSG00000204628|-|chr5:g.180669584:G>T']	ENSG00000204628	1	HGNC:4399	588203.214	408615.19200000004	9276.981549999999	27051.074200000003	8377.895260000001	15940.611100000002
VAYGGTGDAATR	4	Pat_117_3.18248.18248.2	ENSG00000108602|ALDH3A1, ENSG00000108602|-|chr17:g.19643781:C>T',, ENSG00000108602|-|chr17:g.19643781:C>T']	ENSG00000108602	1	HGNC:405	394944.35	303306.185	9093.832	26105.576	7161.0833	12601.8622
VTAQGPGLEPSGNIANK	2	Pat_117_4.41819.41819.3	ENSG00000196924|FLNA, ENSG00000196924|-|chrX:g.153581155:C>T',, ENSG00000196924|-|chrX:g.153590917:G>C',, ENSG00000196924|-|chrX:g.153590917:G>C']	ENSG00000196924	1	HGNC:3754	325338.935	110575.7374	4108.909000000001	5810.1855	3924.9666	8975.862
ALVADSHPESER	3	Pat_117_1.15258.15258.2	ENSG00000115306|SPTBN1, ENSG00000115306|+|chr2:g.54873104:G>A',, ENSG00000115306|+|chr2:g.54858311:G>A',, ENSG00000115306|+|chr2:g.54880747:T>C',, ENSG00000115306|+|chr2:g.54826301:G>A',, ENSG00000115306|+|chr2:g.54895588:C>T',, ENSG00000115306|+|chr2:g.54876782:C>T',, ENSG00000115306|+|chr2:g.54853150:G>A',, ENSG00000115306|+|chr2:g.54853150:G>A']	ENSG00000115306	1	HGNC:11275	292367.431	179591.34999999998	1624.199	18693.5166	2611.63733	15808.9528
LVDVTTAQV	8	Pat_117_1.44561.44561.2	ENSG00000133943|DGLUCY, ENSG00000133943|+|chr14:g.91636532:C>T',, ENSG00000133943|+|chr14:g.91636532:C>T']	ENSG00000133943	1	HGNC:20498	2391981.597	1190680.9219999998	31709.576960000002	59485.139599999995	26742.96217	61068.8619
AIEQADLLQEEDESPR	1	Pat_117_1.32889.32889.2	ENSG00000106367|AP1S1	ENSG00000106367	1	HGNC:559	11859.213	8504.023000000001	0	0	0	0
EYTDASFTNR	1	Pat_117_2.27062.27062.2	ENSG00000047457|CP, ENSG00000047457|-|chr3:g.148896253:C>T',, ENSG00000047457|-|chr3:g.148916215:G>A',, ENSG00000047457|-|chr3:g.148939568:C>G',, ENSG00000047457|-|chr3:g.148917532:A>G',, ENSG00000047457|-|chr3:g.148903150:G>T',, ENSG00000047457|-|chr3:g.148903150:G>T']	ENSG00000047457	1	HGNC:2295	178694.2	175759.92	2900.1172	8530.771999999999	4186.07	5969.0474
GSGQGDSLYPVGYLDK	1	Pat_117_4.44260.44260.3	ENSG00000128463|EMC4	ENSG00000128463	1	HGNC:28032	321682.1	168477.28	1551.8435	6195.943	1033.7797	3168.1885
AVELLGDIVQNCSLEDSQIEK	2	Pat_117_4.57182.57182.4	ENSG00000010256|UQCRC1	ENSG00000010256	1	HGNC:12585	83901.184	57290.354999999996	464.17703	1109.3184	0	678.7543
GTVEPQLEAR	8	Pat_117_4.29756.29756.2	ENSG00000196924|FLNA, ENSG00000196924|-|chrX:g.153581155:C>T',, ENSG00000196924|-|chrX:g.153590917:G>C',, ENSG00000196924|-|chrX:g.153590917:G>C']	ENSG00000196924	1	HGNC:3754	421261.6874	125975.4405	210617.50533000001	282537.33915	99131.9792	86889.377
VDIDVPDVNLEAPEGK	1	Pat_117_3.54192.54192.3	ENSG00000124942|AHNAK, ENSG00000124942|-|chr11:g.62295776:T>G',, ENSG00000124942|-|chr11:g.62290365:T>C',, ENSG00000124942|-|chr11:g.62295549:C>T',, ENSG00000124942|-|chr11:g.62296271:G>A',, ENSG00000124942|-|chr11:g.62287549:C>T',, ENSG00000124942|-|chr11:g.62300583:C>T',, ENSG00000124942|-|chr11:g.62294188:T>G',, ENSG00000124942|-|chr11:g.62299055:T>C',, ENSG00000124942|-|chr11:g.62285441:A>G',…	ENSG00000124942	1	HGNC:347	183300.58	77045.17	1290.8954	7247.245	1133.2538	3142.8801
ELAGHTGYLSCCR	5	Pat_117_4.29287.29287.3	ENSG00000078369|GNB1	ENSG00000078369	1	HGNC:4396	521976.945	304243.25600000005	14911.2886	19385.9538	6022.00696	7941.409100000001
IMDPNIVGSEHYDVAR	11	Pat_117_3.42455.42455.3	ENSG00000110955|ATP5F1B, ENSG00000110955|-|chr12:g.57037657:C>A',, ENSG00000110955|-|chr12:g.57037657:C>A']	ENSG00000110955	1	HGNC:830	2357349.356	1558082.633	30617.2839	82118.13720000001	29020.2802	49755.1585
GFEGSFEELCR	1	Pat_117_3.42243.42243.2	ENSG00000151726|ACSL1, ENSG00000151726|-|chr4:g.185689472:G>A',, ENSG00000151726|-|chr4:g.185697754:C>T',, ENSG00000151726|-|chr4:g.185697754:C>T']	ENSG00000151726	1	HGNC:3569	354186.12	421198.44	1320.3370000000002	7585.7363	3017.9001	6240.9272
EAYPEEAYIADLDAK	1	Pat_117_1.40797.40797.3	ENSG00000131473|ACLY, ENSG00000131473|-|chr17:g.40028421:G>C',, ENSG00000131473|-|chr17:g.40028371:C>G',, ENSG00000131473|-|chr17:g.40062812:C>T',, ENSG00000131473|-|chr17:g.40030110:C>G',, ENSG00000131473|-|chr17:g.40030110:C>G']	ENSG00000131473	1	HGNC:115	481380.2	113889.44	5760.516	31435.683999999997	7570.5503	14244.54
TNQELQEINR	6	Pat_117_3.27459.27459.2	ENSG00000182718|ANXA2, ENSG00000182718|-|chr15:g.60653205:C>A',, ENSG00000182718|-|chr15:g.60653205:C>A']	ENSG00000182718	1	HGNC:537	472894.8279999999	515230.181	83634.41	158611.6654	68140.7727	83027.1755
ECPSDECGAGVFMASHFDR	1	Pat_117_3.40598.40598.3	ENSG00000231767|AL136454.1	ENSG00000231767	1		129030.22	88578.41	2887.7405	12694.591999999999	1495.4615	3389.7168
GVDEVTIVNILTNR	1	Pat_117_4.57098.57098.3	ENSG00000182718|ANXA2, ENSG00000182718|-|chr15:g.60653205:C>A',, ENSG00000182718|-|chr15:g.60653205:C>A']	ENSG00000182718	1	HGNC:537	41641.68	28100.305	0	859.1631	647.5435	781.9355
VYAYYNLEESCTR	2	Pat_117_3.38852.38852.3	ENSG00000125730|C3, ENSG00000125730|-|chr19:g.6697558:C>A',, ENSG00000125730|-|chr19:g.6707931:C>T',, ENSG00000125730|-|chr19:g.6697682:C>T']	ENSG00000125730	1	HGNC:1318	664499.13	518271.69	28250.4751	70349.22350000001	16501.994	30998.297
VTAAPQSVCALR	1	Pat_117_5.50524.50524.2	ENSG00000175899|A2M, ENSG00000175899|-|chr12:g.9266045:T>G',, ENSG00000175899|-|chr12:g.9243017:G>A',, ENSG00000175899|-|chr12:g.9225335:G>A',, ENSG00000175899|-|chr12:g.9262610:C>T',, ENSG00000175899|-|chr12:g.9268363:T>G',, ENSG00000175899|-|chr12:g.9251347:A>C',, ENSG00000175899|-|chr12:g.9259171:C>A',, ENSG00000175899|-|chr12:g.9229357:T>G',, ENSG00000175899|-|chr12:g.9242554:G>A',, ENSG00000…	ENSG00000175899	1	HGNC:7	1854890	1312616.6	16081.758999999998	40670.937999999995	23581.292999999998	31988.01
TETITGFQVDAVPANGQTPIQR	1	Pat_117_3.41002.41002.3	ENSG00000115414|FN1, ENSG00000115414|-|chr2:g.216257711:C>T',, ENSG00000115414|-|chr2:g.216271134:C>T',, ENSG00000115414|-|chr2:g.216226799:A>G',, ENSG00000115414|-|chr2:g.216240008:T>C',, ENSG00000115414|-|chr2:g.216240420:T>C',, ENSG00000115414|-|chr2:g.216270961:T>C',, ENSG00000115414|-|chr2:g.216270993:T>C',, ENSG00000115414|-|chr2:g.216226780:C>T',, ENSG00000115414|-|chr2:g.216256459:G>A',, …	ENSG00000115414	1	HGNC:3778	91869.69	64665.816	2624.3696	4056.3748	1011.65594	1358.0914
YNADYDLSAR	3	Pat_117_3.31261.31261.2	ENSG00000173171|MTX1	ENSG00000173171	1	HGNC:7504	280271.464	172254.01	2727.5946400000003	6270.66407	1435.9897999999998	6973.513860000001
EVSEAVVDTLESEYLK	7	Pat_117_2.60154.60154.3	ENSG00000142798|HSPG2, ENSG00000142798|-|chr1:g.22198768:C>T',, ENSG00000142798|-|chr1:g.22159871:A>G',, ENSG00000142798|-|chr1:g.22173967:G>A',, ENSG00000142798|-|chr1:g.22178616:A>G',, ENSG00000142798|-|chr1:g.22191402:G>C',, ENSG00000142798|-|chr1:g.22201203:G>C',, ENSG00000142798|-|chr1:g.22175254:G>C',, ENSG00000142798|-|chr1:g.22178110:C>T',, ENSG00000142798|-|chr1:g.22149941:G>C',, ENSG000…	ENSG00000142798	1	HGNC:5273	1626783.23	778333.3300000001	49523.38573	37537.375199999995	2254.0126499999997	22809.474299999998
AEEYEFLTPVEEAPK	10	Pat_117_1.42670.42670.3	ENSG00000141522|ARHGDIA, ENSG00000141522|-|chr17:g.79826853:G>A',, ENSG00000141522|-|chr17:g.79826853:G>A']	ENSG00000141522	1	HGNC:678	4414385.546	1022784.469	37483.50706	97749.3963	29115.187299999998	111855.89920000001
EYSGTIASEANTYLNSK	1	Pat_117_4.43146.43146.3	ENSG00000084674|APOB, ENSG00000084674|-|chr2:g.21247831:G>A',, ENSG00000084674|-|chr2:g.21260926:T>A',, ENSG00000084674|-|chr2:g.21228361:T>G',, ENSG00000084674|-|chr2:g.21231513:G>T',, ENSG00000084674|-|chr2:g.21228927:T>G',, ENSG00000084674|-|chr2:g.21255382:T>G',, ENSG00000084674|-|chr2:g.21228497:G>A',, ENSG00000084674|-|chr2:g.21235202:C>T',, ENSG00000084674|-|chr2:g.21225263:A>T',, ENSG0000…	ENSG00000084674	1	HGNC:603	175832.66	108144.516	1570.881	4064.6090000000004	0	2557.058
TQADLDSLVR	1	Pat_117_3.39479.39479.3	ENSG00000169738|DCXR	ENSG00000169738	1	HGNC:18985	120024.46	68383.664	4231.7446	3982.3215	2506.815	5198.253
VDIDVPDVNIEGPEGK	1	Pat_117_1.46083.46083.3	ENSG00000124942|AHNAK, ENSG00000124942|-|chr11:g.62295776:T>G',, ENSG00000124942|-|chr11:g.62290365:T>C',, ENSG00000124942|-|chr11:g.62295549:C>T',, ENSG00000124942|-|chr11:g.62296271:G>A',, ENSG00000124942|-|chr11:g.62287549:C>T',, ENSG00000124942|-|chr11:g.62300583:C>T',, ENSG00000124942|-|chr11:g.62294188:T>G',, ENSG00000124942|-|chr11:g.62299055:T>C',, ENSG00000124942|-|chr11:g.62285441:A>G',…	ENSG00000124942	1	HGNC:347	70818.07	23049.92	1180.6012	8782.402	842.6308	4610.2803
ELGEYGLQAYTEVK	3	Pat_117_4.45497.45497.3	ENSG00000111275|ALDH2, ENSG00000111275|+|chr12:g.112237780:C>G',, ENSG00000111275|+|chr12:g.112223141:A>G',, ENSG00000111275|+|chr12:g.112221062:G>A',, ENSG00000111275|+|chr12:g.112227712:G>A',, ENSG00000111275|+|chr12:g.112227712:G>A']	ENSG00000111275	1	HGNC:404	1149033.895	411159.85500000004	524.6179	5762.8895	3532.829	6622.911700000001
GPSLDIDTPDVNIEGPEGK	3	Pat_117_3.51104.51104.3	ENSG00000124942|AHNAK, ENSG00000124942|-|chr11:g.62295776:T>G',, ENSG00000124942|-|chr11:g.62290365:T>C',, ENSG00000124942|-|chr11:g.62295549:C>T',, ENSG00000124942|-|chr11:g.62296271:G>A',, ENSG00000124942|-|chr11:g.62287549:C>T',, ENSG00000124942|-|chr11:g.62300583:C>T',, ENSG00000124942|-|chr11:g.62294188:T>G',, ENSG00000124942|-|chr11:g.62299055:T>C',, ENSG00000124942|-|chr11:g.62285441:A>G',…	ENSG00000124942	1	HGNC:347	566388.2100000001	245090.53999999998	6343.8696	26428.6504	3379.37635	9075.105000000001
AELELELGR	1	Pat_117_1.35187.35187.2	ENSG00000178209|PLEC, ENSG00000178209|-|chr8:g.145008183:C>T',, ENSG00000178209|-|chr8:g.144995759:G>A',, ENSG00000178209|-|chr8:g.145016667:C>T',, ENSG00000178209|-|chr8:g.144994888:G>A',, ENSG00000178209|-|chr8:g.144996236:C>G',, ENSG00000178209|-|chr8:g.145010020:G>A',, ENSG00000178209|-|chr8:g.144996968:C>T',, ENSG00000178209|-|chr8:g.144990901:C>T',, ENSG00000178209|-|chr8:g.145001648:C>T',,…	ENSG00000178209	1	HGNC:9069	629371	447743.5	4703.0674	16469.09	7188.9980000000005	13346.103000000001
GAGAYICGEETALIESIEGK	5	Pat_117_3.61351.61351.3	ENSG00000167792|NDUFV1, ENSG00000167792|+|chr11:g.67376042:C>T',, ENSG00000167792|+|chr11:g.67376042:C>T']	ENSG00000167792	1	HGNC:7716	503805.445	212357.016	1713.1703699999998	5451.8654	1040.5538	7752.120500000001
STESLQANVQR	1	Pat_117_3.23570.23570.2	ENSG00000167526|RPL13	ENSG00000167526	1	HGNC:10303	61005.91	51154.085999999996	1000.5948	3306.763	545.92145	1910.8195
TVESITDIR	1	Pat_117_3.37405.37405.2	ENSG00000185896|LAMP1	ENSG00000185896	1	HGNC:6499	933423.75	751512.44	16426.44	72027.89	14691.47	40685.547
EFNAETFTFHADICTLSEK	15	Pat_117_4.53790.53790.3	ENSG00000163631|ALB, ENSG00000163631|+|chr4:g.74281976:G>A',, ENSG00000163631|+|chr4:g.74276060:C>T',, ENSG00000163631|+|chr4:g.74276060:C>T']	ENSG00000163631	1	HGNC:399	3044095.7630000007	1538790.7439999997	7844.7472	13341.82753	1219.89566	7165.61354
AFASPVENPDNYCFCTEK	1	Pat_117_4.44428.44428.3	ENSG00000135218|CD36, ENSG00000135218|+|chr7:g.80303365:CT>C',, ENSG00000135218|+|chr7:g.80276124:G>A',, ENSG00000135218|+|chr7:g.80302125:G>T',, ENSG00000135218|+|chr7:g.80303343:A>C',, ENSG00000135218|+|chr7:g.80293776:A>C',, ENSG00000135218|+|chr7:g.80300424:T>A',, ENSG00000135218|+|chr7:g.80292406:A>G',, ENSG00000135218|+|chr7:g.80292406:A>G']	ENSG00000135218	1	HGNC:1663	246173.23	128542.48	605.9907	1379.0038	0	732.8839999999999
SILDADPEAQALLEISGHSR	1	Pat_117_3.59774.59774.3	ENSG00000140950|MEAK7, ENSG00000140950|-|chr16:g.84529357:TCTC>T',, ENSG00000140950|-|chr16:g.84531071:C>T',, ENSG00000140950|-|chr16:g.84516203:C>T',, ENSG00000140950|-|chr16:g.84513541:C>T',, ENSG00000140950|-|chr16:g.84513541:C>T']	ENSG00000140950	1	HGNC:29325	30087.195	16631.06	0	2063.1157	553.2828	1092.5076
AAPPPPPPPPPLESSPR	1	Pat_117_4.42212.42212.3	ENSG00000127481|UBR4, ENSG00000127481|-|chr1:g.19468252:G>GTCA',, ENSG00000127481|-|chr1:g.19473466:T>A',, ENSG00000127481|-|chr1:g.19420569:G>T',, ENSG00000127481|-|chr1:g.19420516:A>G',, ENSG00000127481|-|chr1:g.19536721:C>G',, ENSG00000127481|-|chr1:g.19511756:C>A',, ENSG00000127481|-|chr1:g.19470545:C>T',, ENSG00000127481|-|chr1:g.19499679:C>T',, ENSG00000127481|-|chr1:g.19478202:C>T',, ENSG0…	ENSG00000127481	1	HGNC:30313	473267.38	281952.97	6515.2886	16400.363	6628.9697	15828.263
AASADSTTEGTPADGFTVLSTK	1	Pat_117_4.44536.44536.3	ENSG00000113648|H2AFY, ENSG00000113648|-|chr5:g.134724711:C>T',, ENSG00000113648|-|chr5:g.134724711:C>T']	ENSG00000113648	1	HGNC:4740	330960.44	172102.1	1257.1589999999999	9604.53	1847.382	5228.0103
DQTDDQVTIDSALATQK	3	Pat_117_1.34897.34897.3	ENSG00000182054|IDH2, ENSG00000182054|-|chr15:g.90631883:A>G',, ENSG00000182054|-|chr15:g.90645544:T>C']	ENSG00000182054	1	HGNC:5383	1042590.92	546192.3800000001	10120.106600000001	19625.136	10510.135	21388.7761
AIENELLAR	1	Pat_117_1.32506.32506.2	ENSG00000100983|GSS, ENSG00000100983|-|chr20:g.33530291:C>T',, ENSG00000100983|-|chr20:g.33530291:C>T']	ENSG00000100983	1	HGNC:4624	32986.633	24624.234	0	0	0	0
SYSSGGEDGYVR	2	Pat_117_1.13851.13851.2	ENSG00000084623|EIF3I	ENSG00000084623	1	HGNC:3272	169547.14	93629.03	1102.1796	10204.77	2157.482	7626.594
YTAESSDTLCPR	2	Pat_117_2.28801.28801.2	ENSG00000067704|IARS2, ENSG00000067704|+|chr1:g.220315225:G>A',, ENSG00000067704|+|chr1:g.220287736:G>T',, ENSG00000067704|+|chr1:g.220316303:C>T',, ENSG00000067704|+|chr1:g.220284259:G>A',, ENSG00000067704|+|chr1:g.220279332:G>A',, ENSG00000067704|+|chr1:g.220279332:G>A']	ENSG00000067704	1	HGNC:29685	156119.33000000002	118519.906	3065.288	9133.4751	2553.8187399999997	5722.926600000001
TVYVSVLPTTADF	1	Pat_117_4.54889.54889.2	ENSG00000196305|IARS, ENSG00000196305|-|chr9:g.95040557:C>T',, ENSG00000196305|-|chr9:g.95033937:C>T',, ENSG00000196305|-|chr9:g.95012544:C>G',, ENSG00000196305|-|chr9:g.95012544:C>G']	ENSG00000196305	1	HGNC:5330	39115.12	25133.562	0	0	0	0
GYILQEDGR	4	Pat_117_2.33448.33448.2	ENSG00000166147|FBN1, ENSG00000166147|-|chr15:g.48707952:C>T',, ENSG00000166147|-|chr15:g.48714179:C>T',, ENSG00000166147|-|chr15:g.48787415:C>T',, ENSG00000166147|-|chr15:g.48782229:G>T',, ENSG00000166147|-|chr15:g.48720553:G>T',, ENSG00000166147|-|chr15:g.48829925:T>G',, ENSG00000166147|-|chr15:g.48733923:C>A',, ENSG00000166147|-|chr15:g.48779563:G>A',, ENSG00000166147|-|chr15:g.48782264:C>A',,…	ENSG00000166147	1	HGNC:3603	2263174.96	1769229.83	33159.090800000005	281900.26300000004	69401.1516	180959.976
LGLGLEFQA	2	Pat_117_5.51272.51272.2	ENSG00000213585|VDAC1	ENSG00000213585	1	HGNC:12669	9549813.9	5289272.2	278023.53	457965.56000000006	126724.16500000001	331647.78
LCTSATESEVAR	5	Pat_117_2.30670.30670.2	ENSG00000010256|UQCRC1	ENSG00000010256	1	HGNC:12585	412895.07499999995	293360.122	10307.75736	16637.694499999998	8867.06737	10298.7494
GESGPSGPAGPTGAR	7	Pat_117_2.15324.15324.2	ENSG00000108821|COL1A1, ENSG00000108821|-|chr17:g.48269244:C>T',, ENSG00000108821|-|chr17:g.48264045:C>A',, ENSG00000108821|-|chr17:g.48271969:C>A',, ENSG00000108821|-|chr17:g.48262874:A>C']	ENSG00000108821	1	HGNC:2197	341612.136	254268.934	27461.5271	55319.1696	10327.621500000001	18312.4714
AAVLLEQER	2	Pat_117_3.36866.36866.2	ENSG00000087365|SF3B2, ENSG00000087365|+|chr11:g.65836145:CA>C',, ENSG00000087365|+|chr11:g.65826307:C>T',, ENSG00000087365|+|chr11:g.65822653:C>T',, ENSG00000087365|+|chr11:g.65822653:C>T']	ENSG00000087365	1	HGNC:10769	1348454.73	759936.1699999999	21131.8615	45446.4786	15023.300500000001	39600.861
ADDADEFGYSR	1	Pat_117_1.22738.22738.2	ENSG00000197157|SND1, ENSG00000197157|+|chr7:g.127569289:C>T',, ENSG00000197157|+|chr7:g.127725827:G>A',, ENSG00000197157|+|chr7:g.127729551:G>A',, ENSG00000197157|+|chr7:g.127631024:G>A',, ENSG00000197157|+|chr7:g.127714674:G>A',, ENSG00000197157|+|chr7:g.127326782:C>T']	ENSG00000197157	1	HGNC:30646	152488.5	107361.58	803.1401	6628.6675	1178.7833	4217.638
TVIDYNGER	12	Pat_117_2.28452.28452.2	ENSG00000185624|P4HB, ENSG00000185624|-|chr17:g.79801917:C>T',, ENSG00000185624|-|chr17:g.79801917:C>T']	ENSG00000185624	1	HGNC:8548	4060119.0449999995	2966026.922	16884.9895	57943.7932	20968.86746	32814.543860000005
DIELVMSQANVSR	1	Pat_117_4.43601.43601.2	ENSG00000196531|NACA, ENSG00000196531|-|chr12:g.57110434:C>G',, ENSG00000196531|-|chr12:g.57114203:C>T',, ENSG00000196531|-|chr12:g.57109777:G>A',, ENSG00000196531|-|chr12:g.57109777:G>A']	ENSG00000196531	1	HGNC:7629	155778.88	89633.88	1468.5963	3569.1804	1105.5443	2572.1543
AEGDVAALNR	1	Pat_117_1.22028.22028.2	ENSG00000167460|TPM4, ENSG00000167460|+|chr19:g.16192795:C>T']	ENSG00000167460	1	HGNC:12013	231732.86	134464.39	0	7730.764	2506.5535	4745.844
YEVTSGGGGTSR	2	Pat_117_2.14511.14511.2	ENSG00000096696|DSP, ENSG00000096696|+|chr6:g.7581510:TA>T',, ENSG00000096696|+|chr6:g.7578715:C>T',, ENSG00000096696|+|chr6:g.7580958:A>G',, ENSG00000096696|+|chr6:g.7581636:G>A',, ENSG00000096696|+|chr6:g.7580990:G>A',, ENSG00000096696|+|chr6:g.7585977:G>A',, ENSG00000096696|+|chr6:g.7585981:C>T',, ENSG00000096696|+|chr6:g.7580078:A>G']	ENSG00000096696	1	HGNC:3052	128265.53	99144.08600000001	9002.237799999999	43681.67	5862.6906	12573.436000000002
APQETYADIGGLDNQIQEIK	1	Pat_117_3.51767.51767.3	ENSG00000100764|PSMC1, ENSG00000100764|+|chr14:g.90735751:A>G',, ENSG00000100764|+|chr14:g.90735751:A>G']	ENSG00000100764	1	HGNC:9547	81005.79	47004.293	632.1507	1214.1227	0	904.43396
AAGAEGAEPAAPR	1	Pat_117_1.13811.13811.2	ENSG00000162522|KIAA1522, ENSG00000162522|+|chr1:g.33235651:A>G',, ENSG00000162522|+|chr1:g.33235904:G>A',, ENSG00000162522|+|chr1:g.33238472:A>G',, ENSG00000162522|+|chr1:g.33235666:A>G',, ENSG00000162522|+|chr1:g.33207580:G>T']	ENSG00000162522	1	HGNC:29301	126704.05	71942.97	6982.1359999999995	36472.05	6885.4814	27012.037
GDEEGVPAVVIDMSGLR	1	Pat_117_3.55170.55170.3	ENSG00000136167|LCP1, ENSG00000136167|-|chr13:g.46708291:T>C',, ENSG00000136167|-|chr13:g.46725149:C>A',, ENSG00000136167|-|chr13:g.46725111:G>T',, ENSG00000136167|-|chr13:g.46721186:A>G',, ENSG00000136167|-|chr13:g.46701815:C>A',, ENSG00000136167|-|chr13:g.46725160:A>T',, ENSG00000136167|-|chr13:g.46725160:A>T']	ENSG00000136167	1	HGNC:6528	34666.617	23686.035	648.1755400000001	2044.8074	665.6239999999999	1958.536
ISISTSGGSFR	1	Pat_117_3.38373.38373.2	ENSG00000186081|KRT5, ENSG00000186081|-|chr12:g.52913806:C>T',, ENSG00000186081|-|chr12:g.52913668:C>T',, ENSG00000186081|-|chr12:g.52910601:C>T',, ENSG00000186081|-|chr12:g.52912790:C>T',, ENSG00000186081|-|chr12:g.52911743:G>C',, ENSG00000186081|-|chr12:g.52913813:C>T',, ENSG00000186081|-|chr12:g.52913894:G>A',, ENSG00000186081|-|chr12:g.52913894:G>A']	ENSG00000186081	1	HGNC:6442	371076.84	228273.92	146050.12	177598.75	30066.967	31105.484
TEGGYYQITGR	1	Pat_117_3.30214.30214.2	ENSG00000154930|ACSS1, ENSG00000154930|-|chr20:g.25004176:C>T',, ENSG00000154930|-|chr20:g.25013014:G>A',, ENSG00000154930|-|chr20:g.25038542:G>A',, ENSG00000154930|-|chr20:g.24993491:A>G',, ENSG00000154930|-|chr20:g.24993491:A>G']	ENSG00000154930	1	HGNC:16091	61857.085999999996	37773.937999999995	744.59454	1166.5316	702.17584	1989.511
ASSESQGLGAGVR	2	Pat_117_2.20661.20661.2	ENSG00000115648|MLPH, ENSG00000115648|+|chr2:g.238434285:C>G',, ENSG00000115648|+|chr2:g.238461010:C>T',, ENSG00000115648|+|chr2:g.238436011:G>A']	ENSG00000115648	1	HGNC:29643	170166.18	190785.766	1763.245	6420.425499999999	1440.3017	850.0512
GTQCEDIDECEVFPGVCK	3	Pat_117_1.38057.38057.3	ENSG00000166147|FBN1, ENSG00000166147|-|chr15:g.48707952:C>T',, ENSG00000166147|-|chr15:g.48714179:C>T',, ENSG00000166147|-|chr15:g.48787415:C>T',, ENSG00000166147|-|chr15:g.48782229:G>T',, ENSG00000166147|-|chr15:g.48720553:G>T',, ENSG00000166147|-|chr15:g.48829925:T>G',, ENSG00000166147|-|chr15:g.48733923:C>A',, ENSG00000166147|-|chr15:g.48779563:G>A',, ENSG00000166147|-|chr15:g.48782264:C>A',,…	ENSG00000166147	1	HGNC:3603	2255472.3200000003	981968.5800000001	13248.5889	102653.033	15028.3047	44437.776000000005
IAVGSDADLVIWDPDSVK	1	Pat_117_4.56185.56185.3	ENSG00000092964|DPYSL2, ENSG00000092964|+|chr8:g.26441353:A>C',, ENSG00000092964|+|chr8:g.26441353:A>C']	ENSG00000092964	1	HGNC:3014	85222.7	39611.66	663.79114	744.7679400000001	0	0
ALGSAAADAQR	1	Pat_117_3.19881.19881.2	ENSG00000058085|LAMC2, ENSG00000058085|+|chr1:g.183192398:G>A',, ENSG00000058085|+|chr1:g.183184702:G>A',, ENSG00000058085|+|chr1:g.183187574:G>C',, ENSG00000058085|+|chr1:g.183201873:A>T',, ENSG00000058085|+|chr1:g.183177054:G>A',, ENSG00000058085|+|chr1:g.183191250:C>T',, ENSG00000058085|+|chr1:g.183191250:C>T']	ENSG00000058085	1	HGNC:6493	52023.48	31436.965	3181.835	14023.97	11597.97	24795.65
GLGVGFGSGGGSSSSVK	2	Pat_117_4.39277.39277.3	ENSG00000186081|KRT5, ENSG00000186081|-|chr12:g.52913806:C>T',, ENSG00000186081|-|chr12:g.52913668:C>T',, ENSG00000186081|-|chr12:g.52910601:C>T',, ENSG00000186081|-|chr12:g.52912790:C>T',, ENSG00000186081|-|chr12:g.52911743:G>C',, ENSG00000186081|-|chr12:g.52913813:C>T',, ENSG00000186081|-|chr12:g.52913894:G>A']	ENSG00000186081	1	HGNC:6442	231259.36	121351.38799999999	94654.67199999999	114348.897	25517.300300000003	23498.669
EQEITAVQAR	4	Pat_117_1.22324.22324.2	ENSG00000125844|RRBP1, ENSG00000125844|-|chr20:g.17639529:C>T',, ENSG00000125844|-|chr20:g.17640795:G>A',, ENSG00000125844|-|chr20:g.17640795:G>A']	ENSG00000125844	1	HGNC:10448	618843.5000000001	392648.00100000005	5145.886799999999	27483.103000000003	14507.7119	37813.1582
GCITIIGGGDTATCCAK	3	Pat_117_4.44311.44311.3	ENSG00000102144|PGK1	ENSG00000102144	1	HGNC:8896	1209042.75	477394.57	10388.0837	20150.951699999998	5789.196	14852.932400000002
GFSLEELR	3	Pat_117_4.41689.41689.2	ENSG00000167526|RPL13	ENSG00000167526	1	HGNC:10303	1915743.255	1575666.3	12241.075	56902.202000000005	7083.239	38099.2945
ASYAQQPAESR	2	Pat_117_2.13065.13065.2	ENSG00000142798|HSPG2, ENSG00000142798|-|chr1:g.22198768:C>T',, ENSG00000142798|-|chr1:g.22159871:A>G',, ENSG00000142798|-|chr1:g.22173967:G>A',, ENSG00000142798|-|chr1:g.22178616:A>G',, ENSG00000142798|-|chr1:g.22191402:G>C',, ENSG00000142798|-|chr1:g.22201203:G>C',, ENSG00000142798|-|chr1:g.22175254:G>C',, ENSG00000142798|-|chr1:g.22178110:C>T',, ENSG00000142798|-|chr1:g.22149941:G>C',, ENSG000…	ENSG00000142798	1	HGNC:5273	674621.97	742178.75	8981.183400000002	51938.349	9912.3764	27138.498999999996
ASAELALGENSEVLK	9	Pat_117_2.45777.45777.2	ENSG00000125166|GOT2, ENSG00000125166|-|chr16:g.58752466:C>T',, ENSG00000125166|-|chr16:g.58757693:C>T']	ENSG00000125166	1	HGNC:4433	2991783.263	1161048.44	11144.397659999999	45878.1371	6369.960300000001	33125.191399999996
TIAMDGTEGLVR	11	Pat_117_3.41078.41078.2	ENSG00000110955|ATP5F1B, ENSG00000110955|-|chr12:g.57037657:C>A',, ENSG00000110955|-|chr12:g.57037657:C>A']	ENSG00000110955	1	HGNC:830	1055510.2710000002	886274.6460000001	11824.44525	42170.4681	6376.619839999999	15123.762430000002
ITITNDQNR	15	Pat_117_4.27544.27544.2	ENSG00000044574|HSPA5, ENSG00000044574|-|chr9:g.128001036:A>G']	ENSG00000044574	1	HGNC:5238	3479374.0259999996	2298448.173	28547.56484	81092.16725999999	30912.46627	60552.176
AAYEAELGDAR	2	Pat_117_8.42368.42368.2	ENSG00000160789|LMNA, ENSG00000160789|+|chr1:g.156084902:G>A',, ENSG00000160789|+|chr1:g.156108510:C>T',, ENSG00000160789|+|chr1:g.156104629:C>T',, ENSG00000160789|+|chr1:g.156106151:G>A',, ENSG00000160789|+|chr1:g.156106776:G>A',, ENSG00000160789|+|chr1:g.156106776:G>A']	ENSG00000160789	1	HGNC:6636	217393.7	113724.06	34782.64	60050.553	23297.5354	29130.451
TIETRDGEVVSEATQQQHEVL	2	Pat_117_1.32044.32044.3	ENSG00000175084|DES, ENSG00000175084|+|chr2:g.220290391:G>C',, ENSG00000175084|+|chr2:g.220283497:C>T',, ENSG00000175084|+|chr2:g.220284847:A>T',, ENSG00000175084|+|chr2:g.220283360:C>T']	ENSG00000175084	1	HGNC:2770	18427.724	10550.268	0	23766.232	0	1726.5195
DTINLLDQR	1	Pat_117_3.40903.40903.3	ENSG00000135052|GOLM1, ENSG00000135052|-|chr9:g.88692495:C>T',, ENSG00000135052|-|chr9:g.88692495:C>T']	ENSG00000135052	1	HGNC:15451	56668.453	32631.91	2704.7012	2512.8943	1908.9597	2926.8733
SDTSGDYEITLLK	3	Pat_117_4.45308.45308.2	ENSG00000138772|ANXA3	ENSG00000138772	1	HGNC:541	385337.287	185546.865	645.20465	5181.0595	0	1494.8028
LGGTIDDCELVEGLVLTQK	1	Pat_117_4.57024.57024.3	ENSG00000115484|CCT4	ENSG00000115484	1	HGNC:1617	314415.94	128171.086	1447.8992	4291.0913	0	2998.8720000000003
VPEVPTAPATDAAPK	5	Pat_117_4.41235.41235.2	ENSG00000184640|SEPT9, ENSG00000184640|+|chr17:g.75369584:C>G',, ENSG00000184640|+|chr17:g.75398498:C>T',, ENSG00000184640|+|chr17:g.75398498:C>T']	ENSG00000184640	1	HGNC:7323	4518412.24	2042350.88	15164.3092	43188.2829	16191.3081	43816.5555
AAAPAPVSEAVCR	1	Pat_117_8.42739.42739.2	ENSG00000153113|CAST, ENSG00000153113|+|chr5:g.96031550:C>G',, ENSG00000153113|+|chr5:g.96031550:C>G']	ENSG00000153113	1	HGNC:1515	61349.223	12346.722	25346.025	23410.512000000002	24374.182	14467.048
FSGWYDADLSPAGHEEAK	1	Pat_117_4.43883.43883.3	ENSG00000171314|PGAM1, ENSG00000171314|+|chr10:g.99190864:C>A']	ENSG00000171314	1	HGNC:8888	255478.56	112003.08	1172.4788	5234.611	1414.0327	1387.2719
SVDYEVFGR	1	Pat_117_3.38308.38308.2	ENSG00000170634|ACYP2	ENSG00000170634	1	HGNC:180	882126.1	390916.44	9888.775	20240.818	6340.5	10401.471
LLDPEDVDVPQPDEK	1	Pat_117_1.44149.44149.3	ENSG00000178209|PLEC, ENSG00000178209|-|chr8:g.145008183:C>T',, ENSG00000178209|-|chr8:g.144995759:G>A',, ENSG00000178209|-|chr8:g.145016667:C>T',, ENSG00000178209|-|chr8:g.144994888:G>A',, ENSG00000178209|-|chr8:g.144996236:C>G',, ENSG00000178209|-|chr8:g.145010020:G>A',, ENSG00000178209|-|chr8:g.144996968:C>T',, ENSG00000178209|-|chr8:g.144990901:C>T',, ENSG00000178209|-|chr8:g.145001648:C>T',,…	ENSG00000178209	1	HGNC:9069	237606.48	76614.39	5827.72	19129.193	5090.056	16701.547
IDVDAPDIDIHGPDAK	5	Pat_117_1.40950.40950.3	ENSG00000124942|AHNAK, ENSG00000124942|-|chr11:g.62295776:T>G',, ENSG00000124942|-|chr11:g.62290365:T>C',, ENSG00000124942|-|chr11:g.62295549:C>T',, ENSG00000124942|-|chr11:g.62296271:G>A',, ENSG00000124942|-|chr11:g.62287549:C>T',, ENSG00000124942|-|chr11:g.62300583:C>T',, ENSG00000124942|-|chr11:g.62294188:T>G',, ENSG00000124942|-|chr11:g.62299055:T>C',, ENSG00000124942|-|chr11:g.62285441:A>G',…	ENSG00000124942	1	HGNC:347	1229092.98	333738.98900000006	20420.660000000003	124247.81760000001	17685.8491	37592.0272
DSIVAELDR	1	Pat_117_1.32507.32507.2	ENSG00000105669|COPE, ENSG00000105669|-|chr19:g.19010756:C>T',, ENSG00000105669|-|chr19:g.19014120:C>T',, ENSG00000105669|-|chr19:g.19014120:C>T']	ENSG00000105669	1	HGNC:2234	50947.2	34200.51	460.38477	912.1964	637.8073	0
IITGGAAAQDGR	1	Pat_117_4.27530.27530.2	ENSG00000075711|DLG1, ENSG00000075711|-|chr3:g.196817813:C>T',, ENSG00000075711|-|chr3:g.196778526:G>A',, ENSG00000075711|-|chr3:g.196876643:T>G',, ENSG00000075711|-|chr3:g.196876643:T>G']	ENSG00000075711	1	HGNC:2900	67851.7	36925.867	738.06213	1012.33466	0	2524.2244
TEYLSNADER	1	Pat_117_1.19754.19754.2	ENSG00000197102|DYNC1H1, ENSG00000197102|+|chr14:g.102452591:G>A',, ENSG00000197102|+|chr14:g.102446806:A>T',, ENSG00000197102|+|chr14:g.102467294:C>T',, ENSG00000197102|+|chr14:g.102455061:C>T',, ENSG00000197102|+|chr14:g.102502906:C>T',, ENSG00000197102|+|chr14:g.102510245:C>G',, ENSG00000197102|+|chr14:g.102446221:A>C',, ENSG00000197102|+|chr14:g.102446147:G>A',, ENSG00000197102|+|chr14:g.1024…	ENSG00000197102	1	HGNC:2961	100461.7	75092.67	0	3685.39	0	1146.5243
DMDPSELVEALR	9	Pat_117_3.55154.55154.3	ENSG00000105675|ATP4A, ENSG00000105675|-|chr19:g.36044007:C>T',, ENSG00000105675|-|chr19:g.36050843:G>A',, ENSG00000105675|-|chr19:g.36051345:T>G',, ENSG00000105675|-|chr19:g.36044658:C>T',, ENSG00000105675|-|chr19:g.36049380:C>T',, ENSG00000105675|-|chr19:g.36043986:C>T']	ENSG00000105675	1	HGNC:819	711294.099	888767.6263	7368.873	37522.99969	6403.89956	27708.243
HYDGSYSTFGER	4	Pat_117_2.23927.23927.2	ENSG00000175899|A2M, ENSG00000175899|-|chr12:g.9266045:T>G',, ENSG00000175899|-|chr12:g.9243017:G>A',, ENSG00000175899|-|chr12:g.9225335:G>A',, ENSG00000175899|-|chr12:g.9262610:C>T',, ENSG00000175899|-|chr12:g.9268363:T>G',, ENSG00000175899|-|chr12:g.9251347:A>C',, ENSG00000175899|-|chr12:g.9259171:C>A',, ENSG00000175899|-|chr12:g.9229357:T>G',, ENSG00000175899|-|chr12:g.9242554:G>A',, ENSG00000…	ENSG00000175899	1	HGNC:7	233623.483	162629.872	2094.7694	10113.0383	2684.6727	5117.326300000001
VGLGFELEA	7	Pat_117_4.51145.51145.2	ENSG00000078668|VDAC3, ENSG00000078668|+|chr8:g.42259362:G>A',, ENSG00000078668|+|chr8:g.42259362:G>A']	ENSG00000078668	1	HGNC:12674	353060.80299999996	200106.724	734.01483	8992.29415	1266.4848200000001	7453.1702000000005
YVMLPVADQDQCIR	10	Pat_117_4.45001.45001.3	ENSG00000257017|HP, ENSG00000257017|+|chr16:g.72094130:G>A',, ENSG00000257017|+|chr16:g.72094167:C>T',, ENSG00000257017|+|chr16:g.72094167:C>T']	ENSG00000257017	1	HGNC:5141	2096647.95	1397281.395	23808.24572	39685.5809	14126.715400000001	32561.855999999996
EVENVAITALEGLK	3	Pat_117_4.57132.57132.2	ENSG00000131730|CKMT2	ENSG00000131730	1	HGNC:1996	2125594.38	1288888.8790000002	0	6763.4473499999995	0	3136.0476
DVFLGMFLYEYAR	1	Pat_117_6.35515.35515.2	ENSG00000163631|ALB, ENSG00000163631|+|chr4:g.74281976:G>A',, ENSG00000163631|+|chr4:g.74276060:C>T',, ENSG00000163631|+|chr4:g.74276060:C>T']	ENSG00000163631	1	HGNC:399	58887.887	54313.758	8621.178	1387.6986	0	3726.2009999999996
VIAINVDDPDAANYNDINDVK	1	Pat_117_3.51804.51804.3	ENSG00000180817|PPA1, ENSG00000180817|-|chr10:g.71966025:C>G',, ENSG00000180817|-|chr10:g.71969331:C>T']	ENSG00000180817	1	HGNC:9226	56307.348	26534.17	0	1078.7848	0	0
QNYHQDSEAAINR	2	Pat_117_1.9853.9853.3	ENSG00000167996|FTH1	ENSG00000167996	1	HGNC:3976	117293.509	121730.05799999999	0	1414.8209	0	1753.0398999999998
ATVLESEGTR	5	Pat_117_2.26590.26590.2	ENSG00000165283|STOML2, ENSG00000165283|-|chr9:g.35103082:G>A',, ENSG00000165283|-|chr9:g.35103082:G>A']	ENSG00000165283	1	HGNC:14559	1366847.75	1227852.215	16531.00425	74557.93999999999	24973.939400000003	59468.461
QGFNVVVESGAGEASK	3	Pat_117_4.40051.40051.3	ENSG00000112992|NNT, ENSG00000112992|+|chr5:g.43644904:A>C',, ENSG00000112992|+|chr5:g.43644761:C>G',, ENSG00000112992|+|chr5:g.43613166:A>T',, ENSG00000112992|+|chr5:g.43609341:C>A',, ENSG00000112992|+|chr5:g.43653180:G>C',, ENSG00000112992|+|chr5:g.43653180:G>C']	ENSG00000112992	1	HGNC:7863	4821382.199999999	3141618.1	12225.7744	40565.156	8622.1571	23111.9035
EQVVEDRPVGGR	1	Pat_117_1.16519.16519.3	ENSG00000135052|GOLM1, ENSG00000135052|-|chr9:g.88692495:C>T',, ENSG00000135052|-|chr9:g.88692495:C>T']	ENSG00000135052	1	HGNC:15451	152468.1	103728.67	646.8926	4964.1963	933.3009599999999	5804.1367
LLVGSEDYGR	1	Pat_117_3.37775.37775.2	ENSG00000197694|SPTAN1, ENSG00000197694|+|chr9:g.131388718:A>C',, ENSG00000197694|+|chr9:g.131388814:C>T',, ENSG00000197694|+|chr9:g.131379968:G>A',, ENSG00000197694|+|chr9:g.131388752:A>G',, ENSG00000197694|+|chr9:g.131346711:G>A',, ENSG00000197694|+|chr9:g.131344110:C>T',, ENSG00000197694|+|chr9:g.131341955:G>C',, ENSG00000197694|+|chr9:g.131341955:G>C']	ENSG00000197694	1	HGNC:11273	387676.53	255586.44	4306.0503	13554.996000000001	3197.1565	7300.316
LPYTEGDAQQLQR	1	Pat_117_3.37067.37067.3	ENSG00000076864|RAP1GAP, ENSG00000076864|-|chr1:g.21926096:G>A',, ENSG00000076864|-|chr1:g.21935412:T>G',, ENSG00000076864|-|chr1:g.21935412:T>G']	ENSG00000076864	1	HGNC:9858	353569.6	215641.08	13851.413	17347.951	5624.8623	11408.726999999999
EYCGVPGDGDEELLRFSN	1	Pat_117_2.45829.45829.3	ENSG00000106927|AMBP, ENSG00000106927|-|chr9:g.116823357:A>T',, ENSG00000106927|-|chr9:g.116823276:C>T',, ENSG00000106927|-|chr9:g.116823342:C>T',, ENSG00000106927|-|chr9:g.116823839:A>G']	ENSG00000106927	1	HGNC:453	42576.387	24866.271	5093.8240000000005	59736.234000000004	0	5359.655
VQVQDNEGCPVEALVK	1	Pat_117_4.45594.45594.3	ENSG00000196924|FLNA, ENSG00000196924|-|chrX:g.153581155:C>T',, ENSG00000196924|-|chrX:g.153590917:G>C',, ENSG00000196924|-|chrX:g.153590917:G>C']	ENSG00000196924	1	HGNC:3754	236200.3	116126.82	31435.522999999997	10851.271	4080.7664	13194.356000000002
AYYENSPQQVFSTEFEVK	1	Pat_117_4.48159.48159.3	ENSG00000125730|C3, ENSG00000125730|-|chr19:g.6697558:C>A',, ENSG00000125730|-|chr19:g.6707931:C>T',, ENSG00000125730|-|chr19:g.6697682:C>T']	ENSG00000125730	1	HGNC:1318	90692.91	50525.65	0	1022.7359	0	855.66626
VTLTSEEEAR	6	Pat_117_5.49867.49867.2	ENSG00000134333|LDHA	ENSG00000134333	1	HGNC:6535	673563.02	376033.85000000003	84630.1777	188542.39030000003	75906.68609999999	103121.761
NVEDFTGPR	1	Pat_117_2.34488.34488.2	ENSG00000129128|SPCS3, ENSG00000129128|+|chr4:g.177249468:C>T']	ENSG00000129128	1	HGNC:26212	124693.234	85146.984	873.94635	4215.44	595.5011599999999	2912.0645
SYGEEDFEYHR	4	Pat_117_1.22772.22772.3	ENSG00000164889|SLC4A2, ENSG00000164889|+|chr7:g.150771789:G>A',, ENSG00000164889|+|chr7:g.150773115:A>T',, ENSG00000164889|+|chr7:g.150763944:G>A',, ENSG00000164889|+|chr7:g.150763944:G>A']	ENSG00000164889	1	HGNC:11028	1223118.91	539457.59	11915.419	23862.503000000004	4170.2315	12345.601999999999
LLQEDTPVR	1	Pat_117_3.36888.36888.2	ENSG00000133110|POSTN, ENSG00000133110|-|chr13:g.38158870:A>G',, ENSG00000133110|-|chr13:g.38164571:C>T',, ENSG00000133110|-|chr13:g.38172766:C>T',, ENSG00000133110|-|chr13:g.38153366:T>G',, ENSG00000133110|-|chr13:g.38164585:A>G',, ENSG00000133110|-|chr13:g.38156594:A>G',, ENSG00000133110|-|chr13:g.38159011:C>A',, ENSG00000133110|-|chr13:g.38154111:A>G',, ENSG00000133110|-|chr13:g.38145584:T>G',…	ENSG00000133110	1	HGNC:16953	1002401.56	599776.56	16955.006	45409.99	12112.155	22909.297000000002
GGPVQVLEDEELK	2	Pat_117_1.42607.42607.2	ENSG00000143416|SELENBP1, ENSG00000143416|-|chr1:g.151337060:G>A',, ENSG00000143416|-|chr1:g.151337060:G>A']	ENSG00000143416	1	HGNC:10719	483951.32	148475.59	6413.110049999999	29772.6394	5275.435	24017.9434
GGGEVEALTVVPQGQQGLAVFTSESG	1	Pat_117_3.58090.58090.3	ENSG00000068079|IFI35, ENSG00000068079|+|chr17:g.41166231:C>G',, ENSG00000068079|+|chr17:g.41166231:C>G']	ENSG00000068079	1	HGNC:5399	25177.857000000004	16579.968999999997	0	0	0	665.7177
SEDFSLPAYMDR	8	Pat_117_3.40608.40608.2	ENSG00000131143|COX4I1	ENSG00000131143	1	HGNC:2265	2091177.28	2022469.9450000003	40346.3385	182616.7029	26291.727	51016.094000000005
ADSGPTQPPLSLSPAPETK	2	Pat_117_4.43399.43399.3	ENSG00000148396|SEC16A, ENSG00000148396|-|chr9:g.139370213:C>T',, ENSG00000148396|-|chr9:g.139369589:G>A',, ENSG00000148396|-|chr9:g.139369589:G>A']	ENSG00000148396	1	HGNC:29006	484780.54000000004	233315.94	4816.744000000001	9992.8633	4091.2929000000004	4972.9846
VENQENVSNLVIEDTELK	1	Pat_117_1.43876.43876.3	ENSG00000131236|CAP1	ENSG00000131236	1	HGNC:20040	146540.39	61603.655999999995	1330.8053	5780.6104	1400.0531	2750.3027
QTGEGVGPQEYTLLK	1	Pat_117_4.42290.42290.3	ENSG00000133706|LARS, ENSG00000133706|-|chr5:g.145499996:C>T',, ENSG00000133706|-|chr5:g.145508636:T>C',, ENSG00000133706|-|chr5:g.145538989:T>A',, ENSG00000133706|-|chr5:g.145543994:C>T',, ENSG00000133706|-|chr5:g.145543974:C>T',, ENSG00000133706|-|chr5:g.145543976:A>T',, ENSG00000133706|-|chr5:g.145502120:C>T',, ENSG00000133706|-|chr5:g.145503640:C>T',, ENSG00000133706|-|chr5:g.145503640:C>T']	ENSG00000133706	1	HGNC:6512	364550.06	191318.05	3963.3162	5873.951999999999	3227.6077	2806.0073
HYEDGYPGGSDNYGSLSR	3	Pat_117_2.29476.29476.3	ENSG00000198561|CTNND1, ENSG00000198561|+|chr11:g.57569385:G>C',, ENSG00000198561|+|chr11:g.57569621:G>C',, ENSG00000198561|+|chr11:g.57574407:C>G',, ENSG00000198561|+|chr11:g.57573382:G>T',, ENSG00000198561|+|chr11:g.57573382:G>T']	ENSG00000198561	1	HGNC:2515	270216.31	173024.766	4145.38256	22218.8405	0	7219.859700000001
TPMGIVLDALEQQEEGINR	2	Pat_117_4.57989.57989.3	ENSG00000144746|ARL6IP5	ENSG00000144746	1	HGNC:16937	14007.626	7255.5108	0	0	0	0
ADLFYDVEALDLESPK	2	Pat_117_4.57153.57153.3	ENSG00000113905|HRG, ENSG00000113905|+|chr3:g.186395645:G>GT',, ENSG00000113905|+|chr3:g.186390627:C>T',, ENSG00000113905|+|chr3:g.186392964:A>T']	ENSG00000113905	1	HGNC:5181	315551.11	134825.895	874.0138	4117.9306	0	3315.56885
SYELQESNVR	1	Pat_117_1.21581.21581.2	ENSG00000138758|SEPT11	ENSG00000138758	1	HGNC:25589	66932.11	47011.687999999995	0	5030.561	595.8946	2194.5247
GVLVCDECCSVHR	1	Pat_117_3.30556.30556.3	ENSG00000108262|GIT1, ENSG00000108262|-|chr17:g.27904719:G>A',, ENSG00000108262|-|chr17:g.27910511:G>A',, ENSG00000108262|-|chr17:g.27905324:A>C',, ENSG00000108262|-|chr17:g.27905324:A>C']	ENSG00000108262	1	HGNC:4272	50519.473	31845.422000000002	1926.2202	4560.415	2204.2354	2672.627
DEFTNTCPADQEIEHAYSDVAK	3	Pat_117_2.45060.45060.3	ENSG00000159212|CLIC6, ENSG00000159212|+|chr21:g.36079627:T>C',, ENSG00000159212|+|chr21:g.36079653:G>A',, ENSG00000159212|+|chr21:g.36079653:G>A']	ENSG00000159212	1	HGNC:2065	836275.3200000001	365760.36	3257.6882	7582.66533	2341.6879	6243.8597
VAVQGDVVR	2	Pat_117_3.32599.32599.2	ENSG00000136628|EPRS, ENSG00000136628|-|chr1:g.220160626:T>A',, ENSG00000136628|-|chr1:g.220206982:A>C',, ENSG00000136628|-|chr1:g.220206982:A>C']	ENSG00000136628	1	HGNC:3418	452026.33999999997	234263.488	5600.31315	20840.645	4149.7179	10500.3039
DLEELEVILRD	1	Pat_117_1.53948.53948.2	ENSG00000137824|RMDN3, ENSG00000137824|-|chr15:g.41036274:ACCT>A',, ENSG00000137824|-|chr15:g.41036274:ACCT>A']	ENSG00000137824	1	HGNC:25550	97073.08	45945.027	0	2051.4307	0	3980.526
IDLPAENSNSETIIITGK	1	Pat_117_4.49585.49585.3	ENSG00000115677|HDLBP, ENSG00000115677|-|chr2:g.242192848:T>C',, ENSG00000115677|-|chr2:g.242169074:A>G',, ENSG00000115677|-|chr2:g.242174960:C>T',, ENSG00000115677|-|chr2:g.242179168:C>T',, ENSG00000115677|-|chr2:g.242194517:G>C',, ENSG00000115677|-|chr2:g.242179138:T>C',, ENSG00000115677|-|chr2:g.242174946:G>A',, ENSG00000115677|-|chr2:g.242174946:G>A']	ENSG00000115677	1	HGNC:4857	52325.984000000004	31018.06	0	931.3636	0	662.3256
STGEPLGHVPAR	3	Pat_117_2.25242.25242.3	ENSG00000145012|LPP, ENSG00000145012|+|chr3:g.188590458:C>A',, ENSG00000145012|+|chr3:g.188590458:C>A']	ENSG00000145012	1	HGNC:6679	270585.211	168918.086	8180.4133999999995	19067.384000000002	12324.151000000002	17785.8858
LLDDNGNIAEELSILK	1	Pat_117_4.57505.57505.3	ENSG00000183291|SELENOF	ENSG00000183291	1	HGNC:17705	69573.94	31516.748	0	919.48236	0	786.7675
TVCVEMGDVESAF	5	Pat_117_1.44772.44772.2	ENSG00000143149|ALDH9A1, ENSG00000143149|-|chr1:g.165648813:C>G',, ENSG00000143149|-|chr1:g.165636556:C>T',, ENSG00000143149|-|chr1:g.165636556:C>T']	ENSG00000143149	1	HGNC:412	733802.75	558641.672	2139.5626	32135.654499999997	7757.4332	24342.139349999998
EQVQSCGPPPELLNGNVK	1	Pat_117_4.42106.42106.3	ENSG00000000971|CFH, ENSG00000000971|+|chr1:g.196696026:T>A',, ENSG00000000971|+|chr1:g.196648872:G>A',, ENSG00000000971|+|chr1:g.196695667:A>C',, ENSG00000000971|+|chr1:g.196715067:T>G',, ENSG00000000971|+|chr1:g.196648816:A>C',, ENSG00000000971|+|chr1:g.196684881:G>C',, ENSG00000000971|+|chr1:g.196659237:C>T',, ENSG00000000971|+|chr1:g.196709774:G>T',, ENSG00000000971|+|chr1:g.196706773:C>T',, …	ENSG00000000971	1	HGNC:4883	171970.6	82396.85	2995.5647	5034.6665	1385.3217	5086.67
VNVEAPDVNLEGLGGK	1	Pat_117_4.48287.48287.3	ENSG00000124942|AHNAK, ENSG00000124942|-|chr11:g.62295776:T>G',, ENSG00000124942|-|chr11:g.62290365:T>C',, ENSG00000124942|-|chr11:g.62295549:C>T',, ENSG00000124942|-|chr11:g.62296271:G>A',, ENSG00000124942|-|chr11:g.62287549:C>T',, ENSG00000124942|-|chr11:g.62300583:C>T',, ENSG00000124942|-|chr11:g.62294188:T>G',, ENSG00000124942|-|chr11:g.62299055:T>C',, ENSG00000124942|-|chr11:g.62285441:A>G',…	ENSG00000124942	1	HGNC:347	56479.265999999996	28733.058999999997	0	1188.712	0	557.4025
LLATEQEDAAVAK	6	Pat_117_3.42523.42523.2	ENSG00000125844|RRBP1, ENSG00000125844|-|chr20:g.17639529:C>T',, ENSG00000125844|-|chr20:g.17640795:G>A',, ENSG00000125844|-|chr20:g.17640795:G>A']	ENSG00000125844	1	HGNC:10448	2653307.265	856316.208	26590.67406	37969.182	13908.6528	27680.3553
LSLEGDHSTPPSAYGSVK	2	Pat_117_4.38800.38800.3	ENSG00000182718|ANXA2, ENSG00000182718|-|chr15:g.60653205:C>A',, ENSG00000182718|-|chr15:g.60653205:C>A']	ENSG00000182718	1	HGNC:537	239159.78399999999	102051.626	1562.826	5032.991	789.2961	2487.219
RPGGEPSPEGTTGQSYNQYSQR	1	Pat_117_2.22979.22979.3	ENSG00000115414|FN1, ENSG00000115414|-|chr2:g.216257711:C>T',, ENSG00000115414|-|chr2:g.216271134:C>T',, ENSG00000115414|-|chr2:g.216226799:A>G',, ENSG00000115414|-|chr2:g.216240008:T>C',, ENSG00000115414|-|chr2:g.216240420:T>C',, ENSG00000115414|-|chr2:g.216270961:T>C',, ENSG00000115414|-|chr2:g.216270993:T>C',, ENSG00000115414|-|chr2:g.216256459:G>A',, ENSG00000115414|-|chr2:g.216229667:C>T',, …	ENSG00000115414	1	HGNC:3778	19616.61	23246.09	0	1052.1333	0	0
SPECTHESPLETR	9	Pat_117_1.21505.21505.3	ENSG00000105675|ATP4A, ENSG00000105675|-|chr19:g.36044007:C>T',, ENSG00000105675|-|chr19:g.36050843:G>A',, ENSG00000105675|-|chr19:g.36051345:T>G',, ENSG00000105675|-|chr19:g.36044658:C>T',, ENSG00000105675|-|chr19:g.36049380:C>T',, ENSG00000105675|-|chr19:g.36043986:C>T']	ENSG00000105675	1	HGNC:819	3364286.854	2979629.92	7305.3962	24143.131199999996	1884.1261	9472.2687
SSAEVIAQAR	3	Pat_117_3.25320.25320.2	ENSG00000092964|DPYSL2, ENSG00000092964|+|chr8:g.26441353:A>C',, ENSG00000092964|+|chr8:g.26441353:A>C']	ENSG00000092964	1	HGNC:3014	361077.064	234829.997	8984.0361	18935.9202	10197.64873	13543.4967
LPGELEPVQATQNK	2	Pat_117_4.43513.43513.3	ENSG00000130811|EIF3G	ENSG00000130811	1	HGNC:3274	882049.78	397442.37	7920.5478	19491.536	4137.4346000000005	16511.455700000002
GGTESDLTVSR	1	Pat_117_1.16658.16658.2	ENSG00000123453|SARDH, ENSG00000123453|-|chr9:g.136584149:G>A',, ENSG00000123453|-|chr9:g.136595243:C>T',, ENSG00000123453|-|chr9:g.136561354:G>A',, ENSG00000123453|-|chr9:g.136582525:G>A',, ENSG00000123453|-|chr9:g.136555584:C>T',, ENSG00000123453|-|chr9:g.136599099:G>A',, ENSG00000123453|-|chr9:g.136568114:C>T',, ENSG00000123453|-|chr9:g.136535746:C>T',, ENSG00000123453|-|chr9:g.136584122:G>A',…	ENSG00000123453	1	HGNC:10536	245206.92	250039.94	0	7963.9775	1458.4253	5898.6626
YALYDASFETK	8	Pat_117_4.42268.42268.2	ENSG00000125868|DSTN, ENSG00000125868|+|chr20:g.17587726:C>T',, ENSG00000125868|+|chr20:g.17587726:C>T']	ENSG00000125868	1	HGNC:15750	6602281.42	2082867.19	31164.800499999998	107428.5985	17048.896	58595.027500000004
CLTTDEYDGHSTYPSHQYQ	1	Pat_117_2.32520.32520.3	ENSG00000090013|BLVRB, ENSG00000090013|-|chr19:g.40953909:G>A',, ENSG00000090013|-|chr19:g.40953909:G>A']	ENSG00000090013	1	HGNC:1063	32121.99	32323.678	0	3859.1287	652.14124	1258.8019
RPCFSALEVDETYVPK	4	Pat_117_4.44986.44986.3	ENSG00000163631|ALB, ENSG00000163631|+|chr4:g.74281976:G>A',, ENSG00000163631|+|chr4:g.74276060:C>T',, ENSG00000163631|+|chr4:g.74276060:C>T']	ENSG00000163631	1	HGNC:399	1553692.02	1079642.06	5021.8955	23639.1625	3013.5684	9226.6553
TVYFAEEVQCEGNSFHK	4	Pat_117_4.44001.44001.4	ENSG00000159176|CSRP1, ENSG00000159176|-|chr1:g.201454411:C>A',, ENSG00000159176|-|chr1:g.201454411:C>A']	ENSG00000159176	1	HGNC:2469	2237736.42	1115680.3699999999	38885.2863	117818.43549999999	8060.409900000001	18361.4525
LLADQAEAR	4	Pat_117_2.32283.32283.2	ENSG00000108298|RPL19, ENSG00000108298|+|chr17:g.37359248:G>A',, ENSG00000108298|+|chr17:g.37360422:C>T',, ENSG00000108298|+|chr17:g.37360422:C>T']	ENSG00000108298	1	HGNC:10312	515557.12	333469.333	7437.9821	18708.7402	3797.3747	12089.9507
LVFPLEDNA	1	Pat_117_4.53514.53514.2	ENSG00000065923|SLC9A7, ENSG00000065923|-|chrX:g.46618464:T>A']	ENSG00000065923	1	HGNC:17123	100204.01	42055.895	939.5957599999999	3628.3367	1237.2866	3565.7136
VDVDVPDVNIEGPDAK	7	Pat_117_3.50649.50649.3	ENSG00000124942|AHNAK, ENSG00000124942|-|chr11:g.62295776:T>G',, ENSG00000124942|-|chr11:g.62290365:T>C',, ENSG00000124942|-|chr11:g.62295549:C>T',, ENSG00000124942|-|chr11:g.62296271:G>A',, ENSG00000124942|-|chr11:g.62287549:C>T',, ENSG00000124942|-|chr11:g.62300583:C>T',, ENSG00000124942|-|chr11:g.62294188:T>G',, ENSG00000124942|-|chr11:g.62299055:T>C',, ENSG00000124942|-|chr11:g.62285441:A>G',…	ENSG00000124942	1	HGNC:347	2532544.4250000003	795045.23	55752.842099999994	224892.98040000003	88622.8718	151906.36830000003
NPDDITNEEYGEFYK	4	Pat_117_1.35054.35054.3	ENSG00000080824|HSP90AA1, ENSG00000080824|-|chr14:g.102552709:C>T',, ENSG00000080824|-|chr14:g.102551204:C>G',, ENSG00000080824|-|chr14:g.102552350:C>T',, ENSG00000080824|-|chr14:g.102552350:C>T']	ENSG00000080824	1	HGNC:5253	1128396.134	438315.915	13260.4558	38250.606	16285.4251	24709.885000000002
VYSTSVTGSR	2	Pat_117_4.21685.21685.2	ENSG00000142669|SH3BGRL3	ENSG00000142669	1	HGNC:15568	194775.85	148859.365	8840.993	16360.259999999998	6074.5395	11280.5281
EGPYDVVVLPGGNLGAQNLSESAAVK	3	Pat_117_4.52663.52663.4	ENSG00000116288|PARK7, ENSG00000116288|+|chr1:g.8037754:A>G',, ENSG00000116288|+|chr1:g.8025468:G>C',, ENSG00000116288|+|chr1:g.8025468:G>C']	ENSG00000116288	1	HGNC:16369	332031.9	180263.026	2192.3446599999997	7162.7122	0	5752.639700000001
LGAVDESLSEETQK	2	Pat_117_1.36305.36305.2	ENSG00000197930|ERO1A, ENSG00000197930|-|chr14:g.53119800:G>C']	ENSG00000197930	1	HGNC:13280	730594.5	231735.53	4600.6098999999995	35840.364	2941.548	13912.2574
TASNVEEAFINTAK	2	Pat_117_4.44549.44549.3	ENSG00000104388|RAB2A	ENSG00000104388	1	HGNC:9763	876693.88	518526.08	10966.961	20639.747	0	10765.4514
MCPQLQQYEMHGPEGLR	2	Pat_117_4.39653.39653.3	ENSG00000175899|A2M, ENSG00000175899|-|chr12:g.9266045:T>G',, ENSG00000175899|-|chr12:g.9243017:G>A',, ENSG00000175899|-|chr12:g.9225335:G>A',, ENSG00000175899|-|chr12:g.9262610:C>T',, ENSG00000175899|-|chr12:g.9268363:T>G',, ENSG00000175899|-|chr12:g.9251347:A>C',, ENSG00000175899|-|chr12:g.9259171:C>A',, ENSG00000175899|-|chr12:g.9229357:T>G',, ENSG00000175899|-|chr12:g.9242554:G>A',, ENSG00000…	ENSG00000175899	1	HGNC:7	573010.06	493577.20999999996	3867.9679	17852.118000000002	2158.8845	8108.8872
HNEETGDNVGPLIIK	3	Pat_117_4.40234.40234.3	ENSG00000122873|CISD1, ENSG00000122873|+|chr10:g.60036964:G>A']	ENSG00000122873	1	HGNC:30880	879566.3659999999	322327.94800000003	12137.0079	20114.804900000003	6678.461	8833.4951
AEGYEVAHGGR	2	Pat_117_1.9686.9686.2	ENSG00000011485|PPP5C, ENSG00000011485|+|chr19:g.46857043:G>A',, ENSG00000011485|+|chr19:g.46878879:C>A',, ENSG00000011485|+|chr19:g.46890659:A>G',, ENSG00000011485|+|chr19:g.46890659:A>G']	ENSG00000011485	1	HGNC:9322	354461.77	216221.78999999998	4069.59795	14750.758300000001	6636.8028	12979.7115
GAGGQGQLDVR	1	Pat_117_3.18675.18675.2	ENSG00000128591|FLNC, ENSG00000128591|+|chr7:g.128487762:C>T',, ENSG00000128591|+|chr7:g.128483582:T>C',, ENSG00000128591|+|chr7:g.128494159:C>T',, ENSG00000128591|+|chr7:g.128485123:G>A',, ENSG00000128591|+|chr7:g.128480715:G>A',, ENSG00000128591|+|chr7:g.128486412:G>A',, ENSG00000128591|+|chr7:g.128496611:G>A',, ENSG00000128591|+|chr7:g.128488745:G>A',, ENSG00000128591|+|chr7:g.128493010:C>T',,…	ENSG00000128591	1	HGNC:3756	87163.016	64571.867	5135.512	21140.035	3941.5564	5696.4663
TASTNNIAQAR	3	Pat_117_4.15103.15103.2	ENSG00000172380|GNG12	ENSG00000172380	1	HGNC:19663	311285.515	224836.429	1696.24231	9486.2837	2405.37907	6955.0403
ALVDHENVISCPHLGASTK	1	Pat_117_4.39421.39421.4	ENSG00000092621|PHGDH, ENSG00000092621|+|chr1:g.120269694:T>C',, ENSG00000092621|+|chr1:g.120269694:T>C']	ENSG00000092621	1	HGNC:8923	335089.9	189652.52	10839.066	11736.196000000002	5541.704000000001	8643.898000000001
RDDGTGQLLLPLSDAR	1	Pat_117_4.43458.43458.3	ENSG00000178209|PLEC, ENSG00000178209|-|chr8:g.145008183:C>T',, ENSG00000178209|-|chr8:g.144995759:G>A',, ENSG00000178209|-|chr8:g.145016667:C>T',, ENSG00000178209|-|chr8:g.144994888:G>A',, ENSG00000178209|-|chr8:g.144996236:C>G',, ENSG00000178209|-|chr8:g.145010020:G>A',, ENSG00000178209|-|chr8:g.144996968:C>T',, ENSG00000178209|-|chr8:g.144990901:C>T',, ENSG00000178209|-|chr8:g.145001648:C>T',,…	ENSG00000178209	1	HGNC:9069	199861.97	99456.72	2425.4316	6262.0019999999995	3636.6929	5288.857
ATDFVADR	10	Pat_117_2.29820.29820.2	ENSG00000182054|IDH2, ENSG00000182054|-|chr15:g.90631883:A>G',, ENSG00000182054|-|chr15:g.90645544:T>C',, ENSG00000182054|-|chr15:g.90645544:T>C']	ENSG00000182054	1	HGNC:5383	7769863.819999999	6498741.114999999	77485.59730000001	151624.47509999998	110512.5259	138948.44810000004
GIVDQSQQAYQEAFEISK	2	Pat_117_3.51725.51725.3	ENSG00000164924|YWHAZ, ENSG00000164924|-|chr8:g.101936410:A>G',, ENSG00000164924|-|chr8:g.101936410:A>G']	ENSG00000164924	1	HGNC:12855	223936.82	89134.937	706.6339	4114.5595	0	2185.9800999999998
GCSLNCVDDSQDYYVGK	1	Pat_117_3.39178.39178.3	ENSG00000167653|PSCA, ENSG00000167653|+|chr8:g.143763472:T>A']	ENSG00000167653	1	HGNC:9500	355466.12	247035.6	1362.0803	6919.563	1033.732	1375.0810000000001
ELPELLQR	2	Pat_117_4.43595.43595.2	ENSG00000170248|PDCD6IP, ENSG00000170248|+|chr3:g.33906919:C>A',, ENSG00000170248|+|chr3:g.33906919:C>A']	ENSG00000170248	1	HGNC:8766	481038.07700000005	412886.413	6930.270399999999	10809.5876	2908.52495	7327.7264
ELGEYGFHEYTEVK	9	Pat_117_4.40088.40088.3	ENSG00000165092|ALDH1A1, ENSG00000165092|-|chr9:g.75540464:ACTGTGT>A',, ENSG00000165092|-|chr9:g.75524651:T>A']	ENSG00000165092	1	HGNC:402	6354498.814	1847612.33	67733.27123	99992.2009	27460.10286	44277.71950000001
LPENLYNDR	1	Pat_117_3.37997.37997.2	ENSG00000156467|UQCRB, ENSG00000156467|-|chr8:g.97243607:CT>C',, ENSG00000156467|-|chr8:g.97243632:A>C',, ENSG00000156467|-|chr8:g.97243634:G>A',, ENSG00000156467|-|chr8:g.97243634:G>A']	ENSG00000156467	1	HGNC:12582	656162.5	508651.47	6860.704000000001	17149.668	6362.465	11033.226
TCDISFSDPDDLLNFK	1	Pat_117_4.55496.55496.3	ENSG00000130725|UBE2M, ENSG00000130725|-|chr19:g.59067735:T>G']	ENSG00000130725	1	HGNC:12491	110032.586	52589.46	543.90265	592.2951	0	0
DLLIAYYDVDYEK	8	Pat_117_4.50373.50373.2	ENSG00000167004|PDIA3, ENSG00000167004|+|chr15:g.44048944:A>T',, ENSG00000167004|+|chr15:g.44048950:G>T',, ENSG00000167004|+|chr15:g.44060755:A>T',, ENSG00000167004|+|chr15:g.44060755:A>T']	ENSG00000167004	1	HGNC:4606	1934877.833	444344.528	2646.6413000000002	5421.003320000001	491.59512	3785.051
AYHLQDDGTQTVR	1	Pat_117_2.23433.23433.3	ENSG00000068912|ERLEC1	ENSG00000068912	1	HGNC:25222	47268.453	35604.785	932.5768400000001	4893.232	1279.0844	3436.3752
IVITDCGQLS	6	Pat_117_4.42532.42532.2	ENSG00000108179|PPIF, ENSG00000108179|+|chr10:g.81111246:G>A']	ENSG00000108179	1	HGNC:9259	1430698.087	771273.69	25115.481760000002	40722.761399999996	19065.0128	31559.781799999997
QDVDNASLAR	2	Pat_117_3.19598.19598.2	ENSG00000026025|VIM, ENSG00000026025|+|chr10:g.17271887:G>A',, ENSG00000026025|+|chr10:g.17271555:G>A',, ENSG00000026025|+|chr10:g.17277329:G>T',, ENSG00000026025|+|chr10:g.17277329:G>T']	ENSG00000026025	1	HGNC:12692	186231.445	131643.68	48226.172	108490.93	40660.092	55048.137
LQSTNFALAE	1	Pat_117_4.43603.43603.2	ENSG00000107262|BAG1, ENSG00000107262|-|chr9:g.33262825:T>C',, ENSG00000107262|-|chr9:g.33264312:C>A',, ENSG00000107262|-|chr9:g.33264312:C>A']	ENSG00000107262	1	HGNC:937	480758.5	221186.81	2997.2554	17232.916	1860.6959	14543.006000000001
AYTNFDAER	7	Pat_117_3.27809.27809.2	ENSG00000182718|ANXA2, ENSG00000182718|-|chr15:g.60653205:C>A',, ENSG00000182718|-|chr15:g.60653205:C>A']	ENSG00000182718	1	HGNC:537	2090884.2899999998	1837654.3650000002	90573.033	164903.212	87103.8081	118547.75420000002
VYACEVTHQGLSSPVTK	7	Pat_117_4.40722.40722.3	ENSG00000211592|IGKC, ENSG00000211592|-|chr2:g.89157104:A>C']	ENSG00000211592	1	HGNC:5716	5775049.49	2160518.95	88213.013	120939.2513	36683.3723	86249.3475
SAADSISESVPVGPK	1	Pat_117_4.39103.39103.3	ENSG00000111667|USP5, ENSG00000111667|+|chr12:g.6965514:C>T',, ENSG00000111667|+|chr12:g.6961356:A>G',, ENSG00000111667|+|chr12:g.6969334:C>T',, ENSG00000111667|+|chr12:g.6970717:G>A',, ENSG00000111667|+|chr12:g.6970717:G>A']	ENSG00000111667	1	HGNC:12628	444747.22	200329.33	8104.43	19784.445	6545.101	13774.49
GPFVEAEVPDVDLECPDAK	3	Pat_117_2.54220.54220.3	ENSG00000124942|AHNAK, ENSG00000124942|-|chr11:g.62295776:T>G',, ENSG00000124942|-|chr11:g.62290365:T>C',, ENSG00000124942|-|chr11:g.62295549:C>T',, ENSG00000124942|-|chr11:g.62296271:G>A',, ENSG00000124942|-|chr11:g.62287549:C>T',, ENSG00000124942|-|chr11:g.62300583:C>T',, ENSG00000124942|-|chr11:g.62294188:T>G',, ENSG00000124942|-|chr11:g.62299055:T>C',, ENSG00000124942|-|chr11:g.62285441:A>G',…	ENSG00000124942	1	HGNC:347	132797.468	61900.231	1761.5669000000003	8883.508	0	4181.29724
AADDTWEPFASGK	1	Pat_117_4.42544.42544.2	ENSG00000118271|TTR, ENSG00000118271|+|chr18:g.29172865:G>A']	ENSG00000118271	1	HGNC:12405	267575.7	205506.52	820.90247	2950.3079	0	1145.4293
AGIVQEDVQPPGLK	4	Pat_117_4.44120.44120.3	ENSG00000250317|SMIM20	ENSG00000250317	1	HGNC:37260	1466775.235	614534.657	20153.5653	27994.2704	10272.84876	16696.7035
VNHFVPEAGSR	1	Pat_117_4.30656.30656.3	ENSG00000163359|COL6A3, ENSG00000163359|-|chr2:g.238249544:GA>G',, ENSG00000163359|-|chr2:g.238275518:AC>A',, ENSG00000163359|-|chr2:g.238280477:G>A',, ENSG00000163359|-|chr2:g.238283189:G>A',, ENSG00000163359|-|chr2:g.238296320:C>T',, ENSG00000163359|-|chr2:g.238253406:C>T',, ENSG00000163359|-|chr2:g.238247734:C>G',, ENSG00000163359|-|chr2:g.238283510:C>T',, ENSG00000163359|-|chr2:g.238280852:G>…	ENSG00000163359	1	HGNC:2213	76507.484	53262.176	1038.1514	2511.4868	0	1890.6576
GVPWCFYPNTIDVPPEEECEF	2	Pat_117_4.56848.56848.3	ENSG00000160182|TFF1	ENSG00000160182	1	HGNC:11755	149702.74	105890.193	1895.0046	2222.8073400000003	1211.4604	576.2417
ASSPAQCVTPVQTVV	1	Pat_117_4.40640.40640.2	ENSG00000087053|MTMR2, ENSG00000087053|-|chr11:g.95571347:C>G',, ENSG00000087053|-|chr11:g.95657111:T>G']	ENSG00000087053	1	HGNC:7450	112592.42	57589.418	2952.2024	6231.2314	3003.8809	6417.953
AQYEEIANR	6	Pat_117_3.24902.24902.2	ENSG00000186081|KRT5, ENSG00000186081|-|chr12:g.52913806:C>T',, ENSG00000186081|-|chr12:g.52913668:C>T',, ENSG00000186081|-|chr12:g.52910601:C>T',, ENSG00000186081|-|chr12:g.52912790:C>T',, ENSG00000186081|-|chr12:g.52911743:G>C',, ENSG00000186081|-|chr12:g.52913813:C>T',, ENSG00000186081|-|chr12:g.52913894:G>A']	ENSG00000186081	1	HGNC:6442	317895.254	312517.823	166165.501	242365.37800000003	39885.7679	46960.4908
ALLLLCGEDD	16	Pat_117_1.49360.49360.2	ENSG00000164111|ANXA5, ENSG00000164111|-|chr4:g.122604580:A>G',, ENSG00000164111|-|chr4:g.122599587:A>C',, ENSG00000164111|-|chr4:g.122599587:A>C']	ENSG00000164111	1	HGNC:543	1891477.12	1213947.3980000003	12251.85006	87798.05136000001	25960.21717	105899.82609999999
NQLTSNPENTVFDAK	1	Pat_117_4.40815.40815.2	ENSG00000044574|HSPA5, ENSG00000044574|-|chr9:g.128001036:A>G']	ENSG00000044574	1	HGNC:5238	225810.4	139951.34	0	1488.1066	0	1663.2914
VDCTAHSDVCSAQGVR	2	Pat_117_1.17540.17540.2	ENSG00000239264|TXNDC5, ENSG00000239264|-|chr6:g.7886198:G>A',, ENSG00000239264|-|chr6:g.7883409:A>T',, ENSG00000239264|-|chr6:g.7883409:A>T']	ENSG00000239264	1	HGNC:21073	70698.85	73010.295	0	0	601.6845	0
GTQGAEEVLR	1	Pat_117_1.22157.22157.2	ENSG00000178209|PLEC, ENSG00000178209|-|chr8:g.145008183:C>T',, ENSG00000178209|-|chr8:g.144995759:G>A',, ENSG00000178209|-|chr8:g.145016667:C>T',, ENSG00000178209|-|chr8:g.144994888:G>A',, ENSG00000178209|-|chr8:g.144996236:C>G',, ENSG00000178209|-|chr8:g.145010020:G>A',, ENSG00000178209|-|chr8:g.144996968:C>T',, ENSG00000178209|-|chr8:g.144990901:C>T',, ENSG00000178209|-|chr8:g.145001648:C>T',,…	ENSG00000178209	1	HGNC:9069	148916.78	133402.25	3806.218	19306.453	2378.2993	9192.537
WIYEDVER	1	Pat_117_3.39813.39813.2	ENSG00000128595|CALU, ENSG00000128595|+|chr7:g.128388648:G>A',, ENSG00000128595|+|chr7:g.128394435:A>G',, ENSG00000128595|+|chr7:g.128399081:T>C',, ENSG00000128595|+|chr7:g.128399081:T>C']	ENSG00000128595	1	HGNC:1458	743872.8	554804.94	8952.23	22301.717	5901.8965	9180.004
MVSSYVGENAEFER	2	Pat_117_3.38967.38967.3	ENSG00000083720|OXCT1, ENSG00000083720|-|chr5:g.41794810:AG>A',, ENSG00000083720|-|chr5:g.41739586:A>C']	ENSG00000083720	1	HGNC:8527	519920.05	343130.55	13049.935699999998	37023.239	27437.249000000003	53488.563
NPDDITQEEYGEFYK	2	Pat_117_2.42155.42155.3	ENSG00000096384|HSP90AB1, ENSG00000096384|+|chr6:g.44219918:GAGA>G',, ENSG00000096384|+|chr6:g.44221300:G>A',, ENSG00000096384|+|chr6:g.44219265:T>C',, ENSG00000096384|+|chr6:g.44219265:T>C']	ENSG00000096384	1	HGNC:5258	1313802.97	476675.13	15842.112399999998	40720.685000000005	36213.369999999995	53395.849
GYFFLDER	2	Pat_117_4.43380.43380.2	ENSG00000131435|PDLIM4, ENSG00000131435|+|chr5:g.131593440:G>A',, ENSG00000131435|+|chr5:g.131607142:T>C']	ENSG00000131435	1	HGNC:16501	749362.63	522719.75	15696.2795	16215.531	7954.384	9919.379
DQQEAALVDMVNDGVEDLR	1	Pat_117_1.51298.51298.3	ENSG00000084207|GSTP1	ENSG00000084207	1	HGNC:4638	33198.18	17485.658	0	2379.228	0	1306.3165
ILLQGTPVAQMTEDAVDAER	2	Pat_117_3.50934.50934.3	ENSG00000125730|C3, ENSG00000125730|-|chr19:g.6697558:C>A',, ENSG00000125730|-|chr19:g.6707931:C>T',, ENSG00000125730|-|chr19:g.6697682:C>T']	ENSG00000125730	1	HGNC:1318	83936.237	50702.793000000005	702.50214	2084.66835	0	739.5126
ILVLDDTNHER	1	Pat_117_3.39481.39481.3	ENSG00000173786|CNP, ENSG00000173786|+|chr17:g.40125905:G>A',, ENSG00000173786|+|chr17:g.40125905:G>A']	ENSG00000173786	1	HGNC:2158	196239.84	119465.34	7066.861	15716.588	4588.299	8271.202
LTELETAVR	1	Pat_117_2.41697.41697.2	ENSG00000175203|DCTN2, ENSG00000175203|-|chr12:g.57927879:G>A',, ENSG00000175203|-|chr12:g.57927879:G>A']	ENSG00000175203	1	HGNC:2712	481906.88	350662.78	8868.0625	28706.525	8103.1	12902.036
LGSSSEIEVPAK	2	Pat_117_4.40717.40717.2	ENSG00000155008|APOOL	ENSG00000155008	1	HGNC:24009	922675.46	360924.92	7421.5188	16241.318	4317.4782000000005	14706.5466
LLVVDPETDEQLQK	2	Pat_117_3.52008.52008.3	ENSG00000109062|SLC9A3R1	ENSG00000109062	1	HGNC:11075	141073.67200000002	72940.631	727.0744	4469.4155	0	1366.49996
AEPLNSVAH	2	Pat_117_2.29206.29206.2	ENSG00000128534|LSM8	ENSG00000128534	1	HGNC:20471	139984.60700000002	93468.66799999999	6846.6223	20440.911799999998	6476.285239999999	13433.802599999999
STGFETLVVTSEDGITK	1	Pat_117_4.49022.49022.3	ENSG00000198721|ECI2, ENSG00000198721|-|chr6:g.4133855:C>T',, ENSG00000198721|-|chr6:g.4133855:C>T']	ENSG00000198721	1	HGNC:14601	69621.88	37980.27	1015.00824	1278.8853	0	703.17474
ASPNVEAPQPHR	1	Pat_117_3.21882.21882.3	ENSG00000198589|LRBA, ENSG00000198589|-|chr4:g.151392776:C>T',, ENSG00000198589|-|chr4:g.151793903:T>C',, ENSG00000198589|-|chr4:g.151753101:C>A',, ENSG00000198589|-|chr4:g.151199041:G>A',, ENSG00000198589|-|chr4:g.151203680:G>C',, ENSG00000198589|-|chr4:g.151829615:A>C',, ENSG00000198589|-|chr4:g.151829615:A>C']	ENSG00000198589	1	HGNC:1742	77462.484	43870.515999999996	651.4775400000001	3504.5283	627.4540400000001	2721.797
AGLENSLAETECR	2	Pat_117_8.43286.43286.2	ENSG00000171346|KRT15, ENSG00000171346|-|chr17:g.39673185:C>T',, ENSG00000171346|-|chr17:g.39673412:C>A',, ENSG00000171346|-|chr17:g.39674641:T>C',, ENSG00000171346|-|chr17:g.39671778:C>T',, ENSG00000171346|-|chr17:g.39673194:G>A',, ENSG00000171346|-|chr17:g.39673194:G>A']	ENSG00000171346	1	HGNC:6421	16213.001	8164.422	25831.902000000002	52434.082	3312.478	4830.734
ETNLDSLPLVDTHSK	1	Pat_117_4.44148.44148.3	ENSG00000026025|VIM, ENSG00000026025|+|chr10:g.17271887:G>A',, ENSG00000026025|+|chr10:g.17271555:G>A',, ENSG00000026025|+|chr10:g.17277329:G>T',, ENSG00000026025|+|chr10:g.17277329:G>T']	ENSG00000026025	1	HGNC:12692	328943.25	171031.8	2838.9495	11305.731000000002	2319.5823	1572.2332
CPENAFFLDHVR	1	Pat_117_4.41009.41009.3	ENSG00000197879|MYO1C, ENSG00000197879|-|chr17:g.1385827:C>T',, ENSG00000197879|-|chr17:g.1385827:C>T']	ENSG00000197879	1	HGNC:7597	184015.67	86143.32	6342.5894	8169.5830000000005	3091.7397	6152.8247
ALDFAVGEYNK	4	Pat_117_4.45481.45481.2	ENSG00000101439|CST3, ENSG00000101439|-|chr20:g.23618427:C>T',, ENSG00000101439|-|chr20:g.23618372:C>A',, ENSG00000101439|-|chr20:g.23618372:C>A']	ENSG00000101439	1	HGNC:2475	4409339.6	1445037.27	21779.1014	34692.777	22289.9035	41746.8385
LVSESSDVLPK	20	Pat_117_4.42937.42937.2	ENSG00000170421|KRT8, ENSG00000170421|-|chr12:g.53298602:C>T',, ENSG00000170421|-|chr12:g.53298602:C>T']	ENSG00000170421	1	HGNC:6446	7602835.757999999	2714253.1369999996	30538.31312	78758.82489999999	48787.42005999999	130537.4626
YYRPTEVDFLQGDCTK	1	Pat_117_4.42362.42362.3	ENSG00000112699|GMDS, ENSG00000112699|-|chr6:g.1961059:G>A',, ENSG00000112699|-|chr6:g.2245641:C>T']	ENSG00000112699	1	HGNC:4369	537520.75	200261.98	1335.0585	4882.338	0	1553.3954
IIDGVPVEITEK	9	Pat_117_4.49558.49558.2	ENSG00000133110|POSTN, ENSG00000133110|-|chr13:g.38158870:A>G',, ENSG00000133110|-|chr13:g.38164571:C>T',, ENSG00000133110|-|chr13:g.38172766:C>T',, ENSG00000133110|-|chr13:g.38153366:T>G',, ENSG00000133110|-|chr13:g.38164585:A>G',, ENSG00000133110|-|chr13:g.38156594:A>G',, ENSG00000133110|-|chr13:g.38159011:C>A',, ENSG00000133110|-|chr13:g.38154111:A>G',, ENSG00000133110|-|chr13:g.38145584:T>G',…	ENSG00000133110	1	HGNC:16953	863915.0140000001	317525.164	5164.2153	8714.440499999999	1187.0505	8786.503
FQNALLVR	5	Pat_117_4.41450.41450.2	ENSG00000163631|ALB, ENSG00000163631|+|chr4:g.74281976:G>A',, ENSG00000163631|+|chr4:g.74276060:C>T',, ENSG00000163631|+|chr4:g.74276060:C>T']	ENSG00000163631	1	HGNC:399	614364.7930000001	272085.68039999995	308862.16300000006	359004.41199999995	179716.8767	196619.09339999998
GVYSEETLR	1	Pat_117_2.27076.27076.2	ENSG00000132305|IMMT, ENSG00000132305|-|chr2:g.86378436:G>A',, ENSG00000132305|-|chr2:g.86374875:G>A',, ENSG00000132305|-|chr2:g.86400824:G>A',, ENSG00000132305|-|chr2:g.86408458:C>T',, ENSG00000132305|-|chr2:g.86408458:C>T']	ENSG00000132305	1	HGNC:6047	346311.78	412953.34	3490.1125	6681.304	1811.2708	7001.589
QTTVSNSQQAYQEAFEISK	1	Pat_117_4.41539.41539.3	ENSG00000166913|YWHAB	ENSG00000166913	1	HGNC:12849	287631.03	174089.62	2963.905	7091.289000000001	3669.3584	3923.6626
VLYVQDSLEGEAR	1	Pat_117_2.42406.42406.3	ENSG00000085377|PREP, ENSG00000085377|-|chr6:g.105726036:C>T',, ENSG00000085377|-|chr6:g.105730436:T>G',, ENSG00000085377|-|chr6:g.105845748:G>A',, ENSG00000085377|-|chr6:g.105726060:C>T']	ENSG00000085377	1	HGNC:9358	108937.95	72398.055	6161.5205	11585.475	4163.477	8167.2495
LGYVTADGETSGSITCGK	1	Pat_117_4.39628.39628.3	ENSG00000000971|CFH, ENSG00000000971|+|chr1:g.196696026:T>A',, ENSG00000000971|+|chr1:g.196648872:G>A',, ENSG00000000971|+|chr1:g.196695667:A>C',, ENSG00000000971|+|chr1:g.196715067:T>G',, ENSG00000000971|+|chr1:g.196648816:A>C',, ENSG00000000971|+|chr1:g.196684881:G>C',, ENSG00000000971|+|chr1:g.196659237:C>T',, ENSG00000000971|+|chr1:g.196709774:G>T',, ENSG00000000971|+|chr1:g.196706773:C>T',, …	ENSG00000000971	1	HGNC:4883	436477.22	179898.94	6833.222	11757.872	1630.0096	5118.7812
IVETQNEEYPHTFQVSGK	1	Pat_117_4.39710.39710.3	ENSG00000139132|FGD4, ENSG00000139132|+|chr12:g.32791623:T>G',, ENSG00000139132|+|chr12:g.32791796:G>A',, ENSG00000139132|+|chr12:g.32764161:C>T',, ENSG00000139132|+|chr12:g.32764161:C>T']	ENSG00000139132	1	HGNC:19125	324131.53	137015.03	1255.067	5207.1416	812.6731599999999	1563.6345
LVHVEEPHTETVR	2	Pat_117_2.34307.34307.3	ENSG00000175899|A2M, ENSG00000175899|-|chr12:g.9266045:T>G',, ENSG00000175899|-|chr12:g.9243017:G>A',, ENSG00000175899|-|chr12:g.9225335:G>A',, ENSG00000175899|-|chr12:g.9262610:C>T',, ENSG00000175899|-|chr12:g.9268363:T>G',, ENSG00000175899|-|chr12:g.9251347:A>C',, ENSG00000175899|-|chr12:g.9259171:C>A',, ENSG00000175899|-|chr12:g.9229357:T>G',, ENSG00000175899|-|chr12:g.9242554:G>A',, ENSG00000…	ENSG00000175899	1	HGNC:7	106722.9	87813.862	1563.005	7591.8631000000005	1101.9167	3363.6976999999997
YIANTVELR	1	Pat_117_3.38180.38180.2	ENSG00000118705|RPN2, ENSG00000118705|+|chr20:g.35812678:C>A',, ENSG00000118705|+|chr20:g.35812678:C>A']	ENSG00000118705	1	HGNC:10382	544255.8	392772.06	10290.09	21855.702999999998	7917.5815	9925.105
IASNAGSIA	2	Pat_117_1.33341.33341.2	ENSG00000125691|RPL23, ENSG00000125691|-|chr17:g.37006622:C>A',, ENSG00000125691|-|chr17:g.37006657:C>A',, ENSG00000125691|-|chr17:g.37006681:C>G',, ENSG00000125691|-|chr17:g.37006681:C>G']	ENSG00000125691	1	HGNC:10316	80288.1943	38439.5664	5189.2686	10679.345	5842.0767	7000.06
ELELVYAR	1	Pat_117_3.41218.41218.2	ENSG00000013364|MVP, ENSG00000013364|+|chr16:g.29847067:C>T',, ENSG00000013364|+|chr16:g.29842218:C>T',, ENSG00000013364|+|chr16:g.29842218:C>T']	ENSG00000013364	1	HGNC:7531	496989.6	428817.3	7694.092	22121.41	6031.5415	14097.053999999998
SLQSVAEER	2	Pat_117_3.28588.28588.2	ENSG00000174748|RPL15	ENSG00000174748	1	HGNC:10306	162667.95	91023.787	8185.501	16853.896399999998	8848.4835	10600.565999999999
VDCAFLDQPR	4	Pat_117_3.40228.40228.2	ENSG00000186009|ATP4B, ENSG00000186009|-|chr13:g.114312456:C>T',, ENSG00000186009|-|chr13:g.114307687:C>T']	ENSG00000186009	1	HGNC:820	5486171.7870000005	4987714.575	10821.819	39858.077000000005	13121.1717	46300.977
DVNFEFPEFQ	1	Pat_117_3.57312.57312.2	ENSG00000171863|RPS7	ENSG00000171863	1	HGNC:10440	41441.395	31921.79	0	3171.5671	854.2163	1162.0707
GFIGPGIDVPAPDMSTGER	2	Pat_117_4.49005.49005.3	ENSG00000148672|GLUD1	ENSG00000148672	1	HGNC:4335	56160.04	33904.656	588.619	1052.388	0	592.5715
LEETQALLR	1	Pat_117_4.39534.39534.2	ENSG00000204843|DCTN1, ENSG00000204843|-|chr2:g.74598279:C>A',, ENSG00000204843|-|chr2:g.74598690:C>A',, ENSG00000204843|-|chr2:g.74593929:G>A',, ENSG00000204843|-|chr2:g.74604790:T>C',, ENSG00000204843|-|chr2:g.74604790:T>C']	ENSG00000204843	1	HGNC:2711	445253.75	298506.12	7472.3647	14481.733999999999	5810.0986	12130.344
QVEVLTNQR	1	Pat_117_3.31909.31909.2	ENSG00000175084|DES, ENSG00000175084|+|chr2:g.220290391:G>C',, ENSG00000175084|+|chr2:g.220283497:C>T',, ENSG00000175084|+|chr2:g.220284847:A>T',, ENSG00000175084|+|chr2:g.220283360:C>T']	ENSG00000175084	1	HGNC:2770	88409.72	62784.035	2335.1628	5159.5713	573.35284	985.79865
IADGYEQAAR	1	Pat_117_2.25466.25466.2	ENSG00000150753|CCT5, ENSG00000150753|+|chr5:g.10260964:CACTT>C',, ENSG00000150753|+|chr5:g.10264802:T>G',, ENSG00000150753|+|chr5:g.10261801:G>A',, ENSG00000150753|+|chr5:g.10261801:G>A']	ENSG00000150753	1	HGNC:1618	262061.31	191709.92	9147.3	12665.921999999999	6957.709	9532.045
DICEEQVNSLPGSITK	2	Pat_117_4.42774.42774.3	ENSG00000125730|C3, ENSG00000125730|-|chr19:g.6697558:C>A',, ENSG00000125730|-|chr19:g.6707931:C>T',, ENSG00000125730|-|chr19:g.6697682:C>T']	ENSG00000125730	1	HGNC:1318	527655.17	247563.23	7858.1044999999995	13856.4161	5653.9848999999995	10005.6547
AYDTDAGPVFVK	3	Pat_117_4.41259.41259.2	ENSG00000167363|FN3K, ENSG00000167363|+|chr17:g.80698679:C>T']	ENSG00000167363	1	HGNC:24822	1995054.96	1042737.1000000001	24888.2508	29682.79	16129.462	21778.5772
LFTEEELAR	1	Pat_117_1.34758.34758.2	ENSG00000117691|NENF, ENSG00000117691|+|chr1:g.212606382:C>T']	ENSG00000117691	1	HGNC:30384	26465.967	16121.0205	0	0	614.8002299999999	0
VGLAPAVP	12	Pat_117_5.49834.49834.2	ENSG00000196188|CTSE, ENSG00000196188|+|chr1:g.206325424:G>A',, ENSG00000196188|+|chr1:g.206325424:G>A']	ENSG00000196188	1	HGNC:2530	10847396.319999998	5875034.494	174988.0906	309630.971	90459.27879999999	155240.7431
DAGEGLLAVQITDPEGKPK	1	Pat_117_4.47973.47973.3	ENSG00000196924|FLNA, ENSG00000196924|-|chrX:g.153581155:C>T',, ENSG00000196924|-|chrX:g.153590917:G>C',, ENSG00000196924|-|chrX:g.153590917:G>C']	ENSG00000196924	1	HGNC:3754	76365.6	31004.373	0	0	0	0
AEDNADTLALVFEAPNQEK	3	Pat_117_3.54895.54895.3	ENSG00000132646|PCNA	ENSG00000132646	1	HGNC:8729	96295.887	44370.577000000005	952.5830000000001	5608.9106	935.4503	2115.5887
LSPSPTSQR	4	Pat_117_5.49571.49571.2	ENSG00000160789|LMNA, ENSG00000160789|+|chr1:g.156084902:G>A',, ENSG00000160789|+|chr1:g.156108510:C>T',, ENSG00000160789|+|chr1:g.156104629:C>T',, ENSG00000160789|+|chr1:g.156106151:G>A',, ENSG00000160789|+|chr1:g.156106776:G>A',, ENSG00000160789|+|chr1:g.156106776:G>A']	ENSG00000160789	1	HGNC:6636	10217946.69	8203584.93	135514.803	392809.782	119524.06730000001	227658.83800000002
AFCDDAVGLR	1	Pat_117_3.37490.37490.2	ENSG00000132359|RAP1GAP2, ENSG00000132359|+|chr17:g.2883588:C>A',, ENSG00000132359|+|chr17:g.2883588:C>A']	ENSG00000132359	1	HGNC:29176	296529.84	187557.48	9476.308	19888.941000000003	3274.1035	6552.7046
VDIDAPDVSIEGPDAK	1	Pat_117_2.48149.48149.3	ENSG00000124942|AHNAK, ENSG00000124942|-|chr11:g.62295776:T>G',, ENSG00000124942|-|chr11:g.62290365:T>C',, ENSG00000124942|-|chr11:g.62295549:C>T',, ENSG00000124942|-|chr11:g.62296271:G>A',, ENSG00000124942|-|chr11:g.62287549:C>T',, ENSG00000124942|-|chr11:g.62300583:C>T',, ENSG00000124942|-|chr11:g.62294188:T>G',, ENSG00000124942|-|chr11:g.62299055:T>C',, ENSG00000124942|-|chr11:g.62285441:A>G',…	ENSG00000124942	1	HGNC:347	71093.55	28839.202999999998	3846.5571	10317.113000000001	901.0187	2424.444
NELESYAYSLK	2	Pat_117_4.43465.43465.2	ENSG00000044574|HSPA5, ENSG00000044574|-|chr9:g.128001036:A>G']	ENSG00000044574	1	HGNC:5238	718362.38	498065.57999999996	2958.49433	10323.6692	2589.8613	7540.23285
LFQEDDEIPLYLK	3	Pat_117_4.56682.56682.2	ENSG00000112695|COX7A2	ENSG00000112695	1	HGNC:2288	1645704.5699999998	761341.01	4143.9729	7364.5280999999995	0	2529.3289
AFDTAGNGYCR	2	Pat_117_3.25772.25772.2	ENSG00000169710|FASN, ENSG00000169710|-|chr17:g.80053280:CGAA>C',, ENSG00000169710|-|chr17:g.80039626:T>TG',, ENSG00000169710|-|chr17:g.80049282:C>G',, ENSG00000169710|-|chr17:g.80042560:C>A',, ENSG00000169710|-|chr17:g.80043390:C>T',, ENSG00000169710|-|chr17:g.80045603:A>G']	ENSG00000169710	1	HGNC:3594	148995.78600000002	99552.22	1001.956	10414.6257	3181.4905	4676.9369
SAHAGTYEVR	7	Pat_117_3.10312.10312.2	ENSG00000180879|SSR4	ENSG00000180879	1	HGNC:11326	1055320.27	758980.4299999999	14539.37926	48552.318	18757.0498	24926.237
ILQADQEL	2	Pat_117_1.38349.38349.2	ENSG00000100342|APOL1	ENSG00000100342	1	HGNC:618	120510.94	65680.91	3103.0327	11005.585	2506.1755	8127.7314
APSVPAAEPEYPK	5	Pat_117_3.39764.39764.2	ENSG00000004455|AK2	ENSG00000004455	1	HGNC:362	3485921.42	1668113.56	21986.0838	58752.1577	11496.3887	34634.1159
EIAAVIETV	2	Pat_117_1.46845.46845.2	ENSG00000188243|COMMD6	ENSG00000188243	1	HGNC:24015	29257.295	12125.803	568.4006	2957.2002	1050.3162	1954.8848
TCLLNETGDEPFQYK	1	Pat_117_4.45658.45658.3	ENSG00000135821|GLUL, ENSG00000135821|-|chr1:g.182354918:T>C',, ENSG00000135821|-|chr1:g.182354918:T>C']	ENSG00000135821	1	HGNC:4341	198063.73	89772.48	1293.5410000000002	4123.63	931.87	2922.0298
AQASSIPVGSR	1	Pat_117_4.24570.24570.2	ENSG00000105254|TBCB, ENSG00000105254|+|chr19:g.36616372:T>C',, ENSG00000105254|+|chr19:g.36606478:G>A',, ENSG00000105254|+|chr19:g.36606478:G>A']	ENSG00000105254	1	HGNC:1989	52243.676	31292.218999999997	2020.8643	2840.468	608.9951	1020.1078
QCQTLQVSVADAEQR	1	Pat_117_8.42088.42088.3	ENSG00000170477|KRT4, ENSG00000170477|-|chr12:g.53205757:T>C',, ENSG00000170477|-|chr12:g.53207628:G>A',, ENSG00000170477|-|chr12:g.53204559:T>C',, ENSG00000170477|-|chr12:g.53204559:T>C']	ENSG00000170477	1	HGNC:6441	14520.988000000001	8447.572	4592.1323	4209.818	941.8124	2545.1145
AADGNYYNAR	4	Pat_117_3.13890.13890.2	ENSG00000133943|DGLUCY, ENSG00000133943|+|chr14:g.91636532:C>T',, ENSG00000133943|+|chr14:g.91636532:C>T']	ENSG00000133943	1	HGNC:20498	641830.3	433012.31	5062.42044	23083.4384	9657.583200000001	18506.870600000002
GEEILSGAQR	1	Pat_117_2.30210.30210.2	ENSG00000115866|DARS	ENSG00000115866	1	HGNC:2678	104276.52	108442.01	1325.2609	2982.7290000000003	2286.1838	2792.426
QHTFVETESVR	2	Pat_117_2.23135.23135.2	ENSG00000095139|ARCN1, ENSG00000095139|+|chr11:g.118468601:C>T',, ENSG00000095139|+|chr11:g.118468601:C>T']	ENSG00000095139	1	HGNC:649	135726.148	94250.87100000001	1373.93822	6594.9314	1602.53821	4655.3273
LVIVESCQR	5	Pat_117_4.40410.40410.2	ENSG00000105675|ATP4A, ENSG00000105675|-|chr19:g.36044007:C>T',, ENSG00000105675|-|chr19:g.36050843:G>A',, ENSG00000105675|-|chr19:g.36051345:T>G',, ENSG00000105675|-|chr19:g.36044658:C>T',, ENSG00000105675|-|chr19:g.36049380:C>T',, ENSG00000105675|-|chr19:g.36043986:C>T']	ENSG00000105675	1	HGNC:819	3900510.203	1487885.154	27081.751500000002	66672.0785	16819.926499999998	36967.1432
TVQTDHNAVQR	1	Pat_117_2.10052.10052.3	ENSG00000166747|AP1G1, ENSG00000166747|-|chr16:g.71773190:G>T',, ENSG00000166747|-|chr16:g.71773190:G>T']	ENSG00000166747	1	HGNC:555	74126.61	61265.06	1097.4878	4592.342000000001	0	3215.0786
AQEPLVDGCSGGGR	1	Pat_117_1.20820.20820.2	ENSG00000099219|ERMP1, ENSG00000099219|-|chr9:g.5801291:GT>G',, ENSG00000099219|-|chr9:g.5825169:C>T',, ENSG00000099219|-|chr9:g.5801292:T>G',, ENSG00000099219|-|chr9:g.5797844:A>G',, ENSG00000099219|-|chr9:g.5823980:G>A',, ENSG00000099219|-|chr9:g.5812918:C>T',, ENSG00000099219|-|chr9:g.5812918:C>T']	ENSG00000099219	1	HGNC:23703	180943.95	137750.2	3475.1440000000002	15863.325	7420.795999999999	15705.09
EQADFAIEALAK	3	Pat_117_3.52430.52430.2	ENSG00000100345|MYH9, ENSG00000100345|-|chr22:g.36708257:G>A',, ENSG00000100345|-|chr22:g.36684946:G>A',, ENSG00000100345|-|chr22:g.36688106:C>T']	ENSG00000100345	1	HGNC:7579	330992.50399999996	158313.456	1900.49656	7680.6954000000005	1196.1299	5662.3422
AGPESDAQYQFTGIK	2	Pat_117_4.39542.39542.3	ENSG00000173915|ATP5MD, ENSG00000173915|-|chr10:g.105151973:GT>G',, ENSG00000173915|-|chr10:g.105151973:GT>G']	ENSG00000173915	1	HGNC:30889	2360239.5	1112594.87	26651.894	29456.135	9140.575	16037.045
QAEVELASR	1	Pat_117_8.42307.42307.2	ENSG00000178209|PLEC, ENSG00000178209|-|chr8:g.145008183:C>T',, ENSG00000178209|-|chr8:g.144995759:G>A',, ENSG00000178209|-|chr8:g.145016667:C>T',, ENSG00000178209|-|chr8:g.144994888:G>A',, ENSG00000178209|-|chr8:g.144996236:C>G',, ENSG00000178209|-|chr8:g.145010020:G>A',, ENSG00000178209|-|chr8:g.144996968:C>T',, ENSG00000178209|-|chr8:g.144990901:C>T',, ENSG00000178209|-|chr8:g.145001648:C>T',,…	ENSG00000178209	1	HGNC:9069	157222.78	23854.102000000003	43250.312000000005	63089.38	50862.414000000004	45800.19
ALYDYEGQEHDELSFK	1	Pat_117_3.44478.44478.3	ENSG00000100266|PACSIN2	ENSG00000100266	1	HGNC:8571	144285.92	52048.617	628.2268	2390.4355	0	1240.7969
NLEAVETLGSTSVICSDK	6	Pat_117_3.51090.51090.3	ENSG00000105675|ATP4A, ENSG00000105675|-|chr19:g.36044007:C>T',, ENSG00000105675|-|chr19:g.36050843:G>A',, ENSG00000105675|-|chr19:g.36051345:T>G',, ENSG00000105675|-|chr19:g.36044658:C>T',, ENSG00000105675|-|chr19:g.36049380:C>T',, ENSG00000105675|-|chr19:g.36043986:C>T']	ENSG00000105675	1	HGNC:819	467898.98399999994	174391.71300000002	2325.4362	11747.77625	2166.22796	6153.947
AEGPEVDVNLPK	4	Pat_117_2.43669.43669.2	ENSG00000124942|AHNAK, ENSG00000124942|-|chr11:g.62295776:T>G',, ENSG00000124942|-|chr11:g.62290365:T>C',, ENSG00000124942|-|chr11:g.62295549:C>T',, ENSG00000124942|-|chr11:g.62296271:G>A',, ENSG00000124942|-|chr11:g.62287549:C>T',, ENSG00000124942|-|chr11:g.62300583:C>T',, ENSG00000124942|-|chr11:g.62294188:T>G',, ENSG00000124942|-|chr11:g.62299055:T>C',, ENSG00000124942|-|chr11:g.62285441:A>G',…	ENSG00000124942	1	HGNC:347	1872786.9300000002	708880.08	36192.0787	68620.851	14557.537199999999	26308.045700000002
EQSEVGSMGALLF	2	Pat_117_3.57487.57487.2	ENSG00000058262|SEC61A1, ENSG00000058262|+|chr3:g.127775634:A>C',, ENSG00000058262|+|chr3:g.127775634:A>C']	ENSG00000058262	1	HGNC:18276	119459.59	59730.875	0	2577.386	0	3592.785
DTSCVNPPTVQNAYIVSR	1	Pat_117_4.37553.37553.3	ENSG00000000971|CFH, ENSG00000000971|+|chr1:g.196696026:T>A',, ENSG00000000971|+|chr1:g.196648872:G>A',, ENSG00000000971|+|chr1:g.196695667:A>C',, ENSG00000000971|+|chr1:g.196715067:T>G',, ENSG00000000971|+|chr1:g.196648816:A>C',, ENSG00000000971|+|chr1:g.196684881:G>C',, ENSG00000000971|+|chr1:g.196659237:C>T',, ENSG00000000971|+|chr1:g.196709774:G>T',, ENSG00000000971|+|chr1:g.196706773:C>T',, …	ENSG00000000971	1	HGNC:4883	20548.232	9332.708	0	0	0	0
GYVTSTDGSR	2	Pat_117_2.12292.12292.2	ENSG00000138829|FBN2, ENSG00000138829|-|chr5:g.127627258:AG>A',, ENSG00000138829|-|chr5:g.127615923:C>T',, ENSG00000138829|-|chr5:g.127597534:T>A',, ENSG00000138829|-|chr5:g.127595356:C>T',, ENSG00000138829|-|chr5:g.127744478:T>C',, ENSG00000138829|-|chr5:g.127670872:T>G',, ENSG00000138829|-|chr5:g.127610273:T>C',, ENSG00000138829|-|chr5:g.127700362:A>C',, ENSG00000138829|-|chr5:g.127626498:G>T',…	ENSG00000138829	1	HGNC:3604	223715.385	202865.105	1988.48056	21449.299	11979.438400000001	26470.479
ILEVVNQIQDEER	1	Pat_117_3.55497.55497.3	ENSG00000149218|ENDOD1, ENSG00000149218|+|chr11:g.94862288:G>A']	ENSG00000149218	1	HGNC:29129	50289.74	35578.258	489.7669	2645.4824	0	1158.2074
YTQPQPPPAGLPQNAR	1	Pat_117_5.49075.49075.3	ENSG00000182795|C1orf116, ENSG00000182795|-|chr1:g.207195691:C>A',, ENSG00000182795|-|chr1:g.207195691:C>A']	ENSG00000182795	1	HGNC:28667	215953.61	82310.68	7469.0903	7009.5024	6785.4814	8658.565
ELLESYIDGR	2	Pat_117_2.44124.44124.2	ENSG00000180210|F2, ENSG00000180210|+|chr11:g.46745003:C>T',, ENSG00000180210|+|chr11:g.46748264:G>A',, ENSG00000180210|+|chr11:g.46747708:G>A',, ENSG00000180210|+|chr11:g.46747708:G>A']	ENSG00000180210	1	HGNC:3535	1310938.5	1048149.38	12703.880000000001	31491.909	5157.5177	16860.0257
GTDECAIESIAVAATPIPK	2	Pat_117_4.51525.51525.3	ENSG00000109861|CTSC, ENSG00000109861|-|chr11:g.88033713:G>C',, ENSG00000109861|-|chr11:g.88033773:T>C',, ENSG00000109861|-|chr11:g.88027441:T>A',, ENSG00000109861|-|chr11:g.88045701:C>T']	ENSG00000109861	1	HGNC:2528	90668.94	48951.89	577.357	1438.3514	3360.5557	4635.3916
FTAVEDQYYCVDCYK	3	Pat_117_4.43890.43890.3	ENSG00000022267|FHL1, ENSG00000022267|+|chrX:g.135278980:T>G']	ENSG00000022267	1	HGNC:3702	2735885.55	1269581.96	14171.583	22345.459499999997	5406.3577000000005	12126.6726
VSNAQSVTSER	1	Pat_117_2.18351.18351.2	ENSG00000118596|SLC16A7, ENSG00000118596|+|chr12:g.60173363:A>T',, ENSG00000118596|+|chr12:g.60168908:G>T',, ENSG00000118596|+|chr12:g.60168908:G>T']	ENSG00000118596	1	HGNC:10928	94813.4	77609.39	2864.2634	3297.8362	726.3776	3129.5959999999995
EAESSPFVER	1	Pat_117_1.23915.23915.2	ENSG00000166598|HSP90B1	ENSG00000166598	1	HGNC:12028	464328.72	486596.7	2487.005	13891.961000000001	4733.4214	4863.7446
QVVDCQLADVNNIGK	3	Pat_117_4.42875.42875.3	ENSG00000002549|LAP3, ENSG00000002549|+|chr4:g.17585181:C>T',, ENSG00000002549|+|chr4:g.17600169:G>A',, ENSG00000002549|+|chr4:g.17600169:G>A']	ENSG00000002549	1	HGNC:18449	1126077.92	464637.55	11026.2557	22343.5906	8505.0103	14479.8437
SQEQLAAELAEYTAK	5	Pat_117_3.49605.49605.3	ENSG00000092820|EZR	ENSG00000092820	1	HGNC:12691	955272.98	325952.91300000006	7292.036099999999	21910.047899999998	4961.692499999999	48730.6975
TGQEVVFVAEPDNK	1	Pat_117_3.42849.42849.3	ENSG00000118705|RPN2, ENSG00000118705|+|chr20:g.35812678:C>A',, ENSG00000118705|+|chr20:g.35812678:C>A']	ENSG00000118705	1	HGNC:10382	438547.25	187988.83	5284.4565	12117.412	7314.531	10480.8955
YSGAYGASVSDEELK	1	Pat_117_3.37906.37906.3	ENSG00000106554|CHCHD3, ENSG00000106554|-|chr7:g.132481325:G>A',, ENSG00000106554|-|chr7:g.132707176:A>C']	ENSG00000106554	1	HGNC:21906	433408.06	167436.02	3800.9177	8313.973	0	7023.1187
FFPASADR	4	Pat_117_4.41516.41516.2	ENSG00000185624|P4HB, ENSG00000185624|-|chr17:g.79801917:C>T',, ENSG00000185624|-|chr17:g.79801917:C>T']	ENSG00000185624	1	HGNC:8548	16212143.76	13576290.52	154478.41700000002	253681.73799999998	89153.6667	67618.15100000001
DAPQDFHPDR	4	Pat_117_1.16556.16556.2	ENSG00000196924|FLNA, ENSG00000196924|-|chrX:g.153581155:C>T',, ENSG00000196924|-|chrX:g.153590917:G>C',, ENSG00000196924|-|chrX:g.153590917:G>C']	ENSG00000196924	1	HGNC:3754	1245409.04	952185.62	20957.684999999998	130666.863	23263.713799999998	100201.599
TFAEAQNVCSR	1	Pat_117_4.28308.28308.2	ENSG00000156575|PRG3	ENSG00000156575	1	HGNC:9363	92981.18	48260.465	797.8974599999999	907.3800699999999	905.5559699999999	829.37427
TIGISVDPR	1	Pat_117_5.51132.51132.2	ENSG00000167526|RPL13	ENSG00000167526	1	HGNC:10303	6015945.5	3263148.2	59812.492	95586.836	49579.94	105198.54
IEPEAVLQTR	1	Pat_117_3.42675.42675.2	ENSG00000088367|EPB41L1, ENSG00000088367|+|chr20:g.34773157:G>T',, ENSG00000088367|+|chr20:g.34773157:G>T']	ENSG00000088367	1	HGNC:3378	412708.6	251202.39	7780.5645	15084.274	6506.729	12296.935
AGYQSTLTR	6	Pat_117_5.46647.46647.2	ENSG00000166147|FBN1, ENSG00000166147|-|chr15:g.48707952:C>T',, ENSG00000166147|-|chr15:g.48714179:C>T',, ENSG00000166147|-|chr15:g.48787415:C>T',, ENSG00000166147|-|chr15:g.48782229:G>T',, ENSG00000166147|-|chr15:g.48720553:G>T',, ENSG00000166147|-|chr15:g.48829925:T>G',, ENSG00000166147|-|chr15:g.48733923:C>A',, ENSG00000166147|-|chr15:g.48779563:G>A',, ENSG00000166147|-|chr15:g.48782264:C>A',,…	ENSG00000166147	1	HGNC:3603	3133689.54	1656277.5329999998	21462.578	82164.7632	16764.3459	41190.986
SVGELPSTVESLQK	3	Pat_117_4.45299.45299.3	ENSG00000136026|CKAP4, ENSG00000136026|-|chr12:g.106641205:T>C',, ENSG00000136026|-|chr12:g.106633980:T>A']	ENSG00000136026	1	HGNC:16991	2334516.4	1293753.98	22088.6352	30314.249499999998	24840.238	33614.189000000006
VIPEDGPAAQNPENVK	1	Pat_117_3.40940.40940.3	ENSG00000105953|OGDH, ENSG00000105953|+|chr7:g.44747551:C>G',, ENSG00000105953|+|chr7:g.44706443:G>T',, ENSG00000105953|+|chr7:g.44736996:G>C',, ENSG00000105953|+|chr7:g.44734072:C>T',, ENSG00000105953|+|chr7:g.44737221:C>T',, ENSG00000105953|+|chr7:g.44737244:G>T',, ENSG00000105953|+|chr7:g.44706400:G>A',, ENSG00000105953|+|chr7:g.44739836:C>T',, ENSG00000105953|+|chr7:g.44739836:C>T']	ENSG00000105953	1	HGNC:8124	281257.84	124363.29	2392.6267	9609.284	1720.9242	5902.6406
QLQSEQPQTAAAR	1	Pat_117_2.20055.20055.2	ENSG00000047249|ATP6V1H, ENSG00000047249|-|chr8:g.54714396:A>G',, ENSG00000047249|-|chr8:g.54714396:A>G']	ENSG00000047249	1	HGNC:18303	42371.69	36573.766	639.5747	2152.5156	621.3928	888.7142
GVLADGTTR	2	Pat_117_3.21504.21504.2	ENSG00000196344|ADH7, ENSG00000196344|-|chr4:g.100340208:T>C',, ENSG00000196344|-|chr4:g.100340208:T>C']	ENSG00000196344	1	HGNC:256	907391.72	519051.5	88155.9739	298626.00360000005	6602.5611	18223.0602
QGANINEIR	4	Pat_117_2.24518.24518.2	ENSG00000169564|PCBP1, ENSG00000169564|+|chr2:g.70315852:A>C',, ENSG00000169564|+|chr2:g.70315157:C>G']	ENSG00000169564	1	HGNC:8647	740456.64	396258.22	23995.904000000002	44167.243	40080.4344	49279.927500000005
LYHSCADPTGCGTGPDAR	1	Pat_117_3.26528.26528.3	ENSG00000176978|DPP7, ENSG00000176978|-|chr9:g.140007699:C>T']	ENSG00000176978	1	HGNC:14892	42451.12	27484.042999999998	1210.7142	1301.9103	692.3421	804.5707
VGLIGSCTNSSYEDMGR	5	Pat_117_3.37396.37396.3	ENSG00000100412|ACO2, ENSG00000100412|+|chr22:g.41914559:G>A',, ENSG00000100412|+|chr22:g.41924576:G>A',, ENSG00000100412|+|chr22:g.41924576:G>A']	ENSG00000100412	1	HGNC:118	271458.66	154191.42	4831.0654	12612.77	3369.8562	6685.326
GIPGEDGYR	11	Pat_117_2.25681.25681.2	ENSG00000163359|COL6A3, ENSG00000163359|-|chr2:g.238249544:GA>G',, ENSG00000163359|-|chr2:g.238280477:G>A',, ENSG00000163359|-|chr2:g.238283189:G>A',, ENSG00000163359|-|chr2:g.238296320:C>T',, ENSG00000163359|-|chr2:g.238253406:C>T',, ENSG00000163359|-|chr2:g.238247734:C>G',, ENSG00000163359|-|chr2:g.238283510:C>T',, ENSG00000163359|-|chr2:g.238280852:G>A',, ENSG00000163359|-|chr2:g.238289588:G>A…	ENSG00000163359	1	HGNC:2213	1345321.6870000002	783634.8479999999	297050.276	494887.001	61334.4688	114885.571
VDNALQSGNSQESVTEQDSK	1	Pat_117_8.42093.42093.3	ENSG00000211592|IGKC, ENSG00000211592|-|chr2:g.89157104:A>C']	ENSG00000211592	1	HGNC:5716	19365.965	9179.798	16392.299	22591.936	16620.756	18486.541
ELAENGGVLQLVGPEEK	1	Pat_117_3.52784.52784.3	ENSG00000162522|KIAA1522, ENSG00000162522|+|chr1:g.33235651:A>G',, ENSG00000162522|+|chr1:g.33235904:G>A',, ENSG00000162522|+|chr1:g.33238472:A>G',, ENSG00000162522|+|chr1:g.33235666:A>G',, ENSG00000162522|+|chr1:g.33207580:G>T']	ENSG00000162522	1	HGNC:29301	77896.43	34634.36	0	1324.3715	679.24146	2165.0679999999998
EGDPAIYAER	3	Pat_117_1.22580.22580.2	ENSG00000135269|TES, ENSG00000135269|+|chr7:g.115892525:G>A',, ENSG00000135269|+|chr7:g.115892525:G>A']	ENSG00000135269	1	HGNC:14620	528664.026	314639.19	5491.973099999999	24823.014499999997	5718.4331	15314.095999999998
LVDEYSLNAGK	5	Pat_117_4.40506.40506.2	ENSG00000156515|HK1, ENSG00000156515|+|chr10:g.71129326:G>A',, ENSG00000156515|+|chr10:g.71052083:C>T',, ENSG00000156515|+|chr10:g.71052065:G>A',, ENSG00000156515|+|chr10:g.71052064:A>C',, ENSG00000156515|+|chr10:g.71060609:C>T',, ENSG00000156515|+|chr10:g.71142480:G>T',, ENSG00000156515|+|chr10:g.71142480:G>T']	ENSG00000156515	1	HGNC:4922	3900864.3499999996	1665421.23	11183.4656	31122.4146	4737.01069	28546.650299999998
QQSELQSQVR	1	Pat_117_1.13845.13845.2	ENSG00000002834|LASP1	ENSG00000002834	1	HGNC:6513	329066.94	274663.72	1338.5177	11177.45	3842.9495	10433.398000000001
EVGPTNADPVCLAK	3	Pat_117_4.41326.41326.2	ENSG00000047457|CP, ENSG00000047457|-|chr3:g.148896253:C>T',, ENSG00000047457|-|chr3:g.148916215:G>A',, ENSG00000047457|-|chr3:g.148939568:C>G',, ENSG00000047457|-|chr3:g.148917532:A>G',, ENSG00000047457|-|chr3:g.148903150:G>T',, ENSG00000047457|-|chr3:g.148903150:G>T']	ENSG00000047457	1	HGNC:2295	640307.98	280059.705	5093.0474	12623.582000000002	5881.1623	7630.2068
ALNEACESVIQTACK	1	Pat_117_4.41355.41355.3	ENSG00000090863|GLG1, ENSG00000090863|-|chr16:g.74497375:C>CA',, ENSG00000090863|-|chr16:g.74501676:G>T',, ENSG00000090863|-|chr16:g.74537629:C>A',, ENSG00000090863|-|chr16:g.74537629:C>A']	ENSG00000090863	1	HGNC:4316	252852.38	132123.47	4829.775	8206.123	2712.7441	5729.8135
AGAAGTAEATAR	1	Pat_117_2.11872.11872.2	ENSG00000187244|BCAM, ENSG00000187244|+|chr19:g.45315461:G>T',, ENSG00000187244|+|chr19:g.45318008:C>T',, ENSG00000187244|+|chr19:g.45314569:G>T',, ENSG00000187244|+|chr19:g.45314569:G>T']	ENSG00000187244	1	HGNC:6722	126865.64	65632.91	2649.0117	5323.649	2404.3713	3671.9583
IDLPEYQGEPDEISIQK	1	Pat_117_3.52153.52153.3	ENSG00000125877|ITPA, ENSG00000125877|+|chr20:g.3193842:C>A',, ENSG00000125877|+|chr20:g.3190254:G>T']	ENSG00000125877	1	HGNC:6176	149425.6	68853.11	1235.3077	3296.0806	0	1430.8495
FEETTADGR	2	Pat_117_8.42124.42124.2	ENSG00000164687|FABP5	ENSG00000164687	1	HGNC:3560	118042.29999999999	39911.119	94731.99799999999	164797.847	14153.355440000001	14946.3447
GLEHVTVDDLVAEITPK	1	Pat_117_4.56798.56798.4	ENSG00000120533|ENY2	ENSG00000120533	1	HGNC:24449	74652.945	31621.44	723.4959	1059.3854	0	0
GLVVPVIR	1	Pat_117_8.44714.44714.2	ENSG00000119689|DLST, ENSG00000119689|+|chr14:g.75355830:T>C',, ENSG00000119689|+|chr14:g.75349316:G>A']	ENSG00000119689	1	HGNC:2911	1835815.8	2010926.4	36233.348	152096.12	25577.843999999997	101794.28
DFSLEQLR	1	Pat_117_4.40533.40533.2	ENSG00000164040|PGRMC2, ENSG00000164040|-|chr4:g.129193538:C>T',, ENSG00000164040|-|chr4:g.129193538:C>T']	ENSG00000164040	1	HGNC:16089	663833.4	440625.75	5573.6045	15322.563999999998	4173.396	8321.555
SDPVVSYR	8	Pat_117_3.24309.24309.2	ENSG00000167658|EEF2	ENSG00000167658	1	HGNC:3214	3649874.49	2528603.623	19525.159200000002	93868.21269999999	20110.8174	78414.4656
LADGGATNQGR	3	Pat_117_2.13345.13345.2	ENSG00000108679|LGALS3BP, ENSG00000108679|-|chr17:g.76968563:A>G',, ENSG00000108679|-|chr17:g.76973263:G>A',, ENSG00000108679|-|chr17:g.76973263:G>A']	ENSG00000108679	1	HGNC:6564	711530.4600000001	771680.1	11722.7824	35982.7	20792.8744	33967.465299999996
DIILDNPTLTLEVLNEAR	1	Pat_117_4.57419.57419.3	ENSG00000125780|TGM3, ENSG00000125780|+|chr20:g.2312717:C>T',, ENSG00000125780|+|chr20:g.2312808:A>C',, ENSG00000125780|+|chr20:g.2290958:G>A',, ENSG00000125780|+|chr20:g.2312836:C>G',, ENSG00000125780|+|chr20:g.2291025:T>C',, ENSG00000125780|+|chr20:g.2293658:G>T',, ENSG00000125780|+|chr20:g.2306548:C>T']	ENSG00000125780	1	HGNC:11779	121411.41	125584.85	2983.9824	10631.521999999999	1140.0099	3879.4702
AQFAEATQR	2	Pat_117_3.22783.22783.2	ENSG00000014123|UFL1, ENSG00000014123|+|chr6:g.96971062:AT>A',, ENSG00000014123|+|chr6:g.96990779:G>A',, ENSG00000014123|+|chr6:g.96973244:G>C',, ENSG00000014123|+|chr6:g.96997446:T>C']	ENSG00000014123	1	HGNC:23039	267914.91000000003	194718.49	6433.3408	13178.0249	5309.2853	6527.622600000001
ATVVYQGER	2	Pat_117_FT.38640.38640.2	ENSG00000091583|APOH, ENSG00000091583|-|chr17:g.64208268:C>T']	ENSG00000091583	1	HGNC:616	462235.14	305132.89	12280.418	27591.711499999998	8333.3689	15332.727499999999
GLYDGPVCEVSVTPK	3	Pat_117_4.43514.43514.3	ENSG00000092964|DPYSL2, ENSG00000092964|+|chr8:g.26441353:A>C',, ENSG00000092964|+|chr8:g.26441353:A>C']	ENSG00000092964	1	HGNC:3014	1079732.86	425458.69	6237.6692	28099.8367	7906.16865	13426.7574
LAAEQELIR	1	Pat_117_3.40009.40009.2	ENSG00000178209|PLEC, ENSG00000178209|-|chr8:g.145008183:C>T',, ENSG00000178209|-|chr8:g.144995759:G>A',, ENSG00000178209|-|chr8:g.145016667:C>T',, ENSG00000178209|-|chr8:g.144994888:G>A',, ENSG00000178209|-|chr8:g.144996236:C>G',, ENSG00000178209|-|chr8:g.145010020:G>A',, ENSG00000178209|-|chr8:g.144996968:C>T',, ENSG00000178209|-|chr8:g.144990901:C>T',, ENSG00000178209|-|chr8:g.145001648:C>T',,…	ENSG00000178209	1	HGNC:9069	792346.44	498178.22	14231.12	35892.31	12402.628	26936.705
SPGELAWDAAEEAEVPGVK	5	Pat_117_1.49043.49043.4	ENSG00000159212|CLIC6, ENSG00000159212|+|chr21:g.36079627:T>C',, ENSG00000159212|+|chr21:g.36079653:G>A',, ENSG00000159212|+|chr21:g.36079653:G>A']	ENSG00000159212	1	HGNC:2065	339294.564	180777.614	2208.5468	8215.20334	0	2537.6457
AEFTVETR	9	Pat_117_2.32025.32025.2	ENSG00000196924|FLNA, ENSG00000196924|-|chrX:g.153581155:C>T',, ENSG00000196924|-|chrX:g.153590917:G>C',, ENSG00000196924|-|chrX:g.153590917:G>C']	ENSG00000196924	1	HGNC:3754	1979069.7159999998	1138042.8824	88295.10424000002	371145.74710000004	44476.0225	97196.20610000001
LITDLQDQNQK	2	Pat_117_4.41361.41361.2	ENSG00000170759|KIF5B, ENSG00000170759|-|chr10:g.32324888:T>C',, ENSG00000170759|-|chr10:g.32307480:C>T']	ENSG00000170759	1	HGNC:6324	689759.94	255588.93	4822.38994	13936.306700000001	3920.3764	11568.1513
ETVSEESNVLCLSK	6	Pat_117_1.40240.40240.3	ENSG00000167658|EEF2	ENSG00000167658	1	HGNC:3214	1702067.49	705876.6519999999	58422.05690000001	75485.9463	5255.007	33420.0934
GVVGPQGAR	19	Pat_117_5.49286.49286.2	ENSG00000164692|COL1A2, ENSG00000164692|+|chr7:g.94057073:A>C',, ENSG00000164692|+|chr7:g.94054492:G>A',, ENSG00000164692|+|chr7:g.94058607:G>C',, ENSG00000164692|+|chr7:g.94039814:G>T',, ENSG00000164692|+|chr7:g.94039047:G>A',, ENSG00000164692|+|chr7:g.94030880:A>C',, ENSG00000164692|+|chr7:g.94049709:C>T',, ENSG00000164692|+|chr7:g.94035569:A>C']	ENSG00000164692	1	HGNC:2198	31304606.237000007	25915283.629	187138.91799999998	434919.27276	36651.24090000001	63183.34596
LAEQEAHYAVR	1	Pat_117_2.28504.28504.3	ENSG00000133574|GIMAP4, ENSG00000133574|+|chr7:g.150269709:A>G',, ENSG00000133574|+|chr7:g.150269492:C>T',, ENSG00000133574|+|chr7:g.150269279:G>T',, ENSG00000133574|+|chr7:g.150269405:G>A',, ENSG00000133574|+|chr7:g.150269405:G>A']	ENSG00000133574	1	HGNC:21872	94296.98	69234.91	3388.6118	10226.546	5263.2119999999995	7428.8477
EYVLPSFEVIVEPTEK	1	Pat_117_4.56849.56849.3	ENSG00000125730|C3, ENSG00000125730|-|chr19:g.6697558:C>A',, ENSG00000125730|-|chr19:g.6707931:C>T',, ENSG00000125730|-|chr19:g.6697682:C>T']	ENSG00000125730	1	HGNC:1318	110515.16	46775.402	0	1241.351	0	907.5057
GGVADALLYR	2	Pat_117_4.38882.38882.2	ENSG00000112695|COX7A2	ENSG00000112695	1	HGNC:2288	86940.035	93173.961	2830.4110499999997	2688.9224	484.16162	601.45013
GEVVENTHNVGAGGCAK	8	Pat_117_3.29247.29247.3	ENSG00000183607|GKN2, ENSG00000183607|-|chr2:g.69173570:C>T']	ENSG00000183607	1	HGNC:24588	1000960.374	778737.3559999999	9388.0862	31834.561800000003	7927.7425	21671.802
DLPPDTTLLDLQNNK	2	Pat_117_4.49588.49588.3	ENSG00000011465|DCN, ENSG00000011465|-|chr12:g.91539867:G>T',, ENSG00000011465|-|chr12:g.91572142:C>A',, ENSG00000011465|-|chr12:g.91572298:G>A',, ENSG00000011465|-|chr12:g.91572213:T>G',, ENSG00000011465|-|chr12:g.91545441:T>G',, ENSG00000011465|-|chr12:g.91545441:T>G']	ENSG00000011465	1	HGNC:2705	127827.74	67351.869	0	1694.4503	0	2216.6251
EGSIEIDIPVPK	5	Pat_117_3.54529.54529.2	ENSG00000078070|MCCC1, ENSG00000078070|-|chr3:g.182751830:T>A',, ENSG00000078070|-|chr3:g.182740300:C>T',, ENSG00000078070|-|chr3:g.182817224:G>A',, ENSG00000078070|-|chr3:g.182817224:G>A']	ENSG00000078070	1	HGNC:6936	507934.06399999995	189672.72900000002	2982.8721400000004	8236.19329	1060.1136999999999	4644.926939999999
TFEEDPAVGAIVLTGGDK	1	Pat_117_3.54437.54437.3	ENSG00000127884|ECHS1	ENSG00000127884	1	HGNC:3151	85286.93	65507.105	510.56699999999995	1270.0255	0	1071.4912
APVAGTCYQAEWDDYVPK	1	Pat_117_4.45396.45396.3	ENSG00000089220|PEBP1, ENSG00000089220|+|chr12:g.118577356:G>A',, ENSG00000089220|+|chr12:g.118582592:A>C']	ENSG00000089220	1	HGNC:8630	172420.28	140462.14	722.2868	3635.8567	946.51105	949.6564
NTGTEAPDYLATVDVDPK	1	Pat_117_1.39465.39465.3	ENSG00000143416|SELENBP1, ENSG00000143416|-|chr1:g.151337060:G>A',, ENSG00000143416|-|chr1:g.151337060:G>A']	ENSG00000143416	1	HGNC:10719	283239.62	84611.625	1729.1201	7559.1245	1112.5613	5388.468000000001
GGQVYATNTR	1	Pat_117_3.11665.11665.2	ENSG00000150961|SEC24D	ENSG00000150961	1	HGNC:10706	322888.22	263649.84	2807.9187	3217.2742	1951.5585	4236.3237
GYHLNEEGTR	4	Pat_117_1.11721.11721.2	ENSG00000077942|FBLN1, ENSG00000077942|+|chr22:g.45996220:C>CA',, ENSG00000077942|+|chr22:g.45996312:G>C',, ENSG00000077942|+|chr22:g.45928948:G>A',, ENSG00000077942|+|chr22:g.45898873:G>A',, ENSG00000077942|+|chr22:g.45898873:G>A']	ENSG00000077942	1	HGNC:3600	634413.1060000001	476779.569	672.9834	67236.106	8547.5572	14896.467949999998
LIESAEELIR	2	Pat_117_3.54915.54915.2	ENSG00000102580|DNAJC3	ENSG00000102580	1	HGNC:9439	73158.54	58775.242	4638.1406	2879.239	616.2043	1214.6504
VGVEVPDVNIEGPEGK	1	Pat_117_3.50681.50681.3	ENSG00000124942|AHNAK, ENSG00000124942|-|chr11:g.62295776:T>G',, ENSG00000124942|-|chr11:g.62290365:T>C',, ENSG00000124942|-|chr11:g.62295549:C>T',, ENSG00000124942|-|chr11:g.62296271:G>A',, ENSG00000124942|-|chr11:g.62287549:C>T',, ENSG00000124942|-|chr11:g.62300583:C>T',, ENSG00000124942|-|chr11:g.62294188:T>G',, ENSG00000124942|-|chr11:g.62299055:T>C',, ENSG00000124942|-|chr11:g.62285441:A>G',…	ENSG00000124942	1	HGNC:347	122246.07	48917.08	2788.5240000000003	17462.965	2503.9956	4777.8477
GASGPAGVR	27	Pat_117_5.42374.42374.2	ENSG00000164692|COL1A2, ENSG00000164692|+|chr7:g.94057073:A>C',, ENSG00000164692|+|chr7:g.94054492:G>A',, ENSG00000164692|+|chr7:g.94058607:G>C',, ENSG00000164692|+|chr7:g.94039814:G>T',, ENSG00000164692|+|chr7:g.94039047:G>A',, ENSG00000164692|+|chr7:g.94030880:A>C',, ENSG00000164692|+|chr7:g.94049709:C>T',, ENSG00000164692|+|chr7:g.94035569:A>C']	ENSG00000164692	1	HGNC:2198	17184128.917	18278976.308	178045.53670000003	485636.16520000005	43697.647959999995	101592.43045999999
DDNPNLPR	40	Pat_117_8.38037.38037.2	ENSG00000163631|ALB, ENSG00000163631|+|chr4:g.74281976:G>A',, ENSG00000163631|+|chr4:g.74276060:C>T',, ENSG00000163631|+|chr4:g.74276060:C>T']	ENSG00000163631	1	HGNC:399	11290859.507999998	7054634.634000001	955682.6457000003	2005569.1729000001	342213.90367	442780.0880000001
VPVDQVNR	4	Pat_117_3.27990.27990.2	ENSG00000105675|ATP4A, ENSG00000105675|-|chr19:g.36044007:C>T',, ENSG00000105675|-|chr19:g.36050843:G>A',, ENSG00000105675|-|chr19:g.36051345:T>G',, ENSG00000105675|-|chr19:g.36044658:C>T',, ENSG00000105675|-|chr19:g.36049380:C>T',, ENSG00000105675|-|chr19:g.36043986:C>T']	ENSG00000105675	1	HGNC:819	505466.05	380487.84	7943.8303	15001.860400000001	4243.41763	7266.922
LTPEEEEILNK	6	Pat_117_1.39915.39915.3	ENSG00000142937|RPS8, ENSG00000142937|+|chr1:g.45244326:T>G',, ENSG00000142937|+|chr1:g.45244326:T>G']	ENSG00000142937	1	HGNC:10441	5254310.5	1466998.9800000002	6062.1954000000005	42913.2515	2899.7709999999997	18003.7566
DSSPHFQAEQR	1	Pat_117_1.11500.11500.3	ENSG00000100242|SUN2, ENSG00000100242|-|chr22:g.39134207:C>T',, ENSG00000100242|-|chr22:g.39147357:G>T',, ENSG00000100242|-|chr22:g.39144768:G>A',, ENSG00000100242|-|chr22:g.39144768:G>A']	ENSG00000100242	1	HGNC:14210	50787.965	30511.361	1177.8501	8204.455	2783.5698	6498.2437
QAEILQESR	3	Pat_117_1.22987.22987.2	ENSG00000171530|TBCA	ENSG00000171530	1	HGNC:11579	368519.38399999996	237081.69	2901.217	13811.333999999999	4879.736	10686.633
ADGYEPPVQESV	3	Pat_117_5.34353.34353.2	ENSG00000145425|RPS3A	ENSG00000145425	1	HGNC:10421	51455.1373	13789.9299	2249.2676	7137.700500000001	3484.91	4218.24334
NIYSEELR	1	Pat_117_2.33346.33346.2	ENSG00000160789|LMNA, ENSG00000160789|+|chr1:g.156084902:G>A',, ENSG00000160789|+|chr1:g.156108510:C>T',, ENSG00000160789|+|chr1:g.156104629:C>T',, ENSG00000160789|+|chr1:g.156106151:G>A',, ENSG00000160789|+|chr1:g.156106776:G>A',, ENSG00000160789|+|chr1:g.156106776:G>A']	ENSG00000160789	1	HGNC:6636	137881.27	129536.78	2856.5144	8764.716999999999	3190.0679	6674.982
GVEGDFLIR	1	Pat_117_3.43135.43135.2	ENSG00000071051|NCK2	ENSG00000071051	1	HGNC:7665	393981.28	296243.66	8322.526	15452.318000000001	6017.179	11449.237
ATCAPQHGAPGPGPADASK	6	Pat_117_4.27994.27994.3	ENSG00000196924|FLNA, ENSG00000196924|-|chrX:g.153581155:C>T',, ENSG00000196924|-|chrX:g.153590917:G>C',, ENSG00000196924|-|chrX:g.153590917:G>C']	ENSG00000196924	1	HGNC:3754	854405.232	338506.917	6968.832199999999	16754.3145	6071.947899999999	11670.473
LIHEQEQQSSS	1	Pat_117_1.16251.16251.2	ENSG00000188643|S100A16	ENSG00000188643	1	HGNC:20441	76594.49	51361.84	0	30983.568	1513.183	4017.0764
EATNPPVIQEEKPK	5	Pat_117_3.37750.37750.3	ENSG00000167004|PDIA3, ENSG00000167004|+|chr15:g.44048944:A>T',, ENSG00000167004|+|chr15:g.44048950:G>T',, ENSG00000167004|+|chr15:g.44060755:A>T',, ENSG00000167004|+|chr15:g.44060755:A>T']	ENSG00000167004	1	HGNC:4606	9131051.2	2495413.9	55419.2552	136207.975	34392.291	50758.4931
AVGPSGGGGETPR	1	Pat_117_2.16169.16169.2	ENSG00000106771|TMEM245, ENSG00000106771|-|chr9:g.111881856:T>C',, ENSG00000106771|-|chr9:g.111882167:G>C',, ENSG00000106771|-|chr9:g.111800369:C>T',, ENSG00000106771|-|chr9:g.111853333:G>A',, ENSG00000106771|-|chr9:g.111853259:C>T',, ENSG00000106771|-|chr9:g.111881847:T>G']	ENSG00000106771	1	HGNC:1363	113857.28	99242.33	2379.3379999999997	4331.498	1384.703	3488.3709999999996
SIQEAPVSEDLVIR	2	Pat_117_2.44039.44039.2	ENSG00000143337|TOR1AIP1, ENSG00000143337|+|chr1:g.179886769:G>A',, ENSG00000143337|+|chr1:g.179886769:G>A']	ENSG00000143337	1	HGNC:29456	307609.56	225888.465	26449.4567	16700.7136	7066.5982	14748.573
EVGEAICTDPLVSK	3	Pat_117_2.45955.45955.3	ENSG00000112294|ALDH5A1, ENSG00000112294|+|chr6:g.24502809:T>G',, ENSG00000112294|+|chr6:g.24503590:C>T',, ENSG00000112294|+|chr6:g.24520696:T>A',, ENSG00000112294|+|chr6:g.24502776:G>C',, ENSG00000112294|+|chr6:g.24533756:C>G',, ENSG00000112294|+|chr6:g.24523143:C>T',, ENSG00000112294|+|chr6:g.24523143:C>T']	ENSG00000112294	1	HGNC:408	832430.5700000001	277868.34	8929.9494	27298.983399999997	5479.1677	16246.7974
AFNSNYEQR	1	Pat_117_3.20044.20044.2	ENSG00000124198|ARFGEF2, ENSG00000124198|+|chr20:g.47592597:C>T',, ENSG00000124198|+|chr20:g.47602126:C>T',, ENSG00000124198|+|chr20:g.47585810:C>A',, ENSG00000124198|+|chr20:g.47582540:T>G',, ENSG00000124198|+|chr20:g.47602081:C>T',, ENSG00000124198|+|chr20:g.47626864:C>T',, ENSG00000124198|+|chr20:g.47607584:G>A']	ENSG00000124198	1	HGNC:15853	93442.43	71281.64	1183.9131	2600.69	664.52844	1107.947
AAAAADLANR	1	Pat_117_3.24837.24837.2	ENSG00000166855|CLPX, ENSG00000166855|-|chr15:g.65449213:A>T']	ENSG00000166855	1	HGNC:2088	192652.55	109761.555	4459.7817	8375.186	5848.036	8912.51
AFENDVDALCNLR	1	Pat_117_2.46268.46268.2	ENSG00000114054|PCCB, ENSG00000114054|+|chr3:g.136045213:G>A',, ENSG00000114054|+|chr3:g.136002686:T>G',, ENSG00000114054|+|chr3:g.136002686:T>G']	ENSG00000114054	1	HGNC:8654	61681.89	66182.734	760.2980299999999	3975.3157	755.65625	2492.6338
GADQAELEEIAFDSSLVFIPAEFR	1	Pat_117_4.58535.58535.3	ENSG00000163359|COL6A3, ENSG00000163359|-|chr2:g.238249544:GA>G',, ENSG00000163359|-|chr2:g.238275518:AC>A',, ENSG00000163359|-|chr2:g.238280477:G>A',, ENSG00000163359|-|chr2:g.238283189:G>A',, ENSG00000163359|-|chr2:g.238296320:C>T',, ENSG00000163359|-|chr2:g.238253406:C>T',, ENSG00000163359|-|chr2:g.238247734:C>G',, ENSG00000163359|-|chr2:g.238283510:C>T',, ENSG00000163359|-|chr2:g.238280852:G>…	ENSG00000163359	1	HGNC:2213	3989.1659999999997	1211.1279	0	605.8598599999999	0	0
CATITPDEAR	9	Pat_117_8.38806.38806.2	ENSG00000182054|IDH2, ENSG00000182054|-|chr15:g.90631883:A>G',, ENSG00000182054|-|chr15:g.90645544:T>C']	ENSG00000182054	1	HGNC:5383	1482117.5539999998	1103470.5310000002	17521.1846	50056.51291	19675.37014	36613.3683
TFDEIASGFR	1	Pat_117_4.42840.42840.2	ENSG00000117394|SLC2A1, ENSG00000117394|-|chr1:g.43395433:C>A']	ENSG00000117394	1	HGNC:11005	624975.75	317393.06	6926.1359999999995	14444.261999999999	2137.0588	7869.668000000001
LQDAEIAR	3	Pat_117_1.26575.26575.2	ENSG00000197956|S100A6	ENSG00000197956	1	HGNC:10496	890926.275	855057.5800000001	23515.6525	41491.3133	48404.519400000005	44398.87875
GFIQVYVDQVDEDIVAVTR	1	Pat_117_4.58489.58489.3	ENSG00000162688|AGL, ENSG00000162688|+|chr1:g.100316662:C>CATT',, ENSG00000162688|+|chr1:g.100327160:T>A',, ENSG00000162688|+|chr1:g.100353568:C>T',, ENSG00000162688|+|chr1:g.100366344:T>C',, ENSG00000162688|+|chr1:g.100382218:C>T',, ENSG00000162688|+|chr1:g.100346869:C>T',, ENSG00000162688|+|chr1:g.100347164:C>T',, ENSG00000162688|+|chr1:g.100347164:C>T']	ENSG00000162688	1	HGNC:321	3496.2842	1084.0745	0	0	0	0
DSLGTYSSR	2	Pat_117_2.18691.18691.2	ENSG00000149115|TNKS1BP1, ENSG00000149115|-|chr11:g.57077166:C>CT',, ENSG00000149115|-|chr11:g.57088022:G>T',, ENSG00000149115|-|chr11:g.57080530:C>A',, ENSG00000149115|-|chr11:g.57076158:C>T',, ENSG00000149115|-|chr11:g.57080076:C>T',, ENSG00000149115|-|chr11:g.57075947:T>A',, ENSG00000149115|-|chr11:g.57075947:T>A']	ENSG00000149115	1	HGNC:19081	342087.49	214805.68	5240.279	11990.265500000001	1890.9279999999999	5382.8162
TCESLGAGGYR	2	Pat_117_2.21989.21989.2	ENSG00000142798|HSPG2, ENSG00000142798|-|chr1:g.22198768:C>T',, ENSG00000142798|-|chr1:g.22159871:A>G',, ENSG00000142798|-|chr1:g.22173967:G>A',, ENSG00000142798|-|chr1:g.22178616:A>G',, ENSG00000142798|-|chr1:g.22191402:G>C',, ENSG00000142798|-|chr1:g.22201203:G>C',, ENSG00000142798|-|chr1:g.22175254:G>C',, ENSG00000142798|-|chr1:g.22178110:C>T',, ENSG00000142798|-|chr1:g.22149941:G>C',, ENSG000…	ENSG00000142798	1	HGNC:5273	280524.92	183049.34999999998	5266.5419999999995	53122.765	9891.398299999999	37561.92
VVGEHVEVHAR	2	Pat_117_2.21661.21661.3	ENSG00000004776|HSPB6	ENSG00000004776	1	HGNC:26511	169639.232	105404.299	6545.368259999999	31141.0594	5446.081099999999	12404.858600000001
SHEGETAYIR	2	Pat_117_1.10526.10526.2	ENSG00000136450|SRSF1	ENSG00000136450	1	HGNC:10780	225212.466	139857.797	0	20366.46	2895.1284	6129.02776
DTDIVDEAIYYFK	2	Pat_117_4.57167.57167.2	ENSG00000111229|ARPC3	ENSG00000111229	1	HGNC:706	600909	289682.774	1498.9034	6213.4378	811.8537	2802.3901
DLAGAPPGEVVGCFTPQSR	3	Pat_117_4.44737.44737.3	ENSG00000184363|PKP3, ENSG00000184363|+|chr11:g.397346:GCAGCCT>G',, ENSG00000184363|+|chr11:g.400031:G>C',, ENSG00000184363|+|chr11:g.397550:T>C',, ENSG00000184363|+|chr11:g.394365:G>A',, ENSG00000184363|+|chr11:g.397082:G>A',, ENSG00000184363|+|chr11:g.400629:G>A',, ENSG00000184363|+|chr11:g.400442:C>G']	ENSG00000184363	1	HGNC:9025	649346.3200000001	294947.97	7796.211499999999	16136.881	2624.35213	10021.3923
DLDIIDNYDYSHTVK	3	Pat_117_4.44238.44238.3	ENSG00000136068|FLNB, ENSG00000136068|+|chr3:g.58138487:GT>G',, ENSG00000136068|+|chr3:g.58134543:G>A',, ENSG00000136068|+|chr3:g.58062899:C>G',, ENSG00000136068|+|chr3:g.58121746:A>G',, ENSG00000136068|+|chr3:g.58089697:G>T',, ENSG00000136068|+|chr3:g.58095423:G>T',, ENSG00000136068|+|chr3:g.58095424:A>T',, ENSG00000136068|+|chr3:g.58127630:G>T',, ENSG00000136068|+|chr3:g.58128446:A>G',, ENSG000…	ENSG00000136068	1	HGNC:3755	3339074.9000000004	1299172.4300000002	18675.7622	41888.171	12692.417000000001	24358.1
GFQEDSEIR	1	Pat_117_1.22236.22236.2	ENSG00000105726|ATP13A1, ENSG00000105726|-|chr19:g.19770714:C>T',, ENSG00000105726|-|chr19:g.19756694:T>C',, ENSG00000105726|-|chr19:g.19770539:G>A',, ENSG00000105726|-|chr19:g.19760744:G>A',, ENSG00000105726|-|chr19:g.19774460:C>T']	ENSG00000105726	1	HGNC:24215	187533.75	140170.94	1005.3509	11306.236	1140.5447	9895.431
GLQTSQDAR	13	Pat_117_8.37126.37126.2	ENSG00000179218|CALR, ENSG00000179218|+|chr19:g.13054379:T>TCCTCATCA']	ENSG00000179218	1	HGNC:1455	5971334.393	6963930.9350000005	60439.65987	138843.4582	113226.259	226565.71610000002
SEVAAENHLR	1	Pat_117_1.12945.12945.3	ENSG00000065485|PDIA5, ENSG00000065485|+|chr3:g.122869177:G>C']	ENSG00000065485	1	HGNC:24811	68618.17	40072.617	0	4971.567	1071.6266	3677.7512
ESLDVYELDAK	2	Pat_117_1.37586.37586.2	ENSG00000104763|ASAH1, ENSG00000104763|-|chr8:g.17927327:T>C',, ENSG00000104763|-|chr8:g.17930772:C>T',, ENSG00000104763|-|chr8:g.17941537:G>A',, ENSG00000104763|-|chr8:g.17941537:G>A']	ENSG00000104763	1	HGNC:735	1263573.31	301075.06200000003	8727.877400000001	19171.7934	7451.7312	19090.624499999998
GTLQSYLD	3	Pat_117_3.41860.41860.2	ENSG00000171766|GATM, ENSG00000171766|-|chr15:g.45661678:T>A',, ENSG00000171766|-|chr15:g.45668966:C>T']	ENSG00000171766	1	HGNC:4175	254004.044	167633.661	6722.26016	24576.2166	9922.3793	27621.031199999998
TVLNSEVLEQR	1	Pat_117_3.39528.39528.3	ENSG00000187164|SHTN1, ENSG00000187164|-|chr10:g.118661341:T>TG',, ENSG00000187164|-|chr10:g.118713706:T>C',, ENSG00000187164|-|chr10:g.118713706:T>C']	ENSG00000187164	1	HGNC:29319	185421.6	97696.555	1305.5779	7814.227	2355.1653	4745.11
FNPETDYLTGTDGK	1	Pat_117_4.42204.42204.3	ENSG00000100412|ACO2, ENSG00000100412|+|chr22:g.41914559:G>A',, ENSG00000100412|+|chr22:g.41924576:G>A',, ENSG00000100412|+|chr22:g.41924576:G>A']	ENSG00000100412	1	HGNC:118	371427.97	172193.06	12189.594	7733.5337	3186.4065	6233.6934
LYAQDADGCPIDIK	1	Pat_117_4.43964.43964.3	ENSG00000128591|FLNC, ENSG00000128591|+|chr7:g.128487762:C>T',, ENSG00000128591|+|chr7:g.128483582:T>C',, ENSG00000128591|+|chr7:g.128494159:C>T',, ENSG00000128591|+|chr7:g.128485123:G>A',, ENSG00000128591|+|chr7:g.128480715:G>A',, ENSG00000128591|+|chr7:g.128486412:G>A',, ENSG00000128591|+|chr7:g.128496611:G>A',, ENSG00000128591|+|chr7:g.128488745:G>A',, ENSG00000128591|+|chr7:g.128493010:C>T',,…	ENSG00000128591	1	HGNC:3756	268919.34	117120.04	3356.6440000000002	6567.078	999.2213	4008.0398
VTVTSEGGR	4	Pat_117_3.16374.16374.2	ENSG00000142798|HSPG2, ENSG00000142798|-|chr1:g.22198768:C>T',, ENSG00000142798|-|chr1:g.22159871:A>G',, ENSG00000142798|-|chr1:g.22173967:G>A',, ENSG00000142798|-|chr1:g.22178616:A>G',, ENSG00000142798|-|chr1:g.22191402:G>C',, ENSG00000142798|-|chr1:g.22201203:G>C',, ENSG00000142798|-|chr1:g.22175254:G>C',, ENSG00000142798|-|chr1:g.22178110:C>T',, ENSG00000142798|-|chr1:g.22149941:G>C',, ENSG000…	ENSG00000142798	1	HGNC:5273	963935.98	917591.76	11661.069800000001	36205.2767	7831.973400000001	15645.276600000001
GSNNVALGYDEGSIIVK	1	Pat_117_4.44226.44226.3	ENSG00000184432|COPB2, ENSG00000184432|-|chr3:g.139094399:C>T',, ENSG00000184432|-|chr3:g.139092641:C>T',, ENSG00000184432|-|chr3:g.139092641:C>T']	ENSG00000184432	1	HGNC:2232	366806.56	266910.94	0	3489.9692	1047.3881	3654.5212
GCPPDDIENPR	2	Pat_117_1.20850.20850.2	ENSG00000150093|ITGB1, ENSG00000150093|-|chr10:g.33199288:C>T',, ENSG00000150093|-|chr10:g.33195447:G>T']	ENSG00000150093	1	HGNC:6153	217046.078	172592.106	3742.2362399999997	15060.8537	2787.6528	10159.6891
VDIDTPDINIEGSEGK	1	Pat_117_1.41355.41355.3	ENSG00000124942|AHNAK, ENSG00000124942|-|chr11:g.62295776:T>G',, ENSG00000124942|-|chr11:g.62290365:T>C',, ENSG00000124942|-|chr11:g.62295549:C>T',, ENSG00000124942|-|chr11:g.62296271:G>A',, ENSG00000124942|-|chr11:g.62287549:C>T',, ENSG00000124942|-|chr11:g.62300583:C>T',, ENSG00000124942|-|chr11:g.62294188:T>G',, ENSG00000124942|-|chr11:g.62299055:T>C',, ENSG00000124942|-|chr11:g.62285441:A>G',…	ENSG00000124942	1	HGNC:347	363306.97	105439.45	3939.522	10336.52	903.5065300000001	5635.5234
SQLLGSAHEVQR	3	Pat_117_4.28715.28715.3	ENSG00000197694|SPTAN1, ENSG00000197694|+|chr9:g.131388718:A>C',, ENSG00000197694|+|chr9:g.131388814:C>T',, ENSG00000197694|+|chr9:g.131379968:G>A',, ENSG00000197694|+|chr9:g.131388752:A>G',, ENSG00000197694|+|chr9:g.131346711:G>A',, ENSG00000197694|+|chr9:g.131344110:C>T',, ENSG00000197694|+|chr9:g.131341955:G>C',, ENSG00000197694|+|chr9:g.131341955:G>C']	ENSG00000197694	1	HGNC:11273	496427.09	231979.205	11223.247000000001	16250.275599999997	6875.9961	11309.4368
YLVVNADEGEPGTCK	1	Pat_117_3.41569.41569.3	ENSG00000167792|NDUFV1, ENSG00000167792|+|chr11:g.67376042:C>T',, ENSG00000167792|+|chr11:g.67376042:C>T']	ENSG00000167792	1	HGNC:7716	131936.4	67904.484	3155.1023	7121.763000000001	1200.1624	4438.807
VSLDVNHFAPDELTVK	5	Pat_117_4.52244.52244.3	ENSG00000106211|HSPB1	ENSG00000106211	1	HGNC:5246	404688.70499999996	159796.469	2329.25355	5792.42386	1221.32036	5513.7501600000005
VGLALELEA	20	Pat_117_3.55745.55745.2	ENSG00000165637|VDAC2, ENSG00000165637|+|chr10:g.76972002:C>T',, ENSG00000165637|+|chr10:g.76971990:A>G',, ENSG00000165637|+|chr10:g.76982065:G>A',, ENSG00000165637|+|chr10:g.76982065:G>A']	ENSG00000165637	1	HGNC:12672	1540372.3329999999	979378.616	3917.1058700000003	16579.751360000002	3550.9046	22322.14872
ERPPEEVAAR	6	Pat_117_1.12163.12163.3	ENSG00000132305|IMMT, ENSG00000132305|-|chr2:g.86378436:G>A',, ENSG00000132305|-|chr2:g.86374875:G>A',, ENSG00000132305|-|chr2:g.86400824:G>A',, ENSG00000132305|-|chr2:g.86408458:C>T',, ENSG00000132305|-|chr2:g.86408458:C>T']	ENSG00000132305	1	HGNC:6047	1763578.72	1023136.303	9684.5517	78003.5592	16503.1794	89578.8518
NNFAVGYR	1	Pat_117_5.50280.50280.2	ENSG00000165637|VDAC2, ENSG00000165637|+|chr10:g.76972002:C>T',, ENSG00000165637|+|chr10:g.76971990:A>G',, ENSG00000165637|+|chr10:g.76982065:G>A',, ENSG00000165637|+|chr10:g.76982065:G>A']	ENSG00000165637	1	HGNC:12672	2800811	1787480	92410.33	140471	20761.742	33134.17
LIQEQHPEEELIK	3	Pat_117_2.42603.42603.3	ENSG00000197694|SPTAN1, ENSG00000197694|+|chr9:g.131388718:A>C',, ENSG00000197694|+|chr9:g.131388814:C>T',, ENSG00000197694|+|chr9:g.131379968:G>A',, ENSG00000197694|+|chr9:g.131388752:A>G',, ENSG00000197694|+|chr9:g.131346711:G>A',, ENSG00000197694|+|chr9:g.131344110:C>T',, ENSG00000197694|+|chr9:g.131341955:G>C',, ENSG00000197694|+|chr9:g.131341955:G>C']	ENSG00000197694	1	HGNC:11273	805105.86	279249.705	4742.576	24886.778400000003	3693.36276	13515.0041
NAGVEGSLIVEK	3	Pat_117_4.39937.39937.2	ENSG00000144381|HSPD1, ENSG00000144381|-|chr2:g.198358179:C>G',, ENSG00000144381|-|chr2:g.198358179:C>G']	ENSG00000144381	1	HGNC:5261	2281318.31	927085.7200000001	31248.031	45888.772	20062.7473	43281.1133
DAQELYAAGENR	2	Pat_117_2.30905.30905.2	ENSG00000122359|ANXA11, ENSG00000122359|-|chr10:g.81926702:G>A',, ENSG00000122359|-|chr10:g.81927020:C>T',, ENSG00000122359|-|chr10:g.81927020:C>T']	ENSG00000122359	1	HGNC:535	48936.291	29617.332000000002	6097.4822	12422.748	3761.9007	6294.071
VAVTEGCQPSR	3	Pat_117_3.22025.22025.2	ENSG00000136068|FLNB, ENSG00000136068|+|chr3:g.58138487:GT>G',, ENSG00000136068|+|chr3:g.58134543:G>A',, ENSG00000136068|+|chr3:g.58062899:C>G',, ENSG00000136068|+|chr3:g.58121746:A>G',, ENSG00000136068|+|chr3:g.58089697:G>T',, ENSG00000136068|+|chr3:g.58095423:G>T',, ENSG00000136068|+|chr3:g.58095424:A>T',, ENSG00000136068|+|chr3:g.58127630:G>T',, ENSG00000136068|+|chr3:g.58128446:A>G',, ENSG000…	ENSG00000136068	1	HGNC:3755	374955.19	331320.494	2663.41216	8000.249	3117.2028	8902.1392
EDPNLVPSISNK	5	Pat_117_4.41487.41487.2	ENSG00000135940|COX5B	ENSG00000135940	1	HGNC:2269	1066603.183	574770.596	7865.797699999999	26134.575699999998	6279.602000000001	14899.452099999999
IALLEEAR	2	Pat_117_4.42887.42887.2	ENSG00000092820|EZR	ENSG00000092820	1	HGNC:12691	4820259	3702132.7	7198.3716	52720.207	8139.6655	42412.4505
GQCDLELINVCNENSLFK	5	Pat_117_4.52215.52215.3	ENSG00000141367|CLTC, ENSG00000141367|+|chr17:g.57743965:T>C',, ENSG00000141367|+|chr17:g.57737921:C>T',, ENSG00000141367|+|chr17:g.57738925:A>T',, ENSG00000141367|+|chr17:g.57743578:A>T',, ENSG00000141367|+|chr17:g.57743578:A>T']	ENSG00000141367	1	HGNC:2092	584579.702	352094.348	2388.96335	10361.8796	1762.9465599999999	5292.9603
DSFQEVLR	2	Pat_117_3.38263.38263.2	ENSG00000163359|COL6A3, ENSG00000163359|-|chr2:g.238249544:GA>G',, ENSG00000163359|-|chr2:g.238275518:AC>A',, ENSG00000163359|-|chr2:g.238280477:G>A',, ENSG00000163359|-|chr2:g.238283189:G>A',, ENSG00000163359|-|chr2:g.238296320:C>T',, ENSG00000163359|-|chr2:g.238253406:C>T',, ENSG00000163359|-|chr2:g.238247734:C>G',, ENSG00000163359|-|chr2:g.238283510:C>T',, ENSG00000163359|-|chr2:g.238280852:G>…	ENSG00000163359	1	HGNC:2213	2637924.8	1940768.3399999999	70062.95300000001	158701.21000000002	20081.775	33465.166
ADQEEQIHPR	1	Pat_117_1.9656.9656.2	ENSG00000050405|LIMA1, ENSG00000050405|-|chr12:g.50615952:AT>A',, ENSG00000050405|-|chr12:g.50575757:G>A',, ENSG00000050405|-|chr12:g.50575757:G>A']	ENSG00000050405	1	HGNC:24636	85345.58	50147.8	611.72723	5715.206	4639.420999999999	21798.514
LLEAVGGPDCHLR	1	Pat_117_4.40401.40401.3	ENSG00000184178|SCFD2, ENSG00000184178|-|chr4:g.54011526:A>G',, ENSG00000184178|-|chr4:g.54231445:C>T',, ENSG00000184178|-|chr4:g.54231657:G>A',, ENSG00000184178|-|chr4:g.53786987:C>T',, ENSG00000184178|-|chr4:g.53786987:C>T']	ENSG00000184178	1	HGNC:30676	300547.75	125401.34	10805.718	8499.511999999999	1823.8401	6790.346
ATNYNAGDR	6	Pat_117_3.6888.6888.2	ENSG00000090382|LYZ	ENSG00000090382	1	HGNC:6740	231450.587	138623.762	9253.8292	15410.2098	30716.9107	44845.94899999999
YEINSLIR	1	Pat_117_4.39740.39740.2	ENSG00000038427|VCAN, ENSG00000038427|+|chr5:g.82817703:T>C',, ENSG00000038427|+|chr5:g.82836676:A>C',, ENSG00000038427|+|chr5:g.82837580:C>A',, ENSG00000038427|+|chr5:g.82833000:A>T',, ENSG00000038427|+|chr5:g.82841365:G>A',, ENSG00000038427|+|chr5:g.82849254:A>G',, ENSG00000038427|+|chr5:g.82837610:C>T',, ENSG00000038427|+|chr5:g.82833990:A>C',, ENSG00000038427|+|chr5:g.82833698:C>A',, ENSG0000…	ENSG00000038427	1	HGNC:2464	888869	408470.1	10953.458	15496.078000000001	4466.396	9528.497
VNAELQAR	8	Pat_117_3.25627.25627.2	ENSG00000156709|AIFM1	ENSG00000156709	1	HGNC:8768	1768234.1449999998	1146420.2999999998	12108.1544	28369.985899999992	18719.66515	27737.3504
AQYDELAR	1	Pat_117_1.19859.19859.2	ENSG00000111057|KRT18	ENSG00000111057	1	HGNC:6430	485849.53	587929.1	0	12714.766000000001	9606.195	13429.88
SQPAPAEFR	1	Pat_117_3.25314.25314.2	ENSG00000128309|MPST, ENSG00000128309|+|chr22:g.37425539:G>A',, ENSG00000128309|+|chr22:g.37425539:G>A']	ENSG00000128309	1	HGNC:7223	218238.12	88828.89	1140.1967	8857.061	2053.4875	4109.8267
LVTDCVAAMNPDAVLR	1	Pat_117_4.43871.43871.3	ENSG00000162813|BPNT1	ENSG00000162813	1	HGNC:1096	180301.81	81661.82	2518.7312	4893.026	788.14575	3387.6196
TTHFVEGGDAGNREDQINR	6	Pat_117_1.18283.18283.3	ENSG00000147604|RPL7	ENSG00000147604	1	HGNC:10363	946963.595	595136.51	9467.8053	45815.5682	10691.687	30335.8098
YQCACNPGYHSTPDR	2	Pat_117_3.17827.17827.3	ENSG00000166147|FBN1, ENSG00000166147|-|chr15:g.48707952:C>T',, ENSG00000166147|-|chr15:g.48714179:C>T',, ENSG00000166147|-|chr15:g.48787415:C>T',, ENSG00000166147|-|chr15:g.48782229:G>T',, ENSG00000166147|-|chr15:g.48720553:G>T',, ENSG00000166147|-|chr15:g.48829925:T>G',, ENSG00000166147|-|chr15:g.48733923:C>A',, ENSG00000166147|-|chr15:g.48779563:G>A',, ENSG00000166147|-|chr15:g.48782264:C>A',,…	ENSG00000166147	1	HGNC:3603	91745.48000000001	72853.693	1589.1474	5374.1962	1042.721	2062.201
AQPVQVAEGSEPDGFWEALGGK	2	Pat_117_4.53412.53412.3	ENSG00000148180|GSN, ENSG00000148180|+|chr9:g.124074719:C>T',, ENSG00000148180|+|chr9:g.124074719:C>T']	ENSG00000148180	1	HGNC:4620	30442.865	23644.017999999996	0	0	0	0
SVIPSDGPSVACVK	7	Pat_117_4.44221.44221.3	ENSG00000091513|TF, ENSG00000091513|+|chr3:g.133494360:G>T',, ENSG00000091513|+|chr3:g.133467337:G>A',, ENSG00000091513|+|chr3:g.133478078:G>A',, ENSG00000091513|+|chr3:g.133485130:G>T']	ENSG00000091513	1	HGNC:11740	10804078.479999999	4501816.0600000005	143935.34665999998	182219.49599999998	89421.50776000001	124911.95659999999
ISSPTETER	3	Pat_117_FT.38367.38367.2	ENSG00000163191|S100A11	ENSG00000163191	1	HGNC:10488	295827.194	220901.84000000003	141720.59	255820.07399999996	98920.811	126766.841
GSEGPQGVR	20	Pat_117_8.34725.34725.2	ENSG00000108821|COL1A1, ENSG00000108821|-|chr17:g.48269244:C>T',, ENSG00000108821|-|chr17:g.48264045:C>A',, ENSG00000108821|-|chr17:g.48271969:C>A',, ENSG00000108821|-|chr17:g.48262874:A>C']	ENSG00000108821	1	HGNC:2197	6580628.748000001	3343232.4524999997	700787.9975	950995.4560000001	195503.45842000004	207276.05085
VAFDELVR	2	Pat_117_4.43943.43943.2	ENSG00000112699|GMDS, ENSG00000112699|-|chr6:g.1961059:G>A',, ENSG00000112699|-|chr6:g.2245641:C>T']	ENSG00000112699	1	HGNC:4369	677300.9700000001	492557.93000000005	4853.4712	7860.154	4059.7294599999996	11962.568500000001
TQAPAVATT	3	Pat_117_2.25285.25285.2	ENSG00000140988|RPS2	ENSG00000140988	1	HGNC:10404	443022.32999999996	243512.45500000002	12402.8129	39387.351	16465.5302	30069.250400000004
GGNIGDGGGAADR	2	Pat_117_2.10377.10377.2	ENSG00000165280|VCP, ENSG00000165280|-|chr9:g.35068023:G>A',, ENSG00000165280|-|chr9:g.35062113:C>T',, ENSG00000165280|-|chr9:g.35059116:G>T',, ENSG00000165280|-|chr9:g.35061087:A>T']	ENSG00000165280	1	HGNC:12666	48157.687999999995	41058.504	3210.5117	7385.1226	5479.8467	7683.9595
YQLDPTASISAK	7	Pat_117_4.40864.40864.2	ENSG00000165637|VDAC2, ENSG00000165637|+|chr10:g.76972002:C>T',, ENSG00000165637|+|chr10:g.76971990:A>G',, ENSG00000165637|+|chr10:g.76982065:G>A',, ENSG00000165637|+|chr10:g.76982065:G>A']	ENSG00000165637	1	HGNC:12672	9806827.500000002	4921133.28	107819.49860000002	100966.09779999999	23254.9894	41546.7097
VSSHANAAQER	1	Pat_117_2.6656.6656.3	ENSG00000170955|CAVIN3, ENSG00000170955|-|chr11:g.6340706:A>G',, ENSG00000170955|-|chr11:g.6340706:A>G']	ENSG00000170955	1	HGNC:9400	141013.5	63532.496	8341.796999999999	12510.684	2443.1816	6570.724
GTEIHGQGR	14	Pat_117_2.5674.5674.2	ENSG00000143536|CRNN, ENSG00000143536|-|chr1:g.152383111:C>G',, ENSG00000143536|-|chr1:g.152383103:A>C',, ENSG00000143536|-|chr1:g.152382817:G>T',, ENSG00000143536|-|chr1:g.152383114:G>C']	ENSG00000143536	1	HGNC:1230	808980.301	573440.1859999999	441531.4652	2011984.083	65645.8519	220928.33879999997
EAINLLEPMTNDPVNYVR	2	Pat_117_3.51884.51884.3	ENSG00000173692|PSMD1, ENSG00000173692|+|chr2:g.232030596:GA>G',, ENSG00000173692|+|chr2:g.231927243:G>A',, ENSG00000173692|+|chr2:g.231927243:G>A']	ENSG00000173692	1	HGNC:9554	116548.553	65993.75	561.5007	3262.4755999999998	605.6401400000001	3186.03956
SLYSDHELR	1	Pat_117_2.24589.24589.3	ENSG00000259494|MRPL46	ENSG00000259494	1	HGNC:1192	55699.36	34281.598	2477.4778	3682.0898	2409.5198	2750.4988
LVPQQLAH	3	Pat_117_5.51240.51240.2	ENSG00000135940|COX5B	ENSG00000135940	1	HGNC:2269	27014795.25	14536470.22	169288.158	237585.061	8132.4424	13285.386999999999
DSPTLSNSGIR	1	Pat_117_3.29258.29258.2	ENSG00000105726|ATP13A1, ENSG00000105726|-|chr19:g.19770714:C>T',, ENSG00000105726|-|chr19:g.19756694:T>C',, ENSG00000105726|-|chr19:g.19770539:G>A',, ENSG00000105726|-|chr19:g.19760744:G>A',, ENSG00000105726|-|chr19:g.19774460:C>T']	ENSG00000105726	1	HGNC:24215	66056.914	43150.164000000004	802.07214	3788.9138	761.8561	1177.6
AYAQGISR	13	Pat_117_8.40419.40419.2	ENSG00000062485|CS, ENSG00000062485|-|chr12:g.56666978:C>A',, ENSG00000062485|-|chr12:g.56666978:C>A']	ENSG00000062485	1	HGNC:2422	3417724.255	2965679.088	30754.845299999997	53499.658800000005	24006.543400000002	34931.593
GVGASGSFR	11	Pat_117_5.49658.49658.2	ENSG00000189060|H1F0, ENSG00000189060|+|chr22:g.38202131:A>T',, ENSG00000189060|+|chr22:g.38202132:A>G']	ENSG00000189060	1	HGNC:4714	3053657.4150000005	2349642.9790000003	67946.44033	123333.17340000001	39349.8769	84810.52704
ELQPSEEVTWK	3	Pat_117_4.40159.40159.2	ENSG00000183648|NDUFB1	ENSG00000183648	1	HGNC:7695	1277633.2	670190.71	11623.83595	53592.744099999996	15727.443299999999	38135.429000000004
VDSLNDEINFLK	1	Pat_117_4.51323.51323.2	ENSG00000170477|KRT4, ENSG00000170477|-|chr12:g.53205757:T>C',, ENSG00000170477|-|chr12:g.53207628:G>A',, ENSG00000170477|-|chr12:g.53204559:T>C',, ENSG00000170477|-|chr12:g.53204559:T>C']	ENSG00000170477	1	HGNC:6441	108048	50000.905999999995	1232.107	28502.637000000002	0	2086.886
LISEIEYR	4	Pat_117_4.39268.39268.2	ENSG00000129116|PALLD, ENSG00000129116|+|chr4:g.169433356:T>C',, ENSG00000129116|+|chr4:g.169589396:G>C',, ENSG00000129116|+|chr4:g.169589396:G>C']	ENSG00000129116	1	HGNC:17068	2904917.98	1630755.2	51072.021	187539.663	30900.3719	87158.977
EAEAMALLAEAER	1	Pat_117_2.49866.49866.3	ENSG00000105402|NAPA, ENSG00000105402|-|chr19:g.47998850:G>A',, ENSG00000105402|-|chr19:g.47998850:G>A']	ENSG00000105402	1	HGNC:7641	23995.6	16985.61	0	2689.7322	532.4115	777.6089999999999
ESYVETELIFALAK	2	Pat_117_4.58063.58063.3	ENSG00000141367|CLTC, ENSG00000141367|+|chr17:g.57743965:T>C',, ENSG00000141367|+|chr17:g.57737921:C>T',, ENSG00000141367|+|chr17:g.57738925:A>T',, ENSG00000141367|+|chr17:g.57743578:A>T',, ENSG00000141367|+|chr17:g.57743578:A>T']	ENSG00000141367	1	HGNC:2092	53204.9605	15313.8456	0	1073.7911	0	868.22260000000006
AQAEQAALR	2	Pat_117_1.14161.14161.2	ENSG00000178209|PLEC, ENSG00000178209|-|chr8:g.145008183:C>T',, ENSG00000178209|-|chr8:g.144995759:G>A',, ENSG00000178209|-|chr8:g.145016667:C>T',, ENSG00000178209|-|chr8:g.144994888:G>A',, ENSG00000178209|-|chr8:g.144996236:C>G',, ENSG00000178209|-|chr8:g.145010020:G>A',, ENSG00000178209|-|chr8:g.144996968:C>T',, ENSG00000178209|-|chr8:g.144990901:C>T',, ENSG00000178209|-|chr8:g.145001648:C>T',,…	ENSG00000178209	1	HGNC:9069	483619.95	316835.86	2948.8118	18600.229	8237.585000000001	18385.3436
IDVHLVPDR	1	Pat_117_3.40904.40904.3	ENSG00000000971|CFH, ENSG00000000971|+|chr1:g.196696026:T>A',, ENSG00000000971|+|chr1:g.196648872:G>A',, ENSG00000000971|+|chr1:g.196695667:A>C',, ENSG00000000971|+|chr1:g.196715067:T>G',, ENSG00000000971|+|chr1:g.196648816:A>C',, ENSG00000000971|+|chr1:g.196684881:G>C',, ENSG00000000971|+|chr1:g.196659237:C>T',, ENSG00000000971|+|chr1:g.196709774:G>T',, ENSG00000000971|+|chr1:g.196706773:C>T',, …	ENSG00000000971	1	HGNC:4883	54489.258	38160.945	1206.9789	2885.2703	865.2918	1129.0096
LLSEDPANYADAPTEGIRR	1	Pat_117_3.43423.43423.3	ENSG00000178814|OPLAH, ENSG00000178814|-|chr8:g.145112935:C>T',, ENSG00000178814|-|chr8:g.145112983:C>T',, ENSG00000178814|-|chr8:g.145113241:T>G',, ENSG00000178814|-|chr8:g.145114844:C>T',, ENSG00000178814|-|chr8:g.145106688:C>T',, ENSG00000178814|-|chr8:g.145111611:G>A',, ENSG00000178814|-|chr8:g.145108290:G>A',, ENSG00000178814|-|chr8:g.145111350:G>A',, ENSG00000178814|-|chr8:g.145107999:G>A']	ENSG00000178814	1	HGNC:8149	148464.19	108074.875	2757.512	7667.9004	3718.1355	5749.6759999999995
LVIIEGDLERTEERAELAESR	1	Pat_117_1.53951.53951.4	ENSG00000143549|TPM3	ENSG00000143549	1	HGNC:12012	33044.85	15060.386999999999	871.5476699999999	2022.9727	1111.6252	2625.5837
VDELSLYSVPEGQSK	2	Pat_117_4.45092.45092.3	ENSG00000184831|APOO	ENSG00000184831	1	HGNC:28727	1117671.88	525331.46	0	5933.0273	0	0
GLEMDPIDCTPPEYILPGSR	1	Pat_117_3.56543.56543.3	ENSG00000132361|CLUH, ENSG00000132361|-|chr17:g.2598252:CG>C',, ENSG00000132361|-|chr17:g.2600229:G>A',, ENSG00000132361|-|chr17:g.2601389:C>T',, ENSG00000132361|-|chr17:g.2601389:C>T']	ENSG00000132361	1	HGNC:29094	39660.54	29195.188	0	1112.799	0	1178.2784
EAAEYIAQAR	1	Pat_117_2.33396.33396.2	ENSG00000034693|PEX3, ENSG00000034693|+|chr6:g.143792109:A>G']	ENSG00000034693	1	HGNC:8858	91210.586	57371.668	1262.7546	5341.036	2100.4629999999997	3244.1659999999997
EVNVSPCPTQPCQLSK	2	Pat_117_5.49903.49903.3	ENSG00000119655|NPC2	ENSG00000119655	1	HGNC:14537	400742.68000000005	216128.078	7605.7783	21633.540200000003	9600.061	15376.473999999998
HPDEAAFFDTASTGK	5	Pat_117_3.40309.40309.3	ENSG00000171560|FGA, ENSG00000171560|-|chr4:g.155507283:A>T',, ENSG00000171560|-|chr4:g.155507590:T>C',, ENSG00000171560|-|chr4:g.155507476:T>G',, ENSG00000171560|-|chr4:g.155507472:G>T',, ENSG00000171560|-|chr4:g.155507320:T>C',, ENSG00000171560|-|chr4:g.155507403:A>G',, ENSG00000171560|-|chr4:g.155505771:C>A',, ENSG00000171560|-|chr4:g.155507547:C>T',, ENSG00000171560|-|chr4:g.155510047:G>C',, …	ENSG00000171560	1	HGNC:3661	649793.28	312722.656	11249.8743	19303.025	6325.2515	9872.867
AVAGNISDPGLQK	2	Pat_117_5.50816.50816.2	ENSG00000035403|VCL, ENSG00000035403|+|chr10:g.75855443:G>A',, ENSG00000035403|+|chr10:g.75871719:C>T',, ENSG00000035403|+|chr10:g.75867021:G>A',, ENSG00000035403|+|chr10:g.75867021:G>A']	ENSG00000035403	1	HGNC:12665	2040821.04	844618.51	26995.534	38787.284	13249.5473	21215.603000000003
LIQSHPESAEDLQEK	1	Pat_117_3.37497.37497.3	ENSG00000197694|SPTAN1, ENSG00000197694|+|chr9:g.131388718:A>C',, ENSG00000197694|+|chr9:g.131388814:C>T',, ENSG00000197694|+|chr9:g.131379968:G>A',, ENSG00000197694|+|chr9:g.131388752:A>G',, ENSG00000197694|+|chr9:g.131346711:G>A',, ENSG00000197694|+|chr9:g.131344110:C>T',, ENSG00000197694|+|chr9:g.131341955:G>C',, ENSG00000197694|+|chr9:g.131341955:G>C']	ENSG00000197694	1	HGNC:11273	53666.242	27664.917999999998	0	2695.3682	514.0897	2294.9897
ELLELASR	3	Pat_117_1.39759.39759.2	ENSG00000115677|HDLBP, ENSG00000115677|-|chr2:g.242192848:T>C',, ENSG00000115677|-|chr2:g.242169074:A>G',, ENSG00000115677|-|chr2:g.242174960:C>T',, ENSG00000115677|-|chr2:g.242179168:C>T',, ENSG00000115677|-|chr2:g.242194517:G>C',, ENSG00000115677|-|chr2:g.242179138:T>C',, ENSG00000115677|-|chr2:g.242174946:G>A',, ENSG00000115677|-|chr2:g.242174946:G>A']	ENSG00000115677	1	HGNC:4857	1813697.22	1212491.27	14318.5379	33474.541	12294.3946	33244.129
AQAAAPASVPAQAPK	1	Pat_117_5.49534.49534.2	ENSG00000162244|RPL29	ENSG00000162244	1	HGNC:10331	767353.2	260312.75	4070.579	9188.505	4835.4595	6087.1055
GEAGPQGPR	19	Pat_117_5.40703.40703.2	ENSG00000108821|COL1A1, ENSG00000108821|-|chr17:g.48269244:C>T',, ENSG00000108821|-|chr17:g.48264045:C>A',, ENSG00000108821|-|chr17:g.48271969:C>A',, ENSG00000108821|-|chr17:g.48262874:A>C']	ENSG00000108821	1	HGNC:2197	10165311.35	3391168.976	1400449.5427	1746139.8739999998	257781.37024999998	199138.05237
DSLYAQGR	2	Pat_117_3.17069.17069.2	ENSG00000165502|RPL36AL	ENSG00000165502	1	HGNC:10346	688631.31	440376.61	5360.894399999999	22428.1503	2859.2454	15720.415
QYDISDPQRPR	3	Pat_117_2.23622.23622.3	ENSG00000143416|SELENBP1, ENSG00000143416|-|chr1:g.151337060:G>A',, ENSG00000143416|-|chr1:g.151337060:G>A']	ENSG00000143416	1	HGNC:10719	514594.255	402295.24	6009.5199	16146.7631	7504.973599999999	17335.9568
SSGEIVYCGQVFEK	2	Pat_117_4.41274.41274.3	ENSG00000105640|RPL18A	ENSG00000105640	1	HGNC:10311	1173853.16	556401.31	13571.6024	25044.903	2253.1239	8941.2568
GEGPEVDVNLPK	2	Pat_117_1.36505.36505.3	ENSG00000124942|AHNAK, ENSG00000124942|-|chr11:g.62295776:T>G',, ENSG00000124942|-|chr11:g.62290365:T>C',, ENSG00000124942|-|chr11:g.62295549:C>T',, ENSG00000124942|-|chr11:g.62296271:G>A',, ENSG00000124942|-|chr11:g.62287549:C>T',, ENSG00000124942|-|chr11:g.62300583:C>T',, ENSG00000124942|-|chr11:g.62294188:T>G',, ENSG00000124942|-|chr11:g.62299055:T>C',, ENSG00000124942|-|chr11:g.62285441:A>G',…	ENSG00000124942	1	HGNC:347	283430.05700000003	132939.94400000002	9976.8192	18059.472999999998	2989.7185	4315.1251
DINAVLIDMER	2	Pat_117_3.51731.51731.2	ENSG00000160710|ADAR, ENSG00000160710|-|chr1:g.154562385:G>A',, ENSG00000160710|-|chr1:g.154557813:C>T',, ENSG00000160710|-|chr1:g.154560637:G>T',, ENSG00000160710|-|chr1:g.154560637:G>T']	ENSG00000160710	1	HGNC:225	254585.05599999998	176700.72499999998	3074.7789999999995	7361.323200000001	3235.3574	5600.4830999999995
EQGQTQTQPGSGQR	4	Pat_117_8.28236.28236.3	ENSG00000143536|CRNN, ENSG00000143536|-|chr1:g.152383111:C>G',, ENSG00000143536|-|chr1:g.152383103:A>C',, ENSG00000143536|-|chr1:g.152382817:G>T',, ENSG00000143536|-|chr1:g.152383114:G>C']	ENSG00000143536	1	HGNC:1230	13682.6947	1528.42758	27596.433399999998	27926.281600000002	2391.95559	2600.43796
AAANEQLTR	12	Pat_117_8.37138.37138.2	ENSG00000106554|CHCHD3, ENSG00000106554|-|chr7:g.132481325:G>A',, ENSG00000106554|-|chr7:g.132707176:A>C']	ENSG00000106554	1	HGNC:21906	4230165.228	2655310.631	64812.96560000001	123770.2427	96758.8468	156952.62500000003
LEQYTSAIEGTK	1	Pat_117_4.42465.42465.2	ENSG00000122786|CALD1, ENSG00000122786|+|chr7:g.134650070:G>A',, ENSG00000122786|+|chr7:g.134618000:C>G',, ENSG00000122786|+|chr7:g.134613569:C>T',, ENSG00000122786|+|chr7:g.134632261:G>A',, ENSG00000122786|+|chr7:g.134650060:T>G',, ENSG00000122786|+|chr7:g.134618388:G>T',, ENSG00000122786|+|chr7:g.134552540:G>A',, ENSG00000122786|+|chr7:g.134617816:G>A',, ENSG00000122786|+|chr7:g.134617816:G>A']	ENSG00000122786	1	HGNC:1441	154041.25	69216.625	1015.55884	2841.4924	0	0
SLAMEMVLTGDR	4	Pat_117_4.39990.39990.2	ENSG00000127884|ECHS1	ENSG00000127884	1	HGNC:3151	399958.98	247241.94999999998	6327.2905	14401.608	4139.3885	7752.5095
GPAYGLSR	7	Pat_117_5.50074.50074.2	ENSG00000158710|TAGLN2	ENSG00000158710	1	HGNC:11554	3002614.796	2920305.0500000003	67686.7873	89067.9596	65184.4923	83282.33390000001
EMNLSETAFIR	2	Pat_117_4.42954.42954.2	ENSG00000108187|PBLD, ENSG00000108187|-|chr10:g.70044031:T>C',, ENSG00000108187|-|chr10:g.70048297:C>T',, ENSG00000108187|-|chr10:g.70048297:C>T']	ENSG00000108187	1	HGNC:23301	322659.5	255059.75	2692.9768	5862.0166	702.0125	4315.6455
LALGDDSPALK	3	Pat_117_4.44776.44776.2	ENSG00000120053|GOT1	ENSG00000120053	1	HGNC:4432	1789957.4200000002	557566.7000000001	5445.8325	11663.741899999999	2882.7393	5854.508400000001
FYFQEDE	12	Pat_117_2.41947.41947.2	ENSG00000136689|IL1RN	ENSG00000136689	1	HGNC:6000	1604708.4984	849650.3399	360941.7693	4081471.336	200047.13695	794918.1966000001
SLGAEPLEVDLK	3	Pat_117_3.51153.51153.2	ENSG00000112992|NNT, ENSG00000112992|+|chr5:g.43644904:A>C',, ENSG00000112992|+|chr5:g.43644761:C>G',, ENSG00000112992|+|chr5:g.43613166:A>T',, ENSG00000112992|+|chr5:g.43609341:C>A',, ENSG00000112992|+|chr5:g.43653180:G>C',, ENSG00000112992|+|chr5:g.43653180:G>C']	ENSG00000112992	1	HGNC:7863	517005.826	150483.071	2762.1409	8132.259599999999	1186.5416	3837.4522
ILVALCGGN	4	Pat_117_2.52433.52433.2	ENSG00000135046|ANXA1	ENSG00000135046	1	HGNC:533	22536.803	13037.128	6608.8857	13599.659	2477.07	6595.7305
ASFENNCEIGCFAK	1	Pat_117_4.41614.41614.3	ENSG00000242372|EIF6	ENSG00000242372	1	HGNC:6159	424481.88	177106.52	6472.903	5902.130999999999	3219.9023	6714.2573
EANQQQQFNR	1	Pat_117_2.10790.10790.2	ENSG00000197694|SPTAN1, ENSG00000197694|+|chr9:g.131388718:A>C',, ENSG00000197694|+|chr9:g.131388814:C>T',, ENSG00000197694|+|chr9:g.131379968:G>A',, ENSG00000197694|+|chr9:g.131388752:A>G',, ENSG00000197694|+|chr9:g.131346711:G>A',, ENSG00000197694|+|chr9:g.131344110:C>T',, ENSG00000197694|+|chr9:g.131341955:G>C',, ENSG00000197694|+|chr9:g.131341955:G>C']	ENSG00000197694	1	HGNC:11273	123321.3	101582.23	778.9405	1368.566	697.0087	2962.3625
QSVENDIHGLR	1	Pat_117_2.32107.32107.3	ENSG00000111057|KRT18	ENSG00000111057	1	HGNC:6430	48314.18	41808.934	2683.6028	4758.741	690.6387	3139.7507
AVELLGDIVQNCSLEDSQIEKER	1	Pat_117_4.56959.56959.4	ENSG00000010256|UQCRC1	ENSG00000010256	1	HGNC:12585	79788.78	51541.187999999995	579.22614	807.84955	0	0
ELSEQIQR	8	Pat_117_8.42523.42523.2	ENSG00000092820|EZR	ENSG00000092820	1	HGNC:12691	8389636.544	6658140.515	69311.7329	308853.304	105110.8189	196173.26429999998
ESLQQMAEVTR	3	Pat_117_3.38127.38127.2	ENSG00000130175|PRKCSH, ENSG00000130175|+|chr19:g.11560124:CAG>C',, ENSG00000130175|+|chr19:g.11552120:G>A',, ENSG00000130175|+|chr19:g.11558275:G>A',, ENSG00000130175|+|chr19:g.11558533:C>T',, ENSG00000130175|+|chr19:g.11558533:C>T']	ENSG00000130175	1	HGNC:9411	244160.36	194167.34	5091.041	14165.053999999998	3374.5867	5511.5864
TVLEQVLPI	1	Pat_117_4.57080.57080.2	ENSG00000132002|DNAJB1, ENSG00000132002|-|chr19:g.14629104:TCTC>T',, ENSG00000132002|-|chr19:g.14627367:T>C',, ENSG00000132002|-|chr19:g.14627367:T>C']	ENSG00000132002	1	HGNC:5270	78839.41	38514.918	3664.5405	7714.866	3006.897	3223.4585
AECLNPSQPSR	2	Pat_117_3.22596.22596.2	ENSG00000116962|NID1, ENSG00000116962|-|chr1:g.236143153:C>A',, ENSG00000116962|-|chr1:g.236201529:C>T',, ENSG00000116962|-|chr1:g.236154337:G>A',, ENSG00000116962|-|chr1:g.236205390:T>C',, ENSG00000116962|-|chr1:g.236143883:G>A',, ENSG00000116962|-|chr1:g.236208773:C>T',, ENSG00000116962|-|chr1:g.236195859:G>A',, ENSG00000116962|-|chr1:g.236212012:C>T',, ENSG00000116962|-|chr1:g.236205398:T>C',,…	ENSG00000116962	1	HGNC:7821	302432.17000000004	314102.05000000005	3103.6034	11709.2747	1972.9138	7453.937
ALSSQHQAR	10	Pat_117_3.5768.5768.2	ENSG00000044574|HSPA5, ENSG00000044574|-|chr9:g.128001036:A>G']	ENSG00000044574	1	HGNC:5238	1051260.416	680136.4230000001	8640.989450000001	30770.73964	12750.7857	26033.8998
QHGDVVSAIR	1	Pat_117_3.21325.21325.3	ENSG00000109062|SLC9A3R1	ENSG00000109062	1	HGNC:11075	119768.86	75021.47	1089.4368	3462.8713	643.33594	2049.0273
LAVQQVEEAQQLR	1	Pat_117_3.42052.42052.3	ENSG00000173905|GOLIM4, ENSG00000173905|-|chr3:g.167747568:C>T',, ENSG00000173905|-|chr3:g.167750504:C>A',, ENSG00000173905|-|chr3:g.167761286:C>A',, ENSG00000173905|-|chr3:g.167761286:C>A']	ENSG00000173905	1	HGNC:15448	39426.437999999995	24758.402000000002	851.70886	2415.705	659.92615	0
NRPEDYQGGR	3	Pat_117_2.6616.6616.3	ENSG00000143870|PDIA6	ENSG00000143870	1	HGNC:30168	299206.005	224806.37699999998	5364.0073	9948.27924	5125.282	10229.71825
AQEEAERLEADR	2	Pat_117_1.21009.21009.3	ENSG00000092820|EZR	ENSG00000092820	1	HGNC:12691	789618.41	543504.99	0	14168.0525	2198.6655	7452.2515
GPSGPQGIR	16	Pat_117_5.48518.48518.2	ENSG00000164692|COL1A2, ENSG00000164692|+|chr7:g.94057073:A>C',, ENSG00000164692|+|chr7:g.94054492:G>A',, ENSG00000164692|+|chr7:g.94058607:G>C',, ENSG00000164692|+|chr7:g.94039814:G>T',, ENSG00000164692|+|chr7:g.94039047:G>A',, ENSG00000164692|+|chr7:g.94030880:A>C',, ENSG00000164692|+|chr7:g.94049709:C>T',, ENSG00000164692|+|chr7:g.94035569:A>C']	ENSG00000164692	1	HGNC:2198	3630609.27	4881818.425	71836.81513	83231.4998	11940.015379999999	33551.1757
SEGTYCCGPVPVR	2	Pat_117_3.32750.32750.2	ENSG00000198959|TGM2, ENSG00000198959|-|chr20:g.36769726:C>A',, ENSG00000198959|-|chr20:g.36760745:G>C',, ENSG00000198959|-|chr20:g.36766614:G>A',, ENSG00000198959|-|chr20:g.36775260:G>A',, ENSG00000198959|-|chr20:g.36789911:C>T',, ENSG00000198959|-|chr20:g.36758748:T>C',, ENSG00000198959|-|chr20:g.36784408:C>T',, ENSG00000198959|-|chr20:g.36784408:C>T']	ENSG00000198959	1	HGNC:11778	116275.535	68744.883	733.6034	8110.0288	855.9595300000001	3325.9363
VDCDQHSDIAQR	2	Pat_117_1.11395.11395.2	ENSG00000023318|ERP44, ENSG00000023318|-|chr9:g.102784481:C>G']	ENSG00000023318	1	HGNC:18311	179913.72499999998	118845.12999999999	2360.3667	14430.553	4743.5036	10800.228
EGDLIAAQAR	1	Pat_117_2.32114.32114.2	ENSG00000160789|LMNA, ENSG00000160789|+|chr1:g.156084902:G>A',, ENSG00000160789|+|chr1:g.156108510:C>T',, ENSG00000160789|+|chr1:g.156104629:C>T',, ENSG00000160789|+|chr1:g.156106151:G>A',, ENSG00000160789|+|chr1:g.156106776:G>A',, ENSG00000160789|+|chr1:g.156106776:G>A']	ENSG00000160789	1	HGNC:6636	119976.81	83786.164	4542.353	10193.774	4528.448	6822.34
GGVDHAAAFGR	4	Pat_117_4.19094.19094.3	ENSG00000167699|GLOD4, ENSG00000167699|-|chr17:g.673340:C>G',, ENSG00000167699|-|chr17:g.673340:C>G']	ENSG00000167699	1	HGNC:14111	1171225.38	359636.66199999995	9483.28116	20678.6013	3045.9061	14812.81134
AITNNQYEIV	1	Pat_117_2.41416.41416.2	ENSG00000000003|TSPAN6	ENSG00000000003	1	HGNC:11858	148504.06	80397.086	6155.2676	10754.103000000001	3295.139	6947.9893
LSELLPEEVEAEVK	1	Pat_117_1.53836.53836.3	ENSG00000055044|NOP58, ENSG00000055044|+|chr2:g.203168132:GA>G',, ENSG00000055044|+|chr2:g.203155850:G>A',, ENSG00000055044|+|chr2:g.203155176:A>C',, ENSG00000055044|+|chr2:g.203157522:G>A',, ENSG00000055044|+|chr2:g.203147181:G>A']	ENSG00000055044	1	HGNC:29926	45324.785	16304.351999999999	0	2574.5095	0	2140.2048
GVSVSSAR	17	Pat_117_5.42887.42887.2	ENSG00000171345|KRT19, ENSG00000171345|-|chr17:g.39681180:T>G',, ENSG00000171345|-|chr17:g.39681180:T>G']	ENSG00000171345	1	HGNC:6436	7823411.800000001	5973313.3950000005	120833.03857	339899.6316000001	230460.49569999997	452087.878
LIDLHSPSEIVK	1	Pat_117_4.51262.51262.3	ENSG00000008988|RPS20	ENSG00000008988	1	HGNC:10405	177111.8	54110.324	702.8871	1179.0684	857.8646	936.7806
CAPGYYGNPSQGQPCQR	1	Pat_117_3.25609.25609.3	ENSG00000142798|HSPG2, ENSG00000142798|-|chr1:g.22198768:C>T',, ENSG00000142798|-|chr1:g.22159871:A>G',, ENSG00000142798|-|chr1:g.22173967:G>A',, ENSG00000142798|-|chr1:g.22178616:A>G',, ENSG00000142798|-|chr1:g.22191402:G>C',, ENSG00000142798|-|chr1:g.22201203:G>C',, ENSG00000142798|-|chr1:g.22175254:G>C',, ENSG00000142798|-|chr1:g.22178110:C>T',, ENSG00000142798|-|chr1:g.22149941:G>C',, ENSG000…	ENSG00000142798	1	HGNC:5273	44053.473	29650.252	879.1938	6420.071999999999	990.9472699999999	3843.5435
NAVLNTEAR	1	Pat_117_3.22098.22098.2	ENSG00000125912|NCLN, ENSG00000125912|+|chr19:g.3196268:G>C']	ENSG00000125912	1	HGNC:26923	123503.34	91176.016	1873.1353	4045.1440000000002	2082.4275	2819.3865
LVNEVTEFAK	32	Pat_117_2.52557.52557.2	ENSG00000163631|ALB, ENSG00000163631|+|chr4:g.74281976:G>A',, ENSG00000163631|+|chr4:g.74276060:C>T',, ENSG00000163631|+|chr4:g.74276060:C>T']	ENSG00000163631	1	HGNC:399	118541001.02700001	45549173.8525	347662.3682300001	205768.8663	93097.96513000001	206489.19908000002
TELTPAYF	3	Pat_117_4.45028.45028.2	ENSG00000151552|QDPR	ENSG00000151552	1	HGNC:9752	398107.98600000003	238726.474	9713.0567	23921.562400000003	4656.85136	14909.199100000002
VDTNAPDLSLEGPEGK	3	Pat_117_2.44329.44329.3	ENSG00000124942|AHNAK, ENSG00000124942|-|chr11:g.62295776:T>G',, ENSG00000124942|-|chr11:g.62290365:T>C',, ENSG00000124942|-|chr11:g.62295549:C>T',, ENSG00000124942|-|chr11:g.62296271:G>A',, ENSG00000124942|-|chr11:g.62287549:C>T',, ENSG00000124942|-|chr11:g.62300583:C>T',, ENSG00000124942|-|chr11:g.62294188:T>G',, ENSG00000124942|-|chr11:g.62299055:T>C',, ENSG00000124942|-|chr11:g.62285441:A>G',…	ENSG00000124942	1	HGNC:347	955506.08	394091.38	68699.51000000001	149637.267	29975.362	47373.55100000001
SLPADILYEDQQCLVFR	2	Pat_117_4.55261.55261.3	ENSG00000137133|HINT2, ENSG00000137133|-|chr9:g.35814896:C>A']	ENSG00000137133	1	HGNC:18344	21204.713	13557.946000000002	0	0	0	0
AIEINPDSAQPYK	1	Pat_117_4.40597.40597.3	ENSG00000100380|ST13	ENSG00000100380	1	HGNC:11343	500324.78	361363.3	5001.12	6546.2715	5035.4404	10224.251
ASAELIEEEVAK	1	Pat_117_1.38809.38809.3	ENSG00000170445|HARS, ENSG00000170445|-|chr5:g.140057504:A>C',, ENSG00000170445|-|chr5:g.140057504:A>C']	ENSG00000170445	1	HGNC:4816	178103.95	79999.664	965.61615	6306.539000000001	3841.316	5762.6934
ESQAYYQR	1	Pat_117_2.11267.11267.2	ENSG00000171867|PRNP, ENSG00000171867|+|chr20:g.4680251:A>G',, ENSG00000171867|+|chr20:g.4680507:G>A',, ENSG00000171867|+|chr20:g.4680507:G>A']	ENSG00000171867	1	HGNC:9449	76352.664	54390.395	703.65454	6018.86	0	2250.8943
FEAGQFEPSETTAK	1	Pat_117_4.39307.39307.3	ENSG00000168275|COA6	ENSG00000168275	1	HGNC:18025	334072.3	141726.72	3641.8335	7039.0740000000005	2491.4011	4842.6016
ALYEAGER	7	Pat_117_2.21791.21791.2	ENSG00000135046|ANXA1	ENSG00000135046	1	HGNC:533	3926126.4099999997	2501398.8200000003	2671250.6960000005	22179457.020000003	1297770.1415	4331913.882
HSMNPFCEIAVEEAVR	1	Pat_117_4.45726.45726.3	ENSG00000105379|ETFB, ENSG00000105379|-|chr19:g.51853613:C>A',, ENSG00000105379|-|chr19:g.51857738:G>A',, ENSG00000105379|-|chr19:g.51848615:G>C',, ENSG00000105379|-|chr19:g.51848615:G>C']	ENSG00000105379	1	HGNC:3482	130125.79	60287.402	2077.7551	5295.871	902.2296	3550.796
IVEDAVEQGVLK	5	Pat_117_2.50821.50821.3	ENSG00000133943|DGLUCY, ENSG00000133943|+|chr14:g.91636532:C>T',, ENSG00000133943|+|chr14:g.91636532:C>T']	ENSG00000133943	1	HGNC:20498	715111.53	288852.944	3543.1312	9445.0866	2026.4401400000002	7042.026800000001
HEERPDEHGFVAR	1	Pat_117_1.11325.11325.4	ENSG00000004776|HSPB6	ENSG00000004776	1	HGNC:26511	161903.84	83263.73	2129.6885	4443.751	793.0339	3267.2756
SLEDQVEMLR	5	Pat_117_2.41288.41288.2	ENSG00000130175|PRKCSH, ENSG00000130175|+|chr19:g.11560124:CAG>C',, ENSG00000130175|+|chr19:g.11552120:G>A',, ENSG00000130175|+|chr19:g.11558275:G>A',, ENSG00000130175|+|chr19:g.11558533:C>T',, ENSG00000130175|+|chr19:g.11558533:C>T']	ENSG00000130175	1	HGNC:9411	1406439.436	1126627.632	16519.1998	49306.10179999999	16362.8055	38014.91804
GVIVVEVEDR	1	Pat_117_1.33198.33198.2	ENSG00000136463|TACO1, ENSG00000136463|+|chr17:g.61685298:C>T',, ENSG00000136463|+|chr17:g.61685297:G>A']	ENSG00000136463	1	HGNC:24316	50688.28	38100.176	0	0	0	0
QITQNTDYR	1	Pat_117_3.18039.18039.2	ENSG00000090863|GLG1, ENSG00000090863|-|chr16:g.74501676:G>T',, ENSG00000090863|-|chr16:g.74537629:C>A',, ENSG00000090863|-|chr16:g.74537629:C>A']	ENSG00000090863	1	HGNC:4316	66794.76	48244.043	1988.155	1158.3013	527.7343	967.39825
VYALPEDLVEVNPK	2	Pat_117_4.52919.52919.3	ENSG00000136167|LCP1, ENSG00000136167|-|chr13:g.46708291:T>C',, ENSG00000136167|-|chr13:g.46725149:C>A',, ENSG00000136167|-|chr13:g.46725111:G>T',, ENSG00000136167|-|chr13:g.46721186:A>G',, ENSG00000136167|-|chr13:g.46725160:A>T',, ENSG00000136167|-|chr13:g.46725160:A>T']	ENSG00000136167	1	HGNC:6528	150154.016	58206.361000000004	1811.4234299999998	2017.4562	0	1088.7715
AGALNSNDAFVLK	2	Pat_117_4.47784.47784.3	ENSG00000148180|GSN, ENSG00000148180|+|chr9:g.124089722:G>A',, ENSG00000148180|+|chr9:g.124074719:C>T',, ENSG00000148180|+|chr9:g.124074719:C>T']	ENSG00000148180	1	HGNC:4620	133965.11	56821.645	918.9769	899.6648	1051.7717	2817.1882
DVYTGDALR	1	Pat_117_2.31997.31997.2	ENSG00000008018|PSMB1, ENSG00000008018|-|chr6:g.170858128:T>C']	ENSG00000008018	1	HGNC:9537	117478.99	87241.44	2866.5815	5913.467	4119.5234	3885.1277
GSLLSEPAIQVR	1	Pat_117_4.42562.42562.3	ENSG00000197892|KIF13B, ENSG00000197892|-|chr8:g.28991567:T>C',, ENSG00000197892|-|chr8:g.29037680:G>A',, ENSG00000197892|-|chr8:g.28928110:C>T',, ENSG00000197892|-|chr8:g.29037681:G>T',, ENSG00000197892|-|chr8:g.28929784:G>A',, ENSG00000197892|-|chr8:g.28929394:G>A',, ENSG00000197892|-|chr8:g.28974353:G>A']	ENSG00000197892	1	HGNC:14405	115643.15	75573.96	3080.9858	6730.33	2494.3574	5402.119000000001
EQAPHCICANGR	8	Pat_117_2.15325.15325.2	ENSG00000175899|A2M, ENSG00000175899|-|chr12:g.9220349:CA>C',, ENSG00000175899|-|chr12:g.9266045:T>G',, ENSG00000175899|-|chr12:g.9225335:G>A',, ENSG00000175899|-|chr12:g.9262610:C>T',, ENSG00000175899|-|chr12:g.9268363:T>G',, ENSG00000175899|-|chr12:g.9251347:A>C',, ENSG00000175899|-|chr12:g.9259171:C>A',, ENSG00000175899|-|chr12:g.9229357:T>G',, ENSG00000175899|-|chr12:g.9242554:G>A',, ENSG0000…	ENSG00000175899	1	HGNC:7	541864.105	372096.65	7058.445379999999	26367.660300000003	5395.5787	18356.466299999996
GNPTVEVDLFTSK	3	Pat_117_4.51819.51819.3	ENSG00000074800|ENO1, ENSG00000074800|-|chr1:g.8925416:C>A',, ENSG00000074800|-|chr1:g.8923371:C>T',, ENSG00000074800|-|chr1:g.8926455:T>C',, ENSG00000074800|-|chr1:g.8934964:A>T',, ENSG00000074800|-|chr1:g.8934964:A>T']	ENSG00000074800	1	HGNC:3350	302964.05	128557.82	933.8325	3869.2521	678.3598599999999	1985.48056
LIAINANDPEASK	1	Pat_117_4.43535.43535.3	ENSG00000138777|PPA2, ENSG00000138777|-|chr4:g.106327072:C>T',, ENSG00000138777|-|chr4:g.106377901:C>A',, ENSG00000138777|-|chr4:g.106377901:C>A']	ENSG00000138777	1	HGNC:28883	236309.2	130543.71	6029.79	5679.0830000000005	4245.719	7543.618
QYIISEELISEGK	1	Pat_117_3.50226.50226.3	ENSG00000165609|NUDT5, ENSG00000165609|-|chr10:g.12226918:G>GT',, ENSG00000165609|-|chr10:g.12221074:A>C']	ENSG00000165609	1	HGNC:8052	106297.16	49095.832	2608.5598	4144.6714	4152.807	3864.6763
STFSTNYR	1	Pat_117_4.21500.21500.2	ENSG00000111057|KRT18	ENSG00000111057	1	HGNC:6430	109335.5	74990.57	1879.7781	2903.342	2349.2256	4725.9746
GPLLEEQALTK	2	Pat_117_4.44460.44460.2	ENSG00000171262|FAM98B	ENSG00000171262	1	HGNC:26773	722424.4099999999	344964.47	19426.787	11872.6333	3457.6850000000004	8347.204099999999
VQELERELAQER	1	Pat_117_1.35807.35807.3	ENSG00000081307|UBA5, ENSG00000081307|+|chr3:g.132394166:C>A',, ENSG00000081307|+|chr3:g.132394166:C>A']	ENSG00000081307	1	HGNC:23230	300232	138578.86	3329.3447	6480.5884	3324.2356	10431.463
ACGNFGIPCELR	1	Pat_117_4.40431.40431.2	ENSG00000128050|PAICS, ENSG00000128050|+|chr4:g.57314891:G>C',, ENSG00000128050|+|chr4:g.57314891:G>C']	ENSG00000128050	1	HGNC:8587	194866.05	102324.58	1051.8014	6882.2485	1225.8002	3249.7302
AAVEEGIVLGGGCALLR	1	Pat_117_4.49590.49590.2	ENSG00000144381|HSPD1, ENSG00000144381|-|chr2:g.198358179:C>G',, ENSG00000144381|-|chr2:g.198352688:G>C',, ENSG00000144381|-|chr2:g.198352688:G>C']	ENSG00000144381	1	HGNC:5261	33912.758	24516.967	0	0	0	0
ETLLQDFR	1	Pat_117_4.41188.41188.2	ENSG00000106927|AMBP, ENSG00000106927|-|chr9:g.116823357:A>T',, ENSG00000106927|-|chr9:g.116823276:C>T',, ENSG00000106927|-|chr9:g.116823342:C>T',, ENSG00000106927|-|chr9:g.116832072:A>G',, ENSG00000106927|-|chr9:g.116823839:A>G',, ENSG00000106927|-|chr9:g.116823839:A>G']	ENSG00000106927	1	HGNC:453	1217553.5	630637.44	8052.3125	16179.115	7033.6377	8117.281999999999
GPSCQDCDTGYTR	1	Pat_117_2.12964.12964.2	ENSG00000142798|HSPG2, ENSG00000142798|-|chr1:g.22198768:C>T',, ENSG00000142798|-|chr1:g.22159871:A>G',, ENSG00000142798|-|chr1:g.22173967:G>A',, ENSG00000142798|-|chr1:g.22178616:A>G',, ENSG00000142798|-|chr1:g.22191402:G>C',, ENSG00000142798|-|chr1:g.22175254:G>C',, ENSG00000142798|-|chr1:g.22178110:C>T',, ENSG00000142798|-|chr1:g.22149941:G>C',, ENSG00000142798|-|chr1:g.22186100:A>C']	ENSG00000142798	1	HGNC:5273	36844.89	53906.773	882.2522	3958.2859999999996	500.24707	998.97205
CCTESLVNR	19	Pat_117_FT.38666.38666.2	ENSG00000163631|ALB, ENSG00000163631|+|chr4:g.74281976:G>A',, ENSG00000163631|+|chr4:g.74276060:C>T',, ENSG00000163631|+|chr4:g.74276060:C>T']	ENSG00000163631	1	HGNC:399	5086169.267000001	7937618.798	180998.04481	393705.55	76552.91633	119497.78774
QVFEGQNR	4	Pat_117_3.18614.18614.2	ENSG00000074695|LMAN1, ENSG00000074695|-|chr18:g.56998333:AT>A']	ENSG00000074695	1	HGNC:6631	864235.8599999999	773751.95	12539.812600000001	39930.907	6342.0176	15937.455800000002
GDFSSANNR	3	Pat_117_3.10187.10187.2	ENSG00000171560|FGA, ENSG00000171560|-|chr4:g.155507283:A>T',, ENSG00000171560|-|chr4:g.155507590:T>C',, ENSG00000171560|-|chr4:g.155507476:T>G',, ENSG00000171560|-|chr4:g.155507472:G>T',, ENSG00000171560|-|chr4:g.155507320:T>C',, ENSG00000171560|-|chr4:g.155507403:A>G',, ENSG00000171560|-|chr4:g.155505771:C>A',, ENSG00000171560|-|chr4:g.155507547:C>T',, ENSG00000171560|-|chr4:g.155510047:G>C',, …	ENSG00000171560	1	HGNC:3661	251016.15000000002	420183.32	9302.483400000001	21296.9384	26809.59	27470.044
VPNAEEIF	2	Pat_117_2.49381.49381.2	ENSG00000143374|TARS2, ENSG00000143374|+|chr1:g.150470019:A>G',, ENSG00000143374|+|chr1:g.150461492:G>A',, ENSG00000143374|+|chr1:g.150463943:C>T',, ENSG00000143374|+|chr1:g.150470173:G>C',, ENSG00000143374|+|chr1:g.150470173:G>C']	ENSG00000143374	1	HGNC:30740	64812.962999999996	41831.963	2815.36996	8112.9272	3537.2125	9131.605599999999
ATGSEVSQR	1	Pat_117_8.33079.33079.2	ENSG00000096696|DSP, ENSG00000096696|+|chr6:g.7581510:TA>T',, ENSG00000096696|+|chr6:g.7578715:C>T',, ENSG00000096696|+|chr6:g.7580958:A>G',, ENSG00000096696|+|chr6:g.7581636:G>A',, ENSG00000096696|+|chr6:g.7580990:G>A',, ENSG00000096696|+|chr6:g.7585977:G>A',, ENSG00000096696|+|chr6:g.7585981:C>T',, ENSG00000096696|+|chr6:g.7580078:A>G']	ENSG00000096696	1	HGNC:3052	20550.828	5283.2866	50214.027	53869.543	13342.653	13212.6
EHAVEGDCDFQLLK	1	Pat_117_1.35198.35198.3	ENSG00000145192|AHSG, ENSG00000145192|+|chr3:g.186335137:G>C',, ENSG00000145192|+|chr3:g.186335137:G>C']	ENSG00000145192	1	HGNC:349	591723.6	250643.11	5803.52	14741.256000000001	1764.9989	9471.377
GDELADSALEIFK	1	Pat_117_3.60658.60658.3	ENSG00000120708|TGFBI, ENSG00000120708|+|chr5:g.135364761:G>T',, ENSG00000120708|+|chr5:g.135390526:A>C',, ENSG00000120708|+|chr5:g.135390526:A>C']	ENSG00000120708	1	HGNC:11771	80161.59	40570.758	1087.0823	2636.7502	0	2270.2666
SHCIAEVENDEMPADLPSLAADFVESK	43	Pat_117_4.57272.57272.4	ENSG00000163631|ALB, ENSG00000163631|+|chr4:g.74281976:G>A',, ENSG00000163631|+|chr4:g.74276060:C>T',, ENSG00000163631|+|chr4:g.74276060:C>T']	ENSG00000163631	1	HGNC:399	5902064.067000001	2847738.8877000003	20659.863800000003	77597.52586	9074.8438	24690.78198
AVPDAVESR	1	Pat_117_1.21010.21010.2	ENSG00000261371|PECAM1	ENSG00000261371	1	HGNC:8823	500745.7	316025.5	10105.341	48508.49	30655.652000000002	66460.03
SQTVSHGGAR	2	Pat_117_3.2478.2478.3	ENSG00000143536|CRNN, ENSG00000143536|-|chr1:g.152383111:C>G',, ENSG00000143536|-|chr1:g.152383103:A>C',, ENSG00000143536|-|chr1:g.152382817:G>T',, ENSG00000143536|-|chr1:g.152383114:G>C']	ENSG00000143536	1	HGNC:1230	6951.7544	5434.9727	1783.6906	5875.5835	0	475.5024
EFNAEVHR	2	Pat_117_1.15940.15940.3	ENSG00000122406|RPL5, ENSG00000122406|+|chr1:g.93299201:G>C']	ENSG00000122406	1	HGNC:10360	328487.80000000005	255465.78	4465.311	11789.636999999999	20804.792999999998	25441.017
AAAEVNQDYGLDPK	1	Pat_117_3.38465.38465.3	ENSG00000091483|FH, ENSG00000091483|-|chr1:g.241680615:G>T']	ENSG00000091483	1	HGNC:3700	309360.66	158102.95	8571.843	14757.683	13639.158000000001	16776.541
IIYGGSVTGATCK	6	Pat_117_5.51300.51300.2	ENSG00000111669|TPI1, ENSG00000111669|+|chr12:g.6978340:C>G',, ENSG00000111669|+|chr12:g.6978340:C>G']	ENSG00000111669	1	HGNC:12009	5259110.545	2065278.163	62830.03	64347.828199999996	33015.2763	46646.349799999996
LALLEEAR	3	Pat_117_4.42667.42667.2	ENSG00000058453|CROCC, ENSG00000058453|+|chr1:g.17292975:G>A',, ENSG00000058453|+|chr1:g.17294837:G>A',, ENSG00000058453|+|chr1:g.17281862:G>A',, ENSG00000058453|+|chr1:g.17296793:G>A',, ENSG00000058453|+|chr1:g.17272890:T>C',, ENSG00000058453|+|chr1:g.17264164:C>T',, ENSG00000058453|+|chr1:g.17265588:C>T',, ENSG00000058453|+|chr1:g.17272767:G>A',, ENSG00000058453|+|chr1:g.17272767:G>A']	ENSG00000058453	1	HGNC:21299	441685.10000000003	288502.305	7180.5713	16508.3516	7986.2952	20817.334329999998
GANPVEIR	4	Pat_117_3.27455.27455.2	ENSG00000144381|HSPD1, ENSG00000144381|-|chr2:g.198358179:C>G',, ENSG00000144381|-|chr2:g.198352688:G>C',, ENSG00000144381|-|chr2:g.198352688:G>C']	ENSG00000144381	1	HGNC:5261	665166	626925.344	19726.6571	40127.697	17854.351300000002	26791.624
QLYEEEIRELQSQISDTSVVLSMDNSR	3	Pat_117_4.57115.57115.4	ENSG00000170421|KRT8, ENSG00000170421|-|chr12:g.53298602:C>T',, ENSG00000170421|-|chr12:g.53298602:C>T']	ENSG00000170421	1	HGNC:6446	156129.051	118266.082	597.4946	1938.8934	669.19257	1680.8407000000002
YGEPGEVFINK	1	Pat_117_4.42318.42318.2	ENSG00000116560|SFPQ, ENSG00000116560|-|chr1:g.35657944:C>G',, ENSG00000116560|-|chr1:g.35654638:G>T']	ENSG00000116560	1	HGNC:10774	243942.53	122167.35	3155.2263	5352.5747	4891.0244	4949.5070000000005
IAQLEEQLDNETK	2	Pat_117_2.49773.49773.3	ENSG00000100345|MYH9, ENSG00000100345|-|chr22:g.36708257:G>A',, ENSG00000100345|-|chr22:g.36684946:G>A',, ENSG00000100345|-|chr22:g.36688106:C>T']	ENSG00000100345	1	HGNC:7579	213450.685	83596.742	3960.4547000000002	6683.5586	719.5565	5017.241899999999
GDTPGHATPGHGGATSSAR	1	Pat_117_2.7354.7354.4	ENSG00000115524|SF3B1, ENSG00000115524|-|chr2:g.198266199:T>A',, ENSG00000115524|-|chr2:g.198263292:C>A',, ENSG00000115524|-|chr2:g.198270019:G>C',, ENSG00000115524|-|chr2:g.198266834:T>C']	ENSG00000115524	1	HGNC:10768	38911.023	27518.842	0	2562.8125	1040.6403	1897.6318
AVAGDASESALLK	6	Pat_117_4.38770.38770.2	ENSG00000163399|ATP1A1, ENSG00000163399|+|chr1:g.116942154:A>G',, ENSG00000163399|+|chr1:g.116944177:A>T',, ENSG00000163399|+|chr1:g.116932133:G>T',, ENSG00000163399|+|chr1:g.116930037:T>G',, ENSG00000163399|+|chr1:g.116930037:T>G']	ENSG00000163399	1	HGNC:799	897090.356	484206.958	15453.067600000002	14414.1094	6230.182699999999	11208.193899999998
LSSLSDPVSER	2	Pat_117_3.38973.38973.2	ENSG00000095637|SORBS1, ENSG00000095637|-|chr10:g.97098953:A>AG',, ENSG00000095637|-|chr10:g.97111112:G>A',, ENSG00000095637|-|chr10:g.97174382:C>T',, ENSG00000095637|-|chr10:g.97146820:C>A',, ENSG00000095637|-|chr10:g.97194450:C>T',, ENSG00000095637|-|chr10:g.97096391:G>A',, ENSG00000095637|-|chr10:g.97111058:C>T',, ENSG00000095637|-|chr10:g.97114684:C>A',, ENSG00000095637|-|chr10:g.97114684:C>A…	ENSG00000095637	1	HGNC:14565	932303.0900000001	759857.72	19485.784	73946.838	11778.3902	29186.962999999996
IYDVEQTR	2	Pat_117_3.31769.31769.2	ENSG00000145703|IQGAP2, ENSG00000145703|+|chr5:g.75979036:TTTCTTG>T',, ENSG00000145703|+|chr5:g.75969794:T>C',, ENSG00000145703|+|chr5:g.75858325:C>T',, ENSG00000145703|+|chr5:g.75858325:C>T']	ENSG00000145703	1	HGNC:6111	226823.37	155354.13	3715.8230999999996	11409.490399999999	3564.1367	10173.66
ATSSSSGSLSATGR	2	Pat_117_4.12162.12162.2	ENSG00000176619|LMNB2	ENSG00000176619	1	HGNC:6638	77352.973	69773.78	0	5959.295700000001	2386.7331	5039.3218
ALIVLAHSER	1	Pat_117_6.35460.35460.3	ENSG00000181019|NQO1	ENSG00000181019	1	HGNC:2874	270755.38	126128.57	9916.653	12674.993999999999	4035.6394	14650.196000000002
DIVEAHYR	7	Pat_117_2.22985.22985.2	ENSG00000135821|GLUL, ENSG00000135821|-|chr1:g.182354918:T>C',, ENSG00000135821|-|chr1:g.182353589:G>A',, ENSG00000135821|-|chr1:g.182353589:G>A']	ENSG00000135821	1	HGNC:4341	1173794.028	871253.673	14389.1607	33464.204600000005	14859.625800000002	26773.4689
GGVDVTLPR	3	Pat_117_3.37675.37675.2	ENSG00000124942|AHNAK, ENSG00000124942|-|chr11:g.62295776:T>G',, ENSG00000124942|-|chr11:g.62290365:T>C',, ENSG00000124942|-|chr11:g.62295549:C>T',, ENSG00000124942|-|chr11:g.62296271:G>A',, ENSG00000124942|-|chr11:g.62287549:C>T',, ENSG00000124942|-|chr11:g.62300583:C>T',, ENSG00000124942|-|chr11:g.62294188:T>G',, ENSG00000124942|-|chr11:g.62299055:T>C',, ENSG00000124942|-|chr11:g.62285441:A>G',…	ENSG00000124942	1	HGNC:347	1997423.4689999998	1478212.3340000003	40584.1635	54681.9851	11589.27776	29224.9773
YGIDEYLELK	2	Pat_117_4.47933.47933.2	ENSG00000112294|ALDH5A1, ENSG00000112294|+|chr6:g.24502809:T>G',, ENSG00000112294|+|chr6:g.24503590:C>T',, ENSG00000112294|+|chr6:g.24520696:T>A',, ENSG00000112294|+|chr6:g.24502776:G>C',, ENSG00000112294|+|chr6:g.24533756:C>G',, ENSG00000112294|+|chr6:g.24523143:C>T',, ENSG00000112294|+|chr6:g.24523143:C>T']	ENSG00000112294	1	HGNC:408	561236.73	189117.714	2147.6039	3141.26794	0	1547.02623
ISNVGSNSAR	1	Pat_117_4.16096.16096.2	ENSG00000187955|COL14A1, ENSG00000187955|+|chr8:g.121357662:C>A',, ENSG00000187955|+|chr8:g.121275192:C>G',, ENSG00000187955|+|chr8:g.121174734:A>G',, ENSG00000187955|+|chr8:g.121256139:A>T',, ENSG00000187955|+|chr8:g.121267554:G>A',, ENSG00000187955|+|chr8:g.121298156:G>C',, ENSG00000187955|+|chr8:g.121344960:G>A',, ENSG00000187955|+|chr8:g.121224768:A>G',, ENSG00000187955|+|chr8:g.121239591:C>A…	ENSG00000187955	1	HGNC:2191	92410.14	52851.316	687.0387599999999	2835.0918	677.07715	1075.4618
VGSAAQTR	19	Pat_117_5.42262.42262.2	ENSG00000152234|ATP5F1A	ENSG00000152234	1	HGNC:823	7449158.608	4740064.632	127681.21749999998	236160.67729999998	105330.73084000002	173924.2052
EQFVEFR	2	Pat_117_3.37883.37883.2	ENSG00000128595|CALU, ENSG00000128595|+|chr7:g.128394606:C>T',, ENSG00000128595|+|chr7:g.128388648:G>A',, ENSG00000128595|+|chr7:g.128394426:G>T',, ENSG00000128595|+|chr7:g.128394435:A>G',, ENSG00000128595|+|chr7:g.128399081:T>C',, ENSG00000128595|+|chr7:g.128399081:T>C']	ENSG00000128595	1	HGNC:1458	633466.938	355532.23	12545.6455	18154.430200000003	10190.3367	18516.028599999998
ENPYYDSR	3	Pat_117_2.15418.15418.2	ENSG00000141367|CLTC, ENSG00000141367|+|chr17:g.57743965:T>C',, ENSG00000141367|+|chr17:g.57737921:C>T',, ENSG00000141367|+|chr17:g.57738925:A>T',, ENSG00000141367|+|chr17:g.57743578:A>T',, ENSG00000141367|+|chr17:g.57743578:A>T']	ENSG00000141367	1	HGNC:2092	92277.98	81520.984	2727.5490000000004	3316.9534	2961.1763	4382.288
AEADVASLNRR	8	Pat_117_2.24406.24406.2	ENSG00000140416|TPM1	ENSG00000140416	1	HGNC:12010	884693.425	629061.633	16433.506749999997	63141.302200000006	17678.96384	27772.2898
AHSSAGQQVAR	5	Pat_117_3.3724.3724.3	ENSG00000142798|HSPG2, ENSG00000142798|-|chr1:g.22198768:C>T',, ENSG00000142798|-|chr1:g.22159871:A>G',, ENSG00000142798|-|chr1:g.22173967:G>A',, ENSG00000142798|-|chr1:g.22178616:A>G',, ENSG00000142798|-|chr1:g.22191402:G>C',, ENSG00000142798|-|chr1:g.22201203:G>C',, ENSG00000142798|-|chr1:g.22175254:G>C',, ENSG00000142798|-|chr1:g.22178110:C>T',, ENSG00000142798|-|chr1:g.22149941:G>C',, ENSG000…	ENSG00000142798	1	HGNC:5273	217963.15900000004	180225.84999999998	714.217	10620.5081	2262.07109	9567.923560000001
VSDFYDIEER	1	Pat_117_1.33212.33212.2	ENSG00000065534|MYLK, ENSG00000065534|-|chr3:g.123428615:C>A',, ENSG00000065534|-|chr3:g.123452947:C>A',, ENSG00000065534|-|chr3:g.123441095:C>T',, ENSG00000065534|-|chr3:g.123333044:C>T',, ENSG00000065534|-|chr3:g.123457842:C>A',, ENSG00000065534|-|chr3:g.123345783:C>T',, ENSG00000065534|-|chr3:g.123427584:C>T',, ENSG00000065534|-|chr3:g.123457763:G>A',, ENSG00000065534|-|chr3:g.123383038:G>A',,…	ENSG00000065534	1	HGNC:7590	32967.293	23029.022999999997	0	1133.9357	0	0
EYVAYSHTGR	4	Pat_117_3.16124.16124.2	ENSG00000113719|ERGIC1	ENSG00000113719	1	HGNC:29205	1724161.97	928418.854	17510.3194	41236.7505	11073.9524	27034.697
AGQPVYQQGR	1	Pat_117_3.14051.14051.2	ENSG00000135596|MICAL1, ENSG00000135596|-|chr6:g.109766686:GGGTAGTTATTCAT>G',, ENSG00000135596|-|chr6:g.109774489:C>T',, ENSG00000135596|-|chr6:g.109771540:C>T',, ENSG00000135596|-|chr6:g.109774871:G>A',, ENSG00000135596|-|chr6:g.109771613:C>T',, ENSG00000135596|-|chr6:g.109765426:C>T',, ENSG00000135596|-|chr6:g.109765426:C>T']	ENSG00000135596	1	HGNC:20619	69565.02	52619.152	0	932.15625	995.1846	1157.0095
GHAGLAGAR	2	Pat_117_4.6681.6681.2	ENSG00000164692|COL1A2, ENSG00000164692|+|chr7:g.94057073:A>C',, ENSG00000164692|+|chr7:g.94054492:G>A',, ENSG00000164692|+|chr7:g.94058607:G>C',, ENSG00000164692|+|chr7:g.94039814:G>T',, ENSG00000164692|+|chr7:g.94039047:G>A',, ENSG00000164692|+|chr7:g.94030880:A>C',, ENSG00000164692|+|chr7:g.94049709:C>T',, ENSG00000164692|+|chr7:g.94035569:A>C']	ENSG00000164692	1	HGNC:2198	288275.29	238210.46000000002	3740.6904	12586.608400000001	5090.2895	4392.6896
QLAEGTAQQR	4	Pat_117_3.13303.13303.2	ENSG00000178209|PLEC, ENSG00000178209|-|chr8:g.145008183:C>T',, ENSG00000178209|-|chr8:g.144995759:G>A',, ENSG00000178209|-|chr8:g.145016667:C>T',, ENSG00000178209|-|chr8:g.144994888:G>A',, ENSG00000178209|-|chr8:g.144996236:C>G',, ENSG00000178209|-|chr8:g.145010020:G>A',, ENSG00000178209|-|chr8:g.144996968:C>T',, ENSG00000178209|-|chr8:g.144990901:C>T',, ENSG00000178209|-|chr8:g.145001648:C>T',,…	ENSG00000178209	1	HGNC:9069	245959.142	179009.87	11160.6934	35426.359599999996	11998.862099999998	31501.7157
GCCFDDTVR	21	Pat_117_2.25087.25087.2	ENSG00000160182|TFF1	ENSG00000160182	1	HGNC:11755	17589312.76	13776017.784099998	90559.76820000002	133165.3533	37883.0538	79751.43038999998
HAYGDQYR	6	Pat_117_3.6476.6476.2	ENSG00000138413|IDH1	ENSG00000138413	1	HGNC:5382	650870.79	402600.076	31037.462280000003	115443.299	24199.235699999997	67025.4789
GQPYIDEVGTFK	1	Pat_117_4.42809.42809.3	ENSG00000158887|MPZ, ENSG00000158887|-|chr1:g.161275903:G>A',, ENSG00000158887|-|chr1:g.161276614:G>T',, ENSG00000158887|-|chr1:g.161276614:G>T']	ENSG00000158887	1	HGNC:7225	411866.1	198640.67	4701.4507	7927.496	0	4084.6777
GPAGPQGPR	51	Pat_117_8.37269.37269.2	ENSG00000108821|COL1A1, ENSG00000108821|-|chr17:g.48269244:C>T',, ENSG00000108821|-|chr17:g.48264045:C>A',, ENSG00000108821|-|chr17:g.48271969:C>A',, ENSG00000108821|-|chr17:g.48262874:A>C']	ENSG00000108821	1	HGNC:2197	97801023.10899998	96745443.71999998	370524.0919499999	803408.7826999997	174046.31051999994	277805.6226499999
GDQGPVGR	16	Pat_117_5.41336.41336.2	ENSG00000164692|COL1A2, ENSG00000164692|+|chr7:g.94057073:A>C',, ENSG00000164692|+|chr7:g.94054492:G>A',, ENSG00000164692|+|chr7:g.94058607:G>C',, ENSG00000164692|+|chr7:g.94039814:G>T',, ENSG00000164692|+|chr7:g.94039047:G>A',, ENSG00000164692|+|chr7:g.94030880:A>C',, ENSG00000164692|+|chr7:g.94049709:C>T',, ENSG00000164692|+|chr7:g.94035569:A>C']	ENSG00000164692	1	HGNC:2198	5845977.015000001	2549224.091	831362.0545999999	691044.9135000001	178005.1418	185409.84139999998
GAPGPQGPR	14	Pat_117_5.42470.42470.2	ENSG00000168542|COL3A1, ENSG00000168542|+|chr2:g.189866126:C>A',, ENSG00000168542|+|chr2:g.189876421:T>G',, ENSG00000168542|+|chr2:g.189864080:G>A',, ENSG00000168542|+|chr2:g.189873899:G>A',, ENSG00000168542|+|chr2:g.189856947:G>C',, ENSG00000168542|+|chr2:g.189859477:G>A',, ENSG00000168542|+|chr2:g.189861904:A>C',, ENSG00000168542|+|chr2:g.189873731:G>T',, ENSG00000168542|+|chr2:g.189858094:T>G'…	ENSG00000168542	1	HGNC:2201	2518257.8259999994	1963172.638	36714.244940000004	83344.31176999999	20006.355140000003	44693.60894
AFHNEAQVNPER	2	Pat_117_2.21284.21284.3	ENSG00000120438|TCP1	ENSG00000120438	1	HGNC:11655	130504.426	84078.966	3650.0297	10743.8027	3249.0255	4781.8003
ESAYLYAR	9	Pat_117_3.27495.27495.2	ENSG00000106809|OGN, ENSG00000106809|-|chr9:g.95165611:A>C',, ENSG00000106809|-|chr9:g.95148048:C>A',, ENSG00000106809|-|chr9:g.95148048:C>A']	ENSG00000106809	1	HGNC:8126	1383364.3	926502.486	48326.645000000004	119968.27979999999	21432.73695	34759.24206
SGAQASSTPLSPTR	3	Pat_117_4.22886.22886.3	ENSG00000160789|LMNA, ENSG00000160789|+|chr1:g.156084902:G>A',, ENSG00000160789|+|chr1:g.156108510:C>T',, ENSG00000160789|+|chr1:g.156104629:C>T',, ENSG00000160789|+|chr1:g.156106151:G>A',, ENSG00000160789|+|chr1:g.156106776:G>A',, ENSG00000160789|+|chr1:g.156106776:G>A']	ENSG00000160789	1	HGNC:6636	143036.975	65980.859	2792.7362	4148.5470000000005	673.7445700000001	1544.4466499999999
AEGLGDGYR	3	Pat_117_2.21523.21523.2	ENSG00000137133|HINT2, ENSG00000137133|-|chr9:g.35814896:C>A']	ENSG00000137133	1	HGNC:18344	630296.0599999999	460082.525	31003.8459	31477.8231	13948.5571	18600.8495
LIVHNGYCDGR	1	Pat_117_4.27756.27756.3	ENSG00000138207|RBP4	ENSG00000138207	1	HGNC:9922	158738.28	73078.83	4769.4497	5254.6553	4023.7969	6166.710999999999
VPAQSESVR	1	Pat_117_2.19320.19320.2	ENSG00000125753|VASP	ENSG00000125753	1	HGNC:12652	217836.25	203737.34	3299.9297	8079.02	3815.9116	6557.2515
EVQGNESDLFMSYFPR	2	Pat_117_4.49180.49180.3	ENSG00000042493|CAPG	ENSG00000042493	1	HGNC:1474	38832.727	24598.475	498.0863	844.8071	0	883.6147
YQIDPDACFSAK	9	Pat_117_4.40766.40766.2	ENSG00000213585|VDAC1	ENSG00000213585	1	HGNC:12669	22580243.8	7768898.640000001	23073.7729	37833.599650000004	16091.1035	30501.951999999997
GLDARPEVTR	6	Pat_117_2.24073.24073.3	ENSG00000039068|CDH1, ENSG00000039068|+|chr16:g.68855935:TCTG>T',, ENSG00000039068|+|chr16:g.68844141:G>T',, ENSG00000039068|+|chr16:g.68845724:G>T',, ENSG00000039068|+|chr16:g.68845623:A>G',, ENSG00000039068|+|chr16:g.68847376:A>G']	ENSG00000039068	1	HGNC:1748	953478.5599999999	828296.4439999999	13342.4902	30280.1126	12151.289700000001	21095.1198
EIQGHQPR	3	Pat_117_2.8677.8677.2	ENSG00000115306|SPTBN1, ENSG00000115306|+|chr2:g.54873104:G>A',, ENSG00000115306|+|chr2:g.54858311:G>A',, ENSG00000115306|+|chr2:g.54880747:T>C',, ENSG00000115306|+|chr2:g.54826301:G>A',, ENSG00000115306|+|chr2:g.54895588:C>T',, ENSG00000115306|+|chr2:g.54876782:C>T',, ENSG00000115306|+|chr2:g.54853150:G>A',, ENSG00000115306|+|chr2:g.54853150:G>A']	ENSG00000115306	1	HGNC:11275	394015.79000000004	289876.5	5897.8713	17051.6997	4623.8873	7935.2342
LQCTYIEVEQVSK	1	Pat_117_4.44508.44508.3	ENSG00000141295|SCRN2, ENSG00000141295|-|chr17:g.45915766:T>C',, ENSG00000141295|-|chr17:g.45915766:T>C']	ENSG00000141295	1	HGNC:30381	219372.56	107493.76	3260.0398	4375.4194	759.83014	2206.839
SYVESVAR	1	Pat_117_3.23846.23846.2	ENSG00000079308|TNS1, ENSG00000079308|-|chr2:g.218682610:C>T',, ENSG00000079308|-|chr2:g.218695102:G>A',, ENSG00000079308|-|chr2:g.218713282:G>A',, ENSG00000079308|-|chr2:g.218683151:G>A',, ENSG00000079308|-|chr2:g.218713298:C>A',, ENSG00000079308|-|chr2:g.218674697:C>T',, ENSG00000079308|-|chr2:g.218749800:C>G',, ENSG00000079308|-|chr2:g.218683433:G>A',, ENSG00000079308|-|chr2:g.218712940:G>A',,…	ENSG00000079308	1	HGNC:11973	112547.07	61865.133	3011.4128	8400.66	2232.0042	3103.284
LAYINPDLALEEK	2	Pat_117_4.51385.51385.3	ENSG00000168439|STIP1, ENSG00000168439|+|chr11:g.63961719:G>T',, ENSG00000168439|+|chr11:g.63953410:A>C',, ENSG00000168439|+|chr11:g.63970956:C>T',, ENSG00000168439|+|chr11:g.63953412:T>G']	ENSG00000168439	1	HGNC:11387	332602.68999999994	109446.891	1443.6563999999998	5907.469	1069.5065	2433.1534
TIQEADQDGDSAISFTEFVK	1	Pat_117_3.54903.54903.3	ENSG00000187446|CHP1	ENSG00000187446	1	HGNC:17433	70609.66	27875.963	0	619.0382	0	759.0005
LLDEELYSR	1	Pat_117_2.41166.41166.2	ENSG00000182179|UBA7, ENSG00000182179|-|chr3:g.49848858:G>A']	ENSG00000182179	1	HGNC:12471	190102.95	120905.875	4493.1104	12665.854	6621.331	9315.729
IDVTAPDVSIEEPEGK	3	Pat_117_2.48300.48300.3	ENSG00000124942|AHNAK, ENSG00000124942|-|chr11:g.62295776:T>G',, ENSG00000124942|-|chr11:g.62290365:T>C',, ENSG00000124942|-|chr11:g.62295549:C>T',, ENSG00000124942|-|chr11:g.62296271:G>A',, ENSG00000124942|-|chr11:g.62287549:C>T',, ENSG00000124942|-|chr11:g.62300583:C>T',, ENSG00000124942|-|chr11:g.62294188:T>G',, ENSG00000124942|-|chr11:g.62299055:T>C',, ENSG00000124942|-|chr11:g.62285441:A>G',…	ENSG00000124942	1	HGNC:347	511488.51900000003	186857.518	10160.698	39616.1261	4605.8034	15559.413299999998
TDEGIAYR	5	Pat_117_1.15834.15834.2	ENSG00000167815|PRDX2, ENSG00000167815|-|chr19:g.12911841:A>C',, ENSG00000167815|-|chr19:g.12910769:G>A']	ENSG00000167815	1	HGNC:9353	379233.798	280753.565	67299.82029999999	111040.00600000001	58841.08910000001	68324.695
GQTHTLEDFQR	3	Pat_117_2.25170.25170.3	ENSG00000072506|HSD17B10, ENSG00000072506|-|chrX:g.53458992:C>T',, ENSG00000072506|-|chrX:g.53458992:C>T']	ENSG00000072506	1	HGNC:4800	698945.9750000001	471946.33	6464.972100000001	18298.995199999998	1875.5384	8194.6767
AVVVVDDR	2	Pat_117_2.31353.31353.2	ENSG00000121390|PSPC1, ENSG00000121390|-|chr13:g.20356755:G>A',, ENSG00000121390|-|chr13:g.20356582:C>T',, ENSG00000121390|-|chr13:g.20356582:C>T']	ENSG00000121390	1	HGNC:20320	267926.62	143214.354	7528.991400000001	25609.004	9171.645400000001	17146.8963
AGLAPLEVR	2	Pat_117_4.37941.37941.2	ENSG00000136068|FLNB, ENSG00000136068|+|chr3:g.58138487:GT>G',, ENSG00000136068|+|chr3:g.58134543:G>A',, ENSG00000136068|+|chr3:g.58062899:C>G',, ENSG00000136068|+|chr3:g.58121746:A>G',, ENSG00000136068|+|chr3:g.58089697:G>T',, ENSG00000136068|+|chr3:g.58095423:G>T',, ENSG00000136068|+|chr3:g.58095424:A>T',, ENSG00000136068|+|chr3:g.58127630:G>T',, ENSG00000136068|+|chr3:g.58128446:A>G',, ENSG000…	ENSG00000136068	1	HGNC:3755	132906.94	62771.342	1918.0586	4427.775	0	632.58325
ASPVGDGNFR	1	Pat_117_3.27930.27930.2	ENSG00000111731|C2CD5, ENSG00000111731|-|chr12:g.22688223:G>T',, ENSG00000111731|-|chr12:g.22609979:G>A',, ENSG00000111731|-|chr12:g.22677451:T>C',, ENSG00000111731|-|chr12:g.22677451:T>C']	ENSG00000111731	1	HGNC:29062	83244.586	46516.4	2247.895	6180.124	2664.8296	3220.8591
AIGSASEGAQSSLQEVYHK	4	Pat_117_4.38643.38643.4	ENSG00000143106|PSMA5	ENSG00000143106	1	HGNC:9534	387440.327	185363.38999999998	2141.10404	5969.2338	1001.9409799999999	2977.2608
GAAGGAEQPGPGGR	1	Pat_117_2.9603.9603.3	ENSG00000185813|PCYT2, ENSG00000185813|-|chr17:g.79864669:CTG>C',, ENSG00000185813|-|chr17:g.79864028:T>G',, ENSG00000185813|-|chr17:g.79863987:G>T',, ENSG00000185813|-|chr17:g.79864024:G>C',, ENSG00000185813|-|chr17:g.79866806:C>T',, ENSG00000185813|-|chr17:g.79866806:C>T']	ENSG00000185813	1	HGNC:8756	69189.03	39520.887	2383.2837	5179.9873	996.1873	2975.1392
EVAGHTEQLQMSR	15	Pat_117_2.25571.25571.3	ENSG00000171345|KRT19, ENSG00000171345|-|chr17:g.39681180:T>G',, ENSG00000171345|-|chr17:g.39681180:T>G']	ENSG00000171345	1	HGNC:6436	4846333.186	1634830.126	39925.72728	112865.97049999998	30313.50568	74876.4541
ALYHTEER	5	Pat_117_2.13195.13195.2	ENSG00000138777|PPA2, ENSG00000138777|-|chr4:g.106377901:C>A',, ENSG00000138777|-|chr4:g.106377901:C>A']	ENSG00000138777	1	HGNC:28883	413490.829	287627.69	8840.3315	43907.529500000004	13422.43236	25644.85665
LYQAGEGR	2	Pat_117_3.18996.18996.2	ENSG00000138279|ANXA7, ENSG00000138279|-|chr10:g.75139678:C>T',, ENSG00000138279|-|chr10:g.75139678:C>T']	ENSG00000138279	1	HGNC:545	259916.02000000002	142061.046	10261.430400000001	37202.145	6276.5447	18212.859
VGIDTPDIDIHGPEGK	3	Pat_117_3.47035.47035.3	ENSG00000124942|AHNAK, ENSG00000124942|-|chr11:g.62295776:T>G',, ENSG00000124942|-|chr11:g.62290365:T>C',, ENSG00000124942|-|chr11:g.62295549:C>T',, ENSG00000124942|-|chr11:g.62296271:G>A',, ENSG00000124942|-|chr11:g.62287549:C>T',, ENSG00000124942|-|chr11:g.62300583:C>T',, ENSG00000124942|-|chr11:g.62294188:T>G',, ENSG00000124942|-|chr11:g.62299055:T>C',, ENSG00000124942|-|chr11:g.62285441:A>G',…	ENSG00000124942	1	HGNC:347	803743.87	362203.66099999996	15204.604500000001	60071.126	10393.513899999998	20677.6875
GQSLAEIDQQFQK	1	Pat_117_4.43196.43196.3	ENSG00000197496|SLC2A10, ENSG00000197496|+|chr20:g.45358126:C>T']	ENSG00000197496	1	HGNC:13444	233619.47	106671.07	4650.5103	6298.978	6436.585	4886.8574
ENVLIGDGAGFK	1	Pat_117_4.44363.44363.3	ENSG00000117054|ACADM, ENSG00000117054|+|chr1:g.76211553:G>A',, ENSG00000117054|+|chr1:g.76198403:G>A',, ENSG00000117054|+|chr1:g.76198403:G>A']	ENSG00000117054	1	HGNC:89	180518.64	86161.47	1497.2858	5343.888000000001	1127.8622	2863.9866
GHAYAVTDVR	2	Pat_117_3.18096.18096.2	ENSG00000149260|CAPN5	ENSG00000149260	1	HGNC:1482	150227.70299999998	95335.42199999999	3229.6422000000002	5985.997600000001	2926.3172000000004	5773.1733
ITDNELELYK	1	Pat_117_4.44282.44282.2	ENSG00000064651|SLC12A2, ENSG00000064651|+|chr5:g.127419931:T>TGCGGCGGCG',, ENSG00000064651|+|chr5:g.127493746:C>T',, ENSG00000064651|+|chr5:g.127488460:C>A',, ENSG00000064651|+|chr5:g.127507423:C>T',, ENSG00000064651|+|chr5:g.127507423:C>T']	ENSG00000064651	1	HGNC:10911	523322.44	154578.84	1187.4786	4651.057	1342.6506	2621.3982
GHFFVEDQIYCEK	3	Pat_117_4.41630.41630.3	ENSG00000107438|PDLIM1, ENSG00000107438|-|chr10:g.97023630:T>C']	ENSG00000107438	1	HGNC:2067	943206.3	397999.26	9433.9192	19907.798600000002	8627.4838	11393.9836
ASPDQNASTHTPQSSVK	2	Pat_117_3.23427.23427.3	ENSG00000113282|CLINT1	ENSG00000113282	1	HGNC:23186	92679.746	58216.92599999999	1080.8866	3734.3157	1090.16004	1429.0088999999998
DEILPTTPISEQK	2	Pat_117_3.47230.47230.3	ENSG00000149273|RPS3, ENSG00000149273|+|chr11:g.75115231:G>A',, ENSG00000149273|+|chr11:g.75115231:G>A']	ENSG00000149273	1	HGNC:10420	187172.41999999998	70891.701	1074.8751	3466.3143	0	2086.32887
VQGNDHSATR	4	Pat_117_2.4015.4015.3	ENSG00000055955|ITIH4, ENSG00000055955|-|chr3:g.52852538:G>T',, ENSG00000055955|-|chr3:g.52861211:A>T',, ENSG00000055955|-|chr3:g.52860586:C>T',, ENSG00000055955|-|chr3:g.52850921:G>A',, ENSG00000055955|-|chr3:g.52858542:G>T',, ENSG00000055955|-|chr3:g.52853986:A>G',, ENSG00000055955|-|chr3:g.52848043:C>G',, ENSG00000055955|-|chr3:g.52863268:C>T',, ENSG00000055955|-|chr3:g.52863268:C>T']	ENSG00000055955	1	HGNC:6169	821577.97	511583.49	13993.894499999999	37058.903999999995	23036.534	46240.551
DNCCILDER	2	Pat_117_8.42274.42274.2	ENSG00000171557|FGG, ENSG00000171557|-|chr4:g.155528084:C>T',, ENSG00000171557|-|chr4:g.155528084:C>T']	ENSG00000171557	1	HGNC:3694	109737.72	29261.732000000004	15094.54	25186.932	20532.268	33344.547
GALQQGEAFQR	1	Pat_117_4.29946.29946.2	ENSG00000163346|PBXIP1, ENSG00000163346|-|chr1:g.154923960:T>C',, ENSG00000163346|-|chr1:g.154919041:C>T',, ENSG00000163346|-|chr1:g.154919041:C>T']	ENSG00000163346	1	HGNC:21199	46077.473	32543.156000000003	0	2054.6409	625.0512	450.33252000000005
QALNEISAR	2	Pat_117_3.31653.31653.2	ENSG00000103496|STX4	ENSG00000103496	1	HGNC:11439	434300.67	290475.62	4196.103	14387.176800000001	6096.0996	11717.1758
YCQEQDLCCR	3	Pat_117_2.21225.21225.2	ENSG00000142910|TINAGL1, ENSG00000142910|+|chr1:g.32050793:G>A',, ENSG00000142910|+|chr1:g.32050793:G>A']	ENSG00000142910	1	HGNC:19168	205009.36	147914.686	2010.4614000000001	8730.4663	4265.016299999999	13823.762
IVGELEQMVSEDVPLDHR	4	Pat_117_1.53984.53984.3	ENSG00000115677|HDLBP, ENSG00000115677|-|chr2:g.242192848:T>C',, ENSG00000115677|-|chr2:g.242169074:A>G',, ENSG00000115677|-|chr2:g.242174960:C>T',, ENSG00000115677|-|chr2:g.242179168:C>T',, ENSG00000115677|-|chr2:g.242194517:G>C',, ENSG00000115677|-|chr2:g.242179138:T>C',, ENSG00000115677|-|chr2:g.242174946:G>A',, ENSG00000115677|-|chr2:g.242174946:G>A']	ENSG00000115677	1	HGNC:4857	85377.07999999999	66785.327	1505.4029	3537.8769999999995	0	722.6257
YLATCADDR	2	Pat_117_2.22939.22939.2	ENSG00000106638|TBL2, ENSG00000106638|-|chr7:g.72985612:T>C',, ENSG00000106638|-|chr7:g.72985612:T>C']	ENSG00000106638	1	HGNC:11586	324025.36	219143.53	6433.4647	15595.418999999998	3693.0606	11765.103000000001
NEDSLVFVQTDK	3	Pat_117_3.44501.44501.2	ENSG00000175899|A2M, ENSG00000175899|-|chr12:g.9266045:T>G',, ENSG00000175899|-|chr12:g.9243017:G>A',, ENSG00000175899|-|chr12:g.9225335:G>A',, ENSG00000175899|-|chr12:g.9262610:C>T',, ENSG00000175899|-|chr12:g.9268363:T>G',, ENSG00000175899|-|chr12:g.9251347:A>C',, ENSG00000175899|-|chr12:g.9259171:C>A',, ENSG00000175899|-|chr12:g.9229357:T>G',, ENSG00000175899|-|chr12:g.9242554:G>A',, ENSG00000…	ENSG00000175899	1	HGNC:7	206297.16	91476.242	0	6042.1962	633.8168	1042.7294
GCGTVLLSGPR	1	Pat_117_6.35126.35126.2	ENSG00000063177|RPL18	ENSG00000063177	1	HGNC:10310	69553.01	77088.37	2969.0552	3703.8509999999997	926.0236	2538.9512
ILDEIEEHNIK	3	Pat_117_1.41982.41982.3	ENSG00000168385|SEPT2, ENSG00000168385|+|chr2:g.242285623:T>G',, ENSG00000168385|+|chr2:g.242285623:T>G']	ENSG00000168385	1	HGNC:7729	447914.87999999995	159531.221	5457.18303	13139.2302	3679.2900999999997	7164.7062
LLVCEDIDECQNGPVCQR	5	Pat_117_1.37040.37040.3	ENSG00000166147|FBN1, ENSG00000166147|-|chr15:g.48707952:C>T',, ENSG00000166147|-|chr15:g.48714179:C>T',, ENSG00000166147|-|chr15:g.48787415:C>T',, ENSG00000166147|-|chr15:g.48782229:G>T',, ENSG00000166147|-|chr15:g.48720553:G>T',, ENSG00000166147|-|chr15:g.48829925:T>G',, ENSG00000166147|-|chr15:g.48719870:G>A',, ENSG00000166147|-|chr15:g.48733923:C>A',, ENSG00000166147|-|chr15:g.48779563:G>A',,…	ENSG00000166147	1	HGNC:3603	1109649.006	786378.5650000001	15011.300299999999	103973.52460000002	8115.07496	50111.5237
ELAEDDSILK	11	Pat_117_1.35468.35468.2	ENSG00000169020|ATP5ME	ENSG00000169020	1	HGNC:846	14851415.93	3304973.304	34541.230599999995	189066.1395	34148.994099999996	75299.56289999999
ELEEIVQPIISK	2	Pat_117_3.61014.61014.3	ENSG00000044574|HSPA5, ENSG00000044574|-|chr9:g.128001036:A>G']	ENSG00000044574	1	HGNC:5238	163957.335	107031.723	1375.36841	2234.0242	0	1692.88166
GENLEHLR	1	Pat_117_1.16717.16717.3	ENSG00000118640|VAMP8, ENSG00000118640|+|chr2:g.85808749:G>A',, ENSG00000118640|+|chr2:g.85808749:G>A']	ENSG00000118640	1	HGNC:12647	85693.86	91326.18	1245.442	0	1292.3984	1261.5259
QVAQQEAQR	2	Pat_117_2.7896.7896.2	ENSG00000215021|PHB2	ENSG00000215021	1	HGNC:30306	331407.86	155559.69	11669.056	15590.0765	14578.6026	19558.97
LLNDEDQVVVNK	2	Pat_117_4.42931.42931.3	ENSG00000168036|CTNNB1, ENSG00000168036|+|chr3:g.41275126:A>C',, ENSG00000168036|+|chr3:g.41266101:C>T',, ENSG00000168036|+|chr3:g.41266113:C>T',, ENSG00000168036|+|chr3:g.41266113:C>A',, ENSG00000168036|+|chr3:g.41268766:A>T',, ENSG00000168036|+|chr3:g.41266104:G>A',, ENSG00000168036|+|chr3:g.41274898:G>C',, ENSG00000168036|+|chr3:g.41274898:G>C']	ENSG00000168036	1	HGNC:2514	909340.49	658569.24	8198.611499999999	15280.261299999998	1933.61	8753.289799999999
LTPEELER	1	Pat_117_8.44024.44024.2	ENSG00000049247|UTS2, ENSG00000049247|-|chr1:g.7913029:A>G',, ENSG00000049247|-|chr1:g.7913445:C>T',, ENSG00000049247|-|chr1:g.7913430:G>A',, ENSG00000049247|-|chr1:g.7910934:G>T',, ENSG00000049247|-|chr1:g.7910934:G>T']	ENSG00000049247	1	HGNC:12636	1190064.8	222957.28	102666.96	203584.88	227372.67	276586.06
STYPPSGPTYR	1	Pat_117_3.25118.25118.2	ENSG00000104763|ASAH1, ENSG00000104763|-|chr8:g.17927327:T>C',, ENSG00000104763|-|chr8:g.17941537:G>A',, ENSG00000104763|-|chr8:g.17941537:G>A']	ENSG00000104763	1	HGNC:735	67951.04	47138.613	1955.8893	4460.972	0	3120.5890000000004
EGHLSPDIVAEQK	3	Pat_117_3.37797.37797.2	ENSG00000181019|NQO1	ENSG00000181019	1	HGNC:2874	1265908.6400000001	547710.5700000001	12595.211800000001	28558.132299999997	12801.559	18115.633299999998
GVIDMGNSLIER	1	Pat_117_4.44013.44013.2	ENSG00000197694|SPTAN1, ENSG00000197694|+|chr9:g.131388718:A>C',, ENSG00000197694|+|chr9:g.131388814:C>T',, ENSG00000197694|+|chr9:g.131379968:G>A',, ENSG00000197694|+|chr9:g.131388752:A>G',, ENSG00000197694|+|chr9:g.131346711:G>A',, ENSG00000197694|+|chr9:g.131344110:C>T',, ENSG00000197694|+|chr9:g.131341955:G>C',, ENSG00000197694|+|chr9:g.131341955:G>C']	ENSG00000197694	1	HGNC:11273	612658	454385.03	1711.2535	5946.025	856.8903	3681.3457
EHAALEPR	5	Pat_117_1.9799.9799.2	ENSG00000100412|ACO2, ENSG00000100412|+|chr22:g.41914559:G>A',, ENSG00000100412|+|chr22:g.41924576:G>A',, ENSG00000100412|+|chr22:g.41924576:G>A']	ENSG00000100412	1	HGNC:118	334927.46	214910.74500000002	2589.4913	12777.242699999999	2851.3283	8676.64585
EGWPLDIR	2	Pat_117_4.44292.44292.2	ENSG00000100412|ACO2, ENSG00000100412|+|chr22:g.41914559:G>A',, ENSG00000100412|+|chr22:g.41924576:G>A',, ENSG00000100412|+|chr22:g.41924576:G>A']	ENSG00000100412	1	HGNC:118	394863.5	307437.47	3704.438	10598.999	3911.906	6225.2427
SVEESAGLVGLK	1	Pat_117_4.42808.42808.3	ENSG00000164898|FMC1, ENSG00000164898|+|chr7:g.139030283:C>A']	ENSG00000164898	1	HGNC:26946	369383.2	173560.25	4183.061	7206.8564	3409.8577	5757.2476
VCNEVVDTCLYK	1	Pat_117_4.40798.40798.3	ENSG00000100614|PPM1A, ENSG00000100614|+|chr14:g.60750109:G>T',, ENSG00000100614|+|chr14:g.60750109:G>T']	ENSG00000100614	1	HGNC:9275	382489.78	135512	4149.2173	8979.663	2108.8520000000003	5524.0109999999995
EGILSDEIYCPPETAVLLGSYAVQAK	1	Pat_117_4.57406.57406.4	ENSG00000092820|EZR	ENSG00000092820	1	HGNC:12691	72824.57	46153.655999999995	0	1162.0199	0	0
HFDETVNR	1	Pat_117_1.12883.12883.3	ENSG00000163902|RPN1, ENSG00000163902|-|chr3:g.128356698:G>A',, ENSG00000163902|-|chr3:g.128348979:A>T',, ENSG00000163902|-|chr3:g.128341218:C>T',, ENSG00000163902|-|chr3:g.128341218:C>T']	ENSG00000163902	1	HGNC:10381	95935.2	70701.02	907.80206	4319.2	629.5295	1232.1476
DLTQTASSTAR	1	Pat_117_3.19962.19962.2	ENSG00000138119|MYOF, ENSG00000138119|-|chr10:g.95168639:T>G',, ENSG00000138119|-|chr10:g.95147609:G>A',, ENSG00000138119|-|chr10:g.95111455:T>A',, ENSG00000138119|-|chr10:g.95072940:G>A',, ENSG00000138119|-|chr10:g.95085678:G>A',, ENSG00000138119|-|chr10:g.95211838:C>A',, ENSG00000138119|-|chr10:g.95159187:C>T',, ENSG00000138119|-|chr10:g.95159187:C>T']	ENSG00000138119	1	HGNC:3656	41837.03	27584.47	2190.5618	8067.5957	2826.2334	7036.495
TSYAQHQQVR	1	Pat_117_3.8217.8217.3	ENSG00000145425|RPS3A	ENSG00000145425	1	HGNC:10421	207894.62	117202.18	3788.9143	8643.337	2595.3218	6599.920999999999
EIADGLCLEVEGK	5	Pat_117_2.49022.49022.2	ENSG00000133112|TPT1	ENSG00000133112	1	HGNC:12022	1720311.0200000003	511346.90099999995	3692.34797	23552.3156	2363.9881	14794.317
ESVFTVEGGHR	4	Pat_117_3.31523.31523.3	ENSG00000215021|PHB2	ENSG00000215021	1	HGNC:30306	431603.02	345990.874	9602.708400000001	21519.436999999998	7917.402599999999	16180.9982
SQLEESISQLR	1	Pat_117_3.41550.41550.3	ENSG00000184831|APOO	ENSG00000184831	1	HGNC:28727	99441.57	73591.125	2635.3552	6247.579000000001	0	4935.0503
GYCSNVDPR	1	Pat_117_2.16654.16654.2	ENSG00000121053|EPX, ENSG00000121053|+|chr17:g.56280627:C>A',, ENSG00000121053|+|chr17:g.56274351:T>G',, ENSG00000121053|+|chr17:g.56270748:C>T']	ENSG00000121053	1	HGNC:3423	93164.31	91775.57	830.5310000000001	3517.2036	830.4461	1016.7027
ADGGAEYATYQTK	3	Pat_117_3.31862.31862.2	ENSG00000117335|CD46, ENSG00000117335|+|chr1:g.207940961:C>T',, ENSG00000117335|+|chr1:g.207940961:C>T']	ENSG00000117335	1	HGNC:6953	243866.91999999998	103331.211	2103.7073	8647.155999999999	5003.957	7603.157300000001
VVDFIDEGVNIGLEVK	1	Pat_117_4.57920.57920.3	ENSG00000182199|SHMT2, ENSG00000182199|+|chr12:g.57626254:G>C',, ENSG00000182199|+|chr12:g.57626254:G>C']	ENSG00000182199	1	HGNC:10852	12812.158000000001	7228.548000000001	0	0	0	0
IEDVTPIPSDSTRR	1	Pat_117_3.37821.37821.3	ENSG00000164587|RPS14	ENSG00000164587	1	HGNC:10387	480447.5	285047.9	9243.315	20056.008	4692.876	16531.596
SCHTAVGR	10	Pat_117_3.3553.3553.2	ENSG00000091513|TF, ENSG00000091513|+|chr3:g.133494360:G>T',, ENSG00000091513|+|chr3:g.133467337:G>A',, ENSG00000091513|+|chr3:g.133478078:G>A',, ENSG00000091513|+|chr3:g.133485130:G>T',, ENSG00000091513|+|chr3:g.133485130:G>T']	ENSG00000091513	1	HGNC:11740	2165444.022	1460335.848	36567.81964	54455.503500000006	10289.89171	15494.898050000002
ELQPQQQPR	2	Pat_117_2.17716.17716.2	ENSG00000130396|AFDN, ENSG00000130396|+|chr6:g.168271178:G>C',, ENSG00000130396|+|chr6:g.168315366:G>A',, ENSG00000130396|+|chr6:g.168291674:C>T',, ENSG00000130396|+|chr6:g.168352079:C>T',, ENSG00000130396|+|chr6:g.168351867:G>A',, ENSG00000130396|+|chr6:g.168352586:C>G',, ENSG00000130396|+|chr6:g.168352586:C>G']	ENSG00000130396	1	HGNC:7137	151069.536	83945.78	4541.7967	16254.111	4269.1115	12524.689999999999
ELPNIEER	1	Pat_117_FT.40521.40521.2	ENSG00000163359|COL6A3, ENSG00000163359|-|chr2:g.238249544:GA>G',, ENSG00000163359|-|chr2:g.238275518:AC>A',, ENSG00000163359|-|chr2:g.238280477:G>A',, ENSG00000163359|-|chr2:g.238283189:G>A',, ENSG00000163359|-|chr2:g.238296320:C>T',, ENSG00000163359|-|chr2:g.238253406:C>T',, ENSG00000163359|-|chr2:g.238247734:C>G',, ENSG00000163359|-|chr2:g.238283510:C>T',, ENSG00000163359|-|chr2:g.238280852:G>…	ENSG00000163359	1	HGNC:2213	863130.5	551218	109273.586	237200.6	24819.58	48955.16
GDDLSTAILK	2	Pat_117_4.43516.43516.2	ENSG00000165280|VCP, ENSG00000165280|-|chr9:g.35068023:G>A',, ENSG00000165280|-|chr9:g.35062113:C>T',, ENSG00000165280|-|chr9:g.35059116:G>T',, ENSG00000165280|-|chr9:g.35061087:A>T']	ENSG00000165280	1	HGNC:12666	960698.12	416981.146	8043.228999999999	13286.757300000001	4138.586	9338.8434
VLEEGGFFEEK	4	Pat_117_2.48925.48925.3	ENSG00000196923|PDLIM7, ENSG00000196923|-|chr5:g.176916466:G>A',, ENSG00000196923|-|chr5:g.176919409:C>G',, ENSG00000196923|-|chr5:g.176919409:C>G']	ENSG00000196923	1	HGNC:22958	364072.357	113047.707	4580.707600000001	9303.616600000001	5271.594999999999	10039.6907
EGGSIPVTLTFQEATGK	2	Pat_117_4.48947.48947.3	ENSG00000133313|CNDP2, ENSG00000133313|+|chr18:g.72176114:C>G',, ENSG00000133313|+|chr18:g.72176114:C>G']	ENSG00000133313	1	HGNC:24437	134613.568	63260.506	1928.9589999999998	2918.4978	0	1877.1556
EFDHNSNIR	3	Pat_117_1.12367.12367.3	ENSG00000000971|CFH, ENSG00000000971|+|chr1:g.196696026:T>A',, ENSG00000000971|+|chr1:g.196648872:G>A',, ENSG00000000971|+|chr1:g.196695667:A>C',, ENSG00000000971|+|chr1:g.196715067:T>G',, ENSG00000000971|+|chr1:g.196648816:A>C',, ENSG00000000971|+|chr1:g.196684881:G>C',, ENSG00000000971|+|chr1:g.196659237:C>T',, ENSG00000000971|+|chr1:g.196709774:G>T',, ENSG00000000971|+|chr1:g.196706773:C>T',, …	ENSG00000000971	1	HGNC:4883	481895.62999999995	352985.13	3121.7897	24824.989	6542.54506	16652.2171
QGPSGASGER	2	Pat_117_8.32129.32129.2	ENSG00000108821|COL1A1, ENSG00000108821|-|chr17:g.48269244:C>T',, ENSG00000108821|-|chr17:g.48264045:C>A',, ENSG00000108821|-|chr17:g.48271969:C>A',, ENSG00000108821|-|chr17:g.48262874:A>C']	ENSG00000108821	1	HGNC:2197	593381.82	123747.41	86287.57800000001	158662.21000000002	26449.540999999997	27199.8273
GSEEAAPGDAR	2	Pat_117_3.6621.6621.2	ENSG00000159212|CLIC6, ENSG00000159212|+|chr21:g.36079627:T>C',, ENSG00000159212|+|chr21:g.36079653:G>A',, ENSG00000159212|+|chr21:g.36079653:G>A']	ENSG00000159212	1	HGNC:2065	61816.527	50505.187999999995	560.2608	2185.2034	0	544.1739
[truncated: 8,097 more rows]
