# Supplementary material for: Multi-Omic Analysis of Esophageal Adenocarcinoma Uncovers Candidate Therapeutic Targets and Cancer-Selective Posttranscriptional Regulation
Source: Mol Cell Proteomics. 2024 Apr 9;23(6):100764. doi: 10.1016/j.mcpro.2024.100764 (PMC11245951; doi:10.1016/j.mcpro.2024.100764)
Supplement: Supplemental Data 6 [file mmc15.csv]

peptide	PSMs	spectrum	ENSG_GENE	ENSG	mapped_genes	HGNC	X126	X127	X128	X129	X130	X131
VTASGPGLSSYGVPASLPVDFAIDAR	1	Pat_131_5.65915.65915.3	ENSG00000136068|FLNB, ENSG00000136068|+|chr3:g.58138487:GT>G',, ENSG00000136068|+|chr3:g.58134543:G>A',, ENSG00000136068|+|chr3:g.58062899:C>G',, ENSG00000136068|+|chr3:g.58121746:A>G',, ENSG00000136068|+|chr3:g.58089697:G>T',, ENSG00000136068|+|chr3:g.58095423:G>T',, ENSG00000136068|+|chr3:g.58095424:A>T',, ENSG00000136068|+|chr3:g.58127630:G>T',, ENSG00000136068|+|chr3:g.58128446:A>G',, ENSG000…	ENSG00000136068	1	HGNC:3755	3886.718	2426.62	0	0	0	0
AFLEVNEEGSEAAASTAVVIAGR	11	Pat_131_3.55820.55820.3	ENSG00000117601|SERPINC1	ENSG00000117601	1	HGNC:775	432058.276	229066.62169999996	20016.60854	21407.4509	0	14279.167200000002
GHTEIDTAFVYSEGQSETILGGLGLR	6	Pat_131_4.64054.64054.4	ENSG00000162482|AKR7A3	ENSG00000162482	1	HGNC:390	135825.1625	55069.97469999999	1385.1033	1653.8817000000001	0	1566.22767
FNEEHIPDSPFVVPVASPSGDAR	6	Pat_131_4.57795.57795.3	ENSG00000196924|FLNA, ENSG00000196924|-|chrX:g.153581155:C>T',, ENSG00000196924|-|chrX:g.153590917:G>C',, ENSG00000196924|-|chrX:g.153590917:G>C']	ENSG00000196924	1	HGNC:3754	409550.559	247510.3653	8413.39916	10675.47003	0	1188.86724
LLDAQLATGGIVDPR	3	Pat_131_5.58478.58478.3	ENSG00000178209|PLEC, ENSG00000178209|-|chr8:g.145008183:C>T',, ENSG00000178209|-|chr8:g.144995759:G>A',, ENSG00000178209|-|chr8:g.145016667:C>T',, ENSG00000178209|-|chr8:g.144994888:G>A',, ENSG00000178209|-|chr8:g.144996236:C>G',, ENSG00000178209|-|chr8:g.145010020:G>A',, ENSG00000178209|-|chr8:g.144996968:C>T',, ENSG00000178209|-|chr8:g.144990901:C>T',, ENSG00000178209|-|chr8:g.145001648:C>T',,…	ENSG00000178209	1	HGNC:9069	83596.541	35520.632000000005	2521.77305	1625.5416	0	5414.9707
ALTQPSPVSTPSSVQFFLQEDDSADR	2	Pat_131_4.60650.60650.3	ENSG00000164889|SLC4A2, ENSG00000164889|+|chr7:g.150771789:G>A',, ENSG00000164889|+|chr7:g.150773115:A>T',, ENSG00000164889|+|chr7:g.150763944:G>A',, ENSG00000164889|+|chr7:g.150763944:G>A']	ENSG00000164889	1	HGNC:11028	15003.544	7360.1437	0	0	0	0
AIAELGIYPAVDPLDSTSR	46	Pat_131_3.59547.59547.3	ENSG00000110955|ATP5F1B, ENSG00000110955|-|chr12:g.57037657:C>A',, ENSG00000110955|-|chr12:g.57037657:C>A']	ENSG00000110955	1	HGNC:830	5919383.330800001	4374814.0818	7291.415360000002	14302.25639	1675.2835	8784.10806
DAQGLVLFDVTGQVR	3	Pat_131_5.60800.60800.2	ENSG00000013364|MVP, ENSG00000013364|+|chr16:g.29847067:C>T',, ENSG00000013364|+|chr16:g.29842218:C>T',, ENSG00000013364|+|chr16:g.29842218:C>T']	ENSG00000013364	1	HGNC:7531	57702.413	27939.184999999998	1022.5599	1126.1602	0	648.3434
GDFIALDLGGSSFR	3	Pat_131_5.60749.60749.2	ENSG00000156515|HK1, ENSG00000156515|+|chr10:g.71129326:G>A',, ENSG00000156515|+|chr10:g.71052083:C>T',, ENSG00000156515|+|chr10:g.71052065:G>A',, ENSG00000156515|+|chr10:g.71152039:T>C',, ENSG00000156515|+|chr10:g.71152045:C>G',, ENSG00000156515|+|chr10:g.71052064:A>C',, ENSG00000156515|+|chr10:g.71060609:C>T',, ENSG00000156515|+|chr10:g.71142480:G>T',, ENSG00000156515|+|chr10:g.71142480:G>T']	ENSG00000156515	1	HGNC:4922	171280.547	117041.131	1376.3793	706.5122	0	0
VSDSISAQYPVVDHEFDAVVVGAGGAGLR	4	Pat_131_4.61134.61134.4	ENSG00000073578|SDHA, ENSG00000073578|+|chr5:g.225649:C>T',, ENSG00000073578|+|chr5:g.225649:C>T']	ENSG00000073578	1	HGNC:10680	140677.82	92446.85299999999	990.47614	4714.957	0	1726.4903
IIDVVYNASNNELVR	9	Pat_131_5.60475.60475.3	ENSG00000142937|RPS8, ENSG00000142937|+|chr1:g.45244326:T>G',, ENSG00000142937|+|chr1:g.45244326:T>G']	ENSG00000142937	1	HGNC:10441	533412.2590000001	300003.119	1060.79272	2944.0848499999997	0	593.9261
LVSPGSANETSSILVESVTR	5	Pat_131_5.58620.58620.3	ENSG00000136068|FLNB, ENSG00000136068|+|chr3:g.58134543:G>A',, ENSG00000136068|+|chr3:g.58062899:C>G',, ENSG00000136068|+|chr3:g.58121746:A>G',, ENSG00000136068|+|chr3:g.58089697:G>T',, ENSG00000136068|+|chr3:g.58095423:G>T',, ENSG00000136068|+|chr3:g.58095424:A>T',, ENSG00000136068|+|chr3:g.58127630:G>T',, ENSG00000136068|+|chr3:g.58128446:A>G',, ENSG00000136068|+|chr3:g.58108954:C>A',, ENSG0000…	ENSG00000136068	1	HGNC:3755	191122.173	106209.66500000001	3251.6108299999996	3864.4884	0	2783.5757
LEGSDVQLLEYEASAAGLIR	2	Pat_131_4.66378.66378.3	ENSG00000254986|DPP3, ENSG00000254986|+|chr11:g.66272110:G>A',, ENSG00000254986|+|chr11:g.66272207:C>A',, ENSG00000254986|+|chr11:g.66252662:G>A',, ENSG00000254986|+|chr11:g.66252662:G>A']	ENSG00000254986	1	HGNC:3008	35861.157	19578.144	0	2809.0259	0	904.82385
DVYEDELVPVFEAVGR	1	Pat_131_2.63874.63874.3	ENSG00000163694|RBM47, ENSG00000163694|-|chr4:g.40428100:C>T',, ENSG00000163694|-|chr4:g.40440361:A>G',, ENSG00000163694|-|chr4:g.40428046:C>T',, ENSG00000163694|-|chr4:g.40428046:C>T']	ENSG00000163694	1	HGNC:30358	7881.448	4702.6	0	598.9732	0	0
AVVILVTDVSVDSVDAAADAAR	1	Pat_131_4.68501.68501.3	ENSG00000110799|VWF, ENSG00000110799|-|chr12:g.6103273:C>T',, ENSG00000110799|-|chr12:g.6061559:C>T',, ENSG00000110799|-|chr12:g.6153534:T>C',, ENSG00000110799|-|chr12:g.6076667:G>T',, ENSG00000110799|-|chr12:g.6126022:G>T',, ENSG00000110799|-|chr12:g.6103655:A>G',, ENSG00000110799|-|chr12:g.6128307:C>T',, ENSG00000110799|-|chr12:g.6166041:G>A']	ENSG00000110799	1	HGNC:12726	9286.706	4445.651	1313.7023	887.7198	0	0
SIATTLIDDTSSEVLDELYR	1	Pat_131_3.64032.64032.3	ENSG00000145779|TNFAIP8, ENSG00000145779|+|chr5:g.118728773:G>T',, ENSG00000145779|+|chr5:g.118728714:G>C',, ENSG00000145779|+|chr5:g.118728714:G>C']	ENSG00000145779	1	HGNC:17260	13833.12	7909.8315	0	569.50323	0	0
GVVPLAGTDGETTTQGLDGLSER	10	Pat_131_2.57077.57077.3	ENSG00000109107|ALDOC, ENSG00000109107|-|chr17:g.26902546:G>T',, ENSG00000109107|-|chr17:g.26902546:G>T']	ENSG00000109107	1	HGNC:418	425852.691	360288.19	24032.01275	21641.968599999997	2676.5806000000002	17839.960160000002
GLVEPVDVVDNADGTQTVNYVPSR	12	Pat_131_2.54799.54799.4	ENSG00000196924|FLNA, ENSG00000196924|-|chrX:g.153581155:C>T',, ENSG00000196924|-|chrX:g.153590917:G>C',, ENSG00000196924|-|chrX:g.153590917:G>C']	ENSG00000196924	1	HGNC:3754	334708.77239999996	280350.2804	18249.369700000003	24233.934429999998	0	5128.8411
DTASDSPAGIDNPVFSPDEALDR	2	Pat_131_1.54459.54459.3	ENSG00000066230|SLC9A3, ENSG00000066230|-|chr5:g.492096:G>A',, ENSG00000066230|-|chr5:g.492096:G>A']	ENSG00000066230	1	HGNC:11073	20612.386	13630.661	0	2600.2964	0	909.9102
TDLNPDNLQGGDDLDPNYVLSSR	3	Pat_131_3.51974.51974.3	ENSG00000166165|CKB, ENSG00000166165|-|chr14:g.103988233:G>T',, ENSG00000166165|-|chr14:g.103988233:G>T']	ENSG00000166165	1	HGNC:1991	95755.13799999999	82456.76699999999	22671.6728	9743.7001	0	7375.06535
LAVEALSSLDGDLAGR	9	Pat_131_4.60169.60169.3	ENSG00000166165|CKB, ENSG00000166165|-|chr14:g.103988233:G>T',, ENSG00000166165|-|chr14:g.103988233:G>T']	ENSG00000166165	1	HGNC:1991	180422.3373	130963.4737	1702.62297	2355.2875299999996	0	851.64185
ALINADELASDVAGAEALLDR	2	Pat_131_3.64047.64047.3	ENSG00000197694|SPTAN1, ENSG00000197694|+|chr9:g.131388718:A>C',, ENSG00000197694|+|chr9:g.131388814:C>T',, ENSG00000197694|+|chr9:g.131379968:G>A',, ENSG00000197694|+|chr9:g.131388752:A>G',, ENSG00000197694|+|chr9:g.131346711:G>A',, ENSG00000197694|+|chr9:g.131344110:C>T',, ENSG00000197694|+|chr9:g.131341955:G>C',, ENSG00000197694|+|chr9:g.131341955:G>C']	ENSG00000197694	1	HGNC:11273	23110.762000000002	16253.5886	0	1102.3306	0	1094.637
ALIAGGGAPEIELALR	3	Pat_131_5.62737.62737.3	ENSG00000115484|CCT4	ENSG00000115484	1	HGNC:1617	62038.40400000001	44729.497	0	0	0	0
ISGETIFVTAPHEATAGIIGVNR	1	Pat_131_5.61129.61129.3	ENSG00000141367|CLTC, ENSG00000141367|+|chr17:g.57743965:T>C',, ENSG00000141367|+|chr17:g.57737921:C>T',, ENSG00000141367|+|chr17:g.57738925:A>T',, ENSG00000141367|+|chr17:g.57743578:A>T',, ENSG00000141367|+|chr17:g.57743578:A>T']	ENSG00000141367	1	HGNC:2092	8939.976999999999	5083.9556	0	0	0	0
GLGTDEDAIISVLAYR	13	Pat_131_4.64613.64613.3	ENSG00000196975|ANXA4, ENSG00000196975|+|chr2:g.70033584:C>T',, ENSG00000196975|+|chr2:g.70046423:A>T',, ENSG00000196975|+|chr2:g.70046423:A>T']	ENSG00000196975	1	HGNC:542	873224.8991000002	820500.6788000001	753.5971	2523.0609	0	2324.23426
DDGTGQLLLPLSDAR	2	Pat_131_3.52427.52427.2	ENSG00000178209|PLEC, ENSG00000178209|-|chr8:g.145008183:C>T',, ENSG00000178209|-|chr8:g.144995759:G>A',, ENSG00000178209|-|chr8:g.145016667:C>T',, ENSG00000178209|-|chr8:g.144994888:G>A',, ENSG00000178209|-|chr8:g.144996236:C>G',, ENSG00000178209|-|chr8:g.145010020:G>A',, ENSG00000178209|-|chr8:g.144996968:C>T',, ENSG00000178209|-|chr8:g.144990901:C>T',, ENSG00000178209|-|chr8:g.145001648:C>T',,…	ENSG00000178209	1	HGNC:9069	47721.842	28217.1867	478.1459	972.9044	0	1353.3991
LATQSNEITIPVTFESR	15	Pat_131_4.60053.60053.3	ENSG00000106211|HSPB1	ENSG00000106211	1	HGNC:5246	714246.7399999999	343690.20399999997	200716.9795	190634.2844	0	21048.322449999996
APLQVAVLGPTGVAEPVEVR	1	Pat_131_5.62418.62418.3	ENSG00000128591|FLNC, ENSG00000128591|+|chr7:g.128487762:C>T',, ENSG00000128591|+|chr7:g.128483582:T>C',, ENSG00000128591|+|chr7:g.128494159:C>T',, ENSG00000128591|+|chr7:g.128485123:G>A',, ENSG00000128591|+|chr7:g.128480715:G>A',, ENSG00000128591|+|chr7:g.128486412:G>A',, ENSG00000128591|+|chr7:g.128496611:G>A',, ENSG00000128591|+|chr7:g.128488745:G>A',, ENSG00000128591|+|chr7:g.128493010:C>T',,…	ENSG00000128591	1	HGNC:3756	21840.928	4477.6826	0	0	0	0
FQVWDYEEGEVEALLDR	1	Pat_131_3.62793.62793.3	ENSG00000112667|DNPH1, ENSG00000112667|-|chr6:g.43197076:T>A',, ENSG00000112667|-|chr6:g.43197076:T>A']	ENSG00000112667	1	HGNC:21218	20580.188000000002	12918.4795	527.0980000000001	1254.7703	0	0
LSAEDLVLEGAGLR	5	Pat_131_4.59849.59849.2	ENSG00000135862|LAMC1, ENSG00000135862|+|chr1:g.183096406:A>T',, ENSG00000135862|+|chr1:g.183085755:A>G',, ENSG00000135862|+|chr1:g.183094547:T>C',, ENSG00000135862|+|chr1:g.183091354:T>C',, ENSG00000135862|+|chr1:g.183095259:G>T',, ENSG00000135862|+|chr1:g.183091317:G>C',, ENSG00000135862|+|chr1:g.183097819:G>C',, ENSG00000135862|+|chr1:g.183101582:A>G',, ENSG00000135862|+|chr1:g.183091306:C>T',…	ENSG00000135862	1	HGNC:6492	765872.732	512382.08349999995	16954.3842	20480.664900000003	0	7461.767720000001
ATSFLLALEPELEAR	7	Pat_131_5.67019.67019.2	ENSG00000163902|RPN1, ENSG00000163902|-|chr3:g.128356698:G>A',, ENSG00000163902|-|chr3:g.128348979:A>T',, ENSG00000163902|-|chr3:g.128341218:C>T']	ENSG00000163902	1	HGNC:10381	190987.3437	115988.9268	835.05566	3507.1737000000003	0	5770.8258
ILATPPQEDAPSVDIANIR	10	Pat_131_3.57520.57520.3	ENSG00000163931|TKT, ENSG00000163931|-|chr3:g.53275162:C>T',, ENSG00000163931|-|chr3:g.53262087:C>T',, ENSG00000163931|-|chr3:g.53259824:A>C',, ENSG00000163931|-|chr3:g.53259824:A>C']	ENSG00000163931	1	HGNC:11834	1103937.395	712726.459	23595.8175	37300.8156	4123.751700000001	48918.90586
GGLPLEEVTVAEVLAAR	1	Pat_131_4.67191.67191.3	ENSG00000100299|ARSA, ENSG00000100299|-|chr22:g.51064416:T>C',, ENSG00000100299|-|chr22:g.51064416:T>C']	ENSG00000100299	1	HGNC:713	16971.129	11527.568000000001	851.2422	550.96893	0	0
VSGQGLHEGHTFEPAEFIIDTR	6	Pat_131_4.53701.53701.4	ENSG00000196924|FLNA, ENSG00000196924|-|chrX:g.153581155:C>T',, ENSG00000196924|-|chrX:g.153590917:G>C',, ENSG00000196924|-|chrX:g.153590917:G>C']	ENSG00000196924	1	HGNC:3754	519058.25169999996	251632.534	22197.7926	26277.878960000002	10294.49494	18690.895800000002
TVGIDDLTGEPLIQR	4	Pat_131_3.52317.52317.2	ENSG00000147853|AK3	ENSG00000147853	1	HGNC:17376	106580.443	70123.983	0	0	0	0
VIFLEDDDVAAVVDGR	15	Pat_131_2.64585.64585.3	ENSG00000198380|GFPT1, ENSG00000198380|-|chr2:g.69569322:G>A',, ENSG00000198380|-|chr2:g.69555453:G>A',, ENSG00000198380|-|chr2:g.69575324:C>T',, ENSG00000198380|-|chr2:g.69575324:C>T']	ENSG00000198380	1	HGNC:4241	522366.07800000004	298532.2569	3856.9506	3700.1374400000004	1651.8202000000001	14880.14
SVNESLNNLFITEEDYQALR	5	Pat_131_3.56836.56836.3	ENSG00000141367|CLTC, ENSG00000141367|+|chr17:g.57743965:T>C',, ENSG00000141367|+|chr17:g.57737921:C>T',, ENSG00000141367|+|chr17:g.57738925:A>T',, ENSG00000141367|+|chr17:g.57743578:A>T',, ENSG00000141367|+|chr17:g.57743578:A>T']	ENSG00000141367	1	HGNC:2092	129381.39700000001	83369.749	2416.8568999999998	3081.48366	0	2733.0789
VVAVGYINEAIDEGNPLR	2	Pat_131_4.63381.63381.3	ENSG00000145703|IQGAP2, ENSG00000145703|+|chr5:g.75979036:TTTCTTG>T',, ENSG00000145703|+|chr5:g.75969794:T>C',, ENSG00000145703|+|chr5:g.75858325:C>T',, ENSG00000145703|+|chr5:g.75858325:C>T']	ENSG00000145703	1	HGNC:6111	30869.816	24503.516	0	0	0	0
AANNGALPPDLSYIVR	25	Pat_131_5.56219.56219.2	ENSG00000179091|CYC1	ENSG00000179091	1	HGNC:2579	2025678.071	1139605.434	9431.726900000001	16928.70574	1379.50659	9941.89119
DNHLLGTFDLTGIPPAPR	9	Pat_131_5.62013.62013.3	ENSG00000044574|HSPA5, ENSG00000044574|-|chr9:g.128001036:A>G']	ENSG00000044574	1	HGNC:5238	202481.09399999998	90941.6992	0	0	0	0
NLGLEELGIELDPR	4	Pat_131_4.62757.62757.2	ENSG00000091140|DLD	ENSG00000091140	1	HGNC:2898	374178.366	252146.912	2454.109	5149.7639	0	0
ALNEVFIGESLSSR	4	Pat_131_5.56703.56703.2	ENSG00000152620|NADK2, ENSG00000152620|-|chr5:g.36197758:C>T',, ENSG00000152620|-|chr5:g.36225654:C>G',, ENSG00000152620|-|chr5:g.36227617:A>C',, ENSG00000152620|-|chr5:g.36227617:A>C']	ENSG00000152620	1	HGNC:26404	210849.484	119430.897	579.6367	3250.3239	0	2570.2946
TVSGNTVEYALTDLEPATEYTLR	1	Pat_131_3.58681.58681.3	ENSG00000041982|TNC, ENSG00000041982|-|chr9:g.117853174:G>T',, ENSG00000041982|-|chr9:g.117827000:G>A',, ENSG00000041982|-|chr9:g.117798515:C>T',, ENSG00000041982|-|chr9:g.117788857:T>G',, ENSG00000041982|-|chr9:g.117808862:A>C',, ENSG00000041982|-|chr9:g.117835942:G>T',, ENSG00000041982|-|chr9:g.117819471:T>C',, ENSG00000041982|-|chr9:g.117808785:T>A',, ENSG00000041982|-|chr9:g.117815273:G>A',, …	ENSG00000041982	1	HGNC:5318	5536.880999999999	5369.901	0	0	0	0
DNVLNLEVVLPDGR	2	Pat_131_4.61176.61176.2	ENSG00000166816|LDHD, ENSG00000166816|-|chr16:g.75148010:G>A',, ENSG00000166816|-|chr16:g.75148743:C>T',, ENSG00000166816|-|chr16:g.75148743:C>T']	ENSG00000166816	1	HGNC:19708	59843.451	32327.156	0	1054.2257	0	753.0979
IAPLEEGTLPFNLAEAQR	2	Pat_131_5.65370.65370.3	ENSG00000004864|SLC25A13, ENSG00000004864|-|chr7:g.95820501:G>A',, ENSG00000004864|-|chr7:g.95761156:G>A',, ENSG00000004864|-|chr7:g.95820484:C>T',, ENSG00000004864|-|chr7:g.95820484:C>T']	ENSG00000004864	1	HGNC:10983	69212.12299999999	29859.78	0	782.4269400000001	0	0
LPIVNEDDELVAIIAR	2	Pat_131_4.67225.67225.3	ENSG00000178035|IMPDH2, ENSG00000178035|-|chr3:g.49064124:A>C',, ENSG00000178035|-|chr3:g.49061819:G>T',, ENSG00000178035|-|chr3:g.49061819:G>T']	ENSG00000178035	1	HGNC:6053	51615.766	33779.896	688.8879400000001	1297.1932	0	1681.3639
ILGADTSVDLEETGR	30	Pat_131_FT_A.53289.53289.2	ENSG00000152234|ATP5F1A	ENSG00000152234	1	HGNC:823	8338921.165399999	5878771.5213	93773.60085999999	173957.32609000005	8694.462	79275.38811999999
IVNGWQVEEADDWLR	1	Pat_131_4.59866.59866.2	ENSG00000100994|PYGB, ENSG00000100994|+|chr20:g.25274863:CT>C',, ENSG00000100994|+|chr20:g.25228833:G>T',, ENSG00000100994|+|chr20:g.25274828:G>A',, ENSG00000100994|+|chr20:g.25228831:C>A']	ENSG00000100994	1	HGNC:9723	29953.146	24470.882999999998	0	675.5109	0	782.5357700000001
YAFGQETNVPLNNFSADQVTR	1	Pat_131_5.53965.53965.3	ENSG00000131495|NDUFA2	ENSG00000131495	1	HGNC:7685	23750.557	16432.225	0	0	0	0
TTQVPQFILDDFIQNDR	1	Pat_131_5.66267.66267.3	ENSG00000135829|DHX9, ENSG00000135829|+|chr1:g.182852490:T>G',, ENSG00000135829|+|chr1:g.182850733:A>C',, ENSG00000135829|+|chr1:g.182856546:G>T',, ENSG00000135829|+|chr1:g.182853933:T>C',, ENSG00000135829|+|chr1:g.182825708:G>A',, ENSG00000135829|+|chr1:g.182852289:A>C',, ENSG00000135829|+|chr1:g.182853821:G>T']	ENSG00000135829	1	HGNC:2750	9740.325	4632.8374	0	780.28735	0	0
VQDDEVGDGTTSVTVLAAELLR	5	Pat_131_3.63140.63140.4	ENSG00000166226|CCT2, ENSG00000166226|+|chr12:g.69980050:G>A',, ENSG00000166226|+|chr12:g.69983465:A>C',, ENSG00000166226|+|chr12:g.69983465:A>C']	ENSG00000166226	1	HGNC:1615	103035.3027	67612.4324	580.8417	2557.14246	0	2464.3319
AIAASVGIISEGSETVEDIAAR	19	Pat_131_3.62169.62169.4	ENSG00000105675|ATP4A, ENSG00000105675|-|chr19:g.36044007:C>T',, ENSG00000105675|-|chr19:g.36050843:G>A',, ENSG00000105675|-|chr19:g.36051345:T>G',, ENSG00000105675|-|chr19:g.36044658:C>T',, ENSG00000105675|-|chr19:g.36049380:C>T',, ENSG00000105675|-|chr19:g.36043986:C>T']	ENSG00000105675	1	HGNC:819	458870.56479999993	325187.2657	1488.438	3500.92488	550.22107	5174.23751
EGLISQDGSSLEALLR	1	Pat_131_4.61255.61255.3	ENSG00000133884|DPF2, ENSG00000133884|+|chr11:g.65109028:C>T',, ENSG00000133884|+|chr11:g.65111517:G>A',, ENSG00000133884|+|chr11:g.65113720:C>T',, ENSG00000133884|+|chr11:g.65113720:C>T']	ENSG00000133884	1	HGNC:9964	15287.455	10202.136	0	0	0	0
SSASAPDVDDPEAFPALA	4	Pat_131_FT_A.55712.55712.2	ENSG00000142864|SERBP1	ENSG00000142864	1	HGNC:17860	55744.642	36137.074	19358.871700000003	20801.944	0	17257.0526
HFIPADYLESTEEFIR	1	Pat_131_4.60275.60275.3	ENSG00000095637|SORBS1, ENSG00000095637|-|chr10:g.97098953:A>AG',, ENSG00000095637|-|chr10:g.97111112:G>A',, ENSG00000095637|-|chr10:g.97174382:C>T',, ENSG00000095637|-|chr10:g.97116511:G>A',, ENSG00000095637|-|chr10:g.97146820:C>A',, ENSG00000095637|-|chr10:g.97115995:C>G',, ENSG00000095637|-|chr10:g.97194450:C>T',, ENSG00000095637|-|chr10:g.97096391:G>A',, ENSG00000095637|-|chr10:g.97116305:T>C…	ENSG00000095637	1	HGNC:14565	40820.9	26130.21	666.1189999999999	1246.2915	0	673.6801
VIEASFPAGVDSSPR	18	Pat_131_4.50005.50005.2	ENSG00000107159|CA9, ENSG00000107159|+|chr9:g.35676366:G>A']	ENSG00000107159	1	HGNC:1383	5300022.090000001	2908904.6342999996	15372.6702	42828.38710000001	8071.35566	50993.0207
ILDTADENGLLSLPN	2	Pat_131_3.61896.61896.2	ENSG00000068912|ERLEC1	ENSG00000068912	1	HGNC:25222	11577.088	7401.593000000001	558.7097	0	0	0
GAQGPAGPAGPPGLIGEQGISGPR	1	Pat_131_5.50720.50720.3	ENSG00000163359|COL6A3, ENSG00000163359|-|chr2:g.238249544:GA>G',, ENSG00000163359|-|chr2:g.238280477:G>A',, ENSG00000163359|-|chr2:g.238283189:G>A',, ENSG00000163359|-|chr2:g.238296320:C>T',, ENSG00000163359|-|chr2:g.238253406:C>T',, ENSG00000163359|-|chr2:g.238247734:C>G',, ENSG00000163359|-|chr2:g.238283510:C>T',, ENSG00000163359|-|chr2:g.238280852:G>A',, ENSG00000163359|-|chr2:g.238289588:G>A…	ENSG00000163359	1	HGNC:2213	62336.113	19953.08	1297.608	2559.0676	0	0
GPVYIGELPQDFLR	6	Pat_131_5.64852.64852.3	ENSG00000078902|TOLLIP	ENSG00000078902	1	HGNC:16476	94906.71970000002	82991.446	0	0	0	528.7914
IVITGDGDIDHDQALAQAIR	3	Pat_131_4.53505.53505.3	ENSG00000079819|EPB41L2, ENSG00000079819|-|chr6:g.131222276:C>T',, ENSG00000079819|-|chr6:g.131206408:G>A',, ENSG00000079819|-|chr6:g.131206408:G>A']	ENSG00000079819	1	HGNC:3379	331562.50700000004	159200.815	2644.8454	3860.2088	0	2028.06974
LQLEAVNITDLSENR	1	Pat_131_4.58713.58713.3	ENSG00000136689|IL1RN	ENSG00000136689	1	HGNC:6000	29907.379	16072.535	586.8609	650.45514	0	806.58984
LDALVAEEHLTVDAR	1	Pat_131_3.52321.52321.3	ENSG00000165609|NUDT5	ENSG00000165609	1	HGNC:8052	21028.75	14307.819	0	0	0	0
EAEAAIYHLQLFEELR	3	Pat_131_4.61655.61655.3	ENSG00000067225|PKM	ENSG00000067225	1	HGNC:9021	128523.473	92132.758	604.2368	823.071	0	777.5323
ATENPEQVASEGLPEPVLR	4	Pat_131_1.53906.53906.3	ENSG00000105364|MRPL4, ENSG00000105364|+|chr19:g.10369156:C>T',, ENSG00000105364|+|chr19:g.10369156:C>T']	ENSG00000105364	1	HGNC:14276	83440.857	53652.761	8103.243899999999	11702.75335	980.8304400000001	8923.131000000001
GILFVGSGVSGGEEGAR	4	Pat_131_5.52990.52990.3	ENSG00000142657|PGD, ENSG00000142657|+|chr1:g.10459705:G>T',, ENSG00000142657|+|chr1:g.10459705:G>T']	ENSG00000142657	1	HGNC:8891	278764.337	176005.875	11440.6316	11097.9413	2031.08025	6836.46387
IEIESFYEGEDFSETLTR	12	Pat_131_4.60709.60709.3	ENSG00000044574|HSPA5, ENSG00000044574|-|chr9:g.128001036:A>G']	ENSG00000044574	1	HGNC:5238	239505.428	125745.9808	3097.0449	3132.65814	0	1275.9501
ASAHAITGPPTELITSEVTAR	4	Pat_131_4.52597.52597.4	ENSG00000187955|COL14A1, ENSG00000187955|+|chr8:g.121357662:C>A',, ENSG00000187955|+|chr8:g.121275192:C>G',, ENSG00000187955|+|chr8:g.121174734:A>G',, ENSG00000187955|+|chr8:g.121256139:A>T',, ENSG00000187955|+|chr8:g.121267554:G>A',, ENSG00000187955|+|chr8:g.121298156:G>C',, ENSG00000187955|+|chr8:g.121344960:G>A',, ENSG00000187955|+|chr8:g.121224768:A>G',, ENSG00000187955|+|chr8:g.121239591:C>A…	ENSG00000187955	1	HGNC:2191	296815.91099999996	106197.04800000001	9897.34065	10657.0007	0	2572.50296
EGVYTVFAPTNEAFR	1	Pat_131_5.54657.54657.2	ENSG00000120708|TGFBI, ENSG00000120708|+|chr5:g.135364761:G>T',, ENSG00000120708|+|chr5:g.135390526:A>C',, ENSG00000120708|+|chr5:g.135390526:A>C']	ENSG00000120708	1	HGNC:11771	20854.982	16808.25	0	690.32367	0	0
FIPLSEPAPVPPIPNEQQLAR	1	Pat_131_5.65979.65979.3	ENSG00000198612|COPS8	ENSG00000198612	1	HGNC:24335	12978.306	9506.822	0	0	0	0
IQGLTVEQAEAVVR	2	Pat_131_4.53182.53182.2	ENSG00000197102|DYNC1H1, ENSG00000197102|+|chr14:g.102452591:G>A',, ENSG00000197102|+|chr14:g.102446806:A>T',, ENSG00000197102|+|chr14:g.102467294:C>T',, ENSG00000197102|+|chr14:g.102455061:C>T',, ENSG00000197102|+|chr14:g.102502906:C>T',, ENSG00000197102|+|chr14:g.102510245:C>G',, ENSG00000197102|+|chr14:g.102446221:A>C',, ENSG00000197102|+|chr14:g.102446147:G>A',, ENSG00000197102|+|chr14:g.1024…	ENSG00000197102	1	HGNC:2961	139712.223	82629.798	4282.7168	5466.203100000001	0	8411.479
GTGGVDTAAVADVYDISNIDR	4	Pat_131_2.54749.54749.3	ENSG00000131730|CKMT2	ENSG00000131730	1	HGNC:1996	197447.589	176398.93100000004	4405.9890000000005	7468.6891	573.5843	1136.7731
VVEEAPSIFLDAETR	3	Pat_131_2.58630.58630.3	ENSG00000175198|PCCA, ENSG00000175198|+|chr13:g.100992438:A>G',, ENSG00000175198|+|chr13:g.100992438:A>G']	ENSG00000175198	1	HGNC:8653	167872.06199999998	79772.516	3388.07977	1673.5971	0	1202.4336
QEIFQEQLAAVPEFR	3	Pat_131_4.58837.58837.3	ENSG00000181789|COPG1, ENSG00000181789|+|chr3:g.128987364:G>A']	ENSG00000181789	1	HGNC:2236	106967.738	44029.256	0	2095.1298500000003	0	1077.29402
IEIEAVAIQGPLTTASL	5	Pat_131_5.67099.67099.3	ENSG00000132541|RIDA, ENSG00000132541|-|chr8:g.99120963:C>T',, ENSG00000132541|-|chr8:g.99120963:C>T']	ENSG00000132541	1	HGNC:16897	252782.396	182396.7783	3446.9248399999997	827.3681	0	1585.4058
LVQDVANNTNEEAGDGTTTATVLAR	8	Pat_131_1.51120.51120.3	ENSG00000144381|HSPD1, ENSG00000144381|-|chr2:g.198358179:C>G',, ENSG00000144381|-|chr2:g.198352688:G>C',, ENSG00000144381|-|chr2:g.198352688:G>C']	ENSG00000144381	1	HGNC:5261	283256.648	245749.76499999998	9551.94209	18586.0442	0	19006.782890000002
SNLDEDIIAEENIVSR	5	Pat_131_FT_A.53144.53144.3	ENSG00000125730|C3, ENSG00000125730|-|chr19:g.6697558:C>A',, ENSG00000125730|-|chr19:g.6707931:C>T',, ENSG00000125730|-|chr19:g.6697682:C>T']	ENSG00000125730	1	HGNC:1318	108377.031	69671.12999999999	60161.78769999999	61521.468799999995	5050.2131	33250.778
IATSLDGFDVASVQQQR	2	Pat_131_5.54861.54861.3	ENSG00000105355|PLIN3	ENSG00000105355	1	HGNC:16893	87949.99	46567.425	2316.2283	1452.0251	0	960.9693
GLGTDEDTLIEILASR	3	Pat_131_4.66389.66389.3	ENSG00000135046|ANXA1	ENSG00000135046	1	HGNC:533	35478.7194	29841.738100000002	4807.8766	6244.6018	0	781.62665
VNPTVFFDIAVDGEPLGR	2	Pat_131_5.67462.67462.3	ENSG00000196262|PPIA	ENSG00000196262	1	HGNC:9253	117608.387	38610.982	669.6709599999999	1224.809	0	1906.47446
ETDLLLDDSLVSIFGNR	2	Pat_131_4.67654.67654.3	ENSG00000126432|PRDX5, ENSG00000126432|+|chr11:g.64088254:C>T']	ENSG00000126432	1	HGNC:9355	255412.59	190417.93600000002	0	2192.4278400000003	0	1711.39945
LPLQLDDAVRPEAEGEEEGR	4	Pat_131_1.54579.54579.3	ENSG00000115866|DARS	ENSG00000115866	1	HGNC:2678	261162.75799999997	198744.59500000003	10776.0487	12535.554689999999	0	8469.8026
LDVTTQTPLTPEQLR	1	Pat_131_4.53755.53755.2	ENSG00000124608|AARS2, ENSG00000124608|-|chr6:g.44279966:C>T',, ENSG00000124608|-|chr6:g.44268909:G>A',, ENSG00000124608|-|chr6:g.44274067:C>T']	ENSG00000124608	1	HGNC:21022	34993.348	14634.889	837.32	841.56647	0	815.4082599999999
TFVEESIYNEFLER	4	Pat_131_3.58107.58107.3	ENSG00000137124|ALDH1B1, ENSG00000137124|+|chr9:g.38396332:T>G',, ENSG00000137124|+|chr9:g.38396002:C>T',, ENSG00000137124|+|chr9:g.38396332:T>C',, ENSG00000137124|+|chr9:g.38396773:C>A',, ENSG00000137124|+|chr9:g.38395995:C>T',, ENSG00000137124|+|chr9:g.38396397:G>T',, ENSG00000137124|+|chr9:g.38395935:G>T']	ENSG00000137124	1	HGNC:407	116612.46639999999	62369.173500000004	1211.4865	1254.9865	0	861.73645
GWDENVYYTVPLVR	1	Pat_131_5.56260.56260.2	ENSG00000184117|NIPSNAP1, ENSG00000184117|-|chr22:g.29957619:C>T']	ENSG00000184117	1	HGNC:7827	43298.95	37243.3	0	0	0	0
DVPDLTLIDLPGITR	3	Pat_131_5.66698.66698.2	ENSG00000157601|MX1, ENSG00000157601|+|chr21:g.42830668:G>T',, ENSG00000157601|+|chr21:g.42817930:G>A',, ENSG00000157601|+|chr21:g.42811767:G>A',, ENSG00000157601|+|chr21:g.42811767:G>A']	ENSG00000157601	1	HGNC:7532	70720.235	32124.319300000003	540.12897	0	0	1451.82557
GTEFAESADAALQGDPALQDAGDSSR	2	Pat_131_FT_A.51651.51651.3	ENSG00000136732|GYPC, ENSG00000136732|+|chr2:g.127447884:G>A',, ENSG00000136732|+|chr2:g.127413868:C>T',, ENSG00000136732|+|chr2:g.127413859:C>G',, ENSG00000136732|+|chr2:g.127413859:C>G']	ENSG00000136732	1	HGNC:4704	32201.638	29346.691	5860.613	5846.3587	0	4332.1046
EGETYFDVVAVVDPVTR	5	Pat_131_2.62144.62144.3	ENSG00000136731|UGGT1, ENSG00000136731|+|chr2:g.128880792:T>G',, ENSG00000136731|+|chr2:g.128931418:G>A',, ENSG00000136731|+|chr2:g.128917262:G>T',, ENSG00000136731|+|chr2:g.128936060:G>T',, ENSG00000136731|+|chr2:g.128934434:G>A',, ENSG00000136731|+|chr2:g.128934434:G>A']	ENSG00000136731	1	HGNC:15663	65307.2235	43100.3786	1528.82611	912.95465	0	7072.8631
EALELTDTGLLSGSEER	2	Pat_131_1.55537.55537.3	ENSG00000197102|DYNC1H1, ENSG00000197102|+|chr14:g.102452591:G>A',, ENSG00000197102|+|chr14:g.102446806:A>T',, ENSG00000197102|+|chr14:g.102467294:C>T',, ENSG00000197102|+|chr14:g.102455061:C>T',, ENSG00000197102|+|chr14:g.102502906:C>T',, ENSG00000197102|+|chr14:g.102510245:C>G',, ENSG00000197102|+|chr14:g.102446221:A>C',, ENSG00000197102|+|chr14:g.102446147:G>A',, ENSG00000197102|+|chr14:g.1024…	ENSG00000197102	1	HGNC:2961	22741.3785	17404.843999999997	1516.4106000000002	2958.2954400000003	0	585.9126
GIPELEQYDPPELADSSGR	2	Pat_131_2.54820.54820.3	ENSG00000142186|SCYL1, ENSG00000142186|+|chr11:g.65304162:G>T',, ENSG00000142186|+|chr11:g.65292667:G>A',, ENSG00000142186|+|chr11:g.65305969:G>A',, ENSG00000142186|+|chr11:g.65305969:G>A']	ENSG00000142186	1	HGNC:14372	46275.871	31293.353	6958.615	10739.5712	0	2531.0002000000004
VNSVSSGLAEEDLETLLQSR	2	Pat_131_4.63942.63942.3	ENSG00000125246|CLYBL, ENSG00000125246|+|chr13:g.100517195:CTG>C',, ENSG00000125246|+|chr13:g.100425154:G>T',, ENSG00000125246|+|chr13:g.100515335:C>T',, ENSG00000125246|+|chr13:g.100523288:C>G',, ENSG00000125246|+|chr13:g.100523288:C>G']	ENSG00000125246	1	HGNC:18355	19773.2845	12055.031500000001	522.9436599999999	0	0	591.4818
VDVEALENSAGATYIR	1	Pat_131_3.50478.50478.3	ENSG00000174780|SRP72, ENSG00000174780|+|chr4:g.57335848:G>T',, ENSG00000174780|+|chr4:g.57366720:A>G',, ENSG00000174780|+|chr4:g.57366720:A>G']	ENSG00000174780	1	HGNC:11303	11381.05	8423.421	0	482.75195	0	0
AAFGEEVDAVDTGISR	5	Pat_131_1.49777.49777.3	ENSG00000160049|DFFA, ENSG00000160049|-|chr1:g.10523563:G>A',, ENSG00000160049|-|chr1:g.10523563:G>A']	ENSG00000160049	1	HGNC:2772	210004.06900000002	127953.691	18137.0226	19055.4626	3686.82273	31751.666599999997
TLPETLDPAEYNISPETR	5	Pat_131_2.54753.54753.3	ENSG00000065518|NDUFB4	ENSG00000065518	1	HGNC:7699	207749.802	123916.778	5647.03835	9293.927349999998	0	9167.3104
GSTAPVGGGAFPTIVER	2	Pat_131_5.50913.50913.2	ENSG00000143870|PDIA6	ENSG00000143870	1	HGNC:30168	163176.343	99889.34999999999	3625.3086	5643.5713	1536.7572	3817.6666999999998
TPETAEFLGEDLLQVEQR	2	Pat_131_2.62790.62790.3	ENSG00000100092|SH3BP1, ENSG00000100092|+|chr22:g.38042865:G>A',, ENSG00000100092|+|chr22:g.38046695:C>A',, ENSG00000100092|+|chr22:g.38039721:A>G',, ENSG00000100092|+|chr22:g.38039721:A>G']	ENSG00000100092	1	HGNC:10824	20844.670000000002	16868.2426	7043.5942000000005	5957.207	1133.2893	8451.1819
TFVQEDIYDEFVER	13	Pat_131_FT_A.58872.58872.3	ENSG00000111275|ALDH2, ENSG00000111275|+|chr12:g.112237780:C>G',, ENSG00000111275|+|chr12:g.112223141:A>G',, ENSG00000111275|+|chr12:g.112221062:G>A',, ENSG00000111275|+|chr12:g.112227712:G>A',, ENSG00000111275|+|chr12:g.112227712:G>A']	ENSG00000111275	1	HGNC:404	449350.4477	257592.70239999998	5987.0526	13219.698559999999	2507.59845	31237.73201
LQAEAQELLGYQVDPR	2	Pat_131_4.58136.58136.3	ENSG00000179271|GADD45GIP1	ENSG00000179271	1	HGNC:29996	42220.844999999994	19335.9127	472.8484	1700.1012	0	748.6228
LAQDFLDSQNLSAYNTR	2	Pat_131_4.55766.55766.3	ENSG00000254986|DPP3, ENSG00000254986|+|chr11:g.66272110:G>A',, ENSG00000254986|+|chr11:g.66272207:C>A',, ENSG00000254986|+|chr11:g.66252662:G>A',, ENSG00000254986|+|chr11:g.66252662:G>A']	ENSG00000254986	1	HGNC:3008	92578.2	52678.205	1490.8597	5146.2444	776.7202	1640.5198
VVIEDEQLVLGASQEPVGR	2	Pat_131_2.57266.57266.3	ENSG00000247596|TWF2, ENSG00000247596|-|chr3:g.52265145:C>T',, ENSG00000247596|-|chr3:g.52265145:C>T']	ENSG00000247596	1	HGNC:9621	24320.48	18609.723	0	1636.4760299999998	829.2344	2015.26414
LAQQGSDLIVPAGGQR	2	Pat_131_5.47464.47464.2	ENSG00000164144|ARFIP1, ENSG00000164144|+|chr4:g.153831309:C>T',, ENSG00000164144|+|chr4:g.153750826:C>T',, ENSG00000164144|+|chr4:g.153750826:C>T']	ENSG00000164144	1	HGNC:21496	142106.192	75046.859	3639.8247	5150.5569	759.9142	3916.5168999999996
AYLPVNESFGFTADLR	2	Pat_131_5.61537.61537.3	ENSG00000167658|EEF2	ENSG00000167658	1	HGNC:3214	13289.346000000001	5033.2036	0	0	0	0
VFEVSLADLQNDEVAFR	3	Pat_131_4.66054.66054.3	ENSG00000145425|RPS3A	ENSG00000145425	1	HGNC:10421	64178.960999999996	38372.307	0	1274.1535	0	0
VFSVAITPDHLEPR	7	Pat_131_5.56203.56203.3	ENSG00000142156|COL6A1, ENSG00000142156|+|chr21:g.47410697:G>A',, ENSG00000142156|+|chr21:g.47404196:G>A']	ENSG00000142156	1	HGNC:2211	627009.801	244079.608	11652.1177	18079.5043	697.9762599999999	3539.35054
ILLDIDNDTESTAL	2	Pat_131_FT_A.64883.64883.2	ENSG00000140750|ARHGAP17, ENSG00000140750|-|chr16:g.24971233:G>A',, ENSG00000140750|-|chr16:g.24988558:C>T',, ENSG00000140750|-|chr16:g.24988558:C>T']	ENSG00000140750	1	HGNC:18239	10178.553	6493.1697	1991.48655	705.0706	0	549.1192
VFLDPNILSDDGTVALR	2	Pat_131_5.65995.65995.3	ENSG00000085377|PREP, ENSG00000085377|-|chr6:g.105726036:C>T',, ENSG00000085377|-|chr6:g.105730436:T>G',, ENSG00000085377|-|chr6:g.105845748:G>A',, ENSG00000085377|-|chr6:g.105726060:C>T']	ENSG00000085377	1	HGNC:9358	52667.354	38669.482	0	0	0	0
SSLSSAQADFNQLAELDR	1	Pat_131_3.52349.52349.3	ENSG00000197694|SPTAN1, ENSG00000197694|+|chr9:g.131388718:A>C',, ENSG00000197694|+|chr9:g.131379968:G>A',, ENSG00000197694|+|chr9:g.131388752:A>G',, ENSG00000197694|+|chr9:g.131346711:G>A',, ENSG00000197694|+|chr9:g.131344110:C>T',, ENSG00000197694|+|chr9:g.131341955:G>C',, ENSG00000197694|+|chr9:g.131341955:G>C']	ENSG00000197694	1	HGNC:11273	11483.393999999998	9918.161	647.86334	1056.4248	0	567.0652
ADFPVDEELGLDLGDLSR	9	Pat_131_FT_A.64839.64839.3	ENSG00000185615|PDIA2	ENSG00000185615	1	HGNC:14180	94847.94780000001	71903.4999	2013.1497	3229.5003	0	0
EALAEAALESPRPALVR	4	Pat_131_4.52331.52331.3	ENSG00000109062|SLC9A3R1	ENSG00000109062	1	HGNC:11075	1343938.898	805455.051	17468.5056	25559.048560000003	0	10057.6991
ELGSLPLPLSTSEQR	2	Pat_131_5.59133.59133.3	ENSG00000117758|STX12, ENSG00000117758|+|chr1:g.28116086:G>T',, ENSG00000117758|+|chr1:g.28116086:G>T']	ENSG00000117758	1	HGNC:11430	62229.259999999995	36977.6017	0	771.01764	0	561.3312400000001
IVLEDGTLHVTEGSGR	2	Pat_131_2.48623.48623.3	ENSG00000092964|DPYSL2, ENSG00000092964|+|chr8:g.26441353:A>C',, ENSG00000092964|+|chr8:g.26441353:A>C']	ENSG00000092964	1	HGNC:3014	138645.136	108041.975	7332.4863	10858.491	1036.9966	8464.0354
AVFVDLEPTVIDEIR	6	Pat_131_3.62197.62197.3	ENSG00000127824|TUBA4A, ENSG00000127824|-|chr2:g.220116820:C>T',, ENSG00000127824|-|chr2:g.220116396:G>A',, ENSG00000127824|-|chr2:g.220115080:T>G',, ENSG00000127824|-|chr2:g.220115080:T>G']	ENSG00000127824	1	HGNC:12407	271090.92	254768.01520000002	3956.4955999999997	4015.9419	0	3460.4891
QQSEEDLLLQDFSR	11	Pat_131_FT_A.53217.53217.3	ENSG00000114850|SSR3	ENSG00000114850	1	HGNC:11325	1176831.9356999998	864594.5086000002	25743.19564	31429.57046	5811.3395	120756.8812
AEAGVPAEFSIWTR	3	Pat_131_5.56399.56399.2	ENSG00000196924|FLNA, ENSG00000196924|-|chrX:g.153581155:C>T',, ENSG00000196924|-|chrX:g.153590917:G>C',, ENSG00000196924|-|chrX:g.153590917:G>C']	ENSG00000196924	1	HGNC:3754	148498.02300000002	90925.579	2920.1949999999997	1157.0632	0	2287.6155
EIAVGDSEGQIVIYDVGEQIAVPR	2	Pat_131_3.60693.60693.3	ENSG00000077380|DYNC1I2, ENSG00000077380|+|chr2:g.172549323:G>A',, ENSG00000077380|+|chr2:g.172585353:C>T',, ENSG00000077380|+|chr2:g.172586295:G>A',, ENSG00000077380|+|chr2:g.172586295:G>A']	ENSG00000077380	1	HGNC:2964	6678.1512999999995	4746.348400000001	0	0	0	0
AVQEDEVGVPGSNSADLLR	2	Pat_131_1.49721.49721.3	ENSG00000151779|NBAS, ENSG00000151779|-|chr2:g.15427206:G>A',, ENSG00000151779|-|chr2:g.15614267:C>T',, ENSG00000151779|-|chr2:g.15519924:C>T',, ENSG00000151779|-|chr2:g.15614261:C>T',, ENSG00000151779|-|chr2:g.15493799:C>G',, ENSG00000151779|-|chr2:g.15519814:C>G',, ENSG00000151779|-|chr2:g.15374831:C>A',, ENSG00000151779|-|chr2:g.15448437:G>C',, ENSG00000151779|-|chr2:g.15326880:T>C',, ENSG0000…	ENSG00000151779	1	HGNC:15625	72763.80900000001	40302.91	4146.5099	6527.4205	0	2960.9973
GLVYETSVLDPDEGIR	13	Pat_131_2.54240.54240.3	ENSG00000062485|CS, ENSG00000062485|-|chr12:g.56666978:C>A',, ENSG00000062485|-|chr12:g.56666978:C>A']	ENSG00000062485	1	HGNC:2422	646934.7299	794963.3	6035.9784500000005	9864.89776	604.43317	4955.29205
QLQEETPPGGPLTEALPPAR	1	Pat_131_2.53714.53714.3	ENSG00000147684|NDUFB9, ENSG00000147684|+|chr8:g.125562074:G>A',, ENSG00000147684|+|chr8:g.125562122:C>T',, ENSG00000147684|+|chr8:g.125562122:C>T']	ENSG00000147684	1	HGNC:7704	38662.895	27720.791	2904.7690000000002	3283.7812	0	1007.6665
VVIHFTDGADGDLADLHR	8	Pat_131_4.51556.51556.3	ENSG00000163359|COL6A3, ENSG00000163359|-|chr2:g.238249544:GA>G',, ENSG00000163359|-|chr2:g.238280477:G>A',, ENSG00000163359|-|chr2:g.238283189:G>A',, ENSG00000163359|-|chr2:g.238296320:C>T',, ENSG00000163359|-|chr2:g.238253406:C>T',, ENSG00000163359|-|chr2:g.238247734:C>G',, ENSG00000163359|-|chr2:g.238283510:C>T',, ENSG00000163359|-|chr2:g.238280852:G>A',, ENSG00000163359|-|chr2:g.238289588:G>A…	ENSG00000163359	1	HGNC:2213	990701.7829999999	629616.064	29068.856699999997	18634.37517	0	5110.2945
LLVLYSGEDDELLQR	2	Pat_131_4.62069.62069.3	ENSG00000140553|UNC45A, ENSG00000140553|+|chr15:g.91492561:G>A',, ENSG00000140553|+|chr15:g.91492561:G>A']	ENSG00000140553	1	HGNC:30594	79769.273	43530.19	1632.5549999999998	2089.84133	0	1916.20964
VGGEFFFDPQPADASR	1	Pat_131_4.56202.56202.2	ENSG00000154814|OXNAD1, ENSG00000154814|+|chr3:g.16327898:T>C',, ENSG00000154814|+|chr3:g.16327898:T>C']	ENSG00000154814	1	HGNC:25128	43259.434	24192.432	0	1034.3662	0	733.75073
LEGLGSSEADQDGLASTVR	6	Pat_131_1.49542.49542.3	ENSG00000136026|CKAP4, ENSG00000136026|-|chr12:g.106641205:T>C',, ENSG00000136026|-|chr12:g.106633980:T>A']	ENSG00000136026	1	HGNC:16991	546495.171	344898.18700000003	37207.8059	56827.4598	863.18024	11551.20374
EIVLADVIDNDSWR	3	Pat_131_3.58649.58649.3	ENSG00000128050|PAICS, ENSG00000128050|+|chr4:g.57314891:G>C',, ENSG00000128050|+|chr4:g.57314891:G>C']	ENSG00000128050	1	HGNC:8587	24285.815000000002	18416.419800000003	0	640.67786	0	583.50793
FLEQQNAALAAEVNR	2	Pat_131_4.49851.49851.2	ENSG00000175084|DES, ENSG00000175084|+|chr2:g.220290391:G>C',, ENSG00000175084|+|chr2:g.220283497:C>T',, ENSG00000175084|+|chr2:g.220284847:A>T',, ENSG00000175084|+|chr2:g.220283360:C>T']	ENSG00000175084	1	HGNC:2770	210043.66999999998	130491.86	4670.5662	10009.7849	0	625.8227
ELDALDANDELTPLGR	10	Pat_131_1.56361.56361.3	ENSG00000135829|DHX9, ENSG00000135829|+|chr1:g.182852490:T>G',, ENSG00000135829|+|chr1:g.182850733:A>C',, ENSG00000135829|+|chr1:g.182856546:G>T',, ENSG00000135829|+|chr1:g.182853933:T>C',, ENSG00000135829|+|chr1:g.182825708:G>A',, ENSG00000135829|+|chr1:g.182852289:A>C',, ENSG00000135829|+|chr1:g.182853821:G>T']	ENSG00000135829	1	HGNC:2750	514690.62799999997	464757.35400000005	3532.6638000000003	4406.0886	0	7500.50094
SFGSAQEFAWAHDSSEYAIR	1	Pat_131_4.50890.50890.3	ENSG00000184432|COPB2, ENSG00000184432|-|chr3:g.139094399:C>T',, ENSG00000184432|-|chr3:g.139092641:C>T',, ENSG00000184432|-|chr3:g.139092641:C>T']	ENSG00000184432	1	HGNC:2232	39352.426	23528.004	1085.4154	2371.0215	0	0
LASGETVAAFCLTEPSSGSDAASIR	3	Pat_131_4.55877.55877.4	ENSG00000072778|ACADVL	ENSG00000072778	1	HGNC:92	139412.146	54428.737	4421.521	7259.6045	0	6566.995999999999
GFGFGQGAGALVHSE	11	Pat_131_5.51823.51823.2	ENSG00000159176|CSRP1, ENSG00000159176|-|chr1:g.201454411:C>A',, ENSG00000159176|-|chr1:g.201454411:C>A']	ENSG00000159176	1	HGNC:2469	737958.796	561720.195	18020.9375	27848.1526	789.4952	4455.927
LIAYQEPADDSSFSLSQEVLR	1	Pat_131_4.60168.60168.3	ENSG00000184584|TMEM173, ENSG00000184584|-|chr5:g.138856982:C>T']	ENSG00000184584	1	HGNC:27962	37197.7	15510.945	0	0	0	0
AVPPNNSNAAEDDLPTVELQGVVPR	2	Pat_131_3.54751.54751.3	ENSG00000124491|F13A1, ENSG00000124491|-|chr6:g.6266964:GC>G',, ENSG00000124491|-|chr6:g.6197536:G>A',, ENSG00000124491|-|chr6:g.6152160:C>T',, ENSG00000124491|-|chr6:g.6197557:T>G',, ENSG00000124491|-|chr6:g.6305638:A>C',, ENSG00000124491|-|chr6:g.6174939:G>A']	ENSG00000124491	1	HGNC:3531	16703.418	9468.6689	0	0	0	567.5673
AEDGSVIDYELIDQDAR	6	Pat_131_FT_A.50524.50524.3	ENSG00000182718|ANXA2, ENSG00000182718|-|chr15:g.60653205:C>A',, ENSG00000182718|-|chr15:g.60653205:C>A']	ENSG00000182718	1	HGNC:537	314244.28799999994	229128.14	24470.865299999998	57815.033899999995	4748.7270499999995	16034.389100000002
EGPYSISVLYGDEEVPR	3	Pat_131_2.52709.52709.3	ENSG00000196924|FLNA, ENSG00000196924|-|chrX:g.153581155:C>T',, ENSG00000196924|-|chrX:g.153590917:G>C',, ENSG00000196924|-|chrX:g.153590917:G>C']	ENSG00000196924	1	HGNC:3754	473264.89	354964.2907	6320.998	15078.568299999999	0	4824.5017
ASSSILIDESEPTTNIQIR	1	Pat_131_3.49236.49236.3	ENSG00000088833|NSFL1C	ENSG00000088833	1	HGNC:15912	50440.13	28189.336	6870.2080000000005	5734.3877	0	5116.880999999999
EEEAIQLDGLNASQIR	1	Pat_131_1.51173.51173.2	ENSG00000166598|HSP90B1	ENSG00000166598	1	HGNC:12028	43982.035	42859.17	0	0	0	0
LTGFHETSNINDFSAGVANR	3	Pat_131_5.49727.49727.3	ENSG00000135821|GLUL, ENSG00000135821|-|chr1:g.182354918:T>C',, ENSG00000135821|-|chr1:g.182353589:G>A',, ENSG00000135821|-|chr1:g.182353589:G>A']	ENSG00000135821	1	HGNC:4341	140582.66999999998	73089.179	3784.5890000000004	5215.8278	0	2418.7578
GLGTDEESILTLLTSR	6	Pat_131_4.67195.67195.3	ENSG00000164111|ANXA5, ENSG00000164111|-|chr4:g.122604580:A>G',, ENSG00000164111|-|chr4:g.122599587:A>C',, ENSG00000164111|-|chr4:g.122599587:A>C']	ENSG00000164111	1	HGNC:543	212435.05	201164.44999999998	1394.3214	778.4745	0	2124.344
ELPAAVAPAGPASLAR	3	Pat_131_5.52205.52205.3	ENSG00000130313|PGLS	ENSG00000130313	1	HGNC:8903	183274.642	72366.214	7219.248369999999	10409.5544	2864.0344	26676.447200000002
QVYEEEYGSSLEDDVVGDTSGYYQR	5	Pat_131_1.51192.51192.3	ENSG00000164111|ANXA5, ENSG00000164111|-|chr4:g.122604580:A>G',, ENSG00000164111|-|chr4:g.122599587:A>C',, ENSG00000164111|-|chr4:g.122599587:A>C']	ENSG00000164111	1	HGNC:543	68190.811	45034.7946	1222.349	3031.09085	0	791.80035
AVTDEEPFLIFANR	1	Pat_131_4.61401.61401.3	ENSG00000123384|LRP1, ENSG00000123384|+|chr12:g.57556270:G>T',, ENSG00000123384|+|chr12:g.57574259:A>G',, ENSG00000123384|+|chr12:g.57569841:G>A',, ENSG00000123384|+|chr12:g.57589661:G>T',, ENSG00000123384|+|chr12:g.57605559:G>A',, ENSG00000123384|+|chr12:g.57588411:G>A',, ENSG00000123384|+|chr12:g.57552226:C>A',, ENSG00000123384|+|chr12:g.57556220:G>A',, ENSG00000123384|+|chr12:g.57573202:C>T',,…	ENSG00000123384	1	HGNC:6692	19862.627	11266.57	1872.656	2959.0618	0	0
DLPSAGEEILEVESEPR	1	Pat_131_FT_A.55704.55704.3	ENSG00000085760|MTIF2, ENSG00000085760|-|chr2:g.55464460:A>AT',, ENSG00000085760|-|chr2:g.55470132:T>A',, ENSG00000085760|-|chr2:g.55470597:C>T',, ENSG00000085760|-|chr2:g.55470597:C>T']	ENSG00000085760	1	HGNC:7441	12624.98	5279.7919999999995	1203.4669	2752.4575	0	1047.5931
GGEGTGYFVDFSVR	2	Pat_131_4.50712.50712.2	ENSG00000113905|HRG, ENSG00000113905|+|chr3:g.186395645:G>GT',, ENSG00000113905|+|chr3:g.186390627:C>T',, ENSG00000113905|+|chr3:g.186392964:A>T']	ENSG00000113905	1	HGNC:5181	266938.49	203273.067	5782.9803999999995	13656.5835	1179.2094	356688.2038
AQWEDHHLQDLQDSYGQEWTFGQR	1	Pat_131_4.51015.51015.4	ENSG00000105675|ATP4A, ENSG00000105675|-|chr19:g.36044007:C>T',, ENSG00000105675|-|chr19:g.36050843:G>A',, ENSG00000105675|-|chr19:g.36051345:T>G',, ENSG00000105675|-|chr19:g.36044658:C>T',, ENSG00000105675|-|chr19:g.36049380:C>T']	ENSG00000105675	1	HGNC:819	27877.977000000003	19141.629	604.48755	1235.5242	0	596.6719
GGSDSDASLVITDLTLEDYGR	1	Pat_131_2.59272.59272.3	ENSG00000145681|HAPLN1, ENSG00000145681|-|chr5:g.82948529:G>A',, ENSG00000145681|-|chr5:g.82948529:G>A']	ENSG00000145681	1	HGNC:2380	8963.444	8220.408000000001	0	934.1767	0	0
AEPEDHYFLLTEPPLNTPENR	2	Pat_131_3.51608.51608.3	ENSG00000115091|ACTR3, ENSG00000115091|+|chr2:g.114674526:G>A',, ENSG00000115091|+|chr2:g.114674526:G>A']	ENSG00000115091	1	HGNC:170	26075.166	21965.059999999998	0	635.22284	0	983.4075300000001
TQLEWTEAILEDEQTQR	2	Pat_131_2.57968.57968.3	ENSG00000125844|RRBP1, ENSG00000125844|-|chr20:g.17639529:C>T',, ENSG00000125844|-|chr20:g.17640795:G>A',, ENSG00000125844|-|chr20:g.17640795:G>A']	ENSG00000125844	1	HGNC:10448	28473.667500000003	21548.225700000003	3224.9583	1862.10447	1403.65596	4694.6458
ELQVGIPVADEAGQR	2	Pat_131_2.50772.50772.2	ENSG00000107819|SFXN3	ENSG00000107819	1	HGNC:16087	158831.891	103031.176	9941.7694	21249.2755	2459.4075	21332.8557
GESLSLPGPSPPPDGTEQVIISR	2	Pat_131_4.55413.55413.3	ENSG00000135842|FAM129A	ENSG00000135842	1	HGNC:16784	54485.393	32921.424	2513.0059	1880.8748	0	786.50635
LATLGALETEGTDGHTFR	1	Pat_131_4.53048.53048.3	ENSG00000187097|ENTPD5	ENSG00000187097	1	HGNC:3367	121945.734	44403.426	2886.3352	1254.9292	0	949.2715
EANAHEFITSFPEGYNTVVGER	1	Pat_131_4.52456.52456.3	ENSG00000197150|ABCB8, ENSG00000197150|+|chr7:g.150728339:G>A',, ENSG00000197150|+|chr7:g.150725629:G>A',, ENSG00000197150|+|chr7:g.150732746:A>C',, ENSG00000197150|+|chr7:g.150732746:A>C']	ENSG00000197150	1	HGNC:49	25806.797000000002	11675.76	677.0208	2102.2087	0	0
TFSHELSDFGLESTAGEIPVVAIR	2	Pat_131_4.64816.64816.3	ENSG00000167004|PDIA3, ENSG00000167004|+|chr15:g.44048944:A>T',, ENSG00000167004|+|chr15:g.44048950:G>T',, ENSG00000167004|+|chr15:g.44060755:A>T',, ENSG00000167004|+|chr15:g.44060755:A>T']	ENSG00000167004	1	HGNC:4606	17771.408	8881.9682	0	0	0	562.1377
ADFDNTVAIHPTSSEELVTLR	5	Pat_131_4.53255.53255.3	ENSG00000104687|GSR, ENSG00000104687|-|chr8:g.30546776:C>T',, ENSG00000104687|-|chr8:g.30541634:T>C',, ENSG00000104687|-|chr8:g.30541634:T>C']	ENSG00000104687	1	HGNC:4623	204304.2118	97791.2075	2171.80086	5443.2798999999995	0	3322.9312
AQQEVLQALEPQVDYLR	1	Pat_131_3.56564.56564.3	ENSG00000127603|MACF1, ENSG00000127603|+|chr1:g.39901283:G>C',, ENSG00000127603|+|chr1:g.39901260:C>A',, ENSG00000127603|+|chr1:g.39763365:G>T',, ENSG00000127603|+|chr1:g.39797055:A>G',, ENSG00000127603|+|chr1:g.39801815:A>C',, ENSG00000127603|+|chr1:g.39835817:A>G',, ENSG00000127603|+|chr1:g.39824532:T>C',, ENSG00000127603|+|chr1:g.39670795:G>T',, ENSG00000127603|+|chr1:g.39908506:G>A',, ENSG000…	ENSG00000127603	1	HGNC:13664	9058.551	6547.1167	0	702.53705	0	0
DVPAVEITHTFWER	2	Pat_131_4.56003.56003.3	ENSG00000189221|MAOA, ENSG00000189221|+|chrX:g.43590495:A>G',, ENSG00000189221|+|chrX:g.43590495:A>G']	ENSG00000189221	1	HGNC:6833	480444.35	274927.58	4941.343000000001	6758.044400000001	846.17175	2695.864
EQIVVDLSHPGVSEDDQVSR	4	Pat_131_1.49750.49750.3	ENSG00000109814|UGDH, ENSG00000109814|-|chr4:g.39505574:AT>A',, ENSG00000109814|-|chr4:g.39505574:AT>A']	ENSG00000109814	1	HGNC:12525	182135.994	123413.277	29715.386400000003	28664.4289	1224.7665	27457.235200000003
GFGTDEQAIVDVVANR	4	Pat_131_4.56485.56485.3	ENSG00000138279|ANXA7, ENSG00000138279|-|chr10:g.75139678:C>T',, ENSG00000138279|-|chr10:g.75139678:C>T']	ENSG00000138279	1	HGNC:545	111908.34599999999	89833.24549999999	676.01215	3817.17668	0	1244.4309
IYDPVCGTDGNTYPNECVLCFENR	2	Pat_131_4.56104.56104.3	ENSG00000164266|SPINK1	ENSG00000164266	1	HGNC:11244	29538.821	22112.874000000003	0	0	0	1271.2799
GTGGVDTAAVGGVFDVSNADR	10	Pat_131_4.50437.50437.3	ENSG00000166165|CKB, ENSG00000166165|-|chr14:g.103988233:G>T']	ENSG00000166165	1	HGNC:1991	776061.0909000001	568080.4948	30241.608	44989.343440000004	7425.3742999999995	14503.0766
FNDEHIPDSPFVVPVASLSDDAR	1	Pat_131_4.62328.62328.3	ENSG00000128591|FLNC, ENSG00000128591|+|chr7:g.128487762:C>T',, ENSG00000128591|+|chr7:g.128483582:T>C',, ENSG00000128591|+|chr7:g.128494159:C>T',, ENSG00000128591|+|chr7:g.128485123:G>A',, ENSG00000128591|+|chr7:g.128480715:G>A',, ENSG00000128591|+|chr7:g.128486412:G>A',, ENSG00000128591|+|chr7:g.128496611:G>A',, ENSG00000128591|+|chr7:g.128488745:G>A',, ENSG00000128591|+|chr7:g.128493010:C>T',,…	ENSG00000128591	1	HGNC:3756	16545.508	8439.894	0	788.8615	0	0
VAVVTYNNEVTTEIR	11	Pat_131_4.47699.47699.3	ENSG00000163359|COL6A3, ENSG00000163359|-|chr2:g.238249544:GA>G',, ENSG00000163359|-|chr2:g.238280477:G>A',, ENSG00000163359|-|chr2:g.238283189:G>A',, ENSG00000163359|-|chr2:g.238296320:C>T',, ENSG00000163359|-|chr2:g.238253406:C>T',, ENSG00000163359|-|chr2:g.238247734:C>G',, ENSG00000163359|-|chr2:g.238283510:C>T',, ENSG00000163359|-|chr2:g.238280852:G>A',, ENSG00000163359|-|chr2:g.238289588:G>A…	ENSG00000163359	1	HGNC:2213	1231381.378	698972.593	232463.36190000002	292009.73840000003	7959.825599999999	60145.4478
VCTLAIIDPGDSDIIR	15	Pat_131_4.64328.64328.3	ENSG00000156482|RPL30	ENSG00000156482	1	HGNC:10333	794260.4318000001	404472.10360000003	4188.80623	5442.414599999999	0	9481.75108
YSDIEPSTEGEVIFR	3	Pat_131_1.51289.51289.2	ENSG00000091136|LAMB1, ENSG00000091136|-|chr7:g.107566753:G>A',, ENSG00000091136|-|chr7:g.107618606:C>T',, ENSG00000091136|-|chr7:g.107569893:C>T',, ENSG00000091136|-|chr7:g.107621202:C>T',, ENSG00000091136|-|chr7:g.107621203:C>A',, ENSG00000091136|-|chr7:g.107621203:C>A']	ENSG00000091136	1	HGNC:6486	155653.864	98116.857	25100.1014	24578.4945	14552.238000000001	35674.0041
VFVGEEDPEAESVTLR	4	Pat_131_1.51605.51605.3	ENSG00000149781|FERMT3, ENSG00000149781|+|chr11:g.63988026:G>A',, ENSG00000149781|+|chr11:g.63987788:G>A',, ENSG00000149781|+|chr11:g.63990785:G>A',, ENSG00000149781|+|chr11:g.63990615:G>A',, ENSG00000149781|+|chr11:g.63978768:G>A',, ENSG00000149781|+|chr11:g.63978768:G>A']	ENSG00000149781	1	HGNC:23151	290893.648	195784.807	8616.7528	11019.437	1267.1132	21740.3652
YLLSQSSPAPLTAAEEELR	1	Pat_131_4.59834.59834.3	ENSG00000151239|TWF1	ENSG00000151239	1	HGNC:9620	53011.242	22905.916	633.318	1125.7297	0	797.60333
SSPEPVALTESETEYVIR	7	Pat_131_1.53156.53156.2	ENSG00000181789|COPG1, ENSG00000181789|+|chr3:g.128987364:G>A']	ENSG00000181789	1	HGNC:2236	297429.926	184983.585	7881.8992	14741.98424	1175.31304	15496.346899999999
GVVDSEDIPLNLSR	1	Pat_131_3.49539.49539.2	ENSG00000126602|TRAP1, ENSG00000126602|-|chr16:g.3714457:C>G',, ENSG00000126602|-|chr16:g.3714457:C>G']	ENSG00000126602	1	HGNC:16264	27874.324	34127.11	0	884.7483	0	1138.0076
FQDGDLTLYQSNTILR	1	Pat_131_5.56334.56334.3	ENSG00000084207|GSTP1	ENSG00000084207	1	HGNC:4638	43107.387	16751.115	899.55945	1232.3469	0	1070.7874
VDNLSDEGALNISDR	1	Pat_131_FT_A.46597.46597.2	ENSG00000113615|SEC24A, ENSG00000113615|+|chr5:g.133997162:C>T']	ENSG00000113615	1	HGNC:10703	55840.73	39190.08	2839.4629999999997	2705.7622	0	1295.9447
ELEPITTSQALQIAGR	2	Pat_131_4.54172.54172.3	ENSG00000156502|SUPV3L1, ENSG00000156502|+|chr10:g.70945782:A>G',, ENSG00000156502|+|chr10:g.70951445:G>A']	ENSG00000156502	1	HGNC:11471	90746.89499999999	46231.91	1043.246	2118.5237	820.5804	1834.2601
AAEVGDDFLGDFVVGER	2	Pat_131_2.61923.61923.3	ENSG00000106665|CLIP2, ENSG00000106665|+|chr7:g.73791075:A>AGTTTGC',, ENSG00000106665|+|chr7:g.73771629:G>A',, ENSG00000106665|+|chr7:g.73731934:A>G',, ENSG00000106665|+|chr7:g.73731944:C>T',, ENSG00000106665|+|chr7:g.73770924:G>A',, ENSG00000106665|+|chr7:g.73731884:A>C',, ENSG00000106665|+|chr7:g.73731884:A>C']	ENSG00000106665	1	HGNC:2586	24042.71	17650.8585	1725.42616	1819.0984600000002	0	1242.3512
GALADEPPSLDPVQSFSQEAVDTGR	1	Pat_131_2.58477.58477.3	ENSG00000173546|CSPG4, ENSG00000173546|-|chr15:g.75975026:C>T',, ENSG00000173546|-|chr15:g.75978026:A>C',, ENSG00000173546|-|chr15:g.75982346:A>G',, ENSG00000173546|-|chr15:g.75982946:G>C',, ENSG00000173546|-|chr15:g.75968877:G>A',, ENSG00000173546|-|chr15:g.75967961:G>A',, ENSG00000173546|-|chr15:g.75968976:T>G',, ENSG00000173546|-|chr15:g.75968675:C>T',, ENSG00000173546|-|chr15:g.75981407:G>A',…	ENSG00000173546	1	HGNC:2466	9763.231	5552.3994	754.3292	0	0	608.7606
ELSELVYTDVLDR	21	Pat_131_2.60830.60830.2	ENSG00000170476|MZB1, ENSG00000170476|-|chr5:g.138723513:A>T']	ENSG00000170476	1	HGNC:30125	1468912.3848400002	1000329.9300000002	1066.178	18899.297720000002	1156.09753	14129.92716
GGLVSDAYGEDDFSR	2	Pat_131_1.44232.44232.2	ENSG00000161526|SAP30BP, ENSG00000161526|+|chr17:g.73664659:A>G',, ENSG00000161526|+|chr17:g.73664659:A>G']	ENSG00000161526	1	HGNC:30785	196065.75400000002	168087.21899999998	10751.5166	12754.720000000001	952.2934	15316.9836
ITPSYVAFTPEGER	20	Pat_131_4.50086.50086.2	ENSG00000044574|HSPA5, ENSG00000044574|-|chr9:g.128001036:A>G']	ENSG00000044574	1	HGNC:5238	4793030.6774	2503791.9205	305851.69181999995	78351.21916000001	649.2422	8533.0146
GTVGEPTYDAEFQHFLR	1	Pat_131_4.51590.51590.3	ENSG00000197102|DYNC1H1, ENSG00000197102|+|chr14:g.102452591:G>A',, ENSG00000197102|+|chr14:g.102446806:A>T',, ENSG00000197102|+|chr14:g.102467294:C>T',, ENSG00000197102|+|chr14:g.102455061:C>T',, ENSG00000197102|+|chr14:g.102502906:C>T',, ENSG00000197102|+|chr14:g.102510245:C>G',, ENSG00000197102|+|chr14:g.102446221:A>C',, ENSG00000197102|+|chr14:g.102446147:G>A',, ENSG00000197102|+|chr14:g.1024…	ENSG00000197102	1	HGNC:2961	104381.38	50920.4	2246.8767	2877.4797	0	1715.8344
ALPAVQQNNLDEDLIR	3	Pat_131_3.50893.50893.2	ENSG00000130985|UBA1, ENSG00000130985|+|chrX:g.47063064:G>A',, ENSG00000130985|+|chrX:g.47063064:G>A']	ENSG00000130985	1	HGNC:12469	69263.11439999999	57154.967500000006	2618.5111	6144.375	738.54034	2221.3555
QQLSAEELDAQLDAYNAR	1	Pat_131_2.50242.50242.3	ENSG00000183684|ALYREF	ENSG00000183684	1	HGNC:19071	40210.02	27790.642999999996	4753.2390000000005	5319.504	0	8804.497
SLGDDISSETSGDFR	4	Pat_131_1.44938.44938.2	ENSG00000138772|ANXA3	ENSG00000138772	1	HGNC:541	531424.22	333907.07200000004	27553.902000000002	29996.5432	3291.15676	23838.0671
ISQSNYIPTQQDVLR	2	Pat_131_4.47883.47883.2	ENSG00000065135|GNAI3	ENSG00000065135	1	HGNC:4387	267253.91599999997	148798.506	9306.9552	8480.5954	1295.2585	5275.4917
EVPVYIGEDSTIAR	1	Pat_131_2.49030.49030.2	ENSG00000182253|SYNM, ENSG00000182253|+|chr15:g.99672544:C>G',, ENSG00000182253|+|chr15:g.99645781:G>A',, ENSG00000182253|+|chr15:g.99670265:C>T',, ENSG00000182253|+|chr15:g.99671720:A>C',, ENSG00000182253|+|chr15:g.99670103:C>A',, ENSG00000182253|+|chr15:g.99672320:C>T',, ENSG00000182253|+|chr15:g.99671572:G>A',, ENSG00000182253|+|chr15:g.99671572:G>A']	ENSG00000182253	1	HGNC:24466	196040.53	131741.95	34305.723	37017.29	1001.2905	6698.729
ALPPEQQFEPPLQPR	2	Pat_131_4.52887.52887.3	ENSG00000181915|ADO	ENSG00000181915	1	HGNC:23506	145252.305	65705.121	4139.4493	6704.1562	546.6088	5976.0644999999995
VEAAEIVEGEDSAYSVR	2	Pat_131_1.49284.49284.3	ENSG00000128591|FLNC, ENSG00000128591|+|chr7:g.128487762:C>T',, ENSG00000128591|+|chr7:g.128483582:T>C',, ENSG00000128591|+|chr7:g.128494159:C>T',, ENSG00000128591|+|chr7:g.128485123:G>A',, ENSG00000128591|+|chr7:g.128480715:G>A',, ENSG00000128591|+|chr7:g.128486412:G>A',, ENSG00000128591|+|chr7:g.128496611:G>A',, ENSG00000128591|+|chr7:g.128488745:G>A',, ENSG00000128591|+|chr7:g.128493010:C>T',,…	ENSG00000128591	1	HGNC:3756	65258.644	27623.921	7141.7465	6085.1131000000005	653.68024	2316.7006
IEGSGDQVDTLELSGGAR	2	Pat_131_1.46890.46890.2	ENSG00000079805|DNM2, ENSG00000079805|+|chr19:g.10886399:G>A',, ENSG00000079805|+|chr19:g.10893647:G>A',, ENSG00000079805|+|chr19:g.10893647:G>A']	ENSG00000079805	1	HGNC:2974	160721.28	105269.092	5300.4963	9065.3125	0	6211.9199
IIYSPTVGDPIDEYTTVPGR	1	Pat_131_4.57741.57741.3	ENSG00000111799|COL12A1, ENSG00000111799|-|chr6:g.75823429:A>G',, ENSG00000111799|-|chr6:g.75884880:T>C',, ENSG00000111799|-|chr6:g.75834978:G>C',, ENSG00000111799|-|chr6:g.75890675:C>A',, ENSG00000111799|-|chr6:g.75884843:T>G',, ENSG00000111799|-|chr6:g.75848654:A>C',, ENSG00000111799|-|chr6:g.75816199:C>T',, ENSG00000111799|-|chr6:g.75829158:T>G',, ENSG00000111799|-|chr6:g.75811728:A>G',, ENSG0…	ENSG00000111799	1	HGNC:2188	43823.36	22741.982000000004	1111.788	1018.7712	0	0
ADNFEYSDPVDGSISR	4	Pat_131_FT_A.44243.44243.2	ENSG00000079739|PGM1, ENSG00000079739|+|chr1:g.64059352:T>C',, ENSG00000079739|+|chr1:g.64097432:C>T',, ENSG00000079739|+|chr1:g.64095112:T>A',, ENSG00000079739|+|chr1:g.64095112:T>A']	ENSG00000079739	1	HGNC:8905	931907.0950000001	572421.105	42319.429	47720.2905	0	31271.6468
DVDETGITVASLER	4	Pat_131_1.48662.48662.2	ENSG00000065548|ZC3H15, ENSG00000065548|+|chr2:g.187370218:A>C']	ENSG00000065548	1	HGNC:29528	188063.98500000002	105081.37700000001	21741.1762	23557.4994	0	20650.401299999998
LQEVEVPEDFGPVR	6	Pat_131_2.55040.55040.2	ENSG00000125746|EML2, ENSG00000125746|-|chr19:g.46110682:A>G']	ENSG00000125746	1	HGNC:18035	334240.526	231520.55160000004	9818.84317	14116.419740000001	615.972	12044.241399999999
APAPPPAASFSPSEVQR	1	Pat_131_4.46198.46198.3	ENSG00000103089|FA2H, ENSG00000103089|-|chr16:g.74752909:CG>C']	ENSG00000103089	1	HGNC:21197	154448.83	59199.625	5650.7153	7298.1323	0	2410.2356
IAQPNYIPTQQDVLR	2	Pat_131_5.50976.50976.2	ENSG00000127955|GNAI1, ENSG00000127955|+|chr7:g.79846732:A>G',, ENSG00000127955|+|chr7:g.79846732:A>G']	ENSG00000127955	1	HGNC:4384	101912.38	56065.229999999996	3589.3977	4413.0409	626.52515	2828.4778
QIIVDPLSFSEER	3	Pat_131_4.59050.59050.2	ENSG00000044115|CTNNA1, ENSG00000044115|+|chr5:g.138223247:G>C',, ENSG00000044115|+|chr5:g.138221964:A>G',, ENSG00000044115|+|chr5:g.138260246:G>A',, ENSG00000044115|+|chr5:g.138260246:G>A']	ENSG00000044115	1	HGNC:2509	147606.095	119395.968	876.23065	2606.0058	0	1031.1724
SDVLELTDDNFESR	20	Pat_131_1.52065.52065.2	ENSG00000167004|PDIA3, ENSG00000167004|+|chr15:g.44048944:A>T',, ENSG00000167004|+|chr15:g.44048950:G>T']	ENSG00000167004	1	HGNC:4606	1864094.387	1071526.0647	156300.33920000002	259894.2996	55817.43514	433554.4714
GPALINIQEYPIER	3	Pat_131_4.55163.55163.2	ENSG00000102763|VWA8, ENSG00000102763|-|chr13:g.42161725:C>G',, ENSG00000102763|-|chr13:g.42404702:C>G',, ENSG00000102763|-|chr13:g.42357950:A>C',, ENSG00000102763|-|chr13:g.42144799:G>A',, ENSG00000102763|-|chr13:g.42460097:C>A',, ENSG00000102763|-|chr13:g.42404758:A>G',, ENSG00000102763|-|chr13:g.42481762:C>T',, ENSG00000102763|-|chr13:g.42407516:A>G',, ENSG00000102763|-|chr13:g.42245237:C>A',,…	ENSG00000102763	1	HGNC:29071	221365.83000000002	115717.814	1756.6495300000001	6292.8493	0	2214.2257
QTNLENLDQAFSVAER	2	Pat_131_3.50869.50869.3	ENSG00000178209|PLEC, ENSG00000178209|-|chr8:g.145008183:C>T',, ENSG00000178209|-|chr8:g.144995759:G>A',, ENSG00000178209|-|chr8:g.145016667:C>T',, ENSG00000178209|-|chr8:g.144994888:G>A',, ENSG00000178209|-|chr8:g.144996236:C>G',, ENSG00000178209|-|chr8:g.145010020:G>A',, ENSG00000178209|-|chr8:g.144996968:C>T',, ENSG00000178209|-|chr8:g.144990901:C>T',, ENSG00000178209|-|chr8:g.145001648:C>T',,…	ENSG00000178209	1	HGNC:9069	29455.843999999997	19540.042	700.69403	0	0	502.43442000000005
SPEQQETVLDGNLIIR	3	Pat_131_3.49645.49645.3	ENSG00000055955|ITIH4, ENSG00000055955|-|chr3:g.52852538:G>T',, ENSG00000055955|-|chr3:g.52861211:A>T',, ENSG00000055955|-|chr3:g.52860586:C>T',, ENSG00000055955|-|chr3:g.52850921:G>A',, ENSG00000055955|-|chr3:g.52858542:G>T',, ENSG00000055955|-|chr3:g.52853986:A>G',, ENSG00000055955|-|chr3:g.52848043:C>G',, ENSG00000055955|-|chr3:g.52863268:C>T',, ENSG00000055955|-|chr3:g.52863268:C>T']	ENSG00000055955	1	HGNC:6169	88939.312	76233.452	9695.40084	14390.760300000002	0	8218.7629
LITIEINPDCAAITQR	2	Pat_131_5.60861.60861.3	ENSG00000093010|COMT, ENSG00000093010|+|chr22:g.19950066:C>A',, ENSG00000093010|+|chr22:g.19950066:C>A']	ENSG00000093010	1	HGNC:2228	41207.525	21250.713900000002	0	716.1268	0	1201.72863
EQTADGVAVIPVLQR	2	Pat_131_4.53307.53307.3	ENSG00000165609|NUDT5	ENSG00000165609	1	HGNC:8052	64948.471999999994	38837.210999999996	11724.195	2495.4868	740.0012	2491.962
LEGLTDEINFLR	10	Pat_131_5.64948.64948.2	ENSG00000170421|KRT8, ENSG00000170421|-|chr12:g.53298602:C>T',, ENSG00000170421|-|chr12:g.53298602:C>T']	ENSG00000170421	1	HGNC:6446	533470.6334	459925.45109999995	1888.12623	3051.44657	0	1823.0945
WNTDNTLGTEITVEDQLAR	3	Pat_131_4.55135.55135.3	ENSG00000213585|VDAC1	ENSG00000213585	1	HGNC:12669	174144.16999999998	88720.094	4315.2426	1925.3829	0	1930.0741
TSIDAYDNFDNISLAQR	1	Pat_131_4.51855.51855.3	ENSG00000141367|CLTC, ENSG00000141367|+|chr17:g.57743965:T>C',, ENSG00000141367|+|chr17:g.57737921:C>T',, ENSG00000141367|+|chr17:g.57738925:A>T',, ENSG00000141367|+|chr17:g.57743578:A>T',, ENSG00000141367|+|chr17:g.57743578:A>T']	ENSG00000141367	1	HGNC:2092	80415.21	38551.63	1403.9961	3530.0232	0	2302.6679999999997
VLAGETLSVNDPPDVLDR	3	Pat_131_2.57339.57339.3	ENSG00000129351|ILF3, ENSG00000129351|+|chr19:g.10794656:C>T',, ENSG00000129351|+|chr19:g.10794656:C>T']	ENSG00000129351	1	HGNC:6038	68175.355	47756.135	1630.09223	1546.2580600000001	0	3357.4482500000004
YGGLHFSDQVEVFSPPGSDR	1	Pat_131_4.53898.53898.3	ENSG00000142173|COL6A2, ENSG00000142173|+|chr21:g.47548832:T>G',, ENSG00000142173|+|chr21:g.47549181:C>A',, ENSG00000142173|+|chr21:g.47542031:G>A',, ENSG00000142173|+|chr21:g.47532345:G>A',, ENSG00000142173|+|chr21:g.47545417:G>A',, ENSG00000142173|+|chr21:g.47545417:G>A']	ENSG00000142173	1	HGNC:2212	63445.72	42517.83	1040.6307	4050.9155	0	0
FVINYDYPNSSEDYVHR	1	Pat_131_4.48332.48332.3	ENSG00000100201|DDX17	ENSG00000100201	1	HGNC:2740	113512.79	49300.285	3759.8959999999997	6030.539000000001	2753.6182	3310.3625
EVGTPHGIILDSVDAAFICPGSSR	4	Pat_131_4.60981.60981.3	ENSG00000110169|HPX, ENSG00000110169|-|chr11:g.6459603:C>T']	ENSG00000110169	1	HGNC:5171	43371.1878	21613.846899999997	0	882.6376300000001	0	0
YSEIEPSTEGEVIYR	2	Pat_131_FT_A.44581.44581.2	ENSG00000172037|LAMB2, ENSG00000172037|-|chr3:g.49158923:G>A',, ENSG00000172037|-|chr3:g.49160684:C>T',, ENSG00000172037|-|chr3:g.49162722:C>A',, ENSG00000172037|-|chr3:g.49167419:C>T',, ENSG00000172037|-|chr3:g.49158763:C>T',, ENSG00000172037|-|chr3:g.49163902:G>C',, ENSG00000172037|-|chr3:g.49166533:G>A',, ENSG00000172037|-|chr3:g.49167684:C>T',, ENSG00000172037|-|chr3:g.49167684:C>T']	ENSG00000172037	1	HGNC:6487	275169.74	173091.06	105703.224	72829.326	0	9342.771
NAVTQEFGPVPDTAR	11	Pat_131_4.44241.44241.2	ENSG00000100412|ACO2, ENSG00000100412|+|chr22:g.41914559:G>A',, ENSG00000100412|+|chr22:g.41924576:G>A',, ENSG00000100412|+|chr22:g.41924576:G>A']	ENSG00000100412	1	HGNC:118	913140.4219999999	384080.341	21494.6262	30763.074	1966.19436	13647.9906
LDNGQVGLYPANYVEAIQ	1	Pat_131_4.60773.60773.2	ENSG00000100266|PACSIN2	ENSG00000100266	1	HGNC:8571	13309.141000000001	8118.145	0	0	0	0
IFVEESIYDEFVR	6	Pat_131_4.65685.65685.2	ENSG00000165092|ALDH1A1, ENSG00000165092|-|chr9:g.75540464:ACTGTGT>A',, ENSG00000165092|-|chr9:g.75524651:T>A']	ENSG00000165092	1	HGNC:402	239706.23189999996	139957.28029999998	578.1778	0	0	543.2267
AFLEENNLDYIIR	3	Pat_131_4.59829.59829.3	ENSG00000011485|PPP5C, ENSG00000011485|+|chr19:g.46857043:G>A',, ENSG00000011485|+|chr19:g.46878879:C>A',, ENSG00000011485|+|chr19:g.46890659:A>G',, ENSG00000011485|+|chr19:g.46890659:A>G']	ENSG00000011485	1	HGNC:9322	847586.8200000001	594730.656	2657.5690999999997	968.8237	0	18174.862
GVVDSDDLPLNVSR	2	Pat_131_2.49707.49707.2	ENSG00000166598|HSP90B1	ENSG00000166598	1	HGNC:12028	370449.28	439335.2	3931.6423	5772.9272	5955.3009999999995	11093.716999999999
FVINYDYPNSSEDYIHR	3	Pat_131_4.49886.49886.3	ENSG00000108654|DDX5, ENSG00000108654|-|chr17:g.62496884:T>G',, ENSG00000108654|-|chr17:g.62500125:C>G',, ENSG00000108654|-|chr17:g.62500125:C>G']	ENSG00000108654	1	HGNC:2746	528472.8400000001	282913.70999999996	7400.4425	15089.1403	0	3489.6707
VPQVSTPTLVEVSR	6	Pat_131_5.52916.52916.2	ENSG00000163631|ALB, ENSG00000163631|+|chr4:g.74281976:G>A',, ENSG00000163631|+|chr4:g.74276060:C>T',, ENSG00000163631|+|chr4:g.74276060:C>T']	ENSG00000163631	1	HGNC:399	432175.713	219582.16199999995	10799.042510000001	5675.31598	0	2793.69785
SLTELQELEAVYER	2	Pat_131_2.58472.58472.3	ENSG00000103051|COG4, ENSG00000103051|-|chr16:g.70548255:C>T',, ENSG00000103051|-|chr16:g.70543229:G>A',, ENSG00000103051|-|chr16:g.70543229:G>A']	ENSG00000103051	1	HGNC:18620	18141.589	15208.0654	0	1190.6497	0	692.15436
ALYDYAGQEADELSFR	1	Pat_131_3.50358.50358.3	ENSG00000165912|PACSIN3	ENSG00000165912	1	HGNC:8572	13699.243999999999	9162.802	0	785.439	0	0
QSLFFYPSYPDEVR	1	Pat_131_5.56708.56708.2	ENSG00000100299|ARSA, ENSG00000100299|-|chr22:g.51064416:T>C',, ENSG00000100299|-|chr22:g.51064416:T>C']	ENSG00000100299	1	HGNC:713	32961.92	20934.621	0	0	0	0
VDATEESDLAQQYGVR	23	Pat_131_FT_A.44640.44640.3	ENSG00000185624|P4HB, ENSG00000185624|-|chr17:g.79801917:C>T',, ENSG00000185624|-|chr17:g.79801917:C>T']	ENSG00000185624	1	HGNC:8548	4821327.375000002	3302511.8269999996	56255.41146	110223.0387	9457.6566	39542.9193
SFEVEEVETPNSTPPR	2	Pat_131_1.45890.45890.3	ENSG00000184640|SEPT9, ENSG00000184640|+|chr17:g.75369584:C>G',, ENSG00000184640|+|chr17:g.75398498:C>T',, ENSG00000184640|+|chr17:g.75398498:C>T']	ENSG00000184640	1	HGNC:7323	122888.28	59396.102	9420.6096	10425.5475	0	6490.1577
TGPLPPGPPPEIVIYQELR	2	Pat_131_5.65787.65787.3	ENSG00000106853|PTGR1, ENSG00000106853|-|chr9:g.114337076:A>C',, ENSG00000106853|-|chr9:g.114337076:A>C']	ENSG00000106853	1	HGNC:18429	30758.409	19150.205	0	0	0	0
LVTPEDDELDELRPGQR	2	Pat_131_1.50922.50922.3	ENSG00000103043|VAC14, ENSG00000103043|-|chr16:g.70817412:G>C',, ENSG00000103043|-|chr16:g.70778454:G>A']	ENSG00000103043	1	HGNC:25507	198796.396	129967.522	18169.888	25887.015	3090.7859	47009.061
FLGTEPEPDAVGLDSGHIR	4	Pat_131_4.51929.51929.3	ENSG00000128311|TST, ENSG00000128311|-|chr22:g.37407109:G>C',, ENSG00000128311|-|chr22:g.37407109:G>C']	ENSG00000128311	1	HGNC:12388	391736.128	230761.644	13569.7387	18044.7511	1781.156	15687.81946
ACANPAAGSVILLENLR	12	Pat_131_5.60446.60446.3	ENSG00000102144|PGK1	ENSG00000102144	1	HGNC:8896	385173.121	224897.73560000001	1808.1885	1949.6441	0	882.0364
AIEPPPLDAVIEAEHTLR	8	Pat_131_4.65299.65299.3	ENSG00000135829|DHX9, ENSG00000135829|+|chr1:g.182852490:T>G',, ENSG00000135829|+|chr1:g.182850733:A>C',, ENSG00000135829|+|chr1:g.182856546:G>T',, ENSG00000135829|+|chr1:g.182853933:T>C',, ENSG00000135829|+|chr1:g.182825708:G>A',, ENSG00000135829|+|chr1:g.182852289:A>C',, ENSG00000135829|+|chr1:g.182853821:G>T']	ENSG00000135829	1	HGNC:2750	70870.74489999999	47068.753899999996	1389.4268	1047.70572	0	2822.40113
ILQDVADEEIAALPR	5	Pat_131_2.65653.65653.3	ENSG00000120333|MRPS14, ENSG00000120333|-|chr1:g.174987651:C>T']	ENSG00000120333	1	HGNC:14049	47441.197499999995	36340.366299999994	1531.30451	1515.3333	0	3503.5202600000002
YFEADPPGQVAASPDPTT	2	Pat_131_2.49301.49301.2	ENSG00000112667|DNPH1, ENSG00000112667|-|chr6:g.43197076:T>A',, ENSG00000112667|-|chr6:g.43197076:T>A']	ENSG00000112667	1	HGNC:21218	104480.43000000001	72410.027	10565.871799999999	9328.4078	1011.77673	6425.6919
GQLPDYTSPVVLPYSR	1	Pat_131_5.54598.54598.3	ENSG00000185721|DRG1, ENSG00000185721|+|chr22:g.31807053:G>A',, ENSG00000185721|+|chr22:g.31822722:G>A']	ENSG00000185721	1	HGNC:3029	46471.527	21160.702999999998	0	3230.6196	0	1072.3264
GAAPESSLITFEAAPPTL	1	Pat_131_4.65031.65031.2	ENSG00000126062|TMEM115, ENSG00000126062|-|chr3:g.50395932:C>A',, ENSG00000126062|-|chr3:g.50395657:C>T']	ENSG00000126062	1	HGNC:30055	11348.1045	10599.732	0	0	0	877.0858
LYLEDDDPVQAEAYINR	1	Pat_131_2.54241.54241.3	ENSG00000138663|COPS4	ENSG00000138663	1	HGNC:16702	37919.26	27292.89	1525.9111	3332.4006	844.1017	3300.8792
IAQSDYIPTQQDVLR	2	Pat_131_4.49243.49243.2	ENSG00000114353|GNAI2	ENSG00000114353	1	HGNC:4385	319948.38	188719.52000000002	7483.3744	8768.779	861.74475	8753.161
AGGGAAEQEELHYIPIR	1	Pat_131_2.45217.45217.3	ENSG00000119638|NEK9	ENSG00000119638	1	HGNC:18591	133352.52	89571.734	3060.2544	7000.7646	0	4237.3076
GLEVTAYSPLGSSDR	7	Pat_131_4.49715.49715.2	ENSG00000117448|AKR1A1, ENSG00000117448|+|chr1:g.46032248:C>T',, ENSG00000117448|+|chr1:g.46032248:C>T']	ENSG00000117448	1	HGNC:380	2014962.3769999999	1753487.5	17225.8335	12038.441099999998	10472.507899999999	28431.6948
VDFPQDQLTALTGR	14	Pat_131_4.57233.57233.2	ENSG00000146701|MDH2	ENSG00000146701	1	HGNC:6971	2100289.233	1564045.9959999998	5217.1944699999995	9288.9451	2345.52976	7968.12705
GAAEPEAQLSNHLAEEGPAEGSGEAAR	6	Pat_131_FT_A.41485.41485.4	ENSG00000159212|CLIC6, ENSG00000159212|+|chr21:g.36079627:T>C',, ENSG00000159212|+|chr21:g.36079653:G>A',, ENSG00000159212|+|chr21:g.36079653:G>A']	ENSG00000159212	1	HGNC:2065	629834.148	610890.976	21822.8566	36164.913400000005	882.4173	26191.0942
ITQGQFDEHYVLSSR	1	Pat_131_4.44517.44517.3	ENSG00000131730|CKMT2	ENSG00000131730	1	HGNC:1996	668809.2	421146.97	18571.732	19978.625	0	0
IVYGHLDDPASQEIER	8	Pat_131_4.44598.44598.3	ENSG00000100412|ACO2, ENSG00000100412|+|chr22:g.41914559:G>A',, ENSG00000100412|+|chr22:g.41924576:G>A',, ENSG00000100412|+|chr22:g.41924576:G>A']	ENSG00000100412	1	HGNC:118	1213229.7280000001	762494.1760000001	34440.2348	46286.3383	3201.4134	24032.37996
LPLCSLPGEPGNGPDQQLQR	1	Pat_131_5.56141.56141.3	ENSG00000253719|ATXN7L3B	ENSG00000253719	1	HGNC:37931	23572.77	9190.95	0	0	0	0
TVGLGDAISAEGLFYSEVHPHY	1	Pat_131_4.63688.63688.3	ENSG00000159322|ADPGK, ENSG00000159322|-|chr15:g.73044939:G>A',, ENSG00000159322|-|chr15:g.73048681:C>T',, ENSG00000159322|-|chr15:g.73052799:C>G']	ENSG00000159322	1	HGNC:25250	20164.672	8764.907	0	565.95966	0	0
IPLSQEEITLQGHAFEAR	2	Pat_131_4.54334.54334.3	ENSG00000078070|MCCC1, ENSG00000078070|-|chr3:g.182751830:T>A',, ENSG00000078070|-|chr3:g.182740300:C>T',, ENSG00000078070|-|chr3:g.182817224:G>A',, ENSG00000078070|-|chr3:g.182817224:G>A']	ENSG00000078070	1	HGNC:6936	1074513.46	218288.41	6315.9973	4455.5105	0	3103.505
GAGTNEDALIEILTTR	17	Pat_131_2.61696.61696.3	ENSG00000138772|ANXA3	ENSG00000138772	1	HGNC:541	466294.31140000006	363176.9687999999	3200.23387	5224.267959999999	548.5428	6118.5947
TPAFAESVTEGDVR	10	Pat_131_FT_A.45185.45185.2	ENSG00000119689|DLST, ENSG00000119689|+|chr14:g.75355830:T>C',, ENSG00000119689|+|chr14:g.75349316:G>A',, ENSG00000119689|+|chr14:g.75349316:G>A']	ENSG00000119689	1	HGNC:2911	758935.335	488980.6079999999	47133.2639	58908.561299999994	6230.93019	27422.59648
ALNVEPDGTGLTCSLAPNIISQL	12	Pat_131_5.67176.67176.3	ENSG00000126432|PRDX5, ENSG00000126432|+|chr11:g.64088254:C>T']	ENSG00000126432	1	HGNC:9355	575124.0594999999	567069.9696000001	642.8725	3684.9136500000004	0	1498.4136399999998
GTGVVTSVPSDSPDDIAALR	1	Pat_131_2.50151.50151.2	ENSG00000133706|LARS, ENSG00000133706|-|chr5:g.145499996:C>T',, ENSG00000133706|-|chr5:g.145508636:T>C',, ENSG00000133706|-|chr5:g.145538989:T>A',, ENSG00000133706|-|chr5:g.145543994:C>T',, ENSG00000133706|-|chr5:g.145543974:C>T',, ENSG00000133706|-|chr5:g.145543976:A>T',, ENSG00000133706|-|chr5:g.145502120:C>T',, ENSG00000133706|-|chr5:g.145503640:C>T',, ENSG00000133706|-|chr5:g.145503640:C>T']	ENSG00000133706	1	HGNC:6512	52078.633	41799.793	2859.2092	888.1446	0	607.41095
EQLGEFYEALDCLR	1	Pat_131_4.62122.62122.2	ENSG00000229314|ORM1	ENSG00000229314	1	HGNC:8498	29750.87	24411.908	0	0	0	0
ELIEIISGAAALD	17	Pat_131_5.67992.67992.2	ENSG00000165629|ATP5F1C, ENSG00000165629|+|chr10:g.7842003:T>C']	ENSG00000165629	1	HGNC:833	404363.9875	228625.3134	8471.195370000001	6288.017300000001	728.4231	4803.01733
NQALNTDNYGHDLASVQALQR	1	Pat_131_4.46383.46383.3	ENSG00000197694|SPTAN1, ENSG00000197694|+|chr9:g.131388718:A>C',, ENSG00000197694|+|chr9:g.131388814:C>T',, ENSG00000197694|+|chr9:g.131379968:G>A',, ENSG00000197694|+|chr9:g.131388752:A>G',, ENSG00000197694|+|chr9:g.131346711:G>A',, ENSG00000197694|+|chr9:g.131344110:C>T',, ENSG00000197694|+|chr9:g.131341955:G>C',, ENSG00000197694|+|chr9:g.131341955:G>C']	ENSG00000197694	1	HGNC:11273	46592.926	24764.174	1059.2803	2660.1453	0	0
QLGEVASFGGSNIEPSVR	1	Pat_131_4.50872.50872.3	ENSG00000198947|DMD, ENSG00000198947|-|chrX:g.32663143:G>T',, ENSG00000198947|-|chrX:g.31950232:C>T',, ENSG00000198947|-|chrX:g.31893307:T>G',, ENSG00000198947|-|chrX:g.32503153:C>A',, ENSG00000198947|-|chrX:g.32430012:A>T',, ENSG00000198947|-|chrX:g.32382719:G>T',, ENSG00000198947|-|chrX:g.32663234:A>T',, ENSG00000198947|-|chrX:g.31645891:T>C',, ENSG00000198947|-|chrX:g.32827682:T>C',, ENSG00000…	ENSG00000198947	1	HGNC:2928	81711.02	33919.87	1009.0682400000001	3137.0945	0	790.6055
HAVVNLINYQDDAELATR	2	Pat_131_4.49519.49519.3	ENSG00000168036|CTNNB1, ENSG00000168036|+|chr3:g.41275126:A>C',, ENSG00000168036|+|chr3:g.41266101:C>T',, ENSG00000168036|+|chr3:g.41266113:C>T',, ENSG00000168036|+|chr3:g.41266113:C>A',, ENSG00000168036|+|chr3:g.41268766:A>T',, ENSG00000168036|+|chr3:g.41266104:G>A',, ENSG00000168036|+|chr3:g.41274898:G>C',, ENSG00000168036|+|chr3:g.41274898:G>C']	ENSG00000168036	1	HGNC:2514	406146.72	282464.866	6492.563099999999	11649.818599999999	0	2901.7372
SVGGSGGGSFGDNLVTR	4	Pat_131_4.41798.41798.2	ENSG00000160789|LMNA, ENSG00000160789|+|chr1:g.156084902:G>A',, ENSG00000160789|+|chr1:g.156104629:C>T',, ENSG00000160789|+|chr1:g.156106151:G>A',, ENSG00000160789|+|chr1:g.156106776:G>A',, ENSG00000160789|+|chr1:g.156106776:G>A']	ENSG00000160789	1	HGNC:6636	841768.92	343196.539	42827.8108	51360.8577	7657.1194	30308.2526
SEDFGVNEDLADSDAR	1	Pat_131_FT_A.42652.42652.2	ENSG00000135046|ANXA1	ENSG00000135046	1	HGNC:533	27319.477000000003	18103.758	24267.342	26069.854	0	1447.24
ANLQIDQINTDLNLER	10	Pat_131_3.52114.52114.3	ENSG00000100345|MYH9, ENSG00000100345|-|chr22:g.36708257:G>A',, ENSG00000100345|-|chr22:g.36684946:G>A',, ENSG00000100345|-|chr22:g.36688106:C>T']	ENSG00000100345	1	HGNC:7579	1443051.17	1921257.5584	1527942.4715000002	45559.437150000005	704.0569	20484.8911
GITINAAHVEYSTAAR	4	Pat_131_4.42448.42448.3	ENSG00000178952|TUFM	ENSG00000178952	1	HGNC:12420	1128760.58	581411.34	23180.775999999998	41123.8666	3014.2794999999996	17951.8871
AASQILENGEEAPGPDPSLDR	2	Pat_131_1.48577.48577.3	ENSG00000142765|SYTL1, ENSG00000142765|+|chr1:g.27675970:C>G',, ENSG00000142765|+|chr1:g.27674361:C>T',, ENSG00000142765|+|chr1:g.27674361:C>T']	ENSG00000142765	1	HGNC:15584	18193.0945	12316.961000000001	5564.5405	7892.85654	1112.9482	5122.4546
GPGDLEAPSNLVISER	2	Pat_131_2.50918.50918.2	ENSG00000111799|COL12A1, ENSG00000111799|-|chr6:g.75823429:A>G',, ENSG00000111799|-|chr6:g.75884880:T>C',, ENSG00000111799|-|chr6:g.75834978:G>C',, ENSG00000111799|-|chr6:g.75890675:C>A',, ENSG00000111799|-|chr6:g.75884843:T>G',, ENSG00000111799|-|chr6:g.75848654:A>C',, ENSG00000111799|-|chr6:g.75816199:C>T',, ENSG00000111799|-|chr6:g.75829158:T>G',, ENSG00000111799|-|chr6:g.75811728:A>G',, ENSG0…	ENSG00000111799	1	HGNC:2188	78331.064	69062.98999999999	5245.7003	8008.4614	608.8715	5484.8243
EQEELLAPADGTVELVR	4	Pat_131_1.55187.55187.2	ENSG00000025708|TYMP, ENSG00000025708|-|chr22:g.50967741:G>A',, ENSG00000025708|-|chr22:g.50968003:C>T',, ENSG00000025708|-|chr22:g.50968003:C>T']	ENSG00000025708	1	HGNC:3148	81508.51699999999	48652.698000000004	9269.6528	9560.220000000001	6611.6801000000005	16159.7678
SVEDAQDVSLALTQR	9	Pat_131_4.48323.48323.3	ENSG00000163359|COL6A3, ENSG00000163359|-|chr2:g.238249544:GA>G',, ENSG00000163359|-|chr2:g.238275518:AC>A',, ENSG00000163359|-|chr2:g.238280477:G>A',, ENSG00000163359|-|chr2:g.238283189:G>A',, ENSG00000163359|-|chr2:g.238296320:C>T',, ENSG00000163359|-|chr2:g.238253406:C>T',, ENSG00000163359|-|chr2:g.238247734:C>G',, ENSG00000163359|-|chr2:g.238283510:C>T',, ENSG00000163359|-|chr2:g.238280852:G>…	ENSG00000163359	1	HGNC:2213	751709.3032	467722.6434	48134.5234	60883.91964	4036.6345999999994	30599.942
VDALNDEINFLR	1	Pat_131_4.58967.58967.2	ENSG00000135480|KRT7, ENSG00000135480|+|chr12:g.52639248:C>T']	ENSG00000135480	1	HGNC:6445	103907.64	50032.598	2841.515	3619.6858	0	5719.57
SPPTVLVICGPGNNGGDGLVCAR	3	Pat_131_5.57150.57150.3	ENSG00000163382|NAXE, ENSG00000163382|+|chr1:g.156561610:G>T',, ENSG00000163382|+|chr1:g.156561610:G>T']	ENSG00000163382	1	HGNC:18453	66904.553	24108.2385	0	0	0	0
EIAAFFPDFSEQR	3	Pat_131_5.62713.62713.2	ENSG00000172113|NME6	ENSG00000172113	1	HGNC:20567	34995.616	16076.3536	0	0	0	458.2887
VDIETPNLEGTLTGPR	2	Pat_131_4.55523.55523.3	ENSG00000124942|AHNAK, ENSG00000124942|-|chr11:g.62295776:T>G',, ENSG00000124942|-|chr11:g.62290365:T>C',, ENSG00000124942|-|chr11:g.62295549:C>T',, ENSG00000124942|-|chr11:g.62296271:G>A',, ENSG00000124942|-|chr11:g.62287549:C>T',, ENSG00000124942|-|chr11:g.62300583:C>T',, ENSG00000124942|-|chr11:g.62294188:T>G',, ENSG00000124942|-|chr11:g.62299055:T>C',, ENSG00000124942|-|chr11:g.62285441:A>G',…	ENSG00000124942	1	HGNC:347	149356.061	70010.441	5170.1445	3916.8259000000003	0	0
LQVEPAVDTSGVQCYGPGIEGQGVFR	4	Pat_131_5.57697.57697.3	ENSG00000196924|FLNA, ENSG00000196924|-|chrX:g.153581155:C>T',, ENSG00000196924|-|chrX:g.153590917:G>C',, ENSG00000196924|-|chrX:g.153590917:G>C']	ENSG00000196924	1	HGNC:3754	94789.115	57438.40640000001	0	0	0	731.89465
INNVPAEGENEVNNELANR	1	Pat_131_1.46739.46739.3	ENSG00000153310|FAM49B, ENSG00000153310|-|chr8:g.130867934:G>A',, ENSG00000153310|-|chr8:g.130861506:T>C',, ENSG00000153310|-|chr8:g.130883683:C>A',, ENSG00000153310|-|chr8:g.130883683:C>A']	ENSG00000153310	1	HGNC:25216	35946.543	25740.31	3527.8044	3199.382	0	6624.156
TLTGTAALTVQSQEDNLR	1	Pat_131_4.47912.47912.3	ENSG00000111144|LTA4H, ENSG00000111144|-|chr12:g.96408773:T>G',, ENSG00000111144|-|chr12:g.96396811:C>A']	ENSG00000111144	1	HGNC:6710	174889.61	62480.085999999996	5370.25	8753.907	957.9136	3485.098
AGVEEQEGLLSFQEDR	1	Pat_131_FT_A.49257.49257.3	ENSG00000167880|EVPL, ENSG00000167880|-|chr17:g.74006272:C>A',, ENSG00000167880|-|chr17:g.74015086:C>T',, ENSG00000167880|-|chr17:g.74011575:G>C',, ENSG00000167880|-|chr17:g.74011633:G>A',, ENSG00000167880|-|chr17:g.74011633:G>A']	ENSG00000167880	1	HGNC:3503	34265.816	19625.701	4898.858	5702.679	890.96326	3488.8162
VTHAVVTVPAYFNDAQR	1	Pat_131_5.50686.50686.3	ENSG00000044574|HSPA5, ENSG00000044574|-|chr9:g.128001036:A>G']	ENSG00000044574	1	HGNC:5238	49594.16	21103.76	3376.1646	2677.0596	643.3392	1379.8531
GLGPLAEAAAAGDGAAAAGAAR	2	Pat_131_4.52487.52487.3	ENSG00000115808|STRN, ENSG00000115808|-|chr2:g.37094982:G>T',, ENSG00000115808|-|chr2:g.37113870:T>C',, ENSG00000115808|-|chr2:g.37085056:G>A',, ENSG00000115808|-|chr2:g.37111075:C>G']	ENSG00000115808	1	HGNC:11424	186350.97999999998	76619.26000000001	8078.6921	10613.1746	0	2870.1406
FSLVGIGGQDLNEGNR	3	Pat_131_5.56085.56085.3	ENSG00000136167|LCP1, ENSG00000136167|-|chr13:g.46708291:T>C',, ENSG00000136167|-|chr13:g.46725149:C>A',, ENSG00000136167|-|chr13:g.46725111:G>T',, ENSG00000136167|-|chr13:g.46721186:A>G',, ENSG00000136167|-|chr13:g.46701815:C>A',, ENSG00000136167|-|chr13:g.46725160:A>T',, ENSG00000136167|-|chr13:g.46725160:A>T']	ENSG00000136167	1	HGNC:6528	363356.00600000005	120249.94600000001	3395.4543	4810.2023	0	2735.64724
SYQDPSNAQFLESIR	1	Pat_131_4.48716.48716.2	ENSG00000088833|NSFL1C, ENSG00000088833|-|chr20:g.1426393:C>T',, ENSG00000088833|-|chr20:g.1426771:T>A']	ENSG00000088833	1	HGNC:15912	53900.26	41782.68	793.99774	1078.6183	0	0
SGYHQSASEHGLVVIAPDTSPR	2	Pat_131_3.40027.40027.4	ENSG00000139684|ESD, ENSG00000139684|-|chr13:g.47358464:T>G',, ENSG00000139684|-|chr13:g.47358464:T>G']	ENSG00000139684	1	HGNC:3465	242703.32	93670.129	7408.2483999999995	10890.671699999999	757.70605	3777.12796
DGEVVSEATQQQHEVL	6	Pat_131_FT_A.43869.43869.3	ENSG00000175084|DES, ENSG00000175084|+|chr2:g.220290391:G>C',, ENSG00000175084|+|chr2:g.220283497:C>T',, ENSG00000175084|+|chr2:g.220284847:A>T',, ENSG00000175084|+|chr2:g.220283360:C>T']	ENSG00000175084	1	HGNC:2770	328928.96599999996	178018.955	157565.5813	240679.25799999997	604.2897	15274.95017
GNEAELYIDIGAYGEPR	1	Pat_131_2.53250.53250.3	ENSG00000116133|DHCR24, ENSG00000116133|-|chr1:g.55319847:G>C',, ENSG00000116133|-|chr1:g.55337211:G>A',, ENSG00000116133|-|chr1:g.55337211:G>A']	ENSG00000116133	1	HGNC:2859	25652.827999999998	16980.656000000003	3787.5024	5444.937	761.11316	4777.5537
GGGAFVQNSQPVAVR	1	Pat_131_5.39191.39191.2	ENSG00000170759|KIF5B, ENSG00000170759|-|chr10:g.32324888:T>C',, ENSG00000170759|-|chr10:g.32307480:C>T']	ENSG00000170759	1	HGNC:6324	35125.47	25790.312	2594.5264	4974.977	713.6761	4359.661
GTQGVVTNFEIFR	2	Pat_131_5.55886.55886.2	ENSG00000106263|EIF3B, ENSG00000106263|+|chr7:g.2419056:A>G',, ENSG00000106263|+|chr7:g.2416608:G>C',, ENSG00000106263|+|chr7:g.2416608:G>C']	ENSG00000106263	1	HGNC:3280	65376.094000000005	57503.426	625.08014	2889.211	0	0
QIDSGSNLTTDLIVQR	1	Pat_131_4.50601.50601.3	ENSG00000185813|PCYT2, ENSG00000185813|-|chr17:g.79864028:T>G',, ENSG00000185813|-|chr17:g.79863987:G>T',, ENSG00000185813|-|chr17:g.79864024:G>C',, ENSG00000185813|-|chr17:g.79866806:C>T',, ENSG00000185813|-|chr17:g.79866806:C>T']	ENSG00000185813	1	HGNC:8756	72059.305	38293.047	2395.803	2500.2861	500.65332	2493.8425
AGTGVDNVDLEAATR	5	Pat_131_1.42284.42284.2	ENSG00000092621|PHGDH, ENSG00000092621|+|chr1:g.120269694:T>C',, ENSG00000092621|+|chr1:g.120269694:T>C']	ENSG00000092621	1	HGNC:8923	2200296.38	1367010.962	241149.51799999998	315507.696	7039.6265	103296.21399999998
TPESQLFSIEDIQEVR	2	Pat_131_3.54669.54669.3	ENSG00000187091|PLCD1, ENSG00000187091|-|chr3:g.38065849:C>T',, ENSG00000187091|-|chr3:g.38049996:C>T',, ENSG00000187091|-|chr3:g.38050780:C>A',, ENSG00000187091|-|chr3:g.38051918:G>C',, ENSG00000187091|-|chr3:g.38051918:G>C']	ENSG00000187091	1	HGNC:9060	26015.415	16555.534	0	951.73596	0	0
QHPQPYIFPDSPGGTSYER	2	Pat_131_4.42981.42981.3	ENSG00000147684|NDUFB9, ENSG00000147684|+|chr8:g.125562074:G>A',, ENSG00000147684|+|chr8:g.125562122:C>T',, ENSG00000147684|+|chr8:g.125579996:A>G']	ENSG00000147684	1	HGNC:7704	128805.91399999999	56768.566000000006	1912.8847500000002	7222.6876999999995	0	629.69574
AVYEDRPPGSVVPTSAAEASR	1	Pat_131_2.41546.41546.3	ENSG00000101940|WDR13	ENSG00000101940	1	HGNC:14352	81153.52	50467.64	8606.152	8520.944	958.72144	5297.2246
LLDISASSTEQIL	1	Pat_131_4.66094.66094.2	ENSG00000104980|TIMM44, ENSG00000104980|-|chr19:g.7992976:T>C',, ENSG00000104980|-|chr19:g.7992621:G>A',, ENSG00000104980|-|chr19:g.7992621:G>A']	ENSG00000104980	1	HGNC:17316	58374.312000000005	32205.558999999997	1214.8478	2378.4534	0	3095.0007
TPADCPVIAIDSFR	3	Pat_131_4.54101.54101.2	ENSG00000023318|ERP44, ENSG00000023318|-|chr9:g.102784481:C>G']	ENSG00000023318	1	HGNC:18311	523237.25	371047.097	3731.47074	3943.5501	0	1081.503
VPDASQDDGPAVERPSTEL	2	Pat_131_FT_A.45301.45301.3	ENSG00000095303|PTGS1, ENSG00000095303|+|chr9:g.125141152:C>A',, ENSG00000095303|+|chr9:g.125141152:C>A']	ENSG00000095303	1	HGNC:9604	126019.238	68920.416	9414.229299999999	14399.617699999999	674.3621	5798.650799999999
VANPSGNLTETYVQDR	7	Pat_131_3.41573.41573.3	ENSG00000196924|FLNA, ENSG00000196924|-|chrX:g.153581155:C>T',, ENSG00000196924|-|chrX:g.153590917:G>C',, ENSG00000196924|-|chrX:g.153590917:G>C']	ENSG00000196924	1	HGNC:3754	799037.2586999999	509059.9526000001	76973.5554	70593.1664	756.1619999999999	24681.25936
ELLALDSVDPEGR	6	Pat_131_1.55193.55193.2	ENSG00000151929|BAG3, ENSG00000151929|+|chr10:g.121429597:C>T',, ENSG00000151929|+|chr10:g.121429490:C>A',, ENSG00000151929|+|chr10:g.121429652:C>G']	ENSG00000151929	1	HGNC:939	336616.11	238322.83800000002	9912.62175	13796.16886	0	7346.254800000001
LAGTQPLEVLEAVQR	7	Pat_131_5.64388.64388.3	ENSG00000130985|UBA1, ENSG00000130985|+|chrX:g.47063064:G>A',, ENSG00000130985|+|chrX:g.47063064:G>A']	ENSG00000130985	1	HGNC:12469	84035.5327	45288.0153	0	0	0	470.48407000000003
VVDLLAQDADIVCR	3	Pat_131_4.61671.61671.2	ENSG00000035687|ADSS, ENSG00000035687|-|chr1:g.244587636:G>A']	ENSG00000035687	1	HGNC:292	83638.63459999999	38310.5626	1769.9281	1547.3941599999998	0	602.9491
TTTTNTQVEGDDEAAFLER	1	Pat_131_FT_A.43439.43439.3	ENSG00000122786|CALD1, ENSG00000122786|+|chr7:g.134650070:G>A',, ENSG00000122786|+|chr7:g.134618000:C>G',, ENSG00000122786|+|chr7:g.134613569:C>T',, ENSG00000122786|+|chr7:g.134632261:G>A',, ENSG00000122786|+|chr7:g.134650060:T>G',, ENSG00000122786|+|chr7:g.134618388:G>T',, ENSG00000122786|+|chr7:g.134552540:G>A',, ENSG00000122786|+|chr7:g.134552540:G>A']	ENSG00000122786	1	HGNC:1441	54802.08	28858.701	3502.4653	6530.655	0	5833.4233
SLEELPVDIILASVG	5	Pat_131_8.44751.44751.2	ENSG00000181789|COPG1, ENSG00000181789|+|chr3:g.128987364:G>A']	ENSG00000181789	1	HGNC:2236	54615.8386	27502.405000000002	10347.323999999999	7090.76866	3941.3486	9110.0545
ENVATTDTLESTTVGTSV	4	Pat_131_1.48145.48145.2	ENSG00000065427|KARS, ENSG00000065427|-|chr16:g.75668121:C>T',, ENSG00000065427|-|chr16:g.75678253:C>A']	ENSG00000065427	1	HGNC:6215	107477.451	54883.44470000001	8319.25865	13160.27315	1108.805	8793.2423
GLDEDETNFLDEVSR	1	Pat_131_FT_A.53723.53723.2	ENSG00000172775|FAM192A, ENSG00000172775|-|chr16:g.57197938:G>T',, ENSG00000172775|-|chr16:g.57197938:G>T']	ENSG00000172775	1	HGNC:29856	25909.11	20533.453	915.5261	0	0	3277.8390000000004
EIEQEAAVELSQLR	7	Pat_131_2.55429.55429.3	ENSG00000169021|UQCRFS1	ENSG00000169021	1	HGNC:12587	198343.1895	155891.2977	7581.812330000001	10022.17715	1538.28575	6901.09234
LEFENLVEETSHFVR	1	Pat_131_4.66010.66010.3	ENSG00000183098|GPC6, ENSG00000183098|+|chr13:g.95050840:GA>G',, ENSG00000183098|+|chr13:g.93879720:G>A',, ENSG00000183098|+|chr13:g.94482727:G>A',, ENSG00000183098|+|chr13:g.95034749:G>A',, ENSG00000183098|+|chr13:g.94482411:T>G',, ENSG00000183098|+|chr13:g.93879725:G>A',, ENSG00000183098|+|chr13:g.94482408:A>C',, ENSG00000183098|+|chr13:g.95055335:A>G',, ENSG00000183098|+|chr13:g.94197666:A>C',…	ENSG00000183098	1	HGNC:4454	14897.323999999999	7320.226	0	0	0	605.95
ISFDLAEYTADVDGVGTLR	1	Pat_131_4.65514.65514.3	ENSG00000112699|GMDS, ENSG00000112699|-|chr6:g.1961059:G>A',, ENSG00000112699|-|chr6:g.2245641:C>T']	ENSG00000112699	1	HGNC:4369	22216.382999999998	11808.905	0	705.7588	0	0
EAVLDVIPTDIHQR	1	Pat_131_3.49357.49357.3	ENSG00000165140|FBP1	ENSG00000165140	1	HGNC:3606	7029.305	3459.0288	0	673.9659	0	0
DFNLDGAPYGYTPFCDSR	1	Pat_131_4.55765.55765.3	ENSG00000136731|UGGT1, ENSG00000136731|+|chr2:g.128880792:T>G',, ENSG00000136731|+|chr2:g.128931418:G>A',, ENSG00000136731|+|chr2:g.128917262:G>T',, ENSG00000136731|+|chr2:g.128936060:G>T',, ENSG00000136731|+|chr2:g.128934434:G>A',, ENSG00000136731|+|chr2:g.128934434:G>A']	ENSG00000136731	1	HGNC:15663	51220.707	33298.137	1225.2059	0	0	2428.6628
GEIGAVGNAGPAGPAGPR	4	Pat_131_4.39478.39478.3	ENSG00000164692|COL1A2, ENSG00000164692|+|chr7:g.94057073:A>C',, ENSG00000164692|+|chr7:g.94054492:G>A',, ENSG00000164692|+|chr7:g.94058607:G>C',, ENSG00000164692|+|chr7:g.94039814:G>T',, ENSG00000164692|+|chr7:g.94039047:G>A',, ENSG00000164692|+|chr7:g.94030880:A>C',, ENSG00000164692|+|chr7:g.94049709:C>T',, ENSG00000164692|+|chr7:g.94035569:A>C']	ENSG00000164692	1	HGNC:2198	540346.71	366370.77100000007	15493.666699999998	25159.9571	4886.3853	12503.00814
LYDLNHNEIGELIR	1	Pat_131_4.55786.55786.3	ENSG00000144028|SNRNP200, ENSG00000144028|-|chr2:g.96955565:T>G',, ENSG00000144028|-|chr2:g.96943998:G>T']	ENSG00000144028	1	HGNC:30859	108334.94	49207.69	2924.3787	2685.9934	852.3063	2969.8042
ADEHVIDQGDDGDNFYVIER	1	Pat_131_FT_A.46375.46375.3	ENSG00000114302|PRKAR2A	ENSG00000114302	1	HGNC:9391	57872.31	31838.229	1273.0549	3279.437	0	817.7519
VAVGQEQAFSVNTR	3	Pat_131_4.43067.43067.2	ENSG00000128591|FLNC, ENSG00000128591|+|chr7:g.128487762:C>T',, ENSG00000128591|+|chr7:g.128483582:T>C',, ENSG00000128591|+|chr7:g.128494159:C>T',, ENSG00000128591|+|chr7:g.128485123:G>A',, ENSG00000128591|+|chr7:g.128480715:G>A',, ENSG00000128591|+|chr7:g.128486412:G>A',, ENSG00000128591|+|chr7:g.128496611:G>A',, ENSG00000128591|+|chr7:g.128488745:G>A',, ENSG00000128591|+|chr7:g.128493010:C>T',,…	ENSG00000128591	1	HGNC:3756	296296.95	165739.078	12448.162299999998	14188.072400000001	0	3099.3923
GPVEGYEENEEFLR	2	Pat_131_1.46486.46486.2	ENSG00000173113|TRMT112	ENSG00000173113	1	HGNC:26940	301456.66000000003	354889	7319.3953	10035.6127	0	5750.6409
VVAPTISSPVCQEQLVEAGR	2	Pat_131_5.53987.53987.3	ENSG00000137076|TLN1, ENSG00000137076|-|chr9:g.35711320:CAGA>C',, ENSG00000137076|-|chr9:g.35722121:C>G',, ENSG00000137076|-|chr9:g.35724314:C>T',, ENSG00000137076|-|chr9:g.35717768:G>C',, ENSG00000137076|-|chr9:g.35718843:T>C',, ENSG00000137076|-|chr9:g.35719602:T>C',, ENSG00000137076|-|chr9:g.35719602:T>C']	ENSG00000137076	1	HGNC:11845	99172.50200000001	40939.616	0	929.97845	0	609.3969999999999
VNDVPEEFLYNPLTR	3	Pat_131_4.61830.61830.2	ENSG00000113615|SEC24A, ENSG00000113615|+|chr5:g.134050756:A>AT',, ENSG00000113615|+|chr5:g.133997162:C>T',, ENSG00000113615|+|chr5:g.133997162:C>T']	ENSG00000113615	1	HGNC:10703	107954.391	66969.919	0	2194.22284	0	1450.4977
LSGAQADLHIEDGDSIR	2	Pat_131_1.46306.46306.3	ENSG00000105755|ETHE1, ENSG00000105755|-|chr19:g.44030780:T>A',, ENSG00000105755|-|chr19:g.44030780:T>A']	ENSG00000105755	1	HGNC:23287	169967.25	107543.745	10217.609	17508.981	1045.1689999999999	8884.1266
LGDTPGVSYSDIAAR	1	Pat_131_4.46417.46417.2	ENSG00000215305|VPS16, ENSG00000215305|+|chr20:g.2843240:G>A',, ENSG00000215305|+|chr20:g.2843240:G>A']	ENSG00000215305	1	HGNC:14584	83190.06	45407.008	2136.5798	3173.9565	0	941.4871
GLPDPALSTQPAPASR	2	Pat_131_4.46126.46126.2	ENSG00000172349|IL16, ENSG00000172349|+|chr15:g.81565491:G>A',, ENSG00000172349|+|chr15:g.81575015:G>A',, ENSG00000172349|+|chr15:g.81571989:C>T',, ENSG00000172349|+|chr15:g.81592444:G>A',, ENSG00000172349|+|chr15:g.81558035:C>T',, ENSG00000172349|+|chr15:g.81600987:G>A',, ENSG00000172349|+|chr15:g.81600987:G>A']	ENSG00000172349	1	HGNC:5980	295589.8	133795.742	18384.666400000002	20104.5374	7848.6693	22527.156000000003
ATLAENPNLFDDHEEGR	2	Pat_131_1.46020.46020.3	ENSG00000167183|PRR15L	ENSG00000167183	1	HGNC:28149	132406.762	82662.843	8437.9006	11992.2702	0	13223.3663
TTPSVVAFTADGER	3	Pat_131_4.45400.45400.2	ENSG00000113013|HSPA9, ENSG00000113013|-|chr5:g.137897475:C>T']	ENSG00000113013	1	HGNC:5244	589656.836	301061.508	19516.474000000002	30183.926	6483.7324	9511.501400000001
VILGSEAAQQHPEEVR	2	Pat_131_3.39850.39850.3	ENSG00000254986|DPP3, ENSG00000254986|+|chr11:g.66272110:G>A',, ENSG00000254986|+|chr11:g.66272207:C>A',, ENSG00000254986|+|chr11:g.66252662:G>A',, ENSG00000254986|+|chr11:g.66252662:G>A']	ENSG00000254986	1	HGNC:3008	244107.71000000002	168453.092	15142.606	15997.786699999999	1480.4502	11242.3353
NLHQSGFSLSGTQVDEGVR	1	Pat_131_4.43447.43447.3	ENSG00000113657|DPYSL3, ENSG00000113657|-|chr5:g.146773623:C>T',, ENSG00000113657|-|chr5:g.146792181:A>G',, ENSG00000113657|-|chr5:g.146777356:A>C',, ENSG00000113657|-|chr5:g.146781193:T>G',, ENSG00000113657|-|chr5:g.146804460:A>T',, ENSG00000113657|-|chr5:g.146804462:A>T',, ENSG00000113657|-|chr5:g.146889370:C>T']	ENSG00000113657	1	HGNC:3015	65581.54	31044.492000000002	893.55975	3221.4023	0	838.5222
SQLPLEGLEQPACDT	1	Pat_131_2.54661.54661.2	ENSG00000198752|CDC42BPB, ENSG00000198752|-|chr14:g.103442104:G>A',, ENSG00000198752|-|chr14:g.103416830:G>C',, ENSG00000198752|-|chr14:g.103434646:G>A',, ENSG00000198752|-|chr14:g.103449928:G>C',, ENSG00000198752|-|chr14:g.103410818:A>G',, ENSG00000198752|-|chr14:g.103418917:G>C']	ENSG00000198752	1	HGNC:1738	14588.28	11129.31	1083.1855	3259.6394	0	1094.6614
NFILDQTNVSAAAQR	4	Pat_131_5.49500.49500.3	ENSG00000153187|HNRNPU, ENSG00000153187|-|chr1:g.245019795:T>C',, ENSG00000153187|-|chr1:g.245019795:T>C']	ENSG00000153187	1	HGNC:5048	311978.262	197130.541	6102.835	8604.8337	0	5378.097100000001
WVVIGDENYGEGSSR	4	Pat_131_4.48659.48659.3	ENSG00000100412|ACO2, ENSG00000100412|+|chr22:g.41914559:G>A',, ENSG00000100412|+|chr22:g.41924576:G>A',, ENSG00000100412|+|chr22:g.41924576:G>A']	ENSG00000100412	1	HGNC:118	818271.056	426716.752	7716.8374	8000.5586	0	978.9436
SEDEVGSLIEYEFR	3	Pat_131_FT_A.56846.56846.3	ENSG00000091409|ITGA6	ENSG00000091409	1	HGNC:6142	87073.144	65560.094	2883.0018499999996	4590.3087	0	3067.03917
GFSLSDVPQAEISGEHLR	1	Pat_131_4.52465.52465.3	ENSG00000063660|GPC1, ENSG00000063660|+|chr2:g.241401730:C>CT',, ENSG00000063660|+|chr2:g.241405501:G>A',, ENSG00000063660|+|chr2:g.241401889:G>A',, ENSG00000063660|+|chr2:g.241401967:G>A']	ENSG00000063660	1	HGNC:4449	59139.047	36129.523	1372.7346	3657.0288	0	757.1314
AADTDGDGQVNYEEFVR	5	Pat_131_FT_A.44375.44375.3	ENSG00000178363|CALML3	ENSG00000178363	1	HGNC:1452	123266.3851	72567.227	1192764.385	1296579.32	0	865.26587
GVPVAEFNTETTPATNR	5	Pat_131_4.45662.45662.3	ENSG00000124523|SIRT5	ENSG00000124523	1	HGNC:14933	505478.01399999997	281305.929	16310.115699999998	31576.2938	10010.8226	18416.9125
SGYIPSGHSLGTPEPAPR	2	Pat_131_4.40519.40519.3	ENSG00000079308|TNS1, ENSG00000079308|-|chr2:g.218696257:C>CG',, ENSG00000079308|-|chr2:g.218682610:C>T',, ENSG00000079308|-|chr2:g.218695102:G>A',, ENSG00000079308|-|chr2:g.218713282:G>A',, ENSG00000079308|-|chr2:g.218683151:G>A',, ENSG00000079308|-|chr2:g.218713298:C>A',, ENSG00000079308|-|chr2:g.218674697:C>T',, ENSG00000079308|-|chr2:g.218749800:C>G',, ENSG00000079308|-|chr2:g.218683433:G>A',…	ENSG00000079308	1	HGNC:11973	398805.286	166072.928	28486.056	33261.668	2710.2941	8226.7546
NLHYFNSDSFASHPNYPYSDEY	1	Pat_131_4.48277.48277.3	ENSG00000196139|AKR1C3, ENSG00000196139|+|chr10:g.5147809:C>T',, ENSG00000196139|+|chr10:g.5136651:C>G']	ENSG00000196139	1	HGNC:386	90672.164	50615.69	5181.4795	4323.8687	0	1234.0172
DFSALESQLQDTQELLQEENR	5	Pat_131_2.66039.66039.3	ENSG00000100345|MYH9, ENSG00000100345|-|chr22:g.36708257:G>A',, ENSG00000100345|-|chr22:g.36684946:G>A',, ENSG00000100345|-|chr22:g.36688106:C>T']	ENSG00000100345	1	HGNC:7579	27597.8108	14900.9783	0	0	0	0
QTQTFTTYSDNQPGVLIQVYEGER	4	Pat_131_4.54677.54677.3	ENSG00000109971|HSPA8, ENSG00000109971|-|chr11:g.122929130:C>G',, ENSG00000109971|-|chr11:g.122931481:T>A',, ENSG00000109971|-|chr11:g.122929484:C>T',, ENSG00000109971|-|chr11:g.122929484:C>T']	ENSG00000109971	1	HGNC:5241	102859.126	66095.992	902.8194	3639.76095	0	0
AAVEEGIVLGGGCALLR	2	Pat_131_4.58723.58723.3	ENSG00000144381|HSPD1, ENSG00000144381|-|chr2:g.198358179:C>G',, ENSG00000144381|-|chr2:g.198352688:G>C',, ENSG00000144381|-|chr2:g.198352688:G>C']	ENSG00000144381	1	HGNC:5261	143502.666	104634.874	641.0939	669.0162	0	0
ILNDLSSDAPGVPR	1	Pat_131_4.53983.53983.3	ENSG00000118260|CREB1	ENSG00000118260	1	HGNC:2345	40789.656	20832.262	1128.0029	1074.9471	0	2428.9768
VIQESEAGDAGLPR	2	Pat_131_1.43290.43290.2	ENSG00000172403|SYNPO2, ENSG00000172403|+|chr4:g.119951620:G>A',, ENSG00000172403|+|chr4:g.119978566:G>A',, ENSG00000172403|+|chr4:g.119978566:G>A']	ENSG00000172403	1	HGNC:17732	171233.891	123527.122	8325.884399999999	16713.102	0	4527.1337
GFSVVADTPELQR	7	Pat_131_4.49112.49112.2	ENSG00000002834|LASP1	ENSG00000002834	1	HGNC:6513	1459525.754	961715.1909999999	11051.288099999998	14900.926300000001	921.8109	14086.711500000001
IEFGVDEVIEPSDTLPR	2	Pat_131_2.61477.61477.3	ENSG00000103194|USP10, ENSG00000103194|+|chr16:g.84797821:C>T',, ENSG00000103194|+|chr16:g.84779126:C>T',, ENSG00000103194|+|chr16:g.84806252:A>G',, ENSG00000103194|+|chr16:g.84806252:A>G']	ENSG00000103194	1	HGNC:12608	21980.4545	13314.257	1026.0773	3494.4651	0	2977.317
ACNVLQSSHLEDYPFNAEY	13	Pat_131_4.53888.53888.3	ENSG00000198074|AKR1B10, ENSG00000198074|+|chr7:g.134223018:G>C']	ENSG00000198074	1	HGNC:382	545043.7999999999	366181.1728	7766.9411	13853.27385	0	6617.32873
GPAPVLEYDYYGAYGSR	1	Pat_131_4.49706.49706.3	ENSG00000123453|SARDH, ENSG00000123453|-|chr9:g.136584149:G>A',, ENSG00000123453|-|chr9:g.136595243:C>T',, ENSG00000123453|-|chr9:g.136561354:G>A',, ENSG00000123453|-|chr9:g.136582525:G>A',, ENSG00000123453|-|chr9:g.136555584:C>T',, ENSG00000123453|-|chr9:g.136599099:G>A',, ENSG00000123453|-|chr9:g.136535746:C>T',, ENSG00000123453|-|chr9:g.136584122:G>A',, ENSG00000123453|-|chr9:g.136584122:G>A']	ENSG00000123453	1	HGNC:10536	128145.9	58327.902	8241.803	6283.5986	3351.5369	5877.5073
ATLLEDQQDPSPSS	3	Pat_131_FT_A.43822.43822.2	ENSG00000143924|EML4, ENSG00000143924|+|chr2:g.42508017:G>A',, ENSG00000143924|+|chr2:g.42515437:A>G',, ENSG00000143924|+|chr2:g.42522364:G>A',, ENSG00000143924|+|chr2:g.42530272:C>T',, ENSG00000143924|+|chr2:g.42530272:C>T']	ENSG00000143924	1	HGNC:1316	227780.965	124277.603	29239.3933	48812.254	4764.3043	52479.78
FVEGLPINDFSR	7	Pat_131_5.59340.59340.2	ENSG00000014641|MDH1	ENSG00000014641	1	HGNC:6970	623093.142	435091.024	3936.2341499999998	21917.1317	786.3039	5519.2639
ILDNTSEPQPGEAR	3	Pat_131_1.40422.40422.2	ENSG00000110090|CPT1A, ENSG00000110090|-|chr11:g.68540846:C>T',, ENSG00000110090|-|chr11:g.68571564:C>T',, ENSG00000110090|-|chr11:g.68571569:C>T',, ENSG00000110090|-|chr11:g.68529132:G>T',, ENSG00000110090|-|chr11:g.68549389:C>T',, ENSG00000110090|-|chr11:g.68549389:C>T']	ENSG00000110090	1	HGNC:2328	547146.166	336441.453	35832.172399999996	49422.149	8442.335500000001	56949.15
SLEAEILQLQEELASSER	1	Pat_131_3.63167.63167.3	ENSG00000133026|MYH10, ENSG00000133026|-|chr17:g.8422056:T>C',, ENSG00000133026|-|chr17:g.8380329:C>T',, ENSG00000133026|-|chr17:g.8408118:G>A',, ENSG00000133026|-|chr17:g.8396326:T>G',, ENSG00000133026|-|chr17:g.8526443:T>A',, ENSG00000133026|-|chr17:g.8526444:C>A',, ENSG00000133026|-|chr17:g.8438753:G>A',, ENSG00000133026|-|chr17:g.8383768:C>G',, ENSG00000133026|-|chr17:g.8422103:C>G',, ENSG000…	ENSG00000133026	1	HGNC:7568	20754.39	10620.17	900.5722	0	0	972.44214
VVIACEGNPQVPVHFDG	1	Pat_131_4.54296.54296.2	ENSG00000258818|RNASE4	ENSG00000258818	1	HGNC:10047	31561.666	18006.762	0	954.6863	0	2420.9956
ALVLDCHYPEDEVGQEDEAESDIFSIR	3	Pat_131_2.59702.59702.3	ENSG00000108561|C1QBP, ENSG00000108561|-|chr17:g.5336660:C>T',, ENSG00000108561|-|chr17:g.5336660:C>T']	ENSG00000108561	1	HGNC:1243	16312.354199999998	13537.768100000001	0	1454.31444	0	0
YEEVSVSGFEEFHR	4	Pat_131_3.46236.46236.3	ENSG00000129235|TXNDC17	ENSG00000129235	1	HGNC:28218	306070.262	173908.892	12501.871899999998	14517.1661	742.0177	7076.8161
EISPDTTLLDLQNNDISELR	3	Pat_131_2.61810.61810.3	ENSG00000182492|BGN	ENSG00000182492	1	HGNC:1044	32782.303	28300.018200000002	1699.5594999999998	0	0	1510.42813
AVTELNEPLSNEDR	2	Pat_131_FT_A.42964.42964.2	ENSG00000128245|YWHAH	ENSG00000128245	1	HGNC:12853	292771.51	278717.20999999996	12215.101300000002	17386.9355	762.31396	12054.7217
ANCSDNEFTQALTAAIPPESLTR	3	Pat_131_5.61904.61904.3	ENSG00000132305|IMMT, ENSG00000132305|-|chr2:g.86378436:G>A',, ENSG00000132305|-|chr2:g.86374875:G>A',, ENSG00000132305|-|chr2:g.86400824:G>A',, ENSG00000132305|-|chr2:g.86408458:C>T',, ENSG00000132305|-|chr2:g.86408458:C>T']	ENSG00000132305	1	HGNC:6047	30878.763	17038.9504	0	0	0	0
GETGPAGPAGPVGPVGAR	8	Pat_131_3.39037.39037.2	ENSG00000108821|COL1A1	ENSG00000108821	1	HGNC:2197	941208.351	500184.669	92911.16560000001	86949.0517	10267.45	26393.535200000002
ECPGIEPVCVDLGDWEATER	6	Pat_131_FT_A.57941.57941.3	ENSG00000169738|DCXR	ENSG00000169738	1	HGNC:18985	164513.1071	112535.1583	24611.77724	33334.198599999996	0	43445.7243
GGHFAAFEEPELLAQDIR	1	Pat_131_3.54418.54418.3	ENSG00000143819|EPHX1, ENSG00000143819|+|chr1:g.226026456:G>A',, ENSG00000143819|+|chr1:g.226026456:G>A']	ENSG00000143819	1	HGNC:3401	8666.548	7267.773	602.3067	0	0	0
VVHCSDLGLTSVPTNIPFDTR	2	Pat_131_5.58924.58924.3	ENSG00000106819|ASPN	ENSG00000106819	1	HGNC:14872	28599.906	14189.800299999999	0	0	0	0
ENLLEEQGSIALR	3	Pat_131_2.50384.50384.2	ENSG00000197694|SPTAN1, ENSG00000197694|+|chr9:g.131388718:A>C',, ENSG00000197694|+|chr9:g.131388814:C>T',, ENSG00000197694|+|chr9:g.131379968:G>A',, ENSG00000197694|+|chr9:g.131388752:A>G',, ENSG00000197694|+|chr9:g.131346711:G>A',, ENSG00000197694|+|chr9:g.131344110:C>T',, ENSG00000197694|+|chr9:g.131341955:G>C',, ENSG00000197694|+|chr9:g.131341955:G>C']	ENSG00000197694	1	HGNC:11273	303550.32	207785.96	12220.2769	16521.9388	3279.43214	15101.990699999998
LEEGPPVTTVLTR	2	Pat_131_4.52277.52277.2	ENSG00000131828|PDHA1, ENSG00000131828|+|chrX:g.19364713:A>G',, ENSG00000131828|+|chrX:g.19371275:G>A',, ENSG00000131828|+|chrX:g.19377730:C>T',, ENSG00000131828|+|chrX:g.19377730:C>T']	ENSG00000131828	1	HGNC:8806	213375.69	159561.11000000002	2181.96726	3475.2020599999996	0	1782.09585
GHPDLQGQPAEEIFESVGDR	13	Pat_131_FT_A.53535.53535.3	ENSG00000074695|LMAN1, ENSG00000074695|-|chr18:g.56998333:AT>A']	ENSG00000074695	1	HGNC:6631	287860.94769999996	238889.17059999998	9696.1321	14769.27858	0	10505.8813
ERPDLEAPAPGSPFR	1	Pat_131_3.44223.44223.3	ENSG00000197892|KIF13B, ENSG00000197892|-|chr8:g.28991567:T>C',, ENSG00000197892|-|chr8:g.29037680:G>A',, ENSG00000197892|-|chr8:g.28928110:C>T',, ENSG00000197892|-|chr8:g.29037681:G>T',, ENSG00000197892|-|chr8:g.28929784:G>A',, ENSG00000197892|-|chr8:g.28929394:G>A',, ENSG00000197892|-|chr8:g.28974353:G>A']	ENSG00000197892	1	HGNC:14405	70315.05	43081.203	2355.7053	2887.202	0	1050.6451
VELPGTAVPSVPEDAAPASR	2	Pat_131_3.50392.50392.2	ENSG00000064651|SLC12A2, ENSG00000064651|+|chr5:g.127419931:T>TGCGGCGGCG',, ENSG00000064651|+|chr5:g.127493746:C>T',, ENSG00000064651|+|chr5:g.127488460:C>A',, ENSG00000064651|+|chr5:g.127507423:C>T',, ENSG00000064651|+|chr5:g.127507423:C>T']	ENSG00000064651	1	HGNC:10911	56514.718	36580.037	0	0	0	0
ALIGATNPADAPPGTIR	1	Pat_131_5.49222.49222.2	ENSG00000103024|NME3	ENSG00000103024	1	HGNC:7851	13703.473999999998	11389.788	0	0	0	0
CECFPGLAVGLDGR	8	Pat_131_5.54381.54381.2	ENSG00000166147|FBN1, ENSG00000166147|-|chr15:g.48707952:C>T',, ENSG00000166147|-|chr15:g.48714179:C>T',, ENSG00000166147|-|chr15:g.48787415:C>T',, ENSG00000166147|-|chr15:g.48782229:G>T',, ENSG00000166147|-|chr15:g.48720553:G>T',, ENSG00000166147|-|chr15:g.48829925:T>G',, ENSG00000166147|-|chr15:g.48733923:C>A',, ENSG00000166147|-|chr15:g.48779563:G>A',, ENSG00000166147|-|chr15:g.48782264:C>A',,…	ENSG00000166147	1	HGNC:3603	963877.493	524662.158	5877.3087	12456.3972	1160.955	7018.446559999999
ASNTAEVFFDGVR	2	Pat_131_4.50214.50214.2	ENSG00000072778|ACADVL	ENSG00000072778	1	HGNC:92	410631.864	290985.702	6366.0936	8696.485999999999	1119.7985	2871.6519
GETGPSGPVGPAGAVGPR	16	Pat_131_3.38034.38034.3	ENSG00000164692|COL1A2, ENSG00000164692|+|chr7:g.94057073:A>C',, ENSG00000164692|+|chr7:g.94054492:G>A',, ENSG00000164692|+|chr7:g.94058607:G>C',, ENSG00000164692|+|chr7:g.94039814:G>T',, ENSG00000164692|+|chr7:g.94039047:G>A',, ENSG00000164692|+|chr7:g.94030880:A>C',, ENSG00000164692|+|chr7:g.94049709:C>T',, ENSG00000164692|+|chr7:g.94035569:A>C']	ENSG00000164692	1	HGNC:2198	1647218.7920000001	911763.1370000001	170878.72999999998	125232.85770000001	38153.98543	62958.2879
ASGPGLNASGIPASLPVEFTIDAR	3	Pat_131_5.65438.65438.3	ENSG00000128591|FLNC, ENSG00000128591|+|chr7:g.128487762:C>T',, ENSG00000128591|+|chr7:g.128483582:T>C',, ENSG00000128591|+|chr7:g.128494159:C>T',, ENSG00000128591|+|chr7:g.128485123:G>A',, ENSG00000128591|+|chr7:g.128480715:G>A',, ENSG00000128591|+|chr7:g.128486412:G>A',, ENSG00000128591|+|chr7:g.128496611:G>A',, ENSG00000128591|+|chr7:g.128488745:G>A',, ENSG00000128591|+|chr7:g.128493010:C>T',,…	ENSG00000128591	1	HGNC:3756	14831.458999999999	9242.546999999999	0	0	0	0
GPDALTLLEYTETR	5	Pat_131_4.59797.59797.2	ENSG00000108465|CDK5RAP3, ENSG00000108465|+|chr17:g.46052947:G>T',, ENSG00000108465|+|chr17:g.46059071:T>C',, ENSG00000108465|+|chr17:g.46055275:G>C',, ENSG00000108465|+|chr17:g.46052654:C>T',, ENSG00000108465|+|chr17:g.46052654:C>T']	ENSG00000108465	1	HGNC:18673	262544.8	224661.24099999998	1802.1394	4214.3097	0	2297.2277
NVTELNEPLSNEER	4	Pat_131_1.43044.43044.2	ENSG00000170027|YWHAG, ENSG00000170027|-|chr7:g.75958907:TCGC>T']	ENSG00000170027	1	HGNC:12852	409613.36500000005	368330.574	8551.5314	17004.7348	0	10980.999
GFVDDIIQPSSTR	4	Pat_131_4.51417.51417.2	ENSG00000114054|PCCB, ENSG00000114054|+|chr3:g.136045213:G>A',, ENSG00000114054|+|chr3:g.136002686:T>G',, ENSG00000114054|+|chr3:g.136002686:T>G']	ENSG00000114054	1	HGNC:8654	426314.73899999994	292638.888	135049.01	329459.5855	0	3537.8233999999998
SVTDYAQQNPAAQIPAR	1	Pat_131_4.43110.43110.3	ENSG00000196586|MYO6, ENSG00000196586|+|chr6:g.76568652:G>A',, ENSG00000196586|+|chr6:g.76617353:G>A',, ENSG00000196586|+|chr6:g.76624716:G>A',, ENSG00000196586|+|chr6:g.76591445:C>T',, ENSG00000196586|+|chr6:g.76602345:G>T',, ENSG00000196586|+|chr6:g.76602345:G>T']	ENSG00000196586	1	HGNC:7605	191941.7	80603.914	5556.8057	8303.475	0	4456.1143
STNGDTFLGGEDFDQALLR	6	Pat_131_3.54593.54593.3	ENSG00000113013|HSPA9, ENSG00000113013|-|chr5:g.137897475:C>T']	ENSG00000113013	1	HGNC:5244	102036.011	70742.95	555.63574	2156.71	0	1091.1722
TVQIEASTVEIEER	5	Pat_131_FT_A.46760.46760.3	ENSG00000168385|SEPT2, ENSG00000168385|+|chr2:g.242285623:T>G',, ENSG00000168385|+|chr2:g.242285623:T>G']	ENSG00000168385	1	HGNC:7729	337183.703	212981.5887	57643.6161	71521.8364	619.01636	46642.835159999995
LVLEVAQHLGESTVR	18	Pat_131_4.62729.62729.3	ENSG00000110955|ATP5F1B, ENSG00000110955|-|chr12:g.57037657:C>A',, ENSG00000110955|-|chr12:g.57037657:C>A']	ENSG00000110955	1	HGNC:830	867315.7947999999	623111.4955	79676.9944	35232.974630000004	2032.79366	116204.87654999999
QAVDTAVDGVFIR	2	Pat_131_4.51496.51496.2	ENSG00000055957|ITIH1, ENSG00000055957|+|chr3:g.52816016:T>A',, ENSG00000055957|+|chr3:g.52823750:G>T',, ENSG00000055957|+|chr3:g.52820981:A>T',, ENSG00000055957|+|chr3:g.52821011:A>G',, ENSG00000055957|+|chr3:g.52825800:G>T',, ENSG00000055957|+|chr3:g.52816234:T>A',, ENSG00000055957|+|chr3:g.52813653:G>A',, ENSG00000055957|+|chr3:g.52825835:G>A',, ENSG00000055957|+|chr3:g.52819174:G>C',, ENSG000…	ENSG00000055957	1	HGNC:6166	236398.56999999998	103054.642	10263.822	12734.731	934.2749	9566.0574
QIQEEITGNTEALSGR	3	Pat_131_1.46645.46645.3	ENSG00000197702|PARVA, ENSG00000197702|+|chr11:g.12534975:C>T']	ENSG00000197702	1	HGNC:14652	144850.48799999998	99620.216	15970.761199999999	26134.559	732.2365	6750.2564
SVHCQAGDTVGEGDLLVELE	1	Pat_131_FT_A.54679.54679.3	ENSG00000175198|PCCA, ENSG00000175198|+|chr13:g.100992438:A>G',, ENSG00000175198|+|chr13:g.100992438:A>G']	ENSG00000175198	1	HGNC:8653	11337.34	6962.4014	1016.5798	964.8423	0	0
HGGTIPIVPTAEFQDR	1	Pat_131_4.48629.48629.3	ENSG00000148672|GLUD1	ENSG00000148672	1	HGNC:4335	143400.89	59738.676	4815.840999999999	8022.0415	0	2341.4036
GAPEPAQTQPQPQPQPAAPEGPEQPR	1	Pat_131_1.39796.39796.3	ENSG00000126005|MMP24OS	ENSG00000126005	1	HGNC:44421	27501.342	34827.26	1577.6985	4755.1533	0	920.2453
NLGSINTELQDVQR	2	Pat_131_4.48634.48634.2	ENSG00000265808|SEC22B	ENSG00000265808	1	HGNC:10700	269685.914	153131.82	6760.0112	6548.8122	1611.3949	2480.373
IGGNEGIDVPIPR	2	Pat_131_4.53158.53158.2	ENSG00000162613|FUBP1, ENSG00000162613|-|chr1:g.78422302:C>CTGG',, ENSG00000162613|-|chr1:g.78432751:C>T',, ENSG00000162613|-|chr1:g.78429957:G>A',, ENSG00000162613|-|chr1:g.78429957:G>A']	ENSG00000162613	1	HGNC:4004	259844.59000000003	137509.28	2891.9440000000004	1536.6268999999998	0	3758.6256
VADPAYLPTQQDVLR	2	Pat_131_4.51477.51477.3	ENSG00000156052|GNAQ, ENSG00000156052|-|chr9:g.80646051:C>G',, ENSG00000156052|-|chr9:g.80409484:C>A',, ENSG00000156052|-|chr9:g.80409486:T>C']	ENSG00000156052	1	HGNC:4390	363974.12	193070.75	0	4263.9375	0	688.43085
VTPPAVTGSPEFER	2	Pat_131_4.46325.46325.2	ENSG00000085871|MGST2	ENSG00000085871	1	HGNC:7063	493254.61	219760.28999999998	12175.0648	12244.6458	1778.3595	13165.6726
GFGYGQGAGALVHAQ	1	Pat_131_5.45871.45871.2	ENSG00000175183|CSRP2, ENSG00000175183|-|chr12:g.77253381:T>C',, ENSG00000175183|-|chr12:g.77256681:T>G']	ENSG00000175183	1	HGNC:2470	47160.777	32381.334	2093.2854	873.38324	0	701.6985
AYSDPSTGEPATYGELQQR	2	Pat_131_2.39043.39043.3	ENSG00000178209|PLEC, ENSG00000178209|-|chr8:g.145008183:C>T',, ENSG00000178209|-|chr8:g.144995759:G>A',, ENSG00000178209|-|chr8:g.145016667:C>T',, ENSG00000178209|-|chr8:g.144994888:G>A',, ENSG00000178209|-|chr8:g.144996236:C>G',, ENSG00000178209|-|chr8:g.145010020:G>A',, ENSG00000178209|-|chr8:g.144996968:C>T',, ENSG00000178209|-|chr8:g.144990901:C>T',, ENSG00000178209|-|chr8:g.145001648:C>T',,…	ENSG00000178209	1	HGNC:9069	587605.83	315298.06	161626.97999999998	103841.144	3123.5921	68994.695
GGVSYRPAEVAETGA	9	Pat_131_2.36897.36897.3	ENSG00000107159|CA9, ENSG00000107159|+|chr9:g.35676366:G>A']	ENSG00000107159	1	HGNC:1383	2375050.4820000003	1793654.792	36545.859300000004	38741.8899	5925.34764	95376.00630000001
VWLDPNETNEIANANSR	2	Pat_131_4.50896.50896.3	ENSG00000108298|RPL19, ENSG00000108298|+|chr17:g.37359248:G>A',, ENSG00000108298|+|chr17:g.37360422:C>T',, ENSG00000108298|+|chr17:g.37360422:C>T']	ENSG00000108298	1	HGNC:10312	320962.67000000004	153316.66999999998	8754.3416	6811.4467	0	3870.8691
AINQQTGAFVEISR	3	Pat_131_5.46993.46993.2	ENSG00000088247|KHSRP	ENSG00000088247	1	HGNC:6316	1104885.796	365409.638	15291.702099999999	27222.971999999998	1766.2416	24148.408000000003
AQEAPGQAEPPAAAEVQGAGNENEPR	3	Pat_131_1.39220.39220.3	ENSG00000109062|SLC9A3R1	ENSG00000109062	1	HGNC:11075	102516.166	73663.617	8261.102770000001	14781.9473	0	5079.89974
AALEAIDELDLFGAHGGR	1	Pat_131_4.65993.65993.3	ENSG00000044446|PHKA2, ENSG00000044446|-|chrX:g.18923885:C>G',, ENSG00000044446|-|chrX:g.18912389:C>T',, ENSG00000044446|-|chrX:g.18961871:T>C',, ENSG00000044446|-|chrX:g.18958163:G>A',, ENSG00000044446|-|chrX:g.18942511:G>A',, ENSG00000044446|-|chrX:g.18959714:G>A']	ENSG00000044446	1	HGNC:8926	11115.726999999999	5890.871	0	868.60876	0	0
EAEYFELPELVR	6	Pat_131_2.60089.60089.2	ENSG00000178695|KCTD12	ENSG00000178695	1	HGNC:14678	481565.809	280735.3095	3677.80544	2397.1400700000004	0	2464.6909
FEVNNTILHPEIVECR	1	Pat_131_4.54553.54553.3	ENSG00000124299|PEPD	ENSG00000124299	1	HGNC:8840	61768.402	28947.517999999996	2202.0183	2276.2087	0	897.3323
QADEEFQILANSWR	2	Pat_131_4.57669.57669.3	ENSG00000102158|MAGT1	ENSG00000102158	1	HGNC:28880	137496.492	93317.058	961.82275	1205.4968	0	704.23505
GAEAANVTGPDGVPVEGSR	3	Pat_131_FT_A.39488.39488.2	ENSG00000060138|YBX3, ENSG00000060138|-|chr12:g.10854582:C>T',, ENSG00000060138|-|chr12:g.10871698:C>T',, ENSG00000060138|-|chr12:g.10871692:C>T',, ENSG00000060138|-|chr12:g.10868333:T>A',, ENSG00000060138|-|chr12:g.10868333:T>A']	ENSG00000060138	1	HGNC:2428	181330.52500000002	127007.20199999999	41626.695	51120.652	909.2588	26558.340999999997
TALPTSGSSAGELELLAGEVPAR	1	Pat_131_4.59598.59598.3	ENSG00000063245|EPN1, ENSG00000063245|+|chr19:g.56189961:G>T',, ENSG00000063245|+|chr19:g.56201251:G>C',, ENSG00000063245|+|chr19:g.56206304:C>A',, ENSG00000063245|+|chr19:g.56196942:G>A',, ENSG00000063245|+|chr19:g.56196942:G>A']	ENSG00000063245	1	HGNC:21604	68507.27	22574.03	931.4556	3048.9214	0	592.9746
LAAGDQLLSVDGR	1	Pat_131_4.49833.49833.2	ENSG00000130396|AFDN, ENSG00000130396|+|chr6:g.168349108:GA>G',, ENSG00000130396|+|chr6:g.168271178:G>C',, ENSG00000130396|+|chr6:g.168315366:G>A',, ENSG00000130396|+|chr6:g.168291674:C>T',, ENSG00000130396|+|chr6:g.168352079:C>T',, ENSG00000130396|+|chr6:g.168351867:G>A',, ENSG00000130396|+|chr6:g.168352586:C>G',, ENSG00000130396|+|chr6:g.168352586:C>G']	ENSG00000130396	1	HGNC:7137	194786.6	96738.08	8754.139000000001	9599.176	1123.3406	5831.7285
EAVLIDPVLETAPR	5	Pat_131_2.58161.58161.3	ENSG00000105755|ETHE1, ENSG00000105755|-|chr19:g.44030780:T>A',, ENSG00000105755|-|chr19:g.44030780:T>A']	ENSG00000105755	1	HGNC:23287	132940.089	94451.8107	2095.2476	2905.0612200000005	0	5601.4298
SGDLFNCGSLTIR	1	Pat_131_5.51933.51933.2	ENSG00000083123|BCKDHB, ENSG00000083123|+|chr6:g.81053517:A>T',, ENSG00000083123|+|chr6:g.81053517:A>T']	ENSG00000083123	1	HGNC:987	114102.32	96708.24	0	1899.9202	0	0
APEDAGPQPGSYEIR	5	Pat_131_1.39664.39664.2	ENSG00000051620|HEBP2, ENSG00000051620|+|chr6:g.138727239:G>C']	ENSG00000051620	1	HGNC:15716	903725.9900000001	750162.3400000001	28750.2702	50352.904	4657.8715999999995	30331.566600000002
IVSVGDDQEIHIYDCPI	4	Pat_131_2.58502.58502.3	ENSG00000140395|WDR61	ENSG00000140395	1	HGNC:30300	99490.182	81384.92300000001	13789.902999999998	20662.53645	0	20629.088539999997
GLGTDEDSLIEIICSR	23	Pat_131_3.59578.59578.3	ENSG00000182718|ANXA2, ENSG00000182718|-|chr15:g.60653205:C>A',, ENSG00000182718|-|chr15:g.60653205:C>A']	ENSG00000182718	1	HGNC:537	702055.1692300001	633764.5226800002	23691.71254	24352.369	830.3179	14758.29586
YNLAIEEHCTFGDPIV	4	Pat_131_3.53526.53526.3	ENSG00000101160|CTSZ	ENSG00000101160	1	HGNC:2547	99626.95300000001	59334.475999999995	6415.1266000000005	9867.2303	2525.6467700000003	29158.516500000005
ELYIPSGESEVAGGASHSSGQR	1	Pat_131_2.43047.43047.3	ENSG00000182253|SYNM, ENSG00000182253|+|chr15:g.99672544:C>G',, ENSG00000182253|+|chr15:g.99645781:G>A',, ENSG00000182253|+|chr15:g.99670265:C>T',, ENSG00000182253|+|chr15:g.99671720:A>C',, ENSG00000182253|+|chr15:g.99670103:C>A',, ENSG00000182253|+|chr15:g.99672320:C>T',, ENSG00000182253|+|chr15:g.99671572:G>A',, ENSG00000182253|+|chr15:g.99671572:G>A']	ENSG00000182253	1	HGNC:24466	42470.18	24138.707000000002	16067.296999999999	16417.83	0	1511.7231
SQFTITPGSEQIR	5	Pat_131_4.44102.44102.2	ENSG00000100412|ACO2, ENSG00000100412|+|chr22:g.41914559:G>A',, ENSG00000100412|+|chr22:g.41924576:G>A',, ENSG00000100412|+|chr22:g.41924576:G>A']	ENSG00000100412	1	HGNC:118	999269.54	596671.918	17136.3917	21451.0911	0	6429.7857
SPDEVTLTSIVPTR	2	Pat_131_4.53068.53068.2	ENSG00000165912|PACSIN3	ENSG00000165912	1	HGNC:8572	143003.51	70392.30500000001	2953.0642	3631.1972	700.4859	4133.7582
GEIAGPPDTPYEGGR	2	Pat_131_FT_A.39507.39507.2	ENSG00000078140|UBE2K	ENSG00000078140	1	HGNC:4914	175824.027	167676.72	10145.6599	12840.040099999998	677.1892	7186.0286
SDIDEIVLVGGSTR	2	Pat_131_2.52628.52628.2	ENSG00000044574|HSPA5	ENSG00000044574	1	HGNC:5238	129314.06	100439.94	6853.9884999999995	5367.3913999999995	1525.0773	6260.9843
GIEEEEILPGFILCDPNNLCHSGR	1	Pat_131_4.64069.64069.3	ENSG00000103342|GSPT1, ENSG00000103342|-|chr16:g.12009304:C>A',, ENSG00000103342|-|chr16:g.12009304:C>A']	ENSG00000103342	1	HGNC:4621	6427.5815	5181.213	0	0	0	0
SLYASSPGGVYATR	4	Pat_131_5.39030.39030.2	ENSG00000026025|VIM, ENSG00000026025|+|chr10:g.17271887:G>A',, ENSG00000026025|+|chr10:g.17271555:G>A',, ENSG00000026025|+|chr10:g.17277329:G>T',, ENSG00000026025|+|chr10:g.17277329:G>T']	ENSG00000026025	1	HGNC:12692	557085.208	242240.803	55551.269	54102.0715	7310.5657	25860.5364
SLQALGEVIEAELR	2	Pat_131_4.67511.67511.3	ENSG00000179115|FARSA, ENSG00000179115|-|chr19:g.13033605:A>G',, ENSG00000179115|-|chr19:g.13041200:T>C',, ENSG00000179115|-|chr19:g.13044586:G>C']	ENSG00000179115	1	HGNC:3592	188257.604	118898.65800000001	699.54034	2613.1381	0	2828.5647
VPADTEVVCAPPTAYIDFAR	7	Pat_131_4.59572.59572.3	ENSG00000111669|TPI1, ENSG00000111669|+|chr12:g.6978340:C>G',, ENSG00000111669|+|chr12:g.6978340:C>G']	ENSG00000111669	1	HGNC:12009	284881.831	203932.649	997.01662	2055.80973	0	1916.65832
CIIEAEPLEIIYDAR	1	Pat_131_3.61673.61673.3	ENSG00000197969|VPS13A, ENSG00000197969|+|chr9:g.79952409:C>G',, ENSG00000197969|+|chr9:g.79910471:A>T',, ENSG00000197969|+|chr9:g.79933247:C>T',, ENSG00000197969|+|chr9:g.79966243:G>A',, ENSG00000197969|+|chr9:g.80020895:G>A',, ENSG00000197969|+|chr9:g.79867154:A>C',, ENSG00000197969|+|chr9:g.79843101:C>G',, ENSG00000197969|+|chr9:g.79908353:G>A',, ENSG00000197969|+|chr9:g.79908353:G>A']	ENSG00000197969	1	HGNC:1908	7110.103	3926.7773	0	0	0	0
QPYAVSELAGHQTSAESWGTGR	1	Pat_131_4.44904.44904.3	ENSG00000174444|RPL4	ENSG00000174444	1	HGNC:10353	129724.48	98645.99	1275.194	3569.5066	0	732.5726
ILELNQEDFSVVVEPGVTR	2	Pat_131_4.64649.64649.3	ENSG00000166816|LDHD, ENSG00000166816|-|chr16:g.75148010:G>A',, ENSG00000166816|-|chr16:g.75148743:C>T',, ENSG00000166816|-|chr16:g.75148743:C>T']	ENSG00000166816	1	HGNC:19708	45181.927	26642.481	1110.28632	0	0	0
IAPGAVVCVESEIR	1	Pat_131_4.54155.54155.3	ENSG00000104671|DCTN6	ENSG00000104671	1	HGNC:16964	69702.96	31052.39	3344.2940000000003	5362.557	0	3580.0042
EVNENFAIDLIAEQPVSEVETR	2	Pat_131_2.63893.63893.3	ENSG00000145494|NDUFS6	ENSG00000145494	1	HGNC:7713	9614.7071	5977.758	0	0	0	0
FFDEESYSLLR	6	Pat_131_5.57629.57629.2	ENSG00000180879|SSR4	ENSG00000180879	1	HGNC:11326	794825.736	488071.51600000006	4841.3946	6927.4980000000005	431.84615999999994	14409.52023
GSPQAGVDLSFATR	3	Pat_131_5.47011.47011.2	ENSG00000172164|SNTB1, ENSG00000172164|-|chr8:g.121824014:C>G',, ENSG00000172164|-|chr8:g.121561101:G>A',, ENSG00000172164|-|chr8:g.121561101:G>A']	ENSG00000172164	1	HGNC:11168	515440.04000000004	207670.33000000002	18270.2536	25697.0749	4946.3164	15994.314100000001
LLLEEALQDSPQTR	2	Pat_131_4.58830.58830.3	ENSG00000136044|APPL2, ENSG00000136044|-|chr12:g.105597552:A>T',, ENSG00000136044|-|chr12:g.105591659:C>A',, ENSG00000136044|-|chr12:g.105589243:A>C',, ENSG00000136044|-|chr12:g.105589243:A>C']	ENSG00000136044	1	HGNC:18242	73843.54199999999	46105.846000000005	2478.1519	2998.09	592.6981	1791.3446
IEDVTPIPSDSTR	9	Pat_131_FT_A.46455.46455.2	ENSG00000164587|RPS14	ENSG00000164587	1	HGNC:10387	1105610.62	653977.895	40876.2889	46756.9407	16893.8915	39385.5017
LLELQEVDSLLR	2	Pat_131_4.66944.66944.2	ENSG00000132470|ITGB4, ENSG00000132470|+|chr17:g.73725378:C>T',, ENSG00000132470|+|chr17:g.73723280:C>T',, ENSG00000132470|+|chr17:g.73738803:G>A',, ENSG00000132470|+|chr17:g.73732433:A>G',, ENSG00000132470|+|chr17:g.73732433:A>G']	ENSG00000132470	1	HGNC:6158	204571.13	142896.66999999998	1917.42573	4183.6326	0	2440.1147
SAQFEHTLLVTDTGCEILTR	1	Pat_131_4.54742.54742.3	ENSG00000164024|METAP1, ENSG00000164024|+|chr4:g.99956581:C>T',, ENSG00000164024|+|chr4:g.99950037:G>T']	ENSG00000164024	1	HGNC:15789	64635.06	34262.164	932.2393	1285.555	0	0
ESPESEGPIYEGLIL	4	Pat_131_FT_A.62760.62760.2	ENSG00000069329|VPS35, ENSG00000069329|-|chr16:g.46712988:C>T']	ENSG00000069329	1	HGNC:13487	6149.411899999999	2001.68665	0	0	0	0
LLEITEGSEFLR	1	Pat_131_4.61750.61750.2	ENSG00000165898|ISCA2, ENSG00000165898|+|chr14:g.74961603:A>C']	ENSG00000165898	1	HGNC:19857	57753.695	39058.24	0	1145.6045	0	0
ILASTQFEPTAAR	2	Pat_131_5.49885.49885.2	ENSG00000164307|ERAP1, ENSG00000164307|-|chr5:g.96129535:T>C',, ENSG00000164307|-|chr5:g.96098915:C>T',, ENSG00000164307|-|chr5:g.96112209:C>T',, ENSG00000164307|-|chr5:g.96112209:C>T']	ENSG00000164307	1	HGNC:18173	203243.5	120462.603	6274.467000000001	4287.741	2754.2880999999998	6569.5362000000005
TLQEQLENGPNTQLAR	1	Pat_131_3.45029.45029.3	ENSG00000125844|RRBP1, ENSG00000125844|-|chr20:g.17639529:C>T',, ENSG00000125844|-|chr20:g.17640795:G>A',, ENSG00000125844|-|chr20:g.17640795:G>A']	ENSG00000125844	1	HGNC:10448	101473.016	43731.445	1103.3139999999999	0	2294.4634	2734.4155
APPPSLTDCIGTVDSR	2	Pat_131_4.47573.47573.3	ENSG00000086065|CHMP5	ENSG00000086065	1	HGNC:26942	180481.632	101909.35200000001	6861.0267	9378.7981	1391.7773	5841.3386
AADPGPGAELDPAAPPPAR	1	Pat_131_1.44415.44415.3	ENSG00000125503|PPP1R12C, ENSG00000125503|-|chr19:g.55623919:C>T',, ENSG00000125503|-|chr19:g.55603877:C>T',, ENSG00000125503|-|chr19:g.55603877:C>T']	ENSG00000125503	1	HGNC:14947	77348.62	51291.39	5526.1284	8440.528	1296.481	4508.505
AAFTAFEEAQLPR	2	Pat_131_5.55934.55934.2	ENSG00000007080|CCDC124	ENSG00000007080	1	HGNC:25171	70984.161	39993.176999999996	2589.45505	2857.6798999999996	0	11205.883999999998
IEYDDFVECLLR	4	Pat_131_4.65989.65989.2	ENSG00000168653|NDUFS5	ENSG00000168653	1	HGNC:7712	336169.79999999993	176864.688	0	1956.4621000000002	0	491.22017999999997
GEAGVPAEFSIWTR	2	Pat_131_5.55773.55773.2	ENSG00000136068|FLNB, ENSG00000136068|+|chr3:g.58134543:G>A',, ENSG00000136068|+|chr3:g.58062899:C>G',, ENSG00000136068|+|chr3:g.58121746:A>G',, ENSG00000136068|+|chr3:g.58089697:G>T',, ENSG00000136068|+|chr3:g.58095423:G>T',, ENSG00000136068|+|chr3:g.58095424:A>T',, ENSG00000136068|+|chr3:g.58127630:G>T',, ENSG00000136068|+|chr3:g.58128446:A>G',, ENSG00000136068|+|chr3:g.58108954:C>A',, ENSG0000…	ENSG00000136068	1	HGNC:3755	115850.821	87923.908	2184.3467	764.9342	625.2364	1279.8998
QSSATSSFGGLGGGSVR	2	Pat_131_5.38438.38438.3	ENSG00000171345|KRT19, ENSG00000171345|-|chr17:g.39681180:T>G',, ENSG00000171345|-|chr17:g.39681180:T>G']	ENSG00000171345	1	HGNC:6436	139291.30000000002	73143.551	1946.7568	6400.686200000001	1234.04126	6495.4698
LGVEFDETTADDR	4	Pat_131_FT_A.46060.46060.2	ENSG00000121769|FABP3	ENSG00000121769	1	HGNC:3557	491269.073	310387.902	10595.877650000002	17416.0912	0	14023.6442
HIIVACEGSPYVPVHFDASVEDST	1	Pat_131_4.54713.54713.3	ENSG00000129538|RNASE1	ENSG00000129538	1	HGNC:10044	24040.662	13486.503	760.00354	820.25745	0	0
GVGQADWTPDLGLR	2	Pat_131_5.53234.53234.2	ENSG00000149115|TNKS1BP1, ENSG00000149115|-|chr11:g.57088022:G>T',, ENSG00000149115|-|chr11:g.57080530:C>A',, ENSG00000149115|-|chr11:g.57076158:C>T',, ENSG00000149115|-|chr11:g.57080076:C>T',, ENSG00000149115|-|chr11:g.57075947:T>A',, ENSG00000149115|-|chr11:g.57075947:T>A']	ENSG00000149115	1	HGNC:19081	42369.734000000004	29053.715	0	819.5935	0	0
EVIELPLTNPELFQR	1	Pat_131_4.65891.65891.3	ENSG00000100519|PSMC6, ENSG00000100519|+|chr14:g.53187600:T>C',, ENSG00000100519|+|chr14:g.53187600:T>C']	ENSG00000100519	1	HGNC:9553	20066.209	12530.733999999999	728.84607	1752.8099	0	819.0541
ASSQSAPSPDVGSGVQT	2	Pat_131_2.36188.36188.2	ENSG00000127838|PNKD	ENSG00000127838	1	HGNC:9153	64649.609	41089.203	10319.4183	13340.8569	795.4871	4653.3302
LQQELDDLLVDLDHQR	2	Pat_131_4.67486.67486.3	ENSG00000100345|MYH9, ENSG00000100345|-|chr22:g.36708257:G>A',, ENSG00000100345|-|chr22:g.36684946:G>A']	ENSG00000100345	1	HGNC:7579	34911.899000000005	20172.158	0	931.34784	0	1731.9726
TGGLEIDSDFGGFR	5	Pat_131_4.53046.53046.2	ENSG00000156709|AIFM1	ENSG00000156709	1	HGNC:8768	636071.135	325732.70900000003	7441.9414	8109.2402	2297.8154	5666.7171
ASASGSGAQVGGPISSGSSASSVTVTR	2	Pat_131_4.39225.39225.3	ENSG00000160789|LMNA, ENSG00000160789|+|chr1:g.156084902:G>A',, ENSG00000160789|+|chr1:g.156108510:C>T',, ENSG00000160789|+|chr1:g.156104629:C>T',, ENSG00000160789|+|chr1:g.156106151:G>A',, ENSG00000160789|+|chr1:g.156106776:G>A',, ENSG00000160789|+|chr1:g.156106776:G>A']	ENSG00000160789	1	HGNC:6636	34025.465	15950.985	2037.7379	3143.4423	0	0
DDGVFVQEVTQNSPAAR	3	Pat_131_1.49335.49335.3	ENSG00000124942|AHNAK, ENSG00000124942|-|chr11:g.62295776:T>G',, ENSG00000124942|-|chr11:g.62290365:T>C',, ENSG00000124942|-|chr11:g.62295549:C>T',, ENSG00000124942|-|chr11:g.62296271:G>A',, ENSG00000124942|-|chr11:g.62287549:C>T',, ENSG00000124942|-|chr11:g.62300583:C>T',, ENSG00000124942|-|chr11:g.62294188:T>G',, ENSG00000124942|-|chr11:g.62299055:T>C',, ENSG00000124942|-|chr11:g.62285441:A>G',…	ENSG00000124942	1	HGNC:347	164023.094	85323.087	19327.942	17709.1236	0	9616.4032
SLYDEVAAQGEVVR	3	Pat_131_2.47246.47246.2	ENSG00000136628|EPRS, ENSG00000136628|-|chr1:g.220160626:T>A',, ENSG00000136628|-|chr1:g.220206982:A>C',, ENSG00000136628|-|chr1:g.220206982:A>C']	ENSG00000136628	1	HGNC:3418	456806.04000000004	310479.94	23737.139	22570.6705	1686.121	17803.2523
LPAVEPTDQAQYLCR	2	Pat_131_4.49818.49818.3	ENSG00000142798|HSPG2, ENSG00000142798|-|chr1:g.22198768:C>T',, ENSG00000142798|-|chr1:g.22159871:A>G',, ENSG00000142798|-|chr1:g.22173967:G>A',, ENSG00000142798|-|chr1:g.22178616:A>G',, ENSG00000142798|-|chr1:g.22191402:G>C',, ENSG00000142798|-|chr1:g.22201203:G>C',, ENSG00000142798|-|chr1:g.22175254:G>C',, ENSG00000142798|-|chr1:g.22178110:C>T',, ENSG00000142798|-|chr1:g.22149941:G>C',, ENSG000…	ENSG00000142798	1	HGNC:5273	186350.598	107833.636	4329.2308	5147.9614	824.35547	2942.7150600000004
VEYTLGEESEAPGQR	2	Pat_131_FT_A.40712.40712.3	ENSG00000114867|EIF4G1, ENSG00000114867|+|chr3:g.184038716:C>T',, ENSG00000114867|+|chr3:g.184045074:G>A',, ENSG00000114867|+|chr3:g.184040362:C>T',, ENSG00000114867|+|chr3:g.184040362:C>T']	ENSG00000114867	1	HGNC:3296	163654.66	97586.094	12572.705600000001	24177.858	1017.50037	13234.1226
ALGHGVDLGHIYGDNLER	1	Pat_131_4.47639.47639.4	ENSG00000095303|PTGS1, ENSG00000095303|+|chr9:g.125141152:C>A',, ENSG00000095303|+|chr9:g.125141152:C>A']	ENSG00000095303	1	HGNC:9604	118198.38	61714.77	1594.3076	4860.7970000000005	2618.6104	7081.715999999999
QADYVPSDQDLLR	3	Pat_131_FT_A.45688.45688.2	ENSG00000087460|GNAS, ENSG00000087460|+|chr20:g.57428599:C>A',, ENSG00000087460|+|chr20:g.57429521:G>A',, ENSG00000087460|+|chr20:g.57429890:C>T',, ENSG00000087460|+|chr20:g.57429311:G>A',, ENSG00000087460|+|chr20:g.57484420:C>T',, ENSG00000087460|+|chr20:g.57484598:C>T',, ENSG00000087460|+|chr20:g.57430145:C>T',, ENSG00000087460|+|chr20:g.57428891:G>A',, ENSG00000087460|+|chr20:g.57430254:G>A',,…	ENSG00000087460	1	HGNC:4392	187632.262	162305.79799999998	7551.4277999999995	11902.288	1073.0726	6320.621
AIAGVINQPYYNYEAGPDAVLGR	1	Pat_131_5.58693.58693.3	ENSG00000162813|BPNT1	ENSG00000162813	1	HGNC:1096	17826.959	9251.358	0	0	0	0
YLDEDTIYHLQPSGR	3	Pat_131_3.46469.46469.3	ENSG00000168906|MAT2A, ENSG00000168906|+|chr2:g.85769710:G>A',, ENSG00000168906|+|chr2:g.85768207:T>A']	ENSG00000168906	1	HGNC:6904	520773.67000000004	280803.81	25424.334000000003	32654.123	2866.5544499999996	13332.0706
YYEGYYAAGPGYGGR	2	Pat_131_3.38564.38564.2	ENSG00000145012|LPP, ENSG00000145012|+|chr3:g.188590458:C>A',, ENSG00000145012|+|chr3:g.188590458:C>A']	ENSG00000145012	1	HGNC:6679	211526.12	100715.25	7049.7376	12155.894400000001	1083.3231	4944.67584
IIENELEGFGIR	2	Pat_131_4.60208.60208.2	ENSG00000185721|DRG1, ENSG00000185721|+|chr22:g.31807053:G>A',, ENSG00000185721|+|chr22:g.31823077:T>C',, ENSG00000185721|+|chr22:g.31822722:G>A']	ENSG00000185721	1	HGNC:3029	188270.15399999998	111086.14600000001	1684.0316699999998	6140.8971	0	1979.2465000000002
LGVEPSDDDCVSVQHVCTIVSFR	1	Pat_131_4.55606.55606.3	ENSG00000156515|HK1, ENSG00000156515|+|chr10:g.71129326:G>A',, ENSG00000156515|+|chr10:g.71052083:C>T',, ENSG00000156515|+|chr10:g.71052065:G>A',, ENSG00000156515|+|chr10:g.71152039:T>C',, ENSG00000156515|+|chr10:g.71152045:C>G',, ENSG00000156515|+|chr10:g.71052064:A>C',, ENSG00000156515|+|chr10:g.71060609:C>T',, ENSG00000156515|+|chr10:g.71142480:G>T',, ENSG00000156515|+|chr10:g.71142480:G>T']	ENSG00000156515	1	HGNC:4922	36421.516	20509.275	0	686.29987	0	755.84247
QNYVDLVSSLSPSLESSSQVEPGTDR	1	Pat_131_4.59569.59569.3	ENSG00000198721|ECI2, ENSG00000198721|-|chr6:g.4133855:C>T',, ENSG00000198721|-|chr6:g.4133855:C>T']	ENSG00000198721	1	HGNC:14601	11224.151000000002	5401.848000000001	0	0	0	0
IGLYPANYVECVGA	1	Pat_131_5.58894.58894.2	ENSG00000165912|PACSIN3	ENSG00000165912	1	HGNC:8572	29733.392999999996	13524.107	0	0	0	0
SFSTASAITPSVSR	4	Pat_131_5.44450.44450.2	ENSG00000186081|KRT5, ENSG00000186081|-|chr12:g.52913806:C>T',, ENSG00000186081|-|chr12:g.52913668:C>T',, ENSG00000186081|-|chr12:g.52910601:C>T',, ENSG00000186081|-|chr12:g.52912790:C>T',, ENSG00000186081|-|chr12:g.52911743:G>C',, ENSG00000186081|-|chr12:g.52913813:C>T',, ENSG00000186081|-|chr12:g.52913894:G>A',, ENSG00000186081|-|chr12:g.52913894:G>A']	ENSG00000186081	1	HGNC:6442	99012.79999999999	47325.471600000004	108595.77070000001	104856.4244	1713.04325	4651.07215
AIEHADGGVAAGVAVLDNPYPV	6	Pat_131_3.54450.54450.3	ENSG00000100983|GSS, ENSG00000100983|-|chr20:g.33530291:C>T',, ENSG00000100983|-|chr20:g.33530291:C>T']	ENSG00000100983	1	HGNC:4624	65001.4826	32430.546499999997	1406.4071	2609.5609999999997	0	589.0444
ACNLDVILGFDGSR	3	Pat_131_5.59187.59187.3	ENSG00000163359|COL6A3, ENSG00000163359|-|chr2:g.238249544:GA>G',, ENSG00000163359|-|chr2:g.238280477:G>A',, ENSG00000163359|-|chr2:g.238283189:G>A',, ENSG00000163359|-|chr2:g.238296320:C>T',, ENSG00000163359|-|chr2:g.238253406:C>T',, ENSG00000163359|-|chr2:g.238247734:C>G',, ENSG00000163359|-|chr2:g.238283510:C>T',, ENSG00000163359|-|chr2:g.238280852:G>A',, ENSG00000163359|-|chr2:g.238289588:G>A…	ENSG00000163359	1	HGNC:2213	104634.50200000001	48313.58499999999	2812.1623	7396.568	0	1816.05584
EAYPGDVFYLHSR	12	Pat_131_4.45690.45690.2	ENSG00000152234|ATP5F1A	ENSG00000152234	1	HGNC:823	3742912.6380000003	2003447.8389999997	48122.87596	97024.6233	7531.955669999999	13988.02
GTEPIVVDPFDPR	1	Pat_131_3.52510.52510.2	ENSG00000110395|CBL, ENSG00000110395|+|chr11:g.119149376:C>T',, ENSG00000110395|+|chr11:g.119103216:T>G',, ENSG00000110395|+|chr11:g.119169134:G>A']	ENSG00000110395	1	HGNC:1541	29231.66	16329.811000000002	858.2093	1260.8105	0	671.8725
DLDQASLAAVSQQLAPR	1	Pat_131_5.57016.57016.3	ENSG00000137076|TLN1, ENSG00000137076|-|chr9:g.35711320:CAGA>C',, ENSG00000137076|-|chr9:g.35722121:C>G',, ENSG00000137076|-|chr9:g.35724314:C>T',, ENSG00000137076|-|chr9:g.35717768:G>C',, ENSG00000137076|-|chr9:g.35718843:T>C',, ENSG00000137076|-|chr9:g.35719602:T>C']	ENSG00000137076	1	HGNC:11845	23466.31	9341.803	1085.6464	1865.0559	842.9201699999999	1067.2512
LEDEAAAQALIGGR	2	Pat_131_2.51264.51264.2	ENSG00000185615|PDIA2	ENSG00000185615	1	HGNC:14180	228496.17799999999	160699.728	5934.3965	7353.0023	2205.575	5983.655
GGVQVPAVDISSSLGGR	1	Pat_131_5.53431.53431.2	ENSG00000124942|AHNAK, ENSG00000124942|-|chr11:g.62295776:T>G',, ENSG00000124942|-|chr11:g.62290365:T>C',, ENSG00000124942|-|chr11:g.62295549:C>T',, ENSG00000124942|-|chr11:g.62296271:G>A',, ENSG00000124942|-|chr11:g.62287549:C>T',, ENSG00000124942|-|chr11:g.62300583:C>T',, ENSG00000124942|-|chr11:g.62294188:T>G',, ENSG00000124942|-|chr11:g.62299055:T>C',, ENSG00000124942|-|chr11:g.62285441:A>G',…	ENSG00000124942	1	HGNC:347	46740.914000000004	44945.887	711.49927	773.0057400000001	0	0
ETTIQGLDGLSER	7	Pat_131_FT_A.45955.45955.2	ENSG00000136872|ALDOB	ENSG00000136872	1	HGNC:417	700109.499	501050.33940000006	12951.850739999998	22054.79234	2185.9166	9574.420399999999
AAAPDVAPAPGPAPR	2	Pat_131_3.38703.38703.2	ENSG00000122986|HVCN1, ENSG00000122986|-|chr12:g.111099166:C>T',, ENSG00000122986|-|chr12:g.111087247:G>A',, ENSG00000122986|-|chr12:g.111099202:A>C',, ENSG00000122986|-|chr12:g.111099202:A>C']	ENSG00000122986	1	HGNC:28240	150719.14	81158.28700000001	8286.2446	8144.8621	701.7814	8129.002699999999
AALEAVGGTVVLE	5	Pat_131_4.57477.57477.2	ENSG00000262814|MRPL12	ENSG00000262814	1	HGNC:10378	165703.09500000003	86109.93299999999	2551.4238	6891.848	0	5362.279500000001
GVDEVTIVNILTNR	11	Pat_131_5.65028.65028.2	ENSG00000182718|ANXA2, ENSG00000182718|-|chr15:g.60653205:C>A',, ENSG00000182718|-|chr15:g.60653205:C>A']	ENSG00000182718	1	HGNC:537	313409.592	194023.89130000002	647.04724	1882.8017999999997	556.13226	1494.32739
AVDNQVYVATASPAR	2	Pat_131_4.38608.38608.2	ENSG00000114021|NIT2	ENSG00000114021	1	HGNC:29878	162327.377	130906.864	3339.03073	5053.752	0	1966.76755
IAAADYIPTVEDILR	2	Pat_131_5.66476.66476.3	ENSG00000128266|GNAZ	ENSG00000128266	1	HGNC:4395	30964.677	13907.989000000001	3200.228	1987.089	0	0
DFIIFEAAPQETR	1	Pat_131_4.57945.57945.3	ENSG00000149923|PPP4C, ENSG00000149923|+|chr16:g.30096098:A>T',, ENSG00000149923|+|chr16:g.30096098:A>T']	ENSG00000149923	1	HGNC:9319	35640.68	19732.92	0	580.0153	0	490.18884
VCEAGGLFVNSPEEPSLSR	1	Pat_131_4.52264.52264.3	ENSG00000120915|EPHX2, ENSG00000120915|+|chr8:g.27358505:A>G',, ENSG00000120915|+|chr8:g.27358505:A>G']	ENSG00000120915	1	HGNC:3402	48813.65	24349.713	557.12427	2213.0745	0	897.3325
QDIAVISDSYFPR	2	Pat_131_4.53653.53653.2	ENSG00000135862|LAMC1, ENSG00000135862|+|chr1:g.183096406:A>T',, ENSG00000135862|+|chr1:g.183085755:A>G',, ENSG00000135862|+|chr1:g.183094547:T>C',, ENSG00000135862|+|chr1:g.183091354:T>C',, ENSG00000135862|+|chr1:g.183095259:G>T',, ENSG00000135862|+|chr1:g.183091317:G>C',, ENSG00000135862|+|chr1:g.183097819:G>C',, ENSG00000135862|+|chr1:g.183101582:A>G',, ENSG00000135862|+|chr1:g.183091306:C>T',…	ENSG00000135862	1	HGNC:6492	227928.96	144876.247	2054.8955	2581.9715	0	8954.305
GAQVIENCPVTGIR	2	Pat_131_4.43068.43068.2	ENSG00000123453|SARDH, ENSG00000123453|-|chr9:g.136584149:G>A',, ENSG00000123453|-|chr9:g.136595243:C>T',, ENSG00000123453|-|chr9:g.136561354:G>A',, ENSG00000123453|-|chr9:g.136582525:G>A',, ENSG00000123453|-|chr9:g.136583860:C>A',, ENSG00000123453|-|chr9:g.136590579:G>A',, ENSG00000123453|-|chr9:g.136555584:C>T',, ENSG00000123453|-|chr9:g.136599099:G>A',, ENSG00000123453|-|chr9:g.136568114:C>T',…	ENSG00000123453	1	HGNC:10536	440763.33	253893.94	24878.428	23778.943	59368.93077	67208.586
AAALAAAVAQDPAASGAPSS	3	Pat_131_5.52532.52532.3	ENSG00000179271|GADD45GIP1	ENSG00000179271	1	HGNC:29996	158542.28000000003	48873.017	6972.573899999999	6571.9524	727.28516	2240.9024
LFPPSADYPDLR	9	Pat_131_5.56567.56567.2	ENSG00000131730|CKMT2	ENSG00000131730	1	HGNC:1996	496561.1809999999	268352.69350000005	5263.109829999999	5613.917759999999	539.4952	5449.6477
DTNGENIAESLVAEGLATR	4	Pat_131_2.59679.59679.3	ENSG00000197157|SND1, ENSG00000197157|+|chr7:g.127343265:CT>C',, ENSG00000197157|+|chr7:g.127569289:C>T',, ENSG00000197157|+|chr7:g.127725827:G>A',, ENSG00000197157|+|chr7:g.127729551:G>A',, ENSG00000197157|+|chr7:g.127631024:G>A',, ENSG00000197157|+|chr7:g.127714674:G>A',, ENSG00000197157|+|chr7:g.127326782:C>T']	ENSG00000197157	1	HGNC:30646	30102.53	20532.531	1781.0659	1353.5420000000001	0	3227.28967
GAAPPDSPVVYSDR	4	Pat_131_2.37794.37794.2	ENSG00000071282|LMCD1, ENSG00000071282|+|chr3:g.8590327:G>A',, ENSG00000071282|+|chr3:g.8609234:A>T',, ENSG00000071282|+|chr3:g.8607308:G>A',, ENSG00000071282|+|chr3:g.8607308:G>A']	ENSG00000071282	1	HGNC:6633	1327872.3900000001	1104554.637	276426.949	305472.8	10701.8328	190568.564
LFDSDPITVTVPVEVSR	4	Pat_131_4.64342.64342.2	ENSG00000120885|CLU, ENSG00000120885|-|chr8:g.27462591:G>A',, ENSG00000120885|-|chr8:g.27462786:G>T',, ENSG00000120885|-|chr8:g.27461885:C>T',, ENSG00000120885|-|chr8:g.27461885:C>T']	ENSG00000120885	1	HGNC:2095	152592.26400000002	109465.149	721.97974	1276.0688	0	1462.6541
NAVITVPAYFNDSQR	3	Pat_131_5.52894.52894.2	ENSG00000113013|HSPA9, ENSG00000113013|-|chr5:g.137897475:C>T']	ENSG00000113013	1	HGNC:5244	357495.82	162078.74800000002	6170.4586	7769.700000000001	0	2042.2257999999997
LLVGNDDVHIIAR	1	Pat_131_5.52910.52910.3	ENSG00000086758|HUWE1, ENSG00000086758|-|chrX:g.53579831:C>T',, ENSG00000086758|-|chrX:g.53654441:T>C',, ENSG00000086758|-|chrX:g.53563205:T>A',, ENSG00000086758|-|chrX:g.53621576:G>A',, ENSG00000086758|-|chrX:g.53570921:C>T',, ENSG00000086758|-|chrX:g.53622277:T>C',, ENSG00000086758|-|chrX:g.53611997:G>A',, ENSG00000086758|-|chrX:g.53611997:G>A']	ENSG00000086758	1	HGNC:30892	64477.383	27160.775	2612.0370000000003	2845.0867	5485.0776	4785.274
GLGTDEDTIIDIITHR	15	Pat_131_2.61344.61344.3	ENSG00000197043|ANXA6, ENSG00000197043|-|chr5:g.150498912:C>G',, ENSG00000197043|-|chr5:g.150510803:T>G',, ENSG00000197043|-|chr5:g.150518315:T>G',, ENSG00000197043|-|chr5:g.150518315:T>G']	ENSG00000197043	1	HGNC:544	257139.54309999998	218335.79952000003	0	705.6908599999999	0	964.22455
GVEGLIDIENPNR	5	Pat_131_2.52309.52309.2	ENSG00000106244|PDAP1	ENSG00000106244	1	HGNC:14634	613895.1170000001	567475.2562000001	19397.916	18309.2346	2504.0678	22631.053399999997
LGGSLIVAFEGCPV	1	Pat_131_5.66826.66826.2	ENSG00000125868|DSTN, ENSG00000125868|+|chr20:g.17587726:C>T',, ENSG00000125868|+|chr20:g.17587726:C>T']	ENSG00000125868	1	HGNC:15750	15870.056999999999	7037.915	0	0	0	0
TLNEADCATVPPAIR	8	Pat_131_3.44537.44537.2	ENSG00000073578|SDHA, ENSG00000073578|+|chr5:g.225649:C>T',, ENSG00000073578|+|chr5:g.225649:C>T']	ENSG00000073578	1	HGNC:10680	893604.2919999999	651355.603	25787.640600000002	40671.065	9229.7172	29073.715200000002
QASPLISPLLNDQACPR	2	Pat_131_5.55852.55852.3	ENSG00000152767|FARP1, ENSG00000152767|+|chr13:g.98865555:C>T',, ENSG00000152767|+|chr13:g.99047679:G>A',, ENSG00000152767|+|chr13:g.99047679:G>A']	ENSG00000152767	1	HGNC:3591	83467.76199999999	35714.267	4265.115900000001	3481.1189000000004	0	4877.4765
DLAGAPPGEVVGCFTPQSR	1	Pat_131_4.52245.52245.3	ENSG00000184363|PKP3, ENSG00000184363|+|chr11:g.397346:GCAGCCT>G',, ENSG00000184363|+|chr11:g.400031:G>C',, ENSG00000184363|+|chr11:g.397550:T>C',, ENSG00000184363|+|chr11:g.394365:G>A',, ENSG00000184363|+|chr11:g.397082:G>A',, ENSG00000184363|+|chr11:g.400629:G>A',, ENSG00000184363|+|chr11:g.400442:C>G']	ENSG00000184363	1	HGNC:9025	114235.93	40497.234	2729.5170000000003	4884.1177	0	1059.1522
NIELICQENEGENDPVLQR	2	Pat_131_1.51808.51808.3	ENSG00000101367|MAPRE1	ENSG00000101367	1	HGNC:6890	54096.695999999996	37854.373999999996	3490.9195	4529.3586000000005	0	1524.98215
IQCSFDASGTLTPER	2	Pat_131_4.46430.46430.2	ENSG00000116774|OLFML3, ENSG00000116774|+|chr1:g.114523669:GAGA>G',, ENSG00000116774|+|chr1:g.114523730:G>A',, ENSG00000116774|+|chr1:g.114523092:G>A',, ENSG00000116774|+|chr1:g.114524308:C>T',, ENSG00000116774|+|chr1:g.114524308:C>T']	ENSG00000116774	1	HGNC:24956	273356.82499999995	94405.56700000001	11926.7067	14204.278699999999	0	6319.7342
ASLEDAPVDDLTR	2	Pat_131_FT_A.47031.47031.2	ENSG00000105939|ZC3HAV1, ENSG00000105939|-|chr7:g.138761034:G>C',, ENSG00000105939|-|chr7:g.138764060:G>A',, ENSG00000105939|-|chr7:g.138764233:C>T',, ENSG00000105939|-|chr7:g.138732497:G>A',, ENSG00000105939|-|chr7:g.138768666:T>C',, ENSG00000105939|-|chr7:g.138764780:G>A',, ENSG00000105939|-|chr7:g.138764780:G>A']	ENSG00000105939	1	HGNC:23721	335226.5	208882.23599999998	39007.323000000004	46343.912	2332.72713	58886.537
GYNDDYYEESYFTTR	2	Pat_131_2.42944.42944.2	ENSG00000102119|EMD	ENSG00000102119	1	HGNC:3331	279245.555	209918.51	89448.897	50549.011	14072.247800000001	69126.628
TAVVVGTITDDVR	6	Pat_131_4.49747.49747.2	ENSG00000063177|RPL18	ENSG00000063177	1	HGNC:10310	1589880.5999999999	922145.118	25105.8111	35307.298200000005	4490.3364	16073.081600000001
AGIEGPLLASDVGR	2	Pat_131_4.50553.50553.2	ENSG00000159140|SON, ENSG00000159140|+|chr21:g.34924735:G>A',, ENSG00000159140|+|chr21:g.34925217:C>G',, ENSG00000159140|+|chr21:g.34925217:C>G']	ENSG00000159140	1	HGNC:11183	195629.28999999998	108004.73	3306.7778500000004	6949.8116	515.1494	4224.4034
THVADFAPEVAWVTR	1	Pat_131_5.56366.56366.3	ENSG00000136628|EPRS, ENSG00000136628|-|chr1:g.220160626:T>A',, ENSG00000136628|-|chr1:g.220206982:A>C']	ENSG00000136628	1	HGNC:3418	32463.577999999998	13587.681999999999	8784.905	3178.6904	938.4184	2194.831
AFPALTSLDLSDNPGLGER	1	Pat_131_5.64066.64066.3	ENSG00000170458|CD14, ENSG00000170458|-|chr5:g.140011647:T>C',, ENSG00000170458|-|chr5:g.140011647:T>C']	ENSG00000170458	1	HGNC:1628	9941.819	6260.9795	0	0	0	0
ELIEIISGAAAL	2	Pat_131_5.68202.68202.2	ENSG00000165629|ATP5F1C, ENSG00000165629|+|chr10:g.7842003:T>C',, ENSG00000165629|+|chr10:g.7842003:T>C']	ENSG00000165629	1	HGNC:833	33556.704	14274.4165	1872.76504	1987.6788000000001	0	699.13477
VLTPELYAELR	38	Pat_131_5.57179.57179.2	ENSG00000166165|CKB, ENSG00000166165|-|chr14:g.103988233:G>T',, ENSG00000166165|-|chr14:g.103988233:G>T']	ENSG00000166165	1	HGNC:1991	40820242.66500001	26337212.272000004	77460.08478	103119.41024999999	18918.465	94422.78166000001
GFDQTINLILDESHER	1	Pat_131_4.61639.61639.3	ENSG00000128534|LSM8	ENSG00000128534	1	HGNC:20471	25754.45	19714.623	552.3239	604.20905	778.22455	0
VGDSVDAEGPAGDSVDAEGR	3	Pat_131_1.37926.37926.3	ENSG00000159212|CLIC6, ENSG00000159212|+|chr21:g.36079627:T>C',, ENSG00000159212|+|chr21:g.36079653:G>A',, ENSG00000159212|+|chr21:g.36079653:G>A']	ENSG00000159212	1	HGNC:2065	186010.756	108416.565	18331.864400000002	43344.9023	11631.309	132406.9577
ETEVIDPQDLLEGR	3	Pat_131_FT_A.57434.57434.2	ENSG00000124145|SDC4	ENSG00000124145	1	HGNC:10661	60015.781	40063.974	631.42865	858.2319	0	739.5158700000001
LTQEQVSDSQVLIR	1	Pat_131_4.47147.47147.3	ENSG00000125037|EMC3	ENSG00000125037	1	HGNC:23999	161155.27	69269.08	10257.648000000001	6997.2437	1369.6975	3018.1243
HYTNPSQDVTVPCPVPPPPPCCHPR	7	Pat_131_4.46035.46035.4	ENSG00000276173|IGHA2	ENSG00000276173	1	HGNC:5479	861431.162	336735.276	103975.177	124972.6393	2382.71335	16063.662400000001
LEAAETLEECALR	3	Pat_131_FT_A.54354.54354.2	ENSG00000137171|KLC4, ENSG00000137171|+|chr6:g.43039887:C>G',, ENSG00000137171|+|chr6:g.43039887:C>G']	ENSG00000137171	1	HGNC:21624	72261.707	47098.566	2335.2422	3436.4353	0	3768.25165
AVEYYFASDASAVIEHTNR	6	Pat_131_3.53595.53595.3	ENSG00000198380|GFPT1, ENSG00000198380|-|chr2:g.69569322:G>A',, ENSG00000198380|-|chr2:g.69555453:G>A',, ENSG00000198380|-|chr2:g.69575324:C>T',, ENSG00000198380|-|chr2:g.69575324:C>T']	ENSG00000198380	1	HGNC:4241	252515.186	130343.41399999999	1637.05253	4729.51041	0	4281.3266
ELAEDGYSGVEVR	8	Pat_131_1.41167.41167.2	ENSG00000149273|RPS3, ENSG00000149273|+|chr11:g.75115231:G>A',, ENSG00000149273|+|chr11:g.75115231:G>A']	ENSG00000149273	1	HGNC:10420	5708193.974	3812626.345	145388.1065	148705.0967	1138.26316	115340.1139
EAINVEQAFQTIAR	11	Pat_131_4.59738.59738.2	ENSG00000075785|RAB7A, ENSG00000075785|+|chr3:g.128532174:C>T',, ENSG00000075785|+|chr3:g.128532174:C>T']	ENSG00000075785	1	HGNC:9788	381645.6456	221973.7039	2489.74626	5105.23717	0	1769.4549699999998
AHGLEVEPSALEQGFR	2	Pat_131_4.49293.49293.3	ENSG00000119431|HDHD3	ENSG00000119431	1	HGNC:28171	314903.88	136287.617	19317.8065	16839.578	2167.797	6846.7826
AAFQPEANPSHLTLNTALVESEDL	2	Pat_131_4.60910.60910.3	ENSG00000129116|PALLD	ENSG00000129116	1	HGNC:17068	100019.42199999999	52478.609	2234.07645	4197.2109	0	0
AQPPEAGPQGLHDLGR	1	Pat_131_3.39749.39749.3	ENSG00000117868|ESYT2, ENSG00000117868|-|chr7:g.158534257:T>C',, ENSG00000117868|-|chr7:g.158590647:C>T',, ENSG00000117868|-|chr7:g.158536357:G>A',, ENSG00000117868|-|chr7:g.158536357:G>A']	ENSG00000117868	1	HGNC:22211	64980.816	32236.433999999997	4140.326	6242.7866	789.837	4064.5615
FVESVDEYQFVER	2	Pat_131_2.52023.52023.2	ENSG00000149792|MRPL49	ENSG00000149792	1	HGNC:1176	125677.688	76649.041	11358.823699999999	14325.686399999999	969.0921599999999	10316.0083
GATLALTQVTPQDER	2	Pat_131_4.46235.46235.3	ENSG00000076706|MCAM, ENSG00000076706|-|chr11:g.119182103:C>T',, ENSG00000076706|-|chr11:g.119185893:G>C']	ENSG00000076706	1	HGNC:6934	885029.3600000001	350850.38	19743.443	28620.238	7775.8392	10979.9274
AGLELGAEPETIVNSGLISPEGLAIDHIR	2	Pat_131_4.66741.66741.4	ENSG00000087303|NID2, ENSG00000087303|-|chr14:g.52526930:A>C',, ENSG00000087303|-|chr14:g.52520386:C>T',, ENSG00000087303|-|chr14:g.52520996:C>T',, ENSG00000087303|-|chr14:g.52534664:C>T',, ENSG00000087303|-|chr14:g.52520983:G>A',, ENSG00000087303|-|chr14:g.52535628:C>T',, ENSG00000087303|-|chr14:g.52481918:C>T',, ENSG00000087303|-|chr14:g.52472538:C>G',, ENSG00000087303|-|chr14:g.52526941:G>A',,…	ENSG00000087303	1	HGNC:13389	32441.212	19586.720999999998	0	760.8392	0	0
AVYSTNCPVWEEAFR	1	Pat_131_5.54727.54727.2	ENSG00000139641|ESYT1, ENSG00000139641|+|chr12:g.56536661:GACTCTGTGGT>G',, ENSG00000139641|+|chr12:g.56537101:G>A',, ENSG00000139641|+|chr12:g.56526099:C>T',, ENSG00000139641|+|chr12:g.56525310:C>T',, ENSG00000139641|+|chr12:g.56532718:C>T',, ENSG00000139641|+|chr12:g.56532282:C>T',, ENSG00000139641|+|chr12:g.56532282:C>T']	ENSG00000139641	1	HGNC:29534	43059.43	32652.412	0	0	0	0
IQIAPDSGGLPER	1	Pat_131_4.46870.46870.2	ENSG00000162613|FUBP1, ENSG00000162613|-|chr1:g.78422302:C>CTGG',, ENSG00000162613|-|chr1:g.78432751:C>T',, ENSG00000162613|-|chr1:g.78429957:G>A',, ENSG00000162613|-|chr1:g.78429957:G>A']	ENSG00000162613	1	HGNC:4004	261188.75	146287.67	5347.8859999999995	10365.574	771.7710000000001	7582.2036
CELCDDGYFGDPLGR	2	Pat_131_2.50639.50639.3	ENSG00000135862|LAMC1, ENSG00000135862|+|chr1:g.183096406:A>T',, ENSG00000135862|+|chr1:g.183085755:A>G',, ENSG00000135862|+|chr1:g.183094547:T>C',, ENSG00000135862|+|chr1:g.183091354:T>C',, ENSG00000135862|+|chr1:g.183095259:G>T',, ENSG00000135862|+|chr1:g.183091317:G>C',, ENSG00000135862|+|chr1:g.183097819:G>C',, ENSG00000135862|+|chr1:g.183101582:A>G',, ENSG00000135862|+|chr1:g.183091306:C>T',…	ENSG00000135862	1	HGNC:6492	176906.81	119211.62	27223.276	40578.924	1205.5111	15833.8272
VGAHAGEYGAEALER	34	Pat_131_2.35519.35519.3	ENSG00000188536|HBA2	ENSG00000188536	1	HGNC:4824	10030175.7234	7127188.693499999	350162.30699000007	489833.876	384217.3027	666135.4800000001
YVDSEGHLYTVPIR	1	Pat_131_4.44854.44854.3	ENSG00000105974|CAV1, ENSG00000105974|+|chr7:g.116199051:G>A']	ENSG00000105974	1	HGNC:1527	218322.69	120708	4302.356	8079.5015	1626.2196	4659.5845
IYDDDFFQNLDGVANALDNVDAR	2	Pat_131_4.67504.67504.3	ENSG00000130985|UBA1, ENSG00000130985|+|chrX:g.47063064:G>A',, ENSG00000130985|+|chrX:g.47063064:G>A']	ENSG00000130985	1	HGNC:12469	65733.022	36192.036	2128.7875000000004	3383.9075	0	3181.1257
VTVSEEEILPATR	2	Pat_131_2.48919.48919.2	ENSG00000112297|CRYBG1, ENSG00000112297|+|chr6:g.106999822:G>A',, ENSG00000112297|+|chr6:g.106992482:T>A']	ENSG00000112297	1	HGNC:356	91115.117	58694.582	83376	91885.84120000001	1736.0342	18021.7796
GYFFIEGELYCETHAR	2	Pat_131_4.57695.57695.3	ENSG00000154553|PDLIM3, ENSG00000154553|-|chr4:g.186435923:G>C']	ENSG00000154553	1	HGNC:20767	229710.5	123602.073	3274.8568	3559.3405000000002	0	1508.55956
ALEIPGEELPGVCSAR	2	Pat_131_3.52040.52040.3	ENSG00000161513|FDXR, ENSG00000161513|-|chr17:g.72860253:A>G',, ENSG00000161513|-|chr17:g.72862593:C>T',, ENSG00000161513|-|chr17:g.72863030:T>C']	ENSG00000161513	1	HGNC:3642	36152.4896	25029.408999999996	4807.308	3528.5897	526.2522	2007.04006
VALSSETEVALAR	1	Pat_131_4.47112.47112.2	ENSG00000047849|MAP4, ENSG00000047849|-|chr3:g.47958400:A>G',, ENSG00000047849|-|chr3:g.47913464:C>G',, ENSG00000047849|-|chr3:g.48040283:C>T',, ENSG00000047849|-|chr3:g.47908822:T>C',, ENSG00000047849|-|chr3:g.47953405:A>C',, ENSG00000047849|-|chr3:g.47894771:C>A',, ENSG00000047849|-|chr3:g.47958158:T>G',, ENSG00000047849|-|chr3:g.47958158:T>G']	ENSG00000047849	1	HGNC:6862	188317	101404.375	6755.8945	13151.363000000001	887.5398	7130.9126
SPQENLVPCDVLLLR	4	Pat_131_5.61477.61477.2	ENSG00000105726|ATP13A1, ENSG00000105726|-|chr19:g.19770714:C>T',, ENSG00000105726|-|chr19:g.19756694:T>C',, ENSG00000105726|-|chr19:g.19770539:G>A',, ENSG00000105726|-|chr19:g.19760744:G>A',, ENSG00000105726|-|chr19:g.19774460:C>T']	ENSG00000105726	1	HGNC:24215	83737.278	54072.833000000006	705.24774	768.35785	0	0
TVEEAENIAVTSGVVR	1	Pat_131_2.50166.50166.3	ENSG00000173267|SNCG	ENSG00000173267	1	HGNC:11141	28698.58	17555.826	4364.8525	5076.7773	904.2373	2416.5588
STSLDVEPIYTFR	1	Pat_131_4.53273.53273.2	ENSG00000115808|STRN, ENSG00000115808|-|chr2:g.37113870:T>C',, ENSG00000115808|-|chr2:g.37085056:G>A',, ENSG00000115808|-|chr2:g.37111075:C>G',, ENSG00000115808|-|chr2:g.37111075:C>G']	ENSG00000115808	1	HGNC:11424	74215.27	37695.937999999995	1049.5283	3039.95	0	2190.4436
FYPEDVSEELIQDITQR	1	Pat_131_3.63317.63317.3	ENSG00000147065|MSN, ENSG00000147065|+|chrX:g.64956773:A>C',, ENSG00000147065|+|chrX:g.64959028:A>G',, ENSG00000147065|+|chrX:g.64957088:A>C',, ENSG00000147065|+|chrX:g.64958471:C>T',, ENSG00000147065|+|chrX:g.64949318:C>T',, ENSG00000147065|+|chrX:g.64957148:A>C',, ENSG00000147065|+|chrX:g.64959036:C>T']	ENSG00000147065	1	HGNC:7373	7683.142	5757.283	0	0	0	0
LFELEEQDLFR	7	Pat_131_3.59750.59750.2	ENSG00000024422|EHD2, ENSG00000024422|+|chr19:g.48219925:G>A']	ENSG00000024422	1	HGNC:3243	980753.9550000001	478692.626	40810.2369	52627.90276	0	10717.98142
TGTIVVEGHELHDEDIR	2	Pat_131_1.42307.42307.4	ENSG00000196305|IARS, ENSG00000196305|-|chr9:g.95040557:C>T',, ENSG00000196305|-|chr9:g.95033937:C>T',, ENSG00000196305|-|chr9:g.95012544:C>G',, ENSG00000196305|-|chr9:g.95012544:C>G']	ENSG00000196305	1	HGNC:5330	68833.98300000001	46898.65	4658.1541	6585.344300000001	1523.00776	3730.8427
TVAEGHGDTLYVGTTR	2	Pat_131_2.33766.33766.3	ENSG00000125746|EML2, ENSG00000125746|-|chr19:g.46110682:A>G']	ENSG00000125746	1	HGNC:18035	282357.13	125271.40100000001	6473.847699999999	10414.0869	1911.2843	8672.3277
VVDLLATDADIISR	2	Pat_131_4.64837.64837.3	ENSG00000185100|ADSSL1, ENSG00000185100|+|chr14:g.105207521:G>GC',, ENSG00000185100|+|chr14:g.105208271:G>A',, ENSG00000185100|+|chr14:g.105208271:G>A']	ENSG00000185100	1	HGNC:20093	28174.2437	16358.846	0	0	0	0
LSQEQVDNFTLDINTAYAR	1	Pat_131_4.57102.57102.3	ENSG00000132305|IMMT, ENSG00000132305|-|chr2:g.86378436:G>A',, ENSG00000132305|-|chr2:g.86374875:G>A',, ENSG00000132305|-|chr2:g.86400824:G>A',, ENSG00000132305|-|chr2:g.86408458:C>T',, ENSG00000132305|-|chr2:g.86408458:C>T']	ENSG00000132305	1	HGNC:6047	82866.555	48247.67	1024.4777	1267.0331	0	0
EAQTLDSQIQETSI	4	Pat_131_1.48897.48897.2	ENSG00000047849|MAP4, ENSG00000047849|-|chr3:g.47958400:A>G',, ENSG00000047849|-|chr3:g.47913464:C>G',, ENSG00000047849|-|chr3:g.47957996:C>G',, ENSG00000047849|-|chr3:g.48040283:C>T',, ENSG00000047849|-|chr3:g.47908822:T>C',, ENSG00000047849|-|chr3:g.47953405:A>C',, ENSG00000047849|-|chr3:g.47894771:C>A',, ENSG00000047849|-|chr3:g.47958158:T>G',, ENSG00000047849|-|chr3:g.47958158:T>G']	ENSG00000047849	1	HGNC:6862	87799.609	53978.068	13491.099699999999	19586.0273	8145.3922	21275.644
ADFLEQPVLGFVR	1	Pat_131_5.65691.65691.2	ENSG00000004939|SLC4A1, ENSG00000004939|-|chr17:g.42335473:C>T',, ENSG00000004939|-|chr17:g.42334882:C>T',, ENSG00000004939|-|chr17:g.42333076:G>A']	ENSG00000004939	1	HGNC:11027	31472.338	18574.729	0	0	0	0
ELAPYDENWFYTR	1	Pat_131_4.53385.53385.2	ENSG00000105372|RPS19	ENSG00000105372	1	HGNC:10402	60537.26	49431.965	4540.709	0	0	0
ALDVSASDDEIAR	3	Pat_131_1.42785.42785.2	ENSG00000164062|APEH	ENSG00000164062	1	HGNC:586	712928.29	483042.74	75528.173	83907.05799999999	9126.7177	115628.581
EQGVEEHETLLLR	2	Pat_131_1.42507.42507.3	ENSG00000137076|TLN1, ENSG00000137076|-|chr9:g.35711320:CAGA>C',, ENSG00000137076|-|chr9:g.35722121:C>G',, ENSG00000137076|-|chr9:g.35724314:C>T',, ENSG00000137076|-|chr9:g.35717768:G>C',, ENSG00000137076|-|chr9:g.35718843:T>C',, ENSG00000137076|-|chr9:g.35719602:T>C',, ENSG00000137076|-|chr9:g.35719602:T>C']	ENSG00000137076	1	HGNC:11845	254145.78000000003	162377.83000000002	16689.0416	18480.463	38667.144	50448.17
AQAELVGTADEATR	9	Pat_131_2.38664.38664.2	ENSG00000099624|ATP5F1D, ENSG00000099624|+|chr19:g.1244132:C>T',, ENSG00000099624|+|chr19:g.1244132:C>T']	ENSG00000099624	1	HGNC:837	1822795.4500000002	1227956.127	33197.776000000005	68134.01499999998	4689.884	24335.2232
ILAVTDFEPTQAR	3	Pat_131_5.56940.56940.2	ENSG00000164308|ERAP2, ENSG00000164308|+|chr5:g.96231000:G>T',, ENSG00000164308|+|chr5:g.96224916:C>T',, ENSG00000164308|+|chr5:g.96245365:C>T',, ENSG00000164308|+|chr5:g.96245365:C>T']	ENSG00000164308	1	HGNC:29499	223520.349	113733.74600000001	3741.88224	5923.29236	909.1258	15410.4162
TLFATEDALEVR	4	Pat_131_4.53349.53349.2	ENSG00000197879|MYO1C, ENSG00000197879|-|chr17:g.1385827:C>T',, ENSG00000197879|-|chr17:g.1385827:C>T']	ENSG00000197879	1	HGNC:7597	323319.70999999996	184231.26	3765.5615	6443.2021	606.2001	3655.3423
SIEYSPQLEDAGSR	6	Pat_131_FT_A.41309.41309.2	ENSG00000142798|HSPG2, ENSG00000142798|-|chr1:g.22198768:C>T',, ENSG00000142798|-|chr1:g.22159871:A>G',, ENSG00000142798|-|chr1:g.22173967:G>A',, ENSG00000142798|-|chr1:g.22178616:A>G',, ENSG00000142798|-|chr1:g.22191402:G>C',, ENSG00000142798|-|chr1:g.22201203:G>C',, ENSG00000142798|-|chr1:g.22175254:G>C',, ENSG00000142798|-|chr1:g.22178110:C>T',, ENSG00000142798|-|chr1:g.22149941:G>C',, ENSG000…	ENSG00000142798	1	HGNC:5273	4313323.600000001	3364808.85	91543.30800000002	100787.3065	11694.7909	57869.075
LVINSGNGAVEDR	1	Pat_131_4.40278.40278.2	ENSG00000026508|CD44, ENSG00000026508|+|chr11:g.35226155:A>G',, ENSG00000026508|+|chr11:g.35229673:T>C',, ENSG00000026508|+|chr11:g.35229673:T>C']	ENSG00000026508	1	HGNC:1681	153995.72	90188.24	4296.9434	5834.9697	1216.8564	4490.224
VLPEGGAQCECPLGR	1	Pat_131_3.44234.44234.2	ENSG00000188157|AGRN, ENSG00000188157|+|chr1:g.982274:G>A',, ENSG00000188157|+|chr1:g.976930:T>G',, ENSG00000188157|+|chr1:g.982026:C>T',, ENSG00000188157|+|chr1:g.981565:A>G',, ENSG00000188157|+|chr1:g.970690:C>T',, ENSG00000188157|+|chr1:g.983023:C>T']	ENSG00000188157	1	HGNC:329	37926.63	27298.287	3243.0613	4292.4966	0	3772.5283
AASAGQEPLHNEELAGAGR	2	Pat_131_FT_A.33242.33242.3	ENSG00000198171|DDRGK1, ENSG00000198171|-|chr20:g.3172304:G>T']	ENSG00000198171	1	HGNC:16110	263376.21	202737.75	15088.9663	20775.776599999997	0	18615.535
QDLGSPEGIAVDHLGR	2	Pat_131_3.45030.45030.3	ENSG00000116962|NID1, ENSG00000116962|-|chr1:g.236143153:C>A',, ENSG00000116962|-|chr1:g.236201529:C>T',, ENSG00000116962|-|chr1:g.236154337:G>A',, ENSG00000116962|-|chr1:g.236205390:T>C',, ENSG00000116962|-|chr1:g.236143883:G>A',, ENSG00000116962|-|chr1:g.236208773:C>T',, ENSG00000116962|-|chr1:g.236195859:G>A',, ENSG00000116962|-|chr1:g.236212012:C>T',, ENSG00000116962|-|chr1:g.236205398:T>C',,…	ENSG00000116962	1	HGNC:7821	59199.5788	38742.4895	2139.7070000000003	4302.38	1042.7749	2350.4033
LVIPSELGYGER	5	Pat_131_4.54118.54118.2	ENSG00000173486|FKBP2	ENSG00000173486	1	HGNC:3718	557196.332	345801.79300000006	6447.78598	8219.127	3585.6388	4420.3598600000005
ACQSIYPLHDVFVR	1	Pat_131_5.53053.53053.3	ENSG00000145425|RPS3A	ENSG00000145425	1	HGNC:10421	111471.34	32661.218999999997	2727.8147	2793.692	477.88699999999994	827.4326
TAADELEAFLGGGAPGGR	1	Pat_131_4.62252.62252.3	ENSG00000196642|RABL6, ENSG00000196642|+|chr9:g.139718013:A>T',, ENSG00000196642|+|chr9:g.139734852:C>T',, ENSG00000196642|+|chr9:g.139734871:C>T',, ENSG00000196642|+|chr9:g.139734849:C>T',, ENSG00000196642|+|chr9:g.139726249:G>C',, ENSG00000196642|+|chr9:g.139726249:G>C']	ENSG00000196642	1	HGNC:24703	17976.057	8956.643	546.7199	1111.1311	0	770.2062400000001
LGAPENSGISTLER	1	Pat_131_3.44456.44456.2	ENSG00000152767|FARP1, ENSG00000152767|+|chr13:g.98896776:C>T',, ENSG00000152767|+|chr13:g.99047679:G>A',, ENSG00000152767|+|chr13:g.99047679:G>A']	ENSG00000152767	1	HGNC:3591	95403.23	55722.652	4428.0176	4366.6167	0	3277.6028
QTSGGPVDASSEYQQELER	1	Pat_131_1.40582.40582.3	ENSG00000154723|ATP5PF	ENSG00000154723	1	HGNC:847	26349.417999999998	23400.152000000002	2216.0986	4417.649	589.84424	2322.4202
LEDVLPLAFTR	2	Pat_131_5.66276.66276.2	ENSG00000127483|HP1BP3, ENSG00000127483|-|chr1:g.21103194:C>A',, ENSG00000127483|-|chr1:g.21103194:C>A']	ENSG00000127483	1	HGNC:24973	179161.72999999998	110234.564	580.8492	1666.44216	0	0
GSDHSASLEPGELAELVR	3	Pat_131_2.52510.52510.3	ENSG00000095380|NANS	ENSG00000095380	1	HGNC:19237	322410.507	321530.94700000004	8927.866699999999	9342.1401	12271.214800000002	18049.2783
VEPGLGADNSVVR	4	Pat_131_2.41876.41876.2	ENSG00000196924|FLNA, ENSG00000196924|-|chrX:g.153581155:C>T',, ENSG00000196924|-|chrX:g.153590917:G>C',, ENSG00000196924|-|chrX:g.153590917:G>C']	ENSG00000196924	1	HGNC:3754	1169782.4419999998	711247.702	54469.6988	62786.82400000001	3149.9818999999998	15720.8789
LQQELDDLTVDLDHQR	2	Pat_131_2.61059.61059.3	ENSG00000133026|MYH10, ENSG00000133026|-|chr17:g.8422056:T>C',, ENSG00000133026|-|chr17:g.8380329:C>T',, ENSG00000133026|-|chr17:g.8408118:G>A',, ENSG00000133026|-|chr17:g.8396326:T>G',, ENSG00000133026|-|chr17:g.8526443:T>A',, ENSG00000133026|-|chr17:g.8526444:C>A',, ENSG00000133026|-|chr17:g.8438753:G>A',, ENSG00000133026|-|chr17:g.8383768:C>G',, ENSG00000133026|-|chr17:g.8422103:C>G',, ENSG000…	ENSG00000133026	1	HGNC:7568	13017.1388	7859.8411	638.281	2476.0757	0	1744.1278
LSLCGEESFGTGSDHIR	1	Pat_131_4.45864.45864.3	ENSG00000079739|PGM1, ENSG00000079739|+|chr1:g.64059352:T>C',, ENSG00000079739|+|chr1:g.64097432:C>T',, ENSG00000079739|+|chr1:g.64095112:T>A',, ENSG00000079739|+|chr1:g.64095112:T>A']	ENSG00000079739	1	HGNC:8905	143028.1	76504.125	4512.5806	8107.6553	1232.2849	2981.76
ALLAICAGDAEDY	20	Pat_131_3.53919.53919.2	ENSG00000109511|ANXA10, ENSG00000109511|+|chr4:g.169100382:C>T',, ENSG00000109511|+|chr4:g.169085420:G>A',, ENSG00000109511|+|chr4:g.169083694:A>C']	ENSG00000109511	1	HGNC:534	1540219.6430000002	761267.4744	15715.489239999999	30724.23833	4179.85687	16533.9405
EAEPYYLLLPR	3	Pat_131_4.56687.56687.2	ENSG00000057663|ATG5	ENSG00000057663	1	HGNC:589	394832.701	172378.847	2246.59966	2829.9015000000004	0	1981.97395
TQPYDVYDQVEFDVPVGSR	2	Pat_131_2.54697.54697.3	ENSG00000158864|NDUFS2, ENSG00000158864|+|chr1:g.161180484:G>A',, ENSG00000158864|+|chr1:g.161179041:A>G',, ENSG00000158864|+|chr1:g.161179041:A>G']	ENSG00000158864	1	HGNC:7708	37995.457	23515.4856	787.39233	897.1567	0	664.66113
GTPEPGPLNAVDER	3	Pat_131_FT_A.42182.42182.2	ENSG00000123992|DNPEP, ENSG00000123992|-|chr2:g.220250804:C>T',, ENSG00000123992|-|chr2:g.220250804:C>T']	ENSG00000123992	1	HGNC:2981	278440.649	259200.309	13240.2952	18933.6589	1678.2200699999999	17276.8173
VGLDPSQLPVGENGIV	3	Pat_131_4.63247.63247.2	ENSG00000149089|APIP	ENSG00000149089	1	HGNC:17581	72853.877	40602.0755	622.48224	1793.27146	0	1929.15105
GGGGNFGPGPGSNFR	5	Pat_131_5.36510.36510.2	ENSG00000122566|HNRNPA2B1, ENSG00000122566|-|chr7:g.26233222:C>T',, ENSG00000122566|-|chr7:g.26237461:T>C',, ENSG00000122566|-|chr7:g.26237461:T>C']	ENSG00000122566	1	HGNC:5033	436960.965	347250.50399999996	9897.22742	8313.4521	4250.9834599999995	8405.79739
FDDGEDPLDAESQQGGGGNPFHR	1	Pat_131_FT_A.49013.49013.3	ENSG00000102580|DNAJC3	ENSG00000102580	1	HGNC:9439	13366.588	9712.25	0	1405.6537	0	1140.3448
AATGEEVSAEDLGGADLHCR	2	Pat_131_1.41265.41265.3	ENSG00000131844|MCCC2	ENSG00000131844	1	HGNC:6937	216286.28	171028.19	16393.267	20216.8215	1244.4598	16973.915
IVLDSDAAEYGGHQR	1	Pat_131_2.40662.40662.3	ENSG00000114480|GBE1, ENSG00000114480|-|chr3:g.81720006:G>A',, ENSG00000114480|-|chr3:g.81627175:T>C',, ENSG00000114480|-|chr3:g.81698130:T>C',, ENSG00000114480|-|chr3:g.81584391:C>G',, ENSG00000114480|-|chr3:g.81586193:C>A',, ENSG00000114480|-|chr3:g.81586193:C>A']	ENSG00000114480	1	HGNC:4180	172969.33	88680.9	79271.07	76901.16	0	13236.1
GSAPPGPVPEGSIR	9	Pat_131_4.38214.38214.2	ENSG00000148834|GSTO1	ENSG00000148834	1	HGNC:13312	1527228.4840000002	1074750.929	40939.164000000004	50370.27560000001	12368.72706	35671.7374
VNVDEVGGEALGR	25	Pat_131_4.44437.44437.2	ENSG00000244734|HBB, ENSG00000244734|-|chr11:g.5247816:C>A',, ENSG00000244734|-|chr11:g.5246896:G>T',, ENSG00000244734|-|chr11:g.5247967:G>C',, ENSG00000244734|-|chr11:g.5247967:G>C']	ENSG00000244734	1	HGNC:4827	11632057.342	9071615.474699998	268222.106	360598.6106	1838815.1657	1926697.6918000001
DFEPSLGPVCPFR	2	Pat_131_5.57663.57663.2	ENSG00000011465|DCN, ENSG00000011465|-|chr12:g.91539867:G>T',, ENSG00000011465|-|chr12:g.91572142:C>A',, ENSG00000011465|-|chr12:g.91572298:G>A',, ENSG00000011465|-|chr12:g.91572213:T>G',, ENSG00000011465|-|chr12:g.91545441:T>G',, ENSG00000011465|-|chr12:g.91545441:T>G']	ENSG00000011465	1	HGNC:2705	94426.205	48318.955	4332.5616	2908.5213999999996	0	0
QITSISIEPGVEVEVTIADA	2	Pat_131_3.62520.62520.2	ENSG00000008988|RPS20	ENSG00000008988	1	HGNC:10405	22252.097999999998	15233.432	0	0	0	0
LTAEDDALNQIAR	1	Pat_131_2.48903.48903.2	ENSG00000124831|LRRFIP1, ENSG00000124831|+|chr2:g.238617265:CAGA>C',, ENSG00000124831|+|chr2:g.238661966:A>C',, ENSG00000124831|+|chr2:g.238617233:G>A',, ENSG00000124831|+|chr2:g.238680793:G>A']	ENSG00000124831	1	HGNC:6702	100443.96	63231.26	3328.0537	5821.97	0	3465.5232
LDIDPETITWQR	2	Pat_131_4.56678.56678.2	ENSG00000100714|MTHFD1, ENSG00000100714|+|chr14:g.64908845:G>A',, ENSG00000100714|+|chr14:g.64882380:A>G',, ENSG00000100714|+|chr14:g.64882380:A>G']	ENSG00000100714	1	HGNC:7432	123083.4	71920.84300000001	2967.7596	4488.6548	0	3397.4705000000004
GVIALCIEDGSIHR	2	Pat_131_4.50613.50613.3	ENSG00000073578|SDHA, ENSG00000073578|+|chr5:g.225649:C>T',, ENSG00000073578|+|chr5:g.225649:C>T']	ENSG00000073578	1	HGNC:10680	200975.396	101860.117	4775.123100000001	10790.938900000001	0	2692.4265
TAFLAEDFNPEEINLDCTNPR	1	Pat_131_3.57938.57938.3	ENSG00000144840|RABL3, ENSG00000144840|-|chr3:g.120449543:T>G']	ENSG00000144840	1	HGNC:18072	10283.03	6403.151999999999	0	0	0	0
ALYLQYTDETFR	1	Pat_131_5.51999.51999.2	ENSG00000047457|CP, ENSG00000047457|-|chr3:g.148896253:C>T',, ENSG00000047457|-|chr3:g.148916215:G>A',, ENSG00000047457|-|chr3:g.148939568:C>G',, ENSG00000047457|-|chr3:g.148917532:A>G',, ENSG00000047457|-|chr3:g.148903150:G>T',, ENSG00000047457|-|chr3:g.148903150:G>T']	ENSG00000047457	1	HGNC:2295	55419.83	34116.164	620.9168	901.3137	0	970.02936
NEEDAAELVALAQAVNAR	7	Pat_131_4.61045.61045.3	ENSG00000130985|UBA1, ENSG00000130985|+|chrX:g.47063064:G>A',, ENSG00000130985|+|chrX:g.47063064:G>A']	ENSG00000130985	1	HGNC:12469	135284.91590000002	76715.15099999998	2904.65056	5523.6571	590.67017	4031.87056
GEVPVEGNLLEVACHCSSLR	1	Pat_131_4.54681.54681.3	ENSG00000197321|SVIL, ENSG00000197321|-|chr10:g.29782177:C>T',, ENSG00000197321|-|chr10:g.29777660:T>G',, ENSG00000197321|-|chr10:g.29812422:C>A',, ENSG00000197321|-|chr10:g.29784072:G>C',, ENSG00000197321|-|chr10:g.29770643:C>T',, ENSG00000197321|-|chr10:g.29840037:C>A',, ENSG00000197321|-|chr10:g.29747379:G>A',, ENSG00000197321|-|chr10:g.29812380:C>A',, ENSG00000197321|-|chr10:g.29820197:G>A',,…	ENSG00000197321	1	HGNC:11480	59168.6	28286.576	1882.9176	3165.6714	0	580.62463
LQSSSASYGGGFGGGSCQLGGGR	3	Pat_131_5.43021.43021.3	ENSG00000171401|KRT13, ENSG00000171401|-|chr17:g.39659673:G>A',, ENSG00000171401|-|chr17:g.39657533:C>T']	ENSG00000171401	1	HGNC:6415	156756.001	51398.84240000001	26767.670000000002	31916.9023	2005.6923000000002	4554.37343
AGSSTPGDAPPAVAEVQGR	1	Pat_131_2.39188.39188.3	ENSG00000086758|HUWE1, ENSG00000086758|-|chrX:g.53579831:C>T',, ENSG00000086758|-|chrX:g.53654441:T>C',, ENSG00000086758|-|chrX:g.53563205:T>A',, ENSG00000086758|-|chrX:g.53621576:G>A',, ENSG00000086758|-|chrX:g.53570921:C>T',, ENSG00000086758|-|chrX:g.53622277:T>C',, ENSG00000086758|-|chrX:g.53611997:G>A',, ENSG00000086758|-|chrX:g.53611997:G>A']	ENSG00000086758	1	HGNC:30892	107562.32	73750.64	15416.499	22970.727000000003	1561.5145	15250.632
LYQQHGAGLFDVTR	1	Pat_131_5.50000.50000.3	ENSG00000166340|TPP1, ENSG00000166340|-|chr11:g.6637981:C>T',, ENSG00000166340|-|chr11:g.6637981:C>T']	ENSG00000166340	1	HGNC:2073	86925.28	45090.848	1073.1680000000001	3391.6792	582.9609	952.2713
VLTSEDEYNLLSDR	1	Pat_131_2.51346.51346.2	ENSG00000135842|FAM129A	ENSG00000135842	1	HGNC:16784	134399.11	100564.1	3369.5725	4704.789000000001	0	3500.6914
SPTDWALFTYEGNSNDIR	3	Pat_131_5.57042.57042.3	ENSG00000136279|DBNL, ENSG00000136279|+|chr7:g.44096482:G>C',, ENSG00000136279|+|chr7:g.44096482:G>C']	ENSG00000136279	1	HGNC:2696	98699.851	45692.004	2250.40836	1370.5905	0	1884.4245
DVVFLLDGSEGVR	2	Pat_131_4.59128.59128.2	ENSG00000163359|COL6A3, ENSG00000163359|-|chr2:g.238249544:GA>G',, ENSG00000163359|-|chr2:g.238275518:AC>A',, ENSG00000163359|-|chr2:g.238280477:G>A',, ENSG00000163359|-|chr2:g.238283189:G>A',, ENSG00000163359|-|chr2:g.238296320:C>T',, ENSG00000163359|-|chr2:g.238253406:C>T',, ENSG00000163359|-|chr2:g.238247734:C>G',, ENSG00000163359|-|chr2:g.238283510:C>T',, ENSG00000163359|-|chr2:g.238280852:G>…	ENSG00000163359	1	HGNC:2213	129968.43	83500.752	2405.5125	3527.6427	0	1056.9008
AIEDYINEFSVR	1	Pat_131_4.57496.57496.2	ENSG00000113600|C9, ENSG00000113600|-|chr5:g.39342291:G>T',, ENSG00000113600|-|chr5:g.39331846:G>A']	ENSG00000113600	1	HGNC:1358	132632.94	109165.12	2562.314	3090.4666	0	986.0956
APAPASAPPGPSEELLR	1	Pat_131_3.46768.46768.3	ENSG00000138080|EMILIN1, ENSG00000138080|+|chr2:g.27308115:C>A',, ENSG00000138080|+|chr2:g.27305190:G>A',, ENSG00000138080|+|chr2:g.27303086:G>A',, ENSG00000138080|+|chr2:g.27306253:C>T']	ENSG00000138080	1	HGNC:19880	87685.914	47327.477	4042.4617	5844.658	0	3723.5159999999996
GAPAEDPVFTILAPEDPPVPFR	1	Pat_131_4.67376.67376.3	ENSG00000119559|C19orf25, ENSG00000119559|-|chr19:g.1474941:G>A']	ENSG00000119559	1	HGNC:26711	23421.852000000003	12576.533000000001	0	904.8131	0	1457.9882
ILEVVNQIQDEER	3	Pat_131_3.57064.57064.2	ENSG00000149218|ENDOD1, ENSG00000149218|+|chr11:g.94862288:G>A']	ENSG00000149218	1	HGNC:29129	39643.9364	34574.917499999996	1241.4483	630.03375	0	0
TCLHYLGEFGEDQIYEAHQQGR	3	Pat_131_4.49321.49321.3	ENSG00000170476|MZB1, ENSG00000170476|-|chr5:g.138723513:A>T',, ENSG00000170476|-|chr5:g.138723513:A>T']	ENSG00000170476	1	HGNC:30125	326898.21499999997	113627.98800000001	2675.5653	4416.5494	0	4963.4213
QSIAIDDCTFHQCVR	1	Pat_131_4.41558.41558.3	ENSG00000161203|AP2M1, ENSG00000161203|+|chr3:g.183896793:G>T',, ENSG00000161203|+|chr3:g.183900573:T>A',, ENSG00000161203|+|chr3:g.183899558:G>A',, ENSG00000161203|+|chr3:g.183899558:G>A']	ENSG00000161203	1	HGNC:564	146856.03	70171.484	4232.1743	5518.3643	0	6207.5796
GIETPQCDQSTGQCVCVEGVEGPR	4	Pat_131_1.44820.44820.3	ENSG00000091136|LAMB1, ENSG00000091136|-|chr7:g.107566753:G>A',, ENSG00000091136|-|chr7:g.107618606:C>T',, ENSG00000091136|-|chr7:g.107569893:C>T',, ENSG00000091136|-|chr7:g.107621202:C>T',, ENSG00000091136|-|chr7:g.107621203:C>A',, ENSG00000091136|-|chr7:g.107621203:C>A']	ENSG00000091136	1	HGNC:6486	70784.758	67981.56529999999	13749.9232	15954.5546	0	17016.5567
CAPGVVGPAEADIDFDIIR	2	Pat_131_3.57682.57682.3	ENSG00000196924|FLNA, ENSG00000196924|-|chrX:g.153581155:C>T',, ENSG00000196924|-|chrX:g.153581155:C>T']	ENSG00000196924	1	HGNC:3754	30025.7575	21296.488400000002	1136.641	3014.7256	0	0
EAACLQQTQIEEAR	5	Pat_131_FT_A.36988.36988.2	ENSG00000188157|AGRN, ENSG00000188157|+|chr1:g.982274:G>A',, ENSG00000188157|+|chr1:g.976930:T>G',, ENSG00000188157|+|chr1:g.982026:C>T',, ENSG00000188157|+|chr1:g.981565:A>G',, ENSG00000188157|+|chr1:g.970690:C>T',, ENSG00000188157|+|chr1:g.983023:C>T']	ENSG00000188157	1	HGNC:329	454031.43	309459.842	69470.41339999999	93299.06	1157.3658	70403.19260000001
ALTSEIALLQSR	6	Pat_131_5.56754.56754.2	ENSG00000163902|RPN1, ENSG00000163902|-|chr3:g.128356698:G>A',, ENSG00000163902|-|chr3:g.128348979:A>T',, ENSG00000163902|-|chr3:g.128341218:C>T',, ENSG00000163902|-|chr3:g.128341218:C>T']	ENSG00000163902	1	HGNC:10381	667786.52	459879.24899999995	3505.6287	6441.48674	0	2812.705
ELYLEEALQNER	2	Pat_131_1.53714.53714.3	ENSG00000093144|ECHDC1, ENSG00000093144|-|chr6:g.127611268:G>C',, ENSG00000093144|-|chr6:g.127663503:T>C',, ENSG00000093144|-|chr6:g.127636006:C>T',, ENSG00000093144|-|chr6:g.127636006:C>T']	ENSG00000093144	1	HGNC:21489	26980.23	14356.546699999999	11572.6086	17011.231	1348.73834	13719.272
QVLLSEPEEAAALYR	1	Pat_131_4.52996.52996.3	ENSG00000164062|APEH	ENSG00000164062	1	HGNC:586	89775.6	44111.367	2051.4084	1818.7919	0	3387.9629999999997
GCDVVVIPAGVPR	6	Pat_131_5.51259.51259.2	ENSG00000146701|MDH2, ENSG00000146701|+|chr7:g.75693709:G>A',, ENSG00000146701|+|chr7:g.75693709:G>A']	ENSG00000146701	1	HGNC:6971	1176987.11	1004444.686	16145.4981	19680.7513	12729.199099999998	23194.8305
TLSPGDSFSTFDTPYCR	3	Pat_131_4.51157.51157.3	ENSG00000114021|NIT2	ENSG00000114021	1	HGNC:29878	308190.803	124582.557	8192.8164	10516.2252	2872.4854	4900.12626
GECVPGEQEPEPILIPR	5	Pat_131_2.51738.51738.3	ENSG00000106927|AMBP, ENSG00000106927|-|chr9:g.116823357:A>T',, ENSG00000106927|-|chr9:g.116823276:C>T',, ENSG00000106927|-|chr9:g.116823342:C>T',, ENSG00000106927|-|chr9:g.116823839:A>G',, ENSG00000106927|-|chr9:g.116823839:A>G']	ENSG00000106927	1	HGNC:453	246971.919	281383.829	26507.6433	45397.1159	3318.0146	23143.1879
GSSTANLIFEDCR	2	Pat_131_3.44372.44372.2	ENSG00000122971|ACADS, ENSG00000122971|+|chr12:g.121176221:G>C',, ENSG00000122971|+|chr12:g.121176221:G>C']	ENSG00000122971	1	HGNC:90	118078.844	99625.775	3294.1562	4306.9616	2267.3167	3474.797
AFSSPQEEEEAGFTGR	1	Pat_131_FT_A.41701.41701.2	ENSG00000011007|ELOA, ENSG00000011007|+|chr1:g.24078090:A>G',, ENSG00000011007|+|chr1:g.24077451:C>T',, ENSG00000011007|+|chr1:g.24077451:C>T']	ENSG00000011007	1	HGNC:11620	80996.69	60471.42	10389.301	11807.812	715.23645	6889.3330000000005
IFYPEIEEVQALDDTER	2	Pat_131_2.63814.63814.3	ENSG00000128951|DUT, ENSG00000128951|+|chr15:g.48623767:C>T',, ENSG00000128951|+|chr15:g.48633527:G>T',, ENSG00000128951|+|chr15:g.48633527:G>T']	ENSG00000128951	1	HGNC:3078	10394.057700000001	5904.1697	787.3374	565.6561	0	726.0176
HVNGQDQIVPGLYACGEAACASVHGANR	1	Pat_131_4.46249.46249.4	ENSG00000073578|SDHA, ENSG00000073578|+|chr5:g.225649:C>T',, ENSG00000073578|+|chr5:g.225649:C>T']	ENSG00000073578	1	HGNC:10680	53649.234000000004	29089.928	792.06537	3011.3755	0	1233.8446
FEDGVLDPDYPR	11	Pat_131_2.50366.50366.2	ENSG00000109072|VTN, ENSG00000109072|-|chr17:g.26694894:C>T',, ENSG00000109072|-|chr17:g.26694404:G>A']	ENSG00000109072	1	HGNC:12724	878721.8729999999	503646.634	26743.6113	39682.92199999999	3598.2246999999998	24364.506299999997
EYCGVPGDGDEELLR	4	Pat_131_1.46379.46379.2	ENSG00000106927|AMBP, ENSG00000106927|-|chr9:g.116823357:A>T',, ENSG00000106927|-|chr9:g.116823276:C>T',, ENSG00000106927|-|chr9:g.116823342:C>T',, ENSG00000106927|-|chr9:g.116823839:A>G']	ENSG00000106927	1	HGNC:453	491975.79300000006	360562.13800000004	242494.444	322648.37	8613.0386	119215.08269999998
LVPLLDTGDIIIDGGNSEYR	1	Pat_131_4.67270.67270.3	ENSG00000142657|PGD, ENSG00000142657|+|chr1:g.10459705:G>T']	ENSG00000142657	1	HGNC:8891	34744.61	20412.383	0	1282.4158	0	766.9031
LFEAEAQDLFR	4	Pat_131_4.60456.60456.2	ENSG00000103966|EHD4, ENSG00000103966|-|chr15:g.42235316:C>T']	ENSG00000103966	1	HGNC:3245	474489.346	257077.14729999998	9041.645199999999	13696.43085	0	12481.82155
IVSAQSLAEDDVE	2	Pat_131_1.50515.50515.2	ENSG00000173726|TOMM20	ENSG00000173726	1	HGNC:20947	43568.747	22662.412	2114.80566	3465.5485	0	2570.6699
VNVDAVGGEALGR	3	Pat_131_3.44496.44496.2	ENSG00000223609|HBD, ENSG00000223609|-|chr11:g.5255278:A>C',, ENSG00000223609|-|chr11:g.5255345:T>C',, ENSG00000223609|-|chr11:g.5255226:A>G',, ENSG00000223609|-|chr11:g.5254028:C>T']	ENSG00000223609	1	HGNC:4829	322104.37200000003	280777.366	10812.59844	13856.0328	4316.1306	13625.21
ETIPLQETSLYTQDR	2	Pat_131_2.48223.48223.3	ENSG00000131238|PPT1	ENSG00000131238	1	HGNC:9325	253774.59	168603.364	6906.1087	6201.367499999999	0	5069.6226
GFFDPNTHENLTYR	2	Pat_131_5.47166.47166.3	ENSG00000178209|PLEC, ENSG00000178209|-|chr8:g.145008183:C>T',, ENSG00000178209|-|chr8:g.144995759:G>A',, ENSG00000178209|-|chr8:g.145016667:C>T',, ENSG00000178209|-|chr8:g.144994888:G>A',, ENSG00000178209|-|chr8:g.144996236:C>G',, ENSG00000178209|-|chr8:g.145010020:G>A',, ENSG00000178209|-|chr8:g.144996968:C>T',, ENSG00000178209|-|chr8:g.144990901:C>T',, ENSG00000178209|-|chr8:g.145001648:C>T',,…	ENSG00000178209	1	HGNC:9069	272951.60599999997	147774.085	4184.1327	8393.8993	991.11774	3300.96274
LDPDSIPSPIQVIENDR	3	Pat_131_4.66245.66245.3	ENSG00000150961|SEC24D	ENSG00000150961	1	HGNC:10706	98081.52399999999	55391.2	638.1936	1987.3976999999998	0	742.4279
DVVGNDVATILSR	2	Pat_131_4.54662.54662.2	ENSG00000158195|WASF2	ENSG00000158195	1	HGNC:12733	238417.755	105751.466	6757.1419	7678.8987	0	5620.0094
DQAVFPQNGLVVSSVDVQSVEPVDQR	2	Pat_131_3.54968.54968.3	ENSG00000013364|MVP, ENSG00000013364|+|chr16:g.29847067:C>T',, ENSG00000013364|+|chr16:g.29842218:C>T',, ENSG00000013364|+|chr16:g.29842218:C>T']	ENSG00000013364	1	HGNC:7531	9947.439	6633.6137	0	0	0	0
LHAVNAEECNVLQGR	3	Pat_131_4.41381.41381.3	ENSG00000198721|ECI2, ENSG00000198721|-|chr6:g.4133855:C>T',, ENSG00000198721|-|chr6:g.4133855:C>T']	ENSG00000198721	1	HGNC:14601	617357.363	291390.04000000004	14075.4324	17363.7527	3919.5986	11318.298200000001
IAHVELADAGQYR	2	Pat_131_4.41797.41797.3	ENSG00000142798|HSPG2, ENSG00000142798|-|chr1:g.22198768:C>T',, ENSG00000142798|-|chr1:g.22159871:A>G',, ENSG00000142798|-|chr1:g.22173967:G>A',, ENSG00000142798|-|chr1:g.22178616:A>G',, ENSG00000142798|-|chr1:g.22191402:G>C',, ENSG00000142798|-|chr1:g.22201203:G>C',, ENSG00000142798|-|chr1:g.22175254:G>C',, ENSG00000142798|-|chr1:g.22178110:C>T',, ENSG00000142798|-|chr1:g.22149941:G>C',, ENSG000…	ENSG00000142798	1	HGNC:5273	297853.62	144406.058	20591.3857	20995.532	0	3552.0513
GSCYPATGDLLVGR	1	Pat_131_4.45353.45353.2	ENSG00000172037|LAMB2, ENSG00000172037|-|chr3:g.49158923:G>A',, ENSG00000172037|-|chr3:g.49160684:C>T',, ENSG00000172037|-|chr3:g.49162722:C>A',, ENSG00000172037|-|chr3:g.49167419:C>T',, ENSG00000172037|-|chr3:g.49158763:C>T',, ENSG00000172037|-|chr3:g.49163902:G>C',, ENSG00000172037|-|chr3:g.49166533:G>A',, ENSG00000172037|-|chr3:g.49167684:C>T',, ENSG00000172037|-|chr3:g.49167684:C>T']	ENSG00000172037	1	HGNC:6487	190093.75	130041.17	7441.924	7793.353	0	2815.3218
AQVVDLLQQELTAAEQR	3	Pat_131_4.66655.66655.3	ENSG00000173230|GOLGB1, ENSG00000173230|-|chr3:g.121415610:G>A',, ENSG00000173230|-|chr3:g.121417065:C>T',, ENSG00000173230|-|chr3:g.121414777:T>G',, ENSG00000173230|-|chr3:g.121410302:C>A',, ENSG00000173230|-|chr3:g.121433775:A>G',, ENSG00000173230|-|chr3:g.121416273:G>C',, ENSG00000173230|-|chr3:g.121416798:G>A',, ENSG00000173230|-|chr3:g.121415105:T>G',, ENSG00000173230|-|chr3:g.121410361:G>A'…	ENSG00000173230	1	HGNC:4429	89598.298	56460.312	2229.141	3451.9984000000004	0	2605.0941000000003
LVEGEVYAVDER	5	Pat_131_FT_A.45137.45137.2	ENSG00000134864|GGACT, ENSG00000134864|-|chr13:g.101184430:G>A',, ENSG00000134864|-|chr13:g.101184430:G>A']	ENSG00000134864	1	HGNC:25100	522354.647	313994.507	25953.656199999998	31275.0321	5066.0819599999995	21027.377300000004
SNPEDQILYQTER	4	Pat_131_1.43113.43113.2	ENSG00000110917|MLEC	ENSG00000110917	1	HGNC:28973	971236.71	731649.107	27934.8494	35210.0707	737.32245	22815.1497
AIETQCYVVAAAQCGR	4	Pat_131_4.44635.44635.3	ENSG00000158793|NIT1, ENSG00000158793|+|chr1:g.161089740:A>G',, ENSG00000158793|+|chr1:g.161089740:A>G']	ENSG00000158793	1	HGNC:7828	236740.27599999998	134303.00400000002	15693.48405	17103.5182	1166.462	4742.4928
QLIIEDPYYGNDSDFETVYQQCVR	3	Pat_131_3.54473.54473.3	ENSG00000143727|ACP1	ENSG00000143727	1	HGNC:122	22107.927	14404.175	0	777.52576	0	0
APPAAPAAEEPGNPGGPPR	1	Pat_131_2.38339.38339.3	ENSG00000162522|KIAA1522, ENSG00000162522|+|chr1:g.33235651:A>G',, ENSG00000162522|+|chr1:g.33235904:G>A',, ENSG00000162522|+|chr1:g.33238472:A>G',, ENSG00000162522|+|chr1:g.33235666:A>G',, ENSG00000162522|+|chr1:g.33235666:A>G']	ENSG00000162522	1	HGNC:29301	233152.06	128540.93	10493.325	14009.64	2120.5984	17302.625
VAQPGPLEPEEPR	5	Pat_131_2.41674.41674.2	ENSG00000198171|DDRGK1, ENSG00000198171|-|chr20:g.3172304:G>T']	ENSG00000198171	1	HGNC:16110	920864.3849999999	597636.503	81025.16970000001	120331.29199999999	5976.0172	121779.826
LEATLQEEAAIQQEHR	3	Pat_131_FT_A.47249.47249.3	ENSG00000168924|LETM1, ENSG00000168924|-|chr4:g.1843324:C>T',, ENSG00000168924|-|chr4:g.1843483:T>C',, ENSG00000168924|-|chr4:g.1843349:C>T']	ENSG00000168924	1	HGNC:6556	119005.874	63524.172	11978.2062	17576.2705	3753.4966	11934.350400000001
LIEAYVIQCQAEAQEVTIAR	1	Pat_131_4.62838.62838.3	ENSG00000162819|BROX	ENSG00000162819	1	HGNC:26512	22271.632999999998	8242.121	0	635.7077	0	828.4230299999999
EGDVLTLLESER	17	Pat_131_2.57291.57291.2	ENSG00000233927|RPS28	ENSG00000233927	1	HGNC:10418	1544486.1249	1266259.2649	10467.777469999999	20198.705970000003	880.1626	10818.845430000001
NLVVGDETTSSLR	2	Pat_131_3.42259.42259.2	ENSG00000187955|COL14A1, ENSG00000187955|+|chr8:g.121357662:C>A',, ENSG00000187955|+|chr8:g.121275192:C>G',, ENSG00000187955|+|chr8:g.121174734:A>G',, ENSG00000187955|+|chr8:g.121256139:A>T',, ENSG00000187955|+|chr8:g.121267554:G>A',, ENSG00000187955|+|chr8:g.121298156:G>C',, ENSG00000187955|+|chr8:g.121344960:G>A',, ENSG00000187955|+|chr8:g.121224768:A>G',, ENSG00000187955|+|chr8:g.121239591:C>A…	ENSG00000187955	1	HGNC:2191	321804.33	173387.91	15557.29	20457.2713	0	1775.8850400000001
ITGWGEETLPDGR	1	Pat_131_4.48291.48291.2	ENSG00000142910|TINAGL1, ENSG00000142910|+|chr1:g.32050793:G>A',, ENSG00000142910|+|chr1:g.32050793:G>A']	ENSG00000142910	1	HGNC:19168	157904.81	91617.96	6189.9893	5675.335999999999	0	3172.3823
SPLGLVDDAFQPR	3	Pat_131_5.60560.60560.2	ENSG00000172403|SYNPO2, ENSG00000172403|+|chr4:g.119951620:G>A',, ENSG00000172403|+|chr4:g.119978566:G>A',, ENSG00000172403|+|chr4:g.119978566:G>A']	ENSG00000172403	1	HGNC:17732	63260.43199999999	28238.1947	3656.1601	768.6444	0	0
ELLLTGPGLEER	3	Pat_131_4.53105.53105.2	ENSG00000130764|LRRC47, ENSG00000130764|-|chr1:g.3712929:C>A']	ENSG00000130764	1	HGNC:29207	340711.48	216143.19400000002	6615.12347	6088.655000000001	0	5671.2742
VTDTDFDGVEVR	2	Pat_131_FT_A.44966.44966.2	ENSG00000144959|NCEH1, ENSG00000144959|-|chr3:g.172351694:C>A',, ENSG00000144959|-|chr3:g.172351774:T>C',, ENSG00000144959|-|chr3:g.172351774:T>C']	ENSG00000144959	1	HGNC:29260	873663.88	480358.75	34158.92	33971.72	24656.068400000004	210220.96
IICDNTGITTVSR	2	Pat_131_5.45248.45248.2	ENSG00000121053|EPX, ENSG00000121053|+|chr17:g.56280627:C>A',, ENSG00000121053|+|chr17:g.56274351:T>G',, ENSG00000121053|+|chr17:g.56270748:C>T']	ENSG00000121053	1	HGNC:3423	63145.59	42385.574	963.4121	0	0	0
LCEAICPAQAITIEAEPR	4	Pat_131_4.56717.56717.3	ENSG00000110717|NDUFS8, ENSG00000110717|+|chr11:g.67803759:C>T',, ENSG00000110717|+|chr11:g.67803759:C>T']	ENSG00000110717	1	HGNC:7715	349714.005	228604.223	2506.9516000000003	9294.1155	0	3454.5749000000005
HPHDIIDDINSGAVECPAS	6	Pat_131_1.47249.47249.3	ENSG00000197958|RPL12	ENSG00000197958	1	HGNC:10302	429756.18299999996	272204.924	10682.4121	24671.0964	972.9292	10707.50595
NYILDQTNVYGSAQR	1	Pat_131_4.44319.44319.3	ENSG00000105323|HNRNPUL1, ENSG00000105323|+|chr19:g.41787148:T>C',, ENSG00000105323|+|chr19:g.41787179:C>T',, ENSG00000105323|+|chr19:g.41787179:C>T']	ENSG00000105323	1	HGNC:17011	121805.74	54381.74	3614.2996	6521.7476	1144.1403	3619.6702
SAYQTIDSAEAPADPFAVPEGR	1	Pat_131_2.52698.52698.3	ENSG00000177674|AGTRAP	ENSG00000177674	1	HGNC:13539	23919.662	13588.815	2925.9359999999997	4518.0166	0	2942.461
QPTVTSVCSETSQELAEGQR	3	Pat_131_FT_A.42976.42976.3	ENSG00000163110|PDLIM5, ENSG00000163110|+|chr4:g.95494544:G>T']	ENSG00000163110	1	HGNC:17468	77688.703	43952.268	6354.9036	10488.1181	0	4635.35304
ILYEGTHLDPER	3	Pat_131_3.43653.43653.2	ENSG00000203667|COX20	ENSG00000203667	1	HGNC:26970	307885.885	154774.144	12873.480599999999	18187.4864	3749.946	15655.961500000001
LALETTVLVESYTLPDGR	3	Pat_131_4.66782.66782.3	ENSG00000138071|ACTR2	ENSG00000138071	1	HGNC:169	92317.884	52492.293399999995	2394.2456	4000.1548	0	6256.6932
GSSCFECTHYQSFLEYR	1	Pat_131_4.46421.46421.3	ENSG00000093010|COMT, ENSG00000093010|+|chr22:g.19950066:C>A',, ENSG00000093010|+|chr22:g.19950066:C>A']	ENSG00000093010	1	HGNC:2228	96811.56	82185.01	6843.4175	13030.877	0	886.5397
GLGLSPDLVVCR	2	Pat_131_5.55317.55317.2	ENSG00000171793|CTPS1, ENSG00000171793|+|chr1:g.41467918:C>CT',, ENSG00000171793|+|chr1:g.41453109:G>A',, ENSG00000171793|+|chr1:g.41461674:G>A',, ENSG00000171793|+|chr1:g.41474373:G>A',, ENSG00000171793|+|chr1:g.41453099:A>G',, ENSG00000171793|+|chr1:g.41453099:A>G']	ENSG00000171793	1	HGNC:2519	183922.21600000001	112328.94	948.3698	3150.99	0	1653.904
SLGLPENHIVFPVPIDQCIDG	2	Pat_131_5.66383.66383.3	ENSG00000148346|LCN2	ENSG00000148346	1	HGNC:6526	25515.31	16620.5556	597.8324	826.0569	0	0
AGYDGESIGNCPFSQR	1	Pat_131_3.40527.40527.3	ENSG00000159212|CLIC6, ENSG00000159212|+|chr21:g.36079627:T>C',, ENSG00000159212|+|chr21:g.36079653:G>A',, ENSG00000159212|+|chr21:g.36079653:G>A']	ENSG00000159212	1	HGNC:2065	155606.06	70464.016	3857.4443	6064.012	0	787.1385
VPDVLVADPPIAR	2	Pat_131_4.57767.57767.2	ENSG00000089597|GANAB, ENSG00000089597|-|chr11:g.62406527:A>G',, ENSG00000089597|-|chr11:g.62406527:A>G']	ENSG00000089597	1	HGNC:4138	88647.11	48920.293	3351.2877	3336.09277	0	3193.19155
SVDPDSPAEASGLR	6	Pat_131_1.38115.38115.2	ENSG00000109062|SLC9A3R1	ENSG00000109062	1	HGNC:11075	582735.434	381433.207	33507.3508	38504.33349999999	633.7376	18873.3294
DEVLYVFPSDFCR	2	Pat_131_4.58875.58875.3	ENSG00000138760|SCARB2	ENSG00000138760	1	HGNC:1665	105251.737	61912.828	567.20746	2565.7392	0	917.68646
TGIILNNELLDLCER	1	Pat_131_4.61692.61692.3	ENSG00000099998|GGT5, ENSG00000099998|-|chr22:g.24628908:G>A',, ENSG00000099998|-|chr22:g.24615949:C>T',, ENSG00000099998|-|chr22:g.24628928:G>A',, ENSG00000099998|-|chr22:g.24622189:G>A',, ENSG00000099998|-|chr22:g.24628985:C>A',, ENSG00000099998|-|chr22:g.24628835:C>G',, ENSG00000099998|-|chr22:g.24629878:C>T',, ENSG00000099998|-|chr22:g.24621054:C>T',, ENSG00000099998|-|chr22:g.24616059:C>T',,…	ENSG00000099998	1	HGNC:4260	61230.78	29271.064	604.8701	0	0	0
LGGPEAGLGEYLFER	2	Pat_131_4.59960.59960.3	ENSG00000087086|FTL, ENSG00000087086|+|chr19:g.49469553:G>C',, ENSG00000087086|+|chr19:g.49469631:C>A']	ENSG00000087086	1	HGNC:3999	203019.817	149389.965	1779.2704999999999	2903.2805000000003	562.5424	2603.1843
GLEEGQAQAGQCPSLEGR	4	Pat_131_1.37876.37876.3	ENSG00000138080|EMILIN1, ENSG00000138080|+|chr2:g.27308115:C>A',, ENSG00000138080|+|chr2:g.27305190:G>A',, ENSG00000138080|+|chr2:g.27303086:G>A',, ENSG00000138080|+|chr2:g.27306253:C>T']	ENSG00000138080	1	HGNC:19880	256767.05299999999	286162.306	20484.642	27611.283699999996	960.2716	17845.0299
TDYNASVSVPDSSGPER	3	Pat_131_2.37782.37782.2	ENSG00000165119|HNRNPK, ENSG00000165119|-|chr9:g.86585827:C>T',, ENSG00000165119|-|chr9:g.86587881:G>T',, ENSG00000165119|-|chr9:g.86587881:G>T']	ENSG00000165119	1	HGNC:5044	511443.75399999996	350472.42000000004	13503.2721	18345.2711	8431.84914	13938.784499999998
GPLPAAPPVAPER	6	Pat_131_4.47523.47523.2	ENSG00000115310|RTN4, ENSG00000115310|-|chr2:g.55253227:CT>C',, ENSG00000115310|-|chr2:g.55253514:T>G',, ENSG00000115310|-|chr2:g.55277278:C>A',, ENSG00000115310|-|chr2:g.55209692:T>C',, ENSG00000115310|-|chr2:g.55253886:G>A',, ENSG00000115310|-|chr2:g.55253886:G>A']	ENSG00000115310	1	HGNC:14085	1123188.375	760176.05	13417.283200000002	32625.013600000002	6441.550560000001	19725.3042
NLLFNDNTECLAR	2	Pat_131_4.50586.50586.2	ENSG00000012223|LTF, ENSG00000012223|-|chr3:g.46497330:C>T',, ENSG00000012223|-|chr3:g.46501213:T>C',, ENSG00000012223|-|chr3:g.46501268:C>T',, ENSG00000012223|-|chr3:g.46501291:C>T',, ENSG00000012223|-|chr3:g.46501291:C>T']	ENSG00000012223	1	HGNC:6720	152371.524	88693.123	1578.06953	5292.1821	1024.2755	4662.9890000000005
GSGIFDESTPVQTR	4	Pat_131_3.42565.42565.2	ENSG00000206053|JPT2, ENSG00000206053|+|chr16:g.1750206:G>C']	ENSG00000206053	1	HGNC:14137	461179.51	324446.961	27790.5964	29897.1171	1505.2768999999998	20835.0349
VWDDGIIDPADTR	2	Pat_131_2.52366.52366.2	ENSG00000131844|MCCC2	ENSG00000131844	1	HGNC:6937	328803.6	205438.03999999998	5690.0563	10023.943800000001	0	4307.2053
QSEDSTFYLGER	3	Pat_131_FT_A.39439.39439.2	ENSG00000047457|CP, ENSG00000047457|-|chr3:g.148896253:C>T',, ENSG00000047457|-|chr3:g.148916215:G>A',, ENSG00000047457|-|chr3:g.148939568:C>G',, ENSG00000047457|-|chr3:g.148917532:A>G',, ENSG00000047457|-|chr3:g.148917532:A>G']	ENSG00000047457	1	HGNC:2295	586978.62	406564.48	56431.477999999996	57966.289	9153.2462	36008.007
EILGTAQSVGCNVDGR	4	Pat_131_4.44334.44334.3	ENSG00000197958|RPL12	ENSG00000197958	1	HGNC:10302	510681.28599999996	260062.885	10445.943299999999	21291.12495	3076.4224	5538.1906
IIEVAPQVATQNVNPTPGATS	2	Pat_131_4.56815.56815.3	ENSG00000086475|SEPHS1, ENSG00000086475|-|chr10:g.13365012:C>T',, ENSG00000086475|-|chr10:g.13365012:C>T']	ENSG00000086475	1	HGNC:19685	74413.086	46085.969	1788.6679299999998	1925.7603	0	838.2224
GCVEYEPNFSQEVQR	2	Pat_131_2.43108.43108.3	ENSG00000099998|GGT5, ENSG00000099998|-|chr22:g.24628908:G>A',, ENSG00000099998|-|chr22:g.24615949:C>T',, ENSG00000099998|-|chr22:g.24628928:G>A',, ENSG00000099998|-|chr22:g.24621550:G>A',, ENSG00000099998|-|chr22:g.24622189:G>A',, ENSG00000099998|-|chr22:g.24628985:C>A',, ENSG00000099998|-|chr22:g.24628835:C>G',, ENSG00000099998|-|chr22:g.24629878:C>T',, ENSG00000099998|-|chr22:g.24621549:C>T',,…	ENSG00000099998	1	HGNC:4260	305392.68000000005	260269.91000000003	29228.628	31755.002	2155.0756499999998	29251.409999999996
FNTANDDNVTQVR	2	Pat_131_2.37123.37123.2	ENSG00000121691|CAT, ENSG00000121691|+|chr11:g.34477621:G>A']	ENSG00000121691	1	HGNC:1516	211625.103	137925.873	10202.5378	12028.3825	843.313	10721.077299999999
AAELIANSLATAGDGLIELR	3	Pat_131_5.67846.67846.3	ENSG00000167085|PHB, ENSG00000167085|-|chr17:g.47484147:C>T',, ENSG00000167085|-|chr17:g.47484147:C>T']	ENSG00000167085	1	HGNC:8912	46494.63540000001	30575.000200000002	802.3225	907.8149400000001	0	0
TCVDINECLLEPR	5	Pat_131_2.50593.50593.3	ENSG00000166147|FBN1, ENSG00000166147|-|chr15:g.48707952:C>T',, ENSG00000166147|-|chr15:g.48714179:C>T',, ENSG00000166147|-|chr15:g.48787415:C>T',, ENSG00000166147|-|chr15:g.48782229:G>T',, ENSG00000166147|-|chr15:g.48720553:G>T',, ENSG00000166147|-|chr15:g.48829925:T>G',, ENSG00000166147|-|chr15:g.48719870:G>A',, ENSG00000166147|-|chr15:g.48733923:C>A',, ENSG00000166147|-|chr15:g.48779563:G>A',,…	ENSG00000166147	1	HGNC:3603	941036.941	512827.5595	302769.7375	430987.782	27520.115299999998	184485.6066
ITEIYEGTSEIQR	3	Pat_131_2.47565.47565.2	ENSG00000122971|ACADS, ENSG00000122971|+|chr12:g.121176221:G>C',, ENSG00000122971|+|chr12:g.121176221:G>C']	ENSG00000122971	1	HGNC:90	147366.83	101711.336	990.8079	2572.1975	0	0
EAGYEGPLHQCDIYR	1	Pat_131_2.39108.39108.3	ENSG00000159640|ACE, ENSG00000159640|+|chr17:g.61566477:TC>T',, ENSG00000159640|+|chr17:g.61554666:C>G',, ENSG00000159640|+|chr17:g.61574572:C>T',, ENSG00000159640|+|chr17:g.61559066:C>T',, ENSG00000159640|+|chr17:g.61571020:G>A',, ENSG00000159640|+|chr17:g.61571020:G>A']	ENSG00000159640	1	HGNC:2707	112429.28	67141.375	23806.697	21156.097999999998	3712.9004	9151.101
GGGPAGAGGEAPAALR	1	Pat_131_2.32137.32137.2	ENSG00000223496|EXOSC6, ENSG00000223496|-|chr16:g.70285791:G>C']	ENSG00000223496	1	HGNC:19055	94212.23	65579.125	4130.875	6513.124	527.5459999999999	3287.8943
AIYDFTDTVIR	2	Pat_131_5.56430.56430.2	ENSG00000152256|PDK1	ENSG00000152256	1	HGNC:8809	151180.59999999998	99905.57699999999	2918.54166	1124.0956	529.9590000000001	1784.3694300000002
ALENPDTASLLGR	1	Pat_131_4.48250.48250.2	ENSG00000076201|PTPN23, ENSG00000076201|+|chr3:g.47452803:G>A',, ENSG00000076201|+|chr3:g.47452803:G>A']	ENSG00000076201	1	HGNC:14406	131378.4	75405.94	4805.232	5486.501	540.1613	2796.99
YHVPVVVVPEGSASDTHEQAILR	1	Pat_131_4.50596.50596.4	ENSG00000118705|RPN2, ENSG00000118705|+|chr20:g.35812678:C>A',, ENSG00000118705|+|chr20:g.35812678:C>A']	ENSG00000118705	1	HGNC:10382	90726.76	36589.92	1054.6793	2873.9136	0	2738.0706
VISLQECLDEANAALDSASR	1	Pat_131_4.64327.64327.3	ENSG00000100815|TRIP11, ENSG00000100815|-|chr14:g.92441563:G>A',, ENSG00000100815|-|chr14:g.92470787:T>C',, ENSG00000100815|-|chr14:g.92471470:C>T',, ENSG00000100815|-|chr14:g.92477407:G>T',, ENSG00000100815|-|chr14:g.92470538:G>C',, ENSG00000100815|-|chr14:g.92471877:T>A',, ENSG00000100815|-|chr14:g.92471877:T>A']	ENSG00000100815	1	HGNC:12305	15947.358999999999	9169.149	0	0	0	0
AHNQDLGLAGSCLAR	5	Pat_131_5.37710.37710.3	ENSG00000134871|COL4A2, ENSG00000134871|+|chr13:g.111077213:G>A',, ENSG00000134871|+|chr13:g.111080868:G>A',, ENSG00000134871|+|chr13:g.110960260:G>T',, ENSG00000134871|+|chr13:g.111130356:A>C',, ENSG00000134871|+|chr13:g.111121620:C>T',, ENSG00000134871|+|chr13:g.111125422:C>T',, ENSG00000134871|+|chr13:g.111119396:G>C',, ENSG00000134871|+|chr13:g.111077207:G>A',, ENSG00000134871|+|chr13:g.11107…	ENSG00000134871	1	HGNC:2203	1156226.827	420697.669	47445.345499999996	70215.4541	1229.7617	14532.9996
LCNECADGSFHLSTR	1	Pat_131_4.41029.41029.3	ENSG00000142798|HSPG2, ENSG00000142798|-|chr1:g.22198768:C>T',, ENSG00000142798|-|chr1:g.22159871:A>G',, ENSG00000142798|-|chr1:g.22173967:G>A',, ENSG00000142798|-|chr1:g.22178616:A>G',, ENSG00000142798|-|chr1:g.22191402:G>C',, ENSG00000142798|-|chr1:g.22201203:G>C',, ENSG00000142798|-|chr1:g.22175254:G>C',, ENSG00000142798|-|chr1:g.22178110:C>T',, ENSG00000142798|-|chr1:g.22149941:G>C',, ENSG000…	ENSG00000142798	1	HGNC:5273	254874.16	151369.25	5888.3730000000005	8696.826	616.69	2855.6938
AAGDVDIGDAAYYFER	2	Pat_131_2.54034.54034.2	ENSG00000184292|TACSTD2, ENSG00000184292|-|chr1:g.59042388:C>G']	ENSG00000184292	1	HGNC:11530	51746.883	29504.619	115102.215	111946.842	747.78107	22733.556
LYEIGAGTSEVR	3	Pat_131_4.44327.44327.2	ENSG00000128928|IVD	ENSG00000128928	1	HGNC:6186	451982.063	275638.418	7596.7983	11953.3715	1441.4012	7937.9954
CQVFEETQIGGER	2	Pat_131_2.42377.42377.2	ENSG00000135624|CCT7, ENSG00000135624|+|chr2:g.73479862:C>T',, ENSG00000135624|+|chr2:g.73479862:C>T']	ENSG00000135624	1	HGNC:1622	164158.44	115195.02799999999	8663.945300000001	10893.901300000001	1345.8284	7138.1883
VGIGAFPTEQDNEIGELLQTR	1	Pat_131_4.65145.65145.3	ENSG00000035687|ADSS, ENSG00000035687|-|chr1:g.244587636:G>A']	ENSG00000035687	1	HGNC:292	27120.604	13415.17	0	0	0	0
ALQDLENAASGDATVR	2	Pat_131_2.50473.50473.3	ENSG00000101413|RPRD1B, ENSG00000101413|+|chr20:g.36662449:C>T',, ENSG00000101413|+|chr20:g.36685999:T>C',, ENSG00000101413|+|chr20:g.36685999:T>C']	ENSG00000101413	1	HGNC:16209	197943.4	160214.03	12593.1949	14173.574700000001	0	11211.321
QVVEAAQAPIQER	3	Pat_131_2.39785.39785.2	ENSG00000159166|LAD1, ENSG00000159166|-|chr1:g.201356296:C>T',, ENSG00000159166|-|chr1:g.201356296:C>T']	ENSG00000159166	1	HGNC:6472	221703.734	148547.65000000002	19383.545	26999.634	1633.0675	19952.5416
SLPDCTPHPNSISIDAGPR	2	Pat_131_4.45841.45841.3	ENSG00000080845|DLGAP4, ENSG00000080845|+|chr20:g.35060262:G>A',, ENSG00000080845|+|chr20:g.35075332:C>T',, ENSG00000080845|+|chr20:g.35075134:C>T',, ENSG00000080845|+|chr20:g.35075134:C>T']	ENSG00000080845	1	HGNC:24476	348748.77	196387.435	10049.031500000001	14907.203300000001	1848.6059999999998	10110.4533
ADLNQGIGEPQSPSR	1	Pat_131_2.37722.37722.3	ENSG00000142634|EFHD2	ENSG00000142634	1	HGNC:28670	170955.73	89225.63	13971.607	21570.112999999998	3371.4509999999996	13675.226
GSFTYFAPSNEAWDNLDSDIR	2	Pat_131_4.59613.59613.3	ENSG00000133110|POSTN, ENSG00000133110|-|chr13:g.38145578:CT>C',, ENSG00000133110|-|chr13:g.38158870:A>G',, ENSG00000133110|-|chr13:g.38164571:C>T',, ENSG00000133110|-|chr13:g.38172766:C>T',, ENSG00000133110|-|chr13:g.38153366:T>G',, ENSG00000133110|-|chr13:g.38164585:A>G',, ENSG00000133110|-|chr13:g.38156594:A>G',, ENSG00000133110|-|chr13:g.38159011:C>A',, ENSG00000133110|-|chr13:g.38154111:A>G'…	ENSG00000133110	1	HGNC:16953	275492.5	107964.652	2301.7419	2143.384	0	843.1160000000001
AVLEQEETAAASR	3	Pat_131_FT_A.36586.36586.2	ENSG00000082397|EPB41L3, ENSG00000082397|-|chr18:g.5415932:G>A',, ENSG00000082397|-|chr18:g.5433911:T>C',, ENSG00000082397|-|chr18:g.5394760:C>A',, ENSG00000082397|-|chr18:g.5428400:C>T',, ENSG00000082397|-|chr18:g.5397212:C>T',, ENSG00000082397|-|chr18:g.5433942:C>T',, ENSG00000082397|-|chr18:g.5396223:T>C',, ENSG00000082397|-|chr18:g.5395630:G>A',, ENSG00000082397|-|chr18:g.5433965:C>T',, ENSG0…	ENSG00000082397	1	HGNC:3380	402652.82	314188.824	95603.246	109269.624	3902.9087	58755.798
LSVISVEDPPQR	4	Pat_131_4.48389.48389.2	ENSG00000105379|ETFB, ENSG00000105379|-|chr19:g.51853613:C>A',, ENSG00000105379|-|chr19:g.51857738:G>A',, ENSG00000105379|-|chr19:g.51848615:G>C',, ENSG00000105379|-|chr19:g.51848615:G>C']	ENSG00000105379	1	HGNC:3482	886832.24	449438.55999999994	16385.1771	27797.221000000005	2051.42596	9230.2461
GAIFCPPCYDVR	5	Pat_131_5.50363.50363.2	ENSG00000196923|PDLIM7, ENSG00000196923|-|chr5:g.176916466:G>A',, ENSG00000196923|-|chr5:g.176919409:C>G',, ENSG00000196923|-|chr5:g.176919409:C>G']	ENSG00000196923	1	HGNC:22958	449873.128	332902.63	10052.36441	12813.1403	1320.5746	3886.5414499999997
GPSGCVESLEVTCR	3	Pat_131_2.40888.40888.2	ENSG00000172053|QARS, ENSG00000172053|-|chr3:g.49137451:A>G',, ENSG00000172053|-|chr3:g.49137451:A>G']	ENSG00000172053	1	HGNC:9751	640113.03	548363.79	45540.981499999994	60831.4982	55985.30076	70485.8825
GVPQIEVTFEIDVNGILR	4	Pat_131_FT_A.66887.66887.3	ENSG00000044574|HSPA5, ENSG00000044574|-|chr9:g.128001036:A>G']	ENSG00000044574	1	HGNC:5238	8259.065200000001	2588.2619	572.03986	0	0	0
VLELDPALAPVVSR	2	Pat_131_5.63536.63536.2	ENSG00000110711|AIP, ENSG00000110711|+|chr11:g.67256841:G>A',, ENSG00000110711|+|chr11:g.67254600:A>G']	ENSG00000110711	1	HGNC:358	30498.68	18861.932	523.4372	593.3916	0	0
AVTLECVSAGEPR	5	Pat_131_3.42703.42703.2	ENSG00000142798|HSPG2, ENSG00000142798|-|chr1:g.22198768:C>T',, ENSG00000142798|-|chr1:g.22159871:A>G',, ENSG00000142798|-|chr1:g.22173967:G>A',, ENSG00000142798|-|chr1:g.22178616:A>G',, ENSG00000142798|-|chr1:g.22191402:G>C',, ENSG00000142798|-|chr1:g.22201203:G>C',, ENSG00000142798|-|chr1:g.22175254:G>C',, ENSG00000142798|-|chr1:g.22178110:C>T',, ENSG00000142798|-|chr1:g.22149941:G>C',, ENSG000…	ENSG00000142798	1	HGNC:5273	988365.8940000001	658705.507	98181.3603	102760.0152	4444.8884	42121.1765
DEGNYLDDALVR	1	Pat_131_1.47308.47308.2	ENSG00000196975|ANXA4, ENSG00000196975|+|chr2:g.70031677:A>G',, ENSG00000196975|+|chr2:g.70033584:C>T',, ENSG00000196975|+|chr2:g.70046423:A>T',, ENSG00000196975|+|chr2:g.70046423:A>T']	ENSG00000196975	1	HGNC:542	256877.38	189202.05	2146.6675	6397.169	0	6102.565
SVPEDDGHALLAER	1	Pat_131_FT_A.39451.39451.3	ENSG00000131016|AKAP12, ENSG00000131016|+|chr6:g.151673285:A>C',, ENSG00000131016|+|chr6:g.151672422:G>A',, ENSG00000131016|+|chr6:g.151672285:A>G',, ENSG00000131016|+|chr6:g.151673589:G>A',, ENSG00000131016|+|chr6:g.151674326:A>C',, ENSG00000131016|+|chr6:g.151561719:G>A',, ENSG00000131016|+|chr6:g.151670629:C>T',, ENSG00000131016|+|chr6:g.151674721:G>A',, ENSG00000131016|+|chr6:g.151561770:C>T'…	ENSG00000131016	1	HGNC:370	114561.19	68554.625	10895.524	18406.31	1312.5845	7169.4937
SVIEPLPVTPTR	2	Pat_131_5.51741.51741.2	ENSG00000149269|PAK1, ENSG00000149269|-|chr11:g.77060319:C>T',, ENSG00000149269|-|chr11:g.77103487:C>T',, ENSG00000149269|-|chr11:g.77103487:C>T']	ENSG00000149269	1	HGNC:8590	145736.585	73598.646	2801.8804999999998	5055.5708	1794.9361	8947.9539
SLEDALSSDTSGHFR	2	Pat_131_3.44583.44583.3	ENSG00000197043|ANXA6, ENSG00000197043|-|chr5:g.150498912:C>G',, ENSG00000197043|-|chr5:g.150510803:T>G',, ENSG00000197043|-|chr5:g.150518315:T>G',, ENSG00000197043|-|chr5:g.150518315:T>G']	ENSG00000197043	1	HGNC:544	116296.305	73990.32	6196.259	7723.1808	559.2127	3392.3216
QLEESVDALSEELVQLR	1	Pat_131_2.67126.67126.3	ENSG00000170759|KIF5B, ENSG00000170759|-|chr10:g.32324888:T>C',, ENSG00000170759|-|chr10:g.32307480:C>T']	ENSG00000170759	1	HGNC:6324	6017.6504	5077.685	754.5534	787.6284	0	668.1077
GSLLSEPAIQVR	1	Pat_131_5.50937.50937.2	ENSG00000197892|KIF13B, ENSG00000197892|-|chr8:g.28991567:T>C',, ENSG00000197892|-|chr8:g.29037680:G>A',, ENSG00000197892|-|chr8:g.28928110:C>T',, ENSG00000197892|-|chr8:g.29037681:G>T',, ENSG00000197892|-|chr8:g.28929784:G>A',, ENSG00000197892|-|chr8:g.28929394:G>A',, ENSG00000197892|-|chr8:g.28974353:G>A']	ENSG00000197892	1	HGNC:14405	706415.4	211576.64	5095.1074	4306.384	0	3556.3474
TELISVSEVHPSR	2	Pat_131_4.43297.43297.3	ENSG00000115415|STAT1, ENSG00000115415|-|chr2:g.191862645:C>T',, ENSG00000115415|-|chr2:g.191849095:G>A',, ENSG00000115415|-|chr2:g.191847121:C>G',, ENSG00000115415|-|chr2:g.191847121:C>G']	ENSG00000115415	1	HGNC:11362	632193.0800000001	223221.7	12168.954000000002	20465.012000000002	4916.236	15804.774300000001
DFAYGETDPLIR	2	Pat_131_2.49345.49345.2	ENSG00000100304|TTLL12, ENSG00000100304|-|chr22:g.43565562:C>T',, ENSG00000100304|-|chr22:g.43579049:T>C',, ENSG00000100304|-|chr22:g.43579083:G>A',, ENSG00000100304|-|chr22:g.43570318:G>A',, ENSG00000100304|-|chr22:g.43570278:C>T']	ENSG00000100304	1	HGNC:28974	284701.7	170018.424	31517.921000000002	39159.844	7175.2714	28996.006699999998
AGLENSLAETECR	5	Pat_131_FT_A.40029.40029.2	ENSG00000171346|KRT15, ENSG00000171346|-|chr17:g.39673185:C>T',, ENSG00000171346|-|chr17:g.39673412:C>A',, ENSG00000171346|-|chr17:g.39674641:T>C',, ENSG00000171346|-|chr17:g.39671778:C>T',, ENSG00000171346|-|chr17:g.39673194:G>A',, ENSG00000171346|-|chr17:g.39673194:G>A']	ENSG00000171346	1	HGNC:6421	397220.305	239453.161	436434.318	471054.84199999995	4837.7931	29769.421800000004
SVEVHGAVGASGCPAA	1	Pat_131_2.34615.34615.2	ENSG00000130702|LAMA5, ENSG00000130702|-|chr20:g.60912928:C>T',, ENSG00000130702|-|chr20:g.60886269:G>A',, ENSG00000130702|-|chr20:g.60902628:C>A',, ENSG00000130702|-|chr20:g.60894013:C>T',, ENSG00000130702|-|chr20:g.60885597:C>G',, ENSG00000130702|-|chr20:g.60900586:G>A',, ENSG00000130702|-|chr20:g.60899242:C>T',, ENSG00000130702|-|chr20:g.60892429:G>T',, ENSG00000130702|-|chr20:g.60903921:A>G',…	ENSG00000130702	1	HGNC:6485	22966.167999999998	15227.395	9477.595	11126.391000000001	851.71686	2281.7412
VYTPSNADIGLR	1	Pat_131_4.44928.44928.2	ENSG00000174840|PDE12, ENSG00000174840|+|chr3:g.57542173:C>T',, ENSG00000174840|+|chr3:g.57542173:C>T']	ENSG00000174840	1	HGNC:25386	334524	180211.78	6352.8794	8272.538	0	6163.2344
IVYEGGIDPILR	2	Pat_131_4.56060.56060.2	ENSG00000121053|EPX, ENSG00000121053|+|chr17:g.56280627:C>A',, ENSG00000121053|+|chr17:g.56274351:T>G',, ENSG00000121053|+|chr17:g.56270748:C>T']	ENSG00000121053	1	HGNC:3423	111565.348	73495.003	4225.51824	6259.0171	1840.644	4968.6687
SPSDSSTASTPVAEQIER	2	Pat_131_FT_A.37976.37976.3	ENSG00000113758|DBN1, ENSG00000113758|-|chr5:g.176885499:T>C',, ENSG00000113758|-|chr5:g.176894543:C>T',, ENSG00000113758|-|chr5:g.176894024:C>T',, ENSG00000113758|-|chr5:g.176885642:G>T',, ENSG00000113758|-|chr5:g.176885642:G>T']	ENSG00000113758	1	HGNC:2695	129306.97	78266.024	11065.419	15264.8344	0	9536.1572
YVDILPYDYNR	1	Pat_131_4.52105.52105.2	ENSG00000081237|PTPRC, ENSG00000081237|+|chr1:g.198697538:T>C',, ENSG00000081237|+|chr1:g.198676063:A>C',, ENSG00000081237|+|chr1:g.198691595:T>A',, ENSG00000081237|+|chr1:g.198713229:T>G',, ENSG00000081237|+|chr1:g.198711490:A>C',, ENSG00000081237|+|chr1:g.198677271:A>G',, ENSG00000081237|+|chr1:g.198682166:T>G',, ENSG00000081237|+|chr1:g.198725161:G>T',, ENSG00000081237|+|chr1:g.198711408:T>C',…	ENSG00000081237	1	HGNC:9666	144453.7	92838.19	2344.9001	4208.7429999999995	624.24695	3834.828
YEDEECTLPIAGR	4	Pat_131_1.44138.44138.2	ENSG00000166147|FBN1, ENSG00000166147|-|chr15:g.48707952:C>T',, ENSG00000166147|-|chr15:g.48714179:C>T',, ENSG00000166147|-|chr15:g.48787415:C>T',, ENSG00000166147|-|chr15:g.48720553:G>T',, ENSG00000166147|-|chr15:g.48829925:T>G',, ENSG00000166147|-|chr15:g.48733923:C>A',, ENSG00000166147|-|chr15:g.48779563:G>A',, ENSG00000166147|-|chr15:g.48782264:C>A',, ENSG00000166147|-|chr15:g.48766841:T>C',,…	ENSG00000166147	1	HGNC:3603	2491038.8949999996	1844142.898	30959.608200000002	36180.814900000005	849.4245599999999	19992.8508
FFDDDLLVSTSR	1	Pat_131_4.58307.58307.2	ENSG00000156973|PDE6D, ENSG00000156973|-|chr2:g.232601963:G>T']	ENSG00000156973	1	HGNC:8788	237126.8	92521.4	3600.7456	1465.1227	0	2934.954
DLGTESQIFISR	4	Pat_131_4.49082.49082.2	ENSG00000057608|GDI2, ENSG00000057608|-|chr10:g.5827857:A>G',, ENSG00000057608|-|chr10:g.5808593:C>T',, ENSG00000057608|-|chr10:g.5808593:C>T']	ENSG00000057608	1	HGNC:4227	2273205.84	1321840.725	10227.7381	15125.710000000001	4472.2783	21030.0445
VIDPATATSVDLR	3	Pat_131_4.49551.49551.2	ENSG00000115484|CCT4	ENSG00000115484	1	HGNC:1617	1231872.165	568442.9800000001	15496.6597	17361.2876	1262.3926	11415.1854
ELPTAFDYVEFTR	7	Pat_131_5.59840.59840.3	ENSG00000197694|SPTAN1, ENSG00000197694|+|chr9:g.131388718:A>C',, ENSG00000197694|+|chr9:g.131388814:C>T',, ENSG00000197694|+|chr9:g.131379968:G>A',, ENSG00000197694|+|chr9:g.131388752:A>G',, ENSG00000197694|+|chr9:g.131346711:G>A',, ENSG00000197694|+|chr9:g.131344110:C>T',, ENSG00000197694|+|chr9:g.131341955:G>C',, ENSG00000197694|+|chr9:g.131341955:G>C']	ENSG00000197694	1	HGNC:11273	1158133.528	803734.7335000001	3525.3967999999995	4393.93093	481.70737	3012.52196
GEGWGDPCELCPTEPDEAFR	2	Pat_131_2.51537.51537.3	ENSG00000166147|FBN1, ENSG00000166147|-|chr15:g.48707952:C>T',, ENSG00000166147|-|chr15:g.48714179:C>T',, ENSG00000166147|-|chr15:g.48787415:C>T',, ENSG00000166147|-|chr15:g.48782229:G>T',, ENSG00000166147|-|chr15:g.48720553:G>T',, ENSG00000166147|-|chr15:g.48829925:T>G',, ENSG00000166147|-|chr15:g.48719870:G>A',, ENSG00000166147|-|chr15:g.48733923:C>A',, ENSG00000166147|-|chr15:g.48779563:G>A',,…	ENSG00000166147	1	HGNC:3603	44857.699	39697.108	8724.8973	5355.4825	0	1265.8573
GAGTDEGCLIEILASR	2	Pat_131_3.55815.55815.2	ENSG00000196975|ANXA4, ENSG00000196975|+|chr2:g.70031677:A>G',, ENSG00000196975|+|chr2:g.70033584:C>T',, ENSG00000196975|+|chr2:g.70046423:A>T',, ENSG00000196975|+|chr2:g.70046423:A>T']	ENSG00000196975	1	HGNC:542	86726.263	104533.59599999999	0	0	0	899.7855
YGGDEIPFSPYR	1	Pat_131_4.48605.48605.2	ENSG00000196924|FLNA, ENSG00000196924|-|chrX:g.153581155:C>T',, ENSG00000196924|-|chrX:g.153590917:G>C',, ENSG00000196924|-|chrX:g.153590917:G>C']	ENSG00000196924	1	HGNC:3754	394861.44	309216.3	4585.431	7205.137	0	1674.7615
ESSYGPEIDSHDFVLR	1	Pat_131_2.47769.47769.3	ENSG00000008513|ST3GAL1	ENSG00000008513	1	HGNC:10862	37651.516	20110.105	2601.9663	2735.2588	702.6435	3257.0237
GSPAPAVLAEEAR	2	Pat_131_2.42745.42745.2	ENSG00000160194|NDUFV3	ENSG00000160194	1	HGNC:7719	707398.065	468785.64	21387.7537	30154.9565	7330.3936	38978.7563
LNEAAAGLNQAATELVQASR	1	Pat_131_5.64977.64977.3	ENSG00000137076|TLN1, ENSG00000137076|-|chr9:g.35711320:CAGA>C',, ENSG00000137076|-|chr9:g.35722121:C>G',, ENSG00000137076|-|chr9:g.35724314:C>T',, ENSG00000137076|-|chr9:g.35717768:G>C',, ENSG00000137076|-|chr9:g.35718843:T>C',, ENSG00000137076|-|chr9:g.35719602:T>C',, ENSG00000137076|-|chr9:g.35719602:T>C']	ENSG00000137076	1	HGNC:11845	13663.001	5406.9478	0	799.048	0	0
GSLAEAVGSPPPAATPTPTPPTR	1	Pat_131_5.49511.49511.3	ENSG00000063245|EPN1, ENSG00000063245|+|chr19:g.56189961:G>T',, ENSG00000063245|+|chr19:g.56201251:G>C',, ENSG00000063245|+|chr19:g.56206304:C>A',, ENSG00000063245|+|chr19:g.56196942:G>A',, ENSG00000063245|+|chr19:g.56196942:G>A']	ENSG00000063245	1	HGNC:21604	31780.13	19066.943	1006.1284	1165.6516	0	0
AVVVHAGEDDLGR	7	Pat_131_FT_A.36185.36185.2	ENSG00000109610|SOD3, ENSG00000109610|+|chr4:g.24801412:G>A']	ENSG00000109610	1	HGNC:11181	1112806.914	633832.1560000001	130749.365	154046.914	3382.02035	47929.308999999994
VCEDLDTSVNLAWTSGTNCTR	1	Pat_131_4.53557.53557.3	ENSG00000165637|VDAC2, ENSG00000165637|+|chr10:g.76972002:C>T',, ENSG00000165637|+|chr10:g.76971990:A>G',, ENSG00000165637|+|chr10:g.76971990:A>G']	ENSG00000165637	1	HGNC:12672	32974.414	22452.596	0	0	0	0
GTVTDFPGFDER	2	Pat_131_4.47927.47927.2	ENSG00000164111|ANXA5, ENSG00000164111|-|chr4:g.122604580:A>G',, ENSG00000164111|-|chr4:g.122599587:A>C',, ENSG00000164111|-|chr4:g.122599587:A>C']	ENSG00000164111	1	HGNC:543	704838	617858.49	8191.6772	11362.377	2891.5918	11695.7747
GLGGEVPGSHQGPDPYR	5	Pat_131_3.37265.37265.3	ENSG00000105518|TMEM205	ENSG00000105518	1	HGNC:29631	375117.83800000005	254481.55599999998	17593.33905	25577.515699999996	1349.9697999999999	13771.6129
AGCECLNESDEHGFDNCLR	4	Pat_131_1.39807.39807.3	ENSG00000091164|TXNL1	ENSG00000091164	1	HGNC:12436	833532.79	749649.73	15686.9159	28912.667	0	19181.569
GLAGLGDVAEVR	3	Pat_131_4.49461.49461.2	ENSG00000100994|PYGB, ENSG00000100994|+|chr20:g.25274863:CT>C',, ENSG00000100994|+|chr20:g.25228833:G>T',, ENSG00000100994|+|chr20:g.25274828:G>A',, ENSG00000100994|+|chr20:g.25228831:C>A']	ENSG00000100994	1	HGNC:9723	719023.49	513959.24	7432.295799999999	13189.019	2261.966	14275.530199999997
DAGTIAGLNVLR	5	Pat_131_5.53119.53119.2	ENSG00000109971|HSPA8, ENSG00000109971|-|chr11:g.122929130:C>G',, ENSG00000109971|-|chr11:g.122931481:T>A',, ENSG00000109971|-|chr11:g.122929484:C>T',, ENSG00000109971|-|chr11:g.122929484:C>T']	ENSG00000109971	1	HGNC:5241	1044273.414	621138.739	10908.3848	11545.9982	600.115	4506.5940199999995
GYGFVHFETQEAAER	4	Pat_131_4.43793.43793.3	ENSG00000070756|PABPC1, ENSG00000070756|-|chr8:g.101730015:TAGGAGCATTC>T',, ENSG00000070756|-|chr8:g.101721941:G>A',, ENSG00000070756|-|chr8:g.101721941:G>A']	ENSG00000070756	1	HGNC:8554	592552.56	360732.98	14676.5773	21271.521999999997	3265.7361	12227.828000000001
QLICDPSYIPDR	1	Pat_131_4.46665.46665.2	ENSG00000203879|GDI1	ENSG00000203879	1	HGNC:4226	94175.31	69272.82	3347.02	4444.692	815.23737	2578.396
EVVDGSPAAASTISEITAEVNNLR	1	Pat_131_3.62136.62136.3	ENSG00000136059|VILL, ENSG00000136059|+|chr3:g.38048073:G>A',, ENSG00000136059|+|chr3:g.38040863:A>C',, ENSG00000136059|+|chr3:g.38037295:G>A',, ENSG00000136059|+|chr3:g.38047971:C>T',, ENSG00000136059|+|chr3:g.38047971:C>T']	ENSG00000136059	1	HGNC:30906	5657.9824	2791.663	0	0	0	0
VVPLADIITPNQFEAELLSGR	1	Pat_131_5.67899.67899.3	ENSG00000160209|PDXK	ENSG00000160209	1	HGNC:8819	8186.4443	5563.8794	0	0	0	0
IPGGIIEDSCVLR	4	Pat_131_4.55680.55680.2	ENSG00000163468|CCT3, ENSG00000163468|-|chr1:g.156281857:CGGA>C',, ENSG00000163468|-|chr1:g.156290656:T>C',, ENSG00000163468|-|chr1:g.156305667:T>G',, ENSG00000163468|-|chr1:g.156307960:G>C',, ENSG00000163468|-|chr1:g.156307960:G>C']	ENSG00000163468	1	HGNC:1616	338464.98699999996	193092.961	101225.05540000001	7947.7881	612.991	4337.7173
ACTEAEFACHSYNECVALEYR	1	Pat_131_3.44138.44138.3	ENSG00000142798|HSPG2, ENSG00000142798|-|chr1:g.22198768:C>T',, ENSG00000142798|-|chr1:g.22159871:A>G',, ENSG00000142798|-|chr1:g.22173967:G>A',, ENSG00000142798|-|chr1:g.22178616:A>G',, ENSG00000142798|-|chr1:g.22191402:G>C',, ENSG00000142798|-|chr1:g.22201203:G>C',, ENSG00000142798|-|chr1:g.22175254:G>C',, ENSG00000142798|-|chr1:g.22178110:C>T',, ENSG00000142798|-|chr1:g.22149941:G>C',, ENSG000…	ENSG00000142798	1	HGNC:5273	27064.791	18971.605	4995.9204	3549.2026	0	2379.931
GNHCGIASFPSYPEI	1	Pat_131_4.52554.52554.2	ENSG00000163131|CTSS, ENSG00000163131|-|chr1:g.150724367:C>T',, ENSG00000163131|-|chr1:g.150724367:C>T']	ENSG00000163131	1	HGNC:2545	50970.65	24383.324	742.591	1310.8368	0	0
AAHTEDINACTLTTSPR	1	Pat_131_2.36662.36662.3	ENSG00000132155|RAF1, ENSG00000132155|-|chr3:g.12650356:G>A',, ENSG00000132155|-|chr3:g.12650356:G>A']	ENSG00000132155	1	HGNC:9829	73415.055	46007.953	6999.7773	9523.484	989.41254	4394.97
AVIFEDCAVPVANR	4	Pat_131_4.51546.51546.2	ENSG00000151498|ACAD8, ENSG00000151498|+|chr11:g.134132696:C>T']	ENSG00000151498	1	HGNC:87	573402.78	285004.171	7240.3812	8331.753200000001	1247.77004	3179.366
FGYYGDALQQDCR	1	Pat_131_4.44757.44757.2	ENSG00000091136|LAMB1, ENSG00000091136|-|chr7:g.107566753:G>A',, ENSG00000091136|-|chr7:g.107618606:C>T',, ENSG00000091136|-|chr7:g.107569893:C>T',, ENSG00000091136|-|chr7:g.107621202:C>T',, ENSG00000091136|-|chr7:g.107621203:C>A',, ENSG00000091136|-|chr7:g.107621203:C>A']	ENSG00000091136	1	HGNC:6486	109629.37	60056.41	2411.9194	3438.1067	0	0
DLEVTCDPDSGGSQGLR	2	Pat_131_1.42131.42131.3	ENSG00000149115|TNKS1BP1, ENSG00000149115|-|chr11:g.57088022:G>T',, ENSG00000149115|-|chr11:g.57080530:C>A',, ENSG00000149115|-|chr11:g.57076158:C>T',, ENSG00000149115|-|chr11:g.57080076:C>T',, ENSG00000149115|-|chr11:g.57075947:T>A',, ENSG00000149115|-|chr11:g.57075947:T>A']	ENSG00000149115	1	HGNC:19081	77960.415	49551.15299999999	3743.9472000000005	2222.60275	0	1859.28564
FIQQTYPSGGEEQAQYCR	3	Pat_131_4.41815.41815.3	ENSG00000170248|PDCD6IP, ENSG00000170248|+|chr3:g.33906919:C>A',, ENSG00000170248|+|chr3:g.33906919:C>A']	ENSG00000170248	1	HGNC:8766	95882.016	49877.543	3133.23	5457.883000000001	0	0
VLSTDVDVILR	2	Pat_131_4.57999.57999.2	ENSG00000144827|ABHD10	ENSG00000144827	1	HGNC:25656	412981.45	266393.566	6440.3487000000005	8120.7294999999995	603.77893	7903.944600000001
AIDENNEPTACFLIR	1	Pat_131_4.52006.52006.3	ENSG00000185722|ANKFY1, ENSG00000185722|-|chr17:g.4100674:T>G',, ENSG00000185722|-|chr17:g.4145611:T>C',, ENSG00000185722|-|chr17:g.4077208:G>T',, ENSG00000185722|-|chr17:g.4085487:C>T',, ENSG00000185722|-|chr17:g.4085487:C>T']	ENSG00000185722	1	HGNC:20763	186220.4	47245.113	2854.4233	4490.9526	679.74786	2138.3306
ATGTSSGANSEESTAAEFCR	1	Pat_131_1.31463.31463.3	ENSG00000167323|STIM1, ENSG00000167323|+|chr11:g.4080564:G>A',, ENSG00000167323|+|chr11:g.4103574:A>C',, ENSG00000167323|+|chr11:g.4103574:A>C']	ENSG00000167323	1	HGNC:11386	32682.166	21872.316000000003	3111.5837	4048.6538	0	1274.7593
VYAPASTLVDQPYANEGTVVVTER	1	Pat_131_3.51063.51063.3	ENSG00000046604|DSG2, ENSG00000046604|+|chr18:g.29118899:G>A',, ENSG00000046604|+|chr18:g.29104714:A>G']	ENSG00000046604	1	HGNC:3049	6937.295999999999	5918.2519999999995	0	0	0	0
GGAAVVLEGTLTA	10	Pat_131_4.55717.55717.2	ENSG00000108187|PBLD, ENSG00000108187|-|chr10:g.70044031:T>C',, ENSG00000108187|-|chr10:g.70048297:C>T',, ENSG00000108187|-|chr10:g.70048297:C>T']	ENSG00000108187	1	HGNC:23301	560475.8509999999	327761.52300000004	13019.325	20149.50793	735.4679	6254.604300000001
ESVQVPDDQDFR	4	Pat_131_FT_A.41142.41142.2	ENSG00000214530|STARD10, ENSG00000214530|-|chr11:g.72491482:G>A',, ENSG00000214530|-|chr11:g.72466006:C>G',, ENSG00000214530|-|chr11:g.72466006:C>G']	ENSG00000214530	1	HGNC:10666	2051529.2300000002	1361568.4849999999	49254.191999999995	89760.1133	1973.5017	41123.244
EAGFPGQASSPLGR	2	Pat_131_4.43338.43338.2	ENSG00000163050|COQ8A, ENSG00000163050|+|chr1:g.227174353:G>A',, ENSG00000163050|+|chr1:g.227173028:G>A',, ENSG00000163050|+|chr1:g.227169815:C>T',, ENSG00000163050|+|chr1:g.227172962:G>C',, ENSG00000163050|+|chr1:g.227172962:G>C']	ENSG00000163050	1	HGNC:16812	392585.55	220284.18	12322.430400000001	15072.9157	1068.4851	6849.503199999999
ILEDSGFDEQQEFR	1	Pat_131_1.51610.51610.2	ENSG00000136111|TBC1D4, ENSG00000136111|-|chr13:g.75861001:A>G',, ENSG00000136111|-|chr13:g.75866284:G>A',, ENSG00000136111|-|chr13:g.75900510:G>A',, ENSG00000136111|-|chr13:g.75930285:G>C',, ENSG00000136111|-|chr13:g.75861116:G>C',, ENSG00000136111|-|chr13:g.75936608:C>T',, ENSG00000136111|-|chr13:g.75936575:C>T',, ENSG00000136111|-|chr13:g.75936575:C>T']	ENSG00000136111	1	HGNC:19165	48235.113	24266.754	2688.355	3067.5063	0	2414.6694
DIILDNPTLTLEVLNEAR	1	Pat_131_4.67116.67116.3	ENSG00000125780|TGM3, ENSG00000125780|+|chr20:g.2312717:C>T',, ENSG00000125780|+|chr20:g.2312808:A>C',, ENSG00000125780|+|chr20:g.2290958:G>A',, ENSG00000125780|+|chr20:g.2312836:C>G',, ENSG00000125780|+|chr20:g.2291025:T>C',, ENSG00000125780|+|chr20:g.2293658:G>T',, ENSG00000125780|+|chr20:g.2306548:C>T']	ENSG00000125780	1	HGNC:11779	20063.422	10898.695	11218.698999999999	14614.796999999999	0	5233.728
LSSQEAASSFGDDR	1	Pat_131_2.37098.37098.2	ENSG00000175198|PCCA, ENSG00000175198|+|chr13:g.100992438:A>G',, ENSG00000175198|+|chr13:g.100992438:A>G']	ENSG00000175198	1	HGNC:8653	78414.18	57524.246	5293.1140000000005	5978.624	644.6768	2188.404
GDGVVLVAPPLR	4	Pat_131_5.54659.54659.2	ENSG00000170860|LSM3	ENSG00000170860	1	HGNC:17874	391300.387	272985.00399999996	6349.9411	8250.4431	2196.35445	9425.355
LADDVDLEQVANETHGHVGADLAALCSEAALQAIR	1	Pat_131_4.66477.66477.4	ENSG00000165280|VCP, ENSG00000165280|-|chr9:g.35068023:G>A',, ENSG00000165280|-|chr9:g.35062113:C>T',, ENSG00000165280|-|chr9:g.35059116:G>T',, ENSG00000165280|-|chr9:g.35061087:A>T']	ENSG00000165280	1	HGNC:12666	7074.5884	5388.6997	0	0	0	0
LLDIESQEELEDFPLPTVQR	1	Pat_131_3.62773.62773.3	ENSG00000177106|EPS8L2, ENSG00000177106|+|chr11:g.720681:C>T',, ENSG00000177106|+|chr11:g.720681:C>T']	ENSG00000177106	1	HGNC:21296	16970.549	6123.5386	2285.5112	2225.0496	0	0
YPVVPVHLDTTI	11	Pat_131_5.59547.59547.2	ENSG00000169397|RNASE3, ENSG00000169397|+|chr14:g.21360216:C>G']	ENSG00000169397	1	HGNC:10046	858615.229	463735.55500000005	5963.92887	11624.51164	657.31323	10329.59953
QCQTLQVSVADAEQR	7	Pat_131_5.39902.39902.3	ENSG00000170477|KRT4, ENSG00000170477|-|chr12:g.53205757:T>C',, ENSG00000170477|-|chr12:g.53207628:G>A',, ENSG00000170477|-|chr12:g.53204559:T>C',, ENSG00000170477|-|chr12:g.53204559:T>C']	ENSG00000170477	1	HGNC:6441	1751399.6875	524418.743	140529.2266	177128.772	3842.1391	31226.82477
AGQSAAGAAPGGGVDTR	32	Pat_131_1.25709.25709.2	ENSG00000196924|FLNA, ENSG00000196924|-|chrX:g.153581155:C>T',, ENSG00000196924|-|chrX:g.153590917:G>C',, ENSG00000196924|-|chrX:g.153590917:G>C']	ENSG00000196924	1	HGNC:3754	2357818.5993000004	1335834.1077	1090949.8123499998	1339431.3764599997	54489.566530000004	218189.7532
EVPISLEVSQDR	1	Pat_131_2.48963.48963.2	ENSG00000182253|SYNM, ENSG00000182253|+|chr15:g.99672544:C>G',, ENSG00000182253|+|chr15:g.99645781:G>A',, ENSG00000182253|+|chr15:g.99670265:C>T',, ENSG00000182253|+|chr15:g.99671720:A>C',, ENSG00000182253|+|chr15:g.99670103:C>A',, ENSG00000182253|+|chr15:g.99672320:C>T',, ENSG00000182253|+|chr15:g.99671572:G>A',, ENSG00000182253|+|chr15:g.99671572:G>A']	ENSG00000182253	1	HGNC:24466	126084.02	83387.47	18140.152	19500.93	978.08777	4029.9309999999996
VEHESFEEPALIPVTLSVR	1	Pat_131_4.59617.59617.3	ENSG00000130202|NECTIN2, ENSG00000130202|+|chr19:g.45377733:G>A',, ENSG00000130202|+|chr19:g.45377733:G>A']	ENSG00000130202	1	HGNC:9707	32460.38	15082.5	593.5325	726.6068	0	0
TDAGGEDAILQTR	2	Pat_131_1.38424.38424.2	ENSG00000144848|ATG3, ENSG00000144848|-|chr3:g.112251586:G>A']	ENSG00000144848	1	HGNC:20962	349837.47	204586.59000000003	39030.345	45021.845	6690.8943	66185.091
VQEQVHTLLSQDQAQAAR	1	Pat_131_4.45797.45797.3	ENSG00000136026|CKAP4, ENSG00000136026|-|chr12:g.106641205:T>C',, ENSG00000136026|-|chr12:g.106633980:T>A']	ENSG00000136026	1	HGNC:16991	97992.1	62269.918	2766.2932	5092.6094	0	0
IQTQPGYANTLR	6	Pat_131_5.38359.38359.2	ENSG00000075415|SLC25A3, ENSG00000075415|+|chr12:g.98989544:T>A',, ENSG00000075415|+|chr12:g.98989544:T>A']	ENSG00000075415	1	HGNC:10989	2934695.355	677679.6950000001	23185.576999999997	27116.699	7535.9494	12652.8802
DFQEYVEPGEDFPASPQR	1	Pat_131_1.52035.52035.3	ENSG00000144635|DYNC1LI1, ENSG00000144635|-|chr3:g.32578589:G>A',, ENSG00000144635|-|chr3:g.32578589:G>A']	ENSG00000144635	1	HGNC:18745	12479.507	5989.693	724.2724599999999	677.1411	0	738.63086
CEGINISGNFYR	1	Pat_131_4.45480.45480.2	ENSG00000142541|RPL13A, ENSG00000142541|+|chr19:g.49993111:T>C',, ENSG00000142541|+|chr19:g.49993111:T>C']	ENSG00000142541	1	HGNC:10304	171987.75	127823.65	2867.454	5230.387	0	914.944
EEECHFYAGGQVYPGEASR	3	Pat_131_FT_A.38589.38589.3	ENSG00000123131|PRDX4	ENSG00000123131	1	HGNC:17169	239579.64200000002	136424.938	16794.261	22599.6574	618.49365	12334.4233
VVTDTDETELAR	1	Pat_131_1.39154.39154.2	ENSG00000134001|EIF2S1	ENSG00000134001	1	HGNC:3265	109731.84	80292.234	28092.326	32774.285	1302.7123	28712.139
GEALEDFTGPDCR	4	Pat_131_1.44360.44360.2	ENSG00000154305|MIA3, ENSG00000154305|+|chr1:g.222801058:GA>G',, ENSG00000154305|+|chr1:g.222802225:G>C',, ENSG00000154305|+|chr1:g.222826360:A>C',, ENSG00000154305|+|chr1:g.222837428:G>A',, ENSG00000154305|+|chr1:g.222802109:C>T',, ENSG00000154305|+|chr1:g.222838857:C>T',, ENSG00000154305|+|chr1:g.222838857:C>T']	ENSG00000154305	1	HGNC:24008	499498.721	422198.42	27657.9115	39968.0657	2375.7908	16415.0858
TLDFDALSVGQR	2	Pat_131_5.54415.54415.2	ENSG00000113657|DPYSL3, ENSG00000113657|-|chr5:g.146773623:C>T',, ENSG00000113657|-|chr5:g.146792181:A>G',, ENSG00000113657|-|chr5:g.146777356:A>C',, ENSG00000113657|-|chr5:g.146781193:T>G',, ENSG00000113657|-|chr5:g.146804460:A>T',, ENSG00000113657|-|chr5:g.146804462:A>T',, ENSG00000113657|-|chr5:g.146889370:C>T']	ENSG00000113657	1	HGNC:3015	103287.087	44530.625	1762.94519	2355.8142	0	1136.2344
AYLEEECPATLR	1	Pat_131_2.42750.42750.2	ENSG00000160862|AZGP1, ENSG00000160862|-|chr7:g.99569569:G>A',, ENSG00000160862|-|chr7:g.99565996:C>T',, ENSG00000160862|-|chr7:g.99565996:C>T']	ENSG00000160862	1	HGNC:910	130000.46	113560.37	8099.8535	8022.9414	3570.2139	5432.0757
GADILAYPPVVAGGNR	2	Pat_131_5.54398.54398.3	ENSG00000196236|XPNPEP3	ENSG00000196236	1	HGNC:28052	67721.34599999999	32574.941	1153.4136	2320.0725	0	2619.34726
HPDVEVDGFSELR	3	Pat_131_FT_A.45672.45672.3	ENSG00000143799|PARP1, ENSG00000143799|-|chr1:g.226568769:T>C',, ENSG00000143799|-|chr1:g.226555302:A>G',, ENSG00000143799|-|chr1:g.226568781:T>C']	ENSG00000143799	1	HGNC:270	95960.80299999999	60309.8955	9535.54	8368.114269999998	0	6678.721600000001
ALWEVEVVQHDPCR	1	Pat_131_4.51482.51482.3	ENSG00000150995|ITPR1, ENSG00000150995|+|chr3:g.4716930:A>C',, ENSG00000150995|+|chr3:g.4859841:A>G',, ENSG00000150995|+|chr3:g.4723051:C>A',, ENSG00000150995|+|chr3:g.4702715:G>T',, ENSG00000150995|+|chr3:g.4726763:G>A',, ENSG00000150995|+|chr3:g.4859921:A>G',, ENSG00000150995|+|chr3:g.4732915:G>A',, ENSG00000150995|+|chr3:g.4859781:A>C',, ENSG00000150995|+|chr3:g.4859781:A>C']	ENSG00000150995	1	HGNC:6180	82612.22	40403.777	4872.063	2926.4363	0	965.9169300000001
AGGIETIANEYSDR	3	Pat_131_FT_A.45079.45079.2	ENSG00000170606|HSPA4, ENSG00000170606|+|chr5:g.132439994:CA>C',, ENSG00000170606|+|chr5:g.132425259:G>C',, ENSG00000170606|+|chr5:g.132425260:T>A',, ENSG00000170606|+|chr5:g.132439712:A>C']	ENSG00000170606	1	HGNC:5237	200960.3057	144660.6943	5955.1124	10490.2063	550.1340299999999	8022.8904999999995
VLISDSLDPCCR	2	Pat_131_4.50246.50246.2	ENSG00000092621|PHGDH, ENSG00000092621|+|chr1:g.120269694:T>C',, ENSG00000092621|+|chr1:g.120269694:T>C']	ENSG00000092621	1	HGNC:8923	453342.36	257322.765	7704.3043	4416.6423	0	2167.0732
IFTSIGEDYDER	1	Pat_131_2.49814.49814.2	ENSG00000167085|PHB, ENSG00000167085|-|chr17:g.47484147:C>T',, ENSG00000167085|-|chr17:g.47484147:C>T']	ENSG00000167085	1	HGNC:8912	152314.6	108786.15	5335.0034	7256.441999999999	951.30255	4058.0144
GSAFAIGSDGLCCQSR	2	Pat_131_5.45617.45617.3	ENSG00000079785|DDX1, ENSG00000079785|+|chr2:g.15760440:G>A',, ENSG00000079785|+|chr2:g.15743947:A>C',, ENSG00000079785|+|chr2:g.15768804:A>T',, ENSG00000079785|+|chr2:g.15768804:A>T']	ENSG00000079785	1	HGNC:2734	64621.584	44492.225	2337.8464	2147.4744	0	963.828
DVVVQHVHFDGLGR	1	Pat_131_4.45932.45932.4	ENSG00000100347|SAMM50, ENSG00000100347|+|chr22:g.44379842:G>A',, ENSG00000100347|+|chr22:g.44368874:G>A']	ENSG00000100347	1	HGNC:24276	60984.66	23750.702999999998	1343.565	4617.423	0	3189.9736
YTVQDESHSEWVSCVR	3	Pat_131_3.39901.39901.3	ENSG00000204628|RACK1, ENSG00000204628|-|chr5:g.180669584:G>T']	ENSG00000204628	1	HGNC:4399	350706.99	228839.04600000003	18653.9858	22414.1507	1735.72748	9567.273799999999
ACADATLSQITNNIDPVGR	1	Pat_131_4.56617.56617.3	ENSG00000078369|GNB1	ENSG00000078369	1	HGNC:4396	55409.42	25831.21	2324.8027	2705.6067	0	1030.9177
EENVGLHQTLDQTLNELNCI	3	Pat_131_3.59084.59084.3	ENSG00000167460|TPM4, ENSG00000167460|+|chr19:g.16192795:C>T',, ENSG00000167460|+|chr19:g.16192795:C>T']	ENSG00000167460	1	HGNC:12013	27701.58	36243.771	0	611.9671599999999	0	0
SFENSLGINVPR	2	Pat_131_5.51296.51296.2	ENSG00000169764|UGP2, ENSG00000169764|+|chr2:g.64084981:G>A',, ENSG00000169764|+|chr2:g.64084981:G>A']	ENSG00000169764	1	HGNC:12527	104833.649	67543.908	6080.314	6004.541299999999	3242.165	5740.8594
VLPGVDALSNI	26	Pat_131_4.63990.63990.2	ENSG00000102144|PGK1	ENSG00000102144	1	HGNC:8896	1297403.2894	550648.3855999999	6736.940509999999	14195.68741	1594.07964	8581.06374
GSDCGIVNVNIPTSGAEIGGAFGGEK	5	Pat_131_5.59373.59373.3	ENSG00000164904|ALDH7A1	ENSG00000164904	1	HGNC:877	269214.304	146818.86	899.4538	2572.2864	0	951.9542
YIYDQCPAVAGYGPIEQLPDYNR	1	Pat_131_4.55704.55704.3	ENSG00000010256|UQCRC1	ENSG00000010256	1	HGNC:12585	16459.27	11930.806	0	0	0	570.4423
ASSVTTFTGEPNTCPR	2	Pat_131_4.39367.39367.2	ENSG00000182809|CRIP2	ENSG00000182809	1	HGNC:2361	262050.66599999997	128799.78	48185.604	46480.842000000004	5221.2463	25197.597999999998
ENPIEDDLIFR	3	Pat_131_FT_A.55953.55953.2	ENSG00000109654|TRIM2	ENSG00000109654	1	HGNC:15974	247843.738	148928.316	4920.554700000001	10710.2576	1389.31255	11372.2816
SPDFTNENPLETR	5	Pat_131_2.45759.45759.3	ENSG00000163399|ATP1A1, ENSG00000163399|+|chr1:g.116942154:A>G',, ENSG00000163399|+|chr1:g.116944177:A>T',, ENSG00000163399|+|chr1:g.116932133:G>T',, ENSG00000163399|+|chr1:g.116930037:T>G',, ENSG00000163399|+|chr1:g.116930037:T>G']	ENSG00000163399	1	HGNC:799	729679.804	480207.63	78096.7276	77009.1073	19106.2817	101410.22630000001
EIQTTTGNQQVLVR	2	Pat_131_3.39563.39563.3	ENSG00000072042|RDH11	ENSG00000072042	1	HGNC:17964	295043.275	111789.298	15237.884999999998	18707.6777	0	6020.1005
SHPLDPIDTVDFER	2	Pat_131_2.48674.48674.3	ENSG00000172053|QARS, ENSG00000172053|-|chr3:g.49137451:A>G',, ENSG00000172053|-|chr3:g.49137451:A>G']	ENSG00000172053	1	HGNC:9751	77838.814	48006.994600000005	4126.462	7091.2225	1889.6893	4791.7103
AIQDDCQVITAR	1	Pat_131_2.38485.38485.2	ENSG00000149823|VPS51, ENSG00000149823|+|chr11:g.64876958:T>A',, ENSG00000149823|+|chr11:g.64877958:G>A',, ENSG00000149823|+|chr11:g.64875946:G>A',, ENSG00000149823|+|chr11:g.64879052:G>A']	ENSG00000149823	1	HGNC:1172	223930.45	191685.2	9541.703000000001	10378.249	0	6398.3267
YVVDSDTVQAHAAR	5	Pat_131_2.31211.31211.3	ENSG00000172403|SYNPO2, ENSG00000172403|+|chr4:g.119951620:G>A',, ENSG00000172403|+|chr4:g.119978566:G>A',, ENSG00000172403|+|chr4:g.119978566:G>A']	ENSG00000172403	1	HGNC:17732	243114.95	122654.94299999998	25147.7401	30767.951899999996	4945.76735	16253.681100000002
ACLISLGYDIGNDPQGEAEFAR	3	Pat_131_4.59567.59567.3	ENSG00000072110|ACTN1, ENSG00000072110|-|chr14:g.69387818:C>T']	ENSG00000072110	1	HGNC:163	125419.59099999999	72948.02900000001	2724.64754	2755.0929	0	0
EALGGQAEEFSGR	1	Pat_131_FT_A.37295.37295.2	ENSG00000167600|CYP2S1, ENSG00000167600|+|chr19:g.41703789:A>T',, ENSG00000167600|+|chr19:g.41703789:A>T']	ENSG00000167600	1	HGNC:15654	238611.84	176424.14	4888.2744	9586.896999999999	682.2524	4828.2
LLQVTPADSGEYVCR	4	Pat_131_4.49656.49656.2	ENSG00000142798|HSPG2, ENSG00000142798|-|chr1:g.22198768:C>T',, ENSG00000142798|-|chr1:g.22159871:A>G',, ENSG00000142798|-|chr1:g.22173967:G>A',, ENSG00000142798|-|chr1:g.22178616:A>G',, ENSG00000142798|-|chr1:g.22191402:G>C',, ENSG00000142798|-|chr1:g.22201203:G>C',, ENSG00000142798|-|chr1:g.22175254:G>C',, ENSG00000142798|-|chr1:g.22178110:C>T',, ENSG00000142798|-|chr1:g.22149941:G>C',, ENSG000…	ENSG00000142798	1	HGNC:5273	501020.064	229388.05500000002	14786.5826	20534.957000000002	0	9928.98704
VYGVESDLSEVAR	1	Pat_131_2.48691.48691.2	ENSG00000167508|MVD	ENSG00000167508	1	HGNC:7529	146785.86	89380.64	5270.3843	6072.974	0	5411.5337
GCTDNLTLTVAR	1	Pat_131_4.41734.41734.2	ENSG00000107438|PDLIM1, ENSG00000107438|-|chr10:g.97023630:T>C']	ENSG00000107438	1	HGNC:2067	216405.66	133485.67	2992.4275	6293.351	608.6016	4017.6567
LAAAEETAVSPR	1	Pat_131_2.39590.39590.2	ENSG00000148362|PAXX	ENSG00000148362	1	HGNC:27849	326334.22	196175.89	25796.555	23079.357000000004	4039.4832	31187.104
TGAIVDVPVGEELLGR	3	Pat_131_3.57016.57016.2	ENSG00000152234|ATP5F1A	ENSG00000152234	1	HGNC:823	37078.9522	24595.5011	457.53595	875.37305	0	0
ADFAQACQDAGVR	5	Pat_131_2.38010.38010.2	ENSG00000173599|PC, ENSG00000173599|-|chr11:g.66639309:G>A',, ENSG00000173599|-|chr11:g.66617828:C>T',, ENSG00000173599|-|chr11:g.66617146:C>T',, ENSG00000173599|-|chr11:g.66618659:G>A',, ENSG00000173599|-|chr11:g.66619351:C>T',, ENSG00000173599|-|chr11:g.66631410:C>A',, ENSG00000173599|-|chr11:g.66619370:G>A',, ENSG00000173599|-|chr11:g.66619370:G>A']	ENSG00000173599	1	HGNC:8636	567224.775	313632.953	35408.6093	47174.395699999994	27041.3605	49813.2031
LAALEQEEAEAR	1	Pat_131_1.46010.46010.2	ENSG00000118898|PPL, ENSG00000118898|-|chr16:g.4945699:CCTT>C',, ENSG00000118898|-|chr16:g.4947749:G>C',, ENSG00000118898|-|chr16:g.4949235:G>A',, ENSG00000118898|-|chr16:g.4949235:G>A']	ENSG00000118898	1	HGNC:9273	55360.887	34511.273	141685.77	198361.14	0	8181.6797
AIPNQGEILVIR	2	Pat_131_5.54129.54129.2	ENSG00000079805|DNM2, ENSG00000079805|+|chr19:g.10886399:G>A',, ENSG00000079805|+|chr19:g.10893647:G>A',, ENSG00000079805|+|chr19:g.10893647:G>A']	ENSG00000079805	1	HGNC:2974	121630.59300000001	68598.807	0	1835.2279	0	1678.0319
TLQEVTQLSQEAQR	1	Pat_131_4.48138.48138.2	ENSG00000084754|HADHA, ENSG00000084754|-|chr2:g.26459797:C>T']	ENSG00000084754	1	HGNC:4801	123315.43	121873.53	1211.2804	2557.7883	0	697.5742
IEEDVVVTDSGIELLTCVPR	1	Pat_131_3.62577.62577.3	ENSG00000124299|PEPD, ENSG00000124299|-|chr19:g.33968992:C>T',, ENSG00000124299|-|chr19:g.33968992:C>T']	ENSG00000124299	1	HGNC:8840	13026.038999999999	8293.643	0	0	0	0
VDLVDENFTELR	2	Pat_131_2.55873.55873.2	ENSG00000078140|UBE2K	ENSG00000078140	1	HGNC:4914	114409.344	78363.034	1832.1320999999998	2886.25965	793.597	1061.6755
YSYYDESQGEIYR	1	Pat_131_2.38059.38059.2	ENSG00000162959|MEMO1, ENSG00000162959|-|chr2:g.32117088:C>A',, ENSG00000162959|-|chr2:g.32093554:G>A',, ENSG00000162959|-|chr2:g.32117150:G>A',, ENSG00000162959|-|chr2:g.32117150:G>A']	ENSG00000162959	1	HGNC:14014	166931.98	117631.61	8323.417	6654.6104	0	4691.5874
SPFVVQVGEACNPNACR	2	Pat_131_5.49199.49199.3	ENSG00000136068|FLNB, ENSG00000136068|+|chr3:g.58138487:GT>G',, ENSG00000136068|+|chr3:g.58134543:G>A',, ENSG00000136068|+|chr3:g.58062899:C>G',, ENSG00000136068|+|chr3:g.58121746:A>G',, ENSG00000136068|+|chr3:g.58089697:G>T',, ENSG00000136068|+|chr3:g.58095423:G>T',, ENSG00000136068|+|chr3:g.58095424:A>T',, ENSG00000136068|+|chr3:g.58127630:G>T',, ENSG00000136068|+|chr3:g.58128446:A>G',, ENSG000…	ENSG00000136068	1	HGNC:3755	68318.287	39622.26	832.60266	2248.689	915.6042	616.1755
AAAPAPVSEAVCR	3	Pat_131_3.38261.38261.2	ENSG00000153113|CAST, ENSG00000153113|+|chr5:g.96031550:C>G',, ENSG00000153113|+|chr5:g.96031550:C>G']	ENSG00000153113	1	HGNC:1515	258122.25199999998	141276.15600000002	28285.224000000002	34078.095199999996	4532.237999999999	19119.32974
TQFTCECSIGFR	2	Pat_131_5.45298.45298.2	ENSG00000116962|NID1, ENSG00000116962|-|chr1:g.236154336:CG>C',, ENSG00000116962|-|chr1:g.236143153:C>A',, ENSG00000116962|-|chr1:g.236201529:C>T',, ENSG00000116962|-|chr1:g.236154337:G>A',, ENSG00000116962|-|chr1:g.236205390:T>C',, ENSG00000116962|-|chr1:g.236143883:G>A',, ENSG00000116962|-|chr1:g.236208773:C>T',, ENSG00000116962|-|chr1:g.236195859:G>A',, ENSG00000116962|-|chr1:g.236212012:C>T',…	ENSG00000116962	1	HGNC:7821	142496.364	65919.69	4533.371499999999	3953.7878	964.0284	3091.3044
EVIAVSCGPAQCQETIR	1	Pat_131_3.43111.43111.3	ENSG00000105379|ETFB, ENSG00000105379|-|chr19:g.51853613:C>A',, ENSG00000105379|-|chr19:g.51857738:G>A',, ENSG00000105379|-|chr19:g.51848615:G>C',, ENSG00000105379|-|chr19:g.51848615:G>C']	ENSG00000105379	1	HGNC:3482	65726.33	35521.383	2478.2537	3503.347	0	0
SSHYDELLAAEAR	3	Pat_131_2.38711.38711.2	ENSG00000197157|SND1, ENSG00000197157|+|chr7:g.127569289:C>T',, ENSG00000197157|+|chr7:g.127725827:G>A',, ENSG00000197157|+|chr7:g.127729551:G>A',, ENSG00000197157|+|chr7:g.127631024:G>A',, ENSG00000197157|+|chr7:g.127714674:G>A',, ENSG00000197157|+|chr7:g.127326782:C>T']	ENSG00000197157	1	HGNC:30646	614874.2999999999	393648.88	30808.725	44781.2694	0	20116.0811
QVEVHQEPGAAVPR	1	Pat_131_2.30567.30567.3	ENSG00000157637|SLC38A10, ENSG00000157637|-|chr17:g.79219741:TC>T',, ENSG00000157637|-|chr17:g.79220054:C>T',, ENSG00000157637|-|chr17:g.79220213:C>A',, ENSG00000157637|-|chr17:g.79263577:A>T']	ENSG00000157637	1	HGNC:28237	124928.58	70878.4	8822.839	15647.336000000001	1186.586	10995.05
LGDDIDLIVR	1	Pat_131_3.53944.53944.2	ENSG00000100353|EIF3D, ENSG00000100353|-|chr22:g.36913461:C>T',, ENSG00000100353|-|chr22:g.36915518:C>A',, ENSG00000100353|-|chr22:g.36915518:C>A']	ENSG00000100353	1	HGNC:3278	77871.06	44819.234000000004	886.53925	743.99744	0	854.6682
AFGGPGAGCISEGR	2	Pat_131_4.38199.38199.2	ENSG00000167363|FN3K, ENSG00000167363|+|chr17:g.80698679:C>T']	ENSG00000167363	1	HGNC:24822	312783.171	151089.95	9011.75816	7475.7363	743.6123	4432.9851
TVYVSVLPTTADF	2	Pat_131_5.64019.64019.2	ENSG00000196305|IARS, ENSG00000196305|-|chr9:g.95040557:C>T',, ENSG00000196305|-|chr9:g.95033937:C>T',, ENSG00000196305|-|chr9:g.95012544:C>G',, ENSG00000196305|-|chr9:g.95012544:C>G']	ENSG00000196305	1	HGNC:5330	24106.115	9885.4239	0	0	0	0
SPVESTTEPPAVR	4	Pat_131_2.35842.35842.2	ENSG00000176986|SEC24C, ENSG00000176986|+|chr10:g.75527686:A>G',, ENSG00000176986|+|chr10:g.75527686:A>G']	ENSG00000176986	1	HGNC:10705	356128.13	238098.006	24967.7697	31052.47	577.26984	18663.5206
ALQEALVLSDR	1	Pat_131_4.51558.51558.2	ENSG00000025708|TYMP, ENSG00000025708|-|chr22:g.50967741:G>A',, ENSG00000025708|-|chr22:g.50968003:C>T',, ENSG00000025708|-|chr22:g.50968003:C>T']	ENSG00000025708	1	HGNC:3148	191072.44	155614.19	2389.1704	2638.4120000000003	0	2268.0317
DLFDPIIEDR	25	Pat_131_FT_A.57489.57489.2	ENSG00000166165|CKB, ENSG00000166165|-|chr14:g.103988233:G>T',, ENSG00000166165|-|chr14:g.103988233:G>T']	ENSG00000166165	1	HGNC:1991	7287114.8054	3896338.5944	33703.772339999996	68455.69938	2878.21669	60752.452600000004
GALDQLCGAGGLCR	2	Pat_131_5.46850.46850.2	ENSG00000130702|LAMA5, ENSG00000130702|-|chr20:g.60912928:C>T',, ENSG00000130702|-|chr20:g.60886269:G>A',, ENSG00000130702|-|chr20:g.60902628:C>A',, ENSG00000130702|-|chr20:g.60894013:C>T',, ENSG00000130702|-|chr20:g.60885597:C>G',, ENSG00000130702|-|chr20:g.60900586:G>A',, ENSG00000130702|-|chr20:g.60899242:C>T',, ENSG00000130702|-|chr20:g.60892429:G>T',, ENSG00000130702|-|chr20:g.60903921:A>G',…	ENSG00000130702	1	HGNC:6485	89855.67	72557.49	2452.2249	3599.4214	0	1192.3917
GIEQAVQSHAVAEEEAR	2	Pat_131_2.39913.39913.3	ENSG00000132305|IMMT, ENSG00000132305|-|chr2:g.86378436:G>A',, ENSG00000132305|-|chr2:g.86374875:G>A',, ENSG00000132305|-|chr2:g.86400824:G>A',, ENSG00000132305|-|chr2:g.86408458:C>T',, ENSG00000132305|-|chr2:g.86408458:C>T']	ENSG00000132305	1	HGNC:6047	249417.336	251149.25	7548.5034	14144.7861	743.65076	9653.717499999999
ENDYYTPTGEFR	1	Pat_131_2.38699.38699.2	ENSG00000134910|STT3A, ENSG00000134910|+|chr11:g.125465859:C>A',, ENSG00000134910|+|chr11:g.125481361:C>T',, ENSG00000134910|+|chr11:g.125481361:C>T']	ENSG00000134910	1	HGNC:6172	349157.34	208033	6617.385	10830.819	2872.6675	6742.0264
SQGGEPTYNVAVGR	1	Pat_131_2.31084.31084.2	ENSG00000070087|PFN2, ENSG00000070087|-|chr3:g.149683989:C>A',, ENSG00000070087|-|chr3:g.149683989:C>A']	ENSG00000070087	1	HGNC:8882	105661.016	64012.92	5984.34	7766.0967	562.2367	3627.3709999999996
VIECSYTSADGQR	3	Pat_131_2.31620.31620.2	ENSG00000172893|DHCR7, ENSG00000172893|-|chr11:g.71150116:T>C',, ENSG00000172893|-|chr11:g.71150116:T>C']	ENSG00000172893	1	HGNC:2860	460997.85	368895.25	98866.219	79423.33600000001	4486.9595	68965.625
LYVYNTDTDNCR	2	Pat_131_4.38605.38605.2	ENSG00000115806|GORASP2	ENSG00000115806	1	HGNC:17500	104770.50200000001	87125.11	2331.78074	3749.5615	0	0
DFDPAVTEYIQR	4	Pat_131_2.50576.50576.2	ENSG00000165140|FBP1	ENSG00000165140	1	HGNC:3606	1517386.19	1062097.1500000001	17259.1011	25323.0187	2253.7698	37810.149300000005
QPVTGTEGAFYR	1	Pat_131_4.37909.37909.2	ENSG00000071282|LMCD1, ENSG00000071282|+|chr3:g.8590327:G>A',, ENSG00000071282|+|chr3:g.8556671:T>G',, ENSG00000071282|+|chr3:g.8609234:A>T',, ENSG00000071282|+|chr3:g.8607308:G>A',, ENSG00000071282|+|chr3:g.8607308:G>A']	ENSG00000071282	1	HGNC:6633	117982.23	83326.664	2300.2712	3574.7925	803.1054	3012.6921
SEDLLDYGPFR	5	Pat_131_3.51529.51529.2	ENSG00000163902|RPN1, ENSG00000163902|-|chr3:g.128348979:A>T',, ENSG00000163902|-|chr3:g.128341218:C>T',, ENSG00000163902|-|chr3:g.128341218:C>T']	ENSG00000163902	1	HGNC:10381	287165.03500000003	179351.66500000004	2037.22704	4597.3531	0	2224.3954400000002
SEGTYCCGPVPVR	5	Pat_131_2.34390.34390.2	ENSG00000198959|TGM2, ENSG00000198959|-|chr20:g.36769726:C>A',, ENSG00000198959|-|chr20:g.36760745:G>C',, ENSG00000198959|-|chr20:g.36766614:G>A',, ENSG00000198959|-|chr20:g.36775260:G>A',, ENSG00000198959|-|chr20:g.36789911:C>T',, ENSG00000198959|-|chr20:g.36758748:T>C',, ENSG00000198959|-|chr20:g.36784408:C>T',, ENSG00000198959|-|chr20:g.36784408:C>T']	ENSG00000198959	1	HGNC:11778	280299.533	176478.06699999998	20178.5865	28046.108400000005	473.4377	7861.69
SSPVVIDASTAIDAPSNLR	1	Pat_131_4.53404.53404.3	ENSG00000115414|FN1, ENSG00000115414|-|chr2:g.216257711:C>T',, ENSG00000115414|-|chr2:g.216271134:C>T',, ENSG00000115414|-|chr2:g.216226799:A>G',, ENSG00000115414|-|chr2:g.216240008:T>C',, ENSG00000115414|-|chr2:g.216240420:T>C',, ENSG00000115414|-|chr2:g.216270961:T>C',, ENSG00000115414|-|chr2:g.216270993:T>C',, ENSG00000115414|-|chr2:g.216226780:C>T',, ENSG00000115414|-|chr2:g.216256459:G>A',, …	ENSG00000115414	1	HGNC:3778	72376.72	36900.586	4862.4414	5254.411	0	2612.9114
GDPECHLFYNEQQEAR	3	Pat_131_2.38231.38231.3	ENSG00000115457|IGFBP2, ENSG00000115457|+|chr2:g.217498296:T>TGCTGCCGCC',, ENSG00000115457|+|chr2:g.217498284:C>T']	ENSG00000115457	1	HGNC:5471	388013.32	343253.86400000006	25108.7563	29749.9775	2446.9546	20797.377
AGLENTVAETECR	21	Pat_131_2.37404.37404.2	ENSG00000171401|KRT13, ENSG00000171401|-|chr17:g.39659673:G>A',, ENSG00000171401|-|chr17:g.39657533:C>T']	ENSG00000171401	1	HGNC:6415	1973951.777	1007838.3332	11206905.1495	11749914.433	21832.091809999998	125078.40539999997
TVFGVEPDLTR	9	Pat_131_4.50659.50659.2	ENSG00000133313|CNDP2, ENSG00000133313|+|chr18:g.72176114:C>G',, ENSG00000133313|+|chr18:g.72176114:C>G']	ENSG00000133313	1	HGNC:24437	5829780.89	3289600.2459999993	56354.4548	109269.6182	4020.62626	104233.96319999998
LEQPDPGAVAAAAILR	2	Pat_131_5.60628.60628.3	ENSG00000149476|TKFC, ENSG00000149476|+|chr11:g.61110307:C>T',, ENSG00000149476|+|chr11:g.61106771:A>C']	ENSG00000149476	1	HGNC:24552	64494.451	32995.792	893.4685699999999	974.96686	0	652.7583
EIEIAEQEMPALMALR	4	Pat_131_4.64615.64615.3	ENSG00000158467|AHCYL2, ENSG00000158467|+|chr7:g.129064905:C>G',, ENSG00000158467|+|chr7:g.128865206:C>T',, ENSG00000158467|+|chr7:g.128865206:C>T']	ENSG00000158467	1	HGNC:22204	33466.413499999995	17781.1059	622.7092	1801.45535	0	464.22873
ACGNFGIPCELR	1	Pat_131_5.48834.48834.2	ENSG00000128050|PAICS, ENSG00000128050|+|chr4:g.57314891:G>C',, ENSG00000128050|+|chr4:g.57314891:G>C']	ENSG00000128050	1	HGNC:8587	79335.79	48403.31	991.57153	1021.89075	0	1208.8079
NAFYIGSYQQCINEAQR	1	Pat_131_5.48944.48944.3	ENSG00000105669|COPE, ENSG00000105669|-|chr19:g.19010756:C>T',, ENSG00000105669|-|chr19:g.19014120:C>T',, ENSG00000105669|-|chr19:g.19014120:C>T']	ENSG00000105669	1	HGNC:2234	61608.215	19138.811999999998	757.5924	674.008	0	0
LAAVDATVNQVLASR	1	Pat_131_5.61514.61514.3	ENSG00000143870|PDIA6	ENSG00000143870	1	HGNC:30168	24361.093999999997	11207.566	0	538.0706	0	0
ALLDASETTSTR	2	Pat_131_3.38227.38227.2	ENSG00000121060|TRIM25, ENSG00000121060|-|chr17:g.54985905:A>T',, ENSG00000121060|-|chr17:g.54985905:A>T']	ENSG00000121060	1	HGNC:12932	408152.99	255562.8	32634.5364	32883.028999999995	4145.58926	25935.784000000003
LTFEVELVDID	4	Pat_131_4.67223.67223.2	ENSG00000100442|FKBP3, ENSG00000100442|-|chr14:g.45603563:C>G',, ENSG00000100442|-|chr14:g.45603604:T>A',, ENSG00000100442|-|chr14:g.45603604:T>A']	ENSG00000100442	1	HGNC:3719	95611.305	46476.951	8898.37935	11208.4401	0	12153.24044
LENYPIPEPGPNEVLLR	2	Pat_131_4.59274.59274.3	ENSG00000140263|SORD	ENSG00000140263	1	HGNC:11184	112872.26000000001	88244.904	709.0003	0	0	0
VQIFEYNENTR	2	Pat_131_4.46261.46261.2	ENSG00000085415|SEH1L	ENSG00000085415	1	HGNC:30379	313549.66	196793.9	11890.671999999999	17182.494	1349.2032	17840.537
TLYVEEVVPNVIEPSFGLGR	1	Pat_131_5.66482.66482.3	ENSG00000106105|GARS, ENSG00000106105|+|chr7:g.30640771:T>A',, ENSG00000106105|+|chr7:g.30634611:T>G']	ENSG00000106105	1	HGNC:4162	9175.134	5115.5557	0	0	0	0
TLDLPIYVTR	2	Pat_131_5.57622.57622.2	ENSG00000122218|COPA, ENSG00000122218|-|chr1:g.160263234:G>A',, ENSG00000122218|-|chr1:g.160268978:C>T',, ENSG00000122218|-|chr1:g.160264372:C>T',, ENSG00000122218|-|chr1:g.160267363:C>T',, ENSG00000122218|-|chr1:g.160264324:C>T',, ENSG00000122218|-|chr1:g.160264324:C>T']	ENSG00000122218	1	HGNC:2230	482819.83	280464.886	5372.1552	4159.9163	0	2102.302
ANVELDHATLVR	3	Pat_131_3.40939.40939.2	ENSG00000106638|TBL2, ENSG00000106638|-|chr7:g.72985612:T>C',, ENSG00000106638|-|chr7:g.72985612:T>C']	ENSG00000106638	1	HGNC:11586	533214.51	281332.95	13704.7135	17839.4648	5393.550759999999	10166.2916
AVENSSTAIGIR	9	Pat_131_3.36688.36688.2	ENSG00000100567|PSMA3	ENSG00000100567	1	HGNC:9532	984874.6499999999	552533.474	34371.3427	44430.5356	8722.376909999999	27172.142200000002
SPHEDTESFTVYLR	1	Pat_131_3.44426.44426.3	ENSG00000014824|SLC30A9, ENSG00000014824|+|chr4:g.42051396:A>T']	ENSG00000014824	1	HGNC:1329	48123.445	20986.03	1164.1451	2596.4756	0	1160.2792
SLQEEHVAVAQLR	1	Pat_131_3.40325.40325.3	ENSG00000178209|PLEC, ENSG00000178209|-|chr8:g.145008183:C>T',, ENSG00000178209|-|chr8:g.144995759:G>A',, ENSG00000178209|-|chr8:g.145016667:C>T',, ENSG00000178209|-|chr8:g.144994888:G>A',, ENSG00000178209|-|chr8:g.144996236:C>G',, ENSG00000178209|-|chr8:g.145010020:G>A',, ENSG00000178209|-|chr8:g.144996968:C>T',, ENSG00000178209|-|chr8:g.144990901:C>T',, ENSG00000178209|-|chr8:g.145001648:C>T',,…	ENSG00000178209	1	HGNC:9069	115270.69	52560.965	3508.4275	3825.942	0	1096.3344
LEGEACGVYTPR	1	Pat_131_2.39603.39603.2	ENSG00000115457|IGFBP2, ENSG00000115457|+|chr2:g.217498296:T>TGCTGCCGCC',, ENSG00000115457|+|chr2:g.217498284:C>T']	ENSG00000115457	1	HGNC:5471	651086.8	375186.25	41334.24	38689.293	2086.1848	26662.076
GFYPQYGALETR	1	Pat_131_5.46845.46845.2	ENSG00000197256|KANK2, ENSG00000197256|-|chr19:g.11303554:A>G',, ENSG00000197256|-|chr19:g.11304404:C>T',, ENSG00000197256|-|chr19:g.11304170:G>T',, ENSG00000197256|-|chr19:g.11289241:C>G',, ENSG00000197256|-|chr19:g.11280758:G>A',, ENSG00000197256|-|chr19:g.11304551:G>A',, ENSG00000197256|-|chr19:g.11304551:G>A']	ENSG00000197256	1	HGNC:29300	81419.64	59933.937999999995	2101.9998	2538.9846	0	0
ILACDDLDEAAR	4	Pat_131_FT_A.46285.46285.2	ENSG00000136143|SUCLA2	ENSG00000136143	1	HGNC:11448	1347012.01	1188095.1099999999	13581.053800000002	25275.009599999998	839.0143	11351.3159
TVLSNVQEELDR	1	Pat_131_2.50816.50816.2	ENSG00000135720|DYNC1LI2	ENSG00000135720	1	HGNC:2966	176537.19	136229.38	3299.9553	6832.1274	0	4455.423
ALVLELCCNDESGEDVEVPYVR	5	Pat_131_2.61458.61458.3	ENSG00000130985|UBA1, ENSG00000130985|+|chrX:g.47063064:G>A',, ENSG00000130985|+|chrX:g.47063064:G>A']	ENSG00000130985	1	HGNC:12469	18933.57274	13442.7946	0	649.7064	0	0
AAECNIVVTQPR	5	Pat_131_3.36530.36530.2	ENSG00000135829|DHX9, ENSG00000135829|+|chr1:g.182852490:T>G',, ENSG00000135829|+|chr1:g.182850733:A>C',, ENSG00000135829|+|chr1:g.182856546:G>T',, ENSG00000135829|+|chr1:g.182853933:T>C',, ENSG00000135829|+|chr1:g.182825708:G>A',, ENSG00000135829|+|chr1:g.182852289:A>C',, ENSG00000135829|+|chr1:g.182853821:G>T']	ENSG00000135829	1	HGNC:2750	482873.794	221002.71600000001	25275.0884	26475.7377	2672.8278099999998	27442.4787
SVQQEPQNGGAPCPPLEER	1	Pat_131_1.39818.39818.3	ENSG00000164764|SBSPON, ENSG00000164764|-|chr8:g.73982172:G>A']	ENSG00000164764	1	HGNC:30362	23342.16	14642.447	6423.3009999999995	7655.769	0	3307.545
AEAGDNLGALVR	4	Pat_131_2.44257.44257.2	ENSG00000178952|TUFM	ENSG00000178952	1	HGNC:12420	2537517.9126	2024883.4573	21263.0938	28866.6925	6365.24403	31060.9054
SLIIDEGEDDLGR	1	Pat_131_FT_A.48893.48893.2	ENSG00000173992|CCS, ENSG00000173992|+|chr11:g.66366680:C>T',, ENSG00000173992|+|chr11:g.66366677:G>A',, ENSG00000173992|+|chr11:g.66366677:G>A']	ENSG00000173992	1	HGNC:1613	48017.203	27225.15	1334.6774	2498.538	0	2685.1997
NEQDAYAINSYTR	10	Pat_131_2.34337.34337.2	ENSG00000075239|ACAT1	ENSG00000075239	1	HGNC:93	1020892.9100000001	737232.6244999999	34707.07215	40333.49826	2691.4548	15291.369859999999
TIFVCDEDATLELR	2	Pat_131_3.52240.52240.3	ENSG00000163281|GNPDA2, ENSG00000163281|-|chr4:g.44720424:C>G',, ENSG00000163281|-|chr4:g.44720424:C>G']	ENSG00000163281	1	HGNC:21526	12028.048	6980.106	0	465.62003	0	694.1627
SILDADPEAQALLEISGHSR	2	Pat_131_4.61325.61325.3	ENSG00000140950|MEAK7, ENSG00000140950|-|chr16:g.84529357:TCTC>T',, ENSG00000140950|-|chr16:g.84531071:C>T',, ENSG00000140950|-|chr16:g.84516203:C>T',, ENSG00000140950|-|chr16:g.84513541:C>T',, ENSG00000140950|-|chr16:g.84513541:C>T']	ENSG00000140950	1	HGNC:29325	79553.024	51032.657	1673.76605	2828.0652	0	1070.0879
LNVGAPDVTLR	1	Pat_131_5.51001.51001.2	ENSG00000124942|AHNAK, ENSG00000124942|-|chr11:g.62295776:T>G',, ENSG00000124942|-|chr11:g.62290365:T>C',, ENSG00000124942|-|chr11:g.62295549:C>T',, ENSG00000124942|-|chr11:g.62296271:G>A',, ENSG00000124942|-|chr11:g.62287549:C>T',, ENSG00000124942|-|chr11:g.62300583:C>T',, ENSG00000124942|-|chr11:g.62294188:T>G',, ENSG00000124942|-|chr11:g.62299055:T>C',, ENSG00000124942|-|chr11:g.62285441:A>G',…	ENSG00000124942	1	HGNC:347	118582.49	74100.414	3870.8137	4526.934	2535.6934	2470.697
ELPDSVPQECTVR	2	Pat_131_1.42653.42653.2	ENSG00000138119|MYOF, ENSG00000138119|-|chr10:g.95168639:T>G',, ENSG00000138119|-|chr10:g.95147609:G>A',, ENSG00000138119|-|chr10:g.95111455:T>A',, ENSG00000138119|-|chr10:g.95072940:G>A',, ENSG00000138119|-|chr10:g.95085678:G>A',, ENSG00000138119|-|chr10:g.95211838:C>A',, ENSG00000138119|-|chr10:g.95159187:C>T',, ENSG00000138119|-|chr10:g.95159187:C>T']	ENSG00000138119	1	HGNC:3656	157902.56	124661.20999999999	10274.577	12350.0095	0	11985.6152
FAEEADVVIVGAGPAGLSAAVR	2	Pat_131_4.63546.63546.3	ENSG00000171503|ETFDH, ENSG00000171503|+|chr4:g.159603486:A>C',, ENSG00000171503|+|chr4:g.159603486:A>C']	ENSG00000171503	1	HGNC:3483	169594.78999999998	65908.725	898.569	3037.13295	0	788.8995
ESPEIEPLPFTLAHER	1	Pat_131_3.52520.52520.3	ENSG00000115760|BIRC6, ENSG00000115760|+|chr2:g.32770866:GTC>G',, ENSG00000115760|+|chr2:g.32620613:T>C',, ENSG00000115760|+|chr2:g.32819040:G>A',, ENSG00000115760|+|chr2:g.32654273:A>C',, ENSG00000115760|+|chr2:g.32640550:C>A',, ENSG00000115760|+|chr2:g.32738164:G>A',, ENSG00000115760|+|chr2:g.32728205:A>C',, ENSG00000115760|+|chr2:g.32641033:G>T',, ENSG00000115760|+|chr2:g.32694681:A>T',, ENSG0…	ENSG00000115760	1	HGNC:13516	7975.7305	6175.3926	0	0	0	0
DAGHPLYPFNDPY	5	Pat_131_2.49605.49605.2	ENSG00000117448|AKR1A1, ENSG00000117448|+|chr1:g.46032248:C>T',, ENSG00000117448|+|chr1:g.46032248:C>T']	ENSG00000117448	1	HGNC:380	212929.61	99666.276	12352.286	14693.050099999999	3418.389	11932.5593
VICDNIPGLVSR	2	Pat_131_5.53582.53582.2	ENSG00000134245|WNT2B, ENSG00000134245|+|chr1:g.113051958:C>T',, ENSG00000134245|+|chr1:g.113063106:A>C',, ENSG00000134245|+|chr1:g.113063106:A>C']	ENSG00000134245	1	HGNC:12781	200101.82	101227.43400000001	1932.3498599999998	2982.1553	0	653.58136
ASLLDPVPEVR	2	Pat_131_4.52398.52398.2	ENSG00000089154|GCN1, ENSG00000089154|-|chr12:g.120580719:T>TC',, ENSG00000089154|-|chr12:g.120594775:G>A',, ENSG00000089154|-|chr12:g.120567282:G>A',, ENSG00000089154|-|chr12:g.120611630:A>G',, ENSG00000089154|-|chr12:g.120602295:A>G',, ENSG00000089154|-|chr12:g.120584909:G>A',, ENSG00000089154|-|chr12:g.120593217:C>G',, ENSG00000089154|-|chr12:g.120583116:G>A',, ENSG00000089154|-|chr12:g.120615…	ENSG00000089154	1	HGNC:4199	491820.29	238465.28600000002	10094.3721	12579.2824	1592.8021	13307.2274
LYQASPADSGEYVCR	2	Pat_131_3.40025.40025.3	ENSG00000142798|HSPG2, ENSG00000142798|-|chr1:g.22198768:C>T',, ENSG00000142798|-|chr1:g.22159871:A>G',, ENSG00000142798|-|chr1:g.22173967:G>A',, ENSG00000142798|-|chr1:g.22178616:A>G',, ENSG00000142798|-|chr1:g.22191402:G>C',, ENSG00000142798|-|chr1:g.22201203:G>C',, ENSG00000142798|-|chr1:g.22175254:G>C',, ENSG00000142798|-|chr1:g.22178110:C>T',, ENSG00000142798|-|chr1:g.22149941:G>C',, ENSG000…	ENSG00000142798	1	HGNC:5273	209364.96000000002	138056.747	6160.1468	5507.332	612.93604	2085.63117
ASASDGSSFVVAR	4	Pat_131_4.34517.34517.2	ENSG00000122694|GLIPR2	ENSG00000122694	1	HGNC:18007	1119290.98	338739.92999999993	14600.8798	19790.0511	2226.63844	11867.1021
LLQCDPSSAGQF	1	Pat_131_4.51927.51927.2	ENSG00000104490|NCALD	ENSG00000104490	1	HGNC:7655	82127.11	40383.89	5764.874	9559.913	691.9559	3852.2324
ACGDSTLTQITAGLDPVGR	1	Pat_131_4.57414.57414.3	ENSG00000172354|GNB2, ENSG00000172354|+|chr7:g.100275279:C>A',, ENSG00000172354|+|chr7:g.100275279:C>A']	ENSG00000172354	1	HGNC:4398	52879.965	20400.71	915.70605	3241.8838	0	0
APEPGPAGDGGPGAPAR	2	Pat_131_1.29109.29109.2	ENSG00000178996|SNX18, ENSG00000178996|+|chr5:g.53814338:G>C',, ENSG00000178996|+|chr5:g.53814687:C>A',, ENSG00000178996|+|chr5:g.53815286:G>A',, ENSG00000178996|+|chr5:g.53815286:G>A']	ENSG00000178996	1	HGNC:19245	128054.383	89698.327	8383.793099999999	10671.5167	616.8703	9318.579300000001
AELGIPLEEVPPEEINYLTR	1	Pat_131_3.61713.61713.3	ENSG00000067064|IDI1, ENSG00000067064|-|chr10:g.1094909:C>G',, ENSG00000067064|-|chr10:g.1089292:C>T',, ENSG00000067064|-|chr10:g.1087371:T>C']	ENSG00000067064	1	HGNC:5387	5866.642	4144.9966	0	1107.1592	0	0
DTEQTLYQVQER	2	Pat_131_FT_A.36176.36176.2	ENSG00000172037|LAMB2, ENSG00000172037|-|chr3:g.49158923:G>A',, ENSG00000172037|-|chr3:g.49160684:C>T',, ENSG00000172037|-|chr3:g.49162722:C>A',, ENSG00000172037|-|chr3:g.49167419:C>T',, ENSG00000172037|-|chr3:g.49158763:C>T',, ENSG00000172037|-|chr3:g.49163902:G>C',, ENSG00000172037|-|chr3:g.49166533:G>A',, ENSG00000172037|-|chr3:g.49167684:C>T',, ENSG00000172037|-|chr3:g.49167684:C>T']	ENSG00000172037	1	HGNC:6487	200148.65500000003	133996.935	11165.3462	30840.7	830.0338	4586.8330000000005
VQISPDSGGLPER	1	Pat_131_3.42706.42706.2	ENSG00000088247|KHSRP	ENSG00000088247	1	HGNC:6316	109744.91	76140.18	2603.4338	4794.255	717.0776400000001	3313.8943
QLETVLDDLDPENALLPAGFR	1	Pat_131_4.68077.68077.3	ENSG00000138594|TMOD3, ENSG00000138594|+|chr15:g.52155089:T>A',, ENSG00000138594|+|chr15:g.52155092:C>A',, ENSG00000138594|+|chr15:g.52155092:C>A']	ENSG00000138594	1	HGNC:11873	23153.111	14632.613000000001	0	869.5776	0	721.14197
SVEEVASEIQPFLR	3	Pat_131_4.63239.63239.2	ENSG00000096696|DSP, ENSG00000096696|+|chr6:g.7578715:C>T',, ENSG00000096696|+|chr6:g.7580958:A>G',, ENSG00000096696|+|chr6:g.7581636:G>A',, ENSG00000096696|+|chr6:g.7580990:G>A',, ENSG00000096696|+|chr6:g.7585977:G>A',, ENSG00000096696|+|chr6:g.7585981:C>T',, ENSG00000096696|+|chr6:g.7580078:A>G']	ENSG00000096696	1	HGNC:3052	70109.527	47076.448300000004	2861.4056	3324.5640000000003	0	0
EVQDPAPAQVQAQ	2	Pat_131_FT_A.37306.37306.2	ENSG00000055950|MRPL43	ENSG00000055950	1	HGNC:14517	201927.685	108539.187	9762.0698	19004.5993	2342.2576	9327.357100000001
ELESVCVVEAGPGTCTFDHR	1	Pat_131_2.48242.48242.3	ENSG00000174840|PDE12, ENSG00000174840|+|chr3:g.57542173:C>T',, ENSG00000174840|+|chr3:g.57542173:C>T']	ENSG00000174840	1	HGNC:25386	51553.62	26984.08	1122.4941	4621.819	0	1059.8184
IGPECVDIDECR	2	Pat_131_FT_A.44624.44624.2	ENSG00000172638|EFEMP2, ENSG00000172638|-|chr11:g.65638736:C>T',, ENSG00000172638|-|chr11:g.65638702:G>T',, ENSG00000172638|-|chr11:g.65638748:G>A',, ENSG00000172638|-|chr11:g.65638748:G>A']	ENSG00000172638	1	HGNC:3219	395619.2	226067.08000000002	20379.934999999998	29379.979	2312.0253000000002	23600.713600000003
GNEIVLSAGSTPR	3	Pat_131_4.40165.40165.2	ENSG00000197102|DYNC1H1, ENSG00000197102|+|chr14:g.102452591:G>A',, ENSG00000197102|+|chr14:g.102446806:A>T',, ENSG00000197102|+|chr14:g.102467294:C>T',, ENSG00000197102|+|chr14:g.102455061:C>T',, ENSG00000197102|+|chr14:g.102502906:C>T',, ENSG00000197102|+|chr14:g.102510245:C>G',, ENSG00000197102|+|chr14:g.102446221:A>C',, ENSG00000197102|+|chr14:g.102446147:G>A',, ENSG00000197102|+|chr14:g.1024…	ENSG00000197102	1	HGNC:2961	788406.117	458741.03300000005	15777.1467	24083.2254	19172.47	35431.76455
VFPGSTTEDYNLIVIER	1	Pat_131_4.59430.59430.3	ENSG00000130726|TRIM28, ENSG00000130726|+|chr19:g.59058998:C>T',, ENSG00000130726|+|chr19:g.59061521:C>T',, ENSG00000130726|+|chr19:g.59056243:C>T',, ENSG00000130726|+|chr19:g.59056243:C>T']	ENSG00000130726	1	HGNC:16384	35692.92	20969.35	633.3401	1048.055	0	0
TGASFQQAQEEFSQGIFSSR	1	Pat_131_5.57527.57527.3	ENSG00000140497|SCAMP2, ENSG00000140497|-|chr15:g.75137864:C>A']	ENSG00000140497	1	HGNC:10564	33941.746	13705.868	0	0	0	0
DAGQISGLNVLR	3	Pat_131_5.49565.49565.2	ENSG00000113013|HSPA9, ENSG00000113013|-|chr5:g.137897475:C>T']	ENSG00000113013	1	HGNC:5244	981933.27	575567.557	3216.7221	3767.563	0	3009.67
DFTPVCTTELGR	5	Pat_131_3.45450.45450.2	ENSG00000117592|PRDX6	ENSG00000117592	1	HGNC:16753	829647.43	452207.12	23048.094	30769.1317	4101.0936	10892.1001
VGDPQELNGITR	5	Pat_131_3.41934.41934.2	ENSG00000169710|FASN, ENSG00000169710|-|chr17:g.80053280:CGAA>C',, ENSG00000169710|-|chr17:g.80039626:T>TG',, ENSG00000169710|-|chr17:g.80049282:C>G',, ENSG00000169710|-|chr17:g.80042560:C>A',, ENSG00000169710|-|chr17:g.80043390:C>T',, ENSG00000169710|-|chr17:g.80045603:A>G']	ENSG00000169710	1	HGNC:3594	785743.265	440929.46	76597.83799999999	101893.04999999999	8961.3671	77117.454
ASVSVTAEDEGTQR	2	Pat_131_1.26150.26150.2	ENSG00000090339|ICAM1	ENSG00000090339	1	HGNC:5344	71382.17	57208.54	3172.6514	8664.443000000001	0	4032.0696
DQPLDSSHIASIR	2	Pat_131_2.39653.39653.3	ENSG00000178814|OPLAH, ENSG00000178814|-|chr8:g.145112935:C>T',, ENSG00000178814|-|chr8:g.145112983:C>T',, ENSG00000178814|-|chr8:g.145113241:T>G',, ENSG00000178814|-|chr8:g.145114844:C>T',, ENSG00000178814|-|chr8:g.145106688:C>T',, ENSG00000178814|-|chr8:g.145111611:G>A',, ENSG00000178814|-|chr8:g.145108290:G>A',, ENSG00000178814|-|chr8:g.145111350:G>A',, ENSG00000178814|-|chr8:g.145107999:G>A']	ENSG00000178814	1	HGNC:8149	223713.94	122766.26999999999	14018.375	13957.1576	0	6805.30225
HSGQFTDEYLPEQR	1	Pat_131_2.36947.36947.3	ENSG00000087303|NID2, ENSG00000087303|-|chr14:g.52526930:A>C',, ENSG00000087303|-|chr14:g.52520386:C>T',, ENSG00000087303|-|chr14:g.52520996:C>T',, ENSG00000087303|-|chr14:g.52534664:C>T',, ENSG00000087303|-|chr14:g.52520983:G>A',, ENSG00000087303|-|chr14:g.52535628:C>T',, ENSG00000087303|-|chr14:g.52481918:C>T',, ENSG00000087303|-|chr14:g.52526941:G>A',, ENSG00000087303|-|chr14:g.52535541:C>T',,…	ENSG00000087303	1	HGNC:13389	122973.87	68311.73	8879.232	11228.705	814.8916	5016.951
TALPAQSAATLPAR	3	Pat_131_5.43504.43504.3	ENSG00000115306|SPTBN1, ENSG00000115306|+|chr2:g.54873104:G>A',, ENSG00000115306|+|chr2:g.54858311:G>A',, ENSG00000115306|+|chr2:g.54880747:T>C',, ENSG00000115306|+|chr2:g.54826301:G>A',, ENSG00000115306|+|chr2:g.54895588:C>T',, ENSG00000115306|+|chr2:g.54876782:C>T',, ENSG00000115306|+|chr2:g.54853150:G>A',, ENSG00000115306|+|chr2:g.54853150:G>A']	ENSG00000115306	1	HGNC:11275	295331.546	157045.428	45585.1895	31463.3698	3543.7806	4864.57894
LIPGSNLDSEPR	2	Pat_131_4.45888.45888.2	ENSG00000166734|CASC4, ENSG00000166734|+|chr15:g.44620925:A>G',, ENSG00000166734|+|chr15:g.44629988:G>T',, ENSG00000166734|+|chr15:g.44629988:G>T']	ENSG00000166734	1	HGNC:24892	379918.764	224456.524	15223.875	19588.360999999997	2097.6517	10295.1142
EYQLNDSAAYYLNDLDR	1	Pat_131_2.53975.53975.3	ENSG00000127955|GNAI1, ENSG00000127955|+|chr7:g.79846732:A>G',, ENSG00000127955|+|chr7:g.79846732:A>G']	ENSG00000127955	1	HGNC:4384	33811.914	26737.254	2775.2039	4456.3745	0	1314.1886
VVWCAVGEQELR	1	Pat_131_5.51648.51648.2	ENSG00000012223|LTF, ENSG00000012223|-|chr3:g.46497330:C>T',, ENSG00000012223|-|chr3:g.46501213:T>C',, ENSG00000012223|-|chr3:g.46501268:C>T',, ENSG00000012223|-|chr3:g.46501291:C>T',, ENSG00000012223|-|chr3:g.46501291:C>T']	ENSG00000012223	1	HGNC:6720	67865.87	44327.773	889.7409	1013.95636	0	639.8829
DSSGQHVDVSPTSQR	5	Pat_131_FT_A.16613.16613.2	ENSG00000100412|ACO2, ENSG00000100412|+|chr22:g.41914559:G>A',, ENSG00000100412|+|chr22:g.41924576:G>A',, ENSG00000100412|+|chr22:g.41924576:G>A']	ENSG00000100412	1	HGNC:118	531098.8740000001	316210.599	32932.7168	41865.718940000006	3026.5989	20242.8571
NIEIDSPYEISR	1	Pat_131_2.47646.47646.2	ENSG00000163902|RPN1, ENSG00000163902|-|chr3:g.128356698:G>A',, ENSG00000163902|-|chr3:g.128348979:A>T',, ENSG00000163902|-|chr3:g.128341218:C>T',, ENSG00000163902|-|chr3:g.128341218:C>T']	ENSG00000163902	1	HGNC:10381	470352.3	287860.78	2328.3154	4758.917	0	4260.0254
SEASGPQLLPVR	2	Pat_131_4.45821.45821.2	ENSG00000152620|NADK2, ENSG00000152620|-|chr5:g.36197758:C>T',, ENSG00000152620|-|chr5:g.36225654:C>G',, ENSG00000152620|-|chr5:g.36227617:A>C',, ENSG00000152620|-|chr5:g.36227617:A>C']	ENSG00000152620	1	HGNC:26404	475562.57	246178.47	9566.6941	15280.075400000002	1925.2929	6143.4238000000005
CLDPVDTPNPTR	2	Pat_131_2.41746.41746.2	ENSG00000124107|SLPI, ENSG00000124107|-|chr20:g.43881730:TG>T']	ENSG00000124107	1	HGNC:11092	413229.62	286612.88	187777.53	294971.3	14974.545	77864.46
VECTYISIDQVPR	3	Pat_131_4.49049.49049.2	ENSG00000136193|SCRN1, ENSG00000136193|-|chr7:g.30008612:A>T',, ENSG00000136193|-|chr7:g.29966126:C>T',, ENSG00000136193|-|chr7:g.30008595:C>T',, ENSG00000136193|-|chr7:g.30008595:C>T']	ENSG00000136193	1	HGNC:22192	360279.39	192251.13	10550.8049	10163.2192	753.0773	5931.7338
GVPGQVDFYAR	2	Pat_131_4.44163.44163.2	ENSG00000152256|PDK1	ENSG00000152256	1	HGNC:8809	793943.4800000001	542538.7849999999	20312.602	23208.9335	1772.6172	15506.206999999999
ATDLGGTSQAGTSQR	3	Pat_131_2.18738.18738.2	ENSG00000105939|ZC3HAV1, ENSG00000105939|-|chr7:g.138761034:G>C',, ENSG00000105939|-|chr7:g.138764060:G>A',, ENSG00000105939|-|chr7:g.138764233:C>T',, ENSG00000105939|-|chr7:g.138764803:C>T',, ENSG00000105939|-|chr7:g.138732497:G>A',, ENSG00000105939|-|chr7:g.138768666:T>C',, ENSG00000105939|-|chr7:g.138764780:G>A',, ENSG00000105939|-|chr7:g.138764780:G>A']	ENSG00000105939	1	HGNC:23721	195916.93	107225.244	26600.951	30583.524000000005	5646.1163	24094.333
ALINSPEGAVGR	2	Pat_131_4.40925.40925.2	ENSG00000105612|DNASE2	ENSG00000105612	1	HGNC:2960	338067.727	152917.325	11980.2536	14493.152399999999	4312.1596	10286.076299999999
VTCLSCELNPER	1	Pat_131_4.45964.45964.2	ENSG00000197635|DPP4, ENSG00000197635|-|chr2:g.162868446:C>G',, ENSG00000197635|-|chr2:g.162865081:C>T']	ENSG00000197635	1	HGNC:3009	125787.98	84993.836	3853.2397	4130.248	0	911.4926
AAAFSPADQDDFVI	1	Pat_131_2.60190.60190.2	ENSG00000130147|SH3BP4, ENSG00000130147|+|chr2:g.235949877:T>C',, ENSG00000130147|+|chr2:g.235950002:G>A',, ENSG00000130147|+|chr2:g.235950695:G>A',, ENSG00000130147|+|chr2:g.235951050:C>T',, ENSG00000130147|+|chr2:g.235950602:G>A',, ENSG00000130147|+|chr2:g.235950602:G>A']	ENSG00000130147	1	HGNC:10826	9139.108	6299.0117	1231.4564	1268.5934	0	773.2264
SVGPLPQADPEVGTAAHQTNR	1	Pat_131_3.41769.41769.3	ENSG00000115648|MLPH, ENSG00000115648|+|chr2:g.238434285:C>G',, ENSG00000115648|+|chr2:g.238461010:C>T',, ENSG00000115648|+|chr2:g.238436011:G>A']	ENSG00000115648	1	HGNC:29643	31942.303	15796.0625	1302.4386	2828.6820000000002	0	0
VYFPEQIHDVVR	2	Pat_131_5.52912.52912.3	ENSG00000144959|NCEH1, ENSG00000144959|-|chr3:g.172351694:C>A',, ENSG00000144959|-|chr3:g.172351774:T>C',, ENSG00000144959|-|chr3:g.172351774:T>C']	ENSG00000144959	1	HGNC:29260	108598.367	58091.758	2340.3582	3327.7953	0	1210.1217
QITQSALLAEAR	3	Pat_131_4.45613.45613.2	ENSG00000253729|PRKDC, ENSG00000253729|-|chr8:g.48701554:G>GT',, ENSG00000253729|-|chr8:g.48825106:A>C',, ENSG00000253729|-|chr8:g.48752677:G>A',, ENSG00000253729|-|chr8:g.48707040:T>C',, ENSG00000253729|-|chr8:g.48736430:G>A',, ENSG00000253729|-|chr8:g.48691338:C>T',, ENSG00000253729|-|chr8:g.48690339:T>C',, ENSG00000253729|-|chr8:g.48769803:C>T',, ENSG00000253729|-|chr8:g.48706987:C>A',, ENSG00…	ENSG00000253729	1	HGNC:9413	341054.08499999996	158181.883	17335.7673	22721.622300000003	3152.0743599999996	9095.68496
SPSGGAAGPLLTPSQSLDGSR	2	Pat_131_5.47686.47686.3	ENSG00000178695|KCTD12	ENSG00000178695	1	HGNC:14678	93807.06300000001	42633.820999999996	3881.26807	4352.3056	683.7016	2836.5528600000002
AQFEGIVTDLIR	2	Pat_131_5.65456.65456.2	ENSG00000113013|HSPA9, ENSG00000113013|-|chr5:g.137897475:C>T',, ENSG00000113013|-|chr5:g.137897475:C>T']	ENSG00000113013	1	HGNC:5244	36184.693	30110.202299999997	0	538.18427	0	0
LVIIEGDLER	5	Pat_131_3.52153.52153.2	ENSG00000143549|TPM3, ENSG00000143549|-|chr1:g.154145393:A>G',, ENSG00000143549|-|chr1:g.154145393:A>G']	ENSG00000143549	1	HGNC:12012	554269.48	335400.29799999995	8418.8139	10956.49425	0	17678.325299999997
LADIQIEQLNR	2	Pat_131_4.51913.51913.2	ENSG00000113068|PFDN1, ENSG00000113068|-|chr5:g.139625113:G>A']	ENSG00000113068	1	HGNC:8866	288945.28	183757.035	3332.2192999999997	13757.5344	529.3508	3709.279
GYIGTHCGQPVCESGCLNGGR	5	Pat_131_4.35482.35482.3	ENSG00000166147|FBN1, ENSG00000166147|-|chr15:g.48826283:A>AG',, ENSG00000166147|-|chr15:g.48707952:C>T',, ENSG00000166147|-|chr15:g.48714179:C>T',, ENSG00000166147|-|chr15:g.48787415:C>T',, ENSG00000166147|-|chr15:g.48782229:G>T',, ENSG00000166147|-|chr15:g.48720553:G>T',, ENSG00000166147|-|chr15:g.48829925:T>G',, ENSG00000166147|-|chr15:g.48733923:C>A',, ENSG00000166147|-|chr15:g.48779563:G>A',…	ENSG00000166147	1	HGNC:3603	73088.841	59498.6485	8029.8706	8449.340100000001	0	8514.05133
GGSTSYGTGSETESPR	6	Pat_131_1.14420.14420.2	ENSG00000171560|FGA, ENSG00000171560|-|chr4:g.155507283:A>T',, ENSG00000171560|-|chr4:g.155507590:T>C',, ENSG00000171560|-|chr4:g.155507476:T>G',, ENSG00000171560|-|chr4:g.155507472:G>T',, ENSG00000171560|-|chr4:g.155507320:T>C',, ENSG00000171560|-|chr4:g.155507403:A>G',, ENSG00000171560|-|chr4:g.155505771:C>A',, ENSG00000171560|-|chr4:g.155507547:C>T',, ENSG00000171560|-|chr4:g.155510047:G>C',, …	ENSG00000171560	1	HGNC:3661	710378.4136	514028.17899999995	106519.21844	85660.7289	11348.198400000001	51791.5103
THEAEIVEGENHTYCIR	9	Pat_131_FT_A.36122.36122.4	ENSG00000196924|FLNA, ENSG00000196924|-|chrX:g.153581155:C>T',, ENSG00000196924|-|chrX:g.153590917:G>C',, ENSG00000196924|-|chrX:g.153590917:G>C']	ENSG00000196924	1	HGNC:3754	1994073.2700000003	1402670.601	121627.3761	184482.25800000003	29105.923629999998	115727.6153
EHGVGGVSQCPEPGLR	1	Pat_131_2.30141.30141.3	ENSG00000149115|TNKS1BP1, ENSG00000149115|-|chr11:g.57088022:G>T',, ENSG00000149115|-|chr11:g.57080530:C>A',, ENSG00000149115|-|chr11:g.57076158:C>T',, ENSG00000149115|-|chr11:g.57080076:C>T',, ENSG00000149115|-|chr11:g.57075947:T>A',, ENSG00000149115|-|chr11:g.57075947:T>A']	ENSG00000149115	1	HGNC:19081	84445.73	51691.44	6245.1494	6172.456	1106.4539	4758.9287
AISEELDNALNDITSL	1	Pat_131_3.64416.64416.3	ENSG00000198467|TPM2	ENSG00000198467	1	HGNC:12011	3384.9678	3129.111	1061.786	852.6251	0	0
LCQCSDNIDPNAVGNCNR	1	Pat_131_3.39390.39390.3	ENSG00000135862|LAMC1, ENSG00000135862|+|chr1:g.183096406:A>T',, ENSG00000135862|+|chr1:g.183085755:A>G',, ENSG00000135862|+|chr1:g.183094547:T>C',, ENSG00000135862|+|chr1:g.183091354:T>C',, ENSG00000135862|+|chr1:g.183095259:G>T',, ENSG00000135862|+|chr1:g.183091317:G>C',, ENSG00000135862|+|chr1:g.183097819:G>C',, ENSG00000135862|+|chr1:g.183101582:A>G',, ENSG00000135862|+|chr1:g.183091306:C>T',…	ENSG00000135862	1	HGNC:6492	32955.812000000005	15706.0625	2696.1401	2615.7058	0	1293.9852
AFFESHPAPSAER	1	Pat_131_4.38551.38551.3	ENSG00000141279|NPEPPS, ENSG00000141279|+|chr17:g.45696683:G>A',, ENSG00000141279|+|chr17:g.45695725:C>A',, ENSG00000141279|+|chr17:g.45695725:C>A']	ENSG00000141279	1	HGNC:7900	135534.62	59599.85	5940.6997	7102.017	1008.28625	3630.7722
LAELEEFINGPNNAHIQQVGDR	5	Pat_131_3.56908.56908.3	ENSG00000141367|CLTC, ENSG00000141367|+|chr17:g.57743965:T>C',, ENSG00000141367|+|chr17:g.57737921:C>T',, ENSG00000141367|+|chr17:g.57738925:A>T',, ENSG00000141367|+|chr17:g.57743578:A>T',, ENSG00000141367|+|chr17:g.57743578:A>T']	ENSG00000141367	1	HGNC:2092	125786.919	88465.01599999999	0	1672.9855	0	0
GEGGILINSQGER	1	Pat_131_2.37578.37578.2	ENSG00000073578|SDHA, ENSG00000073578|+|chr5:g.225649:C>T',, ENSG00000073578|+|chr5:g.225649:C>T']	ENSG00000073578	1	HGNC:10680	248031.9	401489.62	8396.324	11855.341999999999	848.01825	4820.229
GLNCEQCQDFYR	5	Pat_131_2.37267.37267.2	ENSG00000172037|LAMB2, ENSG00000172037|-|chr3:g.49158923:G>A',, ENSG00000172037|-|chr3:g.49160684:C>T',, ENSG00000172037|-|chr3:g.49162722:C>A',, ENSG00000172037|-|chr3:g.49167419:C>T',, ENSG00000172037|-|chr3:g.49158763:C>T',, ENSG00000172037|-|chr3:g.49163902:G>C',, ENSG00000172037|-|chr3:g.49166533:G>A',, ENSG00000172037|-|chr3:g.49167684:C>T',, ENSG00000172037|-|chr3:g.49167684:C>T']	ENSG00000172037	1	HGNC:6487	442178.524	329942.81	21426.826699999998	22504.7877	2965.0198	14339.458700000001
GSAADSEESPAIEAIHLLR	2	Pat_131_2.55911.55911.3	ENSG00000148218|ALAD, ENSG00000148218|-|chr9:g.116153848:G>A',, ENSG00000148218|-|chr9:g.116153848:G>A']	ENSG00000148218	1	HGNC:395	57209.066	41746.004	998.8387	3629.1548	0	3541.9959999999996
ATGQCLCLPNVIGQNCDR	1	Pat_131_5.53046.53046.3	ENSG00000091136|LAMB1, ENSG00000091136|-|chr7:g.107566753:G>A',, ENSG00000091136|-|chr7:g.107618606:C>T',, ENSG00000091136|-|chr7:g.107569893:C>T',, ENSG00000091136|-|chr7:g.107621202:C>T',, ENSG00000091136|-|chr7:g.107621203:C>A',, ENSG00000091136|-|chr7:g.107621203:C>A']	ENSG00000091136	1	HGNC:6486	23733.78	11811.497	0	644.33545	0	0
SGAQASSTPLSPTR	4	Pat_131_4.24469.24469.2	ENSG00000160789|LMNA, ENSG00000160789|+|chr1:g.156084902:G>A',, ENSG00000160789|+|chr1:g.156108510:C>T',, ENSG00000160789|+|chr1:g.156104629:C>T',, ENSG00000160789|+|chr1:g.156106151:G>A',, ENSG00000160789|+|chr1:g.156106776:G>A',, ENSG00000160789|+|chr1:g.156106776:G>A']	ENSG00000160789	1	HGNC:6636	810350.1089999999	308003.652	22991.4153	28857.300300000003	2352.0503	6401.5099
FQAYDWGSPVQNR	2	Pat_131_5.48548.48548.2	ENSG00000182333|LIPF, ENSG00000182333|+|chr10:g.90428327:T>C',, ENSG00000182333|+|chr10:g.90429652:A>G',, ENSG00000182333|+|chr10:g.90433345:T>A',, ENSG00000182333|+|chr10:g.90433345:T>A']	ENSG00000182333	1	HGNC:6622	102722.736	56014.795	4599.025	7572.611	0	1778.4641
ICDGVQFGAGIR	1	Pat_131_5.48689.48689.2	ENSG00000100347|SAMM50, ENSG00000100347|+|chr22:g.44379842:G>A',, ENSG00000100347|+|chr22:g.44368874:G>A']	ENSG00000100347	1	HGNC:24276	109254.11	53411.99	1045.69	3421.0776	0	0
INSIEIAPCLL	3	Pat_131_5.66360.66360.2	ENSG00000197345|MRPL21, ENSG00000197345|-|chr11:g.68671220:C>T']	ENSG00000197345	1	HGNC:14479	169148.882	91446.73400000001	4811.0967	7212.1709	1711.31456	9257.96914
ELDESLQVAER	4	Pat_131_1.43347.43347.2	ENSG00000120885|CLU, ENSG00000120885|-|chr8:g.27462591:G>A',, ENSG00000120885|-|chr8:g.27462786:G>T',, ENSG00000120885|-|chr8:g.27461885:C>T',, ENSG00000120885|-|chr8:g.27461885:C>T']	ENSG00000120885	1	HGNC:2095	561079.095	425942.95699999994	32188.6577	29836.189700000003	772.13367	20451.1106
GLGTDDNTLIR	5	Pat_131_2.42564.42564.2	ENSG00000196975|ANXA4, ENSG00000196975|+|chr2:g.70031677:A>G',, ENSG00000196975|+|chr2:g.70033584:C>T',, ENSG00000196975|+|chr2:g.70046423:A>T',, ENSG00000196975|+|chr2:g.70046423:A>T']	ENSG00000196975	1	HGNC:542	1581249.8239999998	1406930.959	36617.919200000004	41284.951	3158.9307	34048.1238
TSPSSPAPLPHQEATPR	2	Pat_131_4.32485.32485.3	ENSG00000164889|SLC4A2, ENSG00000164889|+|chr7:g.150771789:G>A',, ENSG00000164889|+|chr7:g.150773115:A>T',, ENSG00000164889|+|chr7:g.150763944:G>A',, ENSG00000164889|+|chr7:g.150763944:G>A']	ENSG00000164889	1	HGNC:11028	80426.325	34557.058000000005	3734.1130000000003	5821.2752	0	900.0010000000001
AVFDETYPDPVR	1	Pat_131_2.47668.47668.2	ENSG00000090861|AARS, ENSG00000090861|-|chr16:g.70292927:T>C',, ENSG00000090861|-|chr16:g.70287193:G>A']	ENSG00000090861	1	HGNC:20	186857	156672.34	6893.438	8459.287	0	4448.5493
ARPATDSFDDYPPR	1	Pat_131_2.34884.34884.3	ENSG00000063046|EIF4B	ENSG00000063046	1	HGNC:3285	146878.44	94149.93	6650.544	7108.762	1134.6224	4172.4365
STDYGIFQINSR	3	Pat_131_5.48626.48626.2	ENSG00000090382|LYZ	ENSG00000090382	1	HGNC:6740	281734.72	157005.81900000002	5349.0913	10063.149000000001	1125.0358	6971.4493
LLIGADGHNSGVR	1	Pat_131_5.39982.39982.3	ENSG00000119723|COQ6, ENSG00000119723|+|chr14:g.74420211:G>A',, ENSG00000119723|+|chr14:g.74420220:T>G',, ENSG00000119723|+|chr14:g.74424880:C>G',, ENSG00000119723|+|chr14:g.74427933:G>A',, ENSG00000119723|+|chr14:g.74427933:G>A']	ENSG00000119723	1	HGNC:20233	141451.12	57009.28	1041.1583	3024.9565	621.0663	1274.0481
SYYSVYDLGNNR	22	Pat_131_4.42420.42420.2	ENSG00000096088|PGC, ENSG00000096088|-|chr6:g.41707551:C>A']	ENSG00000096088	1	HGNC:8890	10622971.267	6064870.421000001	60477.790299999986	131013.28313999997	27625.163049999996	41788.798559999996
LAPITSDPTEATAVGAVEASFK	13	Pat_131_4.62853.62853.3	ENSG00000067225|PKM	ENSG00000067225	1	HGNC:9021	733408.2739999999	257812.67299999998	2796.87384	7795.6835	0	3632.9397
NLSPGAVESDVR	1	Pat_131_2.41215.41215.2	ENSG00000122218|COPA, ENSG00000122218|-|chr1:g.160263234:G>A',, ENSG00000122218|-|chr1:g.160268978:C>T',, ENSG00000122218|-|chr1:g.160264372:C>T',, ENSG00000122218|-|chr1:g.160267363:C>T',, ENSG00000122218|-|chr1:g.160264324:C>T',, ENSG00000122218|-|chr1:g.160264324:C>T']	ENSG00000122218	1	HGNC:2230	585266	370032.38	16904.248	16356.4795	0	22013.32
VDCTQHYELCSGNQVR	6	Pat_131_3.32886.32886.3	ENSG00000239264|TXNDC5, ENSG00000239264|-|chr6:g.7886198:G>A',, ENSG00000239264|-|chr6:g.7883409:A>T',, ENSG00000239264|-|chr6:g.7883409:A>T']	ENSG00000239264	1	HGNC:21073	372658.35400000005	223975.86599999998	19415.7009	24423.51999	574.41473	13443.6952
LPPEEASPYVVDHGESGPLR	2	Pat_131_2.47997.47997.3	ENSG00000176986|SEC24C, ENSG00000176986|+|chr10:g.75527686:A>G',, ENSG00000176986|+|chr10:g.75527686:A>G']	ENSG00000176986	1	HGNC:10705	56495.03999999999	30707.525999999998	1472.3722	2997.0015	839.49225	2500.6826
GIGTDEFTLNR	1	Pat_131_4.45601.45601.2	ENSG00000138772|ANXA3	ENSG00000138772	1	HGNC:541	690054.2	602507.6	7616.0693	10580.031	2149.776	3823.6067
IYVVDVGSEPR	9	Pat_131_4.47723.47723.2	ENSG00000143416|SELENBP1, ENSG00000143416|-|chr1:g.151337060:G>A',, ENSG00000143416|-|chr1:g.151337060:G>A']	ENSG00000143416	1	HGNC:10719	4422672.124	2647288.1199999996	36308.3191	60051.0936	5077.5111	48015.51686999999
SAEDSFTGFVR	1	Pat_131_4.44606.44606.2	ENSG00000073350|LLGL2, ENSG00000073350|+|chr17:g.73570061:G>A',, ENSG00000073350|+|chr17:g.73559233:G>A',, ENSG00000073350|+|chr17:g.73567846:C>T',, ENSG00000073350|+|chr17:g.73570718:C>G',, ENSG00000073350|+|chr17:g.73564562:G>C',, ENSG00000073350|+|chr17:g.73568032:G>A',, ENSG00000073350|+|chr17:g.73568032:G>A']	ENSG00000073350	1	HGNC:6629	553878.6	353140.97	3000.645	7408.4287	0	6580.2124
ADFADISILSDF	1	Pat_131_4.68058.68058.2	ENSG00000211584|SLC48A1	ENSG00000211584	1	HGNC:26035	23931.416	11979.968	2506.8726	2161.811	0	2186.4983
ATAESASECLPCDCNGR	5	Pat_131_FT_A.30356.30356.3	ENSG00000135862|LAMC1, ENSG00000135862|+|chr1:g.183096406:A>T',, ENSG00000135862|+|chr1:g.183085755:A>G',, ENSG00000135862|+|chr1:g.183094547:T>C',, ENSG00000135862|+|chr1:g.183091354:T>C',, ENSG00000135862|+|chr1:g.183095259:G>T',, ENSG00000135862|+|chr1:g.183091317:G>C',, ENSG00000135862|+|chr1:g.183097819:G>C',, ENSG00000135862|+|chr1:g.183101582:A>G',, ENSG00000135862|+|chr1:g.183091306:C>T',…	ENSG00000135862	1	HGNC:6492	135759.472	86100.54800000001	12295.0962	18203.3144	0	6079.2653
SWCPDCVQAEPVVR	1	Pat_131_4.45372.45372.2	ENSG00000129235|TXNDC17	ENSG00000129235	1	HGNC:28218	49420.48	35269.297	1006.2628	1108.6713	556.9099	2387.8274
LSPQCQPLHNEL	2	Pat_131_4.45588.45588.2	ENSG00000181523|SGSH, ENSG00000181523|-|chr17:g.78188430:G>T']	ENSG00000181523	1	HGNC:10818	149110.80800000002	77814.608	12942.2545	16908.7277	1861.4371999999998	13359.1316
GQLQLVEGNFR	1	Pat_131_5.48991.48991.2	ENSG00000130702|LAMA5, ENSG00000130702|-|chr20:g.60912928:C>T',, ENSG00000130702|-|chr20:g.60886269:G>A',, ENSG00000130702|-|chr20:g.60902628:C>A',, ENSG00000130702|-|chr20:g.60894013:C>T',, ENSG00000130702|-|chr20:g.60885597:C>G',, ENSG00000130702|-|chr20:g.60900586:G>A',, ENSG00000130702|-|chr20:g.60899242:C>T',, ENSG00000130702|-|chr20:g.60892429:G>T',, ENSG00000130702|-|chr20:g.60903921:A>G',…	ENSG00000130702	1	HGNC:6485	197493.39	105783.05	2490.5442	4157.7812	0	1231.3658
GYEIDEDIVSR	1	Pat_131_1.44153.44153.2	ENSG00000136827|TOR1A	ENSG00000136827	1	HGNC:3098	403183.94	209870.8	12751.18	20287.598	0	9019.857
DLTTAGAVTQCYR	5	Pat_131_5.39407.39407.2	ENSG00000105640|RPL18A	ENSG00000105640	1	HGNC:10311	942713.5	545800.412	17095.5592	34944.536700000004	2393.7745	4620.0175
VDCTAHSDVCSAQGVR	10	Pat_131_3.23477.23477.3	ENSG00000239264|TXNDC5, ENSG00000239264|-|chr6:g.7886198:G>A',, ENSG00000239264|-|chr6:g.7883409:A>T',, ENSG00000239264|-|chr6:g.7883409:A>T']	ENSG00000239264	1	HGNC:21073	1979895.1120000002	1295699.584	30153.264199999998	35059.097440000005	6667.246300000001	33630.2959
ATQQQHDFTLTQTADGR	4	Pat_131_2.32151.32151.3	ENSG00000253729|PRKDC, ENSG00000253729|-|chr8:g.48701554:G>GT',, ENSG00000253729|-|chr8:g.48825106:A>C',, ENSG00000253729|-|chr8:g.48752677:G>A',, ENSG00000253729|-|chr8:g.48707040:T>C',, ENSG00000253729|-|chr8:g.48736430:G>A',, ENSG00000253729|-|chr8:g.48691338:C>T',, ENSG00000253729|-|chr8:g.48690339:T>C',, ENSG00000253729|-|chr8:g.48769803:C>T',, ENSG00000253729|-|chr8:g.48706987:C>A',, ENSG00…	ENSG00000253729	1	HGNC:9413	163744.237	110089.90999999999	10268.662400000001	13820.833300000002	960.5459	2962.7923900000005
LLGSVQQDLER	1	Pat_131_4.51638.51638.2	ENSG00000163346|PBXIP1, ENSG00000163346|-|chr1:g.154923960:T>C',, ENSG00000163346|-|chr1:g.154919041:C>T',, ENSG00000163346|-|chr1:g.154919041:C>T']	ENSG00000163346	1	HGNC:21199	166817.6	112379.54	2754.0793	4288.9917	614.4829	4430.244000000001
DNPGVVTCLDEAR	2	Pat_131_1.42499.42499.2	ENSG00000130985|UBA1, ENSG00000130985|+|chrX:g.47063064:G>A',, ENSG00000130985|+|chrX:g.47063064:G>A']	ENSG00000130985	1	HGNC:12469	276643.163	188645.269	9806.115	13276.92	0	9086.2725
GSHTDAPDTATGNCLLQR	1	Pat_131_2.32809.32809.3	ENSG00000185722|ANKFY1, ENSG00000185722|-|chr17:g.4085524:CG>C',, ENSG00000185722|-|chr17:g.4100674:T>G',, ENSG00000185722|-|chr17:g.4145611:T>C',, ENSG00000185722|-|chr17:g.4077208:G>T',, ENSG00000185722|-|chr17:g.4085487:C>T',, ENSG00000185722|-|chr17:g.4085487:C>T']	ENSG00000185722	1	HGNC:20763	43737.12	35105.508	4791.528	5255.6665	645.03754	1181.6711
EEIVYLPCIYR	4	Pat_131_4.56457.56457.3	ENSG00000143416|SELENBP1, ENSG00000143416|-|chr1:g.151337060:G>A',, ENSG00000143416|-|chr1:g.151337060:G>A']	ENSG00000143416	1	HGNC:10719	407351.357	227558.952	3441.4629600000003	7355.5556	0	3483.55414
GTFLCDECCSVHR	3	Pat_131_4.36166.36166.3	ENSG00000139436|GIT2, ENSG00000139436|-|chr12:g.110397727:A>G',, ENSG00000139436|-|chr12:g.110370868:G>A',, ENSG00000139436|-|chr12:g.110418823:G>A',, ENSG00000139436|-|chr12:g.110418823:G>A']	ENSG00000139436	1	HGNC:4273	509213.5	209198.198	16326.608	17685.2913	6604.9024	18173.5
DNNQFASASLDR	1	Pat_131_2.32710.32710.2	ENSG00000184432|COPB2, ENSG00000184432|-|chr3:g.139094399:C>T',, ENSG00000184432|-|chr3:g.139092641:C>T',, ENSG00000184432|-|chr3:g.139092641:C>T']	ENSG00000184432	1	HGNC:2232	229087.19	186211.47	3476.8657	5530.6406	974.0817	3852.0503
AGQDISADLDGPPHR	3	Pat_131_1.39459.39459.3	ENSG00000103089|FA2H, ENSG00000103089|-|chr16:g.74752909:CG>C']	ENSG00000103089	1	HGNC:21197	293321.13899999997	161909.63	16261.055400000001	25700.09	0	15665.6899
IIHEDGYSEEECR	2	Pat_131_1.28177.28177.3	ENSG00000114353|GNAI2	ENSG00000114353	1	HGNC:4385	1311641.6	636769.2	23094.628	35636.389	10896.0478	27500.705400000003
ALYESELADAR	2	Pat_131_1.42786.42786.2	ENSG00000176619|LMNB2	ENSG00000176619	1	HGNC:6638	591977.26	491906.30000000005	16521.688000000002	26688.674	3665.8005	16173.233
VDNDENEHQLSLR	4	Pat_131_FT_A.31301.31301.3	ENSG00000181163|NPM1	ENSG00000181163	1	HGNC:7910	498572.89600000007	332255.441	28793.896200000003	39755.979	1185.9543	28878.8473
VHTECCHGDLLECADDR	7	Pat_131_1.34017.34017.4	ENSG00000163631|ALB, ENSG00000163631|+|chr4:g.74281976:G>A',, ENSG00000163631|+|chr4:g.74276060:C>T',, ENSG00000163631|+|chr4:g.74276060:C>T']	ENSG00000163631	1	HGNC:399	645623.6120000001	567985.3840000001	15617.869200000001	26595.2045	0	12953.561150000001
SPECTHESPLETR	19	Pat_131_1.23465.23465.3	ENSG00000105675|ATP4A, ENSG00000105675|-|chr19:g.36044007:C>T',, ENSG00000105675|-|chr19:g.36050843:G>A',, ENSG00000105675|-|chr19:g.36051345:T>G',, ENSG00000105675|-|chr19:g.36044658:C>T',, ENSG00000105675|-|chr19:g.36049380:C>T',, ENSG00000105675|-|chr19:g.36043986:C>T']	ENSG00000105675	1	HGNC:819	11555968.652999999	9470724.0204	41181.4215	55180.623100000004	4431.74765	34603.40065
GGGGGQDNGLEGLGNDSR	1	Pat_131_1.29975.29975.2	ENSG00000104852|SNRNP70, ENSG00000104852|+|chr19:g.49611294:G>C',, ENSG00000104852|+|chr19:g.49589729:C>T',, ENSG00000104852|+|chr19:g.49589729:C>T']	ENSG00000104852	1	HGNC:11150	58240.637	51742.953	7773.685	11324.185	3442.014	20798.828
DIPGLTDTTVPR	7	Pat_131_5.49440.49440.2	ENSG00000137154|RPS6	ENSG00000137154	1	HGNC:10429	4172937.39	2363134.125	49530.1921	62210.809	608.4799	29838.4612
SLYHDISGDTSGDYR	1	Pat_131_2.36517.36517.3	ENSG00000122359|ANXA11, ENSG00000122359|-|chr10:g.81926702:G>A',, ENSG00000122359|-|chr10:g.81927020:C>T',, ENSG00000122359|-|chr10:g.81927020:C>T']	ENSG00000122359	1	HGNC:535	124840.59	66002.266	16970.068	20522.808999999997	1350.0653	7258.9355
GPVTDVAYSHDGAFLAVCDASK	2	Pat_131_4.53382.53382.4	ENSG00000071127|WDR1	ENSG00000071127	1	HGNC:12754	345253.165	182485.97999999998	781.1747	3206.7159	0	1191.0981
GPPDSDFDGGVYHGR	3	Pat_131_2.34786.34786.3	ENSG00000198833|UBE2J1, ENSG00000198833|-|chr6:g.90039487:G>C',, ENSG00000198833|-|chr6:g.90039658:A>C']	ENSG00000198833	1	HGNC:17598	356581.325	225249.602	28203.3923	34018.9745	3261.0345	20999.2416
YWPQEAGEYAVHVLCNSEDIR	3	Pat_131_4.61604.61604.3	ENSG00000196924|FLNA, ENSG00000196924|-|chrX:g.153581155:C>T',, ENSG00000196924|-|chrX:g.153590917:G>C',, ENSG00000196924|-|chrX:g.153590917:G>C']	ENSG00000196924	1	HGNC:3754	132895.20799999998	81698.674	1206.2145	10263.0947	0	568.12756
QYPYNNLYLER	3	Pat_131_3.43229.43229.2	ENSG00000166136|NDUFB8, ENSG00000166136|-|chr10:g.102289596:T>C',, ENSG00000166136|-|chr10:g.102286221:C>T',, ENSG00000166136|-|chr10:g.102286221:C>T']	ENSG00000166136	1	HGNC:7703	390069.55000000005	238173.92	4065.8597	6006.6162	0	3659.058
VLHEAEGHIVTCETNTGEVYR	2	Pat_131_2.41507.41507.3	ENSG00000100028|SNRPD3	ENSG00000100028	1	HGNC:11160	361221.13	215383.614	11076.5947	15890.260999999999	1780.871	12625.836
CPENAFFLDHVR	1	Pat_131_5.50305.50305.3	ENSG00000197879|MYO1C, ENSG00000197879|-|chr17:g.1385827:C>T',, ENSG00000197879|-|chr17:g.1385827:C>T']	ENSG00000197879	1	HGNC:7597	83718.375	33436.707	2015.3722	3000.9744	621.94415	2004.2766
SVEPQDAGPLER	4	Pat_131_1.37960.37960.2	ENSG00000060491|OGFR, ENSG00000060491|+|chr20:g.61436357:G>A',, ENSG00000060491|+|chr20:g.61443766:C>T',, ENSG00000060491|+|chr20:g.61443766:C>T']	ENSG00000060491	1	HGNC:15768	235134.68	138644.424	31430.985999999997	48067.546	7153.2959	75094.437
EIVTNFLAGFEA	1	Pat_131_5.67280.67280.2	ENSG00000152234|ATP5F1A	ENSG00000152234	1	HGNC:823	14420.493999999999	9939.913	0	0	0	0
SPYTVTVGQACNPSACR	9	Pat_131_5.38768.38768.3	ENSG00000196924|FLNA, ENSG00000196924|-|chrX:g.153581155:C>T',, ENSG00000196924|-|chrX:g.153590917:G>C',, ENSG00000196924|-|chrX:g.153590917:G>C']	ENSG00000196924	1	HGNC:3754	410519.562	184335.55870000002	19990.9476	21273.62099	2671.9055	8435.39836
EVQGNESDLFMSYFPR	3	Pat_131_4.58183.58183.3	ENSG00000042493|CAPG	ENSG00000042493	1	HGNC:1474	235987.787	113948.288	6677.9473	12369.6244	0	11717.719000000001
SVTEQGAELSNEER	5	Pat_131_1.28883.28883.2	ENSG00000164924|YWHAZ, ENSG00000164924|-|chr8:g.101936410:A>G',, ENSG00000164924|-|chr8:g.101936410:A>G']	ENSG00000164924	1	HGNC:12855	428877.533	352019.123	76681.28594	112978.613	1205.2947	13961.2052
NAFACFDEEASGFIHEDHLR	7	Pat_131_3.55869.55869.3	ENSG00000101335|MYL9	ENSG00000101335	1	HGNC:15754	168474.416	76923.82630000002	464.81586	2130.4912	0	0
CLYALEEGIVR	1	Pat_131_4.54346.54346.2	ENSG00000108826|MRPL27, ENSG00000108826|-|chr17:g.48447413:G>A',, ENSG00000108826|-|chr17:g.48445587:C>T',, ENSG00000108826|-|chr17:g.48445587:C>T']	ENSG00000108826	1	HGNC:14483	92223.27	53565.316	964.58057	2576.6455	727.8371599999999	3027.6685
DVWGIEGPIDAAFTR	1	Pat_131_4.62487.62487.2	ENSG00000109072|VTN, ENSG00000109072|-|chr17:g.26694894:C>T',, ENSG00000109072|-|chr17:g.26694404:G>A']	ENSG00000109072	1	HGNC:12724	24880.545	17629.055	0	0	0	0
VTCDGAYRPVCAQDGR	1	Pat_131_3.27484.27484.3	ENSG00000188157|AGRN, ENSG00000188157|+|chr1:g.982274:G>A',, ENSG00000188157|+|chr1:g.976930:T>G',, ENSG00000188157|+|chr1:g.982026:C>T',, ENSG00000188157|+|chr1:g.981565:A>G',, ENSG00000188157|+|chr1:g.970690:C>T',, ENSG00000188157|+|chr1:g.983023:C>T']	ENSG00000188157	1	HGNC:329	49826.93	29731.676	1024.2404	2115.8843	496.68484000000007	687.9694
GLGLDDALEPR	9	Pat_131_1.50555.50555.2	ENSG00000183207|RUVBL2, ENSG00000183207|+|chr19:g.49518859:C>T']	ENSG00000183207	1	HGNC:10475	2963378.433	2500096.6380000003	338448.08099999995	440467.156	114052.58750000001	756612.584
QLLTLSSELSQAR	2	Pat_131_5.56158.56158.2	ENSG00000092820|EZR	ENSG00000092820	1	HGNC:12691	74815.82699999999	49447.549	3054.8577	1954.7419599999998	0	8096.8735
EIEYVETVTSR	2	Pat_131_1.45177.45177.2	ENSG00000006453|BAIAP2L1	ENSG00000006453	1	HGNC:21649	494515.62	304392.74	15188.7557	20372.505	720.19916	14569.044
GDNITLLQSVSN	1	Pat_131_4.51989.51989.2	ENSG00000182004|SNRPE	ENSG00000182004	1	HGNC:11161	95305.42	53221.28	4279.0957	4054.2085	973.5541	1225.1327000000001
STSVTTTSSASVTTTSNASGR	13	Pat_131_4.24060.24060.3	ENSG00000171401|KRT13, ENSG00000171401|-|chr17:g.39659673:G>A',, ENSG00000171401|-|chr17:g.39657533:C>T']	ENSG00000171401	1	HGNC:6415	128361.52367000001	49245.2236	64216.23672	39550.046780000004	583.3179	2120.2782
CECEIGYELDR	2	Pat_131_1.40865.40865.2	ENSG00000166147|FBN1, ENSG00000166147|-|chr15:g.48707952:C>T',, ENSG00000166147|-|chr15:g.48714179:C>T',, ENSG00000166147|-|chr15:g.48787415:C>T',, ENSG00000166147|-|chr15:g.48782229:G>T',, ENSG00000166147|-|chr15:g.48720553:G>T',, ENSG00000166147|-|chr15:g.48829925:T>G',, ENSG00000166147|-|chr15:g.48733923:C>A',, ENSG00000166147|-|chr15:g.48779563:G>A',, ENSG00000166147|-|chr15:g.48782264:C>A',,…	ENSG00000166147	1	HGNC:3603	361847.22099999996	276948.1584	7917.9336	8383.665	0	9306.073
ELPPPAPPAGITR	6	Pat_131_4.47939.47939.3	ENSG00000164889|SLC4A2, ENSG00000164889|+|chr7:g.150771789:G>A',, ENSG00000164889|+|chr7:g.150773115:A>T',, ENSG00000164889|+|chr7:g.150763944:G>A',, ENSG00000164889|+|chr7:g.150763944:G>A']	ENSG00000164889	1	HGNC:11028	1170291.94	707967.6799999999	1852.5896	8212.9003	0	5317.1463
QFDVNLQVPDR	1	Pat_131_4.50166.50166.2	ENSG00000154305|MIA3, ENSG00000154305|+|chr1:g.222802225:G>C',, ENSG00000154305|+|chr1:g.222826360:A>C',, ENSG00000154305|+|chr1:g.222837428:G>A',, ENSG00000154305|+|chr1:g.222802109:C>T',, ENSG00000154305|+|chr1:g.222838857:C>T',, ENSG00000154305|+|chr1:g.222838857:C>T']	ENSG00000154305	1	HGNC:24008	271483	132327.12	1507.7479999999998	5364.0215	0	1318.7991
LCTSATESEVAR	10	Pat_131_1.33349.33349.2	ENSG00000010256|UQCRC1	ENSG00000010256	1	HGNC:12585	1557114.6030000001	927422.041	44934.7328	59109.052599999995	9481.684980000002	36527.16
LPATAAEPEAAVISNGEH	4	Pat_131_FT_A.49243.49243.2	ENSG00000112972|HMGCS1, ENSG00000112972|-|chr5:g.43297256:G>A',, ENSG00000112972|-|chr5:g.43297256:G>A']	ENSG00000112972	1	HGNC:5007	63721.409	27976.2	16288.1424	18973.1258	0	7369.2089
IQQEIAVQNPLVSER	1	Pat_131_4.52894.52894.3	ENSG00000167770|OTUB1, ENSG00000167770|+|chr11:g.63753944:C>A',, ENSG00000167770|+|chr11:g.63753881:C>T']	ENSG00000167770	1	HGNC:23077	97461.734	60326.57	2983.8406	3449.8015	0	1147.8545
SLPVSDSVLSGFEQR	2	Pat_131_5.57024.57024.3	ENSG00000176919|C8G, ENSG00000176919|+|chr9:g.139840618:C>T']	ENSG00000176919	1	HGNC:1354	1205264.86	112735.247	20059.360999999997	14120.902	0	2030.0349
DVNFEFPEFQL	1	Pat_131_4.67670.67670.2	ENSG00000171863|RPS7	ENSG00000171863	1	HGNC:10440	47904.86	31872.767999999996	0	2104.7888	0	529.4728
QLHDDYFYHDEL	3	Pat_131_FT_A.44973.44973.3	ENSG00000117906|RCN2	ENSG00000117906	1	HGNC:9935	278635.334	161953.62099999998	16564.62	34445.9877	5925.7856	39922.163
IIIQESALDYR	4	Pat_131_4.51279.51279.2	ENSG00000090863|GLG1, ENSG00000090863|-|chr16:g.74501676:G>T',, ENSG00000090863|-|chr16:g.74537629:C>A',, ENSG00000090863|-|chr16:g.74537629:C>A']	ENSG00000090863	1	HGNC:4316	895892.3300000001	555070.92	14945.2528	28922.6075	2843.03406	22121.3098
EANLLNAVIVQR	1	Pat_131_5.56274.56274.3	ENSG00000088833|NSFL1C, ENSG00000088833|-|chr20:g.1426393:C>T',, ENSG00000088833|-|chr20:g.1426393:C>T']	ENSG00000088833	1	HGNC:15912	34234.746	54764.7	4836.14	1107.6177	0	534.9345
GGVGTTPASEPAPLAPHEDHQQR	1	Pat_131_2.34611.34611.4	ENSG00000165959|CLMN, ENSG00000165959|-|chr14:g.95662948:C>CT',, ENSG00000165959|-|chr14:g.95675737:C>T',, ENSG00000165959|-|chr14:g.95688069:T>C']	ENSG00000165959	1	HGNC:19972	48100.437999999995	37330.055	5615.63	6048.7886	0	3814.8054
SADGLTASCLCPATCR	1	Pat_131_4.41523.41523.2	ENSG00000188157|AGRN, ENSG00000188157|+|chr1:g.982274:G>A',, ENSG00000188157|+|chr1:g.976930:T>G',, ENSG00000188157|+|chr1:g.982026:C>T',, ENSG00000188157|+|chr1:g.981565:A>G',, ENSG00000188157|+|chr1:g.970690:C>T',, ENSG00000188157|+|chr1:g.983023:C>T']	ENSG00000188157	1	HGNC:329	43529.41	31785.178	10332.021999999999	8218.881	0	6638.2603
AQPVQVAEGSEPDGFWEALGGK	5	Pat_131_4.61889.61889.3	ENSG00000148180|GSN, ENSG00000148180|+|chr9:g.124074719:C>T',, ENSG00000148180|+|chr9:g.124074719:C>T']	ENSG00000148180	1	HGNC:4620	301903.691	123575.34150000001	2305.1049000000003	3141.25695	0	1405.2531
LAAIAESGVER	3	Pat_131_3.44521.44521.2	ENSG00000142507|PSMB6	ENSG00000142507	1	HGNC:9543	981768.704	693978.83	19492.1185	17922.3776	2788.8701	6420.5757
EQYPGIEIESR	2	Pat_131_FT_A.41487.41487.2	ENSG00000141741|MIEN1	ENSG00000141741	1	HGNC:28230	324994.895	258998.49	12982.730000000001	18268.1463	928.0852699999999	11379.1863
QYPLVTPNEER	2	Pat_131_3.39724.39724.2	ENSG00000184432|COPB2, ENSG00000184432|-|chr3:g.139094399:C>T',, ENSG00000184432|-|chr3:g.139092641:C>T',, ENSG00000184432|-|chr3:g.139092641:C>T']	ENSG00000184432	1	HGNC:2232	774666.2050000001	672066.687	11871.403599999998	16454.541400000002	0	10972.56897
AVTEQGHELSNEER	6	Pat_131_1.20201.20201.2	ENSG00000166913|YWHAB	ENSG00000166913	1	HGNC:12849	1621371.835	1523588.4820000003	50022.2087	79198.9497	0	37535.899600000004
IDATSASVLASR	1	Pat_131_5.43796.43796.2	ENSG00000155660|PDIA4, ENSG00000155660|-|chr7:g.148709352:C>T',, ENSG00000155660|-|chr7:g.148708982:A>C']	ENSG00000155660	1	HGNC:30167	66978.2	34698.086	1988.9159	2091.0825	874.0971699999999	992.10364
GLIENPALLR	3	Pat_131_5.52587.52587.2	ENSG00000065518|NDUFB4	ENSG00000065518	1	HGNC:7699	429193.322	372328.78299999994	6071.3639	10292.29003	0	2285.80454
LEAAEDIAYQLSR	2	Pat_131_4.60397.60397.3	ENSG00000167085|PHB, ENSG00000167085|-|chr17:g.47484147:C>T']	ENSG00000167085	1	HGNC:8912	69776.621	38439.723	0	1180.6578	0	642.3276
TDLEELNLGPR	2	Pat_131_2.49193.49193.2	ENSG00000164144|ARFIP1, ENSG00000164144|+|chr4:g.153831309:C>T',, ENSG00000164144|+|chr4:g.153750826:C>T',, ENSG00000164144|+|chr4:g.153750826:C>T']	ENSG00000164144	1	HGNC:21496	287600.4	202912.442	10400.0398	19186.611	2084.21935	14277.3526
SADVESVVSGTLR	2	Pat_131_4.48537.48537.2	ENSG00000159423|ALDH4A1, ENSG00000159423|-|chr1:g.19209807:G>A',, ENSG00000159423|-|chr1:g.19201928:C>T',, ENSG00000159423|-|chr1:g.19202847:C>T',, ENSG00000159423|-|chr1:g.19201043:C>T',, ENSG00000159423|-|chr1:g.19212959:T>G',, ENSG00000159423|-|chr1:g.19199352:G>A',, ENSG00000159423|-|chr1:g.19208320:C>T',, ENSG00000159423|-|chr1:g.19208320:C>T']	ENSG00000159423	1	HGNC:406	343229.32	172810.325	12169.2204	15853.494999999999	1870.6421	4744.1409
LENGEIETIAR	4	Pat_131_FT_A.44737.44737.2	ENSG00000101474|APMAP, ENSG00000101474|-|chr20:g.24964558:T>C',, ENSG00000101474|-|chr20:g.24944559:C>T',, ENSG00000101474|-|chr20:g.24944595:C>T',, ENSG00000101474|-|chr20:g.24964645:C>T',, ENSG00000101474|-|chr20:g.24964645:C>T']	ENSG00000101474	1	HGNC:13238	497038.26	333517.35	21517.792	30980.277000000002	2734.6180999999997	39698.174
ELVSCSNCTDYQAR	1	Pat_131_2.31100.31100.2	ENSG00000031698|SARS	ENSG00000031698	1	HGNC:10537	67506.15	68996.59	2772.91	3835.5657	0	1403.0372
VGVVQFSDEPR	1	Pat_131_4.44614.44614.2	ENSG00000163359|COL6A3, ENSG00000163359|-|chr2:g.238249544:GA>G',, ENSG00000163359|-|chr2:g.238275518:AC>A',, ENSG00000163359|-|chr2:g.238280477:G>A',, ENSG00000163359|-|chr2:g.238283189:G>A',, ENSG00000163359|-|chr2:g.238296320:C>T',, ENSG00000163359|-|chr2:g.238253406:C>T',, ENSG00000163359|-|chr2:g.238247734:C>G',, ENSG00000163359|-|chr2:g.238283510:C>T',, ENSG00000163359|-|chr2:g.238280852:G>…	ENSG00000163359	1	HGNC:2213	273117.16	125948.17	9599.438	13213.749	955.4657	6048.7554
ANVTVLDTQIR	1	Pat_131_4.45989.45989.2	ENSG00000138119|MYOF, ENSG00000138119|-|chr10:g.95168639:T>G',, ENSG00000138119|-|chr10:g.95147609:G>A',, ENSG00000138119|-|chr10:g.95111455:T>A',, ENSG00000138119|-|chr10:g.95072940:G>A',, ENSG00000138119|-|chr10:g.95085678:G>A',, ENSG00000138119|-|chr10:g.95211838:C>A',, ENSG00000138119|-|chr10:g.95159187:C>T',, ENSG00000138119|-|chr10:g.95159187:C>T']	ENSG00000138119	1	HGNC:3656	351349.88	173117.84	16633.104	28856.847999999998	3206.7979	15411.697
SGFTYVLHEGECCGR	1	Pat_131_4.43144.43144.3	ENSG00000110799|VWF, ENSG00000110799|-|chr12:g.6103273:C>T',, ENSG00000110799|-|chr12:g.6061559:C>T',, ENSG00000110799|-|chr12:g.6153534:T>C',, ENSG00000110799|-|chr12:g.6076667:G>T',, ENSG00000110799|-|chr12:g.6126022:G>T',, ENSG00000110799|-|chr12:g.6103655:A>G',, ENSG00000110799|-|chr12:g.6128307:C>T',, ENSG00000110799|-|chr12:g.6166041:G>A']	ENSG00000110799	1	HGNC:12726	134042.94	59146.637	8683.953000000001	13015.956	992.0659	4031.277
LSASSSISSADLFEEPR	1	Pat_131_4.53086.53086.3	ENSG00000242247|ARFGAP3, ENSG00000242247|-|chr22:g.43218397:T>C',, ENSG00000242247|-|chr22:g.43206949:A>T',, ENSG00000242247|-|chr22:g.43213242:T>A',, ENSG00000242247|-|chr22:g.43231484:G>A']	ENSG00000242247	1	HGNC:661	82666.33	32044.658	2698.2988	3196.3452	566.3358	754.327
NSNLVGAAHEELQQSR	3	Pat_131_2.39553.39553.3	ENSG00000160789|LMNA, ENSG00000160789|+|chr1:g.156084902:G>A',, ENSG00000160789|+|chr1:g.156108510:C>T',, ENSG00000160789|+|chr1:g.156104629:C>T',, ENSG00000160789|+|chr1:g.156106151:G>A',, ENSG00000160789|+|chr1:g.156106776:G>A',, ENSG00000160789|+|chr1:g.156106776:G>A']	ENSG00000160789	1	HGNC:6636	515213.615	300051.67	28198.312	36337.881499999996	1080.3417	23629.057
ESDYFTPQGEFR	1	Pat_131_2.43588.43588.2	ENSG00000163527|STT3B	ENSG00000163527	1	HGNC:30611	1033312.56	666909.56	28511.55	32639.496	5511.196	40798.65
ALQDLENAASGDAAVHQR	1	Pat_131_2.47264.47264.3	ENSG00000141425|RPRD1A	ENSG00000141425	1	HGNC:25560	53912.973	32717.78	4800.217000000001	6531.3257	1084.2115	5663.128000000001
ILDETQEAVEYQR	2	Pat_131_1.47067.47067.2	ENSG00000176108|CHMP6	ENSG00000176108	1	HGNC:25675	1129513.5	1115917.94	79806.545	83223.91200000001	0	101144.78
ALGADDSYYTAR	1	Pat_131_2.34425.34425.2	ENSG00000115085|ZAP70, ENSG00000115085|+|chr2:g.98354316:G>A',, ENSG00000115085|+|chr2:g.98341604:A>C',, ENSG00000115085|+|chr2:g.98340620:C>A']	ENSG00000115085	1	HGNC:12858	119987.11	70559.414	8592.511999999999	8631.913	4970.192	29576.635
AALEDTLAETEAR	11	Pat_131_FT_A.46098.46098.3	ENSG00000171345|KRT19, ENSG00000171345|-|chr17:g.39681180:T>G',, ENSG00000171345|-|chr17:g.39681180:T>G']	ENSG00000171345	1	HGNC:6436	2378036.916	2315183.81	48948.6037	51365.831	16696.825800000002	122516.2542
EASPNPEDGIVR	2	Pat_131_1.35185.35185.2	ENSG00000196576|PLXNB2, ENSG00000196576|-|chr22:g.50721225:AC>A',, ENSG00000196576|-|chr22:g.50714162:C>G',, ENSG00000196576|-|chr22:g.50714162:C>G']	ENSG00000196576	1	HGNC:9104	287759.93	186999.422	50801.1	75387.83600000001	3565.2	65213.126000000004
NTPEYEELCPR	5	Pat_131_2.37621.37621.2	ENSG00000166147|FBN1, ENSG00000166147|-|chr15:g.48707952:C>T',, ENSG00000166147|-|chr15:g.48714179:C>T',, ENSG00000166147|-|chr15:g.48787415:C>T',, ENSG00000166147|-|chr15:g.48782229:G>T',, ENSG00000166147|-|chr15:g.48720553:G>T',, ENSG00000166147|-|chr15:g.48829925:T>G',, ENSG00000166147|-|chr15:g.48733923:C>A',, ENSG00000166147|-|chr15:g.48779563:G>A',, ENSG00000166147|-|chr15:g.48782264:C>A',,…	ENSG00000166147	1	HGNC:3603	990339.096	646144.6050000001	148886.6276	196558.127	5174.72646	80327.598
ETAEADVASLNR	3	Pat_131_1.35985.35985.2	ENSG00000140416|TPM1	ENSG00000140416	1	HGNC:12010	599631.1	444148.046	18468.3073	29590.149	0	8268.088899999999
VDINAPDVDVR	4	Pat_131_1.47873.47873.2	ENSG00000124942|AHNAK, ENSG00000124942|-|chr11:g.62295776:T>G',, ENSG00000124942|-|chr11:g.62290365:T>C',, ENSG00000124942|-|chr11:g.62295549:C>T',, ENSG00000124942|-|chr11:g.62296271:G>A',, ENSG00000124942|-|chr11:g.62287549:C>T',, ENSG00000124942|-|chr11:g.62300583:C>T',, ENSG00000124942|-|chr11:g.62294188:T>G',, ENSG00000124942|-|chr11:g.62299055:T>C',, ENSG00000124942|-|chr11:g.62285441:A>G',…	ENSG00000124942	1	HGNC:347	502574.94299999997	292900.522	25915.8308	37352.041	2082.3280999999997	14486.1412
CPTGYYLNEDTR	4	Pat_131_2.36447.36447.2	ENSG00000166147|FBN1, ENSG00000166147|-|chr15:g.48707952:C>T',, ENSG00000166147|-|chr15:g.48714179:C>T',, ENSG00000166147|-|chr15:g.48787415:C>T',, ENSG00000166147|-|chr15:g.48782229:G>T',, ENSG00000166147|-|chr15:g.48720553:G>T',, ENSG00000166147|-|chr15:g.48829925:T>G',, ENSG00000166147|-|chr15:g.48719870:G>A',, ENSG00000166147|-|chr15:g.48733923:C>A',, ENSG00000166147|-|chr15:g.48779563:G>A',,…	ENSG00000166147	1	HGNC:3603	533996.1579999999	218056.808	33162.8944	43321.9047	1329.2084	18770.3341
VCEPCYEQLNR	2	Pat_131_2.37645.37645.2	ENSG00000185359|HGS, ENSG00000185359|+|chr17:g.79660936:G>A',, ENSG00000185359|+|chr17:g.79662840:G>T']	ENSG00000185359	1	HGNC:4897	243504.781	143768.169	32803.576	51886.271	5879.2775	46771.6665
TIEDDLVSALVR	1	Pat_131_4.63653.63653.2	ENSG00000177192|PUS1, ENSG00000177192|+|chr12:g.132423769:G>A',, ENSG00000177192|+|chr12:g.132423769:G>A']	ENSG00000177192	1	HGNC:15508	34715.46	19596.389	2533.529	4281.683	0	2266.208
DYQYSDQGIDY	2	Pat_131_FT_A.40540.40540.2	ENSG00000117519|CNN3	ENSG00000117519	1	HGNC:2157	145677.618	86432.223	10265.9695	15375.4026	976.03766	7528.784599999999
QQLQALSEPQPR	1	Pat_131_4.39565.39565.2	ENSG00000135052|GOLM1, ENSG00000135052|-|chr9:g.88692495:C>T',, ENSG00000135052|-|chr9:g.88692495:C>T']	ENSG00000135052	1	HGNC:15451	70363.78	37164.86	2068.8413	5408.75	0	3841.548
WTELAGCTADFR	1	Pat_131_5.51527.51527.2	ENSG00000169223|LMAN2, ENSG00000169223|-|chr5:g.176759242:C>T']	ENSG00000169223	1	HGNC:16986	73186.99	44642.164000000004	2379.1013	3221.6838	0	0
FCECDNFNCDR	11	Pat_131_2.36250.36250.2	ENSG00000150093|ITGB1, ENSG00000150093|-|chr10:g.33199288:C>T',, ENSG00000150093|-|chr10:g.33195447:G>T']	ENSG00000150093	1	HGNC:6153	351795.195	233128.674	14267.9417	24656.0464	2823.09725	8742.0933
GFSLDQTGSSCEDVDECEGNHR	3	Pat_131_1.40178.40178.3	ENSG00000166147|FBN1, ENSG00000166147|-|chr15:g.48707952:C>T',, ENSG00000166147|-|chr15:g.48714179:C>T',, ENSG00000166147|-|chr15:g.48787415:C>T',, ENSG00000166147|-|chr15:g.48782229:G>T',, ENSG00000166147|-|chr15:g.48720553:G>T',, ENSG00000166147|-|chr15:g.48829925:T>G',, ENSG00000166147|-|chr15:g.48733923:C>A',, ENSG00000166147|-|chr15:g.48779563:G>A',, ENSG00000166147|-|chr15:g.48782264:C>A',,…	ENSG00000166147	1	HGNC:3603	73164.913	57759.703	35292.5043	36219.350699999995	836.3035	28803.115
CLTTDEYDGHSTYPSHQYQ	3	Pat_131_2.34045.34045.3	ENSG00000090013|BLVRB, ENSG00000090013|-|chr19:g.40953909:G>A',, ENSG00000090013|-|chr19:g.40953909:G>A']	ENSG00000090013	1	HGNC:1063	191984.91700000002	125030.698	28932.699999999997	29923.833	1051.1313	19763.4082
EADLLAAQSLVR	3	Pat_131_4.52982.52982.2	ENSG00000130787|HIP1R, ENSG00000130787|+|chr12:g.123340578:G>A',, ENSG00000130787|+|chr12:g.123338647:G>A',, ENSG00000130787|+|chr12:g.123339826:C>G',, ENSG00000130787|+|chr12:g.123341716:G>A']	ENSG00000130787	1	HGNC:18415	760533.6020000001	410779	4301.7029	4163.932	0	3977.344
FQVDLVSENAGR	1	Pat_131_4.49212.49212.2	ENSG00000064651|SLC12A2, ENSG00000064651|+|chr5:g.127419931:T>TGCGGCGGCG',, ENSG00000064651|+|chr5:g.127493746:C>T',, ENSG00000064651|+|chr5:g.127488460:C>A',, ENSG00000064651|+|chr5:g.127507423:C>T',, ENSG00000064651|+|chr5:g.127507423:C>T']	ENSG00000064651	1	HGNC:10911	164943.48	87746.88	3745.324	6809.221	0	2337.9524
LHLVSPADSGEYVCR	1	Pat_131_4.45222.45222.3	ENSG00000142798|HSPG2, ENSG00000142798|-|chr1:g.22198768:C>T',, ENSG00000142798|-|chr1:g.22159871:A>G',, ENSG00000142798|-|chr1:g.22173967:G>A',, ENSG00000142798|-|chr1:g.22178616:A>G',, ENSG00000142798|-|chr1:g.22191402:G>C',, ENSG00000142798|-|chr1:g.22201203:G>C',, ENSG00000142798|-|chr1:g.22175254:G>C',, ENSG00000142798|-|chr1:g.22178110:C>T',, ENSG00000142798|-|chr1:g.22149941:G>C',, ENSG000…	ENSG00000142798	1	HGNC:5273	233915.9	83766.414	7554.246	8335.569	1150.4967	7025.0674
DFTQLNELQCR	1	Pat_131_4.46446.46446.2	ENSG00000176153|GPX2, ENSG00000176153|-|chr14:g.65406339:C>T']	ENSG00000176153	1	HGNC:4554	119432.266	69838.76	4106.7065	5741.645	0	1151.8326
TLPSGLDDYPR	2	Pat_131_3.44343.44343.2	ENSG00000115275|MOGS, ENSG00000115275|-|chr2:g.74692191:C>T',, ENSG00000115275|-|chr2:g.74690332:G>A',, ENSG00000115275|-|chr2:g.74689298:G>A',, ENSG00000115275|-|chr2:g.74689298:G>A']	ENSG00000115275	1	HGNC:24862	561335.87	282204.97	13393.967	17132.993	1289.8597	27404.0975
EFDELNPSAQR	3	Pat_131_1.41793.41793.2	ENSG00000174437|ATP2A2, ENSG00000174437|+|chr12:g.110734528:T>C',, ENSG00000174437|+|chr12:g.110782745:A>G',, ENSG00000174437|+|chr12:g.110778773:C>A',, ENSG00000174437|+|chr12:g.110778773:C>A']	ENSG00000174437	1	HGNC:812	1152745.58	716603.74	40580.912	55257.102	5252.804899999999	36674.199
VHACGVNPVETYIR	1	Pat_131_5.46064.46064.3	ENSG00000116791|CRYZ, ENSG00000116791|-|chr1:g.75172044:G>A',, ENSG00000116791|-|chr1:g.75172044:G>A']	ENSG00000116791	1	HGNC:2419	72243.99	25031.895	570.35065	602.17334	526.40247	647.97614
LGAIVAVTGDGVNDSPALK	18	Pat_131_5.63566.63566.3	ENSG00000105675|ATP4A, ENSG00000105675|-|chr19:g.36044007:C>T',, ENSG00000105675|-|chr19:g.36050843:G>A',, ENSG00000105675|-|chr19:g.36051345:T>G',, ENSG00000105675|-|chr19:g.36044658:C>T',, ENSG00000105675|-|chr19:g.36049380:C>T',, ENSG00000105675|-|chr19:g.36043986:C>T']	ENSG00000105675	1	HGNC:819	1298939.699	434847.88349999994	0	1752.90414	0	0
GVPAGNSDTEGGQPGR	1	Pat_131_1.17947.17947.2	ENSG00000100813|ACIN1, ENSG00000100813|-|chr14:g.23548787:C>CGTGAAT',, ENSG00000100813|-|chr14:g.23548063:TCAGCTGATTCAGGCTGACTCAGACGCCTTG>T',, ENSG00000100813|-|chr14:g.23532193:T>C',, ENSG00000100813|-|chr14:g.23549319:A>G',, ENSG00000100813|-|chr14:g.23549785:T>C',, ENSG00000100813|-|chr14:g.23548169:C>T',, ENSG00000100813|-|chr14:g.23549568:A>G',, ENSG00000100813|-|chr14:g.23549568:A>G']	ENSG00000100813	1	HGNC:17066	66785.9	79384.73	5349.1646	5035.7970000000005	2533.2656	13386.438999999998
EIEIAEQDMSALISLR	2	Pat_131_3.62637.62637.3	ENSG00000168710|AHCYL1	ENSG00000168710	1	HGNC:344	23796.0784	13775.554	856.7959599999999	1251.0475	0	938.31964
VPEGVAGAPNEAALLALMER	5	Pat_131_5.65444.65444.3	ENSG00000163694|RBM47, ENSG00000163694|-|chr4:g.40428100:C>T',, ENSG00000163694|-|chr4:g.40440361:A>G',, ENSG00000163694|-|chr4:g.40428046:C>T',, ENSG00000163694|-|chr4:g.40428046:C>T']	ENSG00000163694	1	HGNC:30358	181979.25200000004	107590.0424	2267.4364	4479.88103	5853.507	7407.182500000001
ALYETELADAR	1	Pat_131_FT_A.43263.43263.2	ENSG00000113368|LMNB1, ENSG00000113368|+|chr5:g.126154620:G>A',, ENSG00000113368|+|chr5:g.126156711:T>C',, ENSG00000113368|+|chr5:g.126161764:G>T']	ENSG00000113368	1	HGNC:6637	228195.94	180563.86	13182.596000000001	18734.947	3899.9840000000004	13774.153
GGDISVCEWYQR	8	Pat_131_4.44456.44456.2	ENSG00000126267|COX6B1	ENSG00000126267	1	HGNC:2280	1666619.5920000002	1500362.9149999998	28684.4895	43589.3105	7950.39536	17122.89647
NLSIYDGPEQR	3	Pat_131_2.40860.40860.2	ENSG00000171503|ETFDH, ENSG00000171503|+|chr4:g.159603486:A>C',, ENSG00000171503|+|chr4:g.159603486:A>C']	ENSG00000171503	1	HGNC:3483	720465.785	363948.28	36458.4971	50819.2273	6047.92656	18277.5108
GPGAPCQDVDECAR	2	Pat_131_1.24580.24580.2	ENSG00000090006|LTBP4, ENSG00000090006|+|chr19:g.41119033:G>A',, ENSG00000090006|+|chr19:g.41128482:C>T',, ENSG00000090006|+|chr19:g.41125309:T>C',, ENSG00000090006|+|chr19:g.41133661:T>G',, ENSG00000090006|+|chr19:g.41125371:C>T',, ENSG00000090006|+|chr19:g.41135394:G>A',, ENSG00000090006|+|chr19:g.41135394:G>A']	ENSG00000090006	1	HGNC:6717	97418.93	93744.055	14759.142	16678.209	5653.6304	33550.69
EMEENFAVEAANYQDTIGR	5	Pat_131_1.52419.52419.3	ENSG00000026025|VIM, ENSG00000026025|+|chr10:g.17271887:G>A',, ENSG00000026025|+|chr10:g.17271555:G>A',, ENSG00000026025|+|chr10:g.17277329:G>T',, ENSG00000026025|+|chr10:g.17277329:G>T']	ENSG00000026025	1	HGNC:12692	165873.458	140407.95200000002	6252.4179	13238.898850000001	0	4414.8125
EENVEIHQTLDQTLLELNNL	1	Pat_131_3.62565.62565.3	ENSG00000198467|TPM2	ENSG00000198467	1	HGNC:12011	15557.171999999999	12993.926000000001	1088.9734	950.0227699999999	0	0
VVGPQQLHSETNER	1	Pat_131_3.31598.31598.3	ENSG00000142444|TIMM29, ENSG00000142444|+|chr19:g.11039774:C>T',, ENSG00000142444|+|chr19:g.11039693:C>T']	ENSG00000142444	1	HGNC:25152	36258.92	18141.762	1905.2441	979.5369	0	2159.214
CLCPEGFSLSSSGR	2	Pat_131_5.48694.48694.3	ENSG00000166147|FBN1, ENSG00000166147|-|chr15:g.48707952:C>T',, ENSG00000166147|-|chr15:g.48714179:C>T',, ENSG00000166147|-|chr15:g.48787415:C>T',, ENSG00000166147|-|chr15:g.48782229:G>T',, ENSG00000166147|-|chr15:g.48720553:G>T',, ENSG00000166147|-|chr15:g.48829925:T>G',, ENSG00000166147|-|chr15:g.48719870:G>A',, ENSG00000166147|-|chr15:g.48733923:C>A',, ENSG00000166147|-|chr15:g.48779563:G>A',,…	ENSG00000166147	1	HGNC:3603	276862.27	176331.316	6519.9671	6414.5068	0	4396.0751
SQVEEELFSVR	3	Pat_131_2.50203.50203.2	ENSG00000178209|PLEC, ENSG00000178209|-|chr8:g.145008183:C>T',, ENSG00000178209|-|chr8:g.144995759:G>A',, ENSG00000178209|-|chr8:g.145016667:C>T',, ENSG00000178209|-|chr8:g.144994888:G>A',, ENSG00000178209|-|chr8:g.144996236:C>G',, ENSG00000178209|-|chr8:g.145010020:G>A',, ENSG00000178209|-|chr8:g.144996968:C>T',, ENSG00000178209|-|chr8:g.144990901:C>T',, ENSG00000178209|-|chr8:g.145001648:C>T',,…	ENSG00000178209	1	HGNC:9069	467094.792	339891.671	19614.829700000002	30869.558399999998	4293.04264	29268.6201
VLVDQTTGLSR	1	Pat_131_5.42687.42687.2	ENSG00000066044|ELAVL1	ENSG00000066044	1	HGNC:3312	130078.48	80555.08	2417.7734	3580.3188	0	3144.5234
VAGLETISTATGR	1	Pat_131_5.47234.47234.2	ENSG00000149809|TM7SF2	ENSG00000149809	1	HGNC:11863	112184.125	51633.03	2381.1758	4190.548	0	888.7455
DAQELYAAGENR	9	Pat_131_1.33668.33668.2	ENSG00000122359|ANXA11, ENSG00000122359|-|chr10:g.81926702:G>A',, ENSG00000122359|-|chr10:g.81927020:C>T',, ENSG00000122359|-|chr10:g.81927020:C>T']	ENSG00000122359	1	HGNC:535	25244590.3	9401739.304	187733.3433	349664.58849999995	4637.5669	352681.1753
GPSADLLEDLSESR	4	Pat_131_FT_A.56104.56104.2	ENSG00000141448|GATA6, ENSG00000141448|+|chr18:g.19761501:G>A',, ENSG00000141448|+|chr18:g.19761501:G>A']	ENSG00000141448	1	HGNC:4174	119435.7293	117959.9813	1266.22345	2353.6949	1143.9234900000001	14179.2275
EAPVDVLTQIGR	4	Pat_131_4.55950.55950.2	ENSG00000110108|TMEM109, ENSG00000110108|+|chr11:g.60687349:C>T',, ENSG00000110108|+|chr11:g.60689599:C>T',, ENSG00000110108|+|chr11:g.60689599:C>T']	ENSG00000110108	1	HGNC:28771	463013.94399999996	277404.954	8812.18173	11195.034	1930.93597	10546.3091
VLFETDLVNPR	1	Pat_131_5.57506.57506.3	ENSG00000116962|NID1, ENSG00000116962|-|chr1:g.236143153:C>A',, ENSG00000116962|-|chr1:g.236201529:C>T',, ENSG00000116962|-|chr1:g.236154337:G>A',, ENSG00000116962|-|chr1:g.236205390:T>C',, ENSG00000116962|-|chr1:g.236143883:G>A',, ENSG00000116962|-|chr1:g.236208773:C>T',, ENSG00000116962|-|chr1:g.236195859:G>A',, ENSG00000116962|-|chr1:g.236212012:C>T',, ENSG00000116962|-|chr1:g.236205398:T>C',,…	ENSG00000116962	1	HGNC:7821	69958.3	39914.445	15165.29	20539.166	0	12042.936000000002
VEDTAVYYCAR	3	Pat_131_2.38025.38025.2	ENSG00000270467|IGHV3OR16-12, ENSG00000270467|+|chr16:g.33605494:T>C',, ENSG00000270467|+|chr16:g.33605470:A>G',, ENSG00000270467|+|chr16:g.33605422:G>A',, ENSG00000270467|+|chr16:g.33605452:G>A']	ENSG00000270467	1	HGNC:5636	663968.236	419029.065	19407.215	26561.672599999998	4437.7075	33388.434799999995
HIPGAAFFDIDQCSDR	2	Pat_131_5.55873.55873.3	ENSG00000128309|MPST, ENSG00000128309|+|chr22:g.37425539:G>A',, ENSG00000128309|+|chr22:g.37425539:G>A']	ENSG00000128309	1	HGNC:7223	188822.533	76957.952	1469.2179	5470.6468	0	2397.3933
GLGTDEDSLIEIIC	1	Pat_131_FT_A.64818.64818.2	ENSG00000182718|ANXA2, ENSG00000182718|-|chr15:g.60653205:C>A',, ENSG00000182718|-|chr15:g.60653205:C>A']	ENSG00000182718	1	HGNC:537	1136.4082	882.8031	0	0	0	0
AQEPLVDGCSGGGR	2	Pat_131_1.27843.27843.2	ENSG00000099219|ERMP1, ENSG00000099219|-|chr9:g.5801291:GT>G',, ENSG00000099219|-|chr9:g.5825169:C>T',, ENSG00000099219|-|chr9:g.5801292:T>G',, ENSG00000099219|-|chr9:g.5797844:A>G',, ENSG00000099219|-|chr9:g.5823980:G>A',, ENSG00000099219|-|chr9:g.5812918:C>T',, ENSG00000099219|-|chr9:g.5812918:C>T']	ENSG00000099219	1	HGNC:23703	299969.07	215179.498	26971.2863	36681.091	2793.4219	29127.343299999997
AGTAFYIDQCAVR	1	Pat_131_5.46482.46482.2	ENSG00000102763|VWA8, ENSG00000102763|-|chr13:g.42161725:C>G',, ENSG00000102763|-|chr13:g.42404702:C>G',, ENSG00000102763|-|chr13:g.42357950:A>C',, ENSG00000102763|-|chr13:g.42144799:G>A',, ENSG00000102763|-|chr13:g.42460097:C>A',, ENSG00000102763|-|chr13:g.42404758:A>G',, ENSG00000102763|-|chr13:g.42481762:C>T',, ENSG00000102763|-|chr13:g.42407516:A>G',, ENSG00000102763|-|chr13:g.42245237:C>A',,…	ENSG00000102763	1	HGNC:29071	29039.882999999998	14446.3955	825.0675	0	0	0
ADGYEPPVQESV	11	Pat_131_FT_A.42939.42939.2	ENSG00000145425|RPS3A	ENSG00000145425	1	HGNC:10421	719543.0307000001	412662.99470000004	62910.4363	86147.19794000001	3544.74676	61749.1347
DAGEGLLAVQITDPEGKPK	3	Pat_131_4.56732.56732.4	ENSG00000196924|FLNA, ENSG00000196924|-|chrX:g.153581155:C>T',, ENSG00000196924|-|chrX:g.153590917:G>C',, ENSG00000196924|-|chrX:g.153590917:G>C']	ENSG00000196924	1	HGNC:3754	418053.44	66999.944	1528.11577	2392.0806199999997	0	0
DNLAEELEGVAGR	4	Pat_131_FT_A.53210.53210.2	ENSG00000132688|NES, ENSG00000132688|-|chr1:g.156641537:C>T',, ENSG00000132688|-|chr1:g.156639980:G>A',, ENSG00000132688|-|chr1:g.156641143:G>A',, ENSG00000132688|-|chr1:g.156639962:C>T',, ENSG00000132688|-|chr1:g.156640235:C>A']	ENSG00000132688	1	HGNC:7756	146146.119	89127.78199999999	10712.7942	14314.8835	0	6336.550799999999
EQFLDGDGWTSR	1	Pat_131_3.45581.45581.2	ENSG00000179218|CALR, ENSG00000179218|+|chr19:g.13054379:T>TCCTCATCA']	ENSG00000179218	1	HGNC:1455	75636.19	46375.97	2784.994	3537.2961	0	888.96564
DMAGAQAAAVALNEEFLR	4	Pat_131_4.61057.61057.3	ENSG00000046604|DSG2, ENSG00000046604|+|chr18:g.29118899:G>A',, ENSG00000046604|+|chr18:g.29104714:A>G']	ENSG00000046604	1	HGNC:3049	94849.57800000001	40376.028000000006	1011.4911	2737.37005	0	3917.30147
VLGSAPPPFTPSLLEQEVR	2	Pat_131_5.65918.65918.3	ENSG00000141854|MISP3, ENSG00000141854|+|chr19:g.14184169:G>T',, ENSG00000141854|+|chr19:g.14184677:C>A',, ENSG00000141854|+|chr19:g.14184677:C>A']	ENSG00000141854	1	HGNC:26963	28396.123999999996	12077.3184	527.7468	549.4691	0	1362.5944
TIQVDNTDAEGR	5	Pat_131_1.27884.27884.2	ENSG00000002549|LAP3, ENSG00000002549|+|chr4:g.17585181:C>T',, ENSG00000002549|+|chr4:g.17600169:G>A',, ENSG00000002549|+|chr4:g.17600169:G>A']	ENSG00000002549	1	HGNC:18449	3352122.52	2540594.2019999996	87740.34470000002	130199.632	27946.5381	356516.476
QVQVALETAQR	2	Pat_131_4.40087.40087.2	ENSG00000178209|PLEC, ENSG00000178209|-|chr8:g.145008183:C>T',, ENSG00000178209|-|chr8:g.144995759:G>A',, ENSG00000178209|-|chr8:g.145016667:C>T',, ENSG00000178209|-|chr8:g.144994888:G>A',, ENSG00000178209|-|chr8:g.144996236:C>G',, ENSG00000178209|-|chr8:g.145010020:G>A',, ENSG00000178209|-|chr8:g.144996968:C>T',, ENSG00000178209|-|chr8:g.144990901:C>T',, ENSG00000178209|-|chr8:g.145001648:C>T',,…	ENSG00000178209	1	HGNC:9069	367217.7	200809.3	18414.842	22190.015	3071.2669	11458.2966
FCFTPHTEEGCLSER	1	Pat_131_4.44773.44773.3	ENSG00000169710|FASN, ENSG00000169710|-|chr17:g.80053280:CGAA>C',, ENSG00000169710|-|chr17:g.80039626:T>TG',, ENSG00000169710|-|chr17:g.80049282:C>G',, ENSG00000169710|-|chr17:g.80042560:C>A',, ENSG00000169710|-|chr17:g.80043390:C>T',, ENSG00000169710|-|chr17:g.80045603:A>G']	ENSG00000169710	1	HGNC:3594	204978.52	114510.86	11333.686000000002	16297.788	0	4442.7505
LEAAYLDLQR	4	Pat_131_4.50717.50717.2	ENSG00000171530|TBCA	ENSG00000171530	1	HGNC:11579	1991247.416	911253.5080000001	15434.045999999998	37058.2801	10571.389	37703.1967
AALQEGHQFLCSIEA	1	Pat_131_4.55067.55067.3	ENSG00000164978|NUDT2	ENSG00000164978	1	HGNC:8049	39216.785	24296.818	2162.8164	2256.4524	0	987.6379400000001
ALVDGPCTQVR	9	Pat_131_4.37750.37750.2	ENSG00000188846|RPL14	ENSG00000188846	1	HGNC:10305	3952462.5960000004	2689400.3380000005	54326.49656	62623.36993999999	8424.9403	27723.013700000003
ELTPQVVSAAR	3	Pat_131_4.41964.41964.2	ENSG00000035403|VCL, ENSG00000035403|+|chr10:g.75855443:G>A',, ENSG00000035403|+|chr10:g.75871719:C>T',, ENSG00000035403|+|chr10:g.75867021:G>A',, ENSG00000035403|+|chr10:g.75867021:G>A']	ENSG00000035403	1	HGNC:12665	932396.85	679018.056	25857.0145	37510.793000000005	3349.9352	19155.389600000002
DEFTNTCPADQEIEHAYSDVAK	5	Pat_131_FT_A.51606.51606.3	ENSG00000159212|CLIC6, ENSG00000159212|+|chr21:g.36079627:T>C',, ENSG00000159212|+|chr21:g.36079653:G>A',, ENSG00000159212|+|chr21:g.36079653:G>A']	ENSG00000159212	1	HGNC:2065	372960.26399999997	134461.63549999997	996.9762	3286.9526	0	1585.5917
VAELYEEELR	2	Pat_131_1.48947.48947.2	ENSG00000175084|DES, ENSG00000175084|+|chr2:g.220290391:G>C',, ENSG00000175084|+|chr2:g.220283497:C>T',, ENSG00000175084|+|chr2:g.220284847:A>T',, ENSG00000175084|+|chr2:g.220283360:C>T']	ENSG00000175084	1	HGNC:2770	512771.24	409350.2	54240.039000000004	64083.265	3427.8140000000003	9446.5018
TPSGLYLGTCER	4	Pat_131_4.42229.42229.2	ENSG00000142798|HSPG2, ENSG00000142798|-|chr1:g.22198768:C>T',, ENSG00000142798|-|chr1:g.22159871:A>G',, ENSG00000142798|-|chr1:g.22173967:G>A',, ENSG00000142798|-|chr1:g.22178616:A>G',, ENSG00000142798|-|chr1:g.22191402:G>C',, ENSG00000142798|-|chr1:g.22201203:G>C',, ENSG00000142798|-|chr1:g.22175254:G>C',, ENSG00000142798|-|chr1:g.22178110:C>T',, ENSG00000142798|-|chr1:g.22149941:G>C',, ENSG000…	ENSG00000142798	1	HGNC:5273	696710.7880000001	399223.346	46555.2016	50290.1439	1993.7143	23524.6855
LYQEVEIASVDAFQGR	1	Pat_131_4.59419.59419.3	ENSG00000005007|UPF1, ENSG00000005007|+|chr19:g.18968241:G>T',, ENSG00000005007|+|chr19:g.18967809:G>A',, ENSG00000005007|+|chr19:g.18967809:G>A']	ENSG00000005007	1	HGNC:9962	31891.49	16543.076	0	0	0	0
ALDDFVLGSAR	1	Pat_131_4.53350.53350.2	ENSG00000243279|PRAF2	ENSG00000243279	1	HGNC:28911	163476.77	106997.41	4273.9214	4824.884	0	2480.2585
LQDELGGQTVLHR	1	Pat_131_3.43858.43858.3	ENSG00000136059|VILL, ENSG00000136059|+|chr3:g.38047720:T>C',, ENSG00000136059|+|chr3:g.38048073:G>A',, ENSG00000136059|+|chr3:g.38040863:A>C',, ENSG00000136059|+|chr3:g.38037295:G>A',, ENSG00000136059|+|chr3:g.38047971:C>T',, ENSG00000136059|+|chr3:g.38047971:C>T']	ENSG00000136059	1	HGNC:30906	44032.305	28193.402000000002	1175.9875	1941.6906	0	2039.2568
LAPEYEAAATR	5	Pat_131_2.37632.37632.2	ENSG00000167004|PDIA3, ENSG00000167004|+|chr15:g.44048944:A>T',, ENSG00000167004|+|chr15:g.44048950:G>T',, ENSG00000167004|+|chr15:g.44060755:A>T',, ENSG00000167004|+|chr15:g.44060755:A>T']	ENSG00000167004	1	HGNC:4606	1581522.2219999998	1011117.9650000001	44528.415499999996	61685.907400000004	33554.6864	99842.14199999999
DVTGAEALLER	5	Pat_131_FT_A.48294.48294.2	ENSG00000197694|SPTAN1, ENSG00000197694|+|chr9:g.131388718:A>C',, ENSG00000197694|+|chr9:g.131388814:C>T',, ENSG00000197694|+|chr9:g.131379968:G>A',, ENSG00000197694|+|chr9:g.131388752:A>G',, ENSG00000197694|+|chr9:g.131346711:G>A',, ENSG00000197694|+|chr9:g.131344110:C>T',, ENSG00000197694|+|chr9:g.131341955:G>C',, ENSG00000197694|+|chr9:g.131341955:G>C']	ENSG00000197694	1	HGNC:11273	2125208.44	1461636.5899999999	26063.0639	34082.3194	8855.7045	29588.407100000004
TIEAEAAHGTVTR	40	Pat_131_2.24247.24247.2	ENSG00000182054|IDH2, ENSG00000182054|-|chr15:g.90631883:A>G',, ENSG00000182054|-|chr15:g.90645544:T>C',, ENSG00000182054|-|chr15:g.90645544:T>C']	ENSG00000182054	1	HGNC:5383	23801318.268	16159498.459999999	221199.76777	322774.5622	14951.346249999999	183128.22719999996
TASGSSVTSLDGTR	2	Pat_131_3.26634.26634.2	ENSG00000104419|NDRG1	ENSG00000104419	1	HGNC:7679	707568.12	365754.212	35028.01	37503.147	3979.7614999999996	29463.989
GSEGENPLTVPGR	1	Pat_131_2.38472.38472.2	ENSG00000156675|RAB11FIP1, ENSG00000156675|-|chr8:g.37730377:C>T',, ENSG00000156675|-|chr8:g.37728017:A>G',, ENSG00000156675|-|chr8:g.37728017:A>G']	ENSG00000156675	1	HGNC:30265	169532.34	131315.61	13941.098999999998	19994.953	2919.9377	7117.797
IYIDSNNNPER	3	Pat_131_2.37184.37184.2	ENSG00000141367|CLTC, ENSG00000141367|+|chr17:g.57743965:T>C',, ENSG00000141367|+|chr17:g.57737921:C>T',, ENSG00000141367|+|chr17:g.57738925:A>T',, ENSG00000141367|+|chr17:g.57743578:A>T',, ENSG00000141367|+|chr17:g.57743578:A>T']	ENSG00000141367	1	HGNC:2092	2300806.9200000004	1743204.29	87997.788	96987.074	11615.745299999999	75481.79400000001
DYEEIGPSICR	5	Pat_131_2.41522.41522.2	ENSG00000115091|ACTR3, ENSG00000115091|+|chr2:g.114674526:G>A',, ENSG00000115091|+|chr2:g.114674526:G>A']	ENSG00000115091	1	HGNC:170	1245510.7969999998	763850.2989999999	48065.3067	50966.2414	5857.973900000001	40757.3739
GGIVDEGALLR	2	Pat_131_2.47708.47708.2	ENSG00000092621|PHGDH, ENSG00000092621|+|chr1:g.120269694:T>C',, ENSG00000092621|+|chr1:g.120269694:T>C']	ENSG00000092621	1	HGNC:8923	397578.6	232578.89	20738.551600000003	22361.898	32040.0354	40300.337
ALELDSNLYR	4	Pat_131_4.47190.47190.2	ENSG00000100345|MYH9, ENSG00000100345|-|chr22:g.36708257:G>A',, ENSG00000100345|-|chr22:g.36684946:G>A',, ENSG00000100345|-|chr22:g.36688106:C>T']	ENSG00000100345	1	HGNC:7579	1194796	799459.175	33683.149699999994	51172.42599999999	14186.0648	38730.118
QVEDGEVFDFR	3	Pat_131_1.48884.48884.2	ENSG00000061676|NCKAP1, ENSG00000061676|-|chr2:g.183817869:G>T',, ENSG00000061676|-|chr2:g.183822192:C>A',, ENSG00000061676|-|chr2:g.183822192:C>A']	ENSG00000061676	1	HGNC:7666	427611.61	317085.39	13376.001	33488.1925	710.05225	13370.154
AAPEASGTPSSDAVSR	4	Pat_131_1.23321.23321.2	ENSG00000102879|CORO1A	ENSG00000102879	1	HGNC:2252	105910.48300000001	90605.975	2448.9835999999996	3669.3131	1368.7266	8724.0824
LEGDTLIIPR	3	Pat_131_4.52559.52559.2	ENSG00000142798|HSPG2, ENSG00000142798|-|chr1:g.22198768:C>T',, ENSG00000142798|-|chr1:g.22159871:A>G',, ENSG00000142798|-|chr1:g.22173967:G>A',, ENSG00000142798|-|chr1:g.22178616:A>G',, ENSG00000142798|-|chr1:g.22191402:G>C',, ENSG00000142798|-|chr1:g.22201203:G>C',, ENSG00000142798|-|chr1:g.22175254:G>C',, ENSG00000142798|-|chr1:g.22178110:C>T',, ENSG00000142798|-|chr1:g.22149941:G>C',, ENSG000…	ENSG00000142798	1	HGNC:5273	707471.716	407562.147	8061.1843	16011.0635	0	5919.75206
LYHSCADPTGCGTGPDAR	2	Pat_131_3.28131.28131.3	ENSG00000176978|DPP7, ENSG00000176978|-|chr9:g.140007699:C>T']	ENSG00000176978	1	HGNC:14892	25149.389	14097.938999999998	1114.243	1208.4560000000001	0	814.2392
IAFGGETDEATR	1	Pat_131_2.40267.40267.2	ENSG00000072210|ALDH3A2, ENSG00000072210|+|chr17:g.19575165:A>G',, ENSG00000072210|+|chr17:g.19575165:A>G']	ENSG00000072210	1	HGNC:403	245796.7	159293.6	14697.101999999999	16322.641000000001	4141.2046	23447.607000000004
TVYHAEEVQCDGR	3	Pat_131_1.20577.20577.3	ENSG00000175183|CSRP2, ENSG00000175183|-|chr12:g.77253381:T>C',, ENSG00000175183|-|chr12:g.77256681:T>G']	ENSG00000175183	1	HGNC:2470	483014.08999999997	305888.57999999996	77549.46699999999	101477.033	854.29944	26139.755600000004
LSPADDELYQR	2	Pat_131_FT_A.41715.41715.2	ENSG00000178057|NDUFAF3, ENSG00000178057|+|chr3:g.49060344:A>G',, ENSG00000178057|+|chr3:g.49059790:G>T']	ENSG00000178057	1	HGNC:29918	345666.20999999996	242936.87	13777.5304	19671.099000000002	2413.4883	12717.9064
ADEHILELEAEELAPSR	1	Pat_131_FT_A.54547.54547.3	ENSG00000283632|EXOC3L2	ENSG00000283632	1	HGNC:30162	10424.499	6007.7827	823.0518	2391.6277	0	2104.2183
ALPESLGQHALR	5	Pat_131_5.44681.44681.3	ENSG00000153904|DDAH1	ENSG00000153904	1	HGNC:2715	1120682.27	635857.59	20929.6725	25753.072	10237.716359999999	27610.2253
ATPFIECSGAR	2	Pat_131_4.40008.40008.2	ENSG00000197565|COL4A6, ENSG00000197565|-|chrX:g.107431172:T>C',, ENSG00000197565|-|chrX:g.107417682:C>T',, ENSG00000197565|-|chrX:g.107433688:A>G',, ENSG00000197565|-|chrX:g.107437848:G>C',, ENSG00000197565|-|chrX:g.107421980:T>C',, ENSG00000197565|-|chrX:g.107413222:T>C',, ENSG00000197565|-|chrX:g.107431206:G>A',, ENSG00000197565|-|chrX:g.107423807:C>A',, ENSG00000197565|-|chrX:g.107423807:C>A']	ENSG00000197565	1	HGNC:2208	224173.98	133171.73	3489.6704	5383.03	0	2058.144
GGELVYTDSEAR	8	Pat_131_1.31832.31832.2	ENSG00000178209|PLEC, ENSG00000178209|-|chr8:g.145008183:C>T',, ENSG00000178209|-|chr8:g.144995759:G>A',, ENSG00000178209|-|chr8:g.145016667:C>T',, ENSG00000178209|-|chr8:g.144994888:G>A',, ENSG00000178209|-|chr8:g.144996236:C>G',, ENSG00000178209|-|chr8:g.145010020:G>A',, ENSG00000178209|-|chr8:g.144996968:C>T',, ENSG00000178209|-|chr8:g.144990901:C>T',, ENSG00000178209|-|chr8:g.145001648:C>T',,…	ENSG00000178209	1	HGNC:9069	2919575.2699999996	2427202.566	450750.16099999996	412779.5977	17016.13085	290584.034
AGDFLEANYMNLQR	4	Pat_131_4.53484.53484.2	ENSG00000125730|C3, ENSG00000125730|-|chr19:g.6697558:C>A',, ENSG00000125730|-|chr19:g.6707931:C>T',, ENSG00000125730|-|chr19:g.6697682:C>T']	ENSG00000125730	1	HGNC:1318	520419.71200000006	254021.533	13337.6366	23932.4132	1962.11796	11835.66077
YVLEEAEQLEPR	1	Pat_131_FT_A.53859.53859.3	ENSG00000134748|PRPF38A, ENSG00000134748|+|chr1:g.52874248:C>T']	ENSG00000134748	1	HGNC:25930	7366.1147	4660.8823	730.3871	695.5933	0	0
HTAAPTDPADGPV	6	Pat_131_1.31234.31234.2	ENSG00000102007|PLP2	ENSG00000102007	1	HGNC:9087	400301.529	210106.006	144209.892	173162.026	29745.43084	77352.209
TPAQFDADELR	3	Pat_131_4.42438.42438.2	ENSG00000135046|ANXA1	ENSG00000135046	1	HGNC:533	185241.888	71707.20999999999	159063.685	190936.02599999998	19207.3883	21393.094999999998
SYIYSGSHDGHINYWDSETGENDSFAGK	1	Pat_131_4.47019.47019.4	ENSG00000071127|WDR1	ENSG00000071127	1	HGNC:12754	132639.83	42585.89	0	0	0	0
EIINVGHSFHVNFEDNDNR	1	Pat_131_4.50624.50624.4	ENSG00000133742|CA1, ENSG00000133742|-|chr8:g.86240836:GGTT>G',, ENSG00000133742|-|chr8:g.86240836:GGTT>G']	ENSG00000133742	1	HGNC:1368	104211.5	50231.668	3998.0742	3906.9614	809.16754	2311.6414
AANPGCSLEDFVR	2	Pat_131_4.48941.48941.2	ENSG00000115839|RAB3GAP1, ENSG00000115839|+|chr2:g.135926201:AC>A',, ENSG00000115839|+|chr2:g.135893360:A>T',, ENSG00000115839|+|chr2:g.135893360:A>T']	ENSG00000115839	1	HGNC:17063	136080.16	80407.32	2556.2058	5811.4336	0	1230.9595
ELLSDTAHLNETHCAR	1	Pat_131_2.38642.38642.4	ENSG00000115648|MLPH, ENSG00000115648|+|chr2:g.238434285:C>G',, ENSG00000115648|+|chr2:g.238461010:C>T',, ENSG00000115648|+|chr2:g.238461010:C>T']	ENSG00000115648	1	HGNC:29643	183586.08	103322.72	8077.851	11201.6	4083.961	12384.743999999999
HTSVQTTSSGSGPFTDVR	2	Pat_131_4.33044.33044.3	ENSG00000115414|FN1, ENSG00000115414|-|chr2:g.216257711:C>T',, ENSG00000115414|-|chr2:g.216271134:C>T',, ENSG00000115414|-|chr2:g.216226799:A>G',, ENSG00000115414|-|chr2:g.216240008:T>C',, ENSG00000115414|-|chr2:g.216240420:T>C',, ENSG00000115414|-|chr2:g.216270961:T>C',, ENSG00000115414|-|chr2:g.216270993:T>C',, ENSG00000115414|-|chr2:g.216226780:C>T',, ENSG00000115414|-|chr2:g.216256459:G>A',, …	ENSG00000115414	1	HGNC:3778	35766.184	16816.3347	695.6791	1752.8153	0	0
AYHLQDDGTQTVR	2	Pat_131_2.24833.24833.2	ENSG00000068912|ERLEC1	ENSG00000068912	1	HGNC:25222	150081.674	99284.423	8895.9604	14795.5753	552.8964	18166.3986
EAQQYSEALASTR	3	Pat_131_2.35307.35307.2	ENSG00000122694|GLIPR2	ENSG00000122694	1	HGNC:18007	835037.36	612941.65	19433.449399999998	26976.686499999996	2478.1241099999997	16102.422999999999
EGYYGYTGAFR	1	Pat_131_4.39850.39850.2	ENSG00000091513|TF, ENSG00000091513|+|chr3:g.133494360:G>T',, ENSG00000091513|+|chr3:g.133467337:G>A',, ENSG00000091513|+|chr3:g.133478078:G>A',, ENSG00000091513|+|chr3:g.133485130:G>T',, ENSG00000091513|+|chr3:g.133485130:G>T']	ENSG00000091513	1	HGNC:11740	103973.01	77731.19	4275.3633	5399.5474	2811.4026	2719.7124
GIIDSTVSDQR	2	Pat_131_3.36553.36553.2	ENSG00000070961|ATP2B1, ENSG00000070961|-|chr12:g.89997673:CAGCAT>C',, ENSG00000070961|-|chr12:g.90049561:G>A',, ENSG00000070961|-|chr12:g.90013962:G>A',, ENSG00000070961|-|chr12:g.89997932:T>G',, ENSG00000070961|-|chr12:g.89985014:G>C',, ENSG00000070961|-|chr12:g.90049560:C>A',, ENSG00000070961|-|chr12:g.90015411:G>T',, ENSG00000070961|-|chr12:g.90015411:G>T']	ENSG00000070961	1	HGNC:814	269153.868	198648.214	18185.341800000002	19849.870600000002	3649.475	15990.613800000001
AAGPLLTDECR	2	Pat_131_3.38620.38620.2	ENSG00000133315|MACROD1, ENSG00000133315|-|chr11:g.63766445:G>A']	ENSG00000133315	1	HGNC:29598	624499.34	445500.53	50736.6958	77438.927	7938.7236	37050.2494
VSAPGVLTAQDR	1	Pat_131_4.42270.42270.2	ENSG00000149115|TNKS1BP1, ENSG00000149115|-|chr11:g.57077166:C>CT',, ENSG00000149115|-|chr11:g.57088022:G>T',, ENSG00000149115|-|chr11:g.57080530:C>A',, ENSG00000149115|-|chr11:g.57076158:C>T',, ENSG00000149115|-|chr11:g.57080076:C>T',, ENSG00000149115|-|chr11:g.57075947:T>A',, ENSG00000149115|-|chr11:g.57075947:T>A']	ENSG00000149115	1	HGNC:19081	286361.62	137372.56	6319.172	10176.101999999999	5042.0015	8207.815
ALAPTWEQLALGLEHSETVK	1	Pat_131_5.66652.66652.3	ENSG00000239264|TXNDC5, ENSG00000239264|-|chr6:g.7886198:G>A',, ENSG00000239264|-|chr6:g.7883409:A>T',, ENSG00000239264|-|chr6:g.7883409:A>T']	ENSG00000239264	1	HGNC:21073	30405.127	10210.309000000001	0	0	0	0
AHLLAEVIENLECDPR	1	Pat_131_4.67391.67391.3	ENSG00000110063|DCPS	ENSG00000110063	1	HGNC:29812	16783.025	11078.125	0	658.6104	0	1154.2054
APASVLPAATPR	2	Pat_131_5.43970.43970.2	ENSG00000114302|PRKAR2A	ENSG00000114302	1	HGNC:9391	123284.15000000001	65149.376000000004	4354.0719	4847.2127	0	2872.6724
QFLESSELPR	1	Pat_131_4.46645.46645.2	ENSG00000205302|SNX2, ENSG00000205302|+|chr5:g.122110820:C>T',, ENSG00000205302|+|chr5:g.122152975:T>C',, ENSG00000205302|+|chr5:g.122152975:T>C']	ENSG00000205302	1	HGNC:11173	316376.53	214864.06	8839.325	10086.065	4435.9	11099.3545
AVVGYEDGTIR	1	Pat_131_2.38357.38357.2	ENSG00000127837|AAMP, ENSG00000127837|-|chr2:g.219129778:GC>G',, ENSG00000127837|-|chr2:g.219129778:GC>G']	ENSG00000127837	1	HGNC:18	278557.06	204123.95	14406.92	20362.842	3359.6316	11667.281
ILLQGTPVAQMTEDAVDAER	2	Pat_131_4.64558.64558.3	ENSG00000125730|C3, ENSG00000125730|-|chr19:g.6697558:C>A',, ENSG00000125730|-|chr19:g.6707931:C>T',, ENSG00000125730|-|chr19:g.6697682:C>T']	ENSG00000125730	1	HGNC:1318	45860.176	26623.29	899.2309	3201.6281	0	3593.6106
YLAEVACGDDR	4	Pat_131_2.39939.39939.2	ENSG00000134308|YWHAQ	ENSG00000134308	1	HGNC:12854	589511.73	441299.55	40554.3435	57481.007	7490.2877	21260.7437
CVCNPGYAGEDCGVR	1	Pat_131_2.29340.29340.2	ENSG00000233323|TNXB	ENSG00000233323	1	HGNC:11976	17810.855	8388.643	11473.15	22858.767999999996	0	3239.8367
GCYIGQELTAR	1	Pat_131_4.40524.40524.2	ENSG00000181873|IBA57, ENSG00000181873|+|chr1:g.228353569:G>A',, ENSG00000181873|+|chr1:g.228353651:G>C',, ENSG00000181873|+|chr1:g.228362691:G>A',, ENSG00000181873|+|chr1:g.228362490:C>T']	ENSG00000181873	1	HGNC:27302	156217.03	112524.64	4898.8555	6503.0967	0	2983.2024
DSLLQDGEFSMDLR	14	Pat_131_2.56191.56191.2	ENSG00000108518|PFN1	ENSG00000108518	1	HGNC:8881	1098442.931	926191.585	41689.935339999996	61030.77906	12085.39054	42762.843700000005
YTAESSDTLCPR	2	Pat_131_2.30152.30152.2	ENSG00000067704|IARS2, ENSG00000067704|+|chr1:g.220315225:G>A',, ENSG00000067704|+|chr1:g.220287736:G>T',, ENSG00000067704|+|chr1:g.220316303:C>T',, ENSG00000067704|+|chr1:g.220284259:G>A',, ENSG00000067704|+|chr1:g.220279332:G>A',, ENSG00000067704|+|chr1:g.220279332:G>A']	ENSG00000067704	1	HGNC:29685	483581.69000000006	281076.75	19307.878	19774.465	1514.7461	14338.4443
EGATVYATGTHAQVEDGR	1	Pat_131_2.26632.26632.3	ENSG00000183010|PYCR1, ENSG00000183010|-|chr17:g.79893244:G>A',, ENSG00000183010|-|chr17:g.79893232:G>A',, ENSG00000183010|-|chr17:g.79893232:G>A']	ENSG00000183010	1	HGNC:9721	43199.324	23828.547000000002	5624.5244	5612.604	848.0019	3071.535
TDDEVVQREEEAIQLDGLNASQIR	7	Pat_131_FT_A.54024.54024.4	ENSG00000166598|HSP90B1	ENSG00000166598	1	HGNC:12028	309477.8003	263586.108	4019.1748900000002	8730.72544	1237.6106	5577.69684
LGADAVGMSTVPEVIVAR	11	Pat_131_5.60336.60336.2	ENSG00000198805|PNP, ENSG00000198805|+|chr14:g.20940540:A>G']	ENSG00000198805	1	HGNC:7892	582172.9275	305189.639	26588.8204	25056.498860000003	674.7592	6913.424220000001
VTAAPQSVCALR	2	Pat_131_5.41300.41300.2	ENSG00000175899|A2M, ENSG00000175899|-|chr12:g.9266045:T>G',, ENSG00000175899|-|chr12:g.9243017:G>A',, ENSG00000175899|-|chr12:g.9225335:G>A',, ENSG00000175899|-|chr12:g.9262610:C>T',, ENSG00000175899|-|chr12:g.9268363:T>G',, ENSG00000175899|-|chr12:g.9251347:A>C',, ENSG00000175899|-|chr12:g.9259171:C>A',, ENSG00000175899|-|chr12:g.9229357:T>G',, ENSG00000175899|-|chr12:g.9242554:G>A',, ENSG00000…	ENSG00000175899	1	HGNC:7	133581.99	80178.42499999999	5637.6213	5885.5026	1227.3131	4755.458299999999
SLYQSAGVAPESFEYIEAHGTGTK	1	Pat_131_4.54462.54462.3	ENSG00000169710|FASN, ENSG00000169710|-|chr17:g.80053280:CGAA>C',, ENSG00000169710|-|chr17:g.80039626:T>TG',, ENSG00000169710|-|chr17:g.80049282:C>G',, ENSG00000169710|-|chr17:g.80042560:C>A',, ENSG00000169710|-|chr17:g.80043390:C>T',, ENSG00000169710|-|chr17:g.80045603:A>G']	ENSG00000169710	1	HGNC:3594	33543.79	12988.418	0	0	0	0
EVTTEFTVDAR	3	Pat_131_FT_A.42932.42932.2	ENSG00000128591|FLNC, ENSG00000128591|+|chr7:g.128487762:C>T',, ENSG00000128591|+|chr7:g.128483582:T>C',, ENSG00000128591|+|chr7:g.128494159:C>T',, ENSG00000128591|+|chr7:g.128485123:G>A',, ENSG00000128591|+|chr7:g.128480715:G>A',, ENSG00000128591|+|chr7:g.128486412:G>A',, ENSG00000128591|+|chr7:g.128496611:G>A',, ENSG00000128591|+|chr7:g.128488745:G>A',, ENSG00000128591|+|chr7:g.128493010:C>T',,…	ENSG00000128591	1	HGNC:3756	843178.56	507066.91599999997	93586.576	102810.356	904.2388	35231.316
GAEEMETVIPVDVMR	27	Pat_131_2.56784.56784.3	ENSG00000116288|PARK7, ENSG00000116288|+|chr1:g.8037754:A>G',, ENSG00000116288|+|chr1:g.8025468:G>C',, ENSG00000116288|+|chr1:g.8025468:G>C']	ENSG00000116288	1	HGNC:16369	1185533.8869999999	1321061.8185	42720.376229999994	54785.84327	2791.18165	40740.70482
IFGGVLESDAR	1	Pat_131_5.53423.53423.2	ENSG00000143575|HAX1, ENSG00000143575|+|chr1:g.154245888:T>C',, ENSG00000143575|+|chr1:g.154245888:T>C']	ENSG00000143575	1	HGNC:16915	116571.29	51322.473	2299.5747	2251.4316	1084.9745	2221.9473
VDVTEQPGLSGR	1	Pat_131_2.39449.39449.2	ENSG00000139921|TMX1, ENSG00000139921|+|chr14:g.51713844:C>G']	ENSG00000139921	1	HGNC:15487	341148.5	216086.53	18710.084	23066.229	3591.4124	8702.208
EEAENTLQSFR	5	Pat_131_2.40324.40324.2	ENSG00000026025|VIM, ENSG00000026025|+|chr10:g.17271887:G>A',, ENSG00000026025|+|chr10:g.17271555:G>A',, ENSG00000026025|+|chr10:g.17277329:G>T',, ENSG00000026025|+|chr10:g.17277329:G>T']	ENSG00000026025	1	HGNC:12692	544602.313	407982.508	64677.527	79559.7633	93622.25800000002	112521.25499999999
HYEDGYPGGSDNYGSLSR	1	Pat_131_2.30905.30905.3	ENSG00000198561|CTNND1, ENSG00000198561|+|chr11:g.57569385:G>C',, ENSG00000198561|+|chr11:g.57569621:G>C',, ENSG00000198561|+|chr11:g.57574407:C>G',, ENSG00000198561|+|chr11:g.57573382:G>T',, ENSG00000198561|+|chr11:g.57573382:G>T']	ENSG00000198561	1	HGNC:2515	75859.36	40045.68	7851.561	7691.3267	0	3765.9612
VDIDAPDVDVHGPDWHLK	2	Pat_131_4.55589.55589.4	ENSG00000124942|AHNAK, ENSG00000124942|-|chr11:g.62295776:T>G',, ENSG00000124942|-|chr11:g.62290365:T>C',, ENSG00000124942|-|chr11:g.62295549:C>T',, ENSG00000124942|-|chr11:g.62296271:G>A',, ENSG00000124942|-|chr11:g.62287549:C>T',, ENSG00000124942|-|chr11:g.62300583:C>T',, ENSG00000124942|-|chr11:g.62294188:T>G',, ENSG00000124942|-|chr11:g.62299055:T>C',, ENSG00000124942|-|chr11:g.62285441:A>G',…	ENSG00000124942	1	HGNC:347	144563.73	47055.543	882.28577	2489.194	0	740.15967
ETSYEEALANQR	4	Pat_131_FT_A.34208.34208.2	ENSG00000125844|RRBP1, ENSG00000125844|-|chr20:g.17639529:C>T',, ENSG00000125844|-|chr20:g.17640795:G>A',, ENSG00000125844|-|chr20:g.17640795:G>A']	ENSG00000125844	1	HGNC:10448	458399.907	352206.169	14797.3055	26155.2509	0	10632.412400000001
TEPSIAEYTVR	1	Pat_131_2.41730.41730.2	ENSG00000102580|DNAJC3	ENSG00000102580	1	HGNC:9439	426737.03	241897.55	17204.99	20118.201	2030.9768	13364.913
INFDDNAEFR	8	Pat_131_3.45632.45632.2	ENSG00000172340|SUCLG2, ENSG00000172340|-|chr3:g.67548591:AT>A',, ENSG00000172340|-|chr3:g.67411103:C>T',, ENSG00000172340|-|chr3:g.67546245:T>C',, ENSG00000172340|-|chr3:g.67546245:T>C']	ENSG00000172340	1	HGNC:11450	1038904.0435	514649.70269999997	22643.551959999997	31559.733299999996	10593.206570000002	36214.677560000004
DILVLPLDLTDTGSHEAATK	4	Pat_131_5.66218.66218.3	ENSG00000100612|DHRS7, ENSG00000100612|-|chr14:g.60616896:TA>T',, ENSG00000100612|-|chr14:g.60616052:A>C',, ENSG00000100612|-|chr14:g.60619791:C>T',, ENSG00000100612|-|chr14:g.60619791:C>T']	ENSG00000100612	1	HGNC:21524	222833.142	77379.273	2242.75493	1288.3341	0	662.68365
ASEGPAFFPGR	1	Pat_131_5.43982.43982.2	ENSG00000116120|FARSB	ENSG00000116120	1	HGNC:17800	148215.67	84278.06	2740.8704	4015.8064	742.46844	2032.9814
AYEYVECPIR	2	Pat_131_2.42502.42502.2	ENSG00000004961|HCCS	ENSG00000004961	1	HGNC:4837	572704.8	385432.47	10503.921	9204.605	0	8899.209
SQECYFDPELYR	4	Pat_131_3.45434.45434.2	ENSG00000135862|LAMC1, ENSG00000135862|+|chr1:g.183096406:A>T',, ENSG00000135862|+|chr1:g.183085755:A>G',, ENSG00000135862|+|chr1:g.183094547:T>C',, ENSG00000135862|+|chr1:g.183091354:T>C',, ENSG00000135862|+|chr1:g.183095259:G>T',, ENSG00000135862|+|chr1:g.183091317:G>C',, ENSG00000135862|+|chr1:g.183097819:G>C',, ENSG00000135862|+|chr1:g.183101582:A>G',, ENSG00000135862|+|chr1:g.183091306:C>T',…	ENSG00000135862	1	HGNC:6492	120898.156	74310.934	41062.020599999996	52548.7708	1123.869	13277.929799999998
AASADSTTEGTPADGFTVLSTK	3	Pat_131_4.52035.52035.3	ENSG00000113648|H2AFY, ENSG00000113648|-|chr5:g.134724711:C>T',, ENSG00000113648|-|chr5:g.134724711:C>T']	ENSG00000113648	1	HGNC:4740	539156.29	196271.87	13021.756300000001	12477.8567	0	4714.2855
SQTSQAVTGGHTQIQAGSHTETVEQDR	1	Pat_131_2.25016.25016.4	ENSG00000143536|CRNN, ENSG00000143536|-|chr1:g.152383111:C>G',, ENSG00000143536|-|chr1:g.152383103:A>C',, ENSG00000143536|-|chr1:g.152382817:G>T',, ENSG00000143536|-|chr1:g.152383114:G>C']	ENSG00000143536	1	HGNC:1230	13785.323	7225.823	20253.182	18620.592	0	1632.4319
GEDPALQICCHPGCTPR	1	Pat_131_3.39147.39147.3	ENSG00000100299|ARSA, ENSG00000100299|-|chr22:g.51064416:T>C',, ENSG00000100299|-|chr22:g.51064416:T>C']	ENSG00000100299	1	HGNC:713	61801.7	31983.752	4248.0234	4179.0293	0	2116.555
GVPWCFYPNTIDVPPEEECEF	1	Pat_131_4.66791.66791.3	ENSG00000160182|TFF1	ENSG00000160182	1	HGNC:11755	19221.998	10973.721000000001	0	0	0	960.6951
IGDPLLEDTR	6	Pat_131_FT_A.49003.49003.2	ENSG00000143149|ALDH9A1, ENSG00000143149|-|chr1:g.165648813:C>G',, ENSG00000143149|-|chr1:g.165636556:C>T',, ENSG00000143149|-|chr1:g.165636556:C>T']	ENSG00000143149	1	HGNC:412	3632012.06	1977736.9249999998	211017.2415	214962.184	23191.0082	158855.9766
SHTEEDCTEELFDFLHAR	15	Pat_131_FT_A.56685.56685.3	ENSG00000173660|UQCRH	ENSG00000173660	1	HGNC:12590	322564.68259999994	206723.9181	5549.42925	7747.460050000001	883.674	10069.172
GAISAEVYTEEDAASYVR	2	Pat_131_2.47516.47516.3	ENSG00000108946|PRKAR1A, ENSG00000108946|+|chr17:g.66519857:C>CT',, ENSG00000108946|+|chr17:g.66526525:C>G',, ENSG00000108946|+|chr17:g.66547249:G>A',, ENSG00000108946|+|chr17:g.66511706:A>G',, ENSG00000108946|+|chr17:g.66525032:G>A',, ENSG00000108946|+|chr17:g.66525032:G>A']	ENSG00000108946	1	HGNC:9388	173663.235	124737.413	12703.1299	12947.9532	2477.5240700000004	10147.2577
DLEVVEGSAAR	2	Pat_131_1.40529.40529.2	ENSG00000065534|MYLK, ENSG00000065534|-|chr3:g.123428615:C>A',, ENSG00000065534|-|chr3:g.123452947:C>A',, ENSG00000065534|-|chr3:g.123441095:C>T',, ENSG00000065534|-|chr3:g.123333044:C>T',, ENSG00000065534|-|chr3:g.123457842:C>A',, ENSG00000065534|-|chr3:g.123345783:C>T',, ENSG00000065534|-|chr3:g.123427584:C>T',, ENSG00000065534|-|chr3:g.123457763:G>A',, ENSG00000065534|-|chr3:g.123383038:G>A',,…	ENSG00000065534	1	HGNC:7590	2644013.9000000004	1495025.92	43804.015	60356.183999999994	0	8499.610499999999
EVFEDAAEIR	2	Pat_131_1.46433.46433.2	ENSG00000115053|NCL, ENSG00000115053|-|chr2:g.232326267:ATCGTCATCCTCATCATCT>A',, ENSG00000115053|-|chr2:g.232326384:GTCATCCTCC>G',, ENSG00000115053|-|chr2:g.232326414:A>C',, ENSG00000115053|-|chr2:g.232322044:G>A',, ENSG00000115053|-|chr2:g.232325475:T>C',, ENSG00000115053|-|chr2:g.232325476:C>A']	ENSG00000115053	1	HGNC:7667	629122.41	429149.8	13188.508300000001	20224.5805	842.2276	16991.893
GGELGISLRPDGR	2	Pat_131_5.42761.42761.3	ENSG00000108187|PBLD, ENSG00000108187|-|chr10:g.70044031:T>C',, ENSG00000108187|-|chr10:g.70048297:C>T',, ENSG00000108187|-|chr10:g.70048297:C>T']	ENSG00000108187	1	HGNC:23301	483453.89999999997	338215.95999999996	42388.435	26961.515999999996	22402.687599999997	8601.1348
GITHIGYTDLPSR	4	Pat_131_5.44302.44302.3	ENSG00000112992|NNT, ENSG00000112992|+|chr5:g.43644904:A>C',, ENSG00000112992|+|chr5:g.43644761:C>G',, ENSG00000112992|+|chr5:g.43613166:A>T',, ENSG00000112992|+|chr5:g.43609341:C>A',, ENSG00000112992|+|chr5:g.43653180:G>C',, ENSG00000112992|+|chr5:g.43653180:G>C']	ENSG00000112992	1	HGNC:7863	258474.718	100557.126	5150.3009	8910.434249999998	489.36005	2588.7066800000002
EATTEFSVDAR	10	Pat_131_1.37349.37349.2	ENSG00000196924|FLNA, ENSG00000196924|-|chrX:g.153581155:C>T',, ENSG00000196924|-|chrX:g.153590917:G>C',, ENSG00000196924|-|chrX:g.153590917:G>C']	ENSG00000196924	1	HGNC:3754	5765445.331	3398004.4340000004	1389732.8399999999	1438477.1400000001	12881.56767	247031.5218
EVFSSCSSEVVLSGDDEEYQR	1	Pat_131_1.48324.48324.3	ENSG00000124942|AHNAK, ENSG00000124942|-|chr11:g.62295776:T>G',, ENSG00000124942|-|chr11:g.62290365:T>C',, ENSG00000124942|-|chr11:g.62295549:C>T',, ENSG00000124942|-|chr11:g.62296271:G>A',, ENSG00000124942|-|chr11:g.62287549:C>T',, ENSG00000124942|-|chr11:g.62300583:C>T',, ENSG00000124942|-|chr11:g.62294188:T>G',, ENSG00000124942|-|chr11:g.62299055:T>C',, ENSG00000124942|-|chr11:g.62285441:A>G',…	ENSG00000124942	1	HGNC:347	46288.91	33862.105	968.8769	958.2023	0	0
SACGNCYLGDAFR	1	Pat_131_4.42218.42218.2	ENSG00000005194|CIAPIN1	ENSG00000005194	1	HGNC:28050	108110.91	62307.01	5731.731	7010.184	0	3420.8790000000004
VDLFYLHMPDHSTPVEETLR	6	Pat_131_4.60001.60001.4	ENSG00000162482|AKR7A3	ENSG00000162482	1	HGNC:390	415849.93899999995	199867.451	8414.43454	10606.743599999998	0	5887.4166000000005
GALIVLEGVDR	1	Pat_131_4.56793.56793.2	ENSG00000168393|DTYMK, ENSG00000168393|-|chr2:g.242615571:C>G']	ENSG00000168393	1	HGNC:3061	89092.78	56712.273	2467.9524	2287.4849	676.6267	1948.7733
GIQVSNNGPCLGSR	1	Pat_131_5.40449.40449.2	ENSG00000151726|ACSL1, ENSG00000151726|-|chr4:g.185689472:G>A',, ENSG00000151726|-|chr4:g.185697754:C>T',, ENSG00000151726|-|chr4:g.185697754:C>T']	ENSG00000151726	1	HGNC:3569	33591.777	33647.773	0	610.49316	0	0
VEILANDQGNR	11	Pat_131_2.39009.39009.2	ENSG00000173110|HSPA6, ENSG00000173110|+|chr1:g.161495464:TG>T',, ENSG00000173110|+|chr1:g.161495950:A>C',, ENSG00000173110|+|chr1:g.161495503:T>G',, ENSG00000173110|+|chr1:g.161494947:G>A']	ENSG00000173110	1	HGNC:5239	8319134.154	5247762.2639999995	116640.6426	102780.76719999999	6308.686969999999	55336.3592
ISANENSLAVR	1	Pat_131_4.38502.38502.2	ENSG00000050405|LIMA1, ENSG00000050405|-|chr12:g.50575757:G>A',, ENSG00000050405|-|chr12:g.50575757:G>A']	ENSG00000050405	1	HGNC:24636	248769.56	130582.71	6636.3003	7239.1577	2102.873	11977.909
IFVEESIYDEFVRR	3	Pat_131_4.64164.64164.3	ENSG00000165092|ALDH1A1, ENSG00000165092|-|chr9:g.75540464:ACTGTGT>A',, ENSG00000165092|-|chr9:g.75524651:T>A']	ENSG00000165092	1	HGNC:402	119951.04500000001	66451.442	0	1303.3917000000001	0	0
GESGPSGPAGPTGAR	8	Pat_131_FT_A.16743.16743.2	ENSG00000108821|COL1A1, ENSG00000108821|-|chr17:g.48269244:C>T',, ENSG00000108821|-|chr17:g.48264045:C>A',, ENSG00000108821|-|chr17:g.48271969:C>A',, ENSG00000108821|-|chr17:g.48262874:A>C']	ENSG00000108821	1	HGNC:2197	473382.09500000003	335605.2375	259135.254	275418.82	10422.060099999999	39152.4167
AAISGENAGLVR	1	Pat_131_4.37465.37465.2	ENSG00000055957|ITIH1, ENSG00000055957|+|chr3:g.52816016:T>A',, ENSG00000055957|+|chr3:g.52823750:G>T',, ENSG00000055957|+|chr3:g.52820981:A>T',, ENSG00000055957|+|chr3:g.52821011:A>G',, ENSG00000055957|+|chr3:g.52825800:G>T',, ENSG00000055957|+|chr3:g.52816234:T>A',, ENSG00000055957|+|chr3:g.52813653:G>A',, ENSG00000055957|+|chr3:g.52825835:G>A',, ENSG00000055957|+|chr3:g.52819174:G>C',, ENSG000…	ENSG00000055957	1	HGNC:6166	112308.59	60108.72	6715.7837	5878.823	620.9269	5455.649
VFDYSEYWEGAR	1	Pat_131_4.51754.51754.2	ENSG00000173599|PC, ENSG00000173599|-|chr11:g.66639309:G>A',, ENSG00000173599|-|chr11:g.66617828:C>T',, ENSG00000173599|-|chr11:g.66617146:C>T',, ENSG00000173599|-|chr11:g.66618659:G>A',, ENSG00000173599|-|chr11:g.66619351:C>T',, ENSG00000173599|-|chr11:g.66631410:C>A',, ENSG00000173599|-|chr11:g.66619370:G>A',, ENSG00000173599|-|chr11:g.66619370:G>A']	ENSG00000173599	1	HGNC:8636	91945.41	56097.5	1041.9402	2352.4976	0	524.9032
YIETSELCGGAR	1	Pat_131_3.39754.39754.2	ENSG00000087470|DNM1L, ENSG00000087470|+|chr12:g.32871673:T>C',, ENSG00000087470|+|chr12:g.32860302:G>A',, ENSG00000087470|+|chr12:g.32875455:G>A',, ENSG00000087470|+|chr12:g.32858796:A>C',, ENSG00000087470|+|chr12:g.32863888:T>G',, ENSG00000087470|+|chr12:g.32863888:T>G']	ENSG00000087470	1	HGNC:2973	100578.15	65468.98	5452.246999999999	7513.795	0	3475.248
LVAIVDVIDQNR	2	Pat_131_5.66268.66268.2	ENSG00000188846|RPL14	ENSG00000188846	1	HGNC:10305	27243.8856	16957.4144	1540.30945	0	0	0
FCANTCVECR	1	Pat_131_4.31895.31895.2	ENSG00000022267|FHL1, ENSG00000022267|+|chrX:g.135278980:T>G']	ENSG00000022267	1	HGNC:3702	56996.53	56415.945	942.2597699999999	787.0157	0	552.5436
TVEVAEGEAVR	3	Pat_131_1.34082.34082.2	ENSG00000147649|MTDH	ENSG00000147649	1	HGNC:29608	419806.32300000003	265954.826	17933.008199999997	22792.1172	0	25623.5756
SPFPVHVSEACNPNACR	1	Pat_131_5.44272.44272.3	ENSG00000128591|FLNC, ENSG00000128591|+|chr7:g.128487762:C>T',, ENSG00000128591|+|chr7:g.128483582:T>C',, ENSG00000128591|+|chr7:g.128494159:C>T',, ENSG00000128591|+|chr7:g.128485123:G>A',, ENSG00000128591|+|chr7:g.128480715:G>A',, ENSG00000128591|+|chr7:g.128486412:G>A',, ENSG00000128591|+|chr7:g.128496611:G>A',, ENSG00000128591|+|chr7:g.128488745:G>A',, ENSG00000128591|+|chr7:g.128493010:C>T',,…	ENSG00000128591	1	HGNC:3756	36987.473	19016.121	2093.4863	3035.6526	0	806.1898
LVDNYCEAWR	1	Pat_131_4.44806.44806.2	ENSG00000204291|COL15A1, ENSG00000204291|+|chr9:g.101824573:C>T',, ENSG00000204291|+|chr9:g.101812027:T>G',, ENSG00000204291|+|chr9:g.101748234:G>A',, ENSG00000204291|+|chr9:g.101748356:A>G',, ENSG00000204291|+|chr9:g.101767315:G>A',, ENSG00000204291|+|chr9:g.101778275:A>C',, ENSG00000204291|+|chr9:g.101765810:C>T',, ENSG00000204291|+|chr9:g.101800986:T>C',, ENSG00000204291|+|chr9:g.101777742:C>T…	ENSG00000204291	1	HGNC:2192	354016.75	223413.1	14100.69	9129.1875	961.0637	3339.4844
LLEEDGTIITL	1	Pat_131_2.66243.66243.2	ENSG00000124171|PARD6B, ENSG00000124171|+|chr20:g.49366666:A>G',, ENSG00000124171|+|chr20:g.49366625:G>A']	ENSG00000124171	1	HGNC:16245	10897.572	8471.025	971.6315300000001	0	0	1232.05
SDVLVEYQGEGR	1	Pat_131_1.40683.40683.2	ENSG00000135677|GNS, ENSG00000135677|-|chr12:g.65137056:C>A',, ENSG00000135677|-|chr12:g.65146522:T>C',, ENSG00000135677|-|chr12:g.65115383:C>T',, ENSG00000135677|-|chr12:g.65115383:C>T']	ENSG00000135677	1	HGNC:4422	107469.76	64328.332	4580.877	5829.845	619.1779	6692.5093
LIQEQEQELVGALAADLHK	1	Pat_131_4.67687.67687.3	ENSG00000108602|ALDH3A1, ENSG00000108602|-|chr17:g.19643781:C>T',, ENSG00000108602|-|chr17:g.19643781:C>T']	ENSG00000108602	1	HGNC:405	33118.793	19057.842	769.2842	1206.9446	0	907.1781599999999
GQGSVSASVTEGQQNEQ	1	Pat_131_FT_A.23570.23570.2	ENSG00000157020|SEC13, ENSG00000157020|-|chr3:g.10347361:C>T',, ENSG00000157020|-|chr3:g.10347361:C>T']	ENSG00000157020	1	HGNC:10697	13029.136	15025.791000000001	894.7771	1118.2526	0	883.7012300000001
DIPTNSPELEETLTHTITK	2	Pat_131_4.58349.58349.3	ENSG00000113889|KNG1, ENSG00000113889|+|chr3:g.186445052:T>G',, ENSG00000113889|+|chr3:g.186437927:G>A',, ENSG00000113889|+|chr3:g.186460110:G>C']	ENSG00000113889	1	HGNC:6383	70991.09	26074.262000000002	0	1033.6984	0	0
LLDTVDDMLANDIAR	1	Pat_131_3.63195.63195.3	ENSG00000110047|EHD1, ENSG00000110047|-|chr11:g.64622841:C>T',, ENSG00000110047|-|chr11:g.64622841:C>T']	ENSG00000110047	1	HGNC:3242	11760.395	9709.075	0	0	0	0
GGLGAPPLQSAR	1	Pat_131_5.40285.40285.2	ENSG00000116337|AMPD2, ENSG00000116337|+|chr1:g.110172945:C>T',, ENSG00000116337|+|chr1:g.110172108:C>T',, ENSG00000116337|+|chr1:g.110172108:C>T']	ENSG00000116337	1	HGNC:469	172776.34	79862.98	7820.736	6933.946999999999	4956.539000000001	20729.785
INLAEDVLAWEHER	1	Pat_131_4.62744.62744.3	ENSG00000125912|NCLN, ENSG00000125912|+|chr19:g.3196268:G>C',, ENSG00000125912|+|chr19:g.3205850:A>G']	ENSG00000125912	1	HGNC:26923	26120.408	14477.123	0	0	0	6713.3257
DAGEGGLSLAIEGPSK	3	Pat_131_4.52127.52127.2	ENSG00000196924|FLNA, ENSG00000196924|-|chrX:g.153581155:C>T',, ENSG00000196924|-|chrX:g.153590917:G>C',, ENSG00000196924|-|chrX:g.153590917:G>C']	ENSG00000196924	1	HGNC:3754	282200.26	97044.43400000001	4990.5655	7280.8252	0	1299.0175
TLADAEGDVFR	3	Pat_131_2.46461.46461.2	ENSG00000119711|ALDH6A1, ENSG00000119711|-|chr14:g.74538937:A>C']	ENSG00000119711	1	HGNC:7179	765726.5399999999	485161.51300000004	10136.895	20161.503500000003	2536.25	15214.505999999998
LTTLELLEVR	2	Pat_131_5.63203.63203.2	ENSG00000115306|SPTBN1, ENSG00000115306|+|chr2:g.54873104:G>A',, ENSG00000115306|+|chr2:g.54858311:G>A',, ENSG00000115306|+|chr2:g.54880747:T>C',, ENSG00000115306|+|chr2:g.54826301:G>A',, ENSG00000115306|+|chr2:g.54895588:C>T',, ENSG00000115306|+|chr2:g.54876782:C>T',, ENSG00000115306|+|chr2:g.54853150:G>A',, ENSG00000115306|+|chr2:g.54853150:G>A']	ENSG00000115306	1	HGNC:11275	88735.787	51644.594000000005	723.7089	0	0	0
GFIGPGIDVPAPDMSTGER	2	Pat_131_5.58358.58358.3	ENSG00000148672|GLUD1	ENSG00000148672	1	HGNC:4335	158064.94	75022.896	3635.0351	2179.87853	1121.8652	2746.5881
GLDGYQGPDGPR	9	Pat_131_2.32874.32874.2	ENSG00000134871|COL4A2, ENSG00000134871|+|chr13:g.111077213:G>A',, ENSG00000134871|+|chr13:g.111080868:G>A',, ENSG00000134871|+|chr13:g.110960260:G>T',, ENSG00000134871|+|chr13:g.111130356:A>C',, ENSG00000134871|+|chr13:g.111121620:C>T',, ENSG00000134871|+|chr13:g.111125422:C>T',, ENSG00000134871|+|chr13:g.111119396:G>C',, ENSG00000134871|+|chr13:g.111077207:G>A',, ENSG00000134871|+|chr13:g.11107…	ENSG00000134871	1	HGNC:2203	4264310.987	3154812.225	497265.24029999995	646307.0024	21527.11903	139701.7869
AAYEAELGDAR	7	Pat_131_FT_A.33802.33802.2	ENSG00000160789|LMNA, ENSG00000160789|+|chr1:g.156084902:G>A',, ENSG00000160789|+|chr1:g.156108510:C>T',, ENSG00000160789|+|chr1:g.156104629:C>T',, ENSG00000160789|+|chr1:g.156106151:G>A',, ENSG00000160789|+|chr1:g.156106776:G>A',, ENSG00000160789|+|chr1:g.156106776:G>A']	ENSG00000160789	1	HGNC:6636	1421674.904	1148468.267	83871.3122	120790.00600000002	817.7768	30168.396200000003
CLEPEGAAELR	2	Pat_131_1.41683.41683.2	ENSG00000176393|RNPEP, ENSG00000176393|+|chr1:g.201965360:GAGA>G',, ENSG00000176393|+|chr1:g.201970513:C>T',, ENSG00000176393|+|chr1:g.201972506:A>C',, ENSG00000176393|+|chr1:g.201972506:A>C']	ENSG00000176393	1	HGNC:10078	407300.89	303194.69999999995	10122.8783	17242.081	2286.2792	19554.689
GAEEEPPPPLQAVLVADSFDRR	2	Pat_131_3.58853.58853.3	ENSG00000145191|EIF2B5, ENSG00000145191|+|chr3:g.183859793:C>T',, ENSG00000145191|+|chr3:g.183861241:A>C',, ENSG00000145191|+|chr3:g.183855425:G>A',, ENSG00000145191|+|chr3:g.183855425:G>A']	ENSG00000145191	1	HGNC:3261	48666.350000000006	29553.747000000003	0	1186.2695899999999	0	614.0512
IADLPPANPDHIGGYR	1	Pat_131_4.47487.47487.3	ENSG00000115840|SLC25A12, ENSG00000115840|-|chr2:g.172644341:G>T',, ENSG00000115840|-|chr2:g.172712372:G>C']	ENSG00000115840	1	HGNC:10982	135575.28	54242.85	4860.439	6968.7007	0	2809.09
NIDNPALADIYTEHAHQVVVAK	5	Pat_131_4.53432.53432.4	ENSG00000071127|WDR1	ENSG00000071127	1	HGNC:12754	487360.596	146623.465	2197.2894	6183.9938999999995	0	2390.058
LLVCEDIDECQNGPVCQR	9	Pat_131_FT_A.50490.50490.3	ENSG00000166147|FBN1, ENSG00000166147|-|chr15:g.48707952:C>T',, ENSG00000166147|-|chr15:g.48714179:C>T',, ENSG00000166147|-|chr15:g.48787415:C>T',, ENSG00000166147|-|chr15:g.48782229:G>T',, ENSG00000166147|-|chr15:g.48720553:G>T',, ENSG00000166147|-|chr15:g.48829925:T>G',, ENSG00000166147|-|chr15:g.48719870:G>A',, ENSG00000166147|-|chr15:g.48733923:C>A',, ENSG00000166147|-|chr15:g.48779563:G>A',,…	ENSG00000166147	1	HGNC:3603	481559.23300000007	363319.937	109207.12899999999	130490.11959999999	1179.6951	44523.8446
AGDFGAAFVER	1	Pat_131_4.46406.46406.2	ENSG00000178814|OPLAH, ENSG00000178814|-|chr8:g.145112935:C>T',, ENSG00000178814|-|chr8:g.145112983:C>T',, ENSG00000178814|-|chr8:g.145113241:T>G',, ENSG00000178814|-|chr8:g.145114844:C>T',, ENSG00000178814|-|chr8:g.145106688:C>T',, ENSG00000178814|-|chr8:g.145111611:G>A',, ENSG00000178814|-|chr8:g.145108290:G>A',, ENSG00000178814|-|chr8:g.145111350:G>A',, ENSG00000178814|-|chr8:g.145107999:G>A']	ENSG00000178814	1	HGNC:8149	245199.42	130456.39	5989.329000000001	7668.319	931.40204	4610.8657
QITLNDLPVGR	4	Pat_131_5.53315.53315.2	ENSG00000123131|PRDX4	ENSG00000123131	1	HGNC:17169	923591.6340000001	887950.317	9519.4653	3878.214	0	22787.7587
LVILEGELERSEER	8	Pat_131_3.53552.53552.3	ENSG00000198467|TPM2, ENSG00000198467|-|chr9:g.35683182:C>T']	ENSG00000198467	1	HGNC:12011	526135.208	352460.2263999999	14679.8366	20477.08948	557.4993	4291.1454
GNFNYVEFTR	2	Pat_131_5.46699.46699.2	ENSG00000101335|MYL9	ENSG00000101335	1	HGNC:15754	1143315.54	935671.8579999999	14780.594700000001	24216.717800000002	7893.102	4102.873
NVDGVNYASITR	1	Pat_131_4.40262.40262.2	ENSG00000101160|CTSZ	ENSG00000101160	1	HGNC:2547	134821.03	80386.59	3745.3123	6029.8564	1068.3754	2964.202
SAGQGEVLVYVEDPAGHQEEAK	5	Pat_131_2.48154.48154.3	ENSG00000196924|FLNA, ENSG00000196924|-|chrX:g.153581155:C>T',, ENSG00000196924|-|chrX:g.153590917:G>C',, ENSG00000196924|-|chrX:g.153590917:G>C']	ENSG00000196924	1	HGNC:3754	590901.786	182752.358	37152.2748	80427.921	0	9677.743600000002
TCVDVDECATGR	1	Pat_131_1.27446.27446.2	ENSG00000168743|NPNT, ENSG00000168743|+|chr4:g.106859549:G>C',, ENSG00000168743|+|chr4:g.106859549:G>C']	ENSG00000168743	1	HGNC:27405	63134.918	38914.594	27351.191000000003	44670.17	656.54346	14230.75
IMDPNIVGSEHYDVAR	11	Pat_131_4.47557.47557.3	ENSG00000110955|ATP5F1B, ENSG00000110955|-|chr12:g.57037657:C>A',, ENSG00000110955|-|chr12:g.57037657:C>A']	ENSG00000110955	1	HGNC:830	1626023.607	996520.57276	25473.35184	41335.46095	1595.8209	18534.7322
NLEAVETLGSTSVICSDK	11	Pat_131_5.56589.56589.3	ENSG00000105675|ATP4A, ENSG00000105675|-|chr19:g.36044007:C>T',, ENSG00000105675|-|chr19:g.36050843:G>A',, ENSG00000105675|-|chr19:g.36051345:T>G',, ENSG00000105675|-|chr19:g.36044658:C>T',, ENSG00000105675|-|chr19:g.36049380:C>T',, ENSG00000105675|-|chr19:g.36043986:C>T']	ENSG00000105675	1	HGNC:819	1894171.534	583385.207	6901.715700000001	15950.064760000001	0	1922.24149
GLPGEVLGAQPGPR	1	Pat_131_5.49036.49036.3	ENSG00000134871|COL4A2, ENSG00000134871|+|chr13:g.111077213:G>A',, ENSG00000134871|+|chr13:g.111080868:G>A',, ENSG00000134871|+|chr13:g.110960260:G>T',, ENSG00000134871|+|chr13:g.111130356:A>C',, ENSG00000134871|+|chr13:g.111121620:C>T',, ENSG00000134871|+|chr13:g.111119396:G>C',, ENSG00000134871|+|chr13:g.111077207:G>A',, ENSG00000134871|+|chr13:g.111077210:G>A',, ENSG00000134871|+|chr13:g.11096…	ENSG00000134871	1	HGNC:2203	127959.94	40803.457	1760.3788	4036.3635	0	1891.0167
EQLAIAEFAR	1	Pat_131_4.50040.50040.2	ENSG00000120438|TCP1, ENSG00000120438|-|chr6:g.160200771:T>TTCCC',, ENSG00000120438|-|chr6:g.160200771:T>TTCCC']	ENSG00000120438	1	HGNC:11655	350597.16	219323.53	7619.0566	8595.346	763.5407	6115.059
SVDFDSLTVR	1	Pat_131_4.48215.48215.2	ENSG00000198087|CD2AP	ENSG00000198087	1	HGNC:14258	312332.06	165081.4	8830.051	10327.714	1519.6453	7745.8955
QVTQEEGQQLAR	2	Pat_131_1.25284.25284.2	ENSG00000133818|RRAS2, ENSG00000133818|-|chr11:g.14380376:T>G',, ENSG00000133818|-|chr11:g.14380376:T>G']	ENSG00000133818	1	HGNC:17271	211001.41999999998	191907.91999999998	8031.5141	12887.5055	0	7664.103499999999
TPLPPELADVQA	4	Pat_131_3.54461.54461.2	ENSG00000120963|ZNF706	ENSG00000120963	1	HGNC:24992	78013.546	46316.608	8088.0603	9342.0018	0	10826.376
AHEPTYFTVDCAEAGQGDVSIGIK	8	Pat_131_4.52615.52615.5	ENSG00000196924|FLNA, ENSG00000196924|-|chrX:g.153581155:C>T',, ENSG00000196924|-|chrX:g.153590917:G>C',, ENSG00000196924|-|chrX:g.153590917:G>C']	ENSG00000196924	1	HGNC:3754	1746489.297	599412.878	10996.66968	67284.1271	0	10969.0201
CPPGFYTSPDGTR	4	Pat_131_5.38884.38884.2	ENSG00000166147|FBN1, ENSG00000166147|-|chr15:g.48707952:C>T',, ENSG00000166147|-|chr15:g.48714179:C>T',, ENSG00000166147|-|chr15:g.48787415:C>T',, ENSG00000166147|-|chr15:g.48782229:G>T',, ENSG00000166147|-|chr15:g.48720553:G>T',, ENSG00000166147|-|chr15:g.48829925:T>G',, ENSG00000166147|-|chr15:g.48733923:C>A',, ENSG00000166147|-|chr15:g.48779563:G>A',, ENSG00000166147|-|chr15:g.48782264:C>A',,…	ENSG00000166147	1	HGNC:3603	719415.752	483971.52	23983.95796	34835.0299	13675.1048	76754.2408
ALALLEDEER	2	Pat_131_1.52516.52516.2	ENSG00000117868|ESYT2, ENSG00000117868|-|chr7:g.158534257:T>C',, ENSG00000117868|-|chr7:g.158590647:C>T',, ENSG00000117868|-|chr7:g.158536357:G>A',, ENSG00000117868|-|chr7:g.158536357:G>A']	ENSG00000117868	1	HGNC:22211	169004.53999999998	146797.155	3266.3354	5901.9306	787.4008	1785.75703
GIDSEGHAANFVETEQIVHYNGSK	1	Pat_131_4.48248.48248.4	ENSG00000211456|SACM1L, ENSG00000211456|+|chr3:g.45785120:G>A',, ENSG00000211456|+|chr3:g.45785120:G>A']	ENSG00000211456	1	HGNC:17059	80666.984	34745.293	653.03204	1118.8387	0	1207.7542
AGACVTSESTVVR	1	Pat_131_2.30043.30043.2	ENSG00000073169|SELENOO	ENSG00000073169	1	HGNC:30395	73323.72	61565.91	10370.041	15816.091999999999	0	2845.3990000000003
VTTVASHTSDSDVPSGVTEVVVK	2	Pat_131_4.50429.50429.3	ENSG00000120885|CLU, ENSG00000120885|-|chr8:g.27462591:G>A',, ENSG00000120885|-|chr8:g.27462786:G>T',, ENSG00000120885|-|chr8:g.27461885:C>T',, ENSG00000120885|-|chr8:g.27461885:C>T']	ENSG00000120885	1	HGNC:2095	336612.39599999995	137140.497	10465.686099999999	13748.551	866.8941699999999	6044.8374
TAEYDVAYGESHLFR	1	Pat_131_2.47510.47510.3	ENSG00000142156|COL6A1, ENSG00000142156|+|chr21:g.47410697:G>A',, ENSG00000142156|+|chr21:g.47404196:G>A']	ENSG00000142156	1	HGNC:2211	116689.58	76614.26	7849.9644	12049.128999999999	1930.3018	8658.653
VDINAPDVDVQGPDWHLK	2	Pat_131_4.57701.57701.3	ENSG00000124942|AHNAK, ENSG00000124942|-|chr11:g.62295776:T>G',, ENSG00000124942|-|chr11:g.62290365:T>C',, ENSG00000124942|-|chr11:g.62295549:C>T',, ENSG00000124942|-|chr11:g.62296271:G>A',, ENSG00000124942|-|chr11:g.62287549:C>T',, ENSG00000124942|-|chr11:g.62300583:C>T',, ENSG00000124942|-|chr11:g.62294188:T>G',, ENSG00000124942|-|chr11:g.62299055:T>C',, ENSG00000124942|-|chr11:g.62285441:A>G',…	ENSG00000124942	1	HGNC:347	124464.11200000001	45953.975999999995	585.4527	1429.8844	0	1144.3310000000001
TLPSSGPQNLR	5	Pat_131_5.37158.37158.2	ENSG00000187955|COL14A1, ENSG00000187955|+|chr8:g.121357662:C>A',, ENSG00000187955|+|chr8:g.121275192:C>G',, ENSG00000187955|+|chr8:g.121174734:A>G',, ENSG00000187955|+|chr8:g.121256139:A>T',, ENSG00000187955|+|chr8:g.121267554:G>A',, ENSG00000187955|+|chr8:g.121298156:G>C',, ENSG00000187955|+|chr8:g.121344960:G>A',, ENSG00000187955|+|chr8:g.121224768:A>G',, ENSG00000187955|+|chr8:g.121239591:C>A…	ENSG00000187955	1	HGNC:2191	1064667.93	574399.5630000001	20312.305000000004	23140.776499999996	0	3743.34264
LIVDEAINEDNSVVSLSQPK	4	Pat_131_4.61605.61605.4	ENSG00000165280|VCP, ENSG00000165280|-|chr9:g.35068023:G>A',, ENSG00000165280|-|chr9:g.35062113:C>T',, ENSG00000165280|-|chr9:g.35059116:G>T',, ENSG00000165280|-|chr9:g.35061087:A>T']	ENSG00000165280	1	HGNC:12666	210802.588	82961.40900000001	0	2198.3225	0	0
EQVANSAFVER	3	Pat_131_2.34625.34625.2	ENSG00000096384|HSP90AB1, ENSG00000096384|+|chr6:g.44219918:GAGA>G',, ENSG00000096384|+|chr6:g.44221300:G>A',, ENSG00000096384|+|chr6:g.44219265:T>C',, ENSG00000096384|+|chr6:g.44219265:T>C']	ENSG00000096384	1	HGNC:5258	334108.089	308289.651	16066.744599999998	24524.2804	26185.267300000003	29470.998400000004
GAGIGGLGITVEGPSESK	2	Pat_131_5.54446.54446.3	ENSG00000136068|FLNB, ENSG00000136068|+|chr3:g.58138487:GT>G',, ENSG00000136068|+|chr3:g.58134543:G>A',, ENSG00000136068|+|chr3:g.58062899:C>G',, ENSG00000136068|+|chr3:g.58121746:A>G',, ENSG00000136068|+|chr3:g.58089697:G>T',, ENSG00000136068|+|chr3:g.58095423:G>T',, ENSG00000136068|+|chr3:g.58095424:A>T',, ENSG00000136068|+|chr3:g.58127630:G>T',, ENSG00000136068|+|chr3:g.58128446:A>G',, ENSG000…	ENSG00000136068	1	HGNC:3755	556194.834	470638.362	3722.0453	6926.0407	0	6389.3647
EAAYHPEVAPDVR	4	Pat_131_FT_A.33765.33765.3	ENSG00000137076|TLN1, ENSG00000137076|-|chr9:g.35711320:CAGA>C',, ENSG00000137076|-|chr9:g.35722121:C>G',, ENSG00000137076|-|chr9:g.35724314:C>T',, ENSG00000137076|-|chr9:g.35717768:G>C',, ENSG00000137076|-|chr9:g.35718843:T>C',, ENSG00000137076|-|chr9:g.35719602:T>C',, ENSG00000137076|-|chr9:g.35719602:T>C']	ENSG00000137076	1	HGNC:11845	1193874.05	849588.606	386117.946	430208.131	0	86626.3591
VQANLGAPDINIEGLDAK	4	Pat_131_4.59631.59631.3	ENSG00000124942|AHNAK, ENSG00000124942|-|chr11:g.62295776:T>G',, ENSG00000124942|-|chr11:g.62290365:T>C',, ENSG00000124942|-|chr11:g.62295549:C>T',, ENSG00000124942|-|chr11:g.62296271:G>A',, ENSG00000124942|-|chr11:g.62287549:C>T',, ENSG00000124942|-|chr11:g.62300583:C>T',, ENSG00000124942|-|chr11:g.62294188:T>G',, ENSG00000124942|-|chr11:g.62299055:T>C',, ENSG00000124942|-|chr11:g.62285441:A>G',…	ENSG00000124942	1	HGNC:347	706148.9870000001	195581.19399999996	17775.4585	37396.001	0	7465.73274
ILDQGEDFPASEMTR	3	Pat_131_2.51570.51570.2	ENSG00000089248|ERP29	ENSG00000089248	1	HGNC:13799	181490.903	125216.79699999999	12879.7422	10593.39	1963.2275	7575.6354
EYQLNDSASYYLNDLDR	1	Pat_131_2.52318.52318.3	ENSG00000065135|GNAI3	ENSG00000065135	1	HGNC:4387	56426.585999999996	33947.473	5186.2954	6651.5019999999995	0	4149.9497
LVILEGELERAEER	4	Pat_131_2.60807.60807.3	ENSG00000167460|TPM4, ENSG00000167460|+|chr19:g.16192795:C>T',, ENSG00000167460|+|chr19:g.16192795:C>T']	ENSG00000167460	1	HGNC:12013	133426.489	87926.404	1969.5671	2675.59536	0	2947.3451000000005
YNEQHVPGSPFTAR	3	Pat_131_4.38540.38540.2	ENSG00000196924|FLNA, ENSG00000196924|-|chrX:g.153581155:C>T',, ENSG00000196924|-|chrX:g.153590917:G>C',, ENSG00000196924|-|chrX:g.153590917:G>C']	ENSG00000196924	1	HGNC:3754	316712.505	162853.827	7092.624900000001	12450.3598	0	1588.2559
GSGVGECGDHPCLPNPCHGGAPCQNLEAGR	1	Pat_131_3.40841.40841.4	ENSG00000188157|AGRN, ENSG00000188157|+|chr1:g.982274:G>A',, ENSG00000188157|+|chr1:g.976930:T>G',, ENSG00000188157|+|chr1:g.982026:C>T',, ENSG00000188157|+|chr1:g.981565:A>G',, ENSG00000188157|+|chr1:g.970690:C>T',, ENSG00000188157|+|chr1:g.983023:C>T']	ENSG00000188157	1	HGNC:329	36789.594	12563.472	731.2962	972.2437	0	618.352
EGGSIPVTLTFQEATGK	8	Pat_131_5.58510.58510.2	ENSG00000133313|CNDP2, ENSG00000133313|+|chr18:g.72176114:C>G',, ENSG00000133313|+|chr18:g.72176114:C>G']	ENSG00000133313	1	HGNC:24437	794727.134	340473.87200000003	3455.4569500000002	6861.9712	0	3021.4003000000002
AQPSVSLGAAYR	1	Pat_131_5.39793.39793.2	ENSG00000239306|RBM14, ENSG00000239306|+|chr11:g.66392854:G>A']	ENSG00000239306	1	HGNC:14219	79659.336	46763.36	3993.5352	3542.3103	894.5286	2002.6128
LVAASQAALGL	29	Pat_131_4.59893.59893.2	ENSG00000163631|ALB, ENSG00000163631|+|chr4:g.74281976:G>A',, ENSG00000163631|+|chr4:g.74276060:C>T',, ENSG00000163631|+|chr4:g.74276060:C>T']	ENSG00000163631	1	HGNC:399	1526703.8568000002	577234.19866	41639.65945	67178.04942	5863.67643	43592.455859999995
QAGAEAQGAAEAFQQR	1	Pat_131_2.37607.37607.3	ENSG00000136059|VILL, ENSG00000136059|+|chr3:g.38047720:T>C',, ENSG00000136059|+|chr3:g.38048073:G>A',, ENSG00000136059|+|chr3:g.38040863:A>C',, ENSG00000136059|+|chr3:g.38037295:G>A',, ENSG00000136059|+|chr3:g.38047971:C>T',, ENSG00000136059|+|chr3:g.38047971:C>T']	ENSG00000136059	1	HGNC:30906	76636.99	48173.34	8195.74	11627.905	1035.8628	3374.1772
GPVREGDVLTLLESER	4	Pat_131_4.55637.55637.3	ENSG00000233927|RPS28	ENSG00000233927	1	HGNC:10418	223280.76299999998	223872.664	5422.0904	5579.936919999999	0	1119.3531
SQLEESISQLR	1	Pat_131_3.46008.46008.2	ENSG00000184831|APOO	ENSG00000184831	1	HGNC:28727	116992.875	77210.84	3140.5283	7578.557	0	4948.0864
LVIIEGDLERTEER	3	Pat_131_2.54383.54383.3	ENSG00000143549|TPM3, ENSG00000143549|-|chr1:g.154145393:A>G',, ENSG00000143549|-|chr1:g.154145393:A>G']	ENSG00000143549	1	HGNC:12012	161622.823	99144.761	5966.354	6983.553099999999	2630.2142	14334.025700000002
IVSSSDVGHDEYSTQSLVK	1	Pat_131_4.46821.46821.3	ENSG00000115306|SPTBN1, ENSG00000115306|+|chr2:g.54873104:G>A',, ENSG00000115306|+|chr2:g.54858311:G>A',, ENSG00000115306|+|chr2:g.54880747:T>C',, ENSG00000115306|+|chr2:g.54826301:G>A',, ENSG00000115306|+|chr2:g.54895588:C>T',, ENSG00000115306|+|chr2:g.54876782:C>T',, ENSG00000115306|+|chr2:g.54853150:G>A',, ENSG00000115306|+|chr2:g.54853150:G>A']	ENSG00000115306	1	HGNC:11275	181859.92	78232.56	3456.4534	4100.604	0	836.7653
TAFDEAIAELDTLSEESYK	1	Pat_131_3.63754.63754.3	ENSG00000164924|YWHAZ, ENSG00000164924|-|chr8:g.101936410:A>G',, ENSG00000164924|-|chr8:g.101936410:A>G']	ENSG00000164924	1	HGNC:12855	31143.654	7972.5034	0	0	0	0
VLAELYVSDR	2	Pat_131_4.51685.51685.2	ENSG00000134440|NARS, ENSG00000134440|-|chr18:g.55273172:G>A']	ENSG00000134440	1	HGNC:7643	294360.264	176061.056	3856.6808	2476.2127	1767.7937	2226.1259
ALLLLCGEDD	22	Pat_131_4.61523.61523.2	ENSG00000164111|ANXA5, ENSG00000164111|-|chr4:g.122604580:A>G',, ENSG00000164111|-|chr4:g.122599587:A>C',, ENSG00000164111|-|chr4:g.122599587:A>C']	ENSG00000164111	1	HGNC:543	1611930.876	900094.4400999999	46035.18691000001	98797.86333000001	9002.73	106254.19994
VTVTPIYTDGEGVSVSAPGK	2	Pat_131_5.54496.54496.3	ENSG00000187955|COL14A1, ENSG00000187955|+|chr8:g.121357662:C>A',, ENSG00000187955|+|chr8:g.121275192:C>G',, ENSG00000187955|+|chr8:g.121174734:A>G',, ENSG00000187955|+|chr8:g.121256139:A>T',, ENSG00000187955|+|chr8:g.121267554:G>A',, ENSG00000187955|+|chr8:g.121298156:G>C',, ENSG00000187955|+|chr8:g.121344960:G>A',, ENSG00000187955|+|chr8:g.121224768:A>G',, ENSG00000187955|+|chr8:g.121239591:C>A…	ENSG00000187955	1	HGNC:2191	186192.41999999998	78809.219	4382.6304	4626.9611	0	2502.6587
VAVVQYSGTGQQRPER	2	Pat_131_5.32701.32701.3	ENSG00000142156|COL6A1, ENSG00000142156|+|chr21:g.47410697:G>A',, ENSG00000142156|+|chr21:g.47404196:G>A']	ENSG00000142156	1	HGNC:2211	35436.355	27254.71	0	3323.9495	0	0
GGAEGELQALR	3	Pat_131_FT_A.39047.39047.2	ENSG00000178209|PLEC, ENSG00000178209|-|chr8:g.145008183:C>T',, ENSG00000178209|-|chr8:g.144995759:G>A',, ENSG00000178209|-|chr8:g.145016667:C>T',, ENSG00000178209|-|chr8:g.144994888:G>A',, ENSG00000178209|-|chr8:g.144996236:C>G',, ENSG00000178209|-|chr8:g.145010020:G>A',, ENSG00000178209|-|chr8:g.144996968:C>T',, ENSG00000178209|-|chr8:g.144990901:C>T',, ENSG00000178209|-|chr8:g.145001648:C>T',,…	ENSG00000178209	1	HGNC:9069	2018761.53	1663790.2200000002	91955.113	179449.953	6514.604000000001	73858.245
CVQESSVFIPR	1	Pat_131_5.45956.45956.2	ENSG00000156234|CXCL13, ENSG00000156234|+|chr4:g.78527044:C>T']	ENSG00000156234	1	HGNC:10639	64761.5	36358.445	943.29065	2420.4875	0	1149.2092
EAAQDCEVLGQR	1	Pat_131_1.28629.28629.2	ENSG00000059377|TBXAS1, ENSG00000059377|+|chr7:g.139715641:G>A',, ENSG00000059377|+|chr7:g.139657544:A>T',, ENSG00000059377|+|chr7:g.139652480:C>T',, ENSG00000059377|+|chr7:g.139717586:C>A',, ENSG00000059377|+|chr7:g.139717586:C>A']	ENSG00000059377	1	HGNC:11609	103996.664	70940.195	4577.712	8152.0419999999995	0	2446.4758
APQETYADIGGLDNQIQEIK	1	Pat_131_3.53709.53709.3	ENSG00000100764|PSMC1, ENSG00000100764|+|chr14:g.90735751:A>G',, ENSG00000100764|+|chr14:g.90735751:A>G']	ENSG00000100764	1	HGNC:9547	20134.232	12028.598	0	732.7239	0	0
GEAPGAETPSLR	2	Pat_131_FT_A.31669.31669.2	ENSG00000164897|TMUB1	ENSG00000164897	1	HGNC:21709	239270.066	184903.758	14664.043000000001	19318.692	674.3341	10449.565999999999
AIELATTLDESLTNR	1	Pat_131_4.61322.61322.2	ENSG00000164134|NAA15, ENSG00000164134|+|chr4:g.140283005:A>G',, ENSG00000164134|+|chr4:g.140270669:G>T',, ENSG00000164134|+|chr4:g.140270640:G>A',, ENSG00000164134|+|chr4:g.140309216:A>T',, ENSG00000164134|+|chr4:g.140309206:G>A',, ENSG00000164134|+|chr4:g.140309206:G>A']	ENSG00000164134	1	HGNC:30782	30454.451	25985.205	0	735.5676	0	0
EQAEAEVASLNR	7	Pat_131_FT_A.37083.37083.2	ENSG00000143549|TPM3, ENSG00000143549|-|chr1:g.154145428:T>A',, ENSG00000143549|-|chr1:g.154145393:A>G',, ENSG00000143549|-|chr1:g.154145393:A>G']	ENSG00000143549	1	HGNC:12012	884439.7300000001	631644.3463999999	59095.0309	73179.5433	60411.0683	95764.22129999998
QLIVANAGDSR	1	Pat_131_4.36856.36856.2	ENSG00000115241|PPM1G	ENSG00000115241	1	HGNC:9278	92830.484	50396.085999999996	4620.262	3278.2825	959.73553	3301.897
VDILDPALLR	1	Pat_131_5.62900.62900.2	ENSG00000165916|PSMC3, ENSG00000165916|-|chr11:g.47445668:C>G',, ENSG00000165916|-|chr11:g.47441826:C>A',, ENSG00000165916|-|chr11:g.47447492:T>A',, ENSG00000165916|-|chr11:g.47447492:T>A']	ENSG00000165916	1	HGNC:9549	30505.086	17835.291	0	0	0	0
VLLSDSNLHDA	2	Pat_131_3.44986.44986.2	ENSG00000005194|CIAPIN1	ENSG00000005194	1	HGNC:28050	127726.254	83509.466	12483.6372	15093.903499999999	0	13074.535100000001
GADFQCFQQAR	2	Pat_131_4.38717.38717.2	ENSG00000182871|COL18A1, ENSG00000182871|+|chr21:g.46911188:C>G',, ENSG00000182871|+|chr21:g.46913477:G>C',, ENSG00000182871|+|chr21:g.46930014:G>A',, ENSG00000182871|+|chr21:g.46888317:C>T',, ENSG00000182871|+|chr21:g.46913460:G>T',, ENSG00000182871|+|chr21:g.46893818:G>A',, ENSG00000182871|+|chr21:g.46909412:G>A',, ENSG00000182871|+|chr21:g.46876232:T>G',, ENSG00000182871|+|chr21:g.46929491:C>G…	ENSG00000182871	1	HGNC:2195	452836.98	246581.005	14563.6945	21254.758	3057.8623	13252.991300000002
LQVVDQPLPVR	1	Pat_131_5.52978.52978.2	ENSG00000169710|FASN, ENSG00000169710|-|chr17:g.80053280:CGAA>C',, ENSG00000169710|-|chr17:g.80039626:T>TG',, ENSG00000169710|-|chr17:g.80049282:C>G',, ENSG00000169710|-|chr17:g.80042560:C>A',, ENSG00000169710|-|chr17:g.80043390:C>T',, ENSG00000169710|-|chr17:g.80045603:A>G']	ENSG00000169710	1	HGNC:3594	93898.76	48070.71	2353.0107	4898.9473	741.9969	2650.643
RPGGEPSPEGTTGQSYNQYSQR	1	Pat_131_2.24298.24298.3	ENSG00000115414|FN1, ENSG00000115414|-|chr2:g.216257711:C>T',, ENSG00000115414|-|chr2:g.216271134:C>T',, ENSG00000115414|-|chr2:g.216226799:A>G',, ENSG00000115414|-|chr2:g.216240008:T>C',, ENSG00000115414|-|chr2:g.216240420:T>C',, ENSG00000115414|-|chr2:g.216270961:T>C',, ENSG00000115414|-|chr2:g.216270993:T>C',, ENSG00000115414|-|chr2:g.216256459:G>A',, ENSG00000115414|-|chr2:g.216229667:C>T',, …	ENSG00000115414	1	HGNC:3778	17968.828	13656.976999999999	2812.9773	3013.7764	787.32574	0
AGAIAPCEVTVPAQNTGLGPEK	4	Pat_131_4.52382.52382.3	ENSG00000089157|RPLP0, ENSG00000089157|-|chr12:g.120636549:C>A',, ENSG00000089157|-|chr12:g.120634610:G>A',, ENSG00000089157|-|chr12:g.120634610:G>A']	ENSG00000089157	1	HGNC:10371	228162.936	103209.81599999999	3353.3223000000003	6587.394	0	888.9354
GATTTFSAVER	1	Pat_131_4.34085.34085.2	ENSG00000143196|DPT	ENSG00000143196	1	HGNC:3011	255621.8	160794.88	1597.5782	1182.6945	0	0
GLVVDMDGFEEER	6	Pat_131_2.52706.52706.2	ENSG00000090861|AARS, ENSG00000090861|-|chr16:g.70292927:T>C',, ENSG00000090861|-|chr16:g.70287193:G>A']	ENSG00000090861	1	HGNC:20	292622.321	380271.936	6836.1615999999995	17129.812400000003	0	7917.0753
GPAPQDQAGPGGAPR	2	Pat_131_2.20443.20443.2	ENSG00000104853|CLPTM1, ENSG00000104853|+|chr19:g.45493706:GTCT>G',, ENSG00000104853|+|chr19:g.45489747:C>T',, ENSG00000104853|+|chr19:g.45495916:G>A',, ENSG00000104853|+|chr19:g.45495916:G>A']	ENSG00000104853	1	HGNC:2087	51352.887	50724.555	2743.5872	4706.337	0	3795.0166
AASSAAQGAFQGN	4	Pat_131_3.27333.27333.2	ENSG00000140497|SCAMP2, ENSG00000140497|-|chr15:g.75137864:C>A']	ENSG00000140497	1	HGNC:10564	161788.95500000002	88262.396	9340.679699999999	12545.014	2015.97452	4990.6296999999995
INLQGDIVDR	1	Pat_131_4.46917.46917.2	ENSG00000087274|ADD1, ENSG00000087274|+|chr4:g.2906516:G>A',, ENSG00000087274|+|chr4:g.2883698:C>T',, ENSG00000087274|+|chr4:g.2906537:A>C',, ENSG00000087274|+|chr4:g.2916630:C>T',, ENSG00000087274|+|chr4:g.2916630:C>T']	ENSG00000087274	1	HGNC:243	302518.88	146460.69	8699.818000000001	11822.625	1514.645	9433.409
GVVSDHCYPFSGR	2	Pat_131_4.38424.38424.3	ENSG00000142910|TINAGL1, ENSG00000142910|+|chr1:g.32050793:G>A',, ENSG00000142910|+|chr1:g.32050793:G>A']	ENSG00000142910	1	HGNC:19168	278652.855	120380.882	11685.229	15245.395999999999	1436.8242	6626.691000000001
LISLTDENALSGNEELTVK	14	Pat_131_4.65896.65896.3	ENSG00000166598|HSP90B1	ENSG00000166598	1	HGNC:12028	1756285.898	618378.1910000001	2465.9035000000003	4026.6886099999997	0	2323.4717
ILTEAEIDAHLVALAERD	8	Pat_131_4.66136.66136.3	ENSG00000100902|PSMA6, ENSG00000100902|+|chr14:g.35747919:G>A']	ENSG00000100902	1	HGNC:9535	279254.9217	154163.9186	8718.23056	11496.6705	0	14257.4441
HVAAGTQQPYTDGVR	2	Pat_131_3.23731.23731.3	ENSG00000173801|JUP, ENSG00000173801|-|chr17:g.39919450:G>T',, ENSG00000173801|-|chr17:g.39919450:G>T']	ENSG00000173801	1	HGNC:6207	201278.987	84674.922	16738.2417	16994.9945	3123.55685	5339.91654
DIILREDLEELQAR	2	Pat_131_2.55009.55009.3	ENSG00000159348|CYB5R1	ENSG00000159348	1	HGNC:13397	105602.51000000001	89382.60800000001	2161.1043600000003	3773.97595	690.5998	1611.0208
ISISTSGGSFR	1	Pat_131_5.43166.43166.2	ENSG00000186081|KRT5, ENSG00000186081|-|chr12:g.52913806:C>T',, ENSG00000186081|-|chr12:g.52913668:C>T',, ENSG00000186081|-|chr12:g.52910601:C>T',, ENSG00000186081|-|chr12:g.52912790:C>T',, ENSG00000186081|-|chr12:g.52911743:G>C',, ENSG00000186081|-|chr12:g.52913813:C>T',, ENSG00000186081|-|chr12:g.52913894:G>A',, ENSG00000186081|-|chr12:g.52913894:G>A']	ENSG00000186081	1	HGNC:6442	56685.363	26524.517999999996	51352.746	53047.88	2109.4746	2132.2644
GVGTDENCLIEILASR	2	Pat_131_4.61884.61884.2	ENSG00000109511|ANXA10, ENSG00000109511|+|chr4:g.169100382:C>T',, ENSG00000109511|+|chr4:g.169085420:G>A',, ENSG00000109511|+|chr4:g.169083694:A>C']	ENSG00000109511	1	HGNC:534	95349.41	92088.699	0	0	0	0
NCGYPGISPEECASR	7	Pat_131_2.35354.35354.2	ENSG00000160181|TFF2, ENSG00000160181|-|chr21:g.43771027:C>G']	ENSG00000160181	1	HGNC:11756	806234.1190000001	537428.057	9385.8837	13919.5537	5245.4899000000005	103406.8665
VAPAQPSEEGPGR	3	Pat_131_1.25622.25622.2	ENSG00000063046|EIF4B	ENSG00000063046	1	HGNC:3285	252111.23	201062.312	18003.3066	22435.0283	2920.60314	18043.998999999996
FGALCEAETGR	1	Pat_131_4.42614.42614.2	ENSG00000188157|AGRN, ENSG00000188157|+|chr1:g.982274:G>A',, ENSG00000188157|+|chr1:g.976930:T>G',, ENSG00000188157|+|chr1:g.982026:C>T',, ENSG00000188157|+|chr1:g.981565:A>G',, ENSG00000188157|+|chr1:g.970690:C>T',, ENSG00000188157|+|chr1:g.983023:C>T']	ENSG00000188157	1	HGNC:329	471606.06	244223.72	13021.101	17115.06	2756.7217	13395.671
GLESDVAELR	3	Pat_131_FT_A.43821.43821.2	ENSG00000176619|LMNB2	ENSG00000176619	1	HGNC:6638	1479158.6400000001	1716648.45	30578.270500000002	33604.222	0	21143.6707
ASAETVDPASLWEY	1	Pat_131_3.54302.54302.2	ENSG00000075618|FSCN1, ENSG00000075618|+|chr7:g.5633113:G>T',, ENSG00000075618|+|chr7:g.5632934:G>A',, ENSG00000075618|+|chr7:g.5632934:G>A']	ENSG00000075618	1	HGNC:11148	15266.838	7902.121999999999	3024.804	2185.5122	0	0
DCGGVLVELEQA	4	Pat_131_FT_A.55326.55326.2	ENSG00000124370|MCEE, ENSG00000124370|-|chr2:g.71351403:C>A']	ENSG00000124370	1	HGNC:16732	67813.236	32000.626	7334.117	14946.0954	935.96246	9892.1626
SVPTSTVFYPSDGVATEK	5	Pat_131_5.51808.51808.2	ENSG00000163931|TKT, ENSG00000163931|-|chr3:g.53275162:C>T',, ENSG00000163931|-|chr3:g.53262087:C>T',, ENSG00000163931|-|chr3:g.53259824:A>C',, ENSG00000163931|-|chr3:g.53259824:A>C']	ENSG00000163931	1	HGNC:11834	698851.33	189566.08299999998	9075.1607	19080.4666	629.2356599999999	4555.8742
GVESQGMLLCASIEGINR	2	Pat_131_5.56127.56127.3	ENSG00000134684|YARS, ENSG00000134684|-|chr1:g.33282833:G>A']	ENSG00000134684	1	HGNC:12840	84379.398	37336.181	2746.5959999999995	3774.5854600000002	0	1114.1185
TGGLYSCDITAR	1	Pat_131_4.37835.37835.2	ENSG00000091409|ITGA6	ENSG00000091409	1	HGNC:6142	91944.1	48385.453	4765.7095	4385.8066	582.4780000000001	2341.9646
ESSSHHPGIAEFPSR	3	Pat_131_2.27206.27206.4	ENSG00000171560|FGA, ENSG00000171560|-|chr4:g.155507283:A>T',, ENSG00000171560|-|chr4:g.155507590:T>C',, ENSG00000171560|-|chr4:g.155507476:T>G',, ENSG00000171560|-|chr4:g.155507472:G>T',, ENSG00000171560|-|chr4:g.155507320:T>C',, ENSG00000171560|-|chr4:g.155507403:A>G',, ENSG00000171560|-|chr4:g.155505771:C>A',, ENSG00000171560|-|chr4:g.155507547:C>T',, ENSG00000171560|-|chr4:g.155510047:G>C',, …	ENSG00000171560	1	HGNC:3661	404516.65	230472.418	13451.9011	14154.844000000001	1609.6369	12456.139299999999
AQQEDALAQQAFEEAR	2	Pat_131_FT_A.46419.46419.3	ENSG00000067955|CBFB	ENSG00000067955	1	HGNC:1539	121888.891	73809.13399999999	11012.0488	14842.359	0	10876.940999999999
LVIIESDLERAEER	12	Pat_131_3.54714.54714.3	ENSG00000140416|TPM1	ENSG00000140416	1	HGNC:12010	959256.3899999999	600829.4163	77025.59017	81069.26175	3838.7976599999997	34325.57176
TSGGAGGLGSLR	5	Pat_131_5.30813.30813.2	ENSG00000175084|DES, ENSG00000175084|+|chr2:g.220290391:G>C',, ENSG00000175084|+|chr2:g.220283497:C>T',, ENSG00000175084|+|chr2:g.220284847:A>T']	ENSG00000175084	1	HGNC:2770	1118506.35	500861.034	45733.8548	69899.3366	831.2692	4023.2946
VGIPVTDENGNR	3	Pat_131_3.39267.39267.2	ENSG00000164466|SFXN1	ENSG00000164466	1	HGNC:16085	179599.71	120473.16200000001	8178.1166	9513.572	497.56845	9224.9741
DLAEITTLDR	10	Pat_131_2.49567.49567.2	ENSG00000023318|ERP44, ENSG00000023318|-|chr9:g.102784481:C>G']	ENSG00000023318	1	HGNC:18311	4498920.300999999	2825983.4499999997	42328.7145	62458.199100000005	4479.164229999999	71243.2549
AVFVPDIYSR	3	Pat_131_5.53476.53476.2	ENSG00000014123|UFL1, ENSG00000014123|+|chr6:g.96990779:G>A',, ENSG00000014123|+|chr6:g.96973244:G>C',, ENSG00000014123|+|chr6:g.96997446:T>C']	ENSG00000014123	1	HGNC:23039	951002.0599999999	1975463.08	453818.576	22260.9363	7043.0926	19145.2664
TSSAETPTIPLGSAVEAIK	2	Pat_131_5.60720.60720.3	ENSG00000132305|IMMT, ENSG00000132305|-|chr2:g.86378436:G>A',, ENSG00000132305|-|chr2:g.86374875:G>A',, ENSG00000132305|-|chr2:g.86400824:G>A',, ENSG00000132305|-|chr2:g.86408458:C>T',, ENSG00000132305|-|chr2:g.86408458:C>T']	ENSG00000132305	1	HGNC:6047	91425.65299999999	31415.737	0	736.39624	0	796.4821
VAAVQPSDNISR	1	Pat_131_4.35211.35211.2	ENSG00000143850|PLEKHA6, ENSG00000143850|-|chr1:g.204237342:G>T',, ENSG00000143850|-|chr1:g.204230581:G>A',, ENSG00000143850|-|chr1:g.204237401:G>C',, ENSG00000143850|-|chr1:g.204219682:C>G',, ENSG00000143850|-|chr1:g.204226632:C>T',, ENSG00000143850|-|chr1:g.204216515:T>G',, ENSG00000143850|-|chr1:g.204218051:C>T',, ENSG00000143850|-|chr1:g.204218051:C>T']	ENSG00000143850	1	HGNC:17053	76100.66	44716.453	2956.0789	3590.2007	0	864.09296
GAGTGGLGLAVEGPSEAK	10	Pat_131_4.48702.48702.2	ENSG00000196924|FLNA, ENSG00000196924|-|chrX:g.153581155:C>T',, ENSG00000196924|-|chrX:g.153590917:G>C',, ENSG00000196924|-|chrX:g.153590917:G>C']	ENSG00000196924	1	HGNC:3754	5825770.8149999995	2943181.2070000004	360811.5666	864858.0457	2027.9076	61078.2647
ATSETLAADPTPAATIVHFK	3	Pat_131_5.57780.57780.3	ENSG00000079308|TNS1, ENSG00000079308|-|chr2:g.218682610:C>T',, ENSG00000079308|-|chr2:g.218695102:G>A',, ENSG00000079308|-|chr2:g.218713282:G>A',, ENSG00000079308|-|chr2:g.218683151:G>A',, ENSG00000079308|-|chr2:g.218713298:C>A',, ENSG00000079308|-|chr2:g.218674697:C>T',, ENSG00000079308|-|chr2:g.218749800:C>G',, ENSG00000079308|-|chr2:g.218683433:G>A',, ENSG00000079308|-|chr2:g.218712940:G>A',,…	ENSG00000079308	1	HGNC:11973	124083.883	47907.355	1287.7397	1212.6901	0	777.39795
GTITDAPGFDPLRDAEVLR	3	Pat_131_4.58069.58069.3	ENSG00000122359|ANXA11, ENSG00000122359|-|chr10:g.81926702:G>A',, ENSG00000122359|-|chr10:g.81926702:G>A']	ENSG00000122359	1	HGNC:535	275527.36	223714.97999999998	8617.9003	9403.9202	0	7386.885700000001
GLTDESEILR	1	Pat_131_FT_A.44564.44564.2	ENSG00000167861|HID1, ENSG00000167861|-|chr17:g.72948425:G>A',, ENSG00000167861|-|chr17:g.72955094:A>C',, ENSG00000167861|-|chr17:g.72955025:T>G']	ENSG00000167861	1	HGNC:15736	161972.66	130239.38	5641.33	7408.8296	606.2533	3910.559
VVSQYHELVVQAR	1	Pat_131_5.44713.44713.3	ENSG00000132305|IMMT, ENSG00000132305|-|chr2:g.86378436:G>A',, ENSG00000132305|-|chr2:g.86374875:G>A',, ENSG00000132305|-|chr2:g.86400824:G>A',, ENSG00000132305|-|chr2:g.86408458:C>T',, ENSG00000132305|-|chr2:g.86408458:C>T']	ENSG00000132305	1	HGNC:6047	102617.13	55097.027	5567.2583	2888.7124	772.0991	3605.617
DLQNVNITLR	1	Pat_131_5.48565.48565.2	ENSG00000167085|PHB, ENSG00000167085|-|chr17:g.47484147:C>T',, ENSG00000167085|-|chr17:g.47484147:C>T']	ENSG00000167085	1	HGNC:8912	355886.44	207429.1	3447.8774	5725.1597	0	3149.9185
IAEVDCTAER	16	Pat_131_1.31953.31953.2	ENSG00000239264|TXNDC5, ENSG00000239264|-|chr6:g.7886198:G>A',, ENSG00000239264|-|chr6:g.7883409:A>T',, ENSG00000239264|-|chr6:g.7883409:A>T']	ENSG00000239264	1	HGNC:21073	14522597.6	8413885.078000002	119602.24219999998	125998.1096	17642.18796	224426.21259999997
ASDAEGDVAALNR	4	Pat_131_1.35793.35793.2	ENSG00000167460|TPM4, ENSG00000167460|+|chr19:g.16192795:C>T',, ENSG00000167460|+|chr19:g.16192795:C>T']	ENSG00000167460	1	HGNC:12013	393118.93500000006	257995.01200000002	38083.943600000006	46863.469300000004	3050.6659	42862.05100000001
GSDQAIITLR	3	Pat_131_4.42609.42609.2	ENSG00000172270|BSG, ENSG00000172270|+|chr19:g.580410:T>C',, ENSG00000172270|+|chr19:g.580410:T>C']	ENSG00000172270	1	HGNC:1116	1910408.7920000001	1150067.281	12445.4392	21116.6544	2022.4982	8181.0241
LEVNEAELLR	1	Pat_131_2.51511.51511.2	ENSG00000177469|CAVIN1, ENSG00000177469|-|chr17:g.40557018:C>T',, ENSG00000177469|-|chr17:g.40557138:C>T']	ENSG00000177469	1	HGNC:9688	361783.7	233103.78	22250.047000000002	25421.822	7516.096	19509.467
YQCACNPGYHSTPDR	3	Pat_131_3.19342.19342.3	ENSG00000166147|FBN1, ENSG00000166147|-|chr15:g.48707952:C>T',, ENSG00000166147|-|chr15:g.48714179:C>T',, ENSG00000166147|-|chr15:g.48787415:C>T',, ENSG00000166147|-|chr15:g.48782229:G>T',, ENSG00000166147|-|chr15:g.48720553:G>T',, ENSG00000166147|-|chr15:g.48829925:T>G',, ENSG00000166147|-|chr15:g.48733923:C>A',, ENSG00000166147|-|chr15:g.48779563:G>A',, ENSG00000166147|-|chr15:g.48782264:C>A',,…	ENSG00000166147	1	HGNC:3603	88897.005	57826.977	6761.7765	8887.7765	0	2866.1845
LVIIESDLER	5	Pat_131_3.52688.52688.2	ENSG00000140416|TPM1	ENSG00000140416	1	HGNC:12010	519467.206	368284.836	25635.1175	32222.2746	0	8397.090600000001
IGLAQYSGDPR	1	Pat_131_4.40911.40911.2	ENSG00000187955|COL14A1, ENSG00000187955|+|chr8:g.121357662:C>A',, ENSG00000187955|+|chr8:g.121275192:C>G',, ENSG00000187955|+|chr8:g.121174734:A>G',, ENSG00000187955|+|chr8:g.121256139:A>T',, ENSG00000187955|+|chr8:g.121267554:G>A',, ENSG00000187955|+|chr8:g.121298156:G>C',, ENSG00000187955|+|chr8:g.121344960:G>A',, ENSG00000187955|+|chr8:g.121224768:A>G',, ENSG00000187955|+|chr8:g.121239591:C>A…	ENSG00000187955	1	HGNC:2191	199895.92	109461.68	13058.597	18014.148	1272.0059	2427.5425
NTGIICTIGPASR	1	Pat_131_5.45300.45300.2	ENSG00000067225|PKM, ENSG00000067225|-|chr15:g.72499530:CAAGG>C',, ENSG00000067225|-|chr15:g.72499530:CAAGG>C']	ENSG00000067225	1	HGNC:9021	48695.273	22907.867000000002	1179.0211	2186.524	0	501.71744
VSDFYDIEER	1	Pat_131_FT_A.46583.46583.2	ENSG00000065534|MYLK, ENSG00000065534|-|chr3:g.123428615:C>A',, ENSG00000065534|-|chr3:g.123452947:C>A',, ENSG00000065534|-|chr3:g.123441095:C>T',, ENSG00000065534|-|chr3:g.123333044:C>T',, ENSG00000065534|-|chr3:g.123457842:C>A',, ENSG00000065534|-|chr3:g.123345783:C>T',, ENSG00000065534|-|chr3:g.123427584:C>T',, ENSG00000065534|-|chr3:g.123457763:G>A',, ENSG00000065534|-|chr3:g.123383038:G>A',,…	ENSG00000065534	1	HGNC:7590	826993.9	469316.62	21706.357000000004	23546.25	1606.5426	5847.5635
YAVTTGDHGIIR	2	Pat_131_4.37014.37014.3	ENSG00000122218|COPA, ENSG00000122218|-|chr1:g.160263234:G>A',, ENSG00000122218|-|chr1:g.160268978:C>T',, ENSG00000122218|-|chr1:g.160264372:C>T',, ENSG00000122218|-|chr1:g.160267363:C>T',, ENSG00000122218|-|chr1:g.160264324:C>T',, ENSG00000122218|-|chr1:g.160264324:C>T']	ENSG00000122218	1	HGNC:2230	507201.88	170889.193	10725.133	9965.5227	4333.6123	5676.0802
DIASTPHELYR	8	Pat_131_3.36679.36679.2	ENSG00000142173|COL6A2, ENSG00000142173|+|chr21:g.47548832:T>G',, ENSG00000142173|+|chr21:g.47549181:C>A',, ENSG00000142173|+|chr21:g.47542031:G>A',, ENSG00000142173|+|chr21:g.47532345:G>A',, ENSG00000142173|+|chr21:g.47545417:G>A',, ENSG00000142173|+|chr21:g.47545417:G>A']	ENSG00000142173	1	HGNC:2212	959653.444	655847.87	36336.7949	42283.9196	4420.2168	20735.7802
AAEAEVELSAR	2	Pat_131_FT_A.36753.36753.2	ENSG00000161618|ALDH16A1, ENSG00000161618|+|chr19:g.49969533:C>T',, ENSG00000161618|+|chr19:g.49969533:C>T']	ENSG00000161618	1	HGNC:28114	2313503.8600000003	999563.53	58584.570999999996	68794.535	5099.5691	78583.014
EYIVGLSVETER	1	Pat_131_3.47275.47275.3	ENSG00000122218|COPA, ENSG00000122218|-|chr1:g.160263234:G>A',, ENSG00000122218|-|chr1:g.160268978:C>T',, ENSG00000122218|-|chr1:g.160264372:C>T',, ENSG00000122218|-|chr1:g.160267363:C>T',, ENSG00000122218|-|chr1:g.160264324:C>T',, ENSG00000122218|-|chr1:g.160264324:C>T']	ENSG00000122218	1	HGNC:2230	20773.678	15148.792	0	939.7217400000001	0	0
APQGCSGVDECAR	2	Pat_131_1.17353.17353.2	ENSG00000163346|PBXIP1, ENSG00000163346|-|chr1:g.154923960:T>C',, ENSG00000163346|-|chr1:g.154919041:C>T',, ENSG00000163346|-|chr1:g.154919041:C>T']	ENSG00000163346	1	HGNC:21199	94810.418	103693.723	3474.5906	5378.965099999999	0	2487.351
DGIYPAQLVNY	2	Pat_131_4.54763.54763.2	ENSG00000130787|HIP1R, ENSG00000130787|+|chr12:g.123340578:G>A',, ENSG00000130787|+|chr12:g.123338647:G>A',, ENSG00000130787|+|chr12:g.123339826:C>G',, ENSG00000130787|+|chr12:g.123341716:G>A']	ENSG00000130787	1	HGNC:18415	137277.128	54602.443999999996	1751.91195	4346.001	0	3183.9475
IFVGGLSPDTPEEK	7	Pat_131_5.56531.56531.2	ENSG00000138668|HNRNPD, ENSG00000138668|-|chr4:g.83280653:G>C',, ENSG00000138668|-|chr4:g.83277831:T>A',, ENSG00000138668|-|chr4:g.83277831:T>A']	ENSG00000138668	1	HGNC:5036	1610960.8739999998	618914.655	7491.43938	12831.076679999998	675.0652	10175.678240000001
SADFVVEAIGDDVGTLGFSVEGPSQAK	1	Pat_131_4.67718.67718.4	ENSG00000196924|FLNA, ENSG00000196924|-|chrX:g.153581155:C>T',, ENSG00000196924|-|chrX:g.153590917:G>C',, ENSG00000196924|-|chrX:g.153590917:G>C']	ENSG00000196924	1	HGNC:3754	36487.395	12759.444	877.4775400000001	1403.7363	0	0
FQPGETLTEILETPATSEQEAEHQR	3	Pat_131_2.64642.64642.4	ENSG00000140575|IQGAP1, ENSG00000140575|+|chr15:g.90986644:G>C',, ENSG00000140575|+|chr15:g.91030207:A>G',, ENSG00000140575|+|chr15:g.91035840:A>G',, ENSG00000140575|+|chr15:g.90934041:A>G',, ENSG00000140575|+|chr15:g.90934041:A>G']	ENSG00000140575	1	HGNC:6110	6601.7985	3062.3467	0	0	0	0
QLEAELGAER	1	Pat_131_FT_A.39207.39207.2	ENSG00000116096|SPR	ENSG00000116096	1	HGNC:11257	1000651.06	709186.3	8896.514000000001	14469.698999999999	0	16385.979
ASLEAAIADAEQR	10	Pat_131_FT_A.50650.50650.3	ENSG00000170421|KRT8, ENSG00000170421|-|chr12:g.53298602:C>T',, ENSG00000170421|-|chr12:g.53298602:C>T']	ENSG00000170421	1	HGNC:6446	588694.932	494343.4909999999	16999.0927	30556.2939	18682.0662	161245.6629
LSLQDAVSQGVIDQDMATR	1	Pat_131_4.54106.54106.3	ENSG00000096696|DSP, ENSG00000096696|+|chr6:g.7578715:C>T',, ENSG00000096696|+|chr6:g.7580958:A>G',, ENSG00000096696|+|chr6:g.7581636:G>A',, ENSG00000096696|+|chr6:g.7580990:G>A',, ENSG00000096696|+|chr6:g.7585977:G>A',, ENSG00000096696|+|chr6:g.7585981:C>T',, ENSG00000096696|+|chr6:g.7580078:A>G']	ENSG00000096696	1	HGNC:3052	50868.883	26444.83	2649.0007	3082.2861	0	761.1721
VDNALQSGNSQESVTEQDSK	10	Pat_131_5.39471.39471.3	ENSG00000211592|IGKC, ENSG00000211592|-|chr2:g.89157104:A>C']	ENSG00000211592	1	HGNC:5716	3337660.5603	1141129.572	113239.96280000001	141271.5902	188369.96079999997	258033.837
TFAEAQNVCSR	10	Pat_131_4.30355.30355.2	ENSG00000156575|PRG3	ENSG00000156575	1	HGNC:9363	810223.4079999999	437622.28	22525.403400000003	30968.431399999998	19954.36284	80077.63530000001
GNDISSGTVLSDYVGSGPPK	2	Pat_131_4.52421.52421.3	ENSG00000089220|PEBP1, ENSG00000089220|+|chr12:g.118577356:G>A',, ENSG00000089220|+|chr12:g.118582592:A>C']	ENSG00000089220	1	HGNC:8630	159529.24599999998	79950.391	2511.4972	2508.1411	494.65088	2172.2297
GADFLVTEVENGGSLGSK	27	Pat_131_4.59057.59057.4	ENSG00000067225|PKM, ENSG00000067225|-|chr15:g.72499530:CAAGG>C',, ENSG00000067225|-|chr15:g.72499530:CAAGG>C']	ENSG00000067225	1	HGNC:9021	4162292.2699999996	1748846.0299999998	24499.98989	46350.05881000001	0	23610.697400000005
GAGAGHPGAGGAQPPDSPAGVR	2	Pat_131_3.25244.25244.3	ENSG00000172164|SNTB1, ENSG00000172164|-|chr8:g.121824014:C>G',, ENSG00000172164|-|chr8:g.121561101:G>A',, ENSG00000172164|-|chr8:g.121561101:G>A']	ENSG00000172164	1	HGNC:11168	694588.74	292182.05	82136.883	95786.66399999999	0	7344.9466
TVEAEAAHGTVTR	6	Pat_131_FT_A.19419.19419.3	ENSG00000138413|IDH1	ENSG00000138413	1	HGNC:5382	3099457.8899999997	2085554.097	100110.08230000001	139051.21054	9640.8604	188399.19210000001
EAAVLLQAEDR	1	Pat_131_1.45876.45876.2	ENSG00000103150|MLYCD, ENSG00000103150|+|chr16:g.83948669:G>A']	ENSG00000103150	1	HGNC:7150	266400.44	166013.73	2791.0137	5401.253000000001	0	2941.085
LAIWDTAGQER	1	Pat_131_5.50488.50488.2	ENSG00000099246|RAB18, ENSG00000099246|+|chr10:g.27822736:C>T']	ENSG00000099246	1	HGNC:14244	111269.84	71113.82	6879.9146	6008.4883	0	798.96606
GQCDLELINVCNENSLFK	1	Pat_131_5.61489.61489.3	ENSG00000141367|CLTC, ENSG00000141367|+|chr17:g.57743965:T>C',, ENSG00000141367|+|chr17:g.57737921:C>T',, ENSG00000141367|+|chr17:g.57738925:A>T',, ENSG00000141367|+|chr17:g.57743578:A>T',, ENSG00000141367|+|chr17:g.57743578:A>T']	ENSG00000141367	1	HGNC:2092	37839.203	17687.117	0	0	0	0
CAPGYYGNPSQGQPCQR	2	Pat_131_4.26665.26665.3	ENSG00000142798|HSPG2, ENSG00000142798|-|chr1:g.22198768:C>T',, ENSG00000142798|-|chr1:g.22159871:A>G',, ENSG00000142798|-|chr1:g.22173967:G>A',, ENSG00000142798|-|chr1:g.22178616:A>G',, ENSG00000142798|-|chr1:g.22191402:G>C',, ENSG00000142798|-|chr1:g.22201203:G>C',, ENSG00000142798|-|chr1:g.22175254:G>C',, ENSG00000142798|-|chr1:g.22178110:C>T',, ENSG00000142798|-|chr1:g.22149941:G>C',, ENSG000…	ENSG00000142798	1	HGNC:5273	36419.517	18075.634	8689.228500000001	10489.0555	0	1968.21687
VFNETPINPR	2	Pat_131_5.45933.45933.2	ENSG00000181789|COPG1, ENSG00000181789|+|chr3:g.128987364:G>A']	ENSG00000181789	1	HGNC:2236	186234.05	79690.755	3407.6371	6666.692800000001	1241.396	4021.8013
VSLDVNHFAPDELTVK	8	Pat_131_5.59915.59915.3	ENSG00000106211|HSPB1	ENSG00000106211	1	HGNC:5246	1669950.4160000002	490179.822	5756.50163	16427.186139999998	0	2709.79586
ELAGHTGYLSCCR	6	Pat_131_4.31508.31508.3	ENSG00000078369|GNB1	ENSG00000078369	1	HGNC:4396	1371037.274	419477.382	12409.7047	23471.700100000002	628.0481	4479.5172999999995
GHAYSVTGAEEVESNGSLQK	2	Pat_131_3.40054.40054.3	ENSG00000162909|CAPN2, ENSG00000162909|+|chr1:g.223949898:G>A',, ENSG00000162909|+|chr1:g.223931867:G>A',, ENSG00000162909|+|chr1:g.223951909:C>T',, ENSG00000162909|+|chr1:g.223900424:C>G',, ENSG00000162909|+|chr1:g.223939763:G>A',, ENSG00000162909|+|chr1:g.223939763:G>A']	ENSG00000162909	1	HGNC:1479	232475.44199999998	100772.65299999999	4375.0596	8917.8715	0	2761.8051
LAQAEEQLEQETR	3	Pat_131_FT_A.48396.48396.3	ENSG00000105357|MYH14, ENSG00000105357|+|chr19:g.50713910:C>G',, ENSG00000105357|+|chr19:g.50789769:C>T',, ENSG00000105357|+|chr19:g.50753007:G>A',, ENSG00000105357|+|chr19:g.50771511:C>T',, ENSG00000105357|+|chr19:g.50784977:G>A',, ENSG00000105357|+|chr19:g.50781512:G>A',, ENSG00000105357|+|chr19:g.50781512:G>A']	ENSG00000105357	1	HGNC:23212	110940.402	72017.454	4647.8745	6518.4635	0	5625.1371
YYRPTEVDFLQGDCTK	2	Pat_131_4.49670.49670.3	ENSG00000112699|GMDS, ENSG00000112699|-|chr6:g.1961059:G>A',, ENSG00000112699|-|chr6:g.2245641:C>T']	ENSG00000112699	1	HGNC:4369	459502.23699999996	134744.041	2796.6785	2479.8472	0	1262.7637
VVNEECPTITR	1	Pat_131_2.36900.36900.2	ENSG00000106624|AEBP1, ENSG00000106624|+|chr7:g.44144455:C>T',, ENSG00000106624|+|chr7:g.44149710:G>A',, ENSG00000106624|+|chr7:g.44149939:G>A',, ENSG00000106624|+|chr7:g.44152941:G>A',, ENSG00000106624|+|chr7:g.44150548:C>A',, ENSG00000106624|+|chr7:g.44150548:C>A']	ENSG00000106624	1	HGNC:303	208346.39	144604.17	12583.018999999998	27726.85	790.5364400000001	9785.103000000001
ELTNQQEASVER	2	Pat_131_FT_A.23747.23747.2	ENSG00000204843|DCTN1, ENSG00000204843|-|chr2:g.74598279:C>A',, ENSG00000204843|-|chr2:g.74598690:C>A',, ENSG00000204843|-|chr2:g.74593929:G>A',, ENSG00000204843|-|chr2:g.74604790:T>C',, ENSG00000204843|-|chr2:g.74604790:T>C']	ENSG00000204843	1	HGNC:2711	238361.73	208094.59499999997	22332.106	43962.14	809.6532	15337.7612
AVVQVFEGTSGIDAK	7	Pat_131_5.57243.57243.3	ENSG00000147416|ATP6V1B2, ENSG00000147416|+|chr8:g.20069694:T>G',, ENSG00000147416|+|chr8:g.20068697:T>C',, ENSG00000147416|+|chr8:g.20068697:T>C']	ENSG00000147416	1	HGNC:854	640937.2	209760.886	10426.57337	16968.90033	3183.1421	7532.6751699999995
VTQVDGNSPVR	4	Pat_131_3.30210.30210.2	ENSG00000095139|ARCN1, ENSG00000095139|+|chr11:g.118468601:C>T',, ENSG00000095139|+|chr11:g.118468601:C>T']	ENSG00000095139	1	HGNC:649	796678.234	396961.376	15041.433699999998	19065.0295	4499.38777	17950.5449
AMTLQEAEAFVGAER	1	Pat_131_4.56965.56965.2	ENSG00000196576|PLXNB2, ENSG00000196576|-|chr22:g.50714162:C>G',, ENSG00000196576|-|chr22:g.50714162:C>G']	ENSG00000196576	1	HGNC:9104	35173.156	29576.66	683.9173599999999	794.5946700000001	0	959.19495
QSFTMVADTPENLR	5	Pat_131_4.47909.47909.3	ENSG00000002834|LASP1, ENSG00000002834|+|chr17:g.37053165:C>T']	ENSG00000002834	1	HGNC:6513	650157.6170000001	434360.42799999996	23697.946500000002	32450.7396	3020.4701	11839.4103
HLEINPDHSIIETLR	1	Pat_131_4.51214.51214.4	ENSG00000080824|HSP90AA1, ENSG00000080824|-|chr14:g.102552709:C>T',, ENSG00000080824|-|chr14:g.102551204:C>G',, ENSG00000080824|-|chr14:g.102552350:C>T',, ENSG00000080824|-|chr14:g.102552350:C>T']	ENSG00000080824	1	HGNC:5253	59139.785	32630.017999999996	854.9667400000001	2464.389	0	588.5286
QITEDTVEFGS	2	Pat_131_1.47311.47311.2	ENSG00000117528|ABCD3	ENSG00000117528	1	HGNC:67	132059.424	90609.85	26372.979	26130.389000000003	6569.8511	29996.761
AFVGFEYEDSR	1	Pat_131_4.46969.46969.2	ENSG00000167447|SMG8, ENSG00000167447|+|chr17:g.57287516:C>T',, ENSG00000167447|+|chr17:g.57290896:T>A',, ENSG00000167447|+|chr17:g.57290896:T>A']	ENSG00000167447	1	HGNC:25551	122811.945	63427.496	3880.1628	5693.5109999999995	637.76337	3029.255
GIHVEVPPAEAER	19	Pat_131_2.41986.41986.3	ENSG00000105379|ETFB, ENSG00000105379|-|chr19:g.51853613:C>A',, ENSG00000105379|-|chr19:g.51857738:G>A',, ENSG00000105379|-|chr19:g.51848615:G>C',, ENSG00000105379|-|chr19:g.51848615:G>C']	ENSG00000105379	1	HGNC:3482	2085858.091	1337558.3420000002	208280.3051	310912.8975	34362.6909	133380.0816
GLVDGGEAVEAR	1	Pat_131_FT_A.35738.35738.2	ENSG00000143375|CGN, ENSG00000143375|+|chr1:g.151493145:G>A',, ENSG00000143375|+|chr1:g.151505012:G>C']	ENSG00000143375	1	HGNC:17429	118298.97	102491.37	21790.09	21992.924	0	7366.859
ANPDLPILIR	1	Pat_131_5.56846.56846.2	ENSG00000131495|NDUFA2	ENSG00000131495	1	HGNC:7685	93527.74	51112.625	3255.815	2914.7034	822.0309	1128.9817
QDVYGPQPQVR	2	Pat_131_2.30183.30183.2	ENSG00000198561|CTNND1, ENSG00000198561|+|chr11:g.57569385:G>C',, ENSG00000198561|+|chr11:g.57569621:G>C',, ENSG00000198561|+|chr11:g.57574407:C>G',, ENSG00000198561|+|chr11:g.57573382:G>T',, ENSG00000198561|+|chr11:g.57573382:G>T']	ENSG00000198561	1	HGNC:2515	172033.99	117406.841	18954.975899999998	19784.248799999998	736.1260000000001	5078.049
YQEAAPNVANNTGPHAASCFGAK	2	Pat_131_5.44303.44303.3	ENSG00000198561|CTNND1, ENSG00000198561|+|chr11:g.57569385:G>C',, ENSG00000198561|+|chr11:g.57569621:G>C',, ENSG00000198561|+|chr11:g.57574407:C>G',, ENSG00000198561|+|chr11:g.57573382:G>T',, ENSG00000198561|+|chr11:g.57573382:G>T']	ENSG00000198561	1	HGNC:2515	123692.687	49777.114	846.1484	1564.9247500000001	0	988.1106599999999
ADFFEDENGQR	1	Pat_131_1.42456.42456.2	ENSG00000123983|ACSL3, ENSG00000123983|+|chr2:g.223781122:G>A',, ENSG00000123983|+|chr2:g.223783810:G>A',, ENSG00000123983|+|chr2:g.223783810:G>A']	ENSG00000123983	1	HGNC:3570	244601.7	147502	18949.38	24372.17	3580.8320000000003	25734.965
GEAGAAGPAGPAGPR	4	Pat_131_2.19727.19727.2	ENSG00000164692|COL1A2, ENSG00000164692|+|chr7:g.94057073:A>C',, ENSG00000164692|+|chr7:g.94054492:G>A',, ENSG00000164692|+|chr7:g.94058607:G>C',, ENSG00000164692|+|chr7:g.94039814:G>T',, ENSG00000164692|+|chr7:g.94039047:G>A',, ENSG00000164692|+|chr7:g.94030880:A>C',, ENSG00000164692|+|chr7:g.94049709:C>T',, ENSG00000164692|+|chr7:g.94035569:A>C']	ENSG00000164692	1	HGNC:2198	863020.626	503589.809	110138.073	123126.05500000001	11544.976599999998	35467.8683
VAAPDVVVPTLDTVR	1	Pat_131_4.57689.57689.3	ENSG00000197102|DYNC1H1, ENSG00000197102|+|chr14:g.102452591:G>A',, ENSG00000197102|+|chr14:g.102446806:A>T',, ENSG00000197102|+|chr14:g.102467294:C>T',, ENSG00000197102|+|chr14:g.102455061:C>T',, ENSG00000197102|+|chr14:g.102502906:C>T',, ENSG00000197102|+|chr14:g.102510245:C>G',, ENSG00000197102|+|chr14:g.102446221:A>C',, ENSG00000197102|+|chr14:g.102446147:G>A',, ENSG00000197102|+|chr14:g.1024…	ENSG00000197102	1	HGNC:2961	24596.889	13477.014	512.0332	670.7981599999999	0	752.6522
QYAGYDYSQQGR	1	Pat_131_2.22069.22069.2	ENSG00000145817|YIPF5, ENSG00000145817|-|chr5:g.143539969:C>T',, ENSG00000145817|-|chr5:g.143539969:C>T']	ENSG00000145817	1	HGNC:24877	58253.15	37516.598	4359.4297	5020.4585	0	10229.349
GGPEETITQQGR	6	Pat_131_1.25231.25231.2	ENSG00000182795|C1orf116, ENSG00000182795|-|chr1:g.207196462:C>CT',, ENSG00000182795|-|chr1:g.207195691:C>A']	ENSG00000182795	1	HGNC:28667	442521.74199999997	388612.43999999994	103565.076	132603.392	7173.5896	88436.6786
QVEPLDPPAGSAPGEHVFVK	1	Pat_131_4.52163.52163.3	ENSG00000134684|YARS, ENSG00000134684|-|chr1:g.33282833:G>A']	ENSG00000134684	1	HGNC:12840	139634	56791.41	738.9110000000001	1370.121	0	651.714
AYYENSPQQVFSTEFEVK	1	Pat_131_4.57100.57100.3	ENSG00000125730|C3, ENSG00000125730|-|chr19:g.6697558:C>A',, ENSG00000125730|-|chr19:g.6707931:C>T',, ENSG00000125730|-|chr19:g.6697682:C>T']	ENSG00000125730	1	HGNC:1318	59758.76	22779.955	0	756.4819	0	0
AEAAASALADADADLEER	2	Pat_131_FT_A.51629.51629.3	ENSG00000130724|CHMP2A	ENSG00000130724	1	HGNC:30216	31081.906000000003	15292.2202	2047.8937	4453.71	960.5479	1982.456
LTIDEAPQER	2	Pat_131_1.40668.40668.2	ENSG00000142765|SYTL1, ENSG00000142765|+|chr1:g.27675970:C>G',, ENSG00000142765|+|chr1:g.27674361:C>T',, ENSG00000142765|+|chr1:g.27674361:C>T']	ENSG00000142765	1	HGNC:15584	986844.7	559851.03	245883.71000000002	341830.00399999996	12939.217	164048.546
TQADLDSLVR	10	Pat_131_3.44031.44031.2	ENSG00000169738|DCXR	ENSG00000169738	1	HGNC:18985	4152400.792	2048200.9930000002	70718.99369999999	66263.35126	13125.949199999997	57974.09304
IDQLEGDHQLIQEALIFDNK	1	Pat_131_4.66167.66167.4	ENSG00000072110|ACTN1, ENSG00000072110|-|chr14:g.69387818:C>T',, ENSG00000072110|-|chr14:g.69387818:C>T']	ENSG00000072110	1	HGNC:163	28257.25	9435.953000000001	0	711.0092	0	730.0616
ALDGAFTEENR	3	Pat_131_FT_A.39909.39909.2	ENSG00000137076|TLN1, ENSG00000137076|-|chr9:g.35711320:CAGA>C',, ENSG00000137076|-|chr9:g.35722121:C>G',, ENSG00000137076|-|chr9:g.35724314:C>T',, ENSG00000137076|-|chr9:g.35717768:G>C',, ENSG00000137076|-|chr9:g.35718843:T>C',, ENSG00000137076|-|chr9:g.35719602:T>C',, ENSG00000137076|-|chr9:g.35719602:T>C']	ENSG00000137076	1	HGNC:11845	1358268.054	1194285.518	21250.714200000002	28472.538	0	7531.0524000000005
IVEAGCVCNDAVIR	1	Pat_131_3.45313.45313.3	ENSG00000017260|ATP2C1	ENSG00000017260	1	HGNC:13211	36669.94	19100.346	2280.6848	2333.1382	558.1645	2266.3848
EAGAGGLAIAVEGPSK	6	Pat_131_4.50378.50378.2	ENSG00000196924|FLNA, ENSG00000196924|-|chrX:g.153581155:C>T',, ENSG00000196924|-|chrX:g.153590917:G>C',, ENSG00000196924|-|chrX:g.153590917:G>C']	ENSG00000196924	1	HGNC:3754	3332144.7199999997	1110517.1749999998	29943.46785	33311.0263	3028.4678	8829.472600000001
SQASADEYSYVA	1	Pat_131_FT_A.34019.34019.2	ENSG00000108094|CUL2, ENSG00000108094|-|chr10:g.35300799:G>A',, ENSG00000108094|-|chr10:g.35320435:T>C',, ENSG00000108094|-|chr10:g.35320435:T>C']	ENSG00000108094	1	HGNC:2552	104711.29	33809.684	7668.8066	11438.952	0	5175.5747
GPSCQDCDTGYTR	9	Pat_131_1.14517.14517.2	ENSG00000142798|HSPG2, ENSG00000142798|-|chr1:g.22198768:C>T',, ENSG00000142798|-|chr1:g.22159871:A>G',, ENSG00000142798|-|chr1:g.22173967:G>A',, ENSG00000142798|-|chr1:g.22178616:A>G',, ENSG00000142798|-|chr1:g.22191402:G>C',, ENSG00000142798|-|chr1:g.22175254:G>C',, ENSG00000142798|-|chr1:g.22178110:C>T',, ENSG00000142798|-|chr1:g.22149941:G>C',, ENSG00000142798|-|chr1:g.22186100:A>C']	ENSG00000142798	1	HGNC:5273	901711.7379999999	915533.2649999999	45459.39317	46844.60145	778.0885599999999	32989.60196
SSQSSSQQFSGIGR	2	Pat_131_4.25207.25207.2	ENSG00000100201|DDX17	ENSG00000100201	1	HGNC:2740	20329.72	15682.891000000001	1988.5494	1133.816	504.38662999999997	3933.175
LVSQDNFGFDLPAVEAATK	4	Pat_131_5.65841.65841.3	ENSG00000115306|SPTBN1, ENSG00000115306|+|chr2:g.54873104:G>A',, ENSG00000115306|+|chr2:g.54858311:G>A',, ENSG00000115306|+|chr2:g.54880747:T>C',, ENSG00000115306|+|chr2:g.54826301:G>A',, ENSG00000115306|+|chr2:g.54895588:C>T',, ENSG00000115306|+|chr2:g.54876782:C>T',, ENSG00000115306|+|chr2:g.54853150:G>A',, ENSG00000115306|+|chr2:g.54853150:G>A']	ENSG00000115306	1	HGNC:11275	162105.95799999998	52019.284	1611.8156999999999	2047.0231	2647.51307	2960.97577
DAQDVQASQAEADQQQTR	8	Pat_131_5.18927.18927.3	ENSG00000125844|RRBP1, ENSG00000125844|-|chr20:g.17639529:C>T',, ENSG00000125844|-|chr20:g.17640795:G>A',, ENSG00000125844|-|chr20:g.17640795:G>A']	ENSG00000125844	1	HGNC:10448	39687.711599999995	22734.30827	2428.8357	4282.639160000001	531.0747700000001	2734.4798
CPIGYSGLSCESCDAHFTR	1	Pat_131_4.42673.42673.3	ENSG00000142798|HSPG2, ENSG00000142798|-|chr1:g.22198768:C>T',, ENSG00000142798|-|chr1:g.22159871:A>G',, ENSG00000142798|-|chr1:g.22173967:G>A',, ENSG00000142798|-|chr1:g.22178616:A>G',, ENSG00000142798|-|chr1:g.22191402:G>C',, ENSG00000142798|-|chr1:g.22201203:G>C',, ENSG00000142798|-|chr1:g.22175254:G>C',, ENSG00000142798|-|chr1:g.22178110:C>T',, ENSG00000142798|-|chr1:g.22149941:G>C',, ENSG000…	ENSG00000142798	1	HGNC:5273	99535.82	63722.13	3124.9502	5391.23	1099.5867	0
QAWFIENEEQEYVQTVK	1	Pat_131_4.56870.56870.3	ENSG00000135046|ANXA1	ENSG00000135046	1	HGNC:533	68945.555	24542.674	12714.653	3434.7090000000003	0	0
IEENILSSELLR	1	Pat_131_4.59054.59054.3	ENSG00000134757|DSG3, ENSG00000134757|+|chr18:g.29049247:C>T',, ENSG00000134757|+|chr18:g.29046499:C>T',, ENSG00000134757|+|chr18:g.29055831:G>C',, ENSG00000134757|+|chr18:g.29056170:C>T',, ENSG00000134757|+|chr18:g.29052728:G>T']	ENSG00000134757	1	HGNC:3050	13466.191	8207.6	2983.0981	3324.263	0	0
RPCFSALEVDETYVPK	4	Pat_131_5.54638.54638.3	ENSG00000163631|ALB, ENSG00000163631|+|chr4:g.74281976:G>A',, ENSG00000163631|+|chr4:g.74276060:C>T',, ENSG00000163631|+|chr4:g.74276060:C>T']	ENSG00000163631	1	HGNC:399	176560.435	82323.342	2772.25	1360.3508	663.70245	795.3362
QFVTATDVVR	2	Pat_131_5.43676.43676.2	ENSG00000136167|LCP1, ENSG00000136167|-|chr13:g.46708291:T>C',, ENSG00000136167|-|chr13:g.46725149:C>A',, ENSG00000136167|-|chr13:g.46725111:G>T',, ENSG00000136167|-|chr13:g.46721186:A>G',, ENSG00000136167|-|chr13:g.46701815:C>A',, ENSG00000136167|-|chr13:g.46725160:A>T',, ENSG00000136167|-|chr13:g.46725160:A>T']	ENSG00000136167	1	HGNC:6528	1113946.59	784699.7	27534.6574	46861.826	15017.1597	34634.556
FFDHSGTLVMDAYEPEISR	2	Pat_131_4.56310.56310.3	ENSG00000118363|SPCS2, ENSG00000118363|+|chr11:g.74680618:T>C',, ENSG00000118363|+|chr11:g.74680618:T>C']	ENSG00000118363	1	HGNC:28962	111060.35699999999	60522.568	0	2892.7822	0	570.7093
VLSIGDGIAR	9	Pat_131_5.50619.50619.2	ENSG00000152234|ATP5F1A	ENSG00000152234	1	HGNC:823	5398930.026	2314945.409	43087.955	58356.85599999999	20385.3339	49379.572400000005
MIGFPSSAGSVSPR	13	Pat_131_2.49904.49904.2	ENSG00000171401|KRT13, ENSG00000171401|-|chr17:g.39659673:G>A',, ENSG00000171401|-|chr17:g.39657533:C>T']	ENSG00000171401	1	HGNC:6415	594664.5543000001	248633.119	274860.1597	296154.9445	8388.599	23056.284889999995
EFNAETFTFHADICTLSEK	3	Pat_131_4.59607.59607.3	ENSG00000163631|ALB, ENSG00000163631|+|chr4:g.74281976:G>A',, ENSG00000163631|+|chr4:g.74276060:C>T',, ENSG00000163631|+|chr4:g.74276060:C>T']	ENSG00000163631	1	HGNC:399	172480.675	72466.382	0	776.0621	0	0
GGECASPLPGLR	1	Pat_131_4.42473.42473.2	ENSG00000090006|LTBP4, ENSG00000090006|+|chr19:g.41119033:G>A',, ENSG00000090006|+|chr19:g.41128482:C>T',, ENSG00000090006|+|chr19:g.41125309:T>C',, ENSG00000090006|+|chr19:g.41133661:T>G',, ENSG00000090006|+|chr19:g.41125371:C>T',, ENSG00000090006|+|chr19:g.41135394:G>A',, ENSG00000090006|+|chr19:g.41135394:G>A']	ENSG00000090006	1	HGNC:6717	210448.8	134321.2	5777.6255	9149.814	0	3399.4106
IANPVEGSSGR	6	Pat_131_4.31507.31507.2	ENSG00000169564|PCBP1, ENSG00000169564|+|chr2:g.70315852:A>C',, ENSG00000169564|+|chr2:g.70315157:C>G']	ENSG00000169564	1	HGNC:8647	1640701.9300000002	946856.5239999999	35775.523	31876.592999999997	10570.258999999998	38652.1446
SPSLGSDLTFATR	1	Pat_131_5.49488.49488.3	ENSG00000168807|SNTB2	ENSG00000168807	1	HGNC:11169	59267.613	24114.382999999998	930.0379	2546.869	0	1067.5461
AGQLSQGAAEEDHGCR	1	Pat_131_1.18397.18397.3	ENSG00000011028|MRC2, ENSG00000011028|+|chr17:g.60741917:G>A',, ENSG00000011028|+|chr17:g.60749389:A>G',, ENSG00000011028|+|chr17:g.60742280:G>A',, ENSG00000011028|+|chr17:g.60757579:C>T',, ENSG00000011028|+|chr17:g.60744825:G>A',, ENSG00000011028|+|chr17:g.60757633:G>A']	ENSG00000011028	1	HGNC:16875	31601.574	20594.143	4107.807	5784.5396	567.49493	2982.5290000000005
GGVDTAAAPAGGAPPAHAPGPGR	2	Pat_131_3.34293.34293.3	ENSG00000196976|LAGE3	ENSG00000196976	1	HGNC:26058	321304.66000000003	112082.051	10715.616399999999	9210.7251	0	2183.1209
EYNALVAQGVR	1	Pat_131_4.40697.40697.2	ENSG00000087884|AAMDC, ENSG00000087884|+|chr11:g.77566442:T>G',, ENSG00000087884|+|chr11:g.77583266:G>A',, ENSG00000087884|+|chr11:g.77553550:C>A',, ENSG00000087884|+|chr11:g.77553550:C>A']	ENSG00000087884	1	HGNC:30205	196359.62	108595.22	7002.3535	10622.173	595.3116	1003.3918
AQALDRDGNLVEDFVFDAGVGDIGNR	2	Pat_131_3.62561.62561.4	ENSG00000087299|L2HGDH, ENSG00000087299|-|chr14:g.50750649:T>G',, ENSG00000087299|-|chr14:g.50750649:T>G']	ENSG00000087299	1	HGNC:20499	30298.18	20502.3708	0	0	0	0
GVVEYEAQCSR	1	Pat_131_2.26618.26618.2	ENSG00000186141|POLR3C, ENSG00000186141|-|chr1:g.145609305:AAAG>A',, ENSG00000186141|-|chr1:g.145601603:C>T',, ENSG00000186141|-|chr1:g.145598567:T>A',, ENSG00000186141|-|chr1:g.145606317:C>A',, ENSG00000186141|-|chr1:g.145606317:C>A']	ENSG00000186141	1	HGNC:30076	76337.336	53080.258	14103.806999999999	13437.878	593.66565	16043.826000000001
ASHPEDPASVVEAR	4	Pat_131_1.33377.33377.3	ENSG00000176978|DPP7, ENSG00000176978|-|chr9:g.140007699:C>T']	ENSG00000176978	1	HGNC:14892	503630.56	475772.51	15435.914	29090.086	0	9528.9219
QDPGTELLHCENEDLICFK	1	Pat_131_3.54599.54599.3	ENSG00000111911|HINT3, ENSG00000111911|+|chr6:g.126298799:T>G']	ENSG00000111911	1	HGNC:18468	29758.093999999997	15053.048999999999	544.0024	581.3256	0	579.188
VGAEDADGIDMAYR	2	Pat_131_FT_A.42836.42836.2	ENSG00000090861|AARS, ENSG00000090861|-|chr16:g.70292927:T>C',, ENSG00000090861|-|chr16:g.70287193:G>A']	ENSG00000090861	1	HGNC:20	200885.19	166084.742	13507.9008	17831.426	984.1160000000001	10758.25
EIDGGLETLR	2	Pat_131_FT_A.44381.44381.2	ENSG00000105379|ETFB, ENSG00000105379|-|chr19:g.51853613:C>A',, ENSG00000105379|-|chr19:g.51857738:G>A',, ENSG00000105379|-|chr19:g.51848615:G>C',, ENSG00000105379|-|chr19:g.51848615:G>C']	ENSG00000105379	1	HGNC:3482	696750.68	630654.6299999999	11738.274300000001	16342.375	2428.422	11051.682
SYSSGGEDGYVR	3	Pat_131_2.19057.19057.2	ENSG00000084623|EIF3I	ENSG00000084623	1	HGNC:3272	555255.65	371856.29	63683.903000000006	37872.892	2789.0096000000003	60290.898
ELIEAQELAR	3	Pat_131_FT_A.46327.46327.2	ENSG00000163681|SLMAP, ENSG00000163681|+|chr3:g.57875790:T>G',, ENSG00000163681|+|chr3:g.57898311:C>T',, ENSG00000163681|+|chr3:g.57898311:C>T']	ENSG00000163681	1	HGNC:16643	753545.13	473729.5	49688.68	53181.038	1041.2223	11151.7855
LVGQGASAVLLDLPNSGGEAQAK	4	Pat_131_5.63327.63327.3	ENSG00000072506|HSD17B10, ENSG00000072506|-|chrX:g.53458992:C>T',, ENSG00000072506|-|chrX:g.53458992:C>T']	ENSG00000072506	1	HGNC:4800	133666.693	67734.208	585.25494	0	0	0
IANPVEGSTDR	3	Pat_131_2.34196.34196.2	ENSG00000197111|PCBP2, ENSG00000197111|+|chr12:g.53861017:C>T',, ENSG00000197111|+|chr12:g.53862593:C>T',, ENSG00000197111|+|chr12:g.53849685:A>G',, ENSG00000197111|+|chr12:g.53849685:A>G']	ENSG00000197111	1	HGNC:8648	587071.49	352223.28599999996	23704.588	27054.627099999998	3909.5190000000002	17155.018
VAVNDAHLLQYNHR	2	Pat_131_5.40930.40930.4	ENSG00000131981|LGALS3	ENSG00000131981	1	HGNC:6563	161404.337	73493.907	4567.3646499999995	5640.9518	0	3725.3648
DLAVPAALTPR	1	Pat_131_5.52767.52767.2	ENSG00000132182|NUP210, ENSG00000132182|-|chr3:g.13415283:C>T',, ENSG00000132182|-|chr3:g.13395475:G>C',, ENSG00000132182|-|chr3:g.13363837:C>T',, ENSG00000132182|-|chr3:g.13399811:C>A',, ENSG00000132182|-|chr3:g.13372127:C>T',, ENSG00000132182|-|chr3:g.13438929:C>T',, ENSG00000132182|-|chr3:g.13427829:C>T']	ENSG00000132182	1	HGNC:30052	100192.05	43252.25	2307.811	3591.2922	619.76105	2817.533
GAGTGGLGLAIEGPSEAK	3	Pat_131_4.51670.51670.3	ENSG00000128591|FLNC, ENSG00000128591|+|chr7:g.128487762:C>T',, ENSG00000128591|+|chr7:g.128483582:T>C',, ENSG00000128591|+|chr7:g.128494159:C>T',, ENSG00000128591|+|chr7:g.128485123:G>A',, ENSG00000128591|+|chr7:g.128480715:G>A',, ENSG00000128591|+|chr7:g.128486412:G>A',, ENSG00000128591|+|chr7:g.128496611:G>A',, ENSG00000128591|+|chr7:g.128488745:G>A',, ENSG00000128591|+|chr7:g.128493010:C>T',,…	ENSG00000128591	1	HGNC:3756	226183.62999999998	100469.145	11324.3953	26147.047	991.6755400000001	5140.23697
VDCDQHSDIAQR	5	Pat_131_FT_A.16336.16336.2	ENSG00000023318|ERP44, ENSG00000023318|-|chr9:g.102784481:C>G']	ENSG00000023318	1	HGNC:18311	1307292.19	778177.0040000001	51185.72370000001	63056.977	11547.3696	98895.20199999999
LLAVAATAPPDAPNREEVFDER	2	Pat_131_4.54711.54711.3	ENSG00000035403|VCL, ENSG00000035403|+|chr10:g.75855443:G>A',, ENSG00000035403|+|chr10:g.75871719:C>T',, ENSG00000035403|+|chr10:g.75867021:G>A',, ENSG00000035403|+|chr10:g.75867021:G>A']	ENSG00000035403	1	HGNC:12665	190116.874	113034.46	1557.0118	3793.9495	0	806.28894
AAAGDLGGDHLAFSCDVAK	2	Pat_131_4.48806.48806.3	ENSG00000145439|CBR4	ENSG00000145439	1	HGNC:25891	465303.94999999995	150026.865	7807.7121	9589.7035	729.69836	7112.661700000001
AASGFNAMEDAQTLR	9	Pat_131_4.45129.45129.3	ENSG00000196975|ANXA4, ENSG00000196975|+|chr2:g.70031677:A>G',, ENSG00000196975|+|chr2:g.70033584:C>T',, ENSG00000196975|+|chr2:g.70046423:A>T',, ENSG00000196975|+|chr2:g.70046423:A>T']	ENSG00000196975	1	HGNC:542	999573.389	626450.771	84303.887	156715.12046	5788.7137999999995	30468.676799999997
TTIGVEFSTR	1	Pat_131_5.43288.43288.2	ENSG00000132698|RAB25, ENSG00000132698|+|chr1:g.156035771:G>A',, ENSG00000132698|+|chr1:g.156031231:A>G']	ENSG00000132698	1	HGNC:18238	177401.42	95123.14	4302.191	4374.0044	1145.5273	2697.94
RPEEVCGPTQFR	3	Pat_131_4.31070.31070.3	ENSG00000142798|HSPG2, ENSG00000142798|-|chr1:g.22198768:C>T',, ENSG00000142798|-|chr1:g.22159871:A>G',, ENSG00000142798|-|chr1:g.22173967:G>A',, ENSG00000142798|-|chr1:g.22178616:A>G',, ENSG00000142798|-|chr1:g.22191402:G>C',, ENSG00000142798|-|chr1:g.22201203:G>C',, ENSG00000142798|-|chr1:g.22175254:G>C',, ENSG00000142798|-|chr1:g.22178110:C>T',, ENSG00000142798|-|chr1:g.22149941:G>C',, ENSG000…	ENSG00000142798	1	HGNC:5273	593587.335	336543.437	25702.626299999996	21500.199	6848.229799999999	23038.3351
EWIECAHGIGYTR	1	Pat_131_4.43547.43547.3	ENSG00000168653|NDUFS5	ENSG00000168653	1	HGNC:7712	169150.52	75573.28	4866.3276	13512.528	1166.4337	2529.2876
QGGGGGGGSVPGIER	3	Pat_131_2.24734.24734.2	ENSG00000099783|HNRNPM, ENSG00000099783|+|chr19:g.8531182:C>T',, ENSG00000099783|+|chr19:g.8531182:C>T']	ENSG00000099783	1	HGNC:5046	289583.13	164656.227	24031.803	32351.297	3389.87164	29163.185299999997
YIGEVGDIVVGR	1	Pat_131_4.53054.53054.2	ENSG00000130713|EXOSC2	ENSG00000130713	1	HGNC:17097	97046.91	47325.195	2417.4497	3271.6013	530.1990000000001	2331.235
DYDSTCVFCR	2	Pat_131_3.37571.37571.2	ENSG00000111911|HINT3, ENSG00000111911|+|chr6:g.126298799:T>G']	ENSG00000111911	1	HGNC:18468	444455.34	244869	10514.0107	15002.4157	2117.403	12827.3234
VHVGDEDFVHLR	2	Pat_131_3.43897.43897.4	ENSG00000160213|CSTB	ENSG00000160213	1	HGNC:2482	20024.4	15964.146700000001	2281.9937	1278.93188	0	1181.7708
YLGQDYEQLR	2	Pat_131_3.40680.40680.2	ENSG00000014216|CAPN1, ENSG00000014216|+|chr11:g.64955504:A>C',, ENSG00000014216|+|chr11:g.64955504:A>C']	ENSG00000014216	1	HGNC:1476	410319.43000000005	294243.53	14385.982199999999	20106.9514	1971.38267	11978.4717
GCPPDDIENPR	5	Pat_131_FT_A.27056.27056.2	ENSG00000150093|ITGB1, ENSG00000150093|-|chr10:g.33199288:C>T',, ENSG00000150093|-|chr10:g.33195447:G>T']	ENSG00000150093	1	HGNC:6153	847531.834	719521.427	34242.4698	43944.4922	3705.6704	29965.814199999997
AGGPATPLSPTR	2	Pat_131_5.34252.34252.2	ENSG00000176619|LMNB2	ENSG00000176619	1	HGNC:6638	104012.813	55654.818999999996	518.48193	521.2878400000001	579.5023	1210.07981
QLYETTDTTTR	1	Pat_131_2.25106.25106.2	ENSG00000130227|XPO7, ENSG00000130227|+|chr8:g.21848376:C>T',, ENSG00000130227|+|chr8:g.21824503:G>A',, ENSG00000130227|+|chr8:g.21824503:G>A']	ENSG00000130227	1	HGNC:14108	117102.26	84082.97	6155.825	4159.5864	861.7821	3405.2095
CPPGYIGLSCQDCAPGYTR	1	Pat_131_4.45261.45261.3	ENSG00000142798|HSPG2, ENSG00000142798|-|chr1:g.22198768:C>T',, ENSG00000142798|-|chr1:g.22159871:A>G',, ENSG00000142798|-|chr1:g.22173967:G>A',, ENSG00000142798|-|chr1:g.22178616:A>G',, ENSG00000142798|-|chr1:g.22191402:G>C',, ENSG00000142798|-|chr1:g.22201203:G>C',, ENSG00000142798|-|chr1:g.22175254:G>C',, ENSG00000142798|-|chr1:g.22178110:C>T',, ENSG00000142798|-|chr1:g.22149941:G>C',, ENSG000…	ENSG00000142798	1	HGNC:5273	200558.02	76676.2	6632.0513	13442.958	0	4606.0195
GVFPENFTER	1	Pat_131_4.47014.47014.2	ENSG00000136717|BIN1, ENSG00000136717|-|chr2:g.127818196:G>A',, ENSG00000136717|-|chr2:g.127818196:G>A']	ENSG00000136717	1	HGNC:1052	386913.56	257118.66	7525.7686	13642.826000000001	0	6634.9927
EVYQQQQYGSGGR	1	Pat_131_2.18573.18573.2	ENSG00000197451|HNRNPAB	ENSG00000197451	1	HGNC:5034	29002.838	21917.83	0	821.90137	0	558.0707
GFEATLVQEAPIPAEPGALQER	1	Pat_131_3.56346.56346.3	ENSG00000167880|EVPL, ENSG00000167880|-|chr17:g.74006272:C>A',, ENSG00000167880|-|chr17:g.74015086:C>T',, ENSG00000167880|-|chr17:g.74011575:G>C',, ENSG00000167880|-|chr17:g.74011633:G>A',, ENSG00000167880|-|chr17:g.74011633:G>A']	ENSG00000167880	1	HGNC:3503	12660.185	5222.925	0	1097.7555	0	474.11535999999995
VAVTEGCQPSR	4	Pat_131_3.23635.23635.2	ENSG00000136068|FLNB, ENSG00000136068|+|chr3:g.58138487:GT>G',, ENSG00000136068|+|chr3:g.58134543:G>A',, ENSG00000136068|+|chr3:g.58062899:C>G',, ENSG00000136068|+|chr3:g.58121746:A>G',, ENSG00000136068|+|chr3:g.58089697:G>T',, ENSG00000136068|+|chr3:g.58095423:G>T',, ENSG00000136068|+|chr3:g.58095424:A>T',, ENSG00000136068|+|chr3:g.58127630:G>T',, ENSG00000136068|+|chr3:g.58128446:A>G',, ENSG000…	ENSG00000136068	1	HGNC:3755	261487.56200000003	165137.785	9378.84984	10743.102	0	6447.25236
GGYIGSTYFER	1	Pat_131_4.42028.42028.2	ENSG00000130725|UBE2M, ENSG00000130725|-|chr19:g.59067735:T>G']	ENSG00000130725	1	HGNC:12491	207847.66	120834.13	4769.916	7191.7153	707.87103	4350.646
EISYENTQISR	1	Pat_131_2.35000.35000.2	ENSG00000136731|UGGT1, ENSG00000136731|+|chr2:g.128880792:T>G',, ENSG00000136731|+|chr2:g.128931418:G>A',, ENSG00000136731|+|chr2:g.128917262:G>T',, ENSG00000136731|+|chr2:g.128936060:G>T',, ENSG00000136731|+|chr2:g.128934434:G>A',, ENSG00000136731|+|chr2:g.128934434:G>A']	ENSG00000136731	1	HGNC:15663	128886.805	111134.555	6002.1269999999995	6973.714	921.6517	4073.5938
NGPALQEAYVR	1	Pat_131_3.37167.37167.2	ENSG00000136279|DBNL, ENSG00000136279|+|chr7:g.44096482:G>C',, ENSG00000136279|+|chr7:g.44096482:G>C']	ENSG00000136279	1	HGNC:2696	91965.36	50989.633	3486.2698	3946.2344	0	2274.9297
[truncated: 8,571 more rows]
