# Supplementary material for: Multi-Omic Analysis of Esophageal Adenocarcinoma Uncovers Candidate Therapeutic Targets and Cancer-Selective Posttranscriptional Regulation
Source: Mol Cell Proteomics. 2024 Apr 9;23(6):100764. doi: 10.1016/j.mcpro.2024.100764 (PMC11245951; doi:10.1016/j.mcpro.2024.100764)
Supplement: Supplemental Data 7 [file mmc16.csv]

AC	ID	Sequence	Sequence + PTMs	Position (relative to mature protein)	Proteotypic	z-score	126	127	128	129	130	131	ENSG
A0AVT1	UBA6_HUMAN	K|TVFFESLER|Q	[TMTsixplex_Nterm]TVFFESLER	296-304	FALSE	6.121	69603.62166	75282.96217	72314.57492	71304.16769	64694.68512	54853.56205	ENSG00000033178
A0AVT1	UBA6_HUMAN	K|FWQTYSSAEEVLQK|I	[TMTsixplex_Nterm]FWQTYSSAEEVLQK[TMTsixplex_K]	659-672	FALSE	7.205	336145.6551	368747.6318	359217.968	349798.456	354890.9376	307350.9947	ENSG00000033178
A0AVT1	UBA6_HUMAN	K|SFPAAIEHTIQWAR|D	[TMTsixplex_Nterm]SFPAAIEHTIQWAR	629-642	FALSE	7.475	18751.28572	22331.29822	21677.52082	20739.59751	19771.57134	17232.38186	ENSG00000033178
A0AVT1	UBA6_HUMAN	R|KPNVGCQQDSEELLK|L	[TMTsixplex_Nterm]K[TMTsixplex_K]PNVGC[Cys_CAM]QQDSEELLK[TMTsixplex_K]	342-356	FALSE	7.298	180144.81	184970.5379	207185.1286	210499.125	175169.8694	160074.3522	ENSG00000033178
A0AVT1	UBA6_HUMAN	K|EIFISNITQANPGIVTCLENHPHK|L	[TMTsixplex_Nterm]EIFISNITQANPGIVTC[Cys_CAM]LENHPHK[TMTsixplex_K]	215-238	FALSE	6.286	78916.38531	90952.17149	78696.80848	79390.64294	80590.93654	76289.4183	ENSG00000033178
A1L0T0	ILVBL_HUMAN	R|GALQAVDQLSLFRPLCK|F	[TMTsixplex_Nterm]GALQAVDQLSLFRPLC[Cys_CAM]K[TMTsixplex_K]	158-174	FALSE	8.29	81462.2836	88065.1605	50982.43413	56055.50439	101192.5078	92973.91383	ENSG00000105135
A1L0T0	ILVBL_HUMAN	R|HGGENVAAVLR|A	[TMTsixplex_Nterm]HGGENVAAVLR	53-63	FALSE	6.866	210883.616	287931.4651	192282.0885	162549.9216	220812.9589	201864.625	ENSG00000105135
A1L0T0	ILVBL_HUMAN	R|AAVETLGVPCFLGGMAR|G	[TMTsixplex_Nterm]AAVETLGVPC[Cys_CAM]FLGGMAR	306-322	TRUE	5.606	3742.633877	4277.569236	5096.767108	5181.131378	6637.517269	6385.52422	ENSG00000105135
A2A2D0	A2A2D0_HUMAN	R|ASGQAFELILSPR|S	[TMTsixplex_Nterm]ASGQAFELILSPR	15-27	FALSE	7.769	13266.98708	14861.25589	12887.91889	12904.48175	7632.318793	7349.667645	ENSG00000117632
A2A2D0	A2A2D0_HUMAN	K|SHEAEVLK|Q	[TMTsixplex_Nterm]SHEAEVLK[TMTsixplex_K]	63-70	FALSE	5.869	314828.6616	340487.674	340335.9662	324741.0347	135264.7164	121780.3558	ENSG00000117632
A2A2M1	A2A2M1_HUMAN	K|HLITTQTEHK|C	[TMTsixplex_Nterm]HLITTQTEHK[TMTsixplex_K]	88-97	FALSE	5.525	293.2336217	346.3670179	272.6874829	273.4539566	534.7734291	552.5310778	ENSG00000244005
A2A369	A2A369_HUMAN	K|LVIPILEAHR|E	[TMTsixplex_Nterm]LVIPILEAHR	1221-1230	FALSE	8.46	5982.296707	5966.647219	6010.646435	6772.129999	9654.088089	9646.566465	ENSG00000107099
A2AB89	A2AB89_HUMAN	R|TSGTDVSFMSAFLATHR|A	[TMTsixplex_Nterm]TSGTDVSFMSAFLATHR	109-125	FALSE	7.305	2187.905172	2296.258094	2372.709293	3982.950955	3186.072136	2828.719715	ENSG00000237441
A2AB89	A2AB89_HUMAN	R|TSGTDVSFMSAFLATHR|A	[TMTsixplex_Nterm]TSGTDVSFMSAFLATHR	109-125	FALSE	7.305	2187.905172	2296.258094	2372.709293	3982.950955	3186.072136	2828.719715	ENSG00000228736
A2AB89	A2AB89_HUMAN	R|TSGTDVSFMSAFLATHR|A	[TMTsixplex_Nterm]TSGTDVSFMSAFLATHR	109-125	FALSE	7.305	2187.905172	2296.258094	2372.709293	3982.950955	3186.072136	2828.719715	ENSG00000206282
A2AB89	A2AB89_HUMAN	R|TSGTDVSFMSAFLATHR|A	[TMTsixplex_Nterm]TSGTDVSFMSAFLATHR	109-125	FALSE	7.305	2187.905172	2296.258094	2372.709293	3982.950955	3186.072136	2828.719715	ENSG00000224841
A2AB89	A2AB89_HUMAN	R|TSGTDVSFMSAFLATHR|A	[TMTsixplex_Nterm]TSGTDVSFMSAFLATHR	109-125	FALSE	7.305	2187.905172	2296.258094	2372.709293	3982.950955	3186.072136	2828.719715	ENSG00000237825
A6NHQ2	FBLL1_HUMAN	R|IVALNAHTFLR|N	[TMTsixplex_Nterm]IVALNAHTFLR	257-267	FALSE	9.923	19624.59102	20851.96979	18963.91404	18157.96529	20146.31845	16979.40809	ENSG00000188573
A6NHQ2	FBLL1_HUMAN	R|TNIIPVLEDAR|H	[TMTsixplex_Nterm]TNIIPVLEDAR	220-230	TRUE	6.152	351768.9063	327348.4233	303970.923	335378.3086	252530.9069	292687.9903	ENSG00000188573
A6NJA2	A6NJA2_HUMAN	K|ENQLQLSCFINQEVK|Y	[TMTsixplex_Nterm]ENQLQLSC[Cys_CAM]FINQEVK[TMTsixplex_K]	224-238	FALSE	6.236	438847.9744	491400.2458	413759.6454	416967.515	464040.3821	420425.9906	ENSG00000101557
A6NJA2	A6NJA2_HUMAN	K|GEQGQYLQQDANECWIQMMR|V	[TMTsixplex_Nterm]GEQGQYLQQDANEC[Cys_CAM]WIQMMR	144-163	FALSE	9.403	27662.35417	31080.62268	31690.0938	29174.16639	28658.57737	23217.92783	ENSG00000101557
A6NJA2	A6NJA2_HUMAN	R|RVEIMEEESEQ|-	[TMTsixplex_Nterm]RVEIMEEESEQ	438-448	FALSE	6.35	79620.20659	94680.76778	88987.07926	89556.19454	NA	75495.10943	ENSG00000101557
A6NJA2	A6NJA2_HUMAN	K|AQLFALTGVQPAR|Q	[TMTsixplex_Nterm]AQLFALTGVQPAR	31-43	FALSE	8.823	46403.0065	48716.8727	37345.82754	44827.40205	44033.76656	33735.01858	ENSG00000101557
A6NJA2	A6NJA2_HUMAN	K|VNQQPNTSDKK|S	[TMTsixplex_Nterm]VNQQPNTSDK[TMTsixplex_K]K[TMTsixplex_K]	336-346	FALSE	5.256	6444.565286	6726.676388	5952.577193	5937.617515	5830.822384	5434.143007	ENSG00000101557
A6NJA2	A6NJA2_HUMAN	K|AQLFALTGVQPAR|Q	[TMTsixplex_Nterm]AQLFALTGVQPAR	31-43	FALSE	8.158	16509.19393	17910.4376	11894.16952	12378.69915	10971.44123	9824.868953	ENSG00000101557
A6NJA2	A6NJA2_HUMAN	K|LEAIEDDSVKETDSSSASAATPSK|K	[TMTsixplex_Nterm]LEAIEDDSVK[TMTsixplex_K]ETDSSSASAATPSK[TMTsixplex_K]	169-192	FALSE	5.717	67401.12878	85216.20521	72447.1554	78466.21883	59451.02965	58042.88078	ENSG00000101557
A6NJA2	A6NJA2_HUMAN	K|FDDDKVSIVTPEDILR|L	[TMTsixplex_Nterm]FDDDK[TMTsixplex_K]VSIVTPEDILR	404-419	FALSE	5.796	250192.8272	267157.5625	215959.2873	220920.2008	240626.9546	223415.5297	ENSG00000101557
A6NLH6	A6NLH6_HUMAN	R|YIMVPSGNMGVFDPTEIHNR|G	[TMTsixplex_Nterm]YIMVPSGNMGVFDPTEIHNR	85-104	FALSE	9.703	123725.3314	144484.5835	130202.9737	122004.2083	117466.9023	110813.6145	ENSG00000143771
A6NNI4	A6NNI4_HUMAN	K|KDVLETFTVK|S	[TMTsixplex_Nterm]K[TMTsixplex_K]DVLETFTVK[TMTsixplex_K]	101-110	FALSE	5.934	382912.0976	431854.4146	714184.375	704346.1283	280959.636	248962.7526	ENSG00000010278
A6NNI4	A6NNI4_HUMAN	K|KDVLETFTVK|S	[TMTsixplex_Nterm]K[TMTsixplex_K]DVLETFTVK[TMTsixplex_K]	101-110	FALSE	5.885	259547.7774	268872.8419	369769.1336	373773.2188	231941.5228	208196.7964	ENSG00000010278
A6NNI4	A6NNI4_HUMAN	K|KDVLETFTVK|S	[TMTsixplex_Nterm]K[TMTsixplex_K]DVLETFTVK[TMTsixplex_K]	101-110	FALSE	6.202	943560.157	1042097.186	1548138.617	1672909.875	666469.1483	595693.1678	ENSG00000010278
A6NNI4	A6NNI4_HUMAN	K|KDVLETFTVK|S	[TMTsixplex_Nterm]K[TMTsixplex_K]DVLETFTVK[TMTsixplex_K]	101-110	FALSE	5.843	458718.6433	490667.0921	822558.5545	864037.75	303488.3954	264181.1525	ENSG00000010278
A6NNI4	A6NNI4_HUMAN	K|KDVLETFTVK|S	[TMTsixplex_Nterm]K[TMTsixplex_K]DVLETFTVK[TMTsixplex_K]	101-110	FALSE	6.502	773916.1731	828252.6373	1324843.108	1356219	517930.2167	456158.3826	ENSG00000010278
A6PVJ7	A6PVJ7_HUMAN	K|KEEMALSLTR|A	KEEMALSLTR	Jul-16	TRUE	5.047	18729.96338	14279.23105	33264.64092	99969.90625	40562.93598	43992.95326	ENSG00000125826
A6PVJ7	A6PVJ7_HUMAN	K|EEMALSLTR|A	EEM[Oxidation_M]ALSLTR	Aug-16	TRUE	5.023	96570.48494	47637.7504	55681.34085	49758.00831	54308.67555	29116.64117	ENSG00000125826
A8K2U0	A2ML1_HUMAN	R|DGNGNTWLTAFVTK|C	[TMTsixplex_Nterm]DGNGNTWLTAFVTK[TMTsixplex_K]	1030-1043	FALSE	6.371	84651.01733	89737.54084	119331.6092	119643.4531	41271.40242	38352.952	ENSG00000166535
A8K2U0	A2ML1_HUMAN	R|DGNGNTWLTAFVTK|C	[TMTsixplex_Nterm]DGNGNTWLTAFVTK[TMTsixplex_K]	1030-1043	FALSE	8.17	1181.507273	1244.672124	1850.268266	1867.446655	123.7592724	47.03595418	ENSG00000166535
A8K2U0	A2ML1_HUMAN	R|DGNGNTWLTAFVTK|C	[TMTsixplex_Nterm]DGNGNTWLTAFVTK[TMTsixplex_K]	1030-1043	FALSE	6.772	22727.36166	23584.3465	33448.45381	32318.96334	NA	2538.783466	ENSG00000166535
A8K2U0	A2ML1_HUMAN	K|ATSIVAWLAK|Q	[TMTsixplex_Nterm]ATSIVAWLAK[TMTsixplex_K]	1218-1227	FALSE	5.084	56467.93878	57912.57403	77206.21875	74428.83788	7544.372132	3954.788891	ENSG00000166535
A8K2U0	A2ML1_HUMAN	R|DGNGNTWLTAFVTK|C	[TMTsixplex_Nterm]DGNGNTWLTAFVTK[TMTsixplex_K]	1030-1043	FALSE	5.171	86213.50197	98666.048	96222.48528	88172.54106	117071.7031	87840.20998	ENSG00000166535
A8K2U0	A2ML1_HUMAN	R|DGNGNTWLTAFVTK|C	[TMTsixplex_Nterm]DGNGNTWLTAFVTK[TMTsixplex_K]	1030-1043	FALSE	7.807	4282.006545	4703.915702	6817.973633	6495.247157	376.3155762	71.64759704	ENSG00000166535
A8K2U0	A2ML1_HUMAN	K|TFGTFSVEEYVLPK|F	[TMTsixplex_Nterm]TFGTFSVEEYVLPK[TMTsixplex_K]	205-218	TRUE	8.207	19909.43904	22702.68752	32589.07422	30101.75431	1562.685156	197.4122669	ENSG00000166535
A8K2U0	A2ML1_HUMAN	K|AMSFCTSQSR|G	[TMTsixplex_Nterm]AMSFC[Cys_CAM]TSQSR	765-774	FALSE	8.767	9347.985595	9766.695232	14866.65298	14898.83887	1953.119233	1573.486767	ENSG00000166535
A8K2U0	A2ML1_HUMAN	K|ATSIVAWLAK|Q	ATSIVAWLAK	1218-1227	FALSE	6.104	15810.00861	15979.76252	13284.81341	33065.31026	NA	14533.49958	ENSG00000166535
A8K2U0	A2ML1_HUMAN	R|DGNGNTWLTAFVTK|C	[TMTsixplex_Nterm]DGNGNTWLTAFVTK[TMTsixplex_K]	1030-1043	FALSE	8.4	5400.086668	5608.488144	8384.295898	8145.359242	476.8093226	47.10749247	ENSG00000166535
A8K2U0	A2ML1_HUMAN	K|ANTYWYR|E	[TMTsixplex_Nterm]ANTYWYR	262-268	TRUE	6.723	139972.952	152726.707	235725.5981	236057.8281	NA	7004.905953	ENSG00000166535
A8K2U0	A2ML1_HUMAN	R|DGNGNTWLTAFVTK|C	[TMTsixplex_Nterm]DGNGNTWLTAFVTK[TMTsixplex_K]	1030-1043	FALSE	6.811	151631.0117	165169.1737	209848.4063	200618.7404	97433.15853	83416.86372	ENSG00000166535
A8K2U0	A2ML1_HUMAN	R|YNILPPTNMK|T	[TMTsixplex_Nterm]YNILPPTNMK[TMTsixplex_K]	1316-1325	FALSE	5.797	553735.5283	657778.807	1484832.157	1500936.875	194882.5236	146286.5265	ENSG00000166535
A8K2U0	A2ML1_HUMAN	K|MLSGFSPMEGTNQLLLQQPLVK|K	[TMTsixplex_Nterm]MLSGFSPMEGTNQLLLQQPLVK[TMTsixplex_K]	1371-1392	FALSE	6.454	9166.33874	9914.463463	14520.72754	13878.75707	2232.450853	1607.082374	ENSG00000166535
A8K2U0	A2ML1_HUMAN	K|MLSGFSPMEGTNQLLLQQPLVK|K	[TMTsixplex_Nterm]MLSGFSPMEGTNQLLLQQPLVK[TMTsixplex_K]	1371-1392	FALSE	6.409	4697.092626	5260.461948	7512.980957	7431.945775	924.03331	539.3414325	ENSG00000166535
A8K2U0	A2ML1_HUMAN	R|DGNGNTWLTAFVTK|C	[TMTsixplex_Nterm]DGNGNTWLTAFVTK[TMTsixplex_K]	1030-1043	FALSE	5.731	39819.60403	40814.99508	45084.86719	40005.63015	41187.968	36943.6334	ENSG00000166535
A8K2U0	A2ML1_HUMAN	R|DGNGNTWLTAFVTK|C	[TMTsixplex_Nterm]DGNGNTWLTAFVTK[TMTsixplex_K]	1030-1043	FALSE	5.645	77103.13373	89099.34692	100955.7344	95883.56748	81181.76127	64399.6539	ENSG00000166535
A8K2U0	A2ML1_HUMAN	R|AVDESVLLLRPDR|E	[TMTsixplex_Nterm]AVDESVLLLRPDR	593-605	FALSE	7.826	1373296.849	1527630.282	2181685.395	2284322.5	208752.6992	143592.4596	ENSG00000166535
A8K2U0	A2ML1_HUMAN	K|VCLDLSPGYSDVK|F	[TMTsixplex_Nterm]VC[Cys_CAM]LDLSPGYSDVK[TMTsixplex_K]	39-51	TRUE	5.199	745733.8517	771445.6004	891193.189	861718.5366	864314.9971	912539.7803	ENSG00000166535
A8K2U0	A2ML1_HUMAN	R|LTATIFNYLK|D	[TMTsixplex_Nterm]LTATIFNYLK[TMTsixplex_K]	808-817	FALSE	5.861	3312.199561	4112.061629	5247.2464	5963.354004	537.0906854	215.6637818	ENSG00000166535
A8K2U0	A2ML1_HUMAN	R|VSGVGNNISFEEK|K	[TMTsixplex_Nterm]VSGVGNNISFEEK[TMTsixplex_K]	98-110	TRUE	5.436	746794.9529	773174.9641	953630.125	871392.7208	741876.8767	655667.6296	ENSG00000166535
A8K2U0	A2ML1_HUMAN	K|LLEYSGLK|K	[TMTsixplex_Nterm]LLEYSGLK[TMTsixplex_K]	65-72	TRUE	5.62	350492.3223	372134.7409	507221.7154	520120.7813	64656.62144	36138.92237	ENSG00000166535
A8K2U0	A2ML1_HUMAN	R|TFNIQSVNR|L	[TMTsixplex_Nterm]TFNIQSVNR	1275-1283	FALSE	8.473	31382.00386	32021.66914	47740.22266	44185.82938	2849.650755	2659.076785	ENSG00000166535
A8K2U0	A2ML1_HUMAN	K|WMAGNQLPSGCYANVGNLLHTAMK|G	WMAGNQLPSGC[Cys_CAM]YANVGNLLHTAMK[TMTsixplex_K]	1065-1088	FALSE	7.607	2348.968717	NA	2998.647336	23913.07422	NA	218.3700512	ENSG00000166535
A8K2U0	A2ML1_HUMAN	K|WMAGNQLPSGCYANVGNLLHTAMK|G	[TMTsixplex_Nterm]WMAGNQLPSGC[Cys_CAM]YANVGNLLHTAMK[TMTsixplex_K]	1065-1088	FALSE	9.362	19042.98519	19269.02477	33892.23828	26093.20063	1560.615141	NA	ENSG00000166535
A8K2U0	A2ML1_HUMAN	K|FTVTLETK|D	[TMTsixplex_Nterm]FTVTLETK[TMTsixplex_K]	52-59	TRUE	5.417	156088.6317	166177.1171	245676.25	241311.1873	23040.19546	12828.27898	ENSG00000166535
A8K2U0	A2ML1_HUMAN	R|DGNGNTWLTAFVTK|C	[TMTsixplex_Nterm]DGNGNTWLTAFVTK[TMTsixplex_K]	1030-1043	FALSE	5.959	7930.06275	9583.149905	10836.46287	11224.44326	10602.36388	9914.564874	ENSG00000166535
A8K2U0	A2ML1_HUMAN	K|MLSGFSPMEGTNQLLLQQPLVK|K	[TMTsixplex_Nterm]MLSGFSPMEGTNQLLLQQPLVK[TMTsixplex_K]	1371-1392	FALSE	5.52	6438.84362	6697.706785	10038.51367	9771.314127	1369.540562	832.9609738	ENSG00000166535
A8K2U0	A2ML1_HUMAN	K|LLEYSGLK|K	[TMTsixplex_Nterm]LLEYSGLK[TMTsixplex_K]	65-72	TRUE	5.249	212580.8317	224660.7271	300870.8974	304515.4688	35403.41401	24540.43748	ENSG00000166535
A8K2U0	A2ML1_HUMAN	R|DGNGNTWLTAFVTK|C	[TMTsixplex_Nterm]DGNGNTWLTAFVTK[TMTsixplex_K]	1030-1043	FALSE	8.39	2867.443125	3202.705535	4769.557617	4425.174796	318.5112198	104.9301409	ENSG00000166535
A8K2U0	A2ML1_HUMAN	K|VCLDLSPGYSDVK|F	[TMTsixplex_Nterm]VC[Cys_CAM]LDLSPGYSDVK[TMTsixplex_K]	39-51	TRUE	6.068	420426.7481	441734.5448	636023.0848	661069.3125	52945.4276	34748.31332	ENSG00000166535
A8K2U0	A2ML1_HUMAN	R|VSGVGNNISFEEK|K	[TMTsixplex_Nterm]VSGVGNNISFEEK[TMTsixplex_K]	98-110	TRUE	6.081	1806114.935	1809533.25	1707467.747	1590102.056	1787315.569	1530706.256	ENSG00000166535
A8K2U0	A2ML1_HUMAN	R|VSGVGNNISFEEK|K	[TMTsixplex_Nterm]VSGVGNNISFEEK[TMTsixplex_K]	98-110	TRUE	7.711	249376.3881	287706.0101	407466.4688	404721.3249	22505.77436	4838.957711	ENSG00000166535
A8K2U0	A2ML1_HUMAN	R|YYQNAYLHLR|P	[TMTsixplex_Nterm]YYQNAYLHLR	434-443	TRUE	7.846	52498.38221	54766.18468	49978.05652	49020.14432	48267.4724	44035.7645	ENSG00000166535
A8K2U0	A2ML1_HUMAN	K|FTVTLETK|D	[TMTsixplex_Nterm]FTVTLETK[TMTsixplex_K]	52-59	TRUE	5.342	62618.24971	73982.17889	98474.42188	97303.8993	22398.89847	18633.24091	ENSG00000166535
A8K2U0	A2ML1_HUMAN	K|FTVTLETK|D	[TMTsixplex_Nterm]FTVTLETK[TMTsixplex_K]	52-59	TRUE	5.346	85087.6359	94306.07958	116201.6641	112095.6924	15547.28637	12466.05306	ENSG00000166535
A8K2U0	A2ML1_HUMAN	R|DGNGNTWLTAFVTK|C	[TMTsixplex_Nterm]DGNGNTWLTAFVTK[TMTsixplex_K]	1030-1043	FALSE	5.918	1749.87794	2021.019155	2017.356411	2328.778434	2944.686608	2782.274432	ENSG00000166535
A8K2U0	A2ML1_HUMAN	K|MLSGFSPMEGTNQLLLQQPLVK|K	[TMTsixplex_Nterm]MLSGFSPMEGTNQLLLQQPLVK[TMTsixplex_K]	1371-1392	FALSE	6.994	28375.81225	33628.60505	47837.96606	47863.28516	5410.414966	2587.273328	ENSG00000166535
A8K2U0	A2ML1_HUMAN	R|LTATIFNYLK|D	[TMTsixplex_Nterm]LTATIFNYLK[TMTsixplex_K]	808-817	FALSE	5.336	1109.44548	807.7131984	1617.810547	1042.203105	160.9314973	89.49183062	ENSG00000166535
A8K2U0	A2ML1_HUMAN	R|DGNGNTWLTAFVTK|C	[TMTsixplex_Nterm]DGNGNTWLTAFVTK[TMTsixplex_K]	1030-1043	FALSE	7.792	735.877999	847.6780198	1279.611572	1221.471439	95.50879953	42.40088036	ENSG00000166535
A8K2U0	A2ML1_HUMAN	R|SFLGIHR|L	[TMTsixplex_Nterm]SFLGIHR	451-457	FALSE	5.997	21991.15551	22911.71724	29950.79102	29773.3584	13550.32206	12995.35731	ENSG00000166535
A8K2U0	A2ML1_HUMAN	R|DGNGNTWLTAFVTK|C	[TMTsixplex_Nterm]DGNGNTWLTAFVTK[TMTsixplex_K]	1030-1043	FALSE	8.187	10280.85284	11708.16506	16691.8751	16713.93359	1115.809074	340.6588821	ENSG00000166535
A8K2U0	A2ML1_HUMAN	K|ELSTVQESFLVK|I	[TMTsixplex_Nterm]ELSTVQESFLVK[TMTsixplex_K]	228-239	TRUE	5.399	456183.2441	NA	NA	562467.9326	391910.3426	NA	ENSG00000166535
A8K2U0	A2ML1_HUMAN	R|DGNGNTWLTAFVTK|C	[TMTsixplex_Nterm]DGNGNTWLTAFVTK[TMTsixplex_K]	1030-1043	FALSE	5.099	246306.9621	265341.0365	372653.6563	357439.9213	NA	52512.45519	ENSG00000166535
A8K2U0	A2ML1_HUMAN	K|DVDDPMVSQGLR|C	[TMTsixplex_Nterm]DVDDPMVSQGLR	1111-1122	FALSE	6.822	159923.0194	169629.1485	231240.7313	245153.4375	23271.33407	11815.26317	ENSG00000166535
A8K2U0	A2ML1_HUMAN	R|GHDDSFLK|N	[TMTsixplex_Nterm]GHDDSFLK[TMTsixplex_K]	365-372	TRUE	5.993	144523.3085	170461.2584	263881.6023	268964.2535	27539.31933	14617.38825	ENSG00000166535
A8K2U0	A2ML1_HUMAN	R|GFGLSPTVGLTAFK|P	[TMTsixplex_Nterm]GFGLSPTVGLTAFK[TMTsixplex_K]	775-788	FALSE	7.746	31736.04266	35355.19934	43823.17645	45806.70703	5112.391785	4222.372008	ENSG00000166535
A8K2U0	A2ML1_HUMAN	K|EAVHVTVPDAITEWK|A	[TMTsixplex_Nterm]EAVHVTVPDAITEWK[TMTsixplex_K]	750-764	FALSE	6.783	392122.3434	540888.9916	842612.6061	877008.336	131226.3421	86712.426	ENSG00000166535
A8K2U0	A2ML1_HUMAN	R|DGNGNTWLTAFVTK|C	[TMTsixplex_Nterm]DGNGNTWLTAFVTK[TMTsixplex_K]	1030-1043	FALSE	8.883	59484.92594	59845.72551	88147.83594	83788.81406	4389.54897	628.8067204	ENSG00000166535
A8K2U0	A2ML1_HUMAN	K|ELSTVQESFLVK|I	[TMTsixplex_Nterm]ELSTVQESFLVK[TMTsixplex_K]	228-239	TRUE	7.701	219038.9705	221623.7973	325398.5313	324451.3349	23805.96373	12755.32211	ENSG00000166535
A8K2U0	A2ML1_HUMAN	K|FTVTLETK|D	[TMTsixplex_Nterm]FTVTLETK[TMTsixplex_K]	52-59	TRUE	6.1	199117.0985	222234.0054	311963.1875	308376.9349	27213.89043	17343.05599	ENSG00000166535
A8K7I4	CLCA1_HUMAN	K|MAYLQIPGIAK|V	[TMTsixplex_Nterm]MAYLQIPGIAK[TMTsixplex_K]	550-560	TRUE	6.855	71484.99219	62487.15046	9504.557242	5400.842327	9175.732579	7108.629439	ENSG00000016490
A8K7I4	CLCA1_HUMAN	K|FPSPLVVYANIR|Q	[TMTsixplex_Nterm]FPSPLVVYANIR	604-615	TRUE	5.916	12401.35902	14217.40787	4549.127873	2941.081095	4309.967258	4223.05534	ENSG00000016490
A8K7I4	CLCA1_HUMAN	R|ISTSILDLR|D	[TMTsixplex_Nterm]ISTSILDLR	792-800	TRUE	5.426	846586.5418	855478.5625	207334.4441	193248.2732	121339.2745	129945.6929	ENSG00000016490
A8K7I4	CLCA1_HUMAN	R|ISTSILDLR|D	[TMTsixplex_Nterm]ISTSILDLR	792-800	TRUE	5.252	242915.2431	263391.4688	37816.342	30411.09261	36933.63687	39043.71156	ENSG00000016490
A8K7I4	CLCA1_HUMAN	K|TTPMTTQPPNPTFSLLQIGQR|I	[TMTsixplex_Nterm]TTPMTTQPPNPTFSLLQIGQR	285-305	TRUE	6.353	111830.9132	123960.5156	11318.78091	NA	NA	3885.93298	ENSG00000016490
A8K7I4	CLCA1_HUMAN	K|FPSPLVVYANIR|Q	[TMTsixplex_Nterm]FPSPLVVYANIR	604-615	TRUE	5.57	9567.280847	11333.35553	3160.221846	1856.429933	2661.02357	2549.324815	ENSG00000016490
A8MT37	A8MT37_HUMAN	K|VYMYQLFR|S	[TMTsixplex_Nterm]VYMYQLFR	141-148	FALSE	6.389	61044.7606	68003.23881	54836.81088	54543.25109	51855.17863	41792.31157	ENSG00000105723
A8MT40	A8MT40_HUMAN	K|YTALNLIGPR|A	[TMTsixplex_Nterm]YTALNLIGPR	521-530	FALSE	7.942	38051.93651	45908.37485	58412.09306	58912.39525	135824.5625	129222.0259	ENSG00000090857
A8MT40	A8MT40_HUMAN	K|LYPVASLFTQK|R	[TMTsixplex_Nterm]LYPVASLFTQK[TMTsixplex_K]	755-765	FALSE	5.869	10491.80855	7687.45739	13278.77673	8691.865594	35355.7013	23341.61115	ENSG00000090857
A8MT40	A8MT40_HUMAN	K|LYPVASLFTQK|R	[TMTsixplex_Nterm]LYPVASLFTQK[TMTsixplex_K]	755-765	FALSE	6.292	3967.137158	2754.833422	5745.111742	3753.33577	15037.15911	10206.93552	ENSG00000090857
A8MU58	A8MU58_HUMAN	K|DIVINANPASPPLSLLVLHR|L	[TMTsixplex_Nterm]DIVINANPASPPLSLLVLHR	43-62	FALSE	5.014	1570.326595	2080.205536	1359.70718	1487.770449	3366.210903	2311.803625	ENSG00000106305
A8MU58	A8MU58_HUMAN	K|DIVINANPASPPLSLLVLHR|L	[TMTsixplex_Nterm]DIVINANPASPPLSLLVLHR	43-62	FALSE	7.882	2541.282934	2750.653599	2141.069656	2259.415273	3589.270972	2856.980133	ENSG00000106305
A8MU58	A8MU58_HUMAN	K|DIVINANPASPPLSLLVLHR|L	[TMTsixplex_Nterm]DIVINANPASPPLSLLVLHR	43-62	FALSE	8.019	2033.141913	2604.336646	1737.960301	1851.032779	2771.463177	2447.398425	ENSG00000106305
A8MU58	A8MU58_HUMAN	K|DIVINANPASPPLSLLVLHR|L	[TMTsixplex_Nterm]DIVINANPASPPLSLLVLHR	43-62	FALSE	8.909	3455.249697	4079.62641	3333.915113	2948.933614	2776.358592	2454.486993	ENSG00000106305
A8MU58	A8MU58_HUMAN	K|FSIQTMCPIEGEGNIAR|F	[TMTsixplex_Nterm]FSIQTMC[Cys_CAM]PIEGEGNIAR	121-137	FALSE	7.171	378872.9006	443594.6946	359117.6076	349963.4709	325442.3862	273904.9636	ENSG00000106305
A8MU58	A8MU58_HUMAN	R|FLFSLFGQK|H	FLFSLFGQK[TMTsixplex_K]	138-146	FALSE	5.431	774.5905253	610.0355731	730.6401918	1448.877673	2071.947195	1985.655033	ENSG00000106305
A8MW49	A8MW49_HUMAN	K|VIQNEFTVGEECELETMTGEK|V	[TMTsixplex_Nterm]VIQNEFTVGEEC[Cys_CAM]ELETMTGEK[TMTsixplex_K]	58-78	FALSE	7.105	195557.375	192050.0182	19492.51723	NA	7070.636631	7852.138595	ENSG00000163586
A8MW49	A8MW49_HUMAN	K|YQLQSQENFEAFMK|A	[TMTsixplex_Nterm]YQLQSQENFEAFMK[TMTsixplex_K]	Jul-20	FALSE	5.006	613187.1908	639526.375	480185.8863	334933.7838	447301.7749	487389.6058	ENSG00000163586
A8MXH2	A8MXH2_HUMAN	K|AAATAEEPDPK|G	[TMTsixplex_Nterm]AAATAEEPDPK[TMTsixplex_K]	116-126	FALSE	6.679	42558.91555	46420.7061	50170.21077	50846.48438	35446.75962	34132.82807	ENSG00000273562
A8MXH2	A8MXH2_HUMAN	K|AAATAEEPDPK|G	[TMTsixplex_Nterm]AAATAEEPDPK[TMTsixplex_K]	116-126	FALSE	6.679	42558.91555	46420.7061	50170.21077	50846.48438	35446.75962	34132.82807	ENSG00000205531
A8MXH2	A8MXH2_HUMAN	R|KYAALYQPLFDK|R	[TMTsixplex_Nterm]K[TMTsixplex_K]YAALYQPLFDK[TMTsixplex_K]	63-74	FALSE	5.986	688516.7798	776064.3384	798705.5625	774329.2427	592069.7465	523253.5198	ENSG00000273562
A8MXH2	A8MXH2_HUMAN	R|KYAALYQPLFDK|R	[TMTsixplex_Nterm]K[TMTsixplex_K]YAALYQPLFDK[TMTsixplex_K]	63-74	FALSE	5.986	688516.7798	776064.3384	798705.5625	774329.2427	592069.7465	523253.5198	ENSG00000205531
A8MXH2	A8MXH2_HUMAN	R|KYAALYQPLFDK|R	[TMTsixplex_Nterm]K[TMTsixplex_K]YAALYQPLFDK[TMTsixplex_K]	63-74	FALSE	5.378	408999.6072	481003.7813	479017.4997	475166.8317	401324.4653	343802.6337	ENSG00000273562
A8MXH2	A8MXH2_HUMAN	R|KYAALYQPLFDK|R	[TMTsixplex_Nterm]K[TMTsixplex_K]YAALYQPLFDK[TMTsixplex_K]	63-74	FALSE	5.378	408999.6072	481003.7813	479017.4997	475166.8317	401324.4653	343802.6337	ENSG00000205531
A8MXH2	A8MXH2_HUMAN	K|AAATAEEPDPK|G	[TMTsixplex_Nterm]AAATAEEPDPK[TMTsixplex_K]	116-126	FALSE	5.377	63316.63144	65329.94742	59107.65014	58330.82149	44407.41676	39855.64248	ENSG00000273562
A8MXH2	A8MXH2_HUMAN	K|AAATAEEPDPK|G	[TMTsixplex_Nterm]AAATAEEPDPK[TMTsixplex_K]	116-126	FALSE	5.377	63316.63144	65329.94742	59107.65014	58330.82149	44407.41676	39855.64248	ENSG00000205531
A8MXH2	A8MXH2_HUMAN	K|FYEEVHDLER|K	[TMTsixplex_Nterm]FYEEVHDLER	53-62	FALSE	6.986	425052.4649	423888.9388	458185.0289	503770.4832	270333.4563	257616.5783	ENSG00000273562
A8MXH2	A8MXH2_HUMAN	K|FYEEVHDLER|K	[TMTsixplex_Nterm]FYEEVHDLER	53-62	FALSE	6.986	425052.4649	423888.9388	458185.0289	503770.4832	270333.4563	257616.5783	ENSG00000205531
A8MXV4	NUD19_HUMAN	R|LANFASLSDLHK|F	[TMTsixplex_Nterm]LANFASLSDLHK[TMTsixplex_K]	267-278	TRUE	7.914	24164.08698	34376.51957	30071.98399	32337.35407	125016.1291	135545.7656	ENSG00000213965
A8MXV4	NUD19_HUMAN	R|EAFEEAGVLLLRPR|T	[TMTsixplex_Nterm]EAFEEAGVLLLRPR	131-144	TRUE	8.726	8111.877543	9015.246046	8894.194946	7783.853286	35371.05469	23645.41536	ENSG00000213965
A8MXV4	NUD19_HUMAN	R|LANFASLSDLHK|F	[TMTsixplex_Nterm]LANFASLSDLHK[TMTsixplex_K]	267-278	TRUE	8.441	6132.476387	7363.952125	7438.386017	8247.244737	24434.47098	26155.44531	ENSG00000213965
A8MZ87	A8MZ87_HUMAN	K|DHPAVAATLNNLAVLYGK|R	[TMTsixplex_Nterm]DHPAVAATLNNLAVLYGK[TMTsixplex_K]	138-155	FALSE	7.172	27863.00242	33675.85555	25999.03598	26785.42399	23586.04614	22850.73659	ENSG00000174996
A8MZ87	A8MZ87_HUMAN	R|TLHNLVIQYASQGR|Y	[TMTsixplex_Nterm]TLHNLVIQYASQGR	61-74	FALSE	8.824	72577.88824	72006.32631	101957.8629	98568.84068	70349.6283	62239.39188	ENSG00000174996
A8MZF9	A8MZF9_HUMAN	R|VYMPCLYVYNK|I	[TMTsixplex_Nterm]VYMPC[Cys_CAM]LYVYNK[TMTsixplex_K]	237-247	FALSE	5.06	172764.1488	174203.9155	197898.4645	178145.9896	184451.2618	163673.6927	ENSG00000108591
B0AZT5	B0AZT5_HUMAN	K|MLNHVLNICEK|D	[TMTsixplex_Nterm]MLNHVLNIC[Cys_CAM]EK[TMTsixplex_K]	18-28	FALSE	6.202	356785.3375	398255.7867	403779.546	385060.7585	314810.3088	288828.2746	ENSG00000121579
B0FP48	UPK3L_HUMAN	R|GYYLTLR|A	[TMTsixplex_Nterm]GYYLTLR	115-121	FALSE	5.092	22800.28487	25655.58201	43431.9441	44320.68162	6160.233405	4607.630048	ENSG00000267368
B0QZ43	B0QZ43_HUMAN	R|ISEIEDAAFLAR|E	[TMTsixplex_Nterm]ISEIEDAAFLAR	244-255	FALSE	6.593	473080.8731	496370.1891	564423.3766	578049.0207	581172.1057	556904.8679	ENSG00000107566
B1AH77	B1AH77_HUMAN	K|YLECSALTQR|G	[TMTsixplex_Nterm]YLEC[Cys_CAM]SALTQR	110-119	FALSE	6.946	12920.44959	13706.27628	13122.47893	13390.20086	15574.04102	15021.59532	ENSG00000128340
B1AH77	B1AH77_HUMAN	R|AVLCPQPTR|Q	[TMTsixplex_Nterm]AVLC[Cys_CAM]PQPTR	131-139	FALSE	5.36	5818.474585	6196.618743	5042.532299	4993.28552	7507.921387	7054.083176	ENSG00000128340
B1AH77	B1AH77_HUMAN	K|LAPITYPQGLALAK|E	[TMTsixplex_Nterm]LAPITYPQGLALAK[TMTsixplex_K]	90-103	FALSE	5.387	49697.75527	27284.06406	42263.90759	22046.8535	76516.17383	36819.84875	ENSG00000128340
B1AH77	B1AH77_HUMAN	K|TVFDEAIR|A	[TMTsixplex_Nterm]TVFDEAIR	123-130	FALSE	5.43	3149210.597	3517985.073	3454183.752	3403884.796	4290179.5	3950768.051	ENSG00000128340
B1AH77	B1AH77_HUMAN	K|KLAPITYPQGLALAK|E	[TMTsixplex_Nterm]K[TMTsixplex_K]LAPITYPQGLALAK[TMTsixplex_K]	89-103	FALSE	7.814	197407.0379	221885.4063	164146.2861	168538.3572	181727.3915	172635.9017	ENSG00000128340
B1AH87	B1AH87_HUMAN	R|FVHGEGLR|W	[TMTsixplex_Nterm]FVHGEGLR	25-32	FALSE	5.56	16852.80235	17594.07252	23225.15564	23530.21928	30917.05907	30008.96076	ENSG00000100300
B1AHB2	B1AHB2_HUMAN	K|IPGIIIAASAVR|A	[TMTsixplex_Nterm]IPGIIIAASAVR	Aug-19	FALSE	6.579	18425.88079	20012.91169	14621.66599	14085.75303	9887.939775	8400.022986	ENSG00000100297
B1AHC9	B1AHC9_HUMAN	K|NIYVLQELDNPGAK|R	[TMTsixplex_Nterm]NIYVLQELDNPGAK[TMTsixplex_K]	51-64	FALSE	6.623	413376.8322	540003.503	540768.625	476107.4085	539948.1134	501372.0345	ENSG00000196419
B1AHC9	B1AHC9_HUMAN	R|LGSLVDEFK|E	[TMTsixplex_Nterm]LGSLVDEFK[TMTsixplex_K]	468-476	FALSE	5.807	507675.2543	566937.0625	536778.8186	526909.6803	484664.0081	431473.373	ENSG00000196419
B1AHC9	B1AHC9_HUMAN	R|TFNTSTGGLLLPSDTKR|S	TFNTSTGGLLLPSDTK[TMTsixplex_K]R	252-268	FALSE	6.176	59782.03228	34865.11183	51784.42329	108759.7752	132680.9798	161170.0845	ENSG00000196419
B1AHC9	B1AHC9_HUMAN	R|SDSFENPVLQQHFR|N	[TMTsixplex_Nterm]SDSFENPVLQQHFR	425-438	FALSE	8.826	505091.7187	619437.9564	575920.8891	512593.8882	567807.4649	516020.4174	ENSG00000196419
B1AHC9	B1AHC9_HUMAN	K|VEYSEEELK|T	[TMTsixplex_Nterm]VEYSEEELK[TMTsixplex_K]	507-515	FALSE	5.757	127733.5721	133988.8041	134385.9531	137693.8438	120099.5151	107715.8516	ENSG00000196419
B1AHC9	B1AHC9_HUMAN	R|LGSLVDEFK|E	[TMTsixplex_Nterm]LGSLVDEFK[TMTsixplex_K]	468-476	FALSE	4.999	296671.0525	325258.875	318645.7955	314302.6042	272592.4107	244188.693	ENSG00000196419
B1AHC9	B1AHC9_HUMAN	R|SDSFENPVLQQHFR|N	[TMTsixplex_Nterm]SDSFENPVLQQHFR	425-438	FALSE	10.191	97856.13524	123114.0938	115789.9288	93493.68109	112889.5429	103805.6355	ENSG00000196419
B1AHC9	B1AHC9_HUMAN	K|NIYVLQELDNPGAK|R	[TMTsixplex_Nterm]NIYVLQELDNPGAK[TMTsixplex_K]	51-64	FALSE	7.45	229015.8959	268492.875	235474.5756	217562.2001	234380.8575	204416.6577	ENSG00000196419
B1AHC9	B1AHC9_HUMAN	R|TFNTSTGGLLLPSDTKR|S	[TMTsixplex_Nterm]TFNTSTGGLLLPSDTK[TMTsixplex_K]R	252-268	FALSE	7.807	548520.4305	597524.75	574941.612	554606.9898	547861.8823	512498.3803	ENSG00000196419
B1AHC9	B1AHC9_HUMAN	R|ILELDQFK|G	[TMTsixplex_Nterm]ILELDQFK[TMTsixplex_K]	66-73	FALSE	5.317	710789.7963	730975.9725	670225.7265	674726.3309	897754.55	787673.1925	ENSG00000196419
B1AHC9	B1AHC9_HUMAN	R|DTGIFLDLMHLK|K	[TMTsixplex_Nterm]DTGIFLDLMHLK[TMTsixplex_K]	145-156	FALSE	6.824	10988.19813	12993.47057	12182.78903	10326.46427	13876.41207	8767.422336	ENSG00000196419
B1AHC9	B1AHC9_HUMAN	R|LGSLVDEFK|E	[TMTsixplex_Nterm]LGSLVDEFK[TMTsixplex_K]	468-476	FALSE	5.041	167521.1922	173094.2363	175351.3125	170753.9926	153638.219	139795.8988	ENSG00000196419
B1AHC9	B1AHC9_HUMAN	K|KPGGFDISLFYR|D	[TMTsixplex_Nterm]K[TMTsixplex_K]PGGFDISLFYR	157-168	FALSE	6.701	299451.7089	320872.7673	265327.166	253307.7438	334092.125	238204.875	ENSG00000196419
B1AHC9	B1AHC9_HUMAN	R|DIISIAEDEDLR|V	[TMTsixplex_Nterm]DIISIAEDEDLR	169-180	FALSE	6.716	92249.45825	143649.0805	213941.7188	132495.2544	79685.76839	63927.49566	ENSG00000196419
B1AHC9	B1AHC9_HUMAN	R|DIISIAEDEDLR|V	[TMTsixplex_Nterm]DIISIAEDEDLR	169-180	FALSE	8.642	134234.8093	149513.6733	143153.102	152149.9909	139157.1478	117762.4126	ENSG00000196419
B1AHC9	B1AHC9_HUMAN	R|NIPPYFVALVPQEEELDDQK|I	[TMTsixplex_Nterm]NIPPYFVALVPQEEELDDQK[TMTsixplex_K]	355-374	FALSE	6.061	69645.11115	91274.46094	87565.02478	89887.67175	82666.85023	57351.93834	ENSG00000196419
B1AHC9	B1AHC9_HUMAN	K|KQELLEALTK|H	[TMTsixplex_Nterm]K[TMTsixplex_K]QELLEALTK[TMTsixplex_K]	546-555	FALSE	5.927	1477859.373	1553332.375	1437390.423	1409280.207	1316881.041	1129234.903	ENSG00000196419
B1AHC9	B1AHC9_HUMAN	K|KQELLEALTK|H	[TMTsixplex_Nterm]K[TMTsixplex_K]QELLEALTK[TMTsixplex_K]	546-555	FALSE	5.436	2519952.783	2790861.75	2432192.152	2482147.652	2199475.357	1975184.037	ENSG00000196419
B1AHC9	B1AHC9_HUMAN	R|LGSLVDEFK|E	[TMTsixplex_Nterm]LGSLVDEFK[TMTsixplex_K]	468-476	FALSE	5.363	137429.9336	146802.9554	147704.7514	148888	128780.1092	120378.2482	ENSG00000196419
B1AHC9	B1AHC9_HUMAN	R|LGSLVDEFK|E	[TMTsixplex_Nterm]LGSLVDEFK[TMTsixplex_K]	468-476	FALSE	5.373	265888.1996	294939.5938	287180.8327	283718.3656	253431.7213	232690.2763	ENSG00000196419
B1AHC9	B1AHC9_HUMAN	R|IMLFTNEDNPHGNDSAK|A	[TMTsixplex_Nterm]IMLFTNEDNPHGNDSAK[TMTsixplex_K]	116-132	FALSE	8.701	87145.06622	112051.3101	105526.6133	111319.2179	90905.07032	85778.57145	ENSG00000196419
B1AJU4	B1AJU4_HUMAN	R|HSPQQEEENTIFK|A	[TMTsixplex_Nterm]HSPQQEEENTIFK[TMTsixplex_K]	46-58	FALSE	6.928	216493.1781	245739.0283	265577.9688	259245.1647	129935.7813	116501.6166	ENSG00000117595
B1AK87	B1AK87_HUMAN	R|KLEVEANNAFDQYR|D	[TMTsixplex_Nterm]K[TMTsixplex_K]LEVEANNAFDQYR	83-96	FALSE	7.612	408394.6039	440981.8739	483872.0313	480870.0717	428147.4687	377741.0287	ENSG00000077549
B1AK87	B1AK87_HUMAN	K|SGSGTMNLGGSLTR|Q	[TMTsixplex_Nterm]SGSGTMNLGGSLTR	170-183	FALSE	9.148	30204.50227	33049.07864	34035.6213	32830.64969	39147.49609	36555.7248	ENSG00000077549
B1AK87	B1AK87_HUMAN	R|RLPPQQIEK|N	[TMTsixplex_Nterm]RLPPQQIEK[TMTsixplex_K]	03-Nov	FALSE	6.35	60044.08613	43957.92071	58655.58256	41124.12589	108307.7031	77366.02233	ENSG00000077549
B1AK87	B1AK87_HUMAN	R|QMEKDETVSDCSPHIANIGR|L	[TMTsixplex_Nterm]QMEK[TMTsixplex_K]DETVSDC[Cys_CAM]SPHIANIGR	184-203	FALSE	6.267	175086.384	254370.6033	320683.3125	296209.2329	259654.6872	262992.5771	ENSG00000077549
B1AK87	B1AK87_HUMAN	R|SVQTFADK|S	[TMTsixplex_Nterm]SVQTFADK[TMTsixplex_K]	233-240	FALSE	5.056	205038.147	219115.0469	212811.4316	212818.4209	205769.0731	190388.6581	ENSG00000077549
B1AK87	B1AK87_HUMAN	R|STLNEIYFGK|T	[TMTsixplex_Nterm]STLNEIYFGK[TMTsixplex_K]	214-223	FALSE	7.179	178196.119	193764.6361	196751.2188	192012.1196	194096.7774	178024.7638	ENSG00000077549
B1AK87	B1AK87_HUMAN	K|DYLLCDYNR|D	[TMTsixplex_Nterm]DYLLC[Cys_CAM]DYNR	46-54	FALSE	6.342	265499.077	284875.938	299860.7609	313464.0592	303137.9843	279309.0567	ENSG00000077549
B1AK87	B1AK87_HUMAN	K|NDLVEALK|R	[TMTsixplex_Nterm]NDLVEALK[TMTsixplex_K]	248-255	FALSE	5.578	755656.8933	860509.875	807395.2515	819888.1535	744168.0265	693777.6691	ENSG00000077549
B1AK87	B1AK87_HUMAN	R|STLNEIYFGK|T	[TMTsixplex_Nterm]STLNEIYFGK[TMTsixplex_K]	214-223	FALSE	7.369	360974.7045	385449.0095	391880.75	381950.6319	386229.3685	356021.6795	ENSG00000077549
B1AK87	B1AK87_HUMAN	K|NDLVEALKR|K	[TMTsixplex_Nterm]NDLVEALK[TMTsixplex_K]R	248-256	FALSE	5.104	342246.9413	409567.375	315009.2304	312022.9779	298595.1956	288891.7343	ENSG00000077549
B1AK87	B1AK87_HUMAN	R|STLNEIYFGK|T	[TMTsixplex_Nterm]STLNEIYFGK[TMTsixplex_K]	214-223	FALSE	7.067	194036.6624	211924.7344	211359.0041	202488.5892	207025.5984	185693.7509	ENSG00000077549
B1AK87	B1AK87_HUMAN	R|SPWSNKYDPPLEDGAMPSAR|L	[TMTsixplex_Nterm]SPWSNK[TMTsixplex_K]YDPPLEDGAMPSAR	61-80	FALSE	5.116	1552879.049	1634551.676	1780181.808	1851866	1745508.145	1560316.363	ENSG00000077549
B1AK87	B1AK87_HUMAN	K|NDLVEALKR|K	[TMTsixplex_Nterm]NDLVEALK[TMTsixplex_K]R	248-256	FALSE	5.399	599340.0698	674690.25	621529.571	583255.5006	505179.35	475642.8999	ENSG00000077549
B1AK87	B1AK87_HUMAN	R|STLNEIYFGK|T	[TMTsixplex_Nterm]STLNEIYFGK[TMTsixplex_K]	214-223	FALSE	7.048	39319.3833	45189.90234	42977.07658	44971.60216	41926.41517	40529.53571	ENSG00000077549
B1AK87	B1AK87_HUMAN	R|KLEVEANNAFDQYR|D	[TMTsixplex_Nterm]K[TMTsixplex_K]LEVEANNAFDQYR	83-96	FALSE	6.576	336904.8682	347372.2167	346294.2346	373739.8438	336587.3975	314774.8115	ENSG00000077549
B1AK87	B1AK87_HUMAN	R|STLNEIYFGK|T	[TMTsixplex_Nterm]STLNEIYFGK[TMTsixplex_K]	214-223	FALSE	7.075	13013.14054	13298.25296	13873.98438	13021.06076	12396.57426	11734.4391	ENSG00000077549
B1AK87	B1AK87_HUMAN	R|KLEVEANNAFDQYR|D	[TMTsixplex_Nterm]K[TMTsixplex_K]LEVEANNAFDQYR	83-96	FALSE	6.596	56963.20342	67265.05493	64859.53241	68542.42188	66233.75391	58280.085	ENSG00000077549
B1AK87	B1AK87_HUMAN	K|YDPPLEDGAMPSAR|L	[TMTsixplex_Nterm]YDPPLEDGAMPSAR	67-80	FALSE	7.458	293637.121	322531.9113	335310.196	336917.6768	333776.9357	309036.1671	ENSG00000077549
B1AKP8	B1AKP8_HUMAN	K|ILLNIEHR|I	[TMTsixplex_Nterm]ILLNIEHR	464-471	FALSE	8.583	8677.470876	9331.133215	8999.996805	10113.71316	15113.16577	14245.03669	ENSG00000198793
B1ALA9	B1ALA9_HUMAN	R|VYAILTHGIFSGPAISR|I	[TMTsixplex_Nterm]VYAILTHGIFSGPAISR	144-160	FALSE	8.379	3049.256305	3536.006246	3303.285367	3064.926276	4271.227094	3366.167224	ENSG00000147224
B1ALA9	B1ALA9_HUMAN	R|VAILVDDMADTCGTICHAADK|L	[TMTsixplex_Nterm]VAILVDDMADTC[Cys_CAM]GTIC[Cys_CAM]HAADK[TMTsixplex_K]	115-135	FALSE	8.237	109282.6642	117273.5274	118909.8101	108635.6591	194049.3861	170117.143	ENSG00000147224
B1ALA9	B1ALA9_HUMAN	R|VTAVIPCFPYAR|Q	[TMTsixplex_Nterm]VTAVIPC[Cys_CAM]FPYAR	18-29	FALSE	7.436	78717.92403	84388.33299	74017.09964	65634.6942	108873.0966	97969.2874	ENSG00000147224
B1ALD5	B1ALD5_HUMAN	K|AFPVLGIDYTHVR|T	[TMTsixplex_Nterm]AFPVLGIDYTHVR	88-100	FALSE	9.529	29550.50525	29011.74724	27946.94096	27856.45453	65622.11078	59081.64623	ENSG00000090020
B1ANR0	B1ANR0_HUMAN	K|PLYVALAQR|K	[TMTsixplex_Nterm]PLYVALAQR	362-370	FALSE	6.575	30808.96289	29043.68326	25177.43274	27792.01677	23931.80784	22125.66956	ENSG00000090621
B1ANR0	B1ANR0_HUMAN	K|AKEFTNVYIK|N	[TMTsixplex_Nterm]AK[TMTsixplex_K]EFTNVYIK[TMTsixplex_K]	187-196	FALSE	6.256	1332725.289	1407275.75	1214019.805	1212522.553	1351920.595	1235111.47	ENSG00000090621
B1ANR0	B1ANR0_HUMAN	K|VVCDENGSK|G	[TMTsixplex_Nterm]VVC[Cys_CAM]DENGSK[TMTsixplex_K]	130-138	FALSE	7.734	28836.2056	29958.90495	28108.74486	27451.55097	23535.52441	21687.14122	ENSG00000090621
B1ANR0	B1ANR0_HUMAN	K|FSPAGPVLSIR|V	[TMTsixplex_Nterm]FSPAGPVLSIR	31-41	FALSE	8.004	58325.29035	60990.06318	48858.78216	47510.72342	65425.59553	59988.77939	ENSG00000090621
B1ANR0	B1ANR0_HUMAN	K|GFGFVCFSSPEEATK|A	[TMTsixplex_Nterm]GFGFVC[Cys_CAM]FSSPEEATK[TMTsixplex_K]	334-348	FALSE	7.846	258398.7984	284491.1926	256019.9728	257879.5991	210418.1172	191521.3015	ENSG00000090621
B1ANR0	B1ANR0_HUMAN	R|YQGVNLYIK|N	[TMTsixplex_Nterm]YQGVNLYIK[TMTsixplex_K]	291-299	FALSE	5.218	59810.308	57943.36677	50458.47052	44030.61237	69575.35156	58454.54954	ENSG00000090621
B1ANR0	B1ANR0_HUMAN	K|GFGFVCFSSPEEATK|A	[TMTsixplex_Nterm]GFGFVC[Cys_CAM]FSSPEEATK[TMTsixplex_K]	334-348	FALSE	6.916	630284.7885	637178.9928	594755.203	610783.258	478126.4267	377138.6556	ENSG00000090621
B1ANR0	B1ANR0_HUMAN	R|ALDTMNFDVIK|G	[TMTsixplex_Nterm]ALDTMNFDVIK[TMTsixplex_K]	68-78	FALSE	6.32	486927.4598	503033.9375	488523.3073	484209.7572	384584.1652	351967.5362	ENSG00000090621
B1ANR0	B1ANR0_HUMAN	K|GFGFVCFSSPEEATK|A	[TMTsixplex_Nterm]GFGFVC[Cys_CAM]FSSPEEATK[TMTsixplex_K]	334-348	FALSE	6.813	98278.15068	116701.0871	86679.9726	79405.98065	73758.28798	60662.62505	ENSG00000090621
B1ANR0	B1ANR0_HUMAN	K|NLDDTIDDEK|L	[TMTsixplex_Nterm]NLDDTIDDEK[TMTsixplex_K]	300-309	FALSE	5.759	47173.10328	49833.69442	42225.03427	40165.64803	52087.60156	46955.67719	ENSG00000090621
B1ANR0	B1ANR0_HUMAN	K|EFTNVYIK|N	[TMTsixplex_Nterm]EFTNVYIK[TMTsixplex_K]	189-196	FALSE	5.095	260737.0553	285352.7983	299632.2931	304199.3125	237882.484	225707.329	ENSG00000090621
B1ANR0	B1ANR0_HUMAN	R|IMWSQR|D	[TMTsixplex_Nterm]IMWSQR	84-89	FALSE	5.027	34671.92684	36973.61077	35465.80704	37476.69373	39498.63201	36347.91144	ENSG00000090621
B1ANY6	B1ANY6_HUMAN	R|TGWFPSNYVR|E	[TMTsixplex_Nterm]TGWFPSNYVR	52-61	FALSE	7.72	42237.831	47350.37471	43308.37393	41718.54085	59129.44141	52483.84872	ENSG00000102606
B1AP13	B1AP13_HUMAN	R|IFLCCPGWFQTPGR|K	[TMTsixplex_Nterm]IFLC[Cys_CAM]C[Cys_CAM]PGWFQTPGR	419-432	TRUE	6.931	484.2859441	482.5400031	727.4377438	696.1957542	911.1100676	724.6547691	ENSG00000196352
B1AP13	B1AP13_HUMAN	R|IFLCCPGWFQTPGR|K	[TMTsixplex_Nterm]IFLC[Cys_CAM]C[Cys_CAM]PGWFQTPGR	419-432	TRUE	6.606	1182.60056	1368.07017	1541.856978	1489.235247	1822.808197	1568.761866	ENSG00000196352
B1AUU8	B1AUU8_HUMAN	K|DQFALAFHLISQK|L	[TMTsixplex_Nterm]DQFALAFHLISQK[TMTsixplex_K]	280-292	FALSE	7.715	19581.90861	24148.77583	19205.92547	15163.98532	29370.11141	18889.88402	ENSG00000085832
B1AV70	B1AV70_HUMAN	K|FMHVLYPR|K	[TMTsixplex_Nterm]FMHVLYPR	30-37	FALSE	5.931	108366.4172	108440.3006	81328.80456	83215.01888	283817.0124	243547.5596	ENSG00000181704
B3KQ25	B3KQ25_HUMAN	R|NQYVTLHDMILK|N	[TMTsixplex_Nterm]NQYVTLHDMILK[TMTsixplex_K]	165-176	FALSE	5.543	243758.9301	279674.9018	210627.2818	211140.0478	140237.1274	130183.5112	ENSG00000131467
B3KQ25	B3KQ25_HUMAN	K|VFVMPNGMLK|S	[TMTsixplex_Nterm]VFVMPNGMLK[TMTsixplex_K]	40-49	FALSE	5.311	151662.256	171162.5857	135628.2365	140814.9237	133115.5028	136344.615	ENSG00000131467
B3KQ25	B3KQ25_HUMAN	R|NQYVTLHDMILK|N	[TMTsixplex_Nterm]NQYVTLHDMILK[TMTsixplex_K]	165-176	FALSE	6.052	409571.9536	491230.7307	354393.3685	386536.2837	199802.6677	184173.953	ENSG00000131467
B3KQ25	B3KQ25_HUMAN	R|NQYVTLHDMILK|N	[TMTsixplex_Nterm]NQYVTLHDMILK[TMTsixplex_K]	165-176	FALSE	5.661	488337.4515	584947.0898	463294.8893	451312.09	291427.2903	253742.2386	ENSG00000131467
B3KUB4	B3KUB4_HUMAN	R|GSLTTPPCNPTVLWTVFR|N	[TMTsixplex_Nterm]GSLTTPPC[Cys_CAM]NPTVLWTVFR	163-180	FALSE	6.968	5760.835055	5852.462761	7609.489971	7639.342285	3262.12063	2904.268734	ENSG00000074410
B4DDD6	B4DDD6_HUMAN	K|VMYAFCR|V	[TMTsixplex_Nterm]VMYAFC[Cys_CAM]R	62-68	FALSE	6.824	229929.5262	261333.6764	290762.128	303392.25	193089.5588	170957.1985	ENSG00000136279
B4DDD6	B4DDD6_HUMAN	R|AEEDVEPECIMEK|V	[TMTsixplex_Nterm]AEEDVEPEC[Cys_CAM]IMEK[TMTsixplex_K]	94-106	FALSE	5.509	348998.7548	351986.3241	397590.7573	413629.2813	329147.5051	262182.7883	ENSG00000136279
B4DDD6	B4DDD6_HUMAN	R|AEEDVEPECIMEK|V	[TMTsixplex_Nterm]AEEDVEPEC[Cys_CAM]IMEK[TMTsixplex_K]	94-106	FALSE	7.819	101032.225	112543.3266	133068.6875	129580.7861	103639.3109	95539.59935	ENSG00000136279
B4DDD6	B4DDD6_HUMAN	K|QLTQPETHFGR|E	[TMTsixplex_Nterm]QLTQPETHFGR	265-275	FALSE	7.65	46509.35506	49929.92677	55050.9036	51963.69598	38933.27599	35401.50671	ENSG00000136279
B4DDD6	B4DDD6_HUMAN	K|VMYAFCR|V	[TMTsixplex_Nterm]VMYAFC[Cys_CAM]R	62-68	FALSE	5.31	258417.4151	253096.7144	289078.3453	281064.6691	220996.7056	195823.5676	ENSG00000136279
B4DDD6	B4DDD6_HUMAN	K|SPTDWALFTYEGNSNDIR|V	[TMTsixplex_Nterm]SPTDWALFTYEGNSNDIR	24-41	FALSE	7.148	35732.58448	42528.23343	39490.2405	44156.81036	41646.73072	40488.43027	ENSG00000136279
B4DDD6	B4DDD6_HUMAN	R|VAGTGEGGLEEMVEELNSGK|V	[TMTsixplex_Nterm]VAGTGEGGLEEMVEELNSGK[TMTsixplex_K]	42-61	FALSE	8.108	925538.0781	1082217.748	1187574.904	1150016.836	986935.6851	827060.5911	ENSG00000136279
B4DEZ3	B4DEZ3_HUMAN	R|IALLPLLQAETDRR|T	[TMTsixplex_Nterm]IALLPLLQAETDRR	69-82	FALSE	6.538	9941.347419	11581.81192	11011.41192	10629.29805	34867.05239	31003.03405	ENSG00000186010
B4DEZ3	B4DEZ3_HUMAN	R|LQIEDFEAR|I	[TMTsixplex_Nterm]LQIEDFEAR	60-68	FALSE	5.803	487360.4634	491098.4718	577565.411	577124.1592	1652448.25	1531540.943	ENSG00000186010
B4DEZ3	B4DEZ3_HUMAN	R|IALLPLLQAETDRR|T	[TMTsixplex_Nterm]IALLPLLQAETDRR	69-82	FALSE	9.813	7749.89146	9211.932583	9260.722617	9231.667518	26640.38403	24476.39966	ENSG00000186010
B4DEZ3	B4DEZ3_HUMAN	R|IALLPLLQAETDRR|T	[TMTsixplex_Nterm]IALLPLLQAETDRR	69-82	FALSE	8.31	32119.44566	37791.17557	34147.92562	37318.26618	98528.2403	84853.60768	ENSG00000186010
B4DEZ3	B4DEZ3_HUMAN	R|IALLPLLQAETDRR|T	[TMTsixplex_Nterm]IALLPLLQAETDRR	69-82	FALSE	7.665	18748.43553	21865.27996	21022.20762	21124.73945	39302.02344	31935.47681	ENSG00000186010
B4DGL8	B4DGL8_HUMAN	K|LAGLHDAILR|M	[TMTsixplex_Nterm]LAGLHDAILR	558-567	FALSE	7.354	49711.56732	53592.49132	46966.7275	43693.89473	111765.1758	106933.9008	ENSG00000131269
B4DGU4	B4DGU4_HUMAN	R|EGLLAIFK|S	[TMTsixplex_Nterm]EGLLAIFK[TMTsixplex_K]	219-226	FALSE	6.489	62580.06306	69816.36362	92038.55469	91659.90746	26385.52138	20105.40988	ENSG00000168036
B4DGU4	B4DGU4_HUMAN	K|LLWTTSR|V	[TMTsixplex_Nterm]LLWTTSR	329-335	FALSE	7.398	72746.72065	77205.04819	120139.75	113030.173	33610.59049	27470.29705	ENSG00000168036
B4DGU4	B4DGU4_HUMAN	R|SPQMVSAIVR|T	[TMTsixplex_Nterm]SPQMVSAIVR	184-193	FALSE	7.15	60705.48888	60477.38771	69341.48768	72120.39403	79908.65899	74661.26615	ENSG00000168036
B4DGU4	B4DGU4_HUMAN	R|MEEIVEGCTGALHILAR|D	[TMTsixplex_Nterm]MEEIVEGC[Cys_CAM]TGALHILAR	559-575	FALSE	11.243	299821.7021	383711.1617	529616.6706	497205.6973	143687.1396	98949.98241	ENSG00000168036
B4DGU4	B4DGU4_HUMAN	R|LVQNCLWTLR|N	[TMTsixplex_Nterm]LVQNC[Cys_CAM]LWTLR	370-379	FALSE	7.228	16897.34188	16274.887	23676.13455	22906.71844	NA	8133.810306	ENSG00000168036
B4DGU4	B4DGU4_HUMAN	R|NEGVATYAAAVLFR|M	[TMTsixplex_Nterm]NEGVATYAAAVLFR	641-654	FALSE	8.535	2815.312934	2933.651268	2877.977906	2558.642937	3245.222549	2492.234108	ENSG00000168036
B4DGU4	B4DGU4_HUMAN	R|EGLLAIFK|S	[TMTsixplex_Nterm]EGLLAIFK[TMTsixplex_K]	219-226	FALSE	5.606	10877.67208	11499.52205	16074.50391	15485.94027	5413.942299	3884.692133	ENSG00000168036
B4DGU4	B4DGU4_HUMAN	R|NEGVATYAAAVLFR|M	[TMTsixplex_Nterm]NEGVATYAAAVLFR	641-654	FALSE	10.185	8318.716874	9704.996128	10148.95248	8645.843684	10659.00195	7758.989065	ENSG00000168036
B4DGU4	B4DGU4_HUMAN	R|NEGVATYAAAVLFR|M	[TMTsixplex_Nterm]NEGVATYAAAVLFR	641-654	FALSE	6.916	7755.607588	9235.228986	9351.742092	8239.175957	9984.225499	7874.390414	ENSG00000168036
B4DGU4	B4DGU4_HUMAN	R|NEGVATYAAAVLFR|M	[TMTsixplex_Nterm]NEGVATYAAAVLFR	641-654	FALSE	7.465	28483.2764	31601.95508	18793.59019	15514.08246	26265.30813	21163.65512	ENSG00000168036
B4DGU4	B4DGU4_HUMAN	R|LVQNCLWTLR|N	[TMTsixplex_Nterm]LVQNC[Cys_CAM]LWTLR	370-379	FALSE	7.757	11217.77671	11653.33168	17771.07505	17389.86991	4454.967803	3571.776811	ENSG00000168036
B4DGU4	B4DGU4_HUMAN	R|HQEAEMAQNAVR|L	[TMTsixplex_Nterm]HQEAEMAQNAVR	468-479	FALSE	8.307	15731.23523	17114.32679	19288.20208	19221.73482	19678.3161	18926.36416	ENSG00000168036
B4DGU4	B4DGU4_HUMAN	R|HQEAEMAQNAVR|L	[TMTsixplex_Nterm]HQEAEMAQNAVR	468-479	FALSE	10.438	12918.23334	14529.42396	15205.33605	15113.87572	17869.3266	17229.70588	ENSG00000168036
B4DGU4	B4DGU4_HUMAN	R|TMQNTNDVETAR|C	[TMTsixplex_Nterm]TMQNTNDVETAR	194-205	FALSE	9.127	6893.547959	8120.816675	9124.290483	9334.22906	9420.272461	8879.722263	ENSG00000168036
B4DGU4	B4DGU4_HUMAN	R|EGLLAIFK|S	[TMTsixplex_Nterm]EGLLAIFK[TMTsixplex_K]	219-226	FALSE	5.878	6315.131966	6764.847678	9481.578125	9197.059	3315.027832	2518.71693	ENSG00000168036
B4DGU4	B4DGU4_HUMAN	R|NEGVATYAAAVLFR|M	[TMTsixplex_Nterm]NEGVATYAAAVLFR	641-654	FALSE	10.038	5278.702878	6083.850586	5752.706451	5115.171179	5972.447994	4532.008961	ENSG00000168036
B4DGU4	B4DGU4_HUMAN	R|NEGVATYAAAVLFR|M	[TMTsixplex_Nterm]NEGVATYAAAVLFR	641-654	FALSE	9.197	3203.460944	3702.625441	3545.619786	3112.608974	4000.645264	2904.203107	ENSG00000168036
B4DGU4	B4DGU4_HUMAN	K|HAVVNLINYQDDAELATR|A	[TMTsixplex_Nterm]HAVVNLINYQDDAELATR	127-144	FALSE	9.009	296480.043	322759.6225	421369.4997	360288.725	400380.384	332110.7675	ENSG00000168036
B4DGU4	B4DGU4_HUMAN	R|VAAGVLCELAQDK|E	[TMTsixplex_Nterm]VAAGVLC[Cys_CAM]ELAQDK[TMTsixplex_K]	606-618	FALSE	6.628	444283.6241	489348.7748	673865.8301	635637.3386	720599.375	620775.9625	ENSG00000168036
B4DGU4	B4DGU4_HUMAN	R|NEGVATYAAAVLFR|M	[TMTsixplex_Nterm]NEGVATYAAAVLFR	641-654	FALSE	7.372	19072.10483	24490.84359	24745.47397	22200.4235	25988.15977	20451.07551	ENSG00000168036
B4DGU4	B4DGU4_HUMAN	R|NLALCPANHAPLR|E	[TMTsixplex_Nterm]NLALC[Cys_CAM]PANHAPLR	509-521	FALSE	6.527	17927.60199	18768.37183	22975.8442	21054.33712	16224.26788	14513.7807	ENSG00000168036
B4DGU4	B4DGU4_HUMAN	R|EGLLAIFK|S	[TMTsixplex_Nterm]EGLLAIFK[TMTsixplex_K]	219-226	FALSE	5.48	4788.791201	5556.411644	6676.929907	7057.538086	2501.279233	2125.366607	ENSG00000168036
B4DGU4	B4DGU4_HUMAN	R|LVQNCLWTLR|N	[TMTsixplex_Nterm]LVQNC[Cys_CAM]LWTLR	370-379	FALSE	7.747	33904.5829	36755.04588	55585.65055	53427.68194	15358.69642	12207.36289	ENSG00000168036
B4DGU4	B4DGU4_HUMAN	R|EGLLAIFK|S	[TMTsixplex_Nterm]EGLLAIFK[TMTsixplex_K]	219-226	FALSE	6.458	15261.85689	15958.85648	22834.14648	21867.67532	6650.295214	4921.504603	ENSG00000168036
B4DGU4	B4DGU4_HUMAN	K|AAVMVHQLSK|K	[TMTsixplex_Nterm]AAVMVHQLSK[TMTsixplex_K]	164-173	FALSE	5.532	90280.26695	88886.30833	85586.08476	89925.00758	94557.80564	91656.75054	ENSG00000168036
B4DGU4	B4DGU4_HUMAN	R|NEGVATYAAAVLFR|M	[TMTsixplex_Nterm]NEGVATYAAAVLFR	641-654	FALSE	8.453	15230.72007	17956.14214	15586.07102	13421.99119	21626.11328	16138.17878	ENSG00000168036
B4DGU4	B4DGU4_HUMAN	R|VAAGVLCELAQDK|E	[TMTsixplex_Nterm]VAAGVLC[Cys_CAM]ELAQDK[TMTsixplex_K]	606-618	FALSE	5.586	462411.0131	583275.8948	1134998.625	797368.5243	216191.547	142898.7346	ENSG00000168036
B4DGU4	B4DGU4_HUMAN	R|AGDREDITEPAICALR|H	[TMTsixplex_Nterm]AGDREDITEPAIC[Cys_CAM]ALR	447-462	FALSE	6.779	531112.8281	650345.014	571896.6929	636288.5391	838877.4999	847974.875	ENSG00000168036
B4DGU4	B4DGU4_HUMAN	R|EGLLAIFK|S	[TMTsixplex_Nterm]EGLLAIFK[TMTsixplex_K]	219-226	FALSE	5.613	11420.30521	12713.94103	15174.4043	15007.97942	8070.068227	6733.402583	ENSG00000168036
B4DGU4	B4DGU4_HUMAN	R|NEGVATYAAAVLFR|M	[TMTsixplex_Nterm]NEGVATYAAAVLFR	641-654	FALSE	5.93	8410.912149	9402.391668	8578.870168	8053.660138	9430.970343	7073.397051	ENSG00000168036
B4DGU4	B4DGU4_HUMAN	R|LVQNCLWTLR|N	LVQNC[Cys_CAM]LWTLR	370-379	FALSE	7.362	106220.9676	115420.7954	120210.8939	140637.4219	110001.0211	101722.3049	ENSG00000168036
B4DGU4	B4DGU4_HUMAN	R|EGLLAIFK|S	[TMTsixplex_Nterm]EGLLAIFK[TMTsixplex_K]	219-226	FALSE	5.028	23971.90063	26537.89686	36549.00781	36250.78156	10384.97313	6540.215161	ENSG00000168036
B4DJM9	B4DJM9_HUMAN	R|SADLPAIISTWQELR|Q	[TMTsixplex_Nterm]SADLPAIISTWQELR	83-97	FALSE	6.575	5884.595835	6139.026514	6212.129209	5703.190402	10890.6594	8727.200262	ENSG00000104835
B4DJV2	B4DJV2_HUMAN	K|SMSTEGLMK|F	[TMTsixplex_Nterm]SMSTEGLMK[TMTsixplex_K]	438-446	FALSE	5.06	79107.38843	83861.22104	70983.13049	69989.75696	310982.4688	286585.5502	ENSG00000062485
B4DJV2	B4DJV2_HUMAN	K|GLVYETSVLDPDEGIR|F	[TMTsixplex_Nterm]GLVYETSVLDPDEGIR	64-79	FALSE	5.468	262396.8614	379203.2597	352122.3427	389811.223	721191.7255	685835.8764	ENSG00000062485
B4DJV2	B4DJV2_HUMAN	K|IVPNVLLEQGK|A	[TMTsixplex_Nterm]IVPNVLLEQGK[TMTsixplex_K]	370-380	FALSE	5.311	67467.088	72563.3042	62573.28303	65149.60205	259431.7083	246690.0518	ENSG00000062485
B4DJV2	B4DJV2_HUMAN	R|DYIWNTLNSGR|V	[TMTsixplex_Nterm]DYIWNTLNSGR	317-327	FALSE	7.939	6209.079691	6033.094196	5615.37086	5423.838479	14957.47363	14757.26166	ENSG00000062485
B4DJV2	B4DJV2_HUMAN	K|LVAQLYK|I	[TMTsixplex_Nterm]LVAQLYK[TMTsixplex_K]	363-369	FALSE	5.038	142929.3697	165961.7761	141975.4855	148827.5487	523310.1251	537296.625	ENSG00000062485
B4DJV2	B4DJV2_HUMAN	K|LVAQLYK|I	[TMTsixplex_Nterm]LVAQLYK[TMTsixplex_K]	363-369	FALSE	5.653	128393.9949	150738.548	138382.982	134955.2233	305951.875	291211.5785	ENSG00000062485
B4DJV2	B4DJV2_HUMAN	K|GLVYETSVLDPDEGIR|F	[TMTsixplex_Nterm]GLVYETSVLDPDEGIR	64-79	FALSE	7.682	425869.2363	452591.2561	378413.8761	452336.3688	2149173.5	2097051.538	ENSG00000062485
B4DJV2	B4DJV2_HUMAN	R|DYIWNTLNSGR|V	[TMTsixplex_Nterm]DYIWNTLNSGR	317-327	FALSE	7.539	124819.0916	137990.9294	116934.2088	122778.8259	265816.8438	245136.9272	ENSG00000062485
B4DJV2	B4DJV2_HUMAN	K|IVPNVLLEQGK|A	[TMTsixplex_Nterm]IVPNVLLEQGK[TMTsixplex_K]	370-380	FALSE	5.409	67737.38099	69519.50103	68477.57558	69905.54359	242099.1156	228159.7009	ENSG00000062485
B4DJV2	B4DJV2_HUMAN	R|GFSIPECQK|L	[TMTsixplex_Nterm]GFSIPEC[Cys_CAM]QK[TMTsixplex_K]	82-90	FALSE	5.541	205617.5431	203934.5204	181070.3389	195021.8919	816532.5625	813409.2276	ENSG00000062485
B4DJV2	B4DJV2_HUMAN	R|DYIWNTLNSGR|V	[TMTsixplex_Nterm]DYIWNTLNSGR	317-327	FALSE	7.14	126656.6558	135534.2327	115057.124	116111.7273	261392.4844	227828.9388	ENSG00000062485
B4DJV2	B4DJV2_HUMAN	R|DYIWNTLNSGR|V	DYIWNTLNSGR	317-327	FALSE	8.503	10186.60114	11607.88641	15130.88549	11333.44158	13834.07535	11181.38787	ENSG00000062485
B4DJV2	B4DJV2_HUMAN	R|VVPGYGHAVLR|K	[TMTsixplex_Nterm]VVPGYGHAVLR	328-338	FALSE	9.6	7198.10042	7685.408264	5955.598943	6256.347782	16253.75431	15744.66643	ENSG00000062485
B4DJV2	B4DJV2_HUMAN	R|VVPGYGHAVLR|K	[TMTsixplex_Nterm]VVPGYGHAVLR	328-338	FALSE	8.608	54283.08976	56718.07302	35331.29484	31945.62307	103105.7009	96049.09367	ENSG00000062485
B4DJV2	B4DJV2_HUMAN	R|DYIWNTLNSGR|V	[TMTsixplex_Nterm]DYIWNTLNSGR	317-327	FALSE	7.739	12586.24561	13591.79931	12332.40065	12290.38144	32841.0625	29782.07106	ENSG00000062485
B4DJV2	B4DJV2_HUMAN	R|DYIWNTLNSGR|V	[TMTsixplex_Nterm]DYIWNTLNSGR	317-327	FALSE	7.966	25349.36553	30080.74736	27282.65529	28152.74952	60134.78516	54411.08082	ENSG00000062485
B4DJV2	B4DJV2_HUMAN	R|DYIWNTLNSGR|V	[TMTsixplex_Nterm]DYIWNTLNSGR	317-327	FALSE	7.22	4128.361032	4268.347375	3763.295173	3871.299221	10871.73047	10374.31764	ENSG00000062485
B4DK69	B4DK69_HUMAN	K|DIVLVAYSALGSHR|E	[TMTsixplex_Nterm]DIVLVAYSALGSHR	184-197	FALSE	6.344	2436.563079	2586.782624	2964.716854	3155.863421	3327.896954	2965.071817	ENSG00000151632
B4DK69	B4DK69_HUMAN	R|EEPWVDPNSPVLLEDPVLCALAK|K	[TMTsixplex_Nterm]EEPWVDPNSPVLLEDPVLC[Cys_CAM]ALAK[TMTsixplex_K]	198-220	FALSE	8.179	835.0722607	1156.071809	1359.948585	1328.02851	3009.373535	2639.569105	ENSG00000151632
B4DK69	B4DK69_HUMAN	K|LWSNSHRPELVR|P	[TMTsixplex_Nterm]LWSNSHRPELVR	85-96	FALSE	6.32	12667.86623	13777.71955	18457.87667	17717.96778	NA	33554.8001	ENSG00000151632
B4DK69	B4DK69_HUMAN	K|DIVLVAYSALGSHR|E	[TMTsixplex_Nterm]DIVLVAYSALGSHR	184-197	FALSE	8.195	2888.818081	3598.737132	5215.026106	4995.467351	6949.31527	4924.436061	ENSG00000151632
B4DK69	B4DK69_HUMAN	R|EDIFYTSK|L	[TMTsixplex_Nterm]EDIFYTSK[TMTsixplex_K]	77-84	FALSE	5.211	577381.3674	582725.0173	561451.0687	623883.2577	2299342.5	2137169.266	ENSG00000151632
B4DK69	B4DK69_HUMAN	K|YKPVCNQVECHPYFNQR|K	[TMTsixplex_Nterm]YK[TMTsixplex_K]PVC[Cys_CAM]NQVEC[Cys_CAM]HPYFNQR	158-174	FALSE	5.553	203909.9041	225263.9384	270156.6209	282727.1582	633165.5	580146.0879	ENSG00000151632
B4DK69	B4DK69_HUMAN	K|REDIFYTSK|L	[TMTsixplex_Nterm]REDIFYTSK[TMTsixplex_K]	76-84	FALSE	7.889	707738.4578	742296.7534	716190.5369	734832.103	2417571.25	2317196.562	ENSG00000151632
B4DK69	B4DK69_HUMAN	K|LNDGHFMPVLGFGTYAPAEVPK|S	[TMTsixplex_Nterm]LNDGHFMPVLGFGTYAPAEVPK[TMTsixplex_K]	Oct-31	FALSE	7.903	75615.10836	86991.98279	153992.5695	160182.5727	481843.1583	416486.4075	ENSG00000151632
B4DK69	B4DK69_HUMAN	K|REDIFYTSK|L	[TMTsixplex_Nterm]REDIFYTSK[TMTsixplex_K]	76-84	FALSE	6.814	163673.2696	191026.3967	186020.0065	192189.1876	542432.125	492240.437	ENSG00000151632
B4DK69	B4DK69_HUMAN	K|SIGVSNFNHR|L	[TMTsixplex_Nterm]SIGVSNFNHR	136-145	FALSE	6.29	36273.36275	38520.37829	40322.7565	40782.23451	56714.05646	52860.15535	ENSG00000151632
B4DK69	B4DK69_HUMAN	K|REDIFYTSK|L	[TMTsixplex_Nterm]REDIFYTSK[TMTsixplex_K]	76-84	FALSE	6.254	107113.1054	125098.722	111515.7088	118421.954	363465.3125	339631.1272	ENSG00000151632
B4DLR8	B4DLR8_HUMAN	R|IQILEGWK|K	[TMTsixplex_Nterm]IQILEGWK[TMTsixplex_K]	130-137	FALSE	5.379	7689.121364	8874.06759	6271.236198	7217.249041	44217.41753	44641.30654	ENSG00000181019
B4DLR8	B4DLR8_HUMAN	R|ALIVLAHSER|T	[TMTsixplex_Nterm]ALIVLAHSER	Jun-15	FALSE	8.951	1872313.502	1938144.811	2895248.057	3179314.043	5464700.966	3711041.851	ENSG00000181019
B4DLR8	B4DLR8_HUMAN	K|KEVQDEEK|N	[TMTsixplex_Nterm]K[TMTsixplex_K]EVQDEEK[TMTsixplex_K]	169-176	FALSE	5.471	11252.45695	11462.08221	9346.324493	9305.585695	68706.04688	63057.89046	ENSG00000181019
B4DLR8	B4DLR8_HUMAN	K|LKDPANFQYPAESVLAYK|E	[TMTsixplex_Nterm]LK[TMTsixplex_K]DPANFQYPAESVLAYK[TMTsixplex_K]	60-77	FALSE	6.347	27544.42822	29648.78199	23243.29474	26781.43599	182631.9688	175732.4933	ENSG00000181019
B4DLR8	B4DLR8_HUMAN	K|KEVQDEEK|N	[TMTsixplex_Nterm]K[TMTsixplex_K]EVQDEEK[TMTsixplex_K]	169-176	FALSE	5.701	9225.119657	9696.468431	7412.454189	8115.156493	60176.78516	56838.43101	ENSG00000181019
B4DLR8	B4DLR8_HUMAN	R|ALIVLAHSER|T	[TMTsixplex_Nterm]ALIVLAHSER	Jun-15	FALSE	11.657	107329.3914	122532.1192	99601.1616	111006.0446	957257.1875	623843.6182	ENSG00000181019
B4DLR8	B4DLR8_HUMAN	K|LKDPANFQYPAESVLAYK|E	[TMTsixplex_Nterm]LK[TMTsixplex_K]DPANFQYPAESVLAYK[TMTsixplex_K]	60-77	FALSE	6.688	79934.45547	96575.35981	67645.13382	75204.43749	722588.375	640937.2632	ENSG00000181019
B4DLR8	B4DLR8_HUMAN	K|LKDPANFQYPAESVLAYK|E	[TMTsixplex_Nterm]LK[TMTsixplex_K]DPANFQYPAESVLAYK[TMTsixplex_K]	60-77	FALSE	6.456	22002.28073	24385.29768	18859.52671	20769.48959	160206.7188	145795.9965	ENSG00000181019
B4DLR8	B4DLR8_HUMAN	K|LKDPANFQYPAESVLAYK|E	[TMTsixplex_Nterm]LK[TMTsixplex_K]DPANFQYPAESVLAYK[TMTsixplex_K]	60-77	FALSE	6.426	21509.41743	24043.5557	18307.30965	21109.42307	161475.8594	152018.1205	ENSG00000181019
B4DLR8	B4DLR8_HUMAN	K|LKDPANFQYPAESVLAYK|E	[TMTsixplex_Nterm]LK[TMTsixplex_K]DPANFQYPAESVLAYK[TMTsixplex_K]	60-77	FALSE	6.404	129793.7971	133179.3704	103721.8496	127350.0979	1080634	999581.9644	ENSG00000181019
B4DLR8	B4DLR8_HUMAN	K|LKDPANFQYPAESVLAYK|E	[TMTsixplex_Nterm]LK[TMTsixplex_K]DPANFQYPAESVLAYK[TMTsixplex_K]	60-77	FALSE	6.345	87830.86947	116136.5029	76557.3426	96673.58746	818717.625	728267.6625	ENSG00000181019
B4DLR8	B4DLR8_HUMAN	K|LKDPANFQYPAESVLAYK|E	[TMTsixplex_Nterm]LK[TMTsixplex_K]DPANFQYPAESVLAYK[TMTsixplex_K]	60-77	FALSE	6.356	1359.693754	1624.979203	1473.940953	1355.701067	6396.100586	5707.213119	ENSG00000181019
B4DLR8	B4DLR8_HUMAN	R|TSFNYAMK|E	TSFNYAMK[TMTsixplex_K]	16-23	FALSE	5.456	21513.49659	14936.80259	18146.67968	40807.08176	197979.8932	243166.5625	ENSG00000181019
B4DLR8	B4DLR8_HUMAN	K|SIPTDNQIK|A	[TMTsixplex_Nterm]SIPTDNQIK[TMTsixplex_K]	191-199	FALSE	5.548	11294.14205	12319.87057	9610.681969	10835.18031	74945.49219	70696.46054	ENSG00000181019
B4DLR8	B4DLR8_HUMAN	R|TSFNYAMK|E	[TMTsixplex_Nterm]TSFNYAMK[TMTsixplex_K]	16-23	FALSE	5.117	329538.0759	360158.6954	361905.3302	382354.072	1823975.505	1825317.25	ENSG00000181019
B4DLR8	B4DLR8_HUMAN	K|SIPTDNQIK|A	[TMTsixplex_Nterm]SIPTDNQIK[TMTsixplex_K]	191-199	FALSE	6.081	30521.10607	33107.22102	24346.23951	27565.15189	210969.5156	198762.8238	ENSG00000181019
B4DLR8	B4DLR8_HUMAN	K|LKDPANFQYPAESVLAYK|E	[TMTsixplex_Nterm]LK[TMTsixplex_K]DPANFQYPAESVLAYK[TMTsixplex_K]	60-77	FALSE	5.748	1799.053175	1739.848482	1619.511754	1669.31057	8869.8125	7997.928771	ENSG00000181019
B4DM50	B4DM50_HUMAN	R|HTLDGAACLLNSNK|Y	[TMTsixplex_Nterm]HTLDGAAC[Cys_CAM]LLNSNK[TMTsixplex_K]	28-41	FALSE	5.941	647444.442	715536.7716	822943.5246	744114.953	773004.9965	736465.8283	ENSG00000115540
B4DQI4	B4DQI4_HUMAN	R|AVAIDLPGLGHSK|E	[TMTsixplex_Nterm]AVAIDLPGLGHSK[TMTsixplex_K]	64-76	FALSE	9.678	559194.7804	603423.1976	679483.6615	674284.68	968289.4064	976246.4375	ENSG00000114779
B4DQI4	B4DQI4_HUMAN	R|FSSETWQNLGTLHR|L	[TMTsixplex_Nterm]FSSETWQNLGTLHR	43-56	FALSE	9.058	94678.42611	108504.1197	94835.18838	95553.40448	NA	92168.04389	ENSG00000114779
B4DQI4	B4DQI4_HUMAN	R|LAQAGYR|A	[TMTsixplex_Nterm]LAQAGYR	57-63	FALSE	7.05	11088.87838	10952.44529	10838.89552	11301.13512	13512.08693	12494.21908	ENSG00000114779
B4DQI4	B4DQI4_HUMAN	R|FSVLLLHGIR|F	[TMTsixplex_Nterm]FSVLLLHGIR	33-42	FALSE	6.678	5881.691613	8028.749103	8875.42022	6516.609248	15432.7592	9182.493689	ENSG00000114779
B4E1E4	B4E1E4_HUMAN	R|FQEDIISIWNK|T	[TMTsixplex_Nterm]FQEDIISIWNK[TMTsixplex_K]	130-140	FALSE	6.383	70896.41056	78858.37831	70397.66578	65907.65015	66675.30971	50859.4725	ENSG00000135930
B5MC22	B5MC22_HUMAN	R|VCAASLYVLGTATR|W	[TMTsixplex_Nterm]VC[Cys_CAM]AASLYVLGTATR	80-93	FALSE	8.071	2444.091214	2517.156548	2259.932063	2845.968337	32823.89453	29596.29999	ENSG00000242114
B5MC22	B5MC22_HUMAN	R|VCAASLYVLGTATR|W	[TMTsixplex_Nterm]VC[Cys_CAM]AASLYVLGTATR	80-93	FALSE	7.406	306428.4782	345715.4793	276520.7675	254919.6096	259574.58	228392.8589	ENSG00000242114
B5MC96	B5MC96_HUMAN	R|YAAASLPPLPR|K	[TMTsixplex_Nterm]YAAASLPPLPR	85-95	FALSE	6.978	117814.0112	134247.8513	117717.746	119640.4151	135206.9926	126646.1015	ENSG00000118960
B5MD87	B5MD87_HUMAN	K|MLLHEGQHPAQLR|S	[TMTsixplex_Nterm]MLLHEGQHPAQLR	82-94	FALSE	5.272	4734.43034	5083.1738	5664.596263	6900.914228	6116.672813	6219.795298	ENSG00000276657
B5MD87	B5MD87_HUMAN	K|MLLHEGQHPAQLR|S	[TMTsixplex_Nterm]MLLHEGQHPAQLR	82-94	FALSE	5.272	4734.43034	5083.1738	5664.596263	6900.914228	6116.672813	6219.795298	ENSG00000104524
B7Z4B8	B7Z4B8_HUMAN	K|EALGGQALYPHVLVK|N	[TMTsixplex_Nterm]EALGGQALYPHVLVK[TMTsixplex_K]	272-286	FALSE	6.178	238080.9686	242202.7165	211886.1847	198380.8611	259465.5625	232344.4974	ENSG00000105323
B7Z5P7	B7Z5P7_HUMAN	R|KDFLAMFSPK|C	[TMTsixplex_Nterm]K[TMTsixplex_K]DFLAMFSPK[TMTsixplex_K]	240-249	FALSE	5.478	22374.76173	23798.87399	25154.51953	23769.87618	23453.89346	20811.03916	ENSG00000110031
B7Z7P0	B7Z7P0_HUMAN	R|SYSPTLFAQTVR|V	[TMTsixplex_Nterm]SYSPTLFAQTVR	410-421	FALSE	8.564	36887.38275	41579.38363	31491.18149	30589.61961	47309.65625	45113.30471	ENSG00000110344
B7Z8K7	B7Z8K7_HUMAN	K|FGPHLVPILVEK|C	[TMTsixplex_Nterm]FGPHLVPILVEK[TMTsixplex_K]	146-157	FALSE	5.086	127105.0393	133929.5946	103617.0645	94555.37898	128204.7183	121148.2731	ENSG00000163219
B7Z964	B7Z964_HUMAN	K|ELIEAQELAR|T	[TMTsixplex_Nterm]ELIEAQELAR	39-48	FALSE	5.059	231247.3668	257951.2758	487153.1423	517739.8438	191726.8684	185252.7022	ENSG00000163681
B7Z964	B7Z964_HUMAN	R|LHIDTENLR|E	[TMTsixplex_Nterm]LHIDTENLR	89-97	FALSE	5.848	1115681.565	1244743.125	1408194.606	1326575.604	700704.854	626276.3506	ENSG00000163681
B7Z964	B7Z964_HUMAN	K|QIQVLQAQLQR|L	[TMTsixplex_Nterm]QIQVLQAQLQR	78-88	FALSE	8.57	12609.50148	14269.48233	34546.1524	34933.85156	11407.02496	9170.875715	ENSG00000163681
B7Z964	B7Z964_HUMAN	K|DDLQGAQSEIEAK|Q	[TMTsixplex_Nterm]DDLQGAQSEIEAK[TMTsixplex_K]	18-30	FALSE	7.688	49071.49215	49672.32708	114594.0326	115437.3047	40938.12583	37748.99182	ENSG00000163681
B7Z964	B7Z964_HUMAN	K|EITSLQNSFQLR|C	[TMTsixplex_Nterm]EITSLQNSFQLR	163-174	FALSE	7.307	3670.493201	4228.962654	7190.351367	7576.049316	1977.826089	1722.315124	ENSG00000163681
B7Z964	B7Z964_HUMAN	R|DEILLLHQAAAK|V	[TMTsixplex_Nterm]DEILLLHQAAAK[TMTsixplex_K]	116-127	FALSE	6.231	218753.0991	230566.0085	514058.0909	510653.451	221175.4903	185697.241	ENSG00000163681
B7Z964	B7Z964_HUMAN	K|AASEYEK|E	[TMTsixplex_Nterm]AASEYEK[TMTsixplex_K]	156-162	FALSE	5.171	9566.665326	10429.44085	25715.89048	26624.76953	8478.116679	7533.350718	ENSG00000163681
B7Z964	B7Z964_HUMAN	R|ENVLLSSELQR|Q	[TMTsixplex_Nterm]ENVLLSSELQR	213-223	FALSE	7.91	78588.5111	89295.47006	181018.9596	186437.25	63652.75925	55485.58681	ENSG00000163681
B7Z964	B7Z964_HUMAN	K|EWNALETECHSLK|R	[TMTsixplex_Nterm]EWNALETEC[Cys_CAM]HSLK[TMTsixplex_K]	199-211	FALSE	8.982	268400.1151	324476.7962	633210.125	625248.0538	351024.8703	300171.2979	ENSG00000163681
B7Z9I1	B7Z9I1_HUMAN	R|EEIIPVAAEYDK|T	[TMTsixplex_Nterm]EEIIPVAAEYDK[TMTsixplex_K]	22-33	FALSE	5.857	84570.92656	100271.5603	124484.7881	136227.2517	821260.8125	766867.7627	ENSG00000117054
B7Z9I1	B7Z9I1_HUMAN	R|MTEEPLMCAYCVTEPGAGSDVAGIK|T	[TMTsixplex_Nterm]MTEEPLMC[Cys_CAM]AYC[Cys_CAM]VTEPGAGSDVAGIK[TMTsixplex_K]	113-137	FALSE	6.392	22961.88585	24340.69239	25711.53913	26082.82204	132149.7188	129471.5321	ENSG00000117054
B7Z9I1	B7Z9I1_HUMAN	K|ENVLIGDGAGFK|V	[TMTsixplex_Nterm]ENVLIGDGAGFK[TMTsixplex_K]	224-235	FALSE	6.298	87336.2741	111698.8771	122600.6718	134243.0216	706163.375	599646.8715	ENSG00000117054
B7Z9I1	B7Z9I1_HUMAN	K|ANWYFLLAR|S	[TMTsixplex_Nterm]ANWYFLLAR	162-170	FALSE	5.116	935.1132756	1051.298949	1239.462632	1324.635075	2057.891212	1391.170787	ENSG00000117054
B7Z9I1	B7Z9I1_HUMAN	K|ANWYFLLAR|S	[TMTsixplex_Nterm]ANWYFLLAR	162-170	FALSE	6.287	2507.982271	2981.903582	2762.693112	2374.205384	14929.33496	9041.626529	ENSG00000117054
B7ZC39	B7ZC39_HUMAN	R|DFIHTASISFLTPLR|N	[TMTsixplex_Nterm]DFIHTASISFLTPLR	131-145	FALSE	8.771	2404.260259	3225.949136	4276.653671	3903.137388	3618.087443	3100.59035	ENSG00000148341
B8ZZI9	B8ZZI9_HUMAN	K|VIAGLPDLTFMHAK|V	[TMTsixplex_Nterm]VIAGLPDLTFMHAK[TMTsixplex_K]	535-548	FALSE	6.807	6607.869273	7569.740318	6327.383651	6632.01276	7191.22498	7311.105849	ENSG00000119844
B8ZZQ4	B8ZZQ4_HUMAN	K|VAVLQALASTVNR|D	[TMTsixplex_Nterm]VAVLQALASTVNR	68-80	FALSE	6.993	3149.520747	3413.87751	2352.927668	2195.640553	3377.219072	3159.094814	ENSG00000132300
B8ZZU8	B8ZZU8_HUMAN	R|LYKDDQLLDDGK|T	[TMTsixplex_Nterm]LYK[TMTsixplex_K]DDQLLDDGK[TMTsixplex_K]	39-50	FALSE	6.008	2121707.158	2243501.75	2116864.15	2139181.634	1961721.477	1784121.788	ENSG00000103363
B8ZZU8	B8ZZU8_HUMAN	K|TLGECGFTSQTARPQAPATVGLAFR|A	[TMTsixplex_Nterm]TLGEC[Cys_CAM]GFTSQTARPQAPATVGLAFR	51-75	FALSE	5.205	15423.75949	18886.70675	17880.89403	19419.61281	15614.00683	12741.33083	ENSG00000103363
B8ZZU8	B8ZZU8_HUMAN	K|TLGECGFTSQTARPQAPATVGLAFR|A	[TMTsixplex_Nterm]TLGEC[Cys_CAM]GFTSQTARPQAPATVGLAFR	51-75	FALSE	7	13500.92983	14241.27241	13556.5877	13056.19401	12145.22111	11289.43207	ENSG00000103363
B9A064	IGLL5_HUMAN	K|YAASSYLSLTPEQWK|S	YAASSYLSLTPEQWK[TMTsixplex_K]	174-188	FALSE	5.688	30558.84081	8913.631986	14056.43575	71688.73323	134361.4902	202956.3941	ENSG00000254709
B9A064	IGLL5_HUMAN	K|ANPTVTLFPPSSEELQANK|A	[TMTsixplex_Nterm]ANPTVTLFPPSSEELQANK[TMTsixplex_K]	113-131	FALSE	5.28	2257015.399	2433719.25	1493993.673	1554498.143	2270189.421	2049286.787	ENSG00000254709
B9A064	IGLL5_HUMAN	K|ANPTVTLFPPSSEELQANK|A	[TMTsixplex_Nterm]ANPTVTLFPPSSEELQANK[TMTsixplex_K]	113-131	FALSE	5.208	1596313.107	1725957.678	940192.5929	985199.9053	1643776.148	1447293.049	ENSG00000254709
B9A064	IGLL5_HUMAN	K|AGVETTKPSK|Q	[TMTsixplex_Nterm]AGVETTK[TMTsixplex_K]PSK[TMTsixplex_K]	159-168	FALSE	6.568	208634.21	223543.2656	126027.0297	128875.494	204116.5518	205203.0453	ENSG00000254709
B9A064	IGLL5_HUMAN	K|YAASSYLSLTPEQWK|S	[TMTsixplex_Nterm]YAASSYLSLTPEQWK[TMTsixplex_K]	174-188	FALSE	7.352	197537.1591	210547.5	142634.2765	147007.9081	203427.0269	185054.6145	ENSG00000254709
B9A064	IGLL5_HUMAN	R|SYSCQVTHEGSTVEK|T	[TMTsixplex_Nterm]SYSC[Cys_CAM]QVTHEGSTVEK	192-206	FALSE	8.044	1720.828516	1653.758844	1389.48861	5655.228953	7222.615454	10057.90214	ENSG00000254709
B9A064	IGLL5_HUMAN	K|YAASSYLSLTPEQWK|S	YAASSYLSLTPEQWK	174-188	FALSE	9.08	4196.619395	4539.839741	4477.545117	NA	NA	6537.354806	ENSG00000254709
B9A064	IGLL5_HUMAN	K|YAASSYLSLTPEQWK|S	[TMTsixplex_Nterm]YAASSYLSLTPEQWK[TMTsixplex_K]	174-188	FALSE	6.478	189699.7358	229518.4868	156463.6107	177608.2941	412730.375	368561.5427	ENSG00000254709
B9A064	IGLL5_HUMAN	K|VTVLGQPK|A	[TMTsixplex_Nterm]VTVLGQPK[TMTsixplex_K]	105-112	TRUE	5.022	1104196.166	1191706.943	728282.5864	714801.476	1044908.284	953771.5527	ENSG00000254709
B9A064	IGLL5_HUMAN	K|YAASSYLSLTPEQWK|S	[TMTsixplex_Nterm]YAASSYLSLTPEQWK[TMTsixplex_K]	174-188	FALSE	7.229	112816.6205	130370.1641	66935.29336	66693.24323	103652.8854	98896.28356	ENSG00000254709
B9A064	IGLL5_HUMAN	K|YAASSYLSLTPEQWK|S	[TMTsixplex_Nterm]YAASSYLSLTPEQWK[TMTsixplex_K]	174-188	FALSE	6.961	1265968.177	1475457.649	841169.8473	881409.1611	1480830.75	1459292.873	ENSG00000254709
B9A064	IGLL5_HUMAN	K|YAASSYLSLTPEQWK|S	[TMTsixplex_Nterm]YAASSYLSLTPEQWK[TMTsixplex_K]	174-188	FALSE	7.38	142824.2016	147079.9993	88134.27367	87061.28811	126697.7199	119319.2555	ENSG00000254709
B9A064	IGLL5_HUMAN	K|AGVETTKPSK|Q	[TMTsixplex_Nterm]AGVETTK[TMTsixplex_K]PSK[TMTsixplex_K]	159-168	FALSE	5.237	100526.4554	115941.6016	67589.69022	73165.11829	106557.0387	113398.173	ENSG00000254709
B9A064	IGLL5_HUMAN	R|SYSCQVTHEGSTVEK|T	SYSC[Cys_CAM]QVTHEGSTVEK[TMTsixplex_K]	192-206	FALSE	6.676	7141.574648	3888.409495	4507.257158	20491.81727	34164.2792	55560.88281	ENSG00000254709
B9A064	IGLL5_HUMAN	K|YAASSYLSLTPEQWK|S	[TMTsixplex_Nterm]YAASSYLSLTPEQWK[TMTsixplex_K]	174-188	FALSE	6.787	799072.7265	970695.7204	562042.8063	517066.0248	1281896.5	1182546.684	ENSG00000254709
B9A064	IGLL5_HUMAN	K|YAASSYLSLTPEQWK|S	[TMTsixplex_Nterm]YAASSYLSLTPEQWK[TMTsixplex_K]	174-188	FALSE	7.479	351030.943	384261.5625	243664.5681	234841.5156	366026.584	330061.546	ENSG00000254709
B9A064	IGLL5_HUMAN	K|YAASSYLSLTPEQWK|S	[TMTsixplex_Nterm]YAASSYLSLTPEQWK[TMTsixplex_K]	174-188	FALSE	6.802	1678599.889	1857622.375	1047611.792	1039555.542	1649773.438	1549663.971	ENSG00000254709
B9A064	IGLL5_HUMAN	K|YAASSYLSLTPEQWK|S	YAASSYLSLTPEQWK[TMTsixplex_K]	174-188	FALSE	5.499	150461.3217	144991.4999	156330.7403	185055	184407.8563	180619.6518	ENSG00000254709
B9A064	IGLL5_HUMAN	R|SYSCQVTHEGSTVEK|T	[TMTsixplex_Nterm]SYSC[Cys_CAM]QVTHEGSTVEK[TMTsixplex_K]	192-206	FALSE	8.676	85232.97646	123642.8506	81479.18128	73284.49157	135439.9144	127127.0603	ENSG00000254709
B9A064	IGLL5_HUMAN	K|YAASSYLSLTPEQWK|S	[TMTsixplex_Nterm]YAASSYLSLTPEQWK[TMTsixplex_K]	174-188	FALSE	6.437	13397.42162	7540.607172	6520.6392	12450.33962	25645.01085	29754.67773	ENSG00000254709
B9A064	IGLL5_HUMAN	K|YAASSYLSLTPEQWK|S	[TMTsixplex_Nterm]YAASSYLSLTPEQWK[TMTsixplex_K]	174-188	FALSE	7.158	11672.08032	11700.23308	7493.265378	7075.231031	10664.35569	10055.62678	ENSG00000254709
B9A064	IGLL5_HUMAN	K|YAASSYLSLTPEQWK|S	[TMTsixplex_Nterm]YAASSYLSLTPEQWK[TMTsixplex_K]	174-188	FALSE	6.899	1956550.508	2072103.75	1225928.912	1176416.017	1878814.043	1671974.696	ENSG00000254709
B9A064	IGLL5_HUMAN	K|YAASSYLSLTPEQWK|S	[TMTsixplex_Nterm]YAASSYLSLTPEQWK[TMTsixplex_K]	174-188	FALSE	5.959	5476.074219	5429.04234	3184.8759	2837.130057	4566.500875	4433.020409	ENSG00000254709
B9A064	IGLL5_HUMAN	K|YAASSYLSLTPEQWK|S	[TMTsixplex_Nterm]YAASSYLSLTPEQWK[TMTsixplex_K]	174-188	FALSE	7.025	89099.04348	91829.42188	51295.45633	52261.28114	85507.15516	77949.27707	ENSG00000254709
B9A064	IGLL5_HUMAN	K|ANPTVTLFPPSSEELQANK|A	[TMTsixplex_Nterm]ANPTVTLFPPSSEELQANK[TMTsixplex_K]	113-131	FALSE	6.174	476794.8633	512544.5702	590449.0929	480734.5533	639490.75	497276.8197	ENSG00000254709
B9A064	IGLL5_HUMAN	K|YAASSYLSLTPEQWK|S	[TMTsixplex_Nterm]YAASSYLSLTPEQWK[TMTsixplex_K]	174-188	FALSE	7.079	77884.29863	86398.22204	48943.88016	46692.65295	82707.21256	76259.50638	ENSG00000254709
B9A064	IGLL5_HUMAN	K|YAASSYLSLTPEQWK|S	[TMTsixplex_Nterm]YAASSYLSLTPEQWK[TMTsixplex_K]	174-188	FALSE	7.054	144155.3658	150725.5179	93428.0238	88804.77351	129230.1884	125919.3773	ENSG00000254709
B9A064	IGLL5_HUMAN	K|YAASSYLSLTPEQWK|S	[TMTsixplex_Nterm]YAASSYLSLTPEQWK[TMTsixplex_K]	174-188	FALSE	7.014	85850.46321	98846.89063	62092.3843	61416.39889	88269.94962	77936.23917	ENSG00000254709
B9A064	IGLL5_HUMAN	K|YAASSYLSLTPEQWK|S	[TMTsixplex_Nterm]YAASSYLSLTPEQWK[TMTsixplex_K]	174-188	FALSE	7.396	191463.7593	276616.5706	337563.8438	286026.3486	192659.5388	165193.7091	ENSG00000254709
B9A064	IGLL5_HUMAN	K|YAASSYLSLTPEQWK|S	[TMTsixplex_Nterm]YAASSYLSLTPEQWK[TMTsixplex_K]	174-188	FALSE	8.752	143871.338	150009.2351	88836.94713	88023.19042	130702.7347	121912.9067	ENSG00000254709
B9A064	IGLL5_HUMAN	K|YAASSYLSLTPEQWK|S	[TMTsixplex_Nterm]YAASSYLSLTPEQWK[TMTsixplex_K]	174-188	FALSE	7.681	17082.24603	17110.61703	10603.14085	10403.33648	16015.54549	15048.55225	ENSG00000254709
B9A064	IGLL5_HUMAN	K|YAASSYLSLTPEQWK|S	[TMTsixplex_Nterm]YAASSYLSLTPEQWK[TMTsixplex_K]	174-188	FALSE	6.884	2380955.262	2791189.16	1534412.029	1586402.38	2441848.029	2351367.999	ENSG00000254709
B9A064	IGLL5_HUMAN	K|YAASSYLSLTPEQWK|S	[TMTsixplex_Nterm]YAASSYLSLTPEQWK[TMTsixplex_K]	174-188	FALSE	7.666	198458.1709	215124.2833	125351.8983	122359.25	199961.6819	184375.7861	ENSG00000254709
B9A064	IGLL5_HUMAN	K|YAASSYLSLTPEQWK|S	[TMTsixplex_Nterm]YAASSYLSLTPEQWK[TMTsixplex_K]	174-188	FALSE	5.087	49280.65528	57869.28881	39254.10701	39225.54604	52692.91874	49721.63619	ENSG00000254709
C9IZ32	C9IZ32_HUMAN	K|DLEEALEAGGCDLETLR|N	[TMTsixplex_Nterm]DLEEALEAGGC[Cys_CAM]DLETLR	Jul-23	FALSE	8.665	42606.96476	42702.69361	43451.75	37140.56812	38664.73793	33085.67984	ENSG00000036054
C9IZE1	C9IZE1_HUMAN	R|LYQYPNFAGPHAALANK|S	[TMTsixplex_Nterm]LYQYPNFAGPHAALANK[TMTsixplex_K]	212-228	FALSE	7.558	168120.6636	185628.8882	168844.9107	161265.2468	146887.7841	125475.3879	ENSG00000144895
C9IZG4	C9IZG4_HUMAN	K|TQSSLVPALTDFVR|S	[TMTsixplex_Nterm]TQSSLVPALTDFVR	102-115	FALSE	8.047	36775.27436	40656.96696	33439.54513	34621.63221	58419.00391	53372.24068	ENSG00000112514
C9IZG4	C9IZG4_HUMAN	K|TQSSLVPALTDFVR|S	[TMTsixplex_Nterm]TQSSLVPALTDFVR	102-115	FALSE	6.844	24556.40641	26571.125	22713.20098	21346.24032	40096.99219	35714.55514	ENSG00000112514
C9IZG4	C9IZG4_HUMAN	K|TQSSLVPALTDFVR|S	[TMTsixplex_Nterm]TQSSLVPALTDFVR	102-115	FALSE	8.206	6264.564136	7249.200969	6059.491683	6107.877604	9243.786133	9022.875242	ENSG00000112514
C9J0K6	C9J0K6_HUMAN	R|CLTQSGIAGGYKPFNLETCR|L	[TMTsixplex_Nterm]C[Cys_CAM]LTQSGIAGGYK[TMTsixplex_K]PFNLETC[Cys_CAM]R	14-33	FALSE	8.5	60885.002	69798.63339	64532.14295	63040.64533	70562.20313	63056.95824	ENSG00000075142
C9J0K6	C9J0K6_HUMAN	R|LMVSMLDR|D	[TMTsixplex_Nterm]LMVSMLDR	34-41	FALSE	5.289	295680.1645	329157.4504	332602.509	345083.0938	327978.4479	300835.5123	ENSG00000075142
C9J0K6	C9J0K6_HUMAN	R|QHFISFDTDR|S	[TMTsixplex_Nterm]QHFISFDTDR	64-73	FALSE	7.064	48527.70059	58884.62147	63833.5529	64748.37453	63620.47574	58565.62764	ENSG00000075142
C9J2H7	C9J2H7_HUMAN	R|KDEELTSSQR|D	[TMTsixplex_Nterm]K[TMTsixplex_K]DEELTSSQR	132-141	FALSE	5.698	18152.80544	19595.64844	13413.78501	13559.73408	7050.070956	6582.36398	ENSG00000143797
C9J4A7	C9J4A7_HUMAN	K|SSGGLLGFWK|D	[TMTsixplex_Nterm]SSGGLLGFWK[TMTsixplex_K]	28-37	FALSE	6.091	23637.56745	25559.15234	18211.98398	17740.61006	16723.41329	14875.48528	ENSG00000249240
C9J4M6	C9J4M6_HUMAN	K|ITSQIFIGPTYYQR|L	[TMTsixplex_Nterm]ITSQIFIGPTYYQR	962-975	FALSE	6.56	21795.52452	24800.70475	23199.28015	24078.09973	27456.17213	23678.4377	ENSG00000047315
C9J4Z3	C9J4Z3_HUMAN	K|TVAGGAWTYNTTSAVTVK|S	[TMTsixplex_Nterm]TVAGGAWTYNTTSAVTVK[TMTsixplex_K]	39-56	FALSE	5.888	489659.1778	566128.875	453259.016	435776.2968	393894.2007	369350.2583	ENSG00000197756
C9J4Z3	C9J4Z3_HUMAN	K|YTCSFCGK|T	YTC[Cys_CAM]SFC[Cys_CAM]GK[TMTsixplex_K]	13-20	FALSE	6.694	7686.5171	5547.394357	7202.292847	16780.77994	17095.07137	23862.82617	ENSG00000197756
C9J544	C9J544_HUMAN	R|FSNLLGTVYR|R	[TMTsixplex_Nterm]FSNLLGTVYR	Jul-16	FALSE	7.166	10904.9762	11898.83887	9441.125774	8823.236331	6727.564672	6081.780927	ENSG00000241945
C9J5B6	C9J5B6_HUMAN	K|TMTQFLEQGEATLSVAR|-	[TMTsixplex_Nterm]TMTQFLEQGEATLSVAR	65-81	FALSE	8.518	47494.03613	54020.31693	45905.11359	40135.36178	99423.15364	86075.54318	ENSG00000115042
C9J5W5	C9J5W5_HUMAN	K|VQAAEHTLR|N	[TMTsixplex_Nterm]VQAAEHTLR	72-80	FALSE	11.425	10148.48518	10982.59664	9348.40112	9340.100687	14011.34506	13312.82534	ENSG00000081307
C9J6N9	C9J6N9_HUMAN	R|LNITYPMLFK|L	[TMTsixplex_Nterm]LNITYPMLFK[TMTsixplex_K]	54-63	FALSE	5.715	4121.793184	2106.646064	4246.959425	1950.589133	5448.459961	2232.890636	ENSG00000070010
C9J6N9	C9J6N9_HUMAN	R|FSTQYR|C	[TMTsixplex_Nterm]FSTQYR	14-19	FALSE	5.574	16247.23937	18276.07031	18170.73479	18052.94698	17611.08495	15799.45013	ENSG00000070010
C9J719	C9J719_HUMAN	R|AAVVPLGTWR|R	[TMTsixplex_Nterm]AAVVPLGTWR	53-62	FALSE	6.014	126655.619	131697.8428	121846.3286	119174.2079	155242.9219	149787.6428	ENSG00000147155
C9J799	C9J799_HUMAN	R|AQVLSLYR|A	[TMTsixplex_Nterm]AQVLSLYR	Jul-14	FALSE	8.979	28838.68253	29604.62199	28148.31475	28857.69246	75150.67969	70443.72803	ENSG00000214113
C9J799	C9J799_HUMAN	R|AQVLSLYR|A	[TMTsixplex_Nterm]AQVLSLYR	Jul-14	FALSE	6.236	23044.24745	23690.88315	22392.50074	22724.9513	58980.625	54405.12478	ENSG00000214113
C9J8U2	C9J8U2_HUMAN	R|ALDCSEVTVR|A	[TMTsixplex_Nterm]ALDC[Cys_CAM]SEVTVR	98-107	FALSE	6.86	178106.1186	189200.3906	136368.4075	133158.9161	165010.198	155729.7178	ENSG00000147813
C9J8U2	C9J8U2_HUMAN	R|AAFVAYALAFPR|A	[TMTsixplex_Nterm]AAFVAYALAFPR	270-281	FALSE	7.669	1296.812016	1523.335078	887.7950224	788.7965071	1668.115967	1147.518766	ENSG00000147813
C9J8U2	C9J8U2_HUMAN	R|LDSGDLLQQAQEIR|K	[TMTsixplex_Nterm]LDSGDLLQQAQEIR	319-332	FALSE	8.293	578877.0288	643239.0625	451003.6923	435126.6145	544908.2818	492212.8197	ENSG00000147813
C9J8U2	C9J8U2_HUMAN	R|CPFGGAFALAAGLR|D	[TMTsixplex_Nterm]C[Cys_CAM]PFGGAFALAAGLR	48-61	FALSE	6.657	2457.03644	2701.090896	2064.210511	2003.149409	2566.090337	2185.422459	ENSG00000147813
C9J8U2	C9J8U2_HUMAN	R|CPFGGAFALAAGLR|D	[TMTsixplex_Nterm]C[Cys_CAM]PFGGAFALAAGLR	48-61	FALSE	8.056	10733.55927	11905.41211	8396.88922	7836.680489	10386.0202	8324.10391	ENSG00000147813
C9J9K3	C9J9K3_HUMAN	R|KSDGIYIINLK|R	[TMTsixplex_Nterm]K[TMTsixplex_K]SDGIYIINLK[TMTsixplex_K]	42-52	FALSE	5.573	1250606.201	1343129.25	1152156.082	1106560.012	765645.6531	658285.2735	ENSG00000168028
C9J9K3	C9J9K3_HUMAN	R|FTPGTFTNQIQAAFR|E	[TMTsixplex_Nterm]FTPGTFTNQIQAAFR	103-117	FALSE	9.221	2226.691438	2596.595324	2423.383845	2312.877913	2182.376598	1887.578827	ENSG00000168028
C9J9K3	C9J9K3_HUMAN	R|FTPGTFTNQIQAAFR|E	[TMTsixplex_Nterm]FTPGTFTNQIQAAFR	103-117	FALSE	7.747	6694.89789	7171.361307	7007.291799	6743.897587	4560.257731	4001.835012	ENSG00000168028
C9J9K3	C9J9K3_HUMAN	R|FTPGTFTNQIQAAFR|E	FTPGTFTNQIQAAFR	103-117	FALSE	7.45	26810.55272	154531.0352	22167.02585	NA	33058.2081	35633.43017	ENSG00000168028
C9J9K3	C9J9K3_HUMAN	R|AIVAIENPADVSVISSR|N	[TMTsixplex_Nterm]AIVAIENPADVSVISSR	64-80	FALSE	5.93	111738.648	117601.7078	111424.7604	121653.0737	85584.82724	77415.08636	ENSG00000168028
C9J9K3	C9J9K3_HUMAN	K|SDGIYIINLK|R	[TMTsixplex_Nterm]SDGIYIINLK[TMTsixplex_K]	43-52	FALSE	5.682	79165.24286	90419.61719	82860.15039	79737.63777	66845.3585	54265.84741	ENSG00000168028
C9J9K3	C9J9K3_HUMAN	R|FTPGTFTNQIQAAFR|E	FTPGTFTNQIQAAFR	103-117	FALSE	8.027	13779.74652	37404.19845	14235.39505	13004.24842	28468.2656	23482.19919	ENSG00000168028
C9J9K3	C9J9K3_HUMAN	R|KSDGIYIINLK|R	[TMTsixplex_Nterm]K[TMTsixplex_K]SDGIYIINLK[TMTsixplex_K]	42-52	FALSE	5.548	6925840.311	7328648	6246976.904	6115581.062	4014023.685	3059129.722	ENSG00000168028
C9J9K3	C9J9K3_HUMAN	R|FTPGTFTNQIQAAFR|E	FTPGTFTNQIQAAFR	103-117	FALSE	8.764	5768.311614	37939.02537	5396.039653	NA	5790.966599	4866.348655	ENSG00000168028
C9J9K3	C9J9K3_HUMAN	R|ADHQPLTEASYVNLPTIALCNTDSPLR|Y	[TMTsixplex_Nterm]ADHQPLTEASYVNLPTIALC[Cys_CAM]NTDSPLR	129-155	FALSE	5.827	223907.0102	267993.3998	240516.5437	244408.9218	216014.1975	162709.86	ENSG00000168028
C9J9K3	C9J9K3_HUMAN	K|SDGIYIINLK|R	[TMTsixplex_Nterm]SDGIYIINLK[TMTsixplex_K]	43-52	FALSE	5.757	77200.03929	82700.17969	82465.35692	76182.93072	65215.63723	53740.24337	ENSG00000168028
C9J9K3	C9J9K3_HUMAN	K|SDGIYIINLK|R	[TMTsixplex_Nterm]SDGIYIINLK[TMTsixplex_K]	43-52	FALSE	5.777	365497.5009	421130.875	392322.0014	361920.0397	311023.839	248337.3337	ENSG00000168028
C9J9K3	C9J9K3_HUMAN	R|DPEEIEKEEQAAAEK|A	[TMTsixplex_Nterm]DPEEIEK[TMTsixplex_K]EEQAAAEK[TMTsixplex_K]	206-220	FALSE	5.058	289386.2439	298617.2188	256001.4165	252982.6981	156835.5972	141714.1262	ENSG00000168028
C9J9K3	C9J9K3_HUMAN	R|ADHQPLTEASYVNLPTIALCNTDSPLR|Y	[TMTsixplex_Nterm]ADHQPLTEASYVNLPTIALC[Cys_CAM]NTDSPLR	129-155	FALSE	7.447	623239.3239	668277.398	324017.811	375913.4537	511236.3447	466922.2855	ENSG00000168028
C9J9K3	C9J9K3_HUMAN	K|FAAATGATPIAGR|F	[TMTsixplex_Nterm]FAAATGATPIAGR	90-102	FALSE	8.09	156955.2884	164055.8806	145526.3136	140860.8079	145979.0456	124434.4172	ENSG00000168028
C9J9K3	C9J9K3_HUMAN	K|SDGIYIINLK|R	[TMTsixplex_Nterm]SDGIYIINLK[TMTsixplex_K]	43-52	FALSE	5.337	39732.63123	44269.89453	39170.82273	38432.24422	33508.63416	26447.44335	ENSG00000168028
C9J9K3	C9J9K3_HUMAN	K|SDGIYIINLK|R	[TMTsixplex_Nterm]SDGIYIINLK[TMTsixplex_K]	43-52	FALSE	5.374	76985.93085	86876.57813	80483.48462	79550.25578	59056.49694	49029.88436	ENSG00000168028
C9J9K3	C9J9K3_HUMAN	K|SDGIYIINLK|R	[TMTsixplex_Nterm]SDGIYIINLK[TMTsixplex_K]	43-52	FALSE	5.434	17460.68349	19546.21094	18624.88376	17887.26391	13922.23466	11126.38255	ENSG00000168028
C9J9K3	C9J9K3_HUMAN	R|DPEEIEKEEQAAAEK|A	[TMTsixplex_Nterm]DPEEIEK[TMTsixplex_K]EEQAAAEK[TMTsixplex_K]	206-220	FALSE	6.265	289674.7082	304632.875	244937.1196	250243.9108	155607.2779	142195.2689	ENSG00000168028
C9J9K3	C9J9K3_HUMAN	R|KSDGIYIINLK|R	[TMTsixplex_Nterm]K[TMTsixplex_K]SDGIYIINLK[TMTsixplex_K]	42-52	FALSE	5.522	11878868	12602086	11074082.1	10952145.05	7308794.029	5999634.779	ENSG00000168028
C9J9K3	C9J9K3_HUMAN	R|AIVAIENPADVSVISSR|N	[TMTsixplex_Nterm]AIVAIENPADVSVISSR	64-80	FALSE	6.163	693933.6507	801271.0342	852195.0035	794727.2672	509336.5125	610080.3741	ENSG00000168028
C9J9K3	C9J9K3_HUMAN	R|FTPGTFTNQIQAAFR|E	[TMTsixplex_Nterm]FTPGTFTNQIQAAFR	103-117	FALSE	5.298	10143.19298	10612.63764	10182.20705	9893.389804	6300.432722	6250.125501	ENSG00000168028
C9J9K3	C9J9K3_HUMAN	R|ADHQPLTEASYVNLPTIALCNTDSPLR|Y	[TMTsixplex_Nterm]ADHQPLTEASYVNLPTIALC[Cys_CAM]NTDSPLR	129-155	FALSE	6.849	103928.2745	120074.1728	112075.4034	125751.6263	83037.29439	87017.26598	ENSG00000168028
C9J9K3	C9J9K3_HUMAN	K|FAAATGATPIAGR|F	[TMTsixplex_Nterm]FAAATGATPIAGR	90-102	FALSE	7.914	69622.7907	72392.07442	75055.53471	69515.56268	47337.45227	41898.14416	ENSG00000168028
C9JA28	C9JA28_HUMAN	K|QQSEEDLLLQDFSR|N	[TMTsixplex_Nterm]QQSEEDLLLQDFSR	Sep-22	FALSE	8.206	301809.2359	348485.7701	252551.5587	226981.676	326433.8	315366.4978	ENSG00000114850
C9JA28	C9JA28_HUMAN	K|QQSEEDLLLQDFSR|N	[TMTsixplex_Nterm]QQSEEDLLLQDFSR	Sep-22	FALSE	8.386	61690.37769	68193.57813	40627.4703	41377.05779	67664.83236	60361.40003	ENSG00000114850
C9JAP5	C9JAP5_HUMAN	R|AVSDSFGPGEWDDR|-	[TMTsixplex_Nterm]AVSDSFGPGEWDDR	79-92	FALSE	8.294	65139.00205	78675.8667	72388.4742	72714.73865	84465.34868	83543.81989	ENSG00000135926
C9JBI3	C9JBI3_HUMAN	K|LNIPATNVFANR|L	[TMTsixplex_Nterm]LNIPATNVFANR	123-134	FALSE	9.534	27325.86447	26680.52266	25147.18428	24913.95125	19610.98365	18997.36033	ENSG00000146733
C9JC03	C9JC03_HUMAN	R|HLIEQDFPGMR|I	[TMTsixplex_Nterm]HLIEQDFPGMR	91-101	FALSE	7.442	783100.8695	807165.7031	748461.9463	808802.7041	892638.1183	863391.0235	ENSG00000110047
C9JC03	C9JC03_HUMAN	K|LLPLEEHYR|F	[TMTsixplex_Nterm]LLPLEEHYR	47-55	FALSE	7.138	91011.39886	81764.45998	119416.7818	133783.73	111691.4462	108135.4338	ENSG00000110047
C9JC03	C9JC03_HUMAN	R|EHQISPGDFPSLR|K	[TMTsixplex_Nterm]EHQISPGDFPSLR	359-371	FALSE	7.071	198656.9579	228318.1542	237062.8882	230341.1155	231412.7793	217034.0038	ENSG00000110047
C9JC03	C9JC03_HUMAN	K|LNAFGNAFLNR|F	[TMTsixplex_Nterm]LNAFGNAFLNR	139-149	FALSE	7.011	17904.1233	19285.22476	21166.46696	20262.84099	22354.72766	19533.34038	ENSG00000110047
C9JC63	C9JC63_HUMAN	R|CLIFPLIVTGQR|E	[TMTsixplex_Nterm]C[Cys_CAM]LIFPLIVTGQR	22-33	FALSE	5.342	3393.439117	3596.059379	3225.94392	3428.873874	4796.099182	4059.761502	ENSG00000155463
C9JC63	C9JC63_HUMAN	R|CLIFPLIVTGQR|E	[TMTsixplex_Nterm]C[Cys_CAM]LIFPLIVTGQR	22-33	FALSE	7.911	1399.062564	1663.358945	1300.39429	1214.47473	3136.104736	2518.157091	ENSG00000155463
C9JD91	C9JD91_HUMAN	R|VPMGSGQEAAVPVTWTEIFSGK|S	[TMTsixplex_Nterm]VPMGSGQEAAVPVTWTEIFSGK[TMTsixplex_K]	57-78	FALSE	6.181	9052.286876	9645.568308	9390.396915	9366.894244	6352.672078	5628.524253	ENSG00000076201
C9JDR0	C9JDR0_HUMAN	R|FFLGDLCSR|Q	[TMTsixplex_Nterm]FFLGDLC[Cys_CAM]SR	80-88	FALSE	5.5	90378.82212	99919.33428	110905.1797	109619.5663	82428.29518	71147.51017	ENSG00000147383
C9JDR0	C9JDR0_HUMAN	R|FFLGDLCSR|Q	[TMTsixplex_Nterm]FFLGDLC[Cys_CAM]SR	80-88	FALSE	5.108	129227.5838	151809.2431	124035.3019	113742.9968	102676.6603	82933.80719	ENSG00000147383
C9JDR0	C9JDR0_HUMAN	R|FFLGDLCSR|Q	[TMTsixplex_Nterm]FFLGDLC[Cys_CAM]SR	80-88	FALSE	5.686	103928.3879	114817.9062	112319.7564	117402.7684	88374.77496	81451.38065	ENSG00000147383
C9JDV1	C9JDV1_HUMAN	R|QLQAQDEEGGGHVPERPK|Q	[TMTsixplex_Nterm]QLQAQDEEGGGHVPERPK[TMTsixplex_K]	61-78	FALSE	5.689	21911.99149	23128.18747	22400.84152	22559.97818	15752.82587	14094.67681	ENSG00000130592
C9JDV1	C9JDV1_HUMAN	R|QLQAQDEEGGGHVPERPK|Q	[TMTsixplex_Nterm]QLQAQDEEGGGHVPERPK[TMTsixplex_K]	61-78	FALSE	5.645	26802.2085	29107.23401	27920.31077	28270.43722	19944.19399	17851.88494	ENSG00000130592
C9JEV6	C9JEV6_HUMAN	R|HIVAVLPEIDPVLFQGK|I	[TMTsixplex_Nterm]HIVAVLPEIDPVLFQGK[TMTsixplex_K]	194-210	FALSE	5.237	21602.81149	25682.09484	27523.95869	26029.106	15325.93977	12544.08083	ENSG00000124357
C9JEV6	C9JEV6_HUMAN	R|LGILTHLYR|D	[TMTsixplex_Nterm]LGILTHLYR	147-155	FALSE	6.506	59017.94518	65967.71554	65751.7841	62699.74963	30104.21122	26660.63687	ENSG00000124357
C9JEV6	C9JEV6_HUMAN	K|QAMFHYFQVPDR|L	[TMTsixplex_Nterm]QAMFHYFQVPDR	135-146	FALSE	6.032	88625.58036	103714.615	108214.4028	112612.2197	65855.20239	52484.56634	ENSG00000124357
C9JEV6	C9JEV6_HUMAN	K|EGFLLALTQGR|E	[TMTsixplex_Nterm]EGFLLALTQGR	230-240	FALSE	6.176	8145.387769	9665.58423	8670.832355	10180.32031	9597.074623	7257.29533	ENSG00000124357
C9JEV6	C9JEV6_HUMAN	K|EGFLLALTQGR|E	[TMTsixplex_Nterm]EGFLLALTQGR	230-240	FALSE	6.686	13887.54343	14945.10049	15172.82324	14618.85901	10600.21682	8616.349975	ENSG00000124357
C9JEV6	C9JEV6_HUMAN	K|EGFLLALTQGR|E	[TMTsixplex_Nterm]EGFLLALTQGR	230-240	FALSE	6.539	30732.99789	34411.48438	33618.58409	32041.03003	25818.35823	21561.42903	ENSG00000124357
C9JEV6	C9JEV6_HUMAN	K|EGFLLALTQGR|E	[TMTsixplex_Nterm]EGFLLALTQGR	230-240	FALSE	6.399	11701.49352	13331.1767	10439.91523	10773.16516	17176.99609	15530.20799	ENSG00000124357
C9JEV6	C9JEV6_HUMAN	R|HSSALGGASLGAR|H	[TMTsixplex_Nterm]HSSALGGASLGAR	258-270	FALSE	8.56	2788.200827	3051.176033	3582.653203	4027.535242	3051.673508	3322.415309	ENSG00000124357
C9JF46	C9JF46_HUMAN	K|AMNNSWHPECFR|C	[TMTsixplex_Nterm]AMNNSWHPEC[Cys_CAM]FR	97-108	FALSE	5.879	93771.51908	102222.8094	76295.63372	87324.42648	151261.1871	147088.3202	ENSG00000169756
C9JFE4	C9JFE4_HUMAN	R|ALIQYFSPYVSADMHR|M	[TMTsixplex_Nterm]ALIQYFSPYVSADMHR	353-368	FALSE	6.826	6871.137457	8655.620753	8512.418271	10109.492	10045.80909	10665.32059	ENSG00000169727
C9JFE4	C9JFE4_HUMAN	K|LFLELEPQVR|D	[TMTsixplex_Nterm]LFLELEPQVR	298-307	FALSE	5.757	107370.6819	115836.7778	117715.2537	119053.3822	116004.8673	105879.698	ENSG00000169727
C9JFE4	C9JFE4_HUMAN	R|TLYTQIR|N	[TMTsixplex_Nterm]TLYTQIR	344-350	FALSE	7.279	70914.50384	75877.29653	76201.34375	79971.49219	79475.34669	72633.79636	ENSG00000169727
C9JFE4	C9JFE4_HUMAN	R|LQFIADHCPTLR|V	[TMTsixplex_Nterm]LQFIADHC[Cys_CAM]PTLR	44-55	FALSE	8.116	70841.9497	151040.5676	59533.24412	117161.4526	94645.36774	72796.63662	ENSG00000169727
C9JFE4	C9JFE4_HUMAN	R|ALIQYFSPYVSADMHR|M	[TMTsixplex_Nterm]ALIQYFSPYVSADM[Oxidation_M]HR	353-368	FALSE	6.522	3202.344522	3459.201092	3100.254763	3886.991404	4014.660664	3846.339639	ENSG00000169727
C9JFR7	C9JFR7_HUMAN	K|TGPNLHGLFGR|K	TGPNLHGLFGR	29-39	FALSE	8.202	167116.4167	194391.2025	137024.6096	136556.7256	161657.5555	162469.9806	ENSG00000172115
C9JFR7	C9JFR7_HUMAN	R|ADLIAYLK|K	[TMTsixplex_Nterm]ADLIAYLK[TMTsixplex_K]	93-100	FALSE	5.323	16909.38569	17289.44474	12523.05261	12157.18513	60017.625	59281.20705	ENSG00000172115
C9JFR7	C9JFR7_HUMAN	R|ADLIAYLKK|-	[TMTsixplex_Nterm]ADLIAYLK[TMTsixplex_K]K[TMTsixplex_K]	93-101	FALSE	5.942	59628.84064	69373.88193	49235.7441	60901.99563	338155.3422	346441.5	ENSG00000172115
C9JFR7	C9JFR7_HUMAN	K|TGPNLHGLFGR|K	[TMTsixplex_Nterm]TGPNLHGLFGR	29-39	FALSE	6.708	16691.75557	19320.3633	13403.03769	14676.04102	96741.85156	85672.41439	ENSG00000172115
C9JFR7	C9JFR7_HUMAN	R|ADLIAYLK|K	[TMTsixplex_Nterm]ADLIAYLK[TMTsixplex_K]	93-100	FALSE	5.139	36939.33917	37268.2943	25746.54968	26721.65426	120823.7086	122086.8516	ENSG00000172115
C9JFR7	C9JFR7_HUMAN	R|ADLIAYLK|K	[TMTsixplex_Nterm]ADLIAYLK[TMTsixplex_K]	93-100	FALSE	5.642	349905.8629	393332.4829	273241.5342	285150.2259	2101264.5	1940659.621	ENSG00000172115
C9JFR7	C9JFR7_HUMAN	K|TGQAPGYSYTAANK|N	TGQAPGYSYTAANK[TMTsixplex_K]	41-54	FALSE	8.135	4288.970778	7585.990005	2629.87405	5473.602479	50732.85566	60242.6875	ENSG00000172115
C9JFR7	C9JFR7_HUMAN	R|ADLIAYLK|K	[TMTsixplex_Nterm]ADLIAYLK[TMTsixplex_K]	93-100	FALSE	5.127	84674.31242	94960.33487	57664.36023	61261.74523	246895.75	231066.6769	ENSG00000172115
C9JFR7	C9JFR7_HUMAN	R|ADLIAYLK|K	[TMTsixplex_Nterm]ADLIAYLK[TMTsixplex_K]	93-100	FALSE	5.325	204576.6338	229994.197	166012.2683	174820.5124	1163894.25	1067063.823	ENSG00000172115
C9JFR7	C9JFR7_HUMAN	K|MIFVGIK|K	[TMTsixplex_Nterm]MIFVGIK[TMTsixplex_K]	81-87	FALSE	5.685	426702.6415	528148.3522	326649.5631	360237.7811	2899506.25	2351094.522	ENSG00000172115
C9JFR7	C9JFR7_HUMAN	R|ADLIAYLK|K	[TMTsixplex_Nterm]ADLIAYLK[TMTsixplex_K]	93-100	FALSE	5.837	62626.45367	67948.53018	49309.79295	48304.05881	257466.5625	232791.3876	ENSG00000172115
C9JFR7	C9JFR7_HUMAN	K|TGPNLHGLFGR|K	[TMTsixplex_Nterm]TGPNLHGLFGR	29-39	FALSE	5.653	49107.66749	54204.56124	44742.44573	49133.18786	215227.5536	193083.7783	ENSG00000172115
C9JFR7	C9JFR7_HUMAN	R|ADLIAYLK|K	[TMTsixplex_Nterm]ADLIAYLK[TMTsixplex_K]	93-100	FALSE	5.502	16021.35421	17562.38336	12475.18206	12605.29995	62257.38281	61210.40984	ENSG00000172115
C9JFR7	C9JFR7_HUMAN	R|ADLIAYLK|K	[TMTsixplex_Nterm]ADLIAYLK[TMTsixplex_K]	93-100	FALSE	5.398	32388.50023	34239.77921	24607.65689	24873.5542	139690	127574.3519	ENSG00000172115
C9JFR7	C9JFR7_HUMAN	K|TGPNLHGLFGR|K	[TMTsixplex_Nterm]TGPNLHGLFGR	29-39	FALSE	5.777	42375.89954	41999.36	35775.36448	38141.92119	212591.0685	182638.5212	ENSG00000172115
C9JFR7	C9JFR7_HUMAN	R|ADLIAYLK|K	[TMTsixplex_Nterm]ADLIAYLK[TMTsixplex_K]	93-100	FALSE	5.774	3710.674023	3611.390437	2779.017445	3111.288533	14936.78223	14766.25613	ENSG00000172115
C9JFR7	C9JFR7_HUMAN	R|ADLIAYLK|K	[TMTsixplex_Nterm]ADLIAYLK[TMTsixplex_K]	93-100	FALSE	5.367	7528.108877	5558.471059	5068.080653	3936.780024	29515.67383	21657.29532	ENSG00000172115
C9JFR7	C9JFR7_HUMAN	K|MIFVGIK|K	[TMTsixplex_Nterm]MIFVGIK[TMTsixplex_K]	81-87	FALSE	5.041	4261.393999	4640.157344	3480.982091	3410.234816	24240.6543	16978.91403	ENSG00000172115
C9JFR7	C9JFR7_HUMAN	R|ADLIAYLK|K	[TMTsixplex_Nterm]ADLIAYLK[TMTsixplex_K]	93-100	FALSE	5.479	114023.3817	119887.6045	85210.81547	89613.74564	523321.1875	491713.5984	ENSG00000172115
C9JFR7	C9JFR7_HUMAN	R|ADLIAYLK|K	[TMTsixplex_Nterm]ADLIAYLK[TMTsixplex_K]	93-100	FALSE	5.493	27251.68756	28959.85873	19459.33633	20133.20122	117314.2578	104911.2569	ENSG00000172115
C9JFR7	C9JFR7_HUMAN	R|ADLIAYLK|K	[TMTsixplex_Nterm]ADLIAYLK[TMTsixplex_K]	93-100	FALSE	5.639	90466.60515	107017.049	70892.88891	77047.89466	369808.3098	376532.125	ENSG00000172115
C9JFR7	C9JFR7_HUMAN	R|ADLIAYLK|K	[TMTsixplex_Nterm]ADLIAYLK[TMTsixplex_K]	93-100	FALSE	5.169	5494.665812	5062.756523	3795.811017	4174.354949	20271.04492	19730.35089	ENSG00000172115
C9JFR7	C9JFR7_HUMAN	K|TGQAPGYSYTAANK|N	TGQAPGYSYTAANK[TMTsixplex_K]	41-54	FALSE	7.106	5091.395371	4410.668473	4218.42187	6350.811446	29864.58823	35041.23047	ENSG00000172115
C9JFR7	C9JFR7_HUMAN	K|TGQAPGYSYTAANK|N	[TMTsixplex_Nterm]TGQAPGYSYTAANK[TMTsixplex_K]	41-54	FALSE	7.734	439750.1374	493739.9224	405607.1081	429547.4455	1890015.912	1947838.625	ENSG00000172115
C9JFR7	C9JFR7_HUMAN	R|ADLIAYLK|K	[TMTsixplex_Nterm]ADLIAYLK[TMTsixplex_K]	93-100	FALSE	5.494	33298.85821	34732.43301	23764.65412	23823.88457	93514.60156	85961.26012	ENSG00000172115
C9JFR7	C9JFR7_HUMAN	R|ADLIAYLK|K	[TMTsixplex_Nterm]ADLIAYLK[TMTsixplex_K]	93-100	FALSE	6.014	363323.564	386598.3265	264452.2275	287656.7334	2069082.5	1930934.94	ENSG00000172115
C9JFR7	C9JFR7_HUMAN	K|MIFVGIK|K	[TMTsixplex_Nterm]MIFVGIK	81-87	FALSE	6.278	7542.746107	8865.839838	6333.412576	12979.5464	62436.6439	64316.6248	ENSG00000172115
C9JG87	C9JG87_HUMAN	K|DCDPGEVNK|A	[TMTsixplex_Nterm]DC[Cys_CAM]DPGEVNK[TMTsixplex_K]	132-140	FALSE	5.088	26982.10182	29149.98438	23841.12414	23609.7421	28373.15934	27542.63486	ENSG00000154719
C9JG87	C9JG87_HUMAN	K|VALEIFQHSK|Y	[TMTsixplex_Nterm]VALEIFQHSK[TMTsixplex_K]	215-224	FALSE	6.276	79282.69248	99692.62551	69350.93028	83466.0544	105718.7376	116751.3375	ENSG00000154719
C9JGI3	C9JGI3_HUMAN	R|VAAALTAMDKPLGR|C	[TMTsixplex_Nterm]VAAALTAMDK[TMTsixplex_K]PLGR	233-246	FALSE	8.16	617391.625	456867.282	447241.3161	314818.1349	265954.6716	184503.6675	ENSG00000025708
C9JGI3	C9JGI3_HUMAN	R|EQEELLAPADGTVELVR|A	[TMTsixplex_Nterm]EQEELLAPADGTVELVR	344-360	FALSE	7.06	432771.5712	487586.2851	358572.1202	336315.8682	211576.6444	192011.2398	ENSG00000025708
C9JGI3	C9JGI3_HUMAN	K|VSLVLAPALAACGCK|M	[TMTsixplex_Nterm]VSLVLAPALAAC[Cys_CAM]GC[Cys_CAM]K[TMTsixplex_K]	125-139	FALSE	5.544	135834.0784	167945.7969	125146.7662	122032.4367	142283.7031	157200.6476	ENSG00000025708
C9JGI3	C9JGI3_HUMAN	R|EQEELLAPADGTVELVR|A	[TMTsixplex_Nterm]EQEELLAPADGTVELVR	344-360	FALSE	8.375	558552.3005	570458.9375	400951.4354	432644.4478	212883.8132	219057.0471	ENSG00000025708
C9JGI3	C9JGI3_HUMAN	K|TLVGVGASLGLR|V	[TMTsixplex_Nterm]TLVGVGASLGLR	221-232	FALSE	7.661	35296.81235	38851.92578	29178.01897	26799.48971	16917.13452	15144.5906	ENSG00000025708
C9JGI3	C9JGI3_HUMAN	K|VSLVLAPALAACGCK|M	[TMTsixplex_Nterm]VSLVLAPALAAC[Cys_CAM]GC[Cys_CAM]K[TMTsixplex_K]	125-139	FALSE	5.989	295947.1963	335131.4063	214026.4943	222372.607	184476.7179	165986.7363	ENSG00000025708
C9JGI3	C9JGI3_HUMAN	R|ALQEALVLSDR|A	[TMTsixplex_Nterm]ALQEALVLSDR	421-431	FALSE	8.742	101336.1563	96299.85175	61936.61029	59862.38565	39681.7905	42115.41853	ENSG00000025708
C9JGI3	C9JGI3_HUMAN	R|VAAALDDGSALGR|F	[TMTsixplex_Nterm]VAAALDDGSALGR	297-309	FALSE	8.87	372291.6609	420953.3804	279268.5238	279458.7686	130975.4346	118579.7742	ENSG00000025708
C9JGI3	C9JGI3_HUMAN	K|VSLVLAPALAACGCK|M	[TMTsixplex_Nterm]VSLVLAPALAAC[Cys_CAM]GC[Cys_CAM]K[TMTsixplex_K]	125-139	FALSE	8.715	165205.0575	174327.6975	111742.7568	112871.0401	54238.47075	50943.38397	ENSG00000025708
C9JGM7	C9JGM7_HUMAN	R|CNVWILDGDLYHK|G	[TMTsixplex_Nterm]C[Cys_CAM]NVWILDGDLYHK[TMTsixplex_K]	66-78	FALSE	8.607	268968.9659	307099.375	250762.8196	240870.9885	290541.1554	216193.419	ENSG00000144635
C9JH92	C9JH92_HUMAN	K|QGAAIGIPYFTAYR|A	[TMTsixplex_Nterm]QGAAIGIPYFTAYR	125-138	FALSE	9.572	10807.67257	12022.22645	16581.46044	16799.26199	23497.21289	21113.72359	ENSG00000116791
C9JH92	C9JH92_HUMAN	K|VHACGVNPVETYIR|S	[TMTsixplex_Nterm]VHAC[Cys_CAM]GVNPVETYIR	42-55	FALSE	8.997	252300.0334	272190.9952	270585.7746	244413.3109	338576.7509	288976.466	ENSG00000116791
C9JH92	C9JH92_HUMAN	K|IVLQNGAHEVFNHR|E	[TMTsixplex_Nterm]IVLQNGAHEVFNHR	188-201	FALSE	5.437	33188.74553	32500.84436	36553.60113	40275.29322	63176.76483	58518.28988	ENSG00000116791
C9JH92	C9JH92_HUMAN	R|VFEFGGPEVLK|L	[TMTsixplex_Nterm]VFEFGGPEVLK[TMTsixplex_K]	13-23	FALSE	5.481	21103.31721	23040.41662	28412.56852	28213.55801	44069.24154	41418.11127	ENSG00000116791
C9JH92	C9JH92_HUMAN	K|QGAAIGIPYFTAYR|A	[TMTsixplex_Nterm]QGAAIGIPYFTAYR	125-138	FALSE	5.851	38063.04841	42106.14438	64735.83218	66035.9351	56046.10425	49763.72748	ENSG00000116791
C9JH92	C9JH92_HUMAN	K|IVLQNGAHEVFNHR|E	[TMTsixplex_Nterm]IVLQNGAHEVFNHR	188-201	FALSE	9.867	6615.376752	6860.497163	8428.739734	9606.501223	15491.86558	14708.92286	ENSG00000116791
C9JHK9	C9JHK9_HUMAN	R|ILHGLGFTPAMQR|K	[TMTsixplex_Nterm]ILHGLGFTPAMQR	211-223	FALSE	11.59	31745.3598	33720.79763	33971.52785	32358.35839	27863.22626	24952.10472	ENSG00000033050
C9JHK9	C9JHK9_HUMAN	R|LAHEDAECEK|L	[TMTsixplex_Nterm]LAHEDAEC[Cys_CAM]EK[TMTsixplex_K]	179-188	FALSE	5.743	16215.3585	16702.01445	13398.62324	13298.00278	8340.660591	7427.987234	ENSG00000033050
C9JIE4	C9JIE4_HUMAN	R|EGLWAEGQAR|C	[TMTsixplex_Nterm]EGLWAEGQAR	50-59	FALSE	5.538	78365.38076	97678.53672	156642.1444	167303.5781	50288.03431	47886.84815	ENSG00000182253
C9JIE4	C9JIE4_HUMAN	R|ETVQLYEDEVR|E	[TMTsixplex_Nterm]ETVQLYEDEVR	197-207	FALSE	8.171	24548.81498	27141.72297	104376.3525	110336.875	25408.26875	21534.27153	ENSG00000182253
C9JIE4	C9JIE4_HUMAN	R|AALEALLGR|L	[TMTsixplex_Nterm]AALEALLGR	128-136	FALSE	6.764	7312.883796	7549.629301	23359.5793	25584.03906	7041.092986	5919.730294	ENSG00000182253
C9JIE4	C9JIE4_HUMAN	R|GRLDAELGAQQR|E	[TMTsixplex_Nterm]GRLDAELGAQQR	107-118	FALSE	6.855	24850.2962	28020.43647	78047.94487	87186.71875	21694.64356	17780.02286	ENSG00000182253
C9JIE4	C9JIE4_HUMAN	R|GRLDAELGAQQR|E	[TMTsixplex_Nterm]GRLDAELGAQQR	107-118	FALSE	5.046	9980.871201	10146.46442	20406.89369	22649.84375	11183.22033	10988.36802	ENSG00000182253
C9JIE4	C9JIE4_HUMAN	R|SPAPGSPDEEGGAEAPAAGIR|F	[TMTsixplex_Nterm]SPAPGSPDEEGGAEAPAAGIR	1043-1063	FALSE	6.894	11146.12551	9733.168969	20050.00698	21477.58584	6498.441499	6229.726241	ENSG00000182253
C9JIE4	C9JIE4_HUMAN	R|EGLWAEGQAR|C	[TMTsixplex_Nterm]EGLWAEGQAR	50-59	FALSE	5.794	68975.64425	84509.48976	205854.9646	212010.2031	57933.77509	43617.49695	ENSG00000182253
C9JIE4	C9JIE4_HUMAN	R|DYQDLLQVK|T	[TMTsixplex_Nterm]DYQDLLQVK[TMTsixplex_K]	292-300	FALSE	5.663	245162.9886	245799.556	999051.8125	857938.9104	63549.98342	51493.29204	ENSG00000182253
C9JIE4	C9JIE4_HUMAN	R|AALEALLGR|L	[TMTsixplex_Nterm]AALEALLGR	128-136	FALSE	6.736	37162.80018	39946.13203	162039.8312	171827.6563	33343.08162	29443.77058	ENSG00000182253
C9JIE4	C9JIE4_HUMAN	R|EGLWAEGQAR|C	[TMTsixplex_Nterm]EGLWAEGQAR	50-59	FALSE	5.388	48451.98368	53799.75478	130816.4453	122529.9422	37906.25641	34138.84304	ENSG00000182253
C9JIE4	C9JIE4_HUMAN	R|MREELSALTR|E	[TMTsixplex_Nterm]MREELSALTR	963-972	FALSE	6.917	29052.80342	34759.63815	114617.0425	128310.7578	31258.88712	24217.02646	ENSG00000182253
C9JIE4	C9JIE4_HUMAN	R|ENLLLEEELR|G	[TMTsixplex_Nterm]ENLLLEEELR	35-44	FALSE	5.412	103106.8755	123655.5007	510103.2151	518826.4063	109757.4098	86047.13817	ENSG00000182253
C9JIE4	C9JIE4_HUMAN	R|ENLLLEEELR|G	[TMTsixplex_Nterm]ENLLLEEELR	35-44	FALSE	5.755	234430.2749	236947.9874	985212.2963	1013949	200921.618	139184.8835	ENSG00000182253
C9JIE4	C9JIE4_HUMAN	R|LEDALLR|M	[TMTsixplex_Nterm]LEDALLR	250-256	FALSE	5.254	298248.642	356649.6884	1684280.844	1815863.75	247020.2122	203249.4007	ENSG00000182253
C9JIE4	C9JIE4_HUMAN	R|AASLTMHFR|A	[TMTsixplex_Nterm]AASLTMHFR	159-167	FALSE	7.192	44466.56064	45003.16546	114332.8416	113681.3606	38902.05393	33607.94129	ENSG00000182253
C9JIE4	C9JIE4_HUMAN	R|EVPVYIGEDSTIAR|E	[TMTsixplex_Nterm]EVPVYIGEDSTIAR	455-468	FALSE	8.245	104106.8043	170099.1105	387480.8738	383099.7735	112497.5459	91081.09077	ENSG00000182253
C9JIE4	C9JIE4_HUMAN	R|AALEALLGR|L	[TMTsixplex_Nterm]AALEALLGR	128-136	FALSE	6.031	26636.31347	30390.17717	98787.45578	102361.4375	27673.28083	24472.37868	ENSG00000182253
C9JIE4	C9JIE4_HUMAN	R|AALEALLGR|L	[TMTsixplex_Nterm]AALEALLGR	128-136	FALSE	6.669	21594.39874	26005.49848	122746.2988	131460.9375	22683.92058	18887.98166	ENSG00000182253
C9JIE4	C9JIE4_HUMAN	R|VIDCLEDEK|A	[TMTsixplex_Nterm]VIDC[Cys_CAM]LEDEK[TMTsixplex_K]	271-279	TRUE	5.589	111569.0307	133586.7544	609546.0625	606827.4587	101101.5707	81059.22796	ENSG00000182253
C9JIE4	C9JIE4_HUMAN	R|AALEALLGR|L	[TMTsixplex_Nterm]AALEALLGR	128-136	FALSE	6.062	3763.82089	4416.6406	12656.25732	13337.44336	4097.613686	3679.734415	ENSG00000182253
C9JIE4	C9JIE4_HUMAN	R|LYDYVCR|V	[TMTsixplex_Nterm]LYDYVC[Cys_CAM]R	22-28	FALSE	5.005	64598.76649	82829.75143	129884.4219	123128.4207	51563.1612	51605.55032	ENSG00000182253
C9JIE4	C9JIE4_HUMAN	R|AALEALLGR|L	[TMTsixplex_Nterm]AALEALLGR	128-136	FALSE	6.297	10621.31697	12203.48064	52591.73591	56794.96484	10422.32112	8728.888588	ENSG00000182253
C9JIE4	C9JIE4_HUMAN	R|TQEAGALGVSDR|G	[TMTsixplex_Nterm]TQEAGALGVSDR	1163-1174	FALSE	7.366	4884.153683	5716.671085	16361.79883	16267.97304	3840.733344	3414.250696	ENSG00000182253
C9JIE4	C9JIE4_HUMAN	R|ELQEALGAR|A	[TMTsixplex_Nterm]ELQEALGAR	119-127	FALSE	5.02	121432.5887	143524.8242	755429.3294	781951.5625	116294.1647	86176.52147	ENSG00000182253
C9JIE4	C9JIE4_HUMAN	R|QQLVEVIGQLEETLPER|M	[TMTsixplex_Nterm]QQLVEVIGQLEETLPER	946-962	FALSE	5.476	28601.43622	30574.30321	46703.1985	47059.69531	31392.39128	28851.53308	ENSG00000182253
C9JIE4	C9JIE4_HUMAN	R|QQLDELSWATALAEGER|D	[TMTsixplex_Nterm]QQLDELSWATALAEGER	69-85	FALSE	7.611	55929.81835	53354.92496	233900.2666	262803.9399	NA	50345.75388	ENSG00000182253
C9JIE4	C9JIE4_HUMAN	R|SGEFHAEPTVIEK|E	[TMTsixplex_Nterm]SGEFHAEPTVIEK[TMTsixplex_K]	912-924	FALSE	5.786	86206.72862	124987.1762	238949.4688	233471.209	83193.67597	73336.78374	ENSG00000182253
C9JIE4	C9JIE4_HUMAN	R|AALEALLGR|L	[TMTsixplex_Nterm]AALEALLGR	128-136	FALSE	6.47	493654.0509	507871.5949	2531588.307	2694058.5	499045.7197	395951.5638	ENSG00000182253
C9JJ34	C9JJ34_HUMAN	R|FASENDLPEWK|E	[TMTsixplex_Nterm]FASENDLPEWK[TMTsixplex_K]	58-68	FALSE	6.842	563953.5606	602237.8125	562873.2546	539852.9605	400019.9893	373808.6494	ENSG00000099901
C9JJ34	C9JJ34_HUMAN	R|AWVWNTHADFADECPKPELLAIR|F	[TMTsixplex_Nterm]AWVWNTHADFADEC[Cys_CAM]PK[TMTsixplex_K]PELLAIR	119-141	FALSE	6.078	61212.7429	69394.48443	57891.6469	52738.8667	59679.14865	43689.4334	ENSG00000099901
C9JJ34	C9JJ34_HUMAN	K|TLEEDEEELFK|M	[TMTsixplex_Nterm]TLEEDEEELFK[TMTsixplex_K]	40-50	FALSE	6.544	227371.4625	245713.1756	248186.6406	237245.4036	147716.1902	131696.0223	ENSG00000099901
C9JJ54	C9JJ54_HUMAN	K|VQSLCYLQLTR|Q	[TMTsixplex_Nterm]VQSLC[Cys_CAM]YLQLTR	202-212	FALSE	8.661	28673.37099	31448.47071	23192.95162	22775.34261	35765.58905	33825.64488	ENSG00000085449
C9JJ54	C9JJ54_HUMAN	R|TLLLQGHHDK|V	[TMTsixplex_Nterm]TLLLQGHHDK[TMTsixplex_K]	192-201	FALSE	5.556	6734.165652	7199.673583	5555.784136	6355.331581	8564.601917	8680.848207	ENSG00000085449
C9JJ54	C9JJ54_HUMAN	K|EDGVITASEDR|T	[TMTsixplex_Nterm]EDGVITASEDR	36-46	FALSE	8.272	9584.284175	9928.485624	9337.184714	9524.45741	12719.41602	12387.42275	ENSG00000085449
C9JJV0	C9JJV0_HUMAN	K|LADFGVAGQLTDTQIK|R	[TMTsixplex_Nterm]LADFGVAGQLTDTQIK[TMTsixplex_K]	62-77	FALSE	7.216	1146095.942	1160977.355	1437423.25	1201553.462	1195917.664	1043732.922	ENSG00000115694
C9JK83	C9JK83_HUMAN	R|LCPQFLQLASANTAR|G	[TMTsixplex_Nterm]LC[Cys_CAM]PQFLQLASANTAR	263-277	FALSE	7.29	37555.74129	43023.02703	33877.32689	27810.37819	50405.85547	42173.74882	ENSG00000124356
C9JK83	C9JK83_HUMAN	R|NEFTITHVLIPK|Q	[TMTsixplex_Nterm]NEFTITHVLIPK[TMTsixplex_K]	292-303	FALSE	5.912	151240.2725	166721.4788	162223.9581	144767.1859	140486.736	120328.8169	ENSG00000124356
C9JKF1	C9JKF1_HUMAN	K|FLQDMHTLLLTR|H	[TMTsixplex_Nterm]FLQDMHTLLLTR	1027-1038	FALSE	5.954	5968.08644	6708.604993	4524.042252	3990.782607	2758.209301	2682.378996	ENSG00000205413
C9JKQ2	C9JKQ2_HUMAN	K|IEGTPLETIQK|K	[TMTsixplex_Nterm]IEGTPLETIQK[TMTsixplex_K]	24-34	FALSE	7.28	99952.22498	105788.3913	127933.4595	132533.6204	510999.625	478942.3374	ENSG00000119013
C9JKT9	C9JKT9_HUMAN	R|NIIGVIPYFPYSK|Q	NIIGVIPYFPYSK[TMTsixplex_K]	17-29	FALSE	6.296	4108.56983	2759.195705	3207.072943	7047.238279	12344.22726	14521.94433	ENSG00000161542
C9JKV5	C9JKV5_HUMAN	R|VHPEEQGWICDPCHLAR|V	[TMTsixplex_Nterm]VHPEEQGWIC[Cys_CAM]DPC[Cys_CAM]HLAR	95-111	FALSE	6.236	50466.31249	61709.71333	59937.06592	59657.29941	188334.8837	160959.2394	ENSG00000115648
C9JKV5	C9JKV5_HUMAN	R|ELLSDTAHLNETHCAR|C	[TMTsixplex_Nterm]ELLSDTAHLNETHC[Cys_CAM]AR	51-66	FALSE	6.875	5192.36753	5889.537499	4097.65884	4276.009023	12837.38267	12612.4676	ENSG00000115648
C9JL26	C9JL26_HUMAN	K|NPSLLGILYGK|K	NPSLLGILYGK[TMTsixplex_K]	237-247	FALSE	8.005	2619.19012	1854.297857	2150.510182	4056.788774	8150.357696	9130.197266	ENSG00000160216
C9JL85	C9JL85_HUMAN	K|GPDGLTAFEATDNQAIK|A	[TMTsixplex_Nterm]GPDGLTAFEATDNQAIK[TMTsixplex_K]	32-48	FALSE	7.193	2057975.453	2585791.27	3104504	2829958.745	2515078.977	2284104.474	ENSG00000105887
C9JL85	C9JL85_HUMAN	K|GPDGLTAFEATDNQAIK|A	[TMTsixplex_Nterm]GPDGLTAFEATDNQAIK[TMTsixplex_K]	32-48	FALSE	6.126	1401577.383	1443606.043	5184967	4983137.861	2247969.787	1919259.816	ENSG00000105887
C9JL85	C9JL85_HUMAN	K|GPDGLTAFEATDNQAIK|A	[TMTsixplex_Nterm]GPDGLTAFEATDNQAIK[TMTsixplex_K]	32-48	FALSE	5.223	28929.24554	34255.51913	33887.38228	34709.23438	23602.16191	22430.26207	ENSG00000105887
C9JL85	C9JL85_HUMAN	K|GPDGLTAFEATDNQAIK|A	[TMTsixplex_Nterm]GPDGLTAFEATDNQAIK[TMTsixplex_K]	32-48	FALSE	7.271	2409759.727	2557471.339	3187738.462	3414942	1962129.781	1913764.106	ENSG00000105887
C9JLN6	C9JLN6_HUMAN	R|FENVNGYTNCCFGFHR|L	[TMTsixplex_Nterm]FENVNGYTNC[Cys_CAM]C[Cys_CAM]FGFHR	13-28	FALSE	9.315	9433.510965	10795.39208	6642.472599	6690.732282	11115.78622	10833.85793	ENSG00000070669
C9JMD7	C9JMD7_HUMAN	K|YMEENDQLKK|G	[TMTsixplex_Nterm]YMEENDQLK[TMTsixplex_K]K[TMTsixplex_K]	150-159	FALSE	5.143	125394.0269	135152.4168	117232.3057	120318.1709	139816.6406	131901.6041	ENSG00000185825
C9JNK6	C9JNK6_HUMAN	K|TLDQVLEDVDQCCQALSQR|L	[TMTsixplex_Nterm]TLDQVLEDVDQC[Cys_CAM]C[Cys_CAM]QALSQR	122-140	FALSE	6.95	19791.7064	24040.61834	26675.31977	24152.79738	64301.97656	59075.24413	ENSG00000128654
C9JNK6	C9JNK6_HUMAN	R|LGTQPYFFNK|Q	[TMTsixplex_Nterm]LGTQPYFFNK[TMTsixplex_K]	141-150	FALSE	7.107	54089.78303	42836.71774	53259.89671	44585.08821	281087.9375	211412.1721	ENSG00000128654
C9JNK6	C9JNK6_HUMAN	K|NYSNLLAFCR|R	[TMTsixplex_Nterm]NYSNLLAFC[Cys_CAM]R	182-191	FALSE	7.666	50702.35507	57461.67607	58665.83405	55600.58256	170740.7188	153186.5083	ENSG00000128654
C9JP16	C9JP16_HUMAN	K|VMQQNLVYYQYHR|D	[TMTsixplex_Nterm]VMQQNLVYYQYHR	287-299	FALSE	9.031	41166.35396	43856.29547	32019.61845	30504.42672	33273.86174	33333.92625	ENSG00000170275
C9JP16	C9JP16_HUMAN	R|LFGGLLR|R	[TMTsixplex_Nterm]LFGGLLR	108-114	FALSE	5.967	6271.89456	6835.942383	3549.480127	3090.456516	2802.682102	2341.282104	ENSG00000170275
C9JPE1	C9JPE1_HUMAN	K|GTVLTLMR|D	[TMTsixplex_Nterm]GTVLTLMR	98-105	FALSE	7.294	6241.014883	4522.336989	6341.993482	6831.681412	14883.26563	13174.02927	ENSG00000178537
C9JPE1	C9JPE1_HUMAN	R|ELIRDEGVTSLYK|G	[TMTsixplex_Nterm]ELIRDEGVTSLYK[TMTsixplex_K]	182-194	FALSE	8.5	159401.9273	180354.1676	122823.7928	128281.3283	698975.25	677606.2917	ENSG00000178537
C9JPE1	C9JPE1_HUMAN	R|ELIRDEGVTSLYK|G	[TMTsixplex_Nterm]ELIRDEGVTSLYK[TMTsixplex_K]	182-194	FALSE	8.323	128169.8059	144308.3062	93388.48297	97996.70098	586342.4375	552572.8585	ENSG00000178537
C9JPE1	C9JPE1_HUMAN	K|GFNAVMIR|A	[TMTsixplex_Nterm]GFNAVMIR	195-202	FALSE	5.878	23148.45796	24441.96979	17934.99419	21263.99313	103674.3438	92366.39058	ENSG00000178537
C9JQ41	C9JQ41_HUMAN	R|IVHELNTTVPTASFAGK|I	[TMTsixplex_Nterm]IVHELNTTVPTASFAGK[TMTsixplex_K]	16-32	FALSE	5.772	341238.63	361969.7428	457958.2722	441132.7648	1197833.5	1062217.907	ENSG00000160124
C9JQ42	C9JQ42_HUMAN	R|VKPWNYTYDPK|T	[TMTsixplex_Nterm]VK[TMTsixplex_K]PWNYTYDPK[TMTsixplex_K]	213-223	FALSE	5.133	433869.8705	454463.3454	473363.3121	495241.8141	646619.6048	588591.5671	ENSG00000163754
C9JQT2	C9JQT2_HUMAN	R|DDGSTLMEIDGDKGK|Q	[TMTsixplex_Nterm]DDGSTLMEIDGDK[TMTsixplex_K]GK[TMTsixplex_K]	Jun-20	FALSE	5.748	511934.826	613752.625	357373.4244	378238.3749	365439.9126	350603.8421	ENSG00000136518
C9JTV4	C9JTV4_HUMAN	R|EFLLIFHK|A	[TMTsixplex_Nterm]EFLLIFHK[TMTsixplex_K]	38-45	FALSE	5.772	4643.412115	5527.335523	6943.092953	5399.946692	11184.43555	6806.930972	ENSG00000115468
C9JU35	C9JU35_HUMAN	K|KIEALLNLPR|N	[TMTsixplex_Nterm]K[TMTsixplex_K]IEALLNLPR	131-140	FALSE	5.995	353358.1832	374854.0038	383855.4841	340126.4592	585107.75	519641.3859	ENSG00000113845
C9JVB6	C9JVB6_HUMAN	R|NVDPFHIYFCNLK|I	[TMTsixplex_Nterm]NVDPFHIYFC[Cys_CAM]NLK[TMTsixplex_K]	237-249	FALSE	5.891	17966.78955	20576.80349	15886.42811	13942.32994	29034.11174	23369.77615	ENSG00000174173
C9JXB8	C9JXB8_HUMAN	R|AITGASLADIMAK|R	[TMTsixplex_Nterm]AITGASLADIMAK[TMTsixplex_K]	81-93	FALSE	7.883	62420.9766	66342.61466	45052.26649	43764.92622	68059.78915	61693.22949	ENSG00000114391
C9JXB8	C9JXB8_HUMAN	R|AITGASLADIMAK|R	[TMTsixplex_Nterm]AITGASLADIMAK[TMTsixplex_K]	81-93	FALSE	7.284	60076.02934	66830.23389	44662.31122	44334.02831	64611.55222	58797.98203	ENSG00000114391
C9JXB8	C9JXB8_HUMAN	R|AITGASLADIMAK|R	[TMTsixplex_Nterm]AITGASLADIMAK[TMTsixplex_K]	81-93	FALSE	5.363	209883.3457	257167.1703	449104.591	462259.125	299835.0859	239845.6336	ENSG00000114391
C9JXB8	C9JXB8_HUMAN	K|GQSEEIQK|K	[TMTsixplex_Nterm]GQSEEIQK[TMTsixplex_K]	62-69	FALSE	5.805	41463.42287	43876.42059	42903.50959	46320.11545	51753.44531	49603.6787	ENSG00000114391
C9JXB8	C9JXB8_HUMAN	R|AITGASLADIMAK|R	[TMTsixplex_Nterm]AITGASLADIMAK[TMTsixplex_K]	81-93	FALSE	5.413	707844.3399	670577.7206	830634.25	802115.7667	684944.6943	591780.2499	ENSG00000114391
C9JXB8	C9JXB8_HUMAN	R|QINWTVLYR|R	[TMTsixplex_Nterm]QINWTVLYR	48-56	FALSE	9.286	24946.61804	26931.54297	25123.57393	23304.47745	25160.44304	18674.67602	ENSG00000114391
C9JXB8	C9JXB8_HUMAN	R|AITGASLADIMAK|R	[TMTsixplex_Nterm]AITGASLADIMAK[TMTsixplex_K]	81-93	FALSE	6.065	428885.2427	454494.75	343009.5795	320739.6644	401828.5791	398403.3198	ENSG00000114391
C9JXB8	C9JXB8_HUMAN	R|AITGASLADIMAK|R	[TMTsixplex_Nterm]AITGASLADIMAK[TMTsixplex_K]	81-93	FALSE	5.944	521543.0696	605022.2963	519856.047	550349.8263	553433.8113	509401.273	ENSG00000114391
C9JXB8	C9JXB8_HUMAN	K|GQSEEIQK|K	[TMTsixplex_Nterm]GQSEEIQK[TMTsixplex_K]	62-69	FALSE	5.25	15517.70046	16035.08539	15759.2613	15647.7396	19042.02734	18082.85325	ENSG00000114391
C9JXB8	C9JXB8_HUMAN	R|AITGASLADIMAK|R	[TMTsixplex_Nterm]AITGASLADIMAK[TMTsixplex_K]	81-93	FALSE	7.772	66226.04584	72868.91057	48153.01639	50746.53465	72368.24532	68776.75933	ENSG00000114391
C9JXB8	C9JXB8_HUMAN	R|QINWTVLYR|R	[TMTsixplex_Nterm]QINWTVLYR	48-56	FALSE	10.199	22290.63009	26219.54688	22947.75621	22787.17955	22910.80699	18281.9144	ENSG00000114391
C9JXB8	C9JXB8_HUMAN	R|AITGASLADIMAK|R	[TMTsixplex_Nterm]AITGASLADIMAK[TMTsixplex_K]	81-93	FALSE	5.735	392363.646	425255.4634	806924.3941	834528.4375	501944.1442	398966.3851	ENSG00000114391
C9JXB8	C9JXB8_HUMAN	-|MKVELCSFSGYK|I	[TMTsixplex_Nterm]MK[TMTsixplex_K]VELC[Cys_CAM]SFSGYK[TMTsixplex_K]	01-Dec	FALSE	8.139	361625.4267	375991.9578	335577.261	325634.2779	391052.375	339651.1036	ENSG00000114391
C9JXB8	C9JXB8_HUMAN	R|AITGASLADIMAK|R	[TMTsixplex_Nterm]AITGASLADIMAK[TMTsixplex_K]	81-93	FALSE	7.268	47064.08846	51655.27738	34547.40168	34522.48448	48403.00789	45717.01574	ENSG00000114391
C9JXC3	C9JXC3_HUMAN	R|YIYYLITK|K	[TMTsixplex_Nterm]YIYYLITK[TMTsixplex_K]	38-45	FALSE	5.107	8854.519951	10242.131	7227.163102	6613.3954	10367.71663	7666.054272	ENSG00000124596
C9JYN0	C9JYN0_HUMAN	M|SGFQINLNPLK|E	SGFQINLNPLK[TMTsixplex_K]	02-Dec	FALSE	5.35	6430.385666	3239.948785	6399.136393	20039.21863	32621.35666	43541.11076	ENSG00000008282
C9JYN0	C9JYN0_HUMAN	K|IATGHNIIDELPPCK|K	[TMTsixplex_Nterm]IATGHNIIDELPPC[Cys_CAM]K[TMTsixplex_K]	162-176	FALSE	5.017	1586786.662	1717155.626	1852041.367	1874215.332	2547282.5	2480972.52	ENSG00000008282
C9JYN0	C9JYN0_HUMAN	M|SGFQINLNPLK|E	[TMTsixplex_Nterm]SGFQINLNPLK[TMTsixplex_K]	02-Dec	FALSE	7.096	454576.8	517046.2138	552749.0196	529403.9056	668070.75	590728.2426	ENSG00000008282
C9JYN0	C9JYN0_HUMAN	K|IATGHNIIDELPPCK|K	[TMTsixplex_Nterm]IATGHNIIDELPPC[Cys_CAM]K[TMTsixplex_K]	162-176	FALSE	5.798	754023.2163	855574.6412	953958.9332	980013.9303	1106833.769	1008246.789	ENSG00000008282
C9JYN0	C9JYN0_HUMAN	K|TVTATFGYPFR|L	[TMTsixplex_Nterm]TVTATFGYPFR	55-65	FALSE	8.445	74359.32405	80691.44761	115813.3219	116600.7426	158419.6583	150934.2869	ENSG00000008282
C9JYN0	C9JYN0_HUMAN	K|TVTATFGYPFR|L	[TMTsixplex_Nterm]TVTATFGYPFR	55-65	FALSE	8.513	120443.7018	136371.0806	154574.7009	153280.4996	160033.6875	141592.0195	ENSG00000008282
C9JZL3	C9JZL3_HUMAN	-|MLSFQGLAELAHR|E	[TMTsixplex_Nterm]MLSFQGLAELAHR	Jan-13	FALSE	9.099	4922.775094	6133.603151	7473.531904	7084.260885	3799.059282	3810.949253	ENSG00000147162
D3DQ64	D3DQ64_HUMAN	K|SLLVPDHVITR|L	[TMTsixplex_Nterm]SLLVPDHVITR	Sep-19	FALSE	8.356	181078.6113	213601.7722	201716.7866	189300.0492	131228.03	111167.613	ENSG00000162433
D6R918	D6R918_HUMAN	R|SVPLAATSMLITQGLISK|G	[TMTsixplex_Nterm]SVPLAATSMLITQGLISK[TMTsixplex_K]	47-64	FALSE	6.519	19197.70719	23243.98783	17722.30017	16891.83012	40562.48438	39452.86997	ENSG00000109180
D6R918	D6R918_HUMAN	R|SVPLAATSMLITQGLISK|G	[TMTsixplex_Nterm]SVPLAATSMLITQGLISK[TMTsixplex_K]	47-64	FALSE	6.977	9513.972165	11201.8208	7787.695405	7897.129042	16955.09375	15689.80615	ENSG00000109180
D6R918	D6R918_HUMAN	R|SVPLAATSMLITQGLISK|G	SVPLAATSMLITQGLISK[TMTsixplex_K]	47-64	FALSE	7.26	60.62879191	NA	NA	200.142511	564.6041438	858.24646	ENSG00000109180
D6R9I9	D6R9I9_HUMAN	K|CPFGALSIVNLPSNLEK|E	[TMTsixplex_Nterm]C[Cys_CAM]PFGALSIVNLPSNLEK[TMTsixplex_K]	65-81	FALSE	7.495	25643.59074	28366.40366	27713.70632	25971.2495	22687.36052	20184.75034	ENSG00000164163
D6R9I9	D6R9I9_HUMAN	K|AIIKPQYVDQIPK|A	[TMTsixplex_Nterm]AIIK[TMTsixplex_K]PQYVDQIPK[TMTsixplex_K]	166-178	FALSE	5.546	602677.8622	616495.1523	654217.8398	654957.3125	489055.6754	443918.7787	ENSG00000164163
D6R9I9	D6R9I9_HUMAN	K|ADIFMFDEPSSYLDVK|Q	[TMTsixplex_Nterm]ADIFMFDEPSSYLDVK[TMTsixplex_K]	235-250	FALSE	5.656	7101.628521	8048.735751	7921.910496	7566.031986	5884.099434	5261.691022	ENSG00000164163
D6R9I9	D6R9I9_HUMAN	K|AIIKPQYVDQIPK|A	[TMTsixplex_Nterm]AIIK[TMTsixplex_K]PQYVDQIPK[TMTsixplex_K]	166-178	FALSE	5.726	677247.7214	707895	672327.0078	707472.899	575199.5489	529791.8503	ENSG00000164163
D6R9P3	D6R9P3_HUMAN	K|FGEVVDCTIK|M	[TMTsixplex_Nterm]FGEVVDC[Cys_CAM]TIK[TMTsixplex_K]	93-102	FALSE	5.41	1510924.728	1687688.125	1583237.419	1545578.484	1404589.981	1311806.946	ENSG00000197451
D6R9P3	D6R9P3_HUMAN	K|FGEVVDCTIK|M	[TMTsixplex_Nterm]FGEVVDC[Cys_CAM]TIK[TMTsixplex_K]	93-102	FALSE	5.608	1029142.756	1098502.25	940475.3534	870612.6963	639985.9299	640738.1581	ENSG00000197451
D6R9P3	D6R9P3_HUMAN	R|GFGFILFK|D	[TMTsixplex_Nterm]GFGFILFK	112-119	FALSE	5.022	759.6857856	1989.221761	1915.483534	3551.710384	NA	1317.391094	ENSG00000197451
D6R9P3	D6R9P3_HUMAN	R|GFVFITFK|E	[TMTsixplex_Nterm]GFVFITFK[TMTsixplex_K]	196-203	FALSE	6.599	11757.33409	13854.00586	11813.92092	9355.326971	10750.30516	7626.921208	ENSG00000197451
D6R9P3	D6R9P3_HUMAN	K|IFVGGLNPEATEEK|I	[TMTsixplex_Nterm]IFVGGLNPEATEEK[TMTsixplex_K]	156-169	FALSE	7.352	394664.2056	401093.1942	321688.2949	304841.0084	238053.6165	212397.5076	ENSG00000197451
D6R9P3	D6R9P3_HUMAN	K|FGEVVDCTIK|M	[TMTsixplex_Nterm]FGEVVDC[Cys_CAM]TIK[TMTsixplex_K]	93-102	FALSE	5.838	1059115.631	1136110.875	1069402.39	1052578.554	984444.3866	916330.3461	ENSG00000197451
D6R9P3	D6R9P3_HUMAN	K|FGEVVDCTIK|M	[TMTsixplex_Nterm]FGEVVDC[Cys_CAM]TIK[TMTsixplex_K]	93-102	FALSE	5.894	939120.6868	1071694.301	920598.2518	881891.6416	1424492.625	1383525.595	ENSG00000197451
D6R9P3	D6R9P3_HUMAN	K|IFVGGLNPEATEEK|I	[TMTsixplex_Nterm]IFVGGLNPEATEEK[TMTsixplex_K]	156-169	FALSE	6.515	841897.1223	861475.8492	747833.9752	615125.8098	484177.9117	437906.8673	ENSG00000197451
D6R9X8	D6R9X8_HUMAN	R|YLLLAGAPR|E	[TMTsixplex_Nterm]YLLLAGAPR	68-76	FALSE	5.793	100911.9765	103462.4531	70537.89999	65792.35834	60561.46091	54659.26617	ENSG00000005884
D6R9X8	D6R9X8_HUMAN	K|EAGNPGSLFGYSVALHR|Q	[TMTsixplex_Nterm]EAGNPGSLFGYSVALHR	44-60	FALSE	9.049	60693.19288	72812.01437	55659.95151	57896.40068	56772.04656	54438.36359	ENSG00000005884
D6R9Z7	D6R9Z7_HUMAN	K|NLPFSVENK|W	[TMTsixplex_Nterm]NLPFSVENK[TMTsixplex_K]	26-34	FALSE	5.941	135839.9176	150592.4094	178705.1929	181475.3225	917942.75	847533.9011	ENSG00000127184
D6R9Z7	D6R9Z7_HUMAN	R|SHYEEGPGK|N	[TMTsixplex_Nterm]SHYEEGPGK[TMTsixplex_K]	17-25	FALSE	5.039	1420.749313	1594.956094	1751.376059	1968.790947	11503.73659	10367.65185	ENSG00000127184
D6R9Z7	D6R9Z7_HUMAN	K|NLPFSVENK|W	[TMTsixplex_Nterm]NLPFSVENK[TMTsixplex_K]	26-34	FALSE	5.401	133472.0223	137695.6366	150061.0861	151186.3185	812914.0625	760604.5473	ENSG00000127184
D6R9Z7	D6R9Z7_HUMAN	K|NLPFSVENK|W	[TMTsixplex_Nterm]NLPFSVENK[TMTsixplex_K]	26-34	FALSE	5.299	374822.1245	447372.0356	334625.8082	375096.1479	1319711.75	1088396.293	ENSG00000127184
D6R9Z7	D6R9Z7_HUMAN	K|NLPFSVENK|W	[TMTsixplex_Nterm]NLPFSVENK[TMTsixplex_K]	26-34	FALSE	5.113	184399.0966	200594.3008	233412.1049	256704.1635	1104340.375	1051996.349	ENSG00000127184
D6RA56	D6RA56_HUMAN	K|EHVGTDQFGNK|Y	[TMTsixplex_Nterm]EHVGTDQFGNK[TMTsixplex_K]	21-31	FALSE	6.386	101941.7182	112786.2551	121021.5608	123432.8115	124537.6843	125622.7452	ENSG00000164182
D6RAL1	D6RAL1_HUMAN	K|AKPLLLQLPIGEAK|T	[TMTsixplex_Nterm]AK[TMTsixplex_K]PLLLQLPIGEAK[TMTsixplex_K]	175-188	FALSE	7.833	114446.2802	116190.1277	85199.43114	83260.08596	327844.2813	310791.1386	ENSG00000164347
D6RAW0	D6RAW0_HUMAN	R|SQWSPALTISK|-	SQWSPALTISK[TMTsixplex_K]	62-72	FALSE	6.999	22143.52429	11699.70118	19682.36789	62174.00489	63180.15055	84645.25781	ENSG00000109332
D6RAW0	D6RAW0_HUMAN	R|SQWSPALTISK|-	[TMTsixplex_Nterm]SQWSPALTISK[TMTsixplex_K]	62-72	FALSE	5.069	754262.6127	891831.1754	558340.241	613494.1886	1055656.323	1058247.25	ENSG00000109332
D6RAW0	D6RAW0_HUMAN	K|VAFTTR|I	[TMTsixplex_Nterm]VAFTTR	38-43	FALSE	5.091	21625.46871	21877.76543	23476.66582	23414.07083	20101.31942	18882.07261	ENSG00000109332
D6RAW0	D6RAW0_HUMAN	R|SQWSPALTISK|-	[TMTsixplex_Nterm]SQWSPALTISK[TMTsixplex_K]	62-72	FALSE	8.118	499060.0175	563331.4589	607382.5	581472.7246	490995.1491	453684.4659	ENSG00000109332
D6RB59	D6RB59_HUMAN	K|DAVVQHSQLAAAVENLK|N	[TMTsixplex_Nterm]DAVVQHSQLAAAVENLK[TMTsixplex_K]	101-117	FALSE	6.57	117061.7035	129131.1883	155262.3001	159772.3659	142638.7784	135220.0647	ENSG00000180104
D6RB59	D6RB59_HUMAN	R|RDPTLLVSVVR|I	[TMTsixplex_Nterm]RDPTLLVSVVR	204-214	FALSE	10.16	62891.97695	62869.51466	61776.64124	60957.59876	88786.8125	85415.88465	ENSG00000180104
D6RB59	D6RB59_HUMAN	K|NLLNMYHQALSTR|M	[TMTsixplex_Nterm]NLLNMYHQALSTR	310-322	FALSE	8.561	66729.35656	73450.65302	72876.65529	64800.4127	84603.95708	73846.46602	ENSG00000180104
D6RBG4	D6RBG4_HUMAN	R|FICIYPAYLNNK|K	[TMTsixplex_Nterm]FIC[Cys_CAM]IYPAYLNNK[TMTsixplex_K]	15-26	FALSE	5.92	24511.53428	21166.12841	19820.91478	15803.05591	25197.05353	18464.22087	ENSG00000153037
D6RBJ9	D6RBJ9_HUMAN	R|LLFNMAGVTFR|K	[TMTsixplex_Nterm]LLFNMAGVTFR	143-153	FALSE	6.795	316.4072843	365.157977	472.5087279	425.8551129	483.010588	322.2066729	ENSG00000129187
D6RC27	D6RC27_HUMAN	R|RSLESVLSR|K	RSLESVLSR	99-107	FALSE	5.801	35264.63643	21600.43183	31050.48287	28209.4422	41699.26563	41325.1745	ENSG00000118985
D6RCD0	D6RCD0_HUMAN	M|KFLLDILLLLPLLIVCSLESFVK|L	[TMTsixplex_Nterm]K[TMTsixplex_K]FLLDILLLLPLLIVC[Cys_CAM]SLESFVK[TMTsixplex_K]	Feb-24	FALSE	5.151	NA	NA	NA	NA	NA	NA	ENSG00000198189
D6RCD0	D6RCD0_HUMAN	K|SVTGEIVLITGAGHGIGR|L	[TMTsixplex_Nterm]SVTGEIVLITGAGHGIGR	33-50	FALSE	8.282	17600.85274	22249.67328	13437.14285	12782.95251	19097.71273	14520.57594	ENSG00000198189
D6RCD0	D6RCD0_HUMAN	K|HGLEETAAK|C	[TMTsixplex_Nterm]HGLEETAAK[TMTsixplex_K]	71-79	FALSE	5.84	103420.6942	112896.7734	49450.51361	46878.65623	73940.82955	67120.06517	ENSG00000198189
D6RCD0	D6RCD0_HUMAN	R|LMHGILTEQK|M	[TMTsixplex_Nterm]LMHGILTEQK[TMTsixplex_K]	202-211	FALSE	6.799	302662.3307	305016.0309	136949.3234	129289.9586	228042.7996	212819.5367	ENSG00000198189
D6RCK3	D6RCK3_HUMAN	K|HAEATLGSGNLR|M	[TMTsixplex_Nterm]HAEATLGSGNLR	36-47	FALSE	10.325	26980.49749	29936.91188	40634.07292	38977.06811	26397.53761	25726.25164	ENSG00000173542
D6RCT1	D6RCT1_HUMAN	K|VPEGVAGAPNEAALLALMER|T	[TMTsixplex_Nterm]VPEGVAGAPNEAALLALMER	22-41	FALSE	5.096	70680.43374	89224.18853	72793.08604	67829.59385	103347.6118	92791.93954	ENSG00000163694
D6RD17	D6RD17_HUMAN	R|SSEDPNEDIVER|N	[TMTsixplex_Nterm]SSEDPNEDIVER	56-67	FALSE	6.952	19371.66783	21161.89111	6986.895115	7097.40337	46085.55469	42826.5065	ENSG00000132465
D6RD17	D6RD17_HUMAN	K|CYTAVVPLVYGGETK|M	[TMTsixplex_Nterm]C[Cys_CAM]YTAVVPLVYGGETK[TMTsixplex_K]	140-154	FALSE	5.847	218761.112	240867.7954	206218.4699	209525.6426	282099.625	254039.4623	ENSG00000132465
D6RD17	D6RD17_HUMAN	R|FVYHLSDLCK|K	[TMTsixplex_Nterm]FVYHLSDLC[Cys_CAM]K[TMTsixplex_K]	92-101	FALSE	5.435	63440.31438	75399.05696	40300.69947	42857.85782	100154.8375	99141.3999	ENSG00000132465
D6RD17	D6RD17_HUMAN	K|CYTAVVPLVYGGETK|M	[TMTsixplex_Nterm]C[Cys_CAM]YTAVVPLVYGGETK[TMTsixplex_K]	140-154	FALSE	5.337	62108.69288	72522.66406	54616.31485	55919.50525	63803.26617	63280.1072	ENSG00000132465
D6RD17	D6RD17_HUMAN	R|FVYHLSDLCK|K	[TMTsixplex_Nterm]FVYHLSDLC[Cys_CAM]K[TMTsixplex_K]	92-101	FALSE	5.002	45370.48889	37191.24017	22131.59392	24708.5645	78150.30088	70463.22253	ENSG00000132465
D6RD63	D6RD63_HUMAN	R|GNQLQEFAAMLMPHQK|A	[TMTsixplex_Nterm]GNQLQEFAAMLMPHQK[TMTsixplex_K]	163-178	FALSE	5.096	11921.41221	13096.17681	15154.72266	14289.22173	13514.12892	11657.22793	ENSG00000138663
D6RD63	D6RD63_HUMAN	R|GNQLQEFAAMLMPHQK|A	[TMTsixplex_Nterm]GNQLQEFAAMLMPHQK[TMTsixplex_K]	163-178	FALSE	7.903	6735.539144	7104.820417	7677.60151	7473.624868	8662.271314	7337.172095	ENSG00000138663
D6RD63	D6RD63_HUMAN	R|ASLLQNESTNEQLQIHYK|V	[TMTsixplex_Nterm]ASLLQNESTNEQLQIHYK[TMTsixplex_K]	59-76	FALSE	8.824	74403.92619	83952.4953	104173.3438	100098.2157	94472.6971	89731.65965	ENSG00000138663
D6RD69	D6RD69_HUMAN	K|LVFLGLDNAGK|T	[TMTsixplex_Nterm]LVFLGLDNAGK[TMTsixplex_K]	28-38	FALSE	7.195	54647.87055	59576.24659	36815.1491	35450.4218	52629.76592	46294.08803	ENSG00000152700
D6RD69	D6RD69_HUMAN	K|LVFLGLDNAGK|T	[TMTsixplex_Nterm]LVFLGLDNAGK[TMTsixplex_K]	28-38	FALSE	6.606	52387.45277	53762.74688	35132.97898	31642.08369	49026.99987	41211.775	ENSG00000152700
D6RD69	D6RD69_HUMAN	K|LVFLGLDNAGK|T	[TMTsixplex_Nterm]LVFLGLDNAGK[TMTsixplex_K]	28-38	FALSE	7.366	47325.43173	50118.00211	32652.46045	29615.19357	45132.55517	39216.57807	ENSG00000152700
D6RD69	D6RD69_HUMAN	K|LVFLGLDNAGK|T	[TMTsixplex_Nterm]LVFLGLDNAGK[TMTsixplex_K]	28-38	FALSE	6.87	53203.94721	61061.88651	38514.5325	40517.90501	51153.98546	46005.63391	ENSG00000152700
D6RD69	D6RD69_HUMAN	K|LVFLGLDNAGK|T	[TMTsixplex_Nterm]LVFLGLDNAGK[TMTsixplex_K]	28-38	FALSE	6.714	223158.6457	239075.693	149509.2054	146274.4723	218901.5314	185767.4168	ENSG00000152700
D6RD69	D6RD69_HUMAN	K|LVFLGLDNAGK|T	[TMTsixplex_Nterm]LVFLGLDNAGK[TMTsixplex_K]	28-38	FALSE	6.662	308617.4078	324568.9555	209435.6716	200949.1829	302869.1435	261829.3254	ENSG00000152700
D6RD69	D6RD69_HUMAN	K|LVFLGLDNAGK|T	[TMTsixplex_Nterm]LVFLGLDNAGK[TMTsixplex_K]	28-38	FALSE	8.341	23506.18018	25449.82136	16459.76938	15577.27259	23660.20581	20685.34352	ENSG00000152700
D6RD69	D6RD69_HUMAN	K|LVFLGLDNAGK|T	[TMTsixplex_Nterm]LVFLGLDNAGK[TMTsixplex_K]	28-38	FALSE	6.924	443458.9611	471699.6537	300807.6548	265921.5154	420527.2509	356639.4374	ENSG00000152700
D6RD69	D6RD69_HUMAN	K|LVFLGLDNAGK|T	[TMTsixplex_Nterm]LVFLGLDNAGK[TMTsixplex_K]	28-38	FALSE	6.999	20283.94063	21843.23425	13713.23052	12786.58384	19133.58313	16734.46303	ENSG00000152700
D6RD69	D6RD69_HUMAN	K|LVFLGLDNAGK|T	[TMTsixplex_Nterm]LVFLGLDNAGK[TMTsixplex_K]	28-38	FALSE	7	737017.3072	846316.9157	541264.6055	576070.9659	774566.6457	655333.6414	ENSG00000152700
D6RD69	D6RD69_HUMAN	K|IDRPEAISEER|L	[TMTsixplex_Nterm]IDRPEAISEER	136-146	FALSE	6.447	340594.0564	372073.3227	264054.4423	265242.0981	426371.1875	396879.196	ENSG00000152700
D6RD69	D6RD69_HUMAN	K|LVFLGLDNAGK|T	[TMTsixplex_Nterm]LVFLGLDNAGK[TMTsixplex_K]	28-38	FALSE	6.632	361147.8717	387790.0356	242769.2287	240050.6738	359456.3923	299884.7689	ENSG00000152700
D6RD69	D6RD69_HUMAN	K|TTLLHMLK|D	[TMTsixplex_Nterm]TTLLHMLK[TMTsixplex_K]	39-46	FALSE	5.706	1708650.221	1884895.796	1197435.649	1193965.756	1282975.865	1277828.35	ENSG00000152700
D6RDU5	D6RDU5_HUMAN	K|STLMDTLFNTK|F	[TMTsixplex_Nterm]STLMDTLFNTK[TMTsixplex_K]	47-57	FALSE	6.752	48055.71987	52016.20538	54589.52525	53714.2561	67367.40625	64251.36218	ENSG00000138758
D6RDU5	D6RDU5_HUMAN	K|VNIIPIIAK|A	[TMTsixplex_Nterm]VNIIPIIAK[TMTsixplex_K]	168-176	FALSE	5.656	117847.9053	138896.8023	129906.7748	135442.0558	125101.8959	123609.2125	ENSG00000138758
D6RDU5	D6RDU5_HUMAN	K|VNIIPIIAK|A	[TMTsixplex_Nterm]VNIIPIIAK[TMTsixplex_K]	168-176	FALSE	7.082	1115765.707	1198380.172	1161936.848	1126476.407	1274987.125	1218277.088	ENSG00000138758
D6RDU5	D6RDU5_HUMAN	K|STLMDTLFNTK|F	[TMTsixplex_Nterm]STLMDTLFNTK[TMTsixplex_K]	47-57	FALSE	5.38	165409.935	175263.892	183270.7375	177222.5936	223757.3438	201021.8317	ENSG00000138758
D6RDU5	D6RDU5_HUMAN	K|STLMDTLFNTK|F	[TMTsixplex_Nterm]STLMDTLFNTK[TMTsixplex_K]	47-57	FALSE	7.225	12209.14147	12988.6675	14177.15944	14134.60648	16831.48438	16145.15349	ENSG00000138758
D6RDU5	D6RDU5_HUMAN	K|STLMDTLFNTK|F	[TMTsixplex_Nterm]STLMDTLFNTK[TMTsixplex_K]	47-57	FALSE	5.493	85829.01502	88012.35181	99016.51506	94386.21031	119758.3281	108212.6917	ENSG00000138758
D6RDU5	D6RDU5_HUMAN	K|STLMDTLFNTK|F	[TMTsixplex_Nterm]STLMDTLFNTK[TMTsixplex_K]	47-57	FALSE	7.53	53685.31309	58858.89437	59620.55399	59041.65978	74408.55469	71160.90058	ENSG00000138758
D6RDU5	D6RDU5_HUMAN	K|VNIIPIIAK|A	[TMTsixplex_Nterm]VNIIPIIAK[TMTsixplex_K]	168-176	FALSE	6.959	87730.76369	93070.00737	85702.3994	102578.4959	94062.24338	94181.72809	ENSG00000138758
D6RDU5	D6RDU5_HUMAN	R|QYPWGVVQVENENHCDFVK|L	[TMTsixplex_Nterm]QYPWGVVQVENENHC[Cys_CAM]DFVK[TMTsixplex_K]	246-264	FALSE	8.517	116477.1732	124092.6671	149802.875	147513.7869	135843.3091	119365.4109	ENSG00000138758
D6RDU5	D6RDU5_HUMAN	K|STLMDTLFNTK|F	[TMTsixplex_Nterm]STLMDTLFNTK[TMTsixplex_K]	47-57	FALSE	5.089	96168.89046	102692.1102	106179.311	105366.3299	131439.8906	118467.1131	ENSG00000138758
D6RDU5	D6RDU5_HUMAN	K|STLMDTLFNTK|F	[TMTsixplex_Nterm]STLMDTLFNTK[TMTsixplex_K]	47-57	FALSE	5.637	158921.4191	195497.2976	185940.5463	189239.0192	227413.0313	202146.5869	ENSG00000138758
D6RE17	D6RE17_HUMAN	K|TALHYAAAQGCLQAVQILCEHK|S	[TMTsixplex_Nterm]TALHYAAAQGC[Cys_CAM]LQAVQILC[Cys_CAM]EHK[TMTsixplex_K]	121-142	FALSE	6.719	13741.03509	15786.50778	11200.54475	10223.52855	17335.943	13762.86287	ENSG00000039560
D6REM4	D6REM4_HUMAN	K|TVLMLADQMISR|I	[TMTsixplex_Nterm]TVLMLADQMISR	23-34	FALSE	7.126	10071.55959	11543.83846	12977.19141	12645.32293	7080.815663	5582.014369	ENSG00000113712
D6REM4	D6REM4_HUMAN	K|TVLMLADQMISR|I	[TMTsixplex_Nterm]TVLMLADQMISR	23-34	FALSE	6.948	3017.931334	3503.104427	3423.796395	3499.806552	2649.934438	2058.573631	ENSG00000113712
D6REM4	D6REM4_HUMAN	K|TVLMLADQMISR|I	[TMTsixplex_Nterm]TVLMLADQMISR	23-34	FALSE	7.326	21433.51331	22842.85064	25904.67969	25311.62823	19954.75349	16872.66714	ENSG00000113712
D6REM6	D6REM6_HUMAN	K|GYPHLCSICDLPVHSNK|E	[TMTsixplex_Nterm]GYPHLC[Cys_CAM]SIC[Cys_CAM]DLPVHSNK[TMTsixplex_K]	288-304	FALSE	5.714	117400.0381	137374.3186	137968.161	142465.7723	154698.3649	160853.3101	ENSG00000015479
D6REM6	D6REM6_HUMAN	K|TESSTEGKEQEEK|S	[TMTsixplex_Nterm]TESSTEGK[TMTsixplex_K]EQEEK[TMTsixplex_K]	618-630	FALSE	5.044	12911.57572	14393.35814	11704.26308	11098.01876	11436.63851	10545.22511	ENSG00000015479
D6REM6	D6REM6_HUMAN	R|VVHIMDFQR|G	[TMTsixplex_Nterm]VVHIMDFQR	399-407	FALSE	6.507	163240.0165	180160.8285	144070.5004	136530.0929	141378.1372	138354.3616	ENSG00000015479
D6REM6	D6REM6_HUMAN	R|GPLPLSSQHR|G	[TMTsixplex_Nterm]GPLPLSSQHR	93-102	FALSE	7.102	11863.39412	12628.71765	12665.543	12155.6126	12303.20384	11901.67023	ENSG00000015479
D6REP8	D6REP8_HUMAN	K|IIFEDDR|C	[TMTsixplex_Nterm]IIFEDDR	31-37	FALSE	5.084	1542275.91	1570640.837	1712011.673	1696374.918	1705681.849	1584992.793	ENSG00000169567
D6REP8	D6REP8_HUMAN	R|CLAFHDISPQAPTHFLVIPK|K	[TMTsixplex_Nterm]C[Cys_CAM]LAFHDISPQAPTHFLVIPK[TMTsixplex_K]	38-57	FALSE	5.303	29801.08024	36418.47997	40978.8459	39477.0915	38521.64451	36172.97629	ENSG00000169567
D6REP8	D6REP8_HUMAN	K|AQVARPGGDTIFGK|I	[TMTsixplex_Nterm]AQVARPGGDTIFGK[TMTsixplex_K]	Aug-21	FALSE	8.29	1551536.013	1724234.326	1706117.213	1817759.57	1883654.5	1796746.336	ENSG00000169567
D6REQ6	D6REQ6_HUMAN	K|LGIKPSINYYQVADFK|D	[TMTsixplex_Nterm]LGIK[TMTsixplex_K]PSINYYQVADFK[TMTsixplex_K]	116-131	FALSE	5.295	72587.35101	88791.15254	55523.79101	56666.0283	102908.4609	92604.27654	ENSG00000026297
D6REQ6	D6REQ6_HUMAN	K|LGIKPSINYYQVADFK|D	[TMTsixplex_Nterm]LGIK[TMTsixplex_K]PSINYYQVADFK[TMTsixplex_K]	116-131	FALSE	5.608	181744.0768	197703.4627	134961.2371	125852.9257	237533.1563	213911.8842	ENSG00000026297
D6RF48	D6RF48_HUMAN	K|LRDFLLEHR|K	[TMTsixplex_Nterm]LRDFLLEHR	63-71	FALSE	6.3	149805.1226	171962.3852	131005.7476	128146.3436	185183.4158	140137.2027	ENSG00000168818
D6RF62	D6RF62_HUMAN	K|EIVLADVIDNDSWR|L	[TMTsixplex_Nterm]EIVLADVIDNDSWR	110-123	FALSE	9.699	35935.99181	40485.80928	35735.48761	34682.72173	26624.0333	19448.04082	ENSG00000128050
D6RF62	D6RF62_HUMAN	R|ASILNTWISLK|Q	[TMTsixplex_Nterm]ASILNTWISLK[TMTsixplex_K]	312-322	FALSE	5.795	25348.67893	27934.32379	24085.56788	24196.96504	16840.11233	15128.18448	ENSG00000128050
D6RF62	D6RF62_HUMAN	K|EIVLADVIDNDSWR|L	[TMTsixplex_Nterm]EIVLADVIDNDSWR	110-123	FALSE	7.399	21948.56295	24559.30208	23237.53289	21034.03081	40432.38021	46834.61799	ENSG00000128050
D6RF62	D6RF62_HUMAN	R|IATGSFLK|R	[TMTsixplex_Nterm]IATGSFLK[TMTsixplex_K]	Nov-18	FALSE	5.014	115926.507	135481.0962	122565.2733	132679.7874	163205.4482	169407.2931	ENSG00000128050
D6RF62	D6RF62_HUMAN	R|ASILNTWISLK|Q	[TMTsixplex_Nterm]ASILNTWISLK[TMTsixplex_K]	312-322	FALSE	7.019	12710.49536	14124.0498	12496.07621	12476.00756	7255.80237	6355.55266	ENSG00000128050
D6RF69	D6RF69_HUMAN	R|WALGQVFR|Q	[TMTsixplex_Nterm]WALGQVFR	191-198	FALSE	5.713	7374.591877	7860.461914	5869.317128	5600.051783	6000.897533	4930.213867	ENSG00000131446
D6RFG2	D6RFG2_HUMAN	K|VIATDINESK|L	[TMTsixplex_Nterm]VIATDINESK[TMTsixplex_K]	33-42	FALSE	9.143	93352.90495	99758.4305	106568.6595	100908.2233	275123.125	255463.3393	ENSG00000164039
D6RFG2	D6RFG2_HUMAN	K|YPGIQTR|V	[TMTsixplex_Nterm]YPGIQTR	49-55	FALSE	5.055	33528.72277	36614.27765	35049.79859	36927.98035	66469.25781	65957.10627	ENSG00000164039
D6RFL4	D6RFL4_HUMAN	R|LTVGAAQVPAQLLVGALR|V	[TMTsixplex_Nterm]LTVGAAQVPAQLLVGALR	94-111	FALSE	6.311	5875.107661	6758.939181	6878.621404	6588.334548	6907.856368	5636.504341	ENSG00000170458
D6RG13	D6RG13_HUMAN	K|LIPDSIGK|D	[TMTsixplex_Nterm]LIPDSIGK[TMTsixplex_K]	168-175	FALSE	5.112	187056.9279	199222.0416	215923.8598	227904.0864	233551.748	235582.0076	ENSG00000145425
D6RG13	D6RG13_HUMAN	K|APAMFNIR|N	[TMTsixplex_Nterm]APAMFNIR	15-22	FALSE	5.635	469637.4227	485807.1669	459410.8782	487233.7307	509881.0799	483419.6485	ENSG00000145425
D6RG13	D6RG13_HUMAN	K|LIPDSIGK|D	[TMTsixplex_Nterm]LIPDSIGK[TMTsixplex_K]	168-175	FALSE	5.516	599748.9945	651801.0043	669844.8021	696528.3256	621072.5992	575537.9207	ENSG00000145425
D6RG13	D6RG13_HUMAN	K|ACQSIYPLHDVFVR|K	[TMTsixplex_Nterm]AC[Cys_CAM]QSIYPLHDVFVR	180-193	FALSE	7.024	111825.1002	131073.7013	131670.6969	136583.775	127428.2641	120837.9328	ENSG00000145425
D6RG13	D6RG13_HUMAN	K|ACQSIYPLHDVFVR|K	[TMTsixplex_Nterm]AC[Cys_CAM]QSIYPLHDVFVR	180-193	FALSE	6.665	55083.447	55434.77158	52193.38131	50768.3901	57534.26152	54884.29154	ENSG00000145425
D6RG13	D6RG13_HUMAN	K|TTDGYLLR|L	[TMTsixplex_Nterm]TTDGYLLR	109-116	FALSE	6.234	187304.0593	221129.4782	245194.9394	247757.75	203629.9678	189270.5291	ENSG00000145425
D6RG13	D6RG13_HUMAN	K|MMEIMTR|E	[TMTsixplex_Nterm]MMEIMTR	148-154	FALSE	5.08	54063.04938	62037.56063	59518.21337	63272.23438	60587.78028	61584.1506	ENSG00000145425
D6RG13	D6RG13_HUMAN	K|LIPDSIGK|D	[TMTsixplex_Nterm]LIPDSIGK[TMTsixplex_K]	168-175	FALSE	5.506	590033.1221	645607.4232	650582.8109	631855.7102	664460.1867	625324.8086	ENSG00000145425
D6RG13	D6RG13_HUMAN	K|ACQSIYPLHDVFVR|K	[TMTsixplex_Nterm]AC[Cys_CAM]QSIYPLHDVFVR	180-193	FALSE	6.888	31692.24591	34009.76877	32918.17689	35377.18084	36203.90975	31644.75685	ENSG00000145425
D6RG13	D6RG13_HUMAN	R|LFCVGFTK|K	[TMTsixplex_Nterm]LFC[Cys_CAM]VGFTK[TMTsixplex_K]	117-124	FALSE	5.69	381681.0871	436551.0329	425169.998	465876.89	354596.1503	355654.4923	ENSG00000145425
D6RG13	D6RG13_HUMAN	K|NCLTNFHGMDLTR|D	[TMTsixplex_Nterm]NC[Cys_CAM]LTNFHGMDLTR	75-87	FALSE	8.838	44611.09619	51533.13869	52991.72656	49602.95665	44854.65242	39760.19467	ENSG00000145425
D6RG13	D6RG13_HUMAN	K|LIPDSIGK|D	[TMTsixplex_Nterm]LIPDSIGK[TMTsixplex_K]	168-175	FALSE	5.337	71912.48527	77326.64699	79299.54036	84300.21304	84072.52733	87365.1073	ENSG00000145425
D6RG13	D6RG13_HUMAN	K|LITEDVQGK|N	[TMTsixplex_Nterm]LITEDVQGK[TMTsixplex_K]	66-74	FALSE	5.043	615156.773	662067.6421	655812.0227	677263.1436	1099735	1077008.296	ENSG00000145425
D6RG13	D6RG13_HUMAN	K|NCLTNFHGMDLTR|D	[TMTsixplex_Nterm]NC[Cys_CAM]LTNFHGMDLTR	75-87	FALSE	7.663	229814.0273	257065.2985	267768.7354	248782.5874	225415.9833	214005.3871	ENSG00000145425
D6RG13	D6RG13_HUMAN	R|EVQTNDLK|E	[TMTsixplex_Nterm]EVQTNDLK[TMTsixplex_K]	155-162	FALSE	5.326	192702.5154	200887.8764	219212.1801	219149.9973	189814.8108	180451.4758	ENSG00000145425
D6RG13	D6RG13_HUMAN	K|LITEDVQGK|N	[TMTsixplex_Nterm]LITEDVQGK[TMTsixplex_K]	66-74	FALSE	5.448	857844.0771	926050.8593	912969.4039	931888.0662	861324.6058	798571.4816	ENSG00000145425
D6RG13	D6RG13_HUMAN	K|LIPDSIGK|D	[TMTsixplex_Nterm]LIPDSIGK[TMTsixplex_K]	168-175	FALSE	5.057	557953.9442	575281.4521	591929.4322	586272.0917	643791.3346	580652.0062	ENSG00000145425
D6RG15	D6RG15_HUMAN	K|VVIEDEQLVLGASQEPVGR|W	[TMTsixplex_Nterm]VVIEDEQLVLGASQEPVGR	30-48	FALSE	8.961	321838.592	423101.1168	372585.2712	300113.6698	324122.9238	563849.1599	ENSG00000247596
D6RG15	D6RG15_HUMAN	R|YHFFLYK|H	[TMTsixplex_Nterm]YHFFLYK[TMTsixplex_K]	236-242	FALSE	6.923	234158.6741	261122.8374	244649.9944	199923.3687	161371.1469	119565.8047	ENSG00000247596
D6RG15	D6RG15_HUMAN	K|MLYAATR|A	[TMTsixplex_Nterm]MLYAATR	99-105	FALSE	6.045	211262.4878	227089.197	225183.141	211937.2732	153557.2917	143074.1511	ENSG00000247596
D6RG15	D6RG15_HUMAN	R|AVLPLLDAQQPCYLLYR|L	[TMTsixplex_Nterm]AVLPLLDAQQPC[Cys_CAM]YLLYR	56-72	FALSE	5.461	855.8445832	941.1740177	789.5257784	741.928406	1000.372544	767.9453045	ENSG00000247596
D6RG15	D6RG15_HUMAN	R|AVLPLLDAQQPCYLLYR|L	[TMTsixplex_Nterm]AVLPLLDAQQPC[Cys_CAM]YLLYR	56-72	FALSE	7.127	1708.465731	1393.902593	1109.806276	1069.99483	1362.454355	1447.182845	ENSG00000247596
D6RG15	D6RG15_HUMAN	R|AVLPLLDAQQPCYLLYR|L	[TMTsixplex_Nterm]AVLPLLDAQQPC[Cys_CAM]YLLYR	56-72	FALSE	7.789	6934.969821	8639.765719	7858.632724	6320.284998	7217.273155	6126.047583	ENSG00000247596
D6RG15	D6RG15_HUMAN	K|MLYAATR|A	[TMTsixplex_Nterm]MLYAATR	99-105	FALSE	6.594	274105.8284	288585.0938	273083.158	266972.9304	179895.3218	159713.2553	ENSG00000247596
D6RG15	D6RG15_HUMAN	R|WDQDYDR|A	[TMTsixplex_Nterm]WDQDYDR	49-55	FALSE	6.594	93144.74909	105686.1803	103803.1368	108433.2031	94102.08796	83571.19433	ENSG00000247596
D6RG15	D6RG15_HUMAN	R|AVLPLLDAQQPCYLLYR|L	[TMTsixplex_Nterm]AVLPLLDAQQPC[Cys_CAM]YLLYR	56-72	FALSE	7.382	2354.550047	2291.815617	2267.347443	2211.593157	2322.403885	1928.156227	ENSG00000247596
D6RIA8	D6RIA8_HUMAN	K|VPMLEMTLPGLR|T	[TMTsixplex_Nterm]VPMLEMTLPGLR	60-71	FALSE	8.563	1461.051142	1581.623836	1096.995393	1291.525569	10986.11604	10779.47667	ENSG00000173597
D6RJ86	D6RJ86_HUMAN	R|NGGLITLEELHQQVLK|G	[TMTsixplex_Nterm]NGGLITLEELHQQVLK[TMTsixplex_K]	115-130	FALSE	7.289	96454.27112	115631.5346	102088.96	99985.10535	99147.59166	90059.4831	ENSG00000159210
D6RJC7	D6RJC7_HUMAN	R|NFGASLLLPGLK|Q	NFGASLLLPGLK[TMTsixplex_K]	147-158	FALSE	7.068	32871.26906	24490.42489	23027.38575	40089.20933	92553.2431	96455.05469	ENSG00000113048
E5RFJ0	E5RFJ0_HUMAN	K|IYLICQIVR|V	[TMTsixplex_Nterm]IYLIC[Cys_CAM]QIVR	293-301	FALSE	5.262	9451.824614	10798.8468	8897.520049	8437.768416	11935.93108	9793.251421	ENSG00000134516
E5RFN6	E5RFN6_HUMAN	R|ALLCLLLVLGIAFIPIILEKIMYK|V	ALLC[Cys_CAM]LLLVLGIAFIPIILEK[TMTsixplex_K]IMYK[TMTsixplex_K]	773-796	FALSE	5.383	62680.17904	72332.19176	49639.27018	50074.28574	43257.265	45201.60527	ENSG00000154263
E5RGA2	E5RGA2_HUMAN	R|IHQCISINMLADK|L	[TMTsixplex_Nterm]IHQC[Cys_CAM]ISINMLADK[TMTsixplex_K]	254-266	FALSE	6.169	303064.1803	342266.806	349039.7618	322873.0325	313106.3977	290001.8246	ENSG00000104408
E5RGA2	E5RGA2_HUMAN	K|LGHVVMGNNAVSPYQQVIEKTK|S	[TMTsixplex_Nterm]LGHVVMGNNAVSPYQQVIEKTK	295-316	FALSE	6.876	108850.1374	131200.0101	122952.0351	121325.7607	122750.5837	109950.7355	ENSG00000104408
E5RGA2	E5RGA2_HUMAN	R|NALSSLWGK|L	[TMTsixplex_Nterm]NALSSLWGK[TMTsixplex_K]	71-79	FALSE	7.044	302256.652	340637.4688	301715.9449	298474.8314	258872.2659	240463.3333	ENSG00000104408
E5RGY0	E5RGY0_HUMAN	R|NFLSTPQFLYR|W	[TMTsixplex_Nterm]NFLSTPQFLYR	98-108	FALSE	5.824	10764.25743	13185.45763	8896.557367	7610.850822	17099.86736	13225.59456	ENSG00000136986
E5RGY0	E5RGY0_HUMAN	R|NFLSTPQFLYR|W	[TMTsixplex_Nterm]NFLSTPQFLYR	98-108	FALSE	6.805	5468.25078	6473.44873	3091.971619	3050.655755	4634.309135	4226.561383	ENSG00000136986
E5RGY0	E5RGY0_HUMAN	R|NFLSTPQFLYR|W	[TMTsixplex_Nterm]NFLSTPQFLYR	98-108	FALSE	8.031	26212.97505	28224.99219	15441.16384	13836.14509	22814.26476	20714.39431	ENSG00000136986
E5RHF2	E5RHF2_HUMAN	R|VNAQAAAYEYMAAYIENAK|Q	[TMTsixplex_Nterm]VNAQAAAYEYMAAYIENAK[TMTsixplex_K]	43-61	FALSE	6.966	34318.86898	37712.52303	32053.58805	30609.56163	31431.07521	25217.88972	ENSG00000121022
E5RHG8	E5RHG8_HUMAN	R|EIPSHVLSK|V	[TMTsixplex_Nterm]EIPSHVLSK[TMTsixplex_K]	64-72	FALSE	5.248	469874.9101	538691.7203	602088.8698	589512.3519	493537.3834	450757.183	ENSG00000154582
E5RHJ4	E5RHJ4_HUMAN	K|EAAPDAGAEPITADSDPAYSSK|V	[TMTsixplex_Nterm]EAAPDAGAEPITADSDPAYSSK[TMTsixplex_K]	106-127	FALSE	8.577	18046.60459	20150.31836	19180.7751	19741.18347	18570.0784	16388.81264	ENSG00000158941
E5RHJ4	E5RHJ4_HUMAN	K|VLLLSSPGLEELYR|C	[TMTsixplex_Nterm]VLLLSSPGLEELYR	128-141	FALSE	5.685	4121.641592	4380.237876	3905.706055	3686.387468	4039.964879	3267.733905	ENSG00000158941
E5RHN8	E5RHN8_HUMAN	K|VLGEKPELPDGGDDDDIIADISNR|K	[TMTsixplex_Nterm]VLGEK[TMTsixplex_K]PELPDGGDDDDIIADISNR	64-87	FALSE	7.172	68635.31103	70957.60019	56546.326	58054.8949	84137.73886	78571.71796	ENSG00000006747
E5RI16	E5RI16_HUMAN	R|GLLGALTSTPYSPTQHLER|E	[TMTsixplex_Nterm]GLLGALTSTPYSPTQHLER	106-124	FALSE	8.741	28815.84884	30420.34399	25764.90465	40013.60684	41420.28622	40838.61112	ENSG00000153310
E5RI16	E5RI16_HUMAN	K|DAEGILEDLQSYR|G	[TMTsixplex_Nterm]DAEGILEDLQSYR	45-57	FALSE	7.197	159122.1396	168730.2656	179888.8869	168107.2347	129899.6735	115736.6829	ENSG00000153310
E5RI16	E5RI16_HUMAN	K|DAEGILEDLQSYR|G	[TMTsixplex_Nterm]DAEGILEDLQSYR	45-57	FALSE	8.881	125371.6721	136844.5	119439.3708	128554.5956	120839.6403	101010.1721	ENSG00000153310
E5RI97	E5RI97_HUMAN	R|APLSQLYFCR|Y	[TMTsixplex_Nterm]APLSQLYFC[Cys_CAM]R	22-31	FALSE	7.876	55256.26015	53367.49334	56853.78958	60300.03096	79001.27118	76300.97552	ENSG00000132912
E5RIW3	E5RIW3_HUMAN	R|RLEAAYLDLQR|I	[TMTsixplex_Nterm]RLEAAYLDLQR	46-56	FALSE	7.399	1432364.356	1248605.976	1477261.26	1508734.711	1527169.163	1399589.455	ENSG00000171530
E5RIW3	E5RIW3_HUMAN	R|AEDGENYDIK|K	[TMTsixplex_Nterm]AEDGENYDIK[TMTsixplex_K]	18-27	FALSE	5.521	34766.25141	38323.14028	38659.62654	37887.29707	55830.47656	52946.11829	ENSG00000171530
E5RIW3	E5RIW3_HUMAN	R|RLEAAYLDLQR|I	[TMTsixplex_Nterm]RLEAAYLDLQR	46-56	FALSE	8.989	232800.204	274081.6783	252809.959	248147.2945	335769.4694	290470.307	ENSG00000171530
E5RIW3	E5RIW3_HUMAN	R|AEDGENYDIKK|Q	[TMTsixplex_Nterm]AEDGENYDIK[TMTsixplex_K]K[TMTsixplex_K]	18-28	FALSE	5.342	187346.0246	208366.6223	213754.1103	210875.1397	315618.4688	298033.4811	ENSG00000171530
E5RIW3	E5RIW3_HUMAN	R|AEDGENYDIKK|Q	[TMTsixplex_Nterm]AEDGENYDIK[TMTsixplex_K]K[TMTsixplex_K]	18-28	FALSE	5.389	166503.0107	175563.7768	180055.1573	187292.6317	277831.5938	264577.3123	ENSG00000171530
E5RIX9	E5RIX9_HUMAN	R|VFIGNLNTAIVK|K	[TMTsixplex_Nterm]VFIGNLNTAIVK[TMTsixplex_K]	23-34	FALSE	5.534	85184.92604	97287.13066	55796.2614	58357.71117	55685.75354	51685.01256	ENSG00000184672
E5RJ47	E5RJ47_HUMAN	R|TLIGFLR|S	[TMTsixplex_Nterm]TLIGFLR	27-33	FALSE	6.179	23370.62258	25968.10156	19146.20335	17711.25054	22195.85105	17355.24902	ENSG00000175324
E5RJI7	E5RJI7_HUMAN	K|LAIYGMLPK|N	[TMTsixplex_Nterm]LAIYGMLPK[TMTsixplex_K]	82-90	FALSE	5.753	68031.16882	51460.27945	55171.08293	41846.94727	77998.05469	55943.48578	ENSG00000172172
E7EM64	E7EM64_HUMAN	K|QVCEIIESPLFLK|L	[TMTsixplex_Nterm]QVC[Cys_CAM]EIIESPLFLK[TMTsixplex_K]	140-152	FALSE	6.844	82413.2269	89426.87476	105836.4991	101577.2093	92275.99885	82160.61155	ENSG00000168090
E7EM64	E7EM64_HUMAN	R|EAYALCHCLPVLSTDK|F	[TMTsixplex_Nterm]EAYALC[Cys_CAM]HC[Cys_CAM]LPVLSTDK[TMTsixplex_K]	258-273	FALSE	6.48	94730.26405	109506.221	117069.9354	121237.9713	134517.406	124498.7132	ENSG00000168090
E7EMB6	E7EMB6_HUMAN	R|EMACTTGVLQTLTLFK|G	[TMTsixplex_Nterm]EMAC[Cys_CAM]TTGVLQTLTLFK[TMTsixplex_K]	379-394	FALSE	6.149	22224.07544	23266.05854	19750.09932	19712.77737	27242.80469	24901.56077	ENSG00000123992
E7EMB6	E7EMB6_HUMAN	R|EMACTTGVLQTLTLFK|G	[TMTsixplex_Nterm]EMAC[Cys_CAM]TTGVLQTLTLFK[TMTsixplex_K]	379-394	FALSE	5.741	18143.21771	19017.97401	15857.31634	15383.30563	26096.31641	24094.43104	ENSG00000123992
E7EMB6	E7EMB6_HUMAN	R|EMACTTGVLQTLTLFK|G	[TMTsixplex_Nterm]EMAC[Cys_CAM]TTGVLQTLTLFK[TMTsixplex_K]	379-394	FALSE	7.52	12748.04137	13245.46954	12260.42827	11791.02548	15473.4668	13920.06968	ENSG00000123992
E7EMB6	E7EMB6_HUMAN	R|EMACTTGVLQTLTLFK|G	[TMTsixplex_Nterm]EMAC[Cys_CAM]TTGVLQTLTLFK[TMTsixplex_K]	379-394	FALSE	5.455	18277.35296	20140.0956	16379.31075	16685.10823	23150.60938	20453.77594	ENSG00000123992
E7EMB6	E7EMB6_HUMAN	R|VLDLGSPQLAMHSIR|E	[TMTsixplex_Nterm]VLDLGSPQLAMHSIR	364-378	FALSE	11.018	119554.4006	135908.4883	106778.7614	120400.7292	185649.4802	173341.7108	ENSG00000123992
E7EMF1	E7EMF1_HUMAN	R|SHLQYFGR|S	[TMTsixplex_Nterm]SHLQYFGR	613-620	FALSE	5.84	68029.48778	75812.30789	43915.68587	43236.98662	41604.02416	37744.00182	ENSG00000164171
E7EMF1	E7EMF1_HUMAN	K|AVIDQCNHDNILR|F	[TMTsixplex_Nterm]AVIDQC[Cys_CAM]NHDNILR	294-306	FALSE	7.348	77745.47658	89013.206	55103.21448	55301.16815	117963.9844	114164.605	ENSG00000164171
E7EMM4	E7EMM4_HUMAN	K|HPFFLDDR|R	[TMTsixplex_Nterm]HPFFLDDR	301-308	FALSE	6.573	183848.3508	194080.2114	178525.6024	178245.1315	183189.6025	157105.1536	ENSG00000104763
E7EMM4	E7EMM4_HUMAN	R|TSQENISFETMYDVLSTKPVLNK|L	[TMTsixplex_Nterm]TSQENISFETMYDVLSTK[TMTsixplex_K]PVLNK[TMTsixplex_K]	319-341	FALSE	5	21404.04517	24994.74459	23176.7608	20977.23503	23447.33391	20777.08771	ENSG00000104763
E7EMM4	E7EMM4_HUMAN	K|STYPPSGPTYR|G	[TMTsixplex_Nterm]STYPPSGPTYR	34-44	FALSE	7.108	14455.35823	15141.01561	13896.97492	13174.83964	18890.36133	17651.04729	ENSG00000104763
E7EMM4	E7EMM4_HUMAN	K|ESLDVYELDAK|Q	[TMTsixplex_Nterm]ESLDVYELDAK[TMTsixplex_K]	275-285	FALSE	5.585	499871.3773	551909.6662	550533.4016	517701.3335	552377.25	498592.32	ENSG00000104763
E7EMM4	E7EMM4_HUMAN	K|LPGLLGNFPGPFEEEMK|G	[TMTsixplex_Nterm]LPGLLGNFPGPFEEEMK[TMTsixplex_K]	101-117	FALSE	6.333	2127.921895	2382.683415	2051.293275	1887.444133	2647.524813	2281.278682	ENSG00000104763
E7EN77	E7EN77_HUMAN	K|GFVHPDPLWIPFK|E	[TMTsixplex_Nterm]GFVHPDPLWIPFK[TMTsixplex_K]	728-740	FALSE	5.495	17369.96361	18535.23538	11621.68038	22830.90625	11794.16267	4611.382302	ENSG00000010292
E7EP04	E7EP04_HUMAN	K|ESLVSFAMQHVR|S	[TMTsixplex_Nterm]ESLVSFAMQHVR	223-234	FALSE	8.43	11582.76671	14859.18819	9884.045419	9403.830649	12727.08247	11038.67526	ENSG00000077232
E7EP04	E7EP04_HUMAN	K|ESLVSFAMQHVR|S	[TMTsixplex_Nterm]ESLVSFAMQHVR	223-234	FALSE	6.142	6316.513703	7721.277734	5752.126652	4914.332039	6409.449501	5666.179193	ENSG00000077232
E7EP04	E7EP04_HUMAN	K|GVNSYPSLFIFR|S	[TMTsixplex_Nterm]GVNSYPSLFIFR	197-208	FALSE	7.217	6410.91153	11088.89309	4681.533035	4700.73664	7583.932074	6233.493501	ENSG00000077232
E7EP04	E7EP04_HUMAN	K|GVNSYPSLFIFR|S	[TMTsixplex_Nterm]GVNSYPSLFIFR	197-208	FALSE	8.969	3404.722482	3717.712891	1676.717001	1737.5728	3646.514998	3033.845848	ENSG00000077232
E7EPB3	E7EPB3_HUMAN	R|ALVDGPCTQVR|R	[TMTsixplex_Nterm]ALVDGPC[Cys_CAM]TQVR	36-46	FALSE	6.709	71369.92286	75351.33501	82646.47597	84705.16851	75999.15026	69931.65262	ENSG00000188846
E7EPB3	E7EPB3_HUMAN	K|CMQLTDFILK|F	[TMTsixplex_Nterm]C[Cys_CAM]MQLTDFILK[TMTsixplex_K]	54-63	FALSE	5.47	15326.36322	17328.83577	18530.76953	16922.12162	16929.84356	13769.20106	ENSG00000188846
E7EPB3	E7EPB3_HUMAN	R|ALVDGPCTQVR|R	[TMTsixplex_Nterm]ALVDGPC[Cys_CAM]TQVR	36-46	FALSE	7.086	72876.78948	78507.30425	82754.85779	86078.01125	83605.2265	82285.47097	ENSG00000188846
E7EPB3	E7EPB3_HUMAN	K|LVAIVDVIDQNR|A	[TMTsixplex_Nterm]LVAIVDVIDQNR	24-35	FALSE	7.74	86576.52153	95304.33907	92624.89053	91680.77608	125708.5076	80120.71442	ENSG00000188846
E7EPB3	E7EPB3_HUMAN	R|VAYVSFGPHAGK|L	[TMTsixplex_Nterm]VAYVSFGPHAGK[TMTsixplex_K]	Dec-23	FALSE	8.013	958671.8486	966466.5695	1028158.574	1012857.589	990917.3012	911061.1526	ENSG00000188846
E7EPB3	E7EPB3_HUMAN	K|CMQLTDFILK|F	[TMTsixplex_Nterm]C[Cys_CAM]MQLTDFILK[TMTsixplex_K]	54-63	FALSE	5.368	37066.33004	41505.55601	42641.73438	42432.29475	38753.92881	34488.60889	ENSG00000188846
E7EPB3	E7EPB3_HUMAN	K|CMQLTDFILK|F	[TMTsixplex_Nterm]C[Cys_CAM]MQLTDFILK[TMTsixplex_K]	54-63	FALSE	5.717	31899.07083	33781.10005	36620.80859	33933.44441	33515.39547	29362.43422	ENSG00000188846
E7EPB3	E7EPB3_HUMAN	K|CMQLTDFILK|F	[TMTsixplex_Nterm]C[Cys_CAM]MQLTDFILK[TMTsixplex_K]	54-63	FALSE	5.803	8573.510416	9237.385637	9897.168945	9606.719895	9310.12678	8387.813399	ENSG00000188846
E7EPB3	E7EPB3_HUMAN	K|CMQLTDFILK|F	[TMTsixplex_Nterm]C[Cys_CAM]MQLTDFILK[TMTsixplex_K]	54-63	FALSE	6.085	24569.62758	26466.30069	29292.78125	26465.64097	26819.59708	23420.24857	ENSG00000188846
E7EPG1	E7EPG1_HUMAN	K|HSLPDIQLLQK|G	[TMTsixplex_Nterm]HSLPDIQLLQK[TMTsixplex_K]	693-703	FALSE	6.439	352814.8537	378600.3367	434877.5	404635.8401	354048.5862	317226.897	ENSG00000138722
E7EQ01	E7EQ01_HUMAN	R|AQISAYR|V	[TMTsixplex_Nterm]AQISAYR	96-102	FALSE	5.33	20347.33398	20208.07956	19328.45021	20019.97263	12713.07324	12383.44297	ENSG00000064012
E7EQG2	E7EQG2_HUMAN	R|KVDWLTEK|M	[TMTsixplex_Nterm]K[TMTsixplex_K]VDWLTEK[TMTsixplex_K]	285-292	FALSE	5.703	7307055.203	7953820.754	7963244	7726551.225	5015598.837	4666939.278	ENSG00000156976
E7EQG2	E7EQG2_HUMAN	R|KVDWLTEK|M	[TMTsixplex_Nterm]K[TMTsixplex_K]VDWLTEK[TMTsixplex_K]	285-292	FALSE	6.566	1903735.498	1969469	1941387.951	1865619.682	1542744.109	1329947.675	ENSG00000156976
E7EQG2	E7EQG2_HUMAN	K|LQAEAPHIVVGTPGR|V	[TMTsixplex_Nterm]LQAEAPHIVVGTPGR	148-162	FALSE	7.152	509557.0778	514303.7323	633055.9041	662329.4252	754189.9053	715737.1473	ENSG00000156976
E7EQG2	E7EQG2_HUMAN	K|GYDVIAQAQSGTGK|T	[TMTsixplex_Nterm]GYDVIAQAQSGTGK[TMTsixplex_K]	70-83	FALSE	7.037	196316.388	224622.4268	199525.0165	219868.2774	167153.4222	162423.6958	ENSG00000156976
E7EQG2	E7EQG2_HUMAN	R|GIYAYGFEKPSAIQQR|A	[TMTsixplex_Nterm]GIYAYGFEK[TMTsixplex_K]PSAIQQR	47-62	FALSE	8.033	1118366.453	1148358.846	1173288.583	1192441.5	738236.974	645112.0981	ENSG00000156976
E7EQG2	E7EQG2_HUMAN	K|GYDVIAQAQSGTGK|T	[TMTsixplex_Nterm]GYDVIAQAQSGTGK[TMTsixplex_K]	70-83	FALSE	7.858	345944.9761	381294.2287	387001.2014	391527.1563	276960.6032	285015.5258	ENSG00000156976
E7EQG2	E7EQG2_HUMAN	K|GYDVIAQAQSGTGK|T	[TMTsixplex_Nterm]GYDVIAQAQSGTGK[TMTsixplex_K]	70-83	FALSE	6.817	68148.52995	75158.72656	69318.24483	66877.73833	54798.65213	47943.4776	ENSG00000156976
E7EQG2	E7EQG2_HUMAN	R|VFDMLNR|R	[TMTsixplex_Nterm]VFDMLNR	163-169	FALSE	5.158	179033.2686	195226.6602	195932.4219	192980.688	115202.266	106662.1608	ENSG00000156976
E7EQG2	E7EQG2_HUMAN	R|GIYAYGFEKPSAIQQR|A	[TMTsixplex_Nterm]GIYAYGFEKPSAIQQR	47-62	FALSE	6.444	67095.3297	76759.61267	70569.83955	272649.4434	408084.597	435443.1875	ENSG00000156976
E7EQG2	E7EQG2_HUMAN	R|VLITTDLLAR|G	[TMTsixplex_Nterm]VLITTDLLAR	326-335	FALSE	5.747	157839.8817	174773.425	173750.6212	186880.6473	121285.8026	116162.7779	ENSG00000156976
E7EQG2	E7EQG2_HUMAN	R|VLITTDLLAR|G	[TMTsixplex_Nterm]VLITTDLLAR	326-335	FALSE	5.748	183553.6348	197738.4472	209027.8066	221264.8486	141920.1623	133957.2079	ENSG00000156976
E7EQG2	E7EQG2_HUMAN	K|QFYINVER|E	[TMTsixplex_Nterm]QFYINVER	249-256	FALSE	5.722	42491.10581	49774.07031	47362.6192	46717.234	29707.01276	26857.48097	ENSG00000156976
E7EQG2	E7EQG2_HUMAN	R|VLITTDLLAR|G	[TMTsixplex_Nterm]VLITTDLLAR	326-335	FALSE	5.866	187842.4752	206939.8328	197506.3052	200719.1999	135479.5078	121899.6263	ENSG00000156976
E7EQG2	E7EQG2_HUMAN	R|VLITTDLLAR|G	[TMTsixplex_Nterm]VLITTDLLAR	326-335	FALSE	6.243	34578.5049	38995.14542	38137.76571	37516.14569	28300.30274	25843.02882	ENSG00000156976
E7EQG2	E7EQG2_HUMAN	R|VLITTDLLAR|G	[TMTsixplex_Nterm]VLITTDLLAR	326-335	FALSE	5.155	124664.0238	134049.6457	132352.3569	130040.7604	91997.01986	83188.81718	ENSG00000156976
E7EQJ3	E7EQJ3_HUMAN	K|LTVTSQNLQLENLR|M	[TMTsixplex_Nterm]LTVTSQNLQLENLR	81-94	FALSE	5.471	57824.7872	65016.09511	59353.49045	63236.86573	78626.69011	74556.60442	ENSG00000019582
E7EQU2	E7EQU2_HUMAN	K|EDEEEDDDVVAPKPPIEPEEEK|T	[TMTsixplex_Nterm]EDEEEDDDVVAPK[TMTsixplex_K]PPIEPEEEK[TMTsixplex_K]	144-165	FALSE	8.539	27591.15263	30516.0918	28987.28958	28526.06883	30102.60152	26427.11184	ENSG00000077380
E7EQU2	E7EQU2_HUMAN	K|EDEEEDDDVVAPKPPIEPEEEK|T	[TMTsixplex_Nterm]EDEEEDDDVVAPK[TMTsixplex_K]PPIEPEEEK[TMTsixplex_K]	144-165	FALSE	6.524	209180.4069	207075.8525	197039.384	193155.106	195352.5372	176222.0023	ENSG00000077380
E7EQU2	E7EQU2_HUMAN	K|EDEEEDDDVVAPKPPIEPEEEK|T	[TMTsixplex_Nterm]EDEEEDDDVVAPK[TMTsixplex_K]PPIEPEEEK[TMTsixplex_K]	144-165	FALSE	6.963	142774.5361	149640.5672	131364.5896	132359.1932	137935.6698	120339.8225	ENSG00000077380
E7EQU2	E7EQU2_HUMAN	K|EDEEEDDDVVAPKPPIEPEEEK|T	[TMTsixplex_Nterm]EDEEEDDDVVAPK[TMTsixplex_K]PPIEPEEEK[TMTsixplex_K]	144-165	FALSE	6.061	72645.14342	76515.59649	65372.91227	58986.35929	78760.64569	75151.73418	ENSG00000077380
E7EQU2	E7EQU2_HUMAN	K|SVSTPSEAGSQDSGDGAVGSR|R	[TMTsixplex_Nterm]SVSTPSEAGSQDSGDGAVGSR	86-106	FALSE	8.564	4307.533673	4566.29858	3690.656035	3405.384747	4234.785316	3904.246925	ENSG00000077380
E7ESF6	E7ESF6_HUMAN	R|KMPLLLIDGK|N	[TMTsixplex_Nterm]K[TMTsixplex_K]MPLLLIDGK[TMTsixplex_K]	302-311	FALSE	5.905	79476.29858	85071.70313	67037.71252	68757.89296	73989.90404	68498.12813	ENSG00000043462
E7ESU0	E7ESU0_HUMAN	K|GLCRPENIGYPFLVSVPASR|L	[TMTsixplex_Nterm]GLC[Cys_CAM]RPENIGYPFLVSVPASR	639-658	FALSE	6.775	23476.61468	27505.55273	26287.6516	24608.60482	22691.80031	21091.6411	ENSG00000172046
E7ETC2	E7ETC2_HUMAN	K|GLTPTGMLPSGVLSGGK|Q	[TMTsixplex_Nterm]GLTPTGMLPSGVLSGGK[TMTsixplex_K]	327-343	FALSE	5.971	316676.5097	358241.6639	310075.1075	319026.8149	404597.0625	387304.8316	ENSG00000138814
E7ETC2	E7ETC2_HUMAN	K|TLFLLR|G	[TMTsixplex_Nterm]TLFLLR	45-50	FALSE	5.317	19497.01285	21410.39648	20339.14179	17160.13233	21016.11642	15483.53767	ENSG00000138814
E7ETN3	E7ETN3_HUMAN	K|CLVNLIEK|V	[TMTsixplex_Nterm]C[Cys_CAM]LVNLIEK[TMTsixplex_K]	643-650	FALSE	5.244	82276.66877	87777.5	62034.73573	61398.36195	41626.29872	38318.23179	ENSG00000244255
E7ETN3	E7ETN3_HUMAN	K|EAGIPEFYDYDVALIK|L	[TMTsixplex_Nterm]EAGIPEFYDYDVALIK[TMTsixplex_K]	917-932	FALSE	7.621	116224.0098	125124.5391	89909.25156	91051.37031	57613.5523	54069.47636	ENSG00000244255
E7ETN3	E7ETN3_HUMAN	R|GALISDQWVLTAAHCFR|D	[TMTsixplex_Nterm]GALISDQWVLTAAHC[Cys_CAM]FR	265-281	FALSE	9.075	7964.719668	9856.557182	4470.298816	4134.132557	NA	3133.98744	ENSG00000244255
E7ETN3	E7ETN3_HUMAN	R|FLCTGGVSPYADPNTCR|G	[TMTsixplex_Nterm]FLC[Cys_CAM]TGGVSPYADPNTC[Cys_CAM]R	1031-1047	FALSE	6.131	126460.7093	142136.4888	124623.7155	136285.1929	177895.4759	155646.8251	ENSG00000244255
E7ETN3	E7ETN3_HUMAN	K|DISEVVTPR|F	[TMTsixplex_Nterm]DISEVVTPR	1022-1030	FALSE	7.704	133541.5599	138905.6563	97913.82435	99839.64439	71255.63017	69514.98265	ENSG00000244255
E7ETN3	E7ETN3_HUMAN	K|ALFVSEEEKK|L	[TMTsixplex_Nterm]ALFVSEEEK[TMTsixplex_K]K[TMTsixplex_K]	981-990	FALSE	6.111	1372107.046	1447860.75	981469.9438	942797.6941	743143.4053	687056.9906	ENSG00000244255
E7ETN3	E7ETN3_HUMAN	K|DNEQHVFK|V	[TMTsixplex_Nterm]DNEQHVFK[TMTsixplex_K]	798-805	FALSE	5.812	286431.9651	295533.7734	241092.5043	232099.0512	175913.5381	163258.7145	ENSG00000244255
E7ETN3	E7ETN3_HUMAN	R|FLCTGGVSPYADPNTCR|G	[TMTsixplex_Nterm]FLC[Cys_CAM]TGGVSPYADPNTC[Cys_CAM]R	1031-1047	FALSE	8.044	64412.96158	65325.2257	54523.05476	53587.55271	42874.73313	42211.83023	ENSG00000244255
E7ETN3	E7ETN3_HUMAN	K|QLNEINYEDHK|L	[TMTsixplex_Nterm]QLNEINYEDHK[TMTsixplex_K]	689-699	FALSE	7.948	167019.8853	176486.2188	135141.6661	130117.8802	90555.88358	82301.28608	ENSG00000244255
E7ETN3	E7ETN3_HUMAN	R|FLCTGGVSPYADPNTCR|G	[TMTsixplex_Nterm]FLC[Cys_CAM]TGGVSPYADPNTC[Cys_CAM]R	1031-1047	FALSE	6.301	134748.3684	137620.4776	124676.9788	126613.0402	138065.75	128733.7305	ENSG00000244255
E7ETN3	E7ETN3_HUMAN	K|YGQTIRPICLPCTEGTTR|A	[TMTsixplex_Nterm]YGQTIRPIC[Cys_CAM]LPC[Cys_CAM]TEGTTR	939-956	FALSE	5.71	95860.82743	109020.7188	79171.00307	73067.13882	45066.88685	40827.93456	ENSG00000244255
E7ETN3	E7ETN3_HUMAN	R|DGNDHSLWR|V	[TMTsixplex_Nterm]DGNDHSLWR	282-290	FALSE	6.55	24843.02647	27304.33437	16248.31648	16102.06694	12580.28658	12682.35514	ENSG00000244255
E7ETN3	E7ETN3_HUMAN	R|YGLVTYATYPK|I	[TMTsixplex_Nterm]YGLVTYATYPK[TMTsixplex_K]	660-670	FALSE	6.344	2488482.608	2781530.194	2698078.667	2807307.033	4224899	4012892.271	ENSG00000244255
E7ETN3	E7ETN3_HUMAN	K|EAGIPEFYDYDVALIK|L	[TMTsixplex_Nterm]EAGIPEFYDYDVALIK[TMTsixplex_K]	917-932	FALSE	6.059	804315.7673	822554.875	677506.1539	617529.8096	481015.7837	361391.6016	ENSG00000244255
E7ETN3	E7ETN3_HUMAN	K|VSEADSSNADWVTK|Q	[TMTsixplex_Nterm]VSEADSSNADWVTK[TMTsixplex_K]	675-688	FALSE	6.148	1260499.364	1294915.75	703101.5817	789660.9148	569948.1244	539662.5737	ENSG00000244255
E7ETN3	E7ETN3_HUMAN	K|VSEADSSNADWVTK|Q	[TMTsixplex_Nterm]VSEADSSNADWVTK[TMTsixplex_K]	675-688	FALSE	8.339	100642.8452	108680.7188	75435.37676	73466.98636	50573.00676	45395.13782	ENSG00000244255
E7ETN3	E7ETN3_HUMAN	R|YGLVTYATYPK|I	[TMTsixplex_Nterm]YGLVTYATYPK[TMTsixplex_K]	660-670	FALSE	7.15	183897.3779	198878.8125	133740.4233	131838.7881	91672.99549	79439.78886	ENSG00000244255
E7ETN3	E7ETN3_HUMAN	K|VASYGVKPR|Y	[TMTsixplex_Nterm]VASYGVK[TMTsixplex_K]PR	651-659	FALSE	6.789	57967.55277	61916.46261	43195.03796	43898.35927	31217.45746	28697.35965	ENSG00000244255
E7EUL0	E7EUL0_HUMAN	K|TPTFAGGLFSISK|E	TPTFAGGLFSISK[TMTsixplex_K]	97-109	FALSE	5.902	1483.179701	877.6855019	844.7183394	2191.382329	5544.105409	7768.918457	ENSG00000115339
E7EV71	E7EV71_HUMAN	K|VVFTPSICK|V	[TMTsixplex_Nterm]VVFTPSIC[Cys_CAM]K[TMTsixplex_K]	28-36	FALSE	5.122	208481.7669	239027.4375	85353.44949	80435.24128	157327.8377	147610.2646	ENSG00000049323
E7EV71	E7EV71_HUMAN	K|EICPGGMGYTVSGVHR|R	[TMTsixplex_Nterm]EIC[Cys_CAM]PGGMGYTVSGVHR	401-416	FALSE	8.385	32325.71044	34268.11154	19155.32243	21680.18136	20524.49298	21268.62502	ENSG00000049323
E7EWK3	E7EWK3_HUMAN	R|LGGIAYFLSR|L	[TMTsixplex_Nterm]LGGIAYFLSR	562-571	FALSE	7.693	4158.650381	4749.427734	3944.497232	3550.805824	2632.786926	2096.522724	ENSG00000174953
E7EWK3	E7EWK3_HUMAN	R|LGGIAYFLSR|L	[TMTsixplex_Nterm]LGGIAYFLSR	562-571	FALSE	6.557	1592.824894	1780.998779	1442.109087	1272.98545	1067.517718	803.6559861	ENSG00000174953
E7EWZ0	E7EWZ0_HUMAN	R|YFACLMR|A	[TMTsixplex_Nterm]YFAC[Cys_CAM]LMR	39-45	FALSE	5.675	33982.5592	37860.07535	37968.81515	40200.3416	163557.375	143596.3955	ENSG00000147684
E7EX44	E7EX44_HUMAN	R|QKEFDPTITDASLSLPSR|R	[TMTsixplex_Nterm]QK[TMTsixplex_K]EFDPTITDASLSLPSR	112-129	FALSE	5.338	3238190.388	3510707.903	6125719.315	6218921	3275483.078	3312045.89	ENSG00000122786
E7EX44	E7EX44_HUMAN	K|QQEAALELEELKK|K	[TMTsixplex_Nterm]QQEAALELEELK[TMTsixplex_K]K[TMTsixplex_K]	323-335	FALSE	6.291	380775.0218	403488.6164	796123.75	791838.614	369857.0388	331995.4588	ENSG00000122786
E7EX44	E7EX44_HUMAN	K|VLEEEEQR|R	[TMTsixplex_Nterm]VLEEEEQR	343-350	FALSE	5.165	30842.82625	34189.43294	49757.85547	49547.85792	28518.2694	24359.08246	ENSG00000122786
E7EX44	E7EX44_HUMAN	K|TTTTNTQVEGDDEAAFLER|L	[TMTsixplex_Nterm]TTTTNTQVEGDDEAAFLER	75-93	FALSE	9.022	60026.25554	67781.67276	65821.95005	66878.00946	120041.8451	125221.9375	ENSG00000122786
E7EX44	E7EX44_HUMAN	R|RGETESEEFEK|L	[TMTsixplex_Nterm]RGETESEEFEK[TMTsixplex_K]	308-318	FALSE	6.901	52451.28099	52566.9942	96016.92188	93256.99653	51123.55319	46120.27047	ENSG00000122786
E7EX44	E7EX44_HUMAN	R|NDDDEEEAAR|E	[TMTsixplex_Nterm]NDDDEEEAAR	24-33	FALSE	8.021	228.2821871	234.7465317	366.8188171	321.4117064	141.270942	95.04126958	ENSG00000122786
E7EX44	E7EX44_HUMAN	R|SLAALSQIAYQR|N	[TMTsixplex_Nterm]SLAALSQIAYQR	Dec-23	FALSE	10.038	23996.95404	25727.92873	28148.34461	29039.72656	15162.21432	13954.07094	ENSG00000122786
E7EX44	E7EX44_HUMAN	R|YEIEETETVTK|S	[TMTsixplex_Nterm]YEIEETETVTK[TMTsixplex_K]	154-164	FALSE	6.162	137402.0513	153437.6349	244480.5565	253425.5313	103543.4733	89869.30155	ENSG00000122786
E7EX44	E7EX44_HUMAN	R|MQNDTAENETTEKEEK|S	[TMTsixplex_Nterm]MQNDTAENETTEK[TMTsixplex_K]EEK[TMTsixplex_K]	131-146	FALSE	7.176	26716.11016	29492.54596	47763.66406	46103.02695	21780.21715	19927.54668	ENSG00000122786
E7EX44	E7EX44_HUMAN	R|LEQYTSAIEGTK|S	[TMTsixplex_Nterm]LEQYTSAIEGTK[TMTsixplex_K]	443-454	FALSE	7.4	68950.55493	71181.42509	124213.3281	119490.549	36603.06056	35290.89529	ENSG00000122786
E7EX44	E7EX44_HUMAN	K|EFDPTITDASLSLPSR|R	[TMTsixplex_Nterm]EFDPTITDASLSLPSR	114-129	FALSE	7.701	866929.619	991791.1788	1989034.743	2051005.625	965671.0092	874894.0441	ENSG00000122786
E7EX44	E7EX44_HUMAN	R|LEQYTSAIEGTK|S	[TMTsixplex_Nterm]LEQYTSAIEGTK[TMTsixplex_K]	443-454	FALSE	6.349	189726.8407	149429.4897	304078.0938	188514.5076	85906.56143	NA	ENSG00000122786
E7EX44	E7EX44_HUMAN	K|TTTTNTQVEGDDEAAFLER|L	[TMTsixplex_Nterm]TTTTNTQVEGDDEAAFLER	75-93	FALSE	7.875	116357.1239	135636.842	199355.5938	189730.5064	121926.9048	105039.5338	ENSG00000122786
E7EX44	E7EX44_HUMAN	K|EAEGAPQVEAGK|R	[TMTsixplex_Nterm]EAEGAPQVEAGK[TMTsixplex_K]	288-299	FALSE	5.313	103938.1192	112354.4255	181505.7188	180004.1905	91080.88011	79188.20902	ENSG00000122786
E7EX44	E7EX44_HUMAN	R|SLAALSQIAYQR|N	[TMTsixplex_Nterm]SLAALSQIAYQR	Dec-23	FALSE	6.459	69719.97842	78707.75684	78884.71694	87078.56908	50081.28947	43568.72226	ENSG00000122786
E7EX44	E7EX44_HUMAN	K|EAEGAPQVEAGKR|L	[TMTsixplex_Nterm]EAEGAPQVEAGK[TMTsixplex_K]R	288-300	FALSE	5.5	24262.98167	25157.53061	43566.16229	44359.51953	18909.03219	18192.49187	ENSG00000122786
E7EX44	E7EX44_HUMAN	R|GETESEEFEK|L	[TMTsixplex_Nterm]GETESEEFEK[TMTsixplex_K]	309-318	FALSE	6.286	8472.549555	9118.72918	16393.66894	16710.16406	8862.762591	7768.182472	ENSG00000122786
E7EX44	E7EX44_HUMAN	R|QKEFDPTITDASLSLPSR|R	[TMTsixplex_Nterm]QK[TMTsixplex_K]EFDPTITDASLSLPSR	112-129	FALSE	7.037	4885706.103	5040960.77	10319289.87	11137292	3904730.974	3543380.696	ENSG00000122786
E7EX44	E7EX44_HUMAN	R|INEWLTK|T	[TMTsixplex_Nterm]INEWLTK[TMTsixplex_K]	510-516	FALSE	5.157	250087.7725	273807.0578	404131.0525	415519.2188	214048.7538	197977.0873	ENSG00000122786
E7EX44	E7EX44_HUMAN	K|EFDPTITDASLSLPSR|R	[TMTsixplex_Nterm]EFDPTITDASLSLPSR	114-129	FALSE	7.528	264729.6823	283480.6677	404572.5625	372920.9108	231336.4401	202931.1169	ENSG00000122786
E7EX44	E7EX44_HUMAN	K|RGSIGENQGEEK|G	[TMTsixplex_Nterm]RGSIGENQGEEK[TMTsixplex_K]	194-205	FALSE	6.728	4734.022303	5387.089844	3892.698294	3733.409949	3669.743635	3460.492325	ENSG00000122786
E7EX44	E7EX44_HUMAN	K|VLEEEEQR|R	[TMTsixplex_Nterm]VLEEEEQR	343-350	FALSE	5.942	23738.54214	25870.53901	45730.01347	48331.44531	23932.17833	22209.22647	ENSG00000122786
E7EX53	E7EX53_HUMAN	R|SLQSVAEER|A	[TMTsixplex_Nterm]SLQSVAEER	97-105	FALSE	6.708	121118.3768	128711.875	91154.76618	81933.44987	73138.58159	70577.71272	ENSG00000174748
E7EX54	E7EX54_HUMAN	K|ILDFGLAR|H	[TMTsixplex_Nterm]ILDFGLAR	89-96	FALSE	5.326	74699.09393	85658.12494	144944.1259	155911.25	76448.8439	72597.63601	ENSG00000112062
E7EX54	E7EX54_HUMAN	K|ILDFGLAR|H	[TMTsixplex_Nterm]ILDFGLAR	89-96	FALSE	5.889	290673.7093	301511.8537	286647.4166	295471.5587	265333.6462	236419.4984	ENSG00000112062
E7EX54	E7EX54_HUMAN	K|ILDFGLAR|H	[TMTsixplex_Nterm]ILDFGLAR	89-96	FALSE	6.218	625816.0767	695474.2805	1337169.031	1377493.625	612056.4425	584453.617	ENSG00000112062
E7EX54	E7EX54_HUMAN	K|ILDFGLAR|H	[TMTsixplex_Nterm]ILDFGLAR	89-96	FALSE	5.873	329807.9021	355979.4675	663996.2521	697325.375	337692.5776	298994.0165	ENSG00000112062
E7EX54	E7EX54_HUMAN	K|HENVIGLLDVFTPAR|S	[TMTsixplex_Nterm]HENVIGLLDVFTPAR	Mar-17	FALSE	6.561	10804.03856	11703.62429	9584.974681	8813.476038	10156.58894	8333.323714	ENSG00000112062
E7EX54	E7EX54_HUMAN	K|ILDFGLAR|H	[TMTsixplex_Nterm]ILDFGLAR	89-96	FALSE	5.778	90802.49543	105159.5935	94138.71439	96109.70355	83898.04498	80357.43254	ENSG00000112062
E7EX54	E7EX54_HUMAN	K|ILDFGLAR|H	[TMTsixplex_Nterm]ILDFGLAR	89-96	FALSE	6.64	225142.4307	258169.1164	527157.1493	553327.8125	262593.1655	229660.5957	ENSG00000112062
E7EX54	E7EX54_HUMAN	K|ILDFGLAR|H	[TMTsixplex_Nterm]ILDFGLAR	89-96	FALSE	6.676	31217.72665	32810.32033	62748.05357	65298.48047	60250.49496	52955.93396	ENSG00000112062
E7EX54	E7EX54_HUMAN	K|ILDFGLAR|H	[TMTsixplex_Nterm]ILDFGLAR	89-96	FALSE	5.465	172390.876	182289.2381	175591.0084	171359.4151	158983.762	137368.9676	ENSG00000112062
E7EX54	E7EX54_HUMAN	K|ILDFGLAR|H	[TMTsixplex_Nterm]ILDFGLAR	89-96	FALSE	5.995	144910.8114	161737.6333	150362.8492	148123.0505	137799.9734	122909.9385	ENSG00000112062
E7EX54	E7EX54_HUMAN	K|ILDFGLAR|H	[TMTsixplex_Nterm]ILDFGLAR	89-96	FALSE	5.424	18291.46012	19940.13792	35680.6754	38164.85938	19585.67365	18389.39822	ENSG00000112062
E7EX54	E7EX54_HUMAN	K|ILDFGLAR|H	[TMTsixplex_Nterm]ILDFGLAR	89-96	FALSE	5.384	2933233.82	3129086.441	5714470.377	5792012.5	2715005.116	2518322.858	ENSG00000112062
E7EX54	E7EX54_HUMAN	K|ILDFGLAR|H	[TMTsixplex_Nterm]ILDFGLAR	89-96	FALSE	5.937	23262.05559	25553.98346	22659.72467	23088.81841	20837.05868	18511.206	ENSG00000112062
E7EX83	E7EX83_HUMAN	R|VYYLSWLR|N	[TMTsixplex_Nterm]VYYLSWLR	790-797	FALSE	5.68	1499.076375	1737.602938	1623.793052	1491.485302	1255.759874	848.1168748	ENSG00000071054
E7EX83	E7EX83_HUMAN	R|SVETGHLDGVFMHK|R	[TMTsixplex_Nterm]SVETGHLDGVFMHK[TMTsixplex_K]	984-997	FALSE	5.424	41001.16476	50864.22795	50729.93279	53714.68146	51279.69381	54354.01434	ENSG00000071054
E9PB18	E9PB18_HUMAN	K|LVMNATL|-	[TMTsixplex_Nterm]LVM[Oxidation_M]NATL	894-900	TRUE	5.157	77969.39359	93617.86783	72001.64874	69125.06873	56323.74977	53386.8168	ENSG00000116299
E9PB90	E9PB90_HUMAN	R|NILIDFTK|R	[TMTsixplex_Nterm]NILIDFTK[TMTsixplex_K]	728-735	FALSE	5.721	429833.0976	491030.0084	556664.001	528437.2953	854560.5625	729845.4223	ENSG00000159399
E9PB90	E9PB90_HUMAN	R|NILIDFTK|R	[TMTsixplex_Nterm]NILIDFTK[TMTsixplex_K]	728-735	FALSE	5.708	43921.39826	50692.91583	55251.75346	53016.96568	87790.59375	73639.43786	ENSG00000159399
E9PB90	E9PB90_HUMAN	R|DVVALIR|K	[TMTsixplex_Nterm]DVVALIR	156-162	FALSE	5.024	135922.8018	147803.1228	82441.18543	86482.27485	76364.52331	73577.12508	ENSG00000159399
E9PB90	E9PB90_HUMAN	K|MISGMYLGEIVR|N	[TMTsixplex_Nterm]MISGMYLGEIVR	716-727	FALSE	6.09	15904.81549	19198.27754	19601.41692	19441.66161	34927.51953	27047.60406	ENSG00000159399
E9PB90	E9PB90_HUMAN	R|NILIDFTK|R	[TMTsixplex_Nterm]NILIDFTK[TMTsixplex_K]	728-735	FALSE	5.394	94614.40527	103603.8572	116060.8176	108340.7763	190931.9063	156823.6293	ENSG00000159399
E9PB90	E9PB90_HUMAN	K|MISGMYLGEIVR|N	[TMTsixplex_Nterm]MISGMYLGEIVR	716-727	FALSE	6.179	13890.42025	15474.32336	15364.21304	14220.97218	31687.16769	26342.90103	ENSG00000159399
E9PB90	E9PB90_HUMAN	K|MISGMYLGEIVR|N	[TMTsixplex_Nterm]MISGMYLGEIVR	716-727	FALSE	6.198	27761.68361	31503.44749	30973.78596	30106.90013	58068.78549	46882.44342	ENSG00000159399
E9PB90	E9PB90_HUMAN	K|GAAMVTAVAYR|L	[TMTsixplex_Nterm]GAAMVTAVAYR	424-434	FALSE	8.732	40186.26407	40545.8114	47916.6542	49792.49376	97825.41406	89211.6974	ENSG00000159399
E9PB90	E9PB90_HUMAN	K|MLPTFVR|S	[TMTsixplex_Nterm]MLPTFVR	35-41	FALSE	5.013	70121.06011	70340.13901	72308.94694	69753.39427	124527.7402	114835.2086	ENSG00000159399
E9PB90	E9PB90_HUMAN	R|SASLCAATLAAVLQR|I	[TMTsixplex_Nterm]SASLC[Cys_CAM]AATLAAVLQR	354-368	FALSE	8.368	46617.86987	49147.32899	35028.5044	34945.47017	62288.65458	55975.98322	ENSG00000159399
E9PB90	E9PB90_HUMAN	R|NVELVEGEEGR|M	[TMTsixplex_Nterm]NVELVEGEEGR	664-674	FALSE	6.465	27094.36306	33117.33203	24063.54252	13443.29098	17504.81091	14197.67093	ENSG00000159399
E9PB90	E9PB90_HUMAN	R|NILIDFTK|R	[TMTsixplex_Nterm]NILIDFTK[TMTsixplex_K]	728-735	FALSE	6.173	29244.22904	35245.03353	35570.3071	34633.11939	57521.36719	52048.86683	ENSG00000159399
E9PB90	E9PB90_HUMAN	K|MISGMYLGEIVR|N	[TMTsixplex_Nterm]MISGMYLGEIVR	716-727	FALSE	6.778	3463.785058	3934.385238	4559.079129	4493.247791	7108.136998	5957.478019	ENSG00000159399
E9PB90	E9PB90_HUMAN	K|MISGMYLGEIVR|N	[TMTsixplex_Nterm]MISGMYLGEIVR	716-727	FALSE	6.394	11026.56608	12890.64147	12762.72914	13055.0206	23809.78052	20529.32759	ENSG00000159399
E9PB90	E9PB90_HUMAN	R|NILIDFTK|R	[TMTsixplex_Nterm]NILIDFTK[TMTsixplex_K]	728-735	FALSE	6.104	228737.8465	259604.3041	295575.036	287700.0778	431609.625	358537.5481	ENSG00000159399
E9PB90	E9PB90_HUMAN	R|NILIDFTK|R	[TMTsixplex_Nterm]NILIDFTK[TMTsixplex_K]	728-735	FALSE	5.44	209309.8033	221427.8393	238987.3755	230562.5734	415231	353108.3612	ENSG00000159399
E9PC52	E9PC52_HUMAN	K|HPAKPDPSGECNPDLR|L	[TMTsixplex_Nterm]HPAK[TMTsixplex_K]PDPSGEC[Cys_CAM]NPDLR	147-162	FALSE	5.082	21227.85347	22838.16902	20100.31067	19858.2376	12094.42475	10569.94941	ENSG00000102054
E9PC52	E9PC52_HUMAN	K|EMFEDTVEER|V	[TMTsixplex_Nterm]EMFEDTVEER	May-14	FALSE	6.558	96690.9235	105620.8672	87042.0617	89438.1415	75146.3662	70055.17463	ENSG00000102054
E9PC52	E9PC52_HUMAN	K|INHEGEVNR|A	[TMTsixplex_Nterm]INHEGEVNR	111-119	FALSE	5.658	923.5106807	1013.825024	934.7651852	981.921553	565.1917836	522.9754017	ENSG00000102054
E9PC52	E9PC52_HUMAN	K|EMFEDTVEER|V	[TMTsixplex_Nterm]EMFEDTVEER	May-14	FALSE	6.345	164874.0408	173412.3281	136402.8434	131374.6587	87756.19854	81284.88333	ENSG00000102054
E9PC52	E9PC52_HUMAN	K|TVALWDLR|N	[TMTsixplex_Nterm]TVALWDLR	287-294	FALSE	6.023	209510.5882	236358.5938	201984.1557	187542.8926	130129.5126	110902.4741	ENSG00000102054
E9PCG9	E9PCG9_HUMAN	K|SFLPLIR|R	[TMTsixplex_Nterm]SFLPLIR	91-97	FALSE	6.715	9091.00028	9293.836106	8893.863929	9037.973668	34478.79688	29388.80265	ENSG00000275544
E9PCG9	E9PCG9_HUMAN	K|SFLPLIR|R	[TMTsixplex_Nterm]SFLPLIR	91-97	FALSE	6.715	9091.00028	9293.836106	8893.863929	9037.973668	34478.79688	29388.80265	ENSG00000161267
E9PCG9	E9PCG9_HUMAN	K|ELDSLNSDR|L	[TMTsixplex_Nterm]ELDSLNSDR	Nov-19	FALSE	6.486	49351.42548	53407.49537	41258.26113	44854.99182	131792.0781	126105.7139	ENSG00000275544
E9PCG9	E9PCG9_HUMAN	K|ELDSLNSDR|L	[TMTsixplex_Nterm]ELDSLNSDR	Nov-19	FALSE	6.486	49351.42548	53407.49537	41258.26113	44854.99182	131792.0781	126105.7139	ENSG00000161267
E9PCG9	E9PCG9_HUMAN	K|KMWEELPEVVR|K	[TMTsixplex_Nterm]K[TMTsixplex_K]MWEELPEVVR	172-182	FALSE	8.803	80405.83537	87319.18541	81270.15472	83552.8476	262468.875	242721.572	ENSG00000275544
E9PCG9	E9PCG9_HUMAN	K|KMWEELPEVVR|K	[TMTsixplex_Nterm]K[TMTsixplex_K]MWEELPEVVR	172-182	FALSE	8.803	80405.83537	87319.18541	81270.15472	83552.8476	262468.875	242721.572	ENSG00000161267
E9PCG9	E9PCG9_HUMAN	R|VVNISSMLGR|M	[TMTsixplex_Nterm]VVNISSMLGR	103-112	FALSE	7.14	11216.7902	12577.63555	10790.11989	10630.47382	36330.59375	33599.73287	ENSG00000275544
E9PCG9	E9PCG9_HUMAN	R|VVNISSMLGR|M	[TMTsixplex_Nterm]VVNISSMLGR	103-112	FALSE	7.14	11216.7902	12577.63555	10790.11989	10630.47382	36330.59375	33599.73287	ENSG00000161267
E9PCG9	E9PCG9_HUMAN	K|VSVVEPGNFIAATSLYSPESIQAIAK|K	[TMTsixplex_Nterm]VSVVEPGNFIAATSLYSPESIQAIAK[TMTsixplex_K]	146-171	FALSE	7.025	4595.618089	5533.698312	4495.973794	5308.263916	23338.54883	21714.22374	ENSG00000275544
E9PCG9	E9PCG9_HUMAN	K|VSVVEPGNFIAATSLYSPESIQAIAK|K	[TMTsixplex_Nterm]VSVVEPGNFIAATSLYSPESIQAIAK[TMTsixplex_K]	146-171	FALSE	7.025	4595.618089	5533.698312	4495.973794	5308.263916	23338.54883	21714.22374	ENSG00000161267
E9PCT1	E9PCT1_HUMAN	K|VNLEVIKPWITK|R	[TMTsixplex_Nterm]VNLEVIK[TMTsixplex_K]PWITK[TMTsixplex_K]	43-54	FALSE	6.392	108128.5234	111021.5781	83874.78428	84263.1437	98412.65465	86181.46715	ENSG00000133226
E9PCT1	E9PCT1_HUMAN	K|VNLEVIKPWITK|R	[TMTsixplex_Nterm]VNLEVIK[TMTsixplex_K]PWITK[TMTsixplex_K]	43-54	FALSE	5.955	57647.01524	61262.22656	46589.75756	45715.55401	54702.09159	50723.97481	ENSG00000133226
E9PCT1	E9PCT1_HUMAN	K|VNLEVIKPWITK|R	[TMTsixplex_Nterm]VNLEVIK[TMTsixplex_K]PWITK[TMTsixplex_K]	43-54	FALSE	6.05	40037.15959	38709.77515	35885.00984	32510.77297	48540.38672	32317.36848	ENSG00000133226
E9PCY5	E9PCY5_HUMAN	R|HVDYVVDQVVGK|L	[TMTsixplex_Nterm]HVDYVVDQVVGK[TMTsixplex_K]	341-352	FALSE	5.077	809291.9755	856687.6836	884748	864355.2058	455305.5611	458697.7612	ENSG00000077097
E9PCY7	E9PCY7_HUMAN	R|EGRPSGEAFVELESEDEVK|L	[TMTsixplex_Nterm]EGRPSGEAFVELESEDEVK[TMTsixplex_K]	50-68	FALSE	6.014	744907.3292	818226.25	760028.897	654595.7439	382757.6257	336044.3541	ENSG00000169045
E9PCY7	E9PCY7_HUMAN	R|ATENDIYNFFSPLNPVR|V	[TMTsixplex_Nterm]ATENDIYNFFSPLNPVR	300-316	FALSE	8.916	90258.65404	101245.441	75876.18578	83025.10308	67579.22625	64968.8965	ENSG00000169045
E9PCY7	E9PCY7_HUMAN	R|ATENDIYNFFSPLNPVR|V	[TMTsixplex_Nterm]ATENDIYNFFSPLNPVR	300-316	FALSE	7.77	23704.71879	26350.2832	18703.79866	21249.33481	15240.28527	14374.87521	ENSG00000169045
E9PCY7	E9PCY7_HUMAN	R|YGDGGSTFQSTTGHCVHMR|G	[TMTsixplex_Nterm]YGDGGSTFQSTTGHC[Cys_CAM]VHMR	276-294	FALSE	5.133	10222.66442	13753.01938	12264.37435	12996.75568	11015.06578	11711.86531	ENSG00000169045
E9PCY7	E9PCY7_HUMAN	R|STGEAFVQFASQEIAEK|A	[TMTsixplex_Nterm]STGEAFVQFASQEIAEK[TMTsixplex_K]	151-167	FALSE	7.189	731634.6105	826542.0275	692440.9342	715053.1805	580400.8978	502936.5308	ENSG00000169045
E9PCY7	E9PCY7_HUMAN	R|ATENDIYNFFSPLNPVR|V	[TMTsixplex_Nterm]ATENDIYNFFSPLNPVR	300-316	FALSE	9.073	130384.4177	152759.1066	133252.7579	120432.879	111363.7077	98922.12361	ENSG00000169045
E9PCY7	E9PCY7_HUMAN	R|VHIEIGPDGR|V	[TMTsixplex_Nterm]VHIEIGPDGR	317-326	FALSE	7.412	67731.48999	74067.81585	59700.82019	59462.54545	51950.16401	48546.51016	ENSG00000169045
E9PCY7	E9PCY7_HUMAN	R|VHIEIGPDGR|V	[TMTsixplex_Nterm]VHIEIGPDGR	317-326	FALSE	9.076	197058.6673	202353.7006	159601.023	155314.072	135501.7184	137999.3471	ENSG00000169045
E9PCY7	E9PCY7_HUMAN	R|STGEAFVQFASQEIAEK|A	[TMTsixplex_Nterm]STGEAFVQFASQEIAEK[TMTsixplex_K]	151-167	FALSE	6.329	2204658.517	2511826.224	2089559.883	1997636.823	1779596.995	1582383.537	ENSG00000169045
E9PCY7	E9PCY7_HUMAN	R|ATENDIYNFFSPLNPVR|V	[TMTsixplex_Nterm]ATENDIYNFFSPLNPVR	300-316	FALSE	7.946	48004.84841	54014.16615	44141.66262	46115.60108	61439.07802	54406.64282	ENSG00000169045
E9PCY7	E9PCY7_HUMAN	K|SNNVEMDWVLK|H	[TMTsixplex_Nterm]SNNVEMDWVLK[TMTsixplex_K]	88-98	FALSE	6.092	194655.1541	209952.5625	186498.7413	175639.9952	137992.1512	126740.2456	ENSG00000169045
E9PCY7	E9PCY7_HUMAN	R|STGEAFVQFASQEIAEK|A	[TMTsixplex_Nterm]STGEAFVQFASQEIAEK[TMTsixplex_K]	151-167	FALSE	8.021	907835.0771	1092502.23	880625.238	810813.8932	736856.3371	697710.7424	ENSG00000169045
E9PCY7	E9PCY7_HUMAN	R|GLPWSCSADEVQR|F	[TMTsixplex_Nterm]GLPWSC[Cys_CAM]SADEVQR	17-29	FALSE	8.439	576649.2845	576059.5752	635668.1397	658298.1815	405468.5396	371847.4146	ENSG00000169045
E9PCY7	E9PCY7_HUMAN	K|HTGPNSPDTANDGFVR|L	[TMTsixplex_Nterm]HTGPNSPDTANDGFVR	99-114	FALSE	8.673	39270.49607	55345.77247	48471.68953	47758.29644	43382.35924	39624.2039	ENSG00000169045
E9PCY7	E9PCY7_HUMAN	R|ATENDIYNFFSPLNPVR|V	[TMTsixplex_Nterm]ATENDIYNFFSPLNPVR	300-316	FALSE	8.783	113828.9637	124648.318	101850.6688	102293.4339	81052.27662	79358.02146	ENSG00000169045
E9PCY7	E9PCY7_HUMAN	R|ATENDIYNFFSPLNPVR|V	[TMTsixplex_Nterm]ATENDIYNFFSPLNPVR	300-316	FALSE	6.451	103245.6971	124954.1045	104273.6905	106985.7978	110984.2155	106824.5083	ENSG00000169045
E9PCY7	E9PCY7_HUMAN	R|STGEAFVQFASQEIAEK|A	[TMTsixplex_Nterm]STGEAFVQFASQEIAEK[TMTsixplex_K]	151-167	FALSE	6.902	2101277.545	2290465.494	1905741.842	1850217.769	1547259.221	1489601.879	ENSG00000169045
E9PCY7	E9PCY7_HUMAN	R|ATENDIYNFFSPLNPVR|V	[TMTsixplex_Nterm]ATENDIYNFFSPLNPVR	300-316	FALSE	5.485	17620.27672	19000.51953	15126.73023	15354.51297	12038.94149	9431.323598	ENSG00000169045
E9PCY7	E9PCY7_HUMAN	K|IQNGAQGIR|F	[TMTsixplex_Nterm]IQNGAQGIR	36-44	FALSE	5.6	2361.245186	2551.533636	2346.165302	2388.110149	2043.281054	1842.52015	ENSG00000169045
E9PCY7	E9PCY7_HUMAN	R|STGEAFVQFASQEIAEK|A	[TMTsixplex_Nterm]STGEAFVQFASQEIAEK[TMTsixplex_K]	151-167	FALSE	7.328	833100.673	923494.6109	811132.2489	840122.3333	703194.3979	606598.9328	ENSG00000169045
E9PCY7	E9PCY7_HUMAN	R|FFSDCK|I	[TMTsixplex_Nterm]FFSDC[Cys_CAM]K[TMTsixplex_K]	30-35	FALSE	5.526	271364.4224	294475.5938	262948.9207	270359.3036	202965.2375	214444.9845	ENSG00000169045
E9PCY7	E9PCY7_HUMAN	R|STGEAFVQFASQEIAEK|A	[TMTsixplex_Nterm]STGEAFVQFASQEIAEK[TMTsixplex_K]	151-167	FALSE	5.622	40689.6916	44282.71875	40601.09096	34463.35214	32258.63823	29434.38722	ENSG00000169045
E9PCY7	E9PCY7_HUMAN	R|VHIEIGPDGR|V	[TMTsixplex_Nterm]VHIEIGPDGR	317-326	FALSE	7.845	60147.38725	69932.86142	55580.2095	56458.73795	45366.25662	44023.73485	ENSG00000169045
E9PDE8	E9PDE8_HUMAN	R|GCALQCAILSPAFK|V	[TMTsixplex_Nterm]GC[Cys_CAM]ALQC[Cys_CAM]AILSPAFK[TMTsixplex_K]	349-362	FALSE	6.586	800113.1945	849231.25	788185.8363	794985.6871	503535.0286	469566.766	ENSG00000164070
E9PDE8	E9PDE8_HUMAN	R|GCALQCAILSPAFK|V	[TMTsixplex_Nterm]GC[Cys_CAM]ALQC[Cys_CAM]AILSPAFK[TMTsixplex_K]	349-362	FALSE	7.545	278874.1697	304086.2188	261938.8956	286557.0552	140746.367	132164.3779	ENSG00000164070
E9PDE8	E9PDE8_HUMAN	K|MQVDQEEGHQK|C	[TMTsixplex_Nterm]MQVDQEEGHQK[TMTsixplex_K]	503-513	FALSE	7.212	18661.76512	20010.03474	23027.84752	23172.16211	7632.308798	6809.840491	ENSG00000164070
E9PDE8	E9PDE8_HUMAN	K|KPVADCVISIPSFFTDAER|R	[TMTsixplex_Nterm]K[TMTsixplex_K]PVADC[Cys_CAM]VISIPSFFTDAER	109-127	FALSE	6.877	88189.66446	96144.62481	113823.6276	114670.7662	41327.12519	34523.10779	ENSG00000164070
E9PDE8	E9PDE8_HUMAN	R|GCALQCAILSPAFK|V	[TMTsixplex_Nterm]GC[Cys_CAM]ALQC[Cys_CAM]AILSPAFK[TMTsixplex_K]	349-362	FALSE	6.684	289189.4264	314659.4688	285249.693	302116.7198	148606.8255	140487.7805	ENSG00000164070
E9PDM8	E9PDM8_HUMAN	K|GLYGGSSYVDFLCCVHK|E	[TMTsixplex_Nterm]GLYGGSSYVDFLC[Cys_CAM]C[Cys_CAM]VHK[TMTsixplex_K]	640-656	FALSE	9.801	20616.64851	23240.09244	10293.07635	9550.304733	26177.19141	23160.59118	ENSG00000150961
E9PDM8	E9PDM8_HUMAN	K|SCETDALINFFAK|S	[TMTsixplex_Nterm]SC[Cys_CAM]ETDALINFFAK[TMTsixplex_K]	410-422	FALSE	6.535	58345.35809	62831.6774	34256.21451	32501.04618	60569.63138	52341.4282	ENSG00000150961
E9PDM8	E9PDM8_HUMAN	K|VLPVYMNCLLK|N	[TMTsixplex_Nterm]VLPVYMNC[Cys_CAM]LLK[TMTsixplex_K]	472-482	FALSE	5.354	12206.6232	7853.980109	6208.329441	4490.742522	16481.56641	8254.930253	ENSG00000150961
E9PE24	E9PE24_HUMAN	R|EFICALSITSR|G	[TMTsixplex_Nterm]EFIC[Cys_CAM]ALSITSR	84-94	FALSE	6.298	1524.455209	1771.972645	3381.032364	3496.178955	546.5524854	430.2354455	ENSG00000163032
E9PE24	E9PE24_HUMAN	K|NGDGTIDFR|E	[TMTsixplex_Nterm]NGDGTIDFR	75-83	FALSE	5.443	43758.72635	48834.60573	111995.8516	105897.9928	23185.92058	24818.73918	ENSG00000163032
E9PE24	E9PE24_HUMAN	R|LNLEEFQQLYVK|F	[TMTsixplex_Nterm]LNLEEFQQLYVK[TMTsixplex_K]	43-54	FALSE	5.447	124734.3345	137080.1433	312014.5478	314750.0938	15940.13462	13023.92113	ENSG00000163032
E9PE24	E9PE24_HUMAN	R|LNLEEFQQLYVK|F	[TMTsixplex_Nterm]LNLEEFQQLYVK[TMTsixplex_K]	43-54	FALSE	7.256	204332.2732	233060.6465	476247.3171	495982.1875	45812.58349	23416.35781	ENSG00000163032
E9PE24	E9PE24_HUMAN	K|LAPEVMEDLVK|S	[TMTsixplex_Nterm]LAPEVMEDLVK[TMTsixplex_K]	Aug-18	FALSE	5.965	112174.584	125371.4195	267770.1072	273644.2188	35451.46311	27531.20451	ENSG00000163032
E9PEC3	E9PEC3_HUMAN	R|AFENDVDALCNLR|D	[TMTsixplex_Nterm]AFENDVDALC[Cys_CAM]NLR	144-156	FALSE	8.105	36373.31473	43492.41257	72813.61544	90505.30376	238255.7188	236676.3663	ENSG00000114054
E9PEC3	E9PEC3_HUMAN	K|FANPFPAAVR|G	[TMTsixplex_Nterm]FANPFPAAVR	374-383	FALSE	6.218	22704.94571	24690.97817	22089.36591	21847.49534	74059.79688	67786.76937	ENSG00000114054
E9PEC3	E9PEC3_HUMAN	R|DFFNYLPLSSQDPAPVR|E	[TMTsixplex_Nterm]DFFNYLPLSSQDPAPVR	157-173	FALSE	5.249	49348.67622	46353.32853	55269.08242	53222.00343	158013.0817	146953.4626	ENSG00000114054
E9PEC3	E9PEC3_HUMAN	K|SVTNEDVTQEELGGAK|T	[TMTsixplex_Nterm]SVTNEDVTQEELGGAK[TMTsixplex_K]	117-132	FALSE	5.954	58928.80691	55233.89677	54855.34484	53192.23111	187096	179878.4471	ENSG00000114054
E9PEM5	E9PEM5_HUMAN	K|NAGLAFIELVNEGR|L	[TMTsixplex_Nterm]NAGLAFIELVNEGR	1869-1882	FALSE	6.808	45728.43098	53192.64348	43230.50352	37856.50087	78097.26876	56952.00005	ENSG00000198589
E9PEM5	E9PEM5_HUMAN	K|ASPNVEAPQPHR|H	[TMTsixplex_Nterm]ASPNVEAPQPHR	1260-1271	FALSE	7.461	516.0093857	443.320108	376.2074898	427.8434111	477.0653286	420.9822545	ENSG00000198589
E9PEM5	E9PEM5_HUMAN	K|VTFEIHK|E	[TMTsixplex_Nterm]VTFEIHK[TMTsixplex_K]	923-929	FALSE	5.373	68243.05231	74094.9505	74474.34253	82539.17628	114662.3293	117100.0163	ENSG00000198589
E9PEM5	E9PEM5_HUMAN	R|SFGQTPSQLLIEPHPPR|G	[TMTsixplex_Nterm]SFGQTPSQLLIEPHPPR	2462-2478	FALSE	6.617	73599.5	72424.97651	24612.70196	30295.19357	47672.37467	47704.017	ENSG00000198589
E9PEM5	E9PEM5_HUMAN	K|ILAYTEGLHGK|W	[TMTsixplex_Nterm]ILAYTEGLHGK[TMTsixplex_K]	2111-2121	FALSE	5.13	143915.7534	177281.0802	156644.6784	166106.3538	286335.8552	290261.3479	ENSG00000198589
E9PEM5	E9PEM5_HUMAN	K|NAGLAFIELVNEGR|L	[TMTsixplex_Nterm]NAGLAFIELVNEGR	1869-1882	FALSE	7.687	9958.619808	11602.31977	10982.24455	9748.978684	20359.92188	13779.89796	ENSG00000198589
E9PES6	E9PES6_HUMAN	K|KLGEMWNNLNDSEK|Q	[TMTsixplex_Nterm]K[TMTsixplex_K]LGEMWNNLNDSEK[TMTsixplex_K]	126-139	FALSE	6.498	122673.4833	133136.3906	54889.53026	49502.06962	49546.70858	43602.37031	ENSG00000029993
E9PF06	E9PF06_HUMAN	K|LGMMPLWTK|D	[TMTsixplex_Nterm]LGMMPLWTK[TMTsixplex_K]	104-112	FALSE	5.463	16477.50533	7637.464863	14731.4363	6572.544264	24504.65625	10365.11898	ENSG00000114686
E9PF10	E9PF10_HUMAN	K|ISLQAIQQLVR|K	[TMTsixplex_Nterm]ISLQAIQQLVR	776-786	FALSE	8.48	22787.24887	23648.01501	20455.79258	20196.3634	17389.0155	15520.05398	ENSG00000113569
E9PF10	E9PF10_HUMAN	R|LYFSTCPFR|Q	[TMTsixplex_Nterm]LYFSTC[Cys_CAM]PFR	368-376	FALSE	6.634	75278.48594	81277.7468	72122.58555	70279.26614	55158.68263	45445.63858	ENSG00000113569
E9PF10	E9PF10_HUMAN	R|VASVSQNAIVSAAGNIAR|T	[TMTsixplex_Nterm]VASVSQNAIVSAAGNIAR	315-332	FALSE	6.848	32745.52227	34846.12184	29887.27546	31687.64988	30676.39217	27010.4311	ENSG00000113569
E9PF10	E9PF10_HUMAN	K|LLQVASPFLEPHLVR|M	[TMTsixplex_Nterm]LLQVASPFLEPHLVR	988-1002	FALSE	9.084	12600.46509	17389.36758	20058.74265	22150.04564	5329.954959	4417.347366	ENSG00000113569
E9PF63	E9PF63_HUMAN	K|NLICAFLTDR|E	[TMTsixplex_Nterm]NLIC[Cys_CAM]AFLTDR	84-93	FALSE	5.647	1775.998791	2108.587646	1771.382458	1557.571973	1600.526082	1288.04902	ENSG00000134318
E9PF63	E9PF63_HUMAN	K|NLICAFLTDR|E	[TMTsixplex_Nterm]NLIC[Cys_CAM]AFLTDR	84-93	FALSE	6.14	10548.58416	12003.49512	9781.987876	9141.600488	9857.454716	7648.777784	ENSG00000134318
E9PF63	E9PF63_HUMAN	K|LFHVRPVTQTDVYR|A	[TMTsixplex_Nterm]LFHVRPVTQTDVYR	962-975	FALSE	5.495	146617.0909	164629.5701	122598.6441	117682.6267	131049.7664	121112.4629	ENSG00000134318
E9PF63	E9PF63_HUMAN	K|NLICAFLTDR|E	[TMTsixplex_Nterm]NLIC[Cys_CAM]AFLTDR	84-93	FALSE	5.429	3345.948694	3904.883057	3140.230045	2917.575497	2994.255556	2258.026953	ENSG00000134318
E9PFZ2	E9PFZ2_HUMAN	K|GAYPLSIEPIGVR|F	[TMTsixplex_Nterm]GAYPLSIEPIGVR	469-481	FALSE	5.146	32242.21583	33607.2968	23385.94313	22791.38615	23680.05679	20572.52732	ENSG00000047457
E9PFZ2	E9PFZ2_HUMAN	K|ALYLQYTDETFR|T	[TMTsixplex_Nterm]ALYLQYTDETFR	70-81	FALSE	8.44	210550.5507	235400.4635	144376.3536	143594.1026	119983.4215	91825.37972	ENSG00000047457
E9PFZ2	E9PFZ2_HUMAN	K|GAYPLSIEPIGVR|F	[TMTsixplex_Nterm]GAYPLSIEPIGVR	469-481	FALSE	8.584	96076.23814	102295.9688	69805.18774	70533.16514	43878.67403	41880.66893	ENSG00000047457
E9PFZ2	E9PFZ2_HUMAN	K|DIFTGLIGPMK|I	[TMTsixplex_Nterm]DIFTGLIGPMK[TMTsixplex_K]	548-558	FALSE	5.646	31182.15273	32927.54297	21198.13969	21014.54829	13364.09787	11733.55426	ENSG00000047457
E9PFZ2	E9PFZ2_HUMAN	K|DIFTGLIGPMK|I	[TMTsixplex_Nterm]DIFTGLIGPMK[TMTsixplex_K]	548-558	FALSE	5.566	103063.9112	115408.9453	73130.78959	72233.55386	43395.55053	40119.97249	ENSG00000047457
E9PFZ2	E9PFZ2_HUMAN	K|VDKDNEDFQESNR|M	[TMTsixplex_Nterm]VDK[TMTsixplex_K]DNEDFQESNR	246-258	FALSE	5.208	64410.6113	71532.0625	50218.37571	50533.48179	28803.6818	26095.03965	ENSG00000047457
E9PFZ2	E9PFZ2_HUMAN	K|GAYPLSIEPIGVR|F	[TMTsixplex_Nterm]GAYPLSIEPIGVR	469-481	FALSE	8.199	97751.56626	105134.8672	69742.97438	73502.83582	60628.07817	60999.17723	ENSG00000047457
E9PFZ2	E9PFZ2_HUMAN	R|SGAGTEDSACIPWAYYSTVDQVK|D	[TMTsixplex_Nterm]SGAGTEDSAC[Cys_CAM]IPWAYYSTVDQVK[TMTsixplex_K]	794-816	FALSE	6.228	445709.9774	521738.6563	353829.6867	337399.3529	266945.7568	273729.9098	ENSG00000047457
E9PFZ2	E9PFZ2_HUMAN	K|DIFTGLIGPMK|I	[TMTsixplex_Nterm]DIFTGLIGPMK[TMTsixplex_K]	548-558	FALSE	5.095	167547.269	183698.1146	116663.0268	110364.4917	75862.33849	66464.87403	ENSG00000047457
E9PFZ2	E9PFZ2_HUMAN	K|DLYSGLIGPLIVCR|R	[TMTsixplex_Nterm]DLYSGLIGPLIVC[Cys_CAM]R	817-830	FALSE	10.499	6270.707425	6983.207031	4642.580296	4532.856911	3556.013135	2824.237718	ENSG00000047457
E9PFZ2	E9PFZ2_HUMAN	R|MFTTAPDQVDKEDEDFQESNK|M	[TMTsixplex_Nterm]MFTTAPDQVDK[TMTsixplex_K]EDEDFQESNK[TMTsixplex_K]	599-619	FALSE	5.206	657659.1923	708949.375	510863.2167	492403.3225	269302.4039	240591.5652	ENSG00000047457
E9PFZ2	E9PFZ2_HUMAN	K|DIFTGLIGPMK|I	[TMTsixplex_Nterm]DIFTGLIGPMK[TMTsixplex_K]	548-558	FALSE	5.26	123469.9747	133577.558	86434.53477	87069.04078	56901.15006	50461.0334	ENSG00000047457
E9PFZ2	E9PFZ2_HUMAN	K|DIASGLIGPLIICK|K	[TMTsixplex_Nterm]DIASGLIGPLIIC[Cys_CAM]K[TMTsixplex_K]	188-201	FALSE	5.531	40785.95328	42511.89063	31119.05393	30497.88003	16826.54489	16458.70632	ENSG00000047457
E9PFZ2	E9PFZ2_HUMAN	K|DIASGLIGPLIICK|K	[TMTsixplex_Nterm]DIASGLIGPLIIC[Cys_CAM]K[TMTsixplex_K]	188-201	FALSE	5.164	21767.11116	24229.26172	16587.70161	15603.12553	9100.75448	8217.953142	ENSG00000047457
E9PFZ2	E9PFZ2_HUMAN	K|DLYSGLIGPLIVCR|R	[TMTsixplex_Nterm]DLYSGLIGPLIVC[Cys_CAM]R	817-830	FALSE	9.794	1482.197549	1687.10083	1004.124895	1017.479694	554.8959444	536.6898896	ENSG00000047457
E9PFZ2	E9PFZ2_HUMAN	K|DIASGLIGPLIICK|K	[TMTsixplex_Nterm]DIASGLIGPLIIC[Cys_CAM]K[TMTsixplex_K]	188-201	FALSE	5.376	51461.10917	54182.85938	42908.80013	44662.74248	22586.3571	18782.16913	ENSG00000047457
E9PFZ2	E9PFZ2_HUMAN	K|DIFTGLIGPMK|I	[TMTsixplex_Nterm]DIFTGLIGPMK[TMTsixplex_K]	548-558	FALSE	5.371	43892.14285	47829.20703	28215.02409	27525.95442	17047.73434	14450.57182	ENSG00000047457
E9PFZ2	E9PFZ2_HUMAN	R|MFTTAPDQVDKEDEDFQESNK|M	[TMTsixplex_Nterm]MFTTAPDQVDK[TMTsixplex_K]EDEDFQESNK[TMTsixplex_K]	599-619	FALSE	7.915	257672.125	281861	188476.9614	162458.4862	97443.60594	83140.32683	ENSG00000047457
E9PFZ2	E9PFZ2_HUMAN	R|MFTTAPDQVDKEDEDFQESNK|M	[TMTsixplex_Nterm]MFTTAPDQVDK[TMTsixplex_K]EDEDFQESNK[TMTsixplex_K]	599-619	FALSE	6.22	624858.9162	688477.625	466071.6658	432363.4924	246995.2753	219889.0195	ENSG00000047457
E9PFZ2	E9PFZ2_HUMAN	K|GAYPLSIEPIGVR|F	[TMTsixplex_Nterm]GAYPLSIEPIGVR	469-481	FALSE	7.15	104987.9533	122660.2517	92422.23746	94107.12503	69045.00945	65073.08803	ENSG00000047457
E9PFZ2	E9PFZ2_HUMAN	K|DLYSGLIGPLIVCR|R	[TMTsixplex_Nterm]DLYSGLIGPLIVC[Cys_CAM]R	817-830	FALSE	5.4	3591.394947	3834.545446	2916.044524	3009.230173	4479.298901	3625.796102	ENSG00000047457
E9PFZ2	E9PFZ2_HUMAN	K|DIFTGLIGPMK|I	[TMTsixplex_Nterm]DIFTGLIGPMK[TMTsixplex_K]	548-558	FALSE	6.06	43025.12161	45599.49219	27951.33041	27331.37743	16985.6612	14283.40909	ENSG00000047457
E9PFZ2	E9PFZ2_HUMAN	K|EVGPTNADPVCLAK|M	[TMTsixplex_Nterm]EVGPTNADPVC[Cys_CAM]LAK[TMTsixplex_K]	524-537	FALSE	5.594	342711.911	367374.6308	320742.273	375636.2188	223510.4563	258128.2508	ENSG00000047457
E9PFZ2	E9PFZ2_HUMAN	K|DIASGLIGPLIICK|K	[TMTsixplex_Nterm]DIASGLIGPLIIC[Cys_CAM]K[TMTsixplex_K]	188-201	FALSE	5.429	27678.71448	31521.28906	23826.7342	22277.13624	13369.20967	11858.90487	ENSG00000047457
E9PFZ2	E9PFZ2_HUMAN	K|DIFTGLIGPMK|I	[TMTsixplex_Nterm]DIFTGLIGPMK[TMTsixplex_K]	548-558	FALSE	5.879	146751.9928	156207.0631	102529.812	105372.7556	65883.14938	52776.24141	ENSG00000047457
E9PFZ2	E9PFZ2_HUMAN	K|DIFTGLIGPMK|I	[TMTsixplex_Nterm]DIFTGLIGPMK[TMTsixplex_K]	548-558	FALSE	5.548	17580.67567	18000.66016	11311.68157	11242.06511	7023.865541	6218.473258	ENSG00000047457
E9PFZ2	E9PFZ2_HUMAN	K|DIASGLIGPLIICK|K	[TMTsixplex_Nterm]DIASGLIGPLIIC[Cys_CAM]K[TMTsixplex_K]	188-201	FALSE	5.299	10672.67636	12279.14453	7982.591261	8021.927141	5005.527263	4435.675224	ENSG00000047457
E9PFZ2	E9PFZ2_HUMAN	K|DIASGLIGPLIICK|K	[TMTsixplex_Nterm]DIASGLIGPLIIC[Cys_CAM]K[TMTsixplex_K]	188-201	FALSE	5.014	15619.84822	16407.79688	15567.89445	15226.5576	6681.909507	5803.112472	ENSG00000047457
E9PG39	E9PG39_HUMAN	K|TDYEGQAK|K	[TMTsixplex_Nterm]TDYEGQAK[TMTsixplex_K]	97-104	FALSE	5.466	4446.467338	4874.759876	4676.455441	4784.982903	9536.399414	9066.494117	ENSG00000006530
E9PGF5	E9PGF5_HUMAN	K|AMDTWLNADPHNVVVLHNK|G	[TMTsixplex_Nterm]AMDTWLNADPHNVVVLHNK[TMTsixplex_K]	96-114	FALSE	6.397	685457.6757	755444.282	980333.476	1078885.875	1034592.206	969374.9246	ENSG00000079308
E9PGF5	E9PGF5_HUMAN	K|LVIPNRDPTDESK|D	[TMTsixplex_Nterm]LVIPNRDPTDESK[TMTsixplex_K]	1547-1559	FALSE	6.017	461137.9295	509691.7251	967031.4514	982880.6875	755026.8025	678609.4534	ENSG00000079308
E9PGF5	E9PGF5_HUMAN	R|IIAVSFPSTANEENFR|S	[TMTsixplex_Nterm]IIAVSFPSTANEENFR	22-37	FALSE	6.491	41608.10498	38901.27513	88224.10293	98407.65907	75339.03053	66328.67583	ENSG00000079308
E9PGF5	E9PGF5_HUMAN	K|YWYKPEISR|E	[TMTsixplex_Nterm]YWYK[TMTsixplex_K]PEISR	1441-1449	FALSE	5.741	609787.2642	684384.9774	1122033.07	1129050.25	931191.8447	822208.7255	ENSG00000079308
E9PGF5	E9PGF5_HUMAN	R|LLSGFGLER|E	[TMTsixplex_Nterm]LLSGFGLER	443-451	FALSE	7.269	37570.82445	38383.27327	64765.39844	60506.77514	64684.19423	57729.58333	ENSG00000079308
E9PGF5	E9PGF5_HUMAN	K|HGGNYLLFNLSER|R	[TMTsixplex_Nterm]HGGNYLLFNLSER	51-63	FALSE	6.709	466155.968	469760.4927	687088.1991	751334.7649	976865.9826	886745.8593	ENSG00000079308
E9PGF5	E9PGF5_HUMAN	R|AASDGQYENQSPEATSPR|S	[TMTsixplex_Nterm]AASDGQYENQSPEATSPR	897-914	FALSE	8.818	1090.700171	1390.715918	2070.930134	2147.343126	1111.217077	1082.565088	ENSG00000079308
E9PGF5	E9PGF5_HUMAN	K|IVPIGQPSQR|R	[TMTsixplex_Nterm]IVPIGQPSQR	154-163	FALSE	7.342	18797.10429	19602.3363	38174.10653	36919.74572	32015.21236	30321.11728	ENSG00000079308
E9PGF5	E9PGF5_HUMAN	R|HFLIETGPR|G	[TMTsixplex_Nterm]HFLIETGPR	1505-1513	FALSE	7.196	73076.76573	79521.57783	107184.6904	117314.5884	108305.3319	102537.3271	ENSG00000079308
E9PGF5	E9PGF5_HUMAN	R|LLSGFGLER|E	[TMTsixplex_Nterm]LLSGFGLER	443-451	FALSE	6.47	17241.87134	19586.1064	30952.6276	31845.24555	28139.63024	26736.10158	ENSG00000079308
E9PGF5	E9PGF5_HUMAN	K|LFGFVAR|K	[TMTsixplex_Nterm]LFGFVAR	1668-1674	FALSE	6.746	17490.12638	18142.89526	31911.94632	29897.01025	24122.85191	19846.18268	ENSG00000079308
E9PGF5	E9PGF5_HUMAN	K|SFSAPATQAYGHEIPLR|N	[TMTsixplex_Nterm]SFSAPATQAYGHEIPLR	1025-1041	FALSE	9.254	50630.80562	54959.95864	89736.72464	85066.06266	68204.38308	61419.19815	ENSG00000079308
E9PGF5	E9PGF5_HUMAN	K|ATSETLAADPTPAATIVHFK|V	[TMTsixplex_Nterm]ATSETLAADPTPAATIVHFK[TMTsixplex_K]	1600-1619	FALSE	7.946	133382.7176	170801.0819	343777.5555	367785.125	294314.4146	282370.6849	ENSG00000079308
E9PGF5	E9PGF5_HUMAN	K|ATSETLAADPTPAATIVHFK|V	[TMTsixplex_Nterm]ATSETLAADPTPAATIVHFK[TMTsixplex_K]	1600-1619	FALSE	8.11	124907.3004	143914.0702	302327.0074	327770.5625	258037.0478	240493.0493	ENSG00000079308
E9PGF5	E9PGF5_HUMAN	K|VLEFGWPDLHTPALEK|I	[TMTsixplex_Nterm]VLEFGWPDLHTPALEK[TMTsixplex_K]	74-89	FALSE	7.415	29963.20941	32153.46915	63289.92773	62617.59806	49222.34515	42342.38103	ENSG00000079308
E9PGF5	E9PGF5_HUMAN	R|IIAVSFPSTANEENFR|S	[TMTsixplex_Nterm]IIAVSFPSTANEENFR	22-37	FALSE	8.582	110386.1379	127496.0247	187353.9364	189647.6948	139755.3891	135973.4212	ENSG00000079308
E9PGM4	E9PGM4_HUMAN	R|GYESFGVHR|C	[TMTsixplex_Nterm]GYESFGVHR	31-39	FALSE	6.812	19782.26552	21766.90225	26173.73818	31222.70163	27927.10333	30327.49767	ENSG00000114480
E9PGM4	E9PGM4_HUMAN	R|FLLSNIR|W	[TMTsixplex_Nterm]FLLSNIR	296-302	FALSE	5.608	10586.79665	11618.52169	9217.029516	9076.067858	8209.477413	7078.080191	ENSG00000114480
E9PGT1	E9PGT1_HUMAN	K|KVEEVVYDLSIR|G	[TMTsixplex_Nterm]K[TMTsixplex_K]VEEVVYDLSIR	199-210	FALSE	6.406	2767854.379	3156046.5	2254819.72	2255933.45	2307916.349	1860686.249	ENSG00000211460
E9PGT1	E9PGT1_HUMAN	K|KVEEVVYDLSIR|G	[TMTsixplex_Nterm]K[TMTsixplex_K]VEEVVYDLSIR	199-210	FALSE	5.951	893505.0646	950098.125	747660.2436	737782.3865	747076.1035	560287.1716	ENSG00000211460
E9PGT1	E9PGT1_HUMAN	R|EAVTEILGIEPDREK|G	[TMTsixplex_Nterm]EAVTEILGIEPDREK[TMTsixplex_K]	112-126	FALSE	9.401	955260.1458	1037081.188	820192.2916	728758.976	684412.6051	673930.6081	ENSG00000211460
E9PGT1	E9PGT1_HUMAN	R|EILTLLQGVHQGAGFQDIPK|R	[TMTsixplex_Nterm]EILTLLQGVHQGAGFQDIPK[TMTsixplex_K]	32-51	FALSE	7.6	18350.9628	20876.7383	15870.41073	13733.18505	13719.48855	11990.73417	ENSG00000211460
E9PGT1	E9PGT1_HUMAN	R|EAVTEILGIEPDREK|G	[TMTsixplex_Nterm]EAVTEILGIEPDREK[TMTsixplex_K]	112-126	FALSE	7.457	442163.4378	538205.75	368483.8877	362598.3997	356155.7959	305450.395	ENSG00000211460
E9PH82	E9PH82_HUMAN	K|TTISVAHLLAAR|Q	[TMTsixplex_Nterm]TTISVAHLLAAR	261-272	FALSE	9.412	12884.20424	14340.653	11796.70723	10397.7772	10058.77692	9206.0394	ENSG00000119812
E9PHH3	E9PHH3_HUMAN	K|EGEAVVLPEVEPGLTAR|E	[TMTsixplex_Nterm]EGEAVVLPEVEPGLTAR	101-117	FALSE	5.191	903137.431	1058490.75	966350.166	896243.1807	840703.0236	624858.8497	ENSG00000115884
E9PHH3	E9PHH3_HUMAN	K|EGEAVVLPEVEPGLTAR|E	[TMTsixplex_Nterm]EGEAVVLPEVEPGLTAR	101-117	FALSE	8.707	334762.7591	379230.4296	421442.4688	413623.9644	126962.1961	115127.7172	ENSG00000115884
E9PHY8	E9PHY8_HUMAN	R|AAAPLFTGFLVLHSEPR|Q	[TMTsixplex_Nterm]AAAPLFTGFLVLHSEPR	1576-1592	FALSE	7.713	3024.343858	3236.211947	2806.173348	3058.271749	3780.734902	3096.84435	ENSG00000179832
E9PHY8	E9PHY8_HUMAN	R|ALGLSALLLR|Y	[TMTsixplex_Nterm]ALGLSALLLR	930-939	FALSE	5.025	910.059381	947.9138082	880.9378153	893.7380808	1492.525146	1212.993014	ENSG00000179832
E9PI38	E9PI38_HUMAN	R|LPPVLSHPIFDNR|A	[TMTsixplex_Nterm]LPPVLSHPIFDNR	144-156	FALSE	6.166	70662.44525	78801.93704	106317.7603	110119.8327	42854.14738	31575.48524	ENSG00000173039
E9PI87	E9PI87_HUMAN	R|YSVFRPGVLLCDR|Q	[TMTsixplex_Nterm]YSVFRPGVLLC[Cys_CAM]DR	116-128	FALSE	7.923	119551.6878	133854.9163	88751.26124	87107.73368	240384.125	208138.3141	ENSG00000109854
E9PI87	E9PI87_HUMAN	R|KLTFDEEAYK|N	[TMTsixplex_Nterm]K[TMTsixplex_K]LTFDEEAYK[TMTsixplex_K]	54-63	FALSE	7.447	376757.6577	414988.4336	310182.7268	325038.1902	714634.25	682603.7983	ENSG00000109854
E9PID8	E9PID8_HUMAN	K|AVASLPPEQMFELMK|Q	[TMTsixplex_Nterm]AVASLPPEQMFELMK[TMTsixplex_K]	131-145	FALSE	5.433	98010.25579	107424.6328	87614.23773	92476.72759	83301.15455	75323.46538	ENSG00000101811
E9PID8	E9PID8_HUMAN	K|AVASLPPEQMFELMK|Q	[TMTsixplex_Nterm]AVASLPPEQMFELMK[TMTsixplex_K]	131-145	FALSE	5.556	68740.79634	71003	66108.39709	64684.50787	55605.34161	50562.35562	ENSG00000101811
E9PIM6	E9PIM6_HUMAN	K|VTSLTACLVDQSLR|L	[TMTsixplex_Nterm]VTSLTAC[Cys_CAM]LVDQSLR	22-35	FALSE	7.986	106871.4786	125915.345	111148.0577	106474.6571	120904.7219	101400.3118	ENSG00000154096
E9PIM6	E9PIM6_HUMAN	K|VTSLTACLVDQSLR|L	[TMTsixplex_Nterm]VTSLTAC[Cys_CAM]LVDQSLR	22-35	FALSE	8.43	16281.28571	18072.94766	14479.77304	15434.35432	13014.07473	11062.71739	ENSG00000154096
E9PIM6	E9PIM6_HUMAN	K|VLYLSAFTSK|D	[TMTsixplex_Nterm]VLYLSAFTSK[TMTsixplex_K]	88-97	FALSE	6.079	49872.70165	29342.24792	25318.5685	13870.47025	38129.23706	15888.0326	ENSG00000154096
E9PIM6	E9PIM6_HUMAN	K|VLYLSAFTSK|D	[TMTsixplex_Nterm]VLYLSAFTSK[TMTsixplex_K]	88-97	FALSE	6.353	17819.60934	26795.37892	12225.20924	15020.41539	11922.25067	15340.89833	ENSG00000154096
E9PIM6	E9PIM6_HUMAN	K|VLYLSAFTSK|D	[TMTsixplex_Nterm]VLYLSAFTSK[TMTsixplex_K]	88-97	FALSE	6.756	25889.63953	32628.0881	22407.54136	23257.37415	64170.56697	65426.875	ENSG00000154096
E9PIM6	E9PIM6_HUMAN	K|VLYLSAFTSK|D	[TMTsixplex_Nterm]VLYLSAFTSK[TMTsixplex_K]	88-97	FALSE	5.894	25089.2579	14999.03061	12827.11615	7395.768213	18499.75139	8848.423148	ENSG00000154096
E9PIM6	E9PIM6_HUMAN	K|HVLFGTVGVPEHTYR|S	[TMTsixplex_Nterm]HVLFGTVGVPEHTYR	61-75	FALSE	6.601	791802.0088	708902.4034	493606.1931	675384.0289	913879.8336	1094594.715	ENSG00000154096
E9PIM6	E9PIM6_HUMAN	K|VTSLTACLVDQSLR|L	[TMTsixplex_Nterm]VTSLTAC[Cys_CAM]LVDQSLR	22-35	FALSE	8.732	76647.25404	84745.55674	74862.0285	68685.27893	67457.2912	61131.73248	ENSG00000154096
E9PIM6	E9PIM6_HUMAN	K|HVLFGTVGVPEHTYR|S	HVLFGTVGVPEHTYR	61-75	FALSE	6.984	9839.138895	9893.747617	10581.95127	10955.69666	22141.05987	22679.82644	ENSG00000154096
E9PIM6	E9PIM6_HUMAN	K|VLYLSAFTSK|D	[TMTsixplex_Nterm]VLYLSAFTSK[TMTsixplex_K]	88-97	FALSE	6.295	17296.1245	10147.26421	9763.696563	5829.004784	13663.26354	6402.123529	ENSG00000154096
E9PIN7	E9PIN7_HUMAN	K|KWQSVEPLTGWK|S	[TMTsixplex_Nterm]K[TMTsixplex_K]WQSVEPLTGWK[TMTsixplex_K]	111-122	FALSE	5.531	260619.4708	278672.463	349980.1397	342326.1887	385563.6875	350608.5888	ENSG00000125827
E9PIR7	E9PIR7_HUMAN	R|VVGFHVLGPNAGEVTQGFAAALK|C	[TMTsixplex_Nterm]VVGFHVLGPNAGEVTQGFAAALK[TMTsixplex_K]	435-457	FALSE	8.005	2660.631211	2973.833209	1471.864086	1427.503195	5921.07899	4714.104457	ENSG00000198431
E9PIR7	E9PIR7_HUMAN	K|VVYENAYGQFIGPHR|I	[TMTsixplex_Nterm]VVYENAYGQFIGPHR	125-139	FALSE	10.423	22793.22657	26759.74003	15394.76801	19490.58902	46167.41691	52292.74744	ENSG00000198431
E9PIR7	E9PIR7_HUMAN	K|IGEHMEEHGIK|F	[TMTsixplex_Nterm]IGEHMEEHGIK[TMTsixplex_K]	236-246	FALSE	5.287	87452.38317	94751.7091	51021.718	47664.85623	156413.0834	147280.1117	ENSG00000198431
E9PIR7	E9PIR7_HUMAN	K|VMVLDFVTPTPLGTR|W	[TMTsixplex_Nterm]VMVLDFVTPTPLGTR	38-52	FALSE	8.165	6827.383251	8169.372596	5058.614601	4713.876612	10326.73277	7693.040622	ENSG00000198431
E9PIR7	E9PIR7_HUMAN	K|LMHQAALLGQALQDSR|N	[TMTsixplex_Nterm]LMHQAALLGQALQDSR	69-84	FALSE	8.162	35954.74785	41995.79778	32071.3291	29463.67601	71138.7338	67894.81733	ENSG00000198431
E9PIR7	E9PIR7_HUMAN	R|WGLGGTCVNVGCIPK|K	WGLGGTC[Cys_CAM]VNVGC[Cys_CAM]IPK[TMTsixplex_K]	53-67	FALSE	5.105	24528.92747	22227.07026	16956.6561	19221.34896	47315.74501	60257.57813	ENSG00000198431
E9PIR7	E9PIR7_HUMAN	R|WGLGGTCVNVGCIPK|K	[TMTsixplex_Nterm]WGLGGTC[Cys_CAM]VNVGC[Cys_CAM]IPK[TMTsixplex_K]	53-67	FALSE	7.796	208052.7596	264809.1318	240936.4644	264846.1508	346371.7237	377237.3438	ENSG00000198431
E9PIR7	E9PIR7_HUMAN	R|WGLGGTCVNVGCIPK|K	WGLGGTC[Cys_CAM]VNVGC[Cys_CAM]IPK[TMTsixplex_K]	53-67	FALSE	6.976	2689.76355	1393.334187	1324.947509	5510.636677	37034.39688	53458.82813	ENSG00000198431
E9PIT3	E9PIT3_HUMAN	K|GQPSVLQVVNLPIVERPVCK|D	[TMTsixplex_Nterm]GQPSVLQVVNLPIVERPVC[Cys_CAM]K[TMTsixplex_K]	479-498	FALSE	8.011	126773.3161	132849.1563	109315.7521	113034.9656	62174.1022	62300.55297	ENSG00000180210
E9PIT3	E9PIT3_HUMAN	K|GQPSVLQVVNLPIVERPVCK|D	[TMTsixplex_Nterm]GQPSVLQVVNLPIVERPVC[Cys_CAM]K[TMTsixplex_K]	479-498	FALSE	8.299	133036.6641	142360.8125	107701.4524	113030.0483	67086.37881	60370.3057	ENSG00000180210
E9PIT3	E9PIT3_HUMAN	R|TFGSGEADCGLRPLFEK|K	[TMTsixplex_Nterm]TFGSGEADC[Cys_CAM]GLRPLFEK[TMTsixplex_K]	328-344	FALSE	5.932	770892.42	879305.875	741564.6439	723649.2884	435744.139	398336.3338	ENSG00000180210
E9PIT3	E9PIT3_HUMAN	K|YGFYTHVFR|L	[TMTsixplex_Nterm]YGFYTHVFR	561-569	FALSE	8.113	99472.53394	116527.033	77081.9127	73026.86544	64269.0677	56666.91234	ENSG00000180210
E9PIT3	E9PIT3_HUMAN	K|HQDFNSAVQLVENFCR|N	[TMTsixplex_Nterm]HQDFNSAVQLVENFC[Cys_CAM]R	248-263	FALSE	7.619	149348.2958	187595.8264	163410.1029	145369.9215	132121.5116	120181.9101	ENSG00000180210
E9PIZ4	E9PIZ4_HUMAN	K|FQEHIIQAPKPVEAIK|R	[TMTsixplex_Nterm]FQEHIIQAPK[TMTsixplex_K]PVEAIK[TMTsixplex_K]	92-107	FALSE	5.607	1456158.057	1593663.255	1349702.802	1207484.869	1088080.541	957956.2936	ENSG00000285023
E9PIZ4	E9PIZ4_HUMAN	K|FQEHIIQAPKPVEAIK|R	[TMTsixplex_Nterm]FQEHIIQAPK[TMTsixplex_K]PVEAIK[TMTsixplex_K]	92-107	FALSE	5.607	1456158.057	1593663.255	1349702.802	1207484.869	1088080.541	957956.2936	ENSG00000110172
E9PIZ4	E9PIZ4_HUMAN	K|FQEHIIQAPKPVEAIK|R	[TMTsixplex_Nterm]FQEHIIQAPK[TMTsixplex_K]PVEAIK[TMTsixplex_K]	92-107	FALSE	5.49	886552.4858	932547.5382	710604.9348	649087.6769	537205.7613	486354.8323	ENSG00000285023
E9PIZ4	E9PIZ4_HUMAN	K|FQEHIIQAPKPVEAIK|R	[TMTsixplex_Nterm]FQEHIIQAPK[TMTsixplex_K]PVEAIK[TMTsixplex_K]	92-107	FALSE	5.49	886552.4858	932547.5382	710604.9348	649087.6769	537205.7613	486354.8323	ENSG00000110172
E9PJ75	E9PJ75_HUMAN	K|AWHAFFTAAER|L	[TMTsixplex_Nterm]AWHAFFTAAER	80-90	FALSE	6.379	102171.0968	112993.2944	126174.5985	120514.0689	84789.44513	69434.82244	ENSG00000165912
E9PJ75	E9PJ75_HUMAN	K|AWHAFFTAAER|L	[TMTsixplex_Nterm]AWHAFFTAAER	80-90	FALSE	5.821	33502.26586	38401.60133	45331.71639	45712.64356	52483.22553	43582.36763	ENSG00000165912
E9PJ81	E9PJ81_HUMAN	R|GEELGGGQDPVQLLSGFPR|R	[TMTsixplex_Nterm]GEELGGGQDPVQLLSGFPR	248-266	FALSE	6.548	221913.2229	247439.3305	268273.6875	258388.3141	171860.0224	152403.0694	ENSG00000162191
E9PJD9	E9PJD9_HUMAN	K|TGAAPIIDVVR|S	[TMTsixplex_Nterm]TGAAPIIDVVR	38-48	FALSE	7.223	127900.4579	141399.7188	134669.9467	134769.2702	140993.7671	139466.4525	ENSG00000166441
E9PJD9	E9PJD9_HUMAN	K|TGAAPIIDVVR|S	[TMTsixplex_Nterm]TGAAPIIDVVR	38-48	FALSE	7.766	39729.32713	45986.64063	42812.10427	42392.51768	43479.66688	43046.38033	ENSG00000166441
E9PJD9	E9PJD9_HUMAN	K|LWTLVSEQTR|V	[TMTsixplex_Nterm]LWTLVSEQTR	21-30	FALSE	6.764	33213.7463	36561.1942	34053.23507	33458.00016	54397.28527	49315.69158	ENSG00000166441
E9PJD9	E9PJD9_HUMAN	K|LWTLVSEQTR|V	[TMTsixplex_Nterm]LWTLVSEQTR	21-30	FALSE	7.542	29496.42254	32218.06208	30516.06091	29936.80995	32584.20797	31365.12503	ENSG00000166441
E9PJD9	E9PJD9_HUMAN	K|TGAAPIIDVVR|S	[TMTsixplex_Nterm]TGAAPIIDVVR	38-48	FALSE	6.109	64345.49923	70617.46021	83496.38281	75723.08744	55009.78908	56219.32384	ENSG00000166441
E9PJD9	E9PJD9_HUMAN	K|LWTLVSEQTR|V	[TMTsixplex_Nterm]LWTLVSEQTR	21-30	FALSE	6.688	48202.18525	50156.47901	48420.88791	46161.42958	72779.16071	68335.27892	ENSG00000166441
E9PJD9	E9PJD9_HUMAN	K|LWTLVSEQTR|V	[TMTsixplex_Nterm]LWTLVSEQTR	21-30	FALSE	6.045	3868.583718	4441.889394	4021.828707	4124.832185	4440.505455	4087.394619	ENSG00000166441
E9PJD9	E9PJD9_HUMAN	K|LWTLVSEQTR|V	[TMTsixplex_Nterm]LWTLVSEQTR	21-30	FALSE	6.988	97924.61404	107106.5878	103145.2785	99899.58508	107654.8675	99731.32484	ENSG00000166441
E9PJK1	E9PJK1_HUMAN	K|QFYDQALQQAVVDDDANNAK|A	[TMTsixplex_Nterm]QFYDQALQQAVVDDDANNAK[TMTsixplex_K]	54-73	FALSE	7.856	331846.904	352521.0317	551607.75	509996.0645	433492.9098	387097.5065	ENSG00000110651
E9PJK1	E9PJK1_HUMAN	K|QFYDQALQQAVVDDDANNAK|A	[TMTsixplex_Nterm]QFYDQALQQAVVDDDANNAK[TMTsixplex_K]	54-73	FALSE	8.181	1455155.395	1549513.098	2410423.5	2388339.526	2009526.679	1744839.742	ENSG00000110651
E9PJK1	E9PJK1_HUMAN	K|NNLCPSGSNIISNLFK|E	NNLC[Cys_CAM]PSGSNIISNLFK	101-116	FALSE	7.981	3240.909314	3560.641626	3558.753522	4259.471909	NA	2727.185282	ENSG00000110651
E9PJK1	E9PJK1_HUMAN	K|QFYDQALQQAVVDDDANNAK|A	[TMTsixplex_Nterm]QFYDQALQQAVVDDDANNAK[TMTsixplex_K]	54-73	FALSE	5.995	413564.6621	488217.595	721097.6875	690404.4349	524953.4619	491085.3281	ENSG00000110651
E9PJK1	E9PJK1_HUMAN	K|NNLCPSGSNIISNLFK|E	[TMTsixplex_Nterm]NNLC[Cys_CAM]PSGSNIISNLFK[TMTsixplex_K]	101-116	FALSE	8.336	18368.89447	21809.23332	33553.32813	32174.37848	28053.35748	25043.3372	ENSG00000110651
E9PJK1	E9PJK1_HUMAN	K|NNLCPSGSNIISNLFK|E	[TMTsixplex_Nterm]NNLC[Cys_CAM]PSGSNIISNLFK[TMTsixplex_K]	101-116	FALSE	6.398	92518.69898	109110.2083	142861.9063	136958.5067	127051.9191	112874.6047	ENSG00000110651
E9PJK1	E9PJK1_HUMAN	K|NNLCPSGSNIISNLFK|E	NNLC[Cys_CAM]PSGSNIISNLFK[TMTsixplex_K]	101-116	FALSE	8.419	3995.329266	2434.738292	4947.935465	9419.584801	10773.34506	11855.25293	ENSG00000110651
E9PJK1	E9PJK1_HUMAN	K|NNLCPSGSNIISNLFK|E	NNLC[Cys_CAM]PSGSNIISNLFK[TMTsixplex_K]	101-116	FALSE	7.375	27564.91676	19002.56708	31622.64022	54924.18657	65474.73292	71041.85938	ENSG00000110651
E9PJK8	E9PJK8_HUMAN	K|AIWHAFTALDQDHSGK|V	[TMTsixplex_Nterm]AIWHAFTALDQDHSGK[TMTsixplex_K]	Nov-26	FALSE	5.15	112151.0206	125886.3648	116621.6257	116214.9837	102916.0544	95844.53235	ENSG00000133789
E9PJX1	E9PJX1_HUMAN	K|VTNLFCFEHR|V	[TMTsixplex_Nterm]VTNLFC[Cys_CAM]FEHR	Nov-20	FALSE	7.3	14536.48108	16062.39909	10852.9963	11024.05647	18326.99108	17462.40816	ENSG00000162300
E9PK52	E9PK52_HUMAN	K|VTLLDGTEYSCDLEK|H	[TMTsixplex_Nterm]VTLLDGTEYSC[Cys_CAM]DLEK[TMTsixplex_K]	222-236	FALSE	6.456	220476.4032	263477.5383	188272.4798	207679.2203	298536.25	271016.2437	ENSG00000079819
E9PK52	E9PK52_HUMAN	K|APHLQLIEGK|S	[TMTsixplex_Nterm]APHLQLIEGK[TMTsixplex_K]	602-611	FALSE	6.708	1175394.754	1255443.856	903629.905	851678.4961	1392202.881	1257874.172	ENSG00000079819
E9PK52	E9PK52_HUMAN	R|KVEPVTQK|D	[TMTsixplex_Nterm]K[TMTsixplex_K]VEPVTQK[TMTsixplex_K]	655-662	FALSE	5.708	107713.8258	110518.2941	77545.22873	70745.19637	117710.0625	112475.6044	ENSG00000079819
E9PK52	E9PK52_HUMAN	K|VRPAELEQFESTIGFK|L	[TMTsixplex_Nterm]VRPAELEQFESTIGFK[TMTsixplex_K]	459-474	FALSE	5.663	181908.6762	189295.7159	188118.2654	178763.1295	223684.9219	210092.7073	ENSG00000079819
E9PK99	E9PK99_HUMAN	R|YILNFLR|T	[TMTsixplex_Nterm]YILNFLR	58-64	FALSE	5.206	2109.877046	2333.828329	2645.271142	2597.567364	1834.916512	1446.107082	ENSG00000188997
E9PKF8	E9PKF8_HUMAN	R|EWLTELFQQSK|V	[TMTsixplex_Nterm]EWLTELFQQSK[TMTsixplex_K]	168-178	FALSE	5.44	12343.61059	13932.44341	12090.95329	12568.07779	9227.997126	7970.844038	ENSG00000110321
E9PKF8	E9PKF8_HUMAN	K|ASSLISLLK|Q	[TMTsixplex_Nterm]ASSLISLLK[TMTsixplex_K]	105-113	FALSE	5.453	96224.40273	101196.1328	85802.55445	85772.6278	67081.65733	63578.68113	ENSG00000110321
E9PKF8	E9PKF8_HUMAN	K|SYLAQFAAR|A	[TMTsixplex_Nterm]SYLAQFAAR	146-154	FALSE	7.401	74839.22329	83633.73438	68836.387	67306.04536	53262.89533	43968.57595	ENSG00000110321
E9PKG6	E9PKG6_HUMAN	K|IEPPDTGLYYDEYLK|Q	[TMTsixplex_Nterm]IEPPDTGLYYDEYLK[TMTsixplex_K]	45-59	FALSE	5.803	302833.1963	349430.9626	445450.4375	344929.7342	333100.118	316483.1692	ENSG00000070081
E9PKG6	E9PKG6_HUMAN	K|EVWEETDGLDPNDFDPK|T	[TMTsixplex_Nterm]EVWEETDGLDPNDFDPK[TMTsixplex_K]	231-247	FALSE	6.237	41269.35087	45628.41527	44714.89239	38444.02729	44326.26097	38368.57004	ENSG00000070081
E9PKH6	E9PKH6_HUMAN	R|TLLWTELFR|G	TLLWTELFR	40-48	FALSE	7.055	2897.285048	2350.260959	2238.23765	2208.156209	NA	2513.03441	ENSG00000110717
E9PKH6	E9PKH6_HUMAN	R|EPATINYPFEK|G	[TMTsixplex_Nterm]EPATINYPFEK[TMTsixplex_K]	60-70	FALSE	6.179	779679.4943	720228.7641	1230613.625	1164953.358	1186558.821	1053030.547	ENSG00000110717
E9PKH6	E9PKH6_HUMAN	K|LCEAICPAQAITIEAEPR|A	[TMTsixplex_Nterm]LC[Cys_CAM]EAIC[Cys_CAM]PAQAITIEAEPR	98-115	FALSE	8.054	577721.9475	741117.4778	639914.8116	752248.3255	959716.1663	964584.375	ENSG00000110717
E9PKV2	E9PKV2_HUMAN	R|NLLTGLVR|H	[TMTsixplex_Nterm]NLLTGLVR	31-38	FALSE	5.619	11870.9837	13348.2603	11001.24578	10236.71672	16914.83594	15439.91192	ENSG00000158042
E9PKV2	E9PKV2_HUMAN	K|LFQVLAPR|Y	[TMTsixplex_Nterm]LFQVLAPR	66-73	FALSE	5.385	11648.63912	11671.7789	9647.968231	9796.37636	14593.62748	13286.58741	ENSG00000158042
E9PKZ0	E9PKZ0_HUMAN	R|AVVGVVAGGGR|I	[TMTsixplex_Nterm]AVVGVVAGGGR	164-174	FALSE	6.823	83640.40744	82465.93762	84964.33111	86537.80859	89056.2551	83263.32221	ENSG00000161016
E9PKZ0	E9PKZ0_HUMAN	R|ASGNYATVISHNPETK|K	[TMTsixplex_Nterm]ASGNYATVISHNPETK[TMTsixplex_K]	129-144	FALSE	9.099	271402.5421	323421.502	358474.1973	388118.9284	318971.3701	331696.7148	ENSG00000161016
E9PKZ0	E9PKZ0_HUMAN	R|ASGNYATVISHNPETK|K	[TMTsixplex_Nterm]ASGNYATVISHNPETK[TMTsixplex_K]	129-144	FALSE	8.431	122564.3355	142612.0799	149471.1381	152420.0795	143469.6319	145082.5639	ENSG00000161016
E9PL10	E9PL10_HUMAN	K|DDGTVIHFNNPK|V	[TMTsixplex_Nterm]DDGTVIHFNNPK[TMTsixplex_K]	62-73	FALSE	5.866	125929.8717	139201.8024	136991.378	137341.9904	118346.3148	108071.4537	ENSG00000134717
E9PL10	E9PL10_HUMAN	K|LAVNNIAGIEEVNMIKDDGTVIHFNNPK|V	[TMTsixplex_Nterm]LAVNNIAGIEEVNMIK[TMTsixplex_K]DDGTVIHFNNPK[TMTsixplex_K]	46-73	FALSE	7.161	6057.473097	6500.778324	7353.443135	6741.469976	13353.58203	10897.37498	ENSG00000134717
E9PLF1	E9PLF1_HUMAN	K|ITQSNAILR|Y	[TMTsixplex_Nterm]ITQSNAILR	70-78	FALSE	7.41	25797.77865	27512.53637	48841.93917	48552.40766	83618.15625	76921.08428	ENSG00000213366
E9PLF1	E9PLF1_HUMAN	K|LYSQFLGK|Q	[TMTsixplex_Nterm]LYSQFLGK[TMTsixplex_K]	128-135	FALSE	5.45	105613.7677	78480.00692	248904.1503	150586.9225	439057.1875	293119.0621	ENSG00000213366
E9PLF1	E9PLF1_HUMAN	M|PMTLGYWNIR|G	PMTLGYWNIR	02-Nov	FALSE	7.89	22124.91109	25423.82797	13194.29235	12686.10235	14513.33934	12676.72727	ENSG00000213366
E9PLF1	E9PLF1_HUMAN	M|PMTLGYWNIR|G	[TMTsixplex_Nterm]PMTLGYWNIR	02-Nov	FALSE	7.524	5847.631997	6492.578013	11731.05178	11817.10416	21868.60742	16374.0652	ENSG00000213366
E9PLT0	E9PLT0_HUMAN	K|VTLLEGDHVR|F	[TMTsixplex_Nterm]VTLLEGDHVR	178-187	FALSE	10.153	54935.78313	66584.91051	86753.9031	71879.09259	48864.24713	45236.71376	ENSG00000009307
E9PLT0	E9PLT0_HUMAN	R|IKVDFVIPK|E	[TMTsixplex_Nterm]IK[TMTsixplex_K]VDFVIPK[TMTsixplex_K]	157-165	FALSE	5.279	716426.1357	731970.8168	734417.0994	880326.625	571318.0678	678735.6207	ENSG00000009307
E9PLV6	E9PLV6_HUMAN	R|YMVSGTNVYGILR|A	[TMTsixplex_Nterm]YMVSGTNVYGILR	122-134	FALSE	8.704	17403.97056	19128.13148	12520.47014	12431.95764	16080.61397	14532.7665	ENSG00000197858
E9PM35	E9PM35_HUMAN	R|EDLDVLGLTFR|K	[TMTsixplex_Nterm]EDLDVLGLTFR	61-71	FALSE	6.314	68153.34816	71665.83506	72325.80318	74809.74394	158347.7656	137052.8286	ENSG00000137486
E9PM35	E9PM35_HUMAN	R|VYVTLTCAFR|Y	[TMTsixplex_Nterm]VYVTLTC[Cys_CAM]AFR	48-57	FALSE	7.032	31162.68985	35448.28323	31457.85713	31943.00923	65373.52436	55842.53741	ENSG00000137486
E9PM62	E9PM62_HUMAN	K|FYLLNIR|L	[TMTsixplex_Nterm]FYLLNIR	149-155	FALSE	5.392	66223.64547	76666.35156	60856.67932	56139.04113	58498.36416	39780.86614	ENSG00000116729
E9PM62	E9PM62_HUMAN	K|WFVPWGPNHCDK|I	[TMTsixplex_Nterm]WFVPWGPNHC[Cys_CAM]DK[TMTsixplex_K]	17-28	FALSE	5.657	38065.8541	42073.39865	36939.4025	34709.13553	25636.86241	20153.06934	ENSG00000116729
E9PMB9	E9PMB9_HUMAN	R|LYPPLSTIR|D	[TMTsixplex_Nterm]LYPPLSTIR	534-542	FALSE	5.137	72419.65985	79840.85575	88213.20785	90355.64012	289045.0625	262521.1435	ENSG00000151376
E9PMB9	E9PMB9_HUMAN	K|GHLATMLNSWPEDNIK|A	[TMTsixplex_Nterm]GHLATMLNSWPEDNIK[TMTsixplex_K]	166-181	FALSE	5.174	28321.07548	34183.02166	42306.65058	46323.58227	182067.3594	168675.5235	ENSG00000151376
E9PMB9	E9PMB9_HUMAN	K|GMAFTLEER|L	[TMTsixplex_Nterm]GMAFTLEER	62-70	FALSE	6.42	34058.05392	41602.49005	44067.08647	60540.65604	341618.5625	300702.2509	ENSG00000151376
E9PMB9	E9PMB9_HUMAN	R|GLFITIHDK|G	[TMTsixplex_Nterm]GLFITIHDK[TMTsixplex_K]	157-165	FALSE	6.336	15815.90369	14893.8683	16675.98892	36920.53811	524119.375	412329.1028	ENSG00000151376
E9PMB9	E9PMB9_HUMAN	R|GIFASGSPFK|S	[TMTsixplex_Nterm]GIFASGSPFK[TMTsixplex_K]	463-472	FALSE	5.942	18506.40907	23059.03519	23723.09908	27776.87144	186370.5678	191892.7656	ENSG00000151376
E9PMD8	E9PMD8_HUMAN	K|LAGPQLVQMFIGDGAK|L	[TMTsixplex_Nterm]LAGPQLVQMFIGDGAK[TMTsixplex_K]	216-231	FALSE	5.513	8027.998915	8950.420956	8481.673343	8474.925743	8693.498962	7832.962145	ENSG00000165916
E9PMD8	E9PMD8_HUMAN	R|VTHELQAMK|D	[TMTsixplex_Nterm]VTHELQAMK[TMTsixplex_K]	27-35	FALSE	5.2	547372.2813	570285.4712	643269.2734	599002.4799	625562.3394	537768.1124	ENSG00000165916
E9PMD8	E9PMD8_HUMAN	K|EKAPSIIFIDELDAIGTK|R	[TMTsixplex_Nterm]EK[TMTsixplex_K]APSIIFIDELDAIGTK[TMTsixplex_K]	242-259	FALSE	7.313	75978.0627	81474.23438	74128.46892	72438.57168	73371.44788	58686.80073	ENSG00000165916
E9PMD8	E9PMD8_HUMAN	R|VTHELQAMK|D	[TMTsixplex_Nterm]VTHELQAMK[TMTsixplex_K]	27-35	FALSE	5.593	696541.6597	780513.3357	997213.25	960026.4436	742522.6279	676491.569	ENSG00000165916
E9PMD8	E9PMD8_HUMAN	K|AMEVDERPTEQYSDIGGLDK|Q	[TMTsixplex_Nterm]AMEVDERPTEQYSDIGGLDK[TMTsixplex_K]	139-158	FALSE	6.814	349988.6277	382128.7619	367716.1755	371212.5626	367987.0977	343027.4257	ENSG00000165916
E9PMD8	E9PMD8_HUMAN	R|QTYFLPVIGLVDAEK|L	[TMTsixplex_Nterm]QTYFLPVIGLVDAEK[TMTsixplex_K]	95-109	FALSE	5.612	5999.853996	6587.719858	6653.337891	6340.004451	5972.32081	5375.044074	ENSG00000165916
E9PMD8	E9PMD8_HUMAN	K|DSYLILETLPTEYDSR|V	[TMTsixplex_Nterm]DSYLILETLPTEYDSR	121-136	FALSE	6.815	342407.734	606130.8882	635919.5625	308680.7397	312304.4297	296388.356	ENSG00000165916
E9PML8	E9PML8_HUMAN	K|YGVTTLVR|V	[TMTsixplex_Nterm]YGVTTLVR	37-44	FALSE	6.611	56799.94906	65388.93359	50757.94867	51018.3395	60789.90683	55764.3071	ENSG00000184007
E9PNR9	E9PNR9_HUMAN	K|WLAPDGLIFPDR|A	[TMTsixplex_Nterm]WLAPDGLIFPDR	138-149	FALSE	7.668	103093.8703	118220.4806	87539.08084	82585.28071	71744.87575	62837.8713	ENSG00000126457
E9PNW2	E9PNW2_HUMAN	R|ILCHMQLSSAQVEQLR|Q	[TMTsixplex_Nterm]ILC[Cys_CAM]HMQLSSAQVEQLR	18-33	FALSE	7.728	60432.63447	66344.44239	59408.319	51867.70053	60044.20381	53251.92511	ENSG00000100926
E9PNW4	E9PNW4_HUMAN	K|FEHCNFNDVTTR|L	[TMTsixplex_Nterm]FEHC[Cys_CAM]NFNDVTTR	67-78	FALSE	6.386	71680.78143	76249.62806	88805.51345	90164.82329	69922.08724	66308.86328	ENSG00000284969
E9PNW4	E9PNW4_HUMAN	R|LRENELTYYCCK|K	[TMTsixplex_Nterm]LRENELTYYC[Cys_CAM]C[Cys_CAM]K[TMTsixplex_K]	79-90	FALSE	6.482	379103.6133	420449.5396	506330.4114	521617.875	359973.7264	345198.1467	ENSG00000284969
E9PNZ9	E9PNZ9_HUMAN	K|VAAVGGQSYLSSILR|F	[TMTsixplex_Nterm]VAAVGGQSYLSSILR	Jul-21	FALSE	12.21	5971.969538	6378.226008	7747.938475	8066.766307	13015.4351	12241.16959	ENSG00000175115
E9PP14	E9PP14_HUMAN	R|ILVTGGSGLVGK|A	[TMTsixplex_Nterm]ILVTGGSGLVGK[TMTsixplex_K]	Oct-21	FALSE	5.218	211787.6481	232446.9453	157515.9187	172832.3946	280935.1914	272594.9753	ENSG00000104522
E9PP14	E9PP14_HUMAN	K|VVADGAGLPGEDWVFVSSK|D	[TMTsixplex_Nterm]VVADGAGLPGEDWVFVSSK[TMTsixplex_K]	26-44	FALSE	5.052	495245.0062	499689.3648	370445.6385	419576.1911	522820.3125	458496.9712	ENSG00000104522
E9PP14	E9PP14_HUMAN	K|NVHMNDNVLHSAFEVGAR|K	[TMTsixplex_Nterm]NVHMNDNVLHSAFEVGAR	90-107	FALSE	5.193	294549.514	338603.268	427812.3136	430437.5357	280113.6611	249377.6729	ENSG00000104522
E9PP14	E9PP14_HUMAN	K|YNLDFWR|K	[TMTsixplex_Nterm]YNLDFWR	82-88	FALSE	5.454	80248.68157	85479.92063	60452.81635	55478.1011	90045.44531	76371.34123	ENSG00000104522
E9PP14	E9PP14_HUMAN	K|YNLDFWR|K	[TMTsixplex_Nterm]YNLDFWR	82-88	FALSE	5.461	35406.12309	40201.62025	27391.14259	25827.74284	40205.38281	31894.62807	ENSG00000104522
E9PP14	E9PP14_HUMAN	R|KVVSCLSTCIFPDK|T	[TMTsixplex_Nterm]K[TMTsixplex_K]VVSC[Cys_CAM]LSTC[Cys_CAM]IFPDK[TMTsixplex_K]	108-121	FALSE	6.392	130759.3583	138245.1215	100966.1728	98137.94469	167578.0313	148788.7484	ENSG00000104522
E9PP14	E9PP14_HUMAN	R|KVVSCLSTCIFPDK|T	[TMTsixplex_Nterm]K[TMTsixplex_K]VVSC[Cys_CAM]LSTC[Cys_CAM]IFPDK[TMTsixplex_K]	108-121	FALSE	7.761	165548.0058	181322.4811	126133.8827	126615.0307	198677.125	183766.5012	ENSG00000104522
E9PP14	E9PP14_HUMAN	K|DADLTDTAQTR|A	[TMTsixplex_Nterm]DADLTDTAQTR	45-55	FALSE	7.648	131837.3139	142810.1259	98467.2791	95726.46014	166478.4844	163522.7878	ENSG00000104522
E9PP14	E9PP14_HUMAN	K|DADLTDTAQTR|A	[TMTsixplex_Nterm]DADLTDTAQTR	45-55	FALSE	8.402	12087.47605	10929.24838	7525.840664	7263.496915	12935.9713	11630.63221	ENSG00000104522
E9PP14	E9PP14_HUMAN	K|YNLDFWR|K	[TMTsixplex_Nterm]YNLDFWR	82-88	FALSE	5.233	347625.4746	407561.5379	268667.1197	252389.7894	436713.6563	337127.1611	ENSG00000104522
E9PP28	E9PP28_HUMAN	K|LQQGYNAMGFSQGGQFLR|A	[TMTsixplex_Nterm]LQQGYNAMGFSQGGQFLR	55-72	FALSE	10.262	38324.26194	41875.39064	42208.54135	39625.65445	44052.37779	40702.1721	ENSG00000131238
E9PP28	E9PP28_HUMAN	K|LQQGYNAMGFSQGGQFLR|A	[TMTsixplex_Nterm]LQQGYNAM[Oxidation_M]GFSQGGQFLR	55-72	FALSE	8.812	33190.99445	35894.90051	30960.5979	29641.11261	46026.86385	37723.10592	ENSG00000131238
E9PP67	E9PP67_HUMAN	K|WYSLSGR|Q	[TMTsixplex_Nterm]WYSLSGR	101-107	FALSE	6.779	226392.7473	251576.2558	284431.4375	282238.1142	185161.2535	166798.3175	ENSG00000078902
E9PP76	E9PP76_HUMAN	R|SLIIDEGEDDLGR|G	[TMTsixplex_Nterm]SLIIDEGEDDLGR	15-27	FALSE	7.13	337108.6741	398927.6546	379890.4951	346574.8553	381825.4207	343268.8472	ENSG00000173992
E9PPM9	E9PPM9_HUMAN	K|NYQVWHHR|R	[TMTsixplex_Nterm]NYQVWHHR	14-21	FALSE	7.408	10701.4812	12516.89988	11933.3668	11597.42842	11980.61536	11729.38846	ENSG00000168522
E9PPQ8	E9PPQ8_HUMAN	K|SLLELAR|M	[TMTsixplex_Nterm]SLLELAR	78-84	FALSE	5.946	108676.9348	124776.4922	84242.019	85492.83428	41205.7113	39731.03184	ENSG00000132780
E9PPQ8	E9PPQ8_HUMAN	K|SLLELAR|M	[TMTsixplex_Nterm]SLLELAR	78-84	FALSE	5.311	270422.011	302649.4375	219770.7439	199993.5333	130240.124	118101.0567	ENSG00000132780
E9PPR9	E9PPR9_HUMAN	K|YLIVVR|P	[TMTsixplex_Nterm]YLIVVR	39-44	FALSE	5.027	84777.30756	98048.38281	85915.06592	77042.79018	94764.48148	62616.42704	ENSG00000154175
E9PPR9	E9PPR9_HUMAN	K|YLIVVRPAPPPSQK|K	[TMTsixplex_Nterm]YLIVVRPAPPPSQK[TMTsixplex_K]	39-52	FALSE	6.171	109666.789	123953.1563	100878.7788	92526.08423	102853.5137	91663.6617	ENSG00000154175
E9PQR7	E9PQR7_HUMAN	R|AMDEIQPDLR|E	[TMTsixplex_Nterm]AMDEIQPDLR	149-158	FALSE	6.505	257661.3226	288294.1875	276213.1165	260243.7033	220452.9229	191843.7634	ENSG00000160948
E9PQT7	E9PQT7_HUMAN	R|ISFPPEYPFKPPMIK|F	[TMTsixplex_Nterm]ISFPPEYPFK[TMTsixplex_K]PPMIK[TMTsixplex_K]	62-76	FALSE	5.22	24350.34381	27619.38704	16401.22003	15975.67782	19856.59272	17974.98878	ENSG00000156587
E9PQU5	E9PQU5_HUMAN	K|LQAFGFCEYKEPESTLR|A	[TMTsixplex_Nterm]LQAFGFC[Cys_CAM]EYK[TMTsixplex_K]EPESTLR	126-142	FALSE	5.155	55017.36715	60531.35156	46364.9032	47872.04778	53165.68203	47255.51576	ENSG00000119707
E9PQW0	E9PQW0_HUMAN	R|GFSYLLAGR|F	[TMTsixplex_Nterm]GFSYLLAGR	31-39	FALSE	7.543	70065.49227	76239.17188	60561.96633	58179.40618	53099.08589	46878.03743	ENSG00000121680
E9PQW4	E9PQW4_HUMAN	R|RTEGVGPGVPGEVEMVK|G	[TMTsixplex_Nterm]RTEGVGPGVPGEVEMVK[TMTsixplex_K]	16-32	FALSE	7.294	177442.5328	198304.8281	176522.679	179335.5505	192801.7522	180248.687	ENSG00000102882
E9PQW4	E9PQW4_HUMAN	K|ALDLLDR|M	[TMTsixplex_Nterm]ALDLLDR	303-309	FALSE	6.371	941705.8718	979031.4504	916480.5577	882175.4405	1026182	897816.8582	ENSG00000102882
E9PQW4	E9PQW4_HUMAN	K|YIHSANVLHR|D	[TMTsixplex_Nterm]YIHSANVLHR	156-165	FALSE	7.665	5963.998522	6503.963942	6309.114378	6103.261527	6574.747531	6084.38732	ENSG00000102882
E9PQW4	E9PQW4_HUMAN	K|ICDFGLAR|I	[TMTsixplex_Nterm]IC[Cys_CAM]DFGLAR	182-189	FALSE	5.095	783705.3913	839580.3971	917939.1875	858395.1537	774757.4007	753121.2527	ENSG00000102882
E9PQW4	E9PQW4_HUMAN	R|DLKPSNLLINTTCDLK|I	[TMTsixplex_Nterm]DLK[TMTsixplex_K]PSNLLINTTC[Cys_CAM]DLK[TMTsixplex_K]	166-181	FALSE	5.755	84449.02959	91393.09556	108431.6957	109033.7366	135660.375	130896.6084	ENSG00000102882
E9PQX8	E9PQX8_HUMAN	R|GILSLIQSSTR|R	[TMTsixplex_Nterm]GILSLIQSSTR	46-56	FALSE	8.475	1901.121456	1923.960682	2265.579303	2277.933419	4058.589111	3653.772026	ENSG00000168958
E9PR16	E9PR16_HUMAN	R|MNLTQLYGSNTAGYIVCR|G	[TMTsixplex_Nterm]MNLTQLYGSNTAGYIVC[Cys_CAM]R	587-604	FALSE	8.704	10637.9923	11831.24452	10352.5158	11503.65566	11378.87042	10430.60849	ENSG00000030066
E9PR16	E9PR16_HUMAN	R|LLTGWMPTAIR|G	[TMTsixplex_Nterm]LLTGWMPTAIR	152-162	FALSE	7.298	5816.407716	5970.630968	5701.739499	5707.88981	6202.059411	4997.218498	ENSG00000030066
E9PRE7	E9PRE7_HUMAN	K|VVEIAPAAHLDPQLR|T	[TMTsixplex_Nterm]VVEIAPAAHLDPQLR	234-248	FALSE	8.639	47513.81508	80628.49944	66619.35757	54251.06454	99736.10796	87722.53985	ENSG00000173599
E9PRJ5	E9PRJ5_HUMAN	K|TYGEIFEK|F	[TMTsixplex_Nterm]TYGEIFEK[TMTsixplex_K]	59-66	FALSE	5.772	165431.9418	189191.7161	197795.6076	203162.8381	780787.75	712721.2085	ENSG00000151366
E9PRU1	E9PRU1_HUMAN	R|FSCHCPQGYQLLATR|L	[TMTsixplex_Nterm]FSC[Cys_CAM]HC[Cys_CAM]PQGYQLLATR	265-279	FALSE	8.346	111250.4167	119398.6069	69000.14519	71911.9322	127389.4248	116233.5978	ENSG00000172638
E9PRV0	E9PRV0_HUMAN	R|AQAVLQQYQHLPSFR|A	[TMTsixplex_Nterm]AQAVLQQYQHLPSFR	157-171	FALSE	9.275	38613.45179	41190.58063	37049.482	37428.84043	44272.54666	45105.30801	ENSG00000149823
F2Z2C0	F2Z2C0_HUMAN	R|ETYVEQEQGENANDRNDR|A	[TMTsixplex_Nterm]ETYVEQEQGENANDRNDR	130-147	FALSE	6.819	3413.97637	3610.347168	2627.198351	2724.799303	2177.819795	1838.266848	ENSG00000083520
F2Z2K8	F2Z2K8_HUMAN	R|LWFTYR|K	[TMTsixplex_Nterm]LWFTYR	50-55	FALSE	6.083	12301.48289	13810.60941	10570.49702	9697.874518	9845.726585	7625.885816	ENSG00000168397
F2Z2V0	F2Z2V0_HUMAN	R|LYGPTNFAPIINHVAR|F	[TMTsixplex_Nterm]LYGPTNFAPIINHVAR	385-400	FALSE	6.919	83578.22977	86748.94907	73030.67359	75396.11547	52795.45486	49967.69926	ENSG00000214078
F2Z2V0	F2Z2V0_HUMAN	R|DIVQFVPYR|R	[TMTsixplex_Nterm]DIVQFVPYR	478-486	FALSE	5.01	17315.56866	18996.82031	16465.75178	16996.93678	10405.38552	10061.37431	ENSG00000214078
F2Z2V0	F2Z2V0_HUMAN	K|SDPFLEFFR|Q	[TMTsixplex_Nterm]SDPFLEFFR	158-166	FALSE	7.227	203574.0045	242451.0143	185488.9661	179057.0505	127034.5969	95158.05667	ENSG00000214078
F2Z2V0	F2Z2V0_HUMAN	K|SDPFLEFFR|Q	[TMTsixplex_Nterm]SDPFLEFFR	158-166	FALSE	7.04	174709.9351	190423.9651	149398.0999	139510.2979	105823.9675	71057.48877	ENSG00000214078
F2Z2Y4	F2Z2Y4_HUMAN	K|AQAGEGVRPSPMQLELR|M	[TMTsixplex_Nterm]AQAGEGVRPSPMQLELR	236-252	FALSE	6.218	167281.6021	185200.5129	150603.8676	161290.4645	237340.5625	234623.4568	ENSG00000160209
F2Z2Y4	F2Z2Y4_HUMAN	R|KIHSQEEALR|V	[TMTsixplex_Nterm]K[TMTsixplex_K]IHSQEEALR	121-130	FALSE	5.006	10146.78498	10647.96837	9264.031533	8789.443514	14501.63268	14217.91123	ENSG00000160209
F2Z2Y4	F2Z2Y4_HUMAN	R|KIHSQEEALR|V	[TMTsixplex_Nterm]K[TMTsixplex_K]IHSQEEALR	121-130	FALSE	6.559	14585.03262	15497.2929	12770.45792	13045.4294	19878.43164	18844.73788	ENSG00000160209
F2Z2Y4	F2Z2Y4_HUMAN	K|GQVLNSDELQELYEGLR|L	[TMTsixplex_Nterm]GQVLNSDELQELYEGLR	14-30	FALSE	5.676	157332.1202	165188.2851	170023.2521	169710.2275	196071.4531	172723.8441	ENSG00000160209
F2Z2Y4	F2Z2Y4_HUMAN	K|YDYVLTGYTR|D	[TMTsixplex_Nterm]YDYVLTGYTR	37-46	FALSE	8.087	24922.87277	27069.08172	26976.93391	27391.11208	34351.91499	33384.43751	ENSG00000160209
F2Z2Y6	F2Z2Y6_HUMAN	K|GFDQTINLILDESHER|V	[TMTsixplex_Nterm]GFDQTINLILDESHER	29-44	FALSE	8.386	108045.5345	133031.0478	114539.381	124123.328	106910.3864	91879.49094	ENSG00000128534
F2Z388	F2Z388_HUMAN	R|VLTVINQTQK|E	[TMTsixplex_Nterm]VLTVINQTQK[TMTsixplex_K]	57-66	FALSE	6.96	432325.9269	471515.3622	441174.3603	461910.602	473982.8376	451772.1203	ENSG00000136942
F5GWK2	F5GWK2_HUMAN	R|LDFVCSFLQK|N	[TMTsixplex_Nterm]LDFVC[Cys_CAM]SFLQK[TMTsixplex_K]	61-70	FALSE	5.752	985.0526544	1070.085903	923.4490309	942.1257112	1098.960815	942.288224	ENSG00000137497
F5GWK5	F5GWK5_HUMAN	R|ESVQVPDDQDFR|S	[TMTsixplex_Nterm]ESVQVPDDQDFR	20-31	FALSE	5.245	182389.2165	133135.9586	96828.62974	84190.412	366660.5824	338530.4402	ENSG00000214530
F5GWK5	F5GWK5_HUMAN	R|ESVQVPDDQDFR|S	[TMTsixplex_Nterm]ESVQVPDDQDFR	20-31	FALSE	7.385	20623.64134	21396.90273	11782.41473	12033.48713	63679.62891	58681.71549	ENSG00000214530
F5GWP8	F5GWP8_HUMAN	K|TRLEQEIATYR|R	[TMTsixplex_Nterm]TRLEQEIATYR	534-544	FALSE	5.547	644347.9407	781603.7608	1043232.625	1023500.359	243083.3686	198030.1763	ENSG00000128422
F5GWP8	F5GWP8_HUMAN	R|EGLLAIFK|S	[TMTsixplex_Nterm]EGLLAIFK[TMTsixplex_K]	217-224	FALSE	6.458	15261.85689	15958.85648	22834.14648	21867.67532	6650.295214	4921.504603	ENSG00000128422
F5GWP8	F5GWP8_HUMAN	K|TRLEQEIATYR|R	[TMTsixplex_Nterm]TRLEQEIATYR	534-544	FALSE	8.292	794146.1601	844104.9779	1242678	1198645.139	94182.79617	34133.73893	ENSG00000128422
F5GWP8	F5GWP8_HUMAN	K|TRLEQEIATYR|R	[TMTsixplex_Nterm]TRLEQEIATYR	534-544	FALSE	7.956	4154.455709	4335.714787	5413.62139	5248.953457	1291.502933	1109.980814	ENSG00000128422
F5GWP8	F5GWP8_HUMAN	K|GIMEEDEACGR|Q	[TMTsixplex_Nterm]GIMEEDEAC[Cys_CAM]GR	41-51	FALSE	5.33	27725.73327	29467.09919	35863.81533	40011.32644	16122.06382	15177.26226	ENSG00000128422
F5GWP8	F5GWP8_HUMAN	R|EGLLAIFK|S	[TMTsixplex_Nterm]EGLLAIFK[TMTsixplex_K]	217-224	FALSE	6.489	62580.06306	69816.36362	92038.55469	91659.90746	26385.52138	20105.40988	ENSG00000128422
F5GWP8	F5GWP8_HUMAN	K|TRLEQEIATYR|R	[TMTsixplex_Nterm]TRLEQEIATYR	534-544	FALSE	8.113	557012.2575	657772.8329	902070.0625	898178.9761	136187.5546	84925.29339	ENSG00000128422
F5GWP8	F5GWP8_HUMAN	K|TRLEQEIATYR|R	TRLEQEIATYR	534-544	FALSE	8.1	641794.3759	724336.0141	804099.4809	866193.8878	859148.6117	823688.8721	ENSG00000128422
F5GWP8	F5GWP8_HUMAN	K|TRLEQEIATYR|R	[TMTsixplex_Nterm]TRLEQEIATYR	534-544	FALSE	9.158	1073501.754	1172517.059	1604593.58	1567756.184	235543.9157	146384.072	ENSG00000128422
F5GWP8	F5GWP8_HUMAN	K|TRLEQEIATYR|R	[TMTsixplex_Nterm]TRLEQEIATYR	534-544	FALSE	7.527	613816.5147	616341.3964	903302.8835	909749.75	196742.0185	208666.6295	ENSG00000128422
F5GWP8	F5GWP8_HUMAN	K|SEISELRR|T	[TMTsixplex_Nterm]SEISELRR	457-464	FALSE	5.907	31384.93471	35151.41797	16334.72015	15987.55119	2347.522856	618.6998683	ENSG00000128422
F5GWP8	F5GWP8_HUMAN	R|EAMCPGVSGEDSSLLLATQVEGQATNLQR|L	[TMTsixplex_Nterm]EAMC[Cys_CAM]PGVSGEDSSLLLATQVEGQATNLQR	87-115	FALSE	5.159	198601.5962	193866.2915	205457.7129	213049.1469	109988.4097	87517.60257	ENSG00000128422
F5GWP8	F5GWP8_HUMAN	K|TRLEQEIATYR|R	[TMTsixplex_Nterm]TRLEQEIATYR	534-544	FALSE	8.187	865907.8298	930033.7505	1288836	1272223.397	60243.60464	23479.7557	ENSG00000128422
F5GWP8	F5GWP8_HUMAN	R|CTTSILHNLSHHR|E	[TMTsixplex_Nterm]C[Cys_CAM]TTSILHNLSHHR	204-216	FALSE	6.97	27096.37559	32801.47352	41059.12886	35770.87859	15900.27548	14457.87286	ENSG00000128422
F5GWP8	F5GWP8_HUMAN	R|CEMEQQNQEYK|I	[TMTsixplex_Nterm]C[Cys_CAM]EM[Oxidation_M]EQQNQEYK[TMTsixplex_K]	517-527	FALSE	5.999	35449.2833	38629.01172	25575.48957	24985.67151	3508.83494	2371.530903	ENSG00000128422
F5GWP8	F5GWP8_HUMAN	K|SEISELRR|T	[TMTsixplex_Nterm]SEISELRR	457-464	FALSE	5.481	234292.9334	262124.1563	131873.3072	121943.6841	14665.28349	13089.87108	ENSG00000128422
F5GWP8	F5GWP8_HUMAN	K|GIMEEDEACGR|Q	[TMTsixplex_Nterm]GIMEEDEAC[Cys_CAM]GR	41-51	FALSE	7.39	199649.3972	214090.1794	360870.4088	384177.1875	38608.02506	24065.62904	ENSG00000128422
F5GWP8	F5GWP8_HUMAN	K|DAEDWFFSK|T	[TMTsixplex_Nterm]DAEDWFFSK[TMTsixplex_K]	429-437	FALSE	5.772	645994.2834	701010.125	78172.31698	47265.26303	NA	7701.874481	ENSG00000128422
F5GWP8	F5GWP8_HUMAN	R|LEQEIATYR|R	[TMTsixplex_Nterm]LEQEIATYR	536-544	FALSE	5.308	1779.811703	1902.019792	2134.019679	2206.548828	1167.542461	1033.166289	ENSG00000128422
F5GWP8	F5GWP8_HUMAN	R|TMQNTSDLDTAR|C	[TMTsixplex_Nterm]TMQNTSDLDTAR	192-203	FALSE	8.125	17135.26607	18845.33808	26732.39825	26461.5709	12928.87902	10458.23976	ENSG00000128422
F5GWP8	F5GWP8_HUMAN	K|SAIVHLINYQDDAELATR|A	[TMTsixplex_Nterm]SAIVHLINYQDDAELATR	125-142	FALSE	5.485	144302.8289	155250.6878	141351.7691	139927.5491	30459.72253	24369.329	ENSG00000128422
F5GWP8	F5GWP8_HUMAN	K|TRLEQEIATYR|R	[TMTsixplex_Nterm]TRLEQEIATYR	534-544	FALSE	5.012	542.8623654	594.278866	665.4987183	628.2458761	369.2688867	327.8719972	ENSG00000128422
F5GWP8	F5GWP8_HUMAN	K|SAIVHLINYQDDAELATR|A	[TMTsixplex_Nterm]SAIVHLINYQDDAELATR	125-142	FALSE	6.051	281561.6201	340257.0169	372247.4083	364744.2703	72065.38229	59070.83494	ENSG00000128422
F5GWP8	F5GWP8_HUMAN	K|TRLEQEIATYR|R	[TMTsixplex_Nterm]TRLEQEIATYR	534-544	FALSE	9.071	130801.8286	141050.1988	195875.6707	193020.6432	15410.93161	12313.53914	ENSG00000128422
F5GWP8	F5GWP8_HUMAN	R|EGLLAIFK|S	[TMTsixplex_Nterm]EGLLAIFK[TMTsixplex_K]	217-224	FALSE	5.48	4788.791201	5556.411644	6676.929907	7057.538086	2501.279233	2125.366607	ENSG00000128422
F5GWP8	F5GWP8_HUMAN	R|LEQEIATYR|R	LEQEIATYR	536-544	FALSE	6.913	7105.241685	7843.915211	8206.147319	NA	8871.526692	8370.947133	ENSG00000128422
F5GWP8	F5GWP8_HUMAN	R|LEQEIATYR|R	LEQEIATYR	536-544	FALSE	7.94	36227.03421	43454.84744	37267.99459	NA	40747.06381	40499.50813	ENSG00000128422
F5GWP8	F5GWP8_HUMAN	R|EAMCPGVSGEDSSLLLATQVEGQATNLQR|L	[TMTsixplex_Nterm]EAMC[Cys_CAM]PGVSGEDSSLLLATQVEGQATNLQR	87-115	FALSE	5.277	47655.0039	51423.50806	71079.25659	69391.75232	23941.58833	28748.04947	ENSG00000128422
F5GWP8	F5GWP8_HUMAN	R|EGLLAIFK|S	[TMTsixplex_Nterm]EGLLAIFK[TMTsixplex_K]	217-224	FALSE	5.613	11420.30521	12713.94103	15174.4043	15007.97942	8070.068227	6733.402583	ENSG00000128422
F5GWP8	F5GWP8_HUMAN	K|DAEDWFFSK|T	[TMTsixplex_Nterm]DAEDWFFSK[TMTsixplex_K]	429-437	FALSE	6.125	2233600.408	2413743.75	245587.4066	144240.0453	NA	9528.86695	ENSG00000128422
F5GWP8	F5GWP8_HUMAN	R|LEQEIATYR|R	[TMTsixplex_Nterm]LEQEIATYR	536-544	FALSE	5.259	2621.590733	2810.661145	3148.752645	3200.054443	1971.049389	1745.70357	ENSG00000128422
F5GWP8	F5GWP8_HUMAN	K|TRLEQEIATYR|R	[TMTsixplex_Nterm]TRLEQEIATYR	534-544	FALSE	8.029	658041.8811	728807.2551	1000615.392	1050406.5	51046.70275	28721.93649	ENSG00000128422
F5GWP8	F5GWP8_HUMAN	K|TRLEQEIATYR|R	[TMTsixplex_Nterm]TRLEQEIATYR	534-544	FALSE	8.605	95886.66109	104909.5934	149605.625	145064.9086	11226.54677	4519.595988	ENSG00000128422
F5GWP8	F5GWP8_HUMAN	K|DAEDWFFSK|T	[TMTsixplex_Nterm]DAEDWFFSK[TMTsixplex_K]	429-437	FALSE	6.043	1878874	2013282.375	200370.1589	122820.5034	NA	8531.157525	ENSG00000128422
F5GWP8	F5GWP8_HUMAN	K|SGGIPALVR|M	[TMTsixplex_Nterm]SGGIPALVR	225-233	FALSE	6.692	31287.5729	36189.04017	62299.48828	61916.60236	8594.557603	7592.098073	ENSG00000128422
F5GWP8	F5GWP8_HUMAN	K|SEISELRR|T	[TMTsixplex_Nterm]SEISELRR	457-464	FALSE	5.857	100779.6022	111097.5313	56036.05744	51255.98965	10750.13281	8751.656393	ENSG00000128422
F5GWP8	F5GWP8_HUMAN	K|SEISELRR|T	[TMTsixplex_Nterm]SEISELRR	457-464	FALSE	5.218	19466.05713	21508.10547	10749.25099	9802.086204	1524.682379	1403.482002	ENSG00000128422
F5GWP8	F5GWP8_HUMAN	K|TRLEQEIATYR|R	[TMTsixplex_Nterm]TRLEQEIATYR	534-544	FALSE	8.399	217608.6439	242478.0006	312203.8222	323160.7647	40989.32809	29394.9871	ENSG00000128422
F5GWP8	F5GWP8_HUMAN	K|TRLEQEIATYR|R	[TMTsixplex_Nterm]TRLEQEIATYR	534-544	FALSE	8.718	29434.84275	33529.47204	40193.40233	40506.39063	17452.15448	17668.67627	ENSG00000128422
F5GWP8	F5GWP8_HUMAN	K|KNHEEEMNALR|G	[TMTsixplex_Nterm]K[TMTsixplex_K]NHEEEMNALR	379-389	FALSE	6.078	16402.58296	17603.60938	8612.851693	8259.075925	1623.419815	1143.20184	ENSG00000128422
F5GWP8	F5GWP8_HUMAN	R|EGLLAIFK|S	[TMTsixplex_Nterm]EGLLAIFK[TMTsixplex_K]	217-224	FALSE	5.606	10877.67208	11499.52205	16074.50391	15485.94027	5413.942299	3884.692133	ENSG00000128422
F5GWP8	F5GWP8_HUMAN	R|ALMGSPQLVAAVVR|T	[TMTsixplex_Nterm]ALMGSPQLVAAVVR	178-191	FALSE	9.675	18752.17302	25360.49701	40222.56641	31868.11201	7282.196492	5279.339232	ENSG00000128422
F5GWP8	F5GWP8_HUMAN	R|ALMGSPQLVAAVVR|T	[TMTsixplex_Nterm]ALMGSPQLVAAVVR	178-191	FALSE	7.565	61535.01414	66961.13571	75898.44147	84082.35667	105789.1783	86991.12579	ENSG00000128422
F5GWP8	F5GWP8_HUMAN	R|LEQEIATYR|R	[TMTsixplex_Nterm]LEQEIATYR	536-544	FALSE	5.955	1342.185186	1477.03993	1671.111188	1735.613403	932.9137026	775.7872809	ENSG00000128422
F5GWP8	F5GWP8_HUMAN	R|EGLLAIFK|S	[TMTsixplex_Nterm]EGLLAIFK[TMTsixplex_K]	217-224	FALSE	5.878	6315.131966	6764.847678	9481.578125	9197.059	3315.027832	2518.71693	ENSG00000128422
F5GWP8	F5GWP8_HUMAN	K|NHEEEMNALR|G	[TMTsixplex_Nterm]NHEEEMNALR	380-389	FALSE	7.777	14556.1081	16945.48828	8035.762725	7201.281264	528.6890607	441.6366219	ENSG00000128422
F5GWP8	F5GWP8_HUMAN	R|TKFETEQALR|L	[TMTsixplex_Nterm]TK[TMTsixplex_K]FETEQALR	330-339	FALSE	5.233	473586.9958	508506	131438.4809	110805.7351	506568.7399	472823.9455	ENSG00000128422
F5GWP8	F5GWP8_HUMAN	R|TMQNTSDLDTAR|C	[TMTsixplex_Nterm]TMQNTSDLDTAR	192-203	FALSE	10.191	24051.25629	26597.17891	42885.17512	43179.01172	6123.145286	4260.701101	ENSG00000128422
F5GWP8	F5GWP8_HUMAN	K|SEISELRR|T	[TMTsixplex_Nterm]SEISELRR	457-464	FALSE	5.579	103789.2126	111558.2578	55740.00266	51066.37841	9482.852777	8231.269029	ENSG00000128422
F5GWP8	F5GWP8_HUMAN	R|TIVEEVQDGK|V	[TMTsixplex_Nterm]TIVEEVQDGK[TMTsixplex_K]	569-578	FALSE	5.741	1990708.5	1836844.575	292910.5176	296277.9865	458436.2745	662588.362	ENSG00000128422
F5GWP8	F5GWP8_HUMAN	R|TIVEEVQDGK|V	[TMTsixplex_Nterm]TIVEEVQDGK[TMTsixplex_K]	569-578	FALSE	6.126	679381.9014	740901.8125	136494.6544	109384.0179	78292.97268	82890.87416	ENSG00000128422
F5GWP8	F5GWP8_HUMAN	K|TRLEQEIATYR|R	[TMTsixplex_Nterm]TRLEQEIATYR	534-544	FALSE	7.772	364398.036	387323.9059	521129.9375	479462.413	90354.02888	59157.10038	ENSG00000128422
F5GWP8	F5GWP8_HUMAN	R|LEQEIATYR|R	LEQEIATYR	536-544	FALSE	7.45	17327.62479	18461.75351	15980.86234	NA	23121.80155	22274.61239	ENSG00000128422
F5GWP8	F5GWP8_HUMAN	K|KNHEEEMNALR|G	[TMTsixplex_Nterm]K[TMTsixplex_K]NHEEEMNALR	379-389	FALSE	6.236	14857.91317	16403.39453	7827.088764	7344.957678	1511.169118	1085.368081	ENSG00000128422
F5GWP8	F5GWP8_HUMAN	R|ALMGSPQLVAAVVR|T	[TMTsixplex_Nterm]ALMGSPQLVAAVVR	178-191	FALSE	9.66	22903.68084	24878.96777	42335.80088	43682.14844	6950.657654	5760.742744	ENSG00000128422
F5GWP8	F5GWP8_HUMAN	R|ALMGSPQLVAAVVR|T	[TMTsixplex_Nterm]ALM[Oxidation_M]GSPQLVAAVVR	178-191	FALSE	7.649	594268.54	624038.4593	1046804.067	1098228.5	144127.4939	98668.82911	ENSG00000128422
F5GWP8	F5GWP8_HUMAN	R|LEQEIATYR|R	[TMTsixplex_Nterm]LEQEIATYR	536-544	FALSE	5.564	1164.885483	1294.979521	1546.722391	1582.109375	773.3413637	703.1727802	ENSG00000128422
F5GWP8	F5GWP8_HUMAN	R|LEQEIATYR|R	[TMTsixplex_Nterm]LEQEIATYR	536-544	FALSE	5.358	600.4654369	588.7929097	695.3830009	732.4256592	428.9982679	370.9436914	ENSG00000128422
F5GWP8	F5GWP8_HUMAN	K|TRLEQEIATYR|R	[TMTsixplex_Nterm]TRLEQEIATYR	534-544	FALSE	7.688	92010.75683	88568.67527	126462.4502	122275.3714	22810.47799	20124.19569	ENSG00000128422
F5GWP8	F5GWP8_HUMAN	K|SGGIPALVR|M	[TMTsixplex_Nterm]SGGIPALVR	225-233	FALSE	6.525	56087.01419	58209.98634	93342.73438	91459.08214	23115.57816	21774.51688	ENSG00000128422
F5GWP8	F5GWP8_HUMAN	K|DAEDWFFSK|T	[TMTsixplex_Nterm]DAEDWFFSK[TMTsixplex_K]	429-437	FALSE	6.107	1104412.262	1138387.75	105189.1902	62263.8796	NA	6280.328696	ENSG00000128422
F5GWP8	F5GWP8_HUMAN	K|SEISELRR|T	[TMTsixplex_Nterm]SEISELRR	457-464	FALSE	5.593	32467.19743	35969.08984	17951.97445	16812.20082	6584.897608	5421.212759	ENSG00000128422
F5GWP8	F5GWP8_HUMAN	R|LEQEIATYR|R	[TMTsixplex_Nterm]LEQEIATYR	536-544	FALSE	5.396	963.8207023	1025.149127	1209.856914	1237.903198	574.9462558	538.9493858	ENSG00000128422
F5GWP8	F5GWP8_HUMAN	K|TRLEQEIATYR|R	TRLEQEIATYR	534-544	FALSE	8.157	29778.48954	32188.07119	34558.97917	NA	28588.45458	27371.92697	ENSG00000128422
F5GWP8	F5GWP8_HUMAN	K|TRLEQEIATYR|R	[TMTsixplex_Nterm]TRLEQEIATYR	534-544	FALSE	9.004	38157.69007	39300.92573	56544.02734	52820.14943	5944.594645	3314.921335	ENSG00000128422
F5GWP8	F5GWP8_HUMAN	K|TRLEQEIATYR|R	[TMTsixplex_Nterm]TRLEQEIATYR	534-544	FALSE	9.422	118299.4775	122778.3219	170562.0625	163592.4439	19059.22735	12430.38354	ENSG00000128422
F5GWP8	F5GWP8_HUMAN	K|LLNDEDPVVVTK|A	[TMTsixplex_Nterm]LLNDEDPVVVTK[TMTsixplex_K]	150-161	FALSE	5.012	796026.0746	827796.4401	1061256.007	1221385.75	344973.4211	378754.4559	ENSG00000128422
F5GWP8	F5GWP8_HUMAN	R|EGLLAIFK|S	[TMTsixplex_Nterm]EGLLAIFK[TMTsixplex_K]	217-224	FALSE	5.028	23971.90063	26537.89686	36549.00781	36250.78156	10384.97313	6540.215161	ENSG00000128422
F5GWP8	F5GWP8_HUMAN	R|EVATNSELVQSGK|S	[TMTsixplex_Nterm]EVATNSELVQSGK[TMTsixplex_K]	444-456	FALSE	9.152	299918.1397	311573.0938	148239.3511	143025.1254	14290.35932	9732.809043	ENSG00000128422
F5GWP8	F5GWP8_HUMAN	K|TRLEQEIATYR|R	[TMTsixplex_Nterm]TRLEQEIATYR	534-544	FALSE	9.001	177815.1861	181540.4993	252384.5938	235690.8697	16052.47798	10324.9463	ENSG00000128422
F5GWP8	F5GWP8_HUMAN	K|NHEEEMNALR|G	[TMTsixplex_Nterm]NHEEEMNALR	380-389	FALSE	7.65	87680.41066	100559.986	57026.281	51686.38219	12660.20096	13924.06183	ENSG00000128422
F5GWP8	F5GWP8_HUMAN	R|VLDELTLAR|A	[TMTsixplex_Nterm]VLDELTLAR	352-360	FALSE	7.155	1237363.009	1333340	624660.1653	590773.9321	337441.6346	284865.9199	ENSG00000128422
F5GWP8	F5GWP8_HUMAN	R|LEQEIATYR|R	[TMTsixplex_Nterm]LEQEIATYR	536-544	FALSE	5.785	1185.20055	1305.337722	1476.043369	1483.451294	777.7186237	721.1916418	ENSG00000128422
F5GWP8	F5GWP8_HUMAN	R|LEQEIATYR|R	[TMTsixplex_Nterm]LEQEIATYR	536-544	FALSE	5.267	1469.181432	1483.391343	1798.550075	1843.61853	903.4019987	835.0408343	ENSG00000128422
F5GWP8	F5GWP8_HUMAN	R|CEMEQQNQEYK|I	[TMTsixplex_Nterm]C[Cys_CAM]EMEQQNQEYK[TMTsixplex_K]	517-527	FALSE	6.608	376244.5193	410699.75	322375.7471	314884.6482	48261.85736	34177.25566	ENSG00000128422
F5GWP8	F5GWP8_HUMAN	R|VLDELTLAR|A	[TMTsixplex_Nterm]VLDELTLAR	352-360	FALSE	7.098	1229161.657	1318242	661307.243	646887.1026	364218.5812	318417.9105	ENSG00000128422
F5GWP8	F5GWP8_HUMAN	R|LEQEIATYR|R	[TMTsixplex_Nterm]LEQEIATYR	536-544	FALSE	6.046	1006.721418	1131.006327	1268.843506	1255.037944	686.3154355	575.8265803	ENSG00000128422
F5GWP8	F5GWP8_HUMAN	R|LEQEIATYR|R	[TMTsixplex_Nterm]LEQEIATYR	536-544	FALSE	5.398	1379.436784	1540.675936	1824.141602	1797.182176	887.98835	791.7446046	ENSG00000128422
F5GWP8	F5GWP8_HUMAN	R|LEQEIATYR|R	[TMTsixplex_Nterm]LEQEIATYR	536-544	FALSE	5.9	1015.343555	1078.610609	1297.473215	1304.910278	670.174957	579.1982052	ENSG00000128422
F5GWP8	F5GWP8_HUMAN	R|LEQEIATYR|R	[TMTsixplex_Nterm]LEQEIATYR	536-544	FALSE	5.891	1007.648649	1099.03262	1225.253443	1290.471313	614.1145317	518.658434	ENSG00000128422
F5GWP8	F5GWP8_HUMAN	R|LEQEIATYR|R	LEQEIATYR	536-544	FALSE	7.738	6827.851828	7431.220229	7521.502549	NA	7648.669401	7641.590568	ENSG00000128422
F5GWP8	F5GWP8_HUMAN	R|LEQEIATYR|R	[TMTsixplex_Nterm]LEQEIATYR	536-544	FALSE	5.648	1055.688926	1218.945507	1409.156525	1478.368042	691.533746	612.2797663	ENSG00000128422
F5GWP8	F5GWP8_HUMAN	K|LLNDEDPVVVTK|A	[TMTsixplex_Nterm]LLNDEDPVVVTK[TMTsixplex_K]	150-161	FALSE	6.769	759278.9515	823924.7661	1349409.625	1314233.145	209150.2221	150552.0279	ENSG00000128422
F5GWP8	F5GWP8_HUMAN	R|LEQEIATYR|R	[TMTsixplex_Nterm]LEQEIATYR	536-544	FALSE	5.474	1104.974728	1166.073778	1352.890653	1451.987183	667.6102507	613.072805	ENSG00000128422
F5GWP8	F5GWP8_HUMAN	R|LEQEIATYR|R	[TMTsixplex_Nterm]LEQEIATYR	536-544	FALSE	5.269	346.6095115	354.3857796	396.6782621	443.3642273	216.0197016	221.6840789	ENSG00000128422
F5GWP8	F5GWP8_HUMAN	R|LEQEIATYR|R	[TMTsixplex_Nterm]LEQEIATYR	536-544	FALSE	5.802	2521.071917	2722.003416	2989.152027	3039.441895	1901.929966	1689.599857	ENSG00000128422
F5GWP8	F5GWP8_HUMAN	R|LEQEIATYR|R	[TMTsixplex_Nterm]LEQEIATYR	536-544	FALSE	5.503	2103.316179	2215.42192	2590.401323	2635.27002	1429.987545	1240.42295	ENSG00000128422
F5GWP8	F5GWP8_HUMAN	R|LEQEIATYR|R	[TMTsixplex_Nterm]LEQEIATYR	536-544	FALSE	5.268	1191.305944	1306.816073	1468.065673	1509.625	799.300082	699.9348139	ENSG00000128422
F5GWP8	F5GWP8_HUMAN	R|LEQEIATYR|R	[TMTsixplex_Nterm]LEQEIATYR	536-544	FALSE	5.693	1228.827315	1284.285906	1490.828014	1573.500122	715.8238189	660.9611422	ENSG00000128422
F5GWP8	F5GWP8_HUMAN	R|LEQEIATYR|R	[TMTsixplex_Nterm]LEQEIATYR	536-544	FALSE	6.013	1531.887112	1638.642478	2067.371338	1973.68498	969.3113223	846.1743886	ENSG00000128422
F5GWP8	F5GWP8_HUMAN	K|TRLEQEIATYR|R	[TMTsixplex_Nterm]TRLEQEIATYR	534-544	FALSE	7.543	533984.3703	526807.5924	761746.3125	660050.0241	181677.1001	145713.837	ENSG00000128422
F5GWP8	F5GWP8_HUMAN	K|TRLEQEIATYR|R	[TMTsixplex_Nterm]TRLEQEIATYR	534-544	FALSE	7.99	289927.0463	319323.3094	424903.1875	344795.6006	66684.55952	66634.30957	ENSG00000128422
F5GWP8	F5GWP8_HUMAN	R|LEQEIATYR|R	[TMTsixplex_Nterm]LEQEIATYR	536-544	FALSE	7.563	6100025.781	6775750.312	9836722.487	10464842	1691771.505	1128211.161	ENSG00000128422
F5GWP8	F5GWP8_HUMAN	K|TRLEQEIATYR|R	[TMTsixplex_Nterm]TRLEQEIATYR	534-544	FALSE	7.75	70977.54843	70681.90751	98814.15985	95709.88376	18125.30465	14911.37475	ENSG00000128422
F5GWQ2	F5GWQ2_HUMAN	R|YFILNSSCLR|L	[TMTsixplex_Nterm]YFILNSSC[Cys_CAM]LR	107-116	FALSE	7.287	24258.28352	26781.80917	22452.77437	21624.36051	18188.38243	15327.98475	ENSG00000186635
F5GWX5	F5GWX5_HUMAN	K|AYVSLFMR|H	[TMTsixplex_Nterm]AYVSLFMR	1451-1458	FALSE	7.549	26693.63384	29800.55664	18597.58341	18724.01294	20962.25956	17782.48184	ENSG00000111642
F5GWX5	F5GWX5_HUMAN	K|VAQYVVR|E	[TMTsixplex_Nterm]VAQYVVR	1275-1281	FALSE	5.643	29226.04207	31571.49219	21660.0196	22810.52919	27317.503	28244.80933	ENSG00000111642
F5GWX5	F5GWX5_HUMAN	K|AFLNAIMR|Y	[TMTsixplex_Nterm]AFLNAIMR	1416-1423	FALSE	5.178	24112.51459	25370.69531	19828.0534	18682.66936	20576.87307	17404.34181	ENSG00000111642
F5GWX5	F5GWX5_HUMAN	R|IGVMSLIR|K	[TMTsixplex_Nterm]IGVMSLIR	1489-1496	FALSE	7.053	8124.272267	8622.239258	6398.896273	5903.78632	6236.290727	5262.364325	ENSG00000111642
F5GX20	F5GX20_HUMAN	R|IALVDQHGR|H	[TMTsixplex_Nterm]IALVDQHGR	57-65	FALSE	6.698	9300.17711	11084.95548	23190.98278	22574.2334	20397.46012	18775.85789	ENSG00000176715
F5GX50	F5GX50_HUMAN	K|MNSEEEDEVWQVIIGAR|A	[TMTsixplex_Nterm]MNSEEEDEVWQVIIGAR	51-67	FALSE	7.078	16325.65944	19550.2487	18868.77204	15987.17149	29525.56905	20071.28041	ENSG00000184047
F5GX50	F5GX50_HUMAN	K|AVYTLTSLYR|Q	[TMTsixplex_Nterm]AVYTLTSLYR	33-42	FALSE	9.363	51099.18217	52949.94779	50107.81535	49328.33836	84782.07813	77316.53269	ENSG00000184047
F5GX50	F5GX50_HUMAN	K|LQVEEVHQLSR|-	[TMTsixplex_Nterm]LQVEEVHQLSR	119-129	FALSE	8.779	78436.36116	89634.92452	107224.5897	109236.6075	187045.423	173457.0608	ENSG00000184047
F5GXM3	F5GXM3_HUMAN	K|ELDSGLAESVSTLIWAAPR|L	[TMTsixplex_Nterm]ELDSGLAESVSTLIWAAPR	91-109	FALSE	6.056	4084.354467	4394.887692	4849.6875	4407.569475	3879.343085	3350.028444	ENSG00000182149
F5GXQ0	F5GXQ0_HUMAN	K|GPGPTVKPSGHLFFR|K	[TMTsixplex_Nterm]GPGPTVK[TMTsixplex_K]PSGHLFFR	296-310	FALSE	5.227	26355.75221	30196.53887	23038.35933	25165.70787	33910.15992	36853.76172	ENSG00000162819
F5GXU9	F5GXU9_HUMAN	R|GPGYGIMSIR|V	[TMTsixplex_Nterm]GPGYGIMSIR	259-268	FALSE	7.459	25106.19679	25347.23556	35155.03985	42179.14775	371129.9375	365799.0889	ENSG00000248098
F5GXU9	F5GXU9_HUMAN	R|AVAENQPFLIEAMTYR|I	[TMTsixplex_Nterm]AVAENQPFLIEAMTYR	288-303	FALSE	8.253	167995.9252	136347.5808	186539.9046	200092.9027	346969.7922	317099.0916	ENSG00000248098
F5GXU9	F5GXU9_HUMAN	R|AVAENQPFLIEAMTYR|I	[TMTsixplex_Nterm]AVAENQPFLIEAMTYR	288-303	FALSE	9.863	38151.23156	39986.00886	45988.04253	58429.01913	314673.5472	288551.5554	ENSG00000248098
F5GXU9	F5GXU9_HUMAN	R|HFVTISSPLATQIPQAVGAAYAAK|R	HFVTISSPLATQIPQAVGAAYAAK[TMTsixplex_K]	172-195	FALSE	5.87	556.2404754	427.3822955	414.1272678	770.1888718	5385.570869	7129.313965	ENSG00000248098
F5GY37	F5GY37_HUMAN	R|VLSRPNAQELPSMYQR|L	[TMTsixplex_Nterm]VLSRPNAQELPSM[Oxidation_M]YQR	108-123	FALSE	5.743	118752.6388	129887.936	117353.5455	116674.6293	266006.8438	249517.5086	ENSG00000215021
F5GY37	F5GY37_HUMAN	R|AQVSLLIR|R	[TMTsixplex_Nterm]AQVSLLIR	158-165	FALSE	5.48	84330.2657	90485.86194	86307.07503	85217.63576	165449.8281	158363.1356	ENSG00000215021
F5GY37	F5GY37_HUMAN	R|IGGVQQDTILAEGLHFR|I	[TMTsixplex_Nterm]IGGVQQDTILAEGLHFR	55-71	FALSE	9.785	122095.7621	132502.6251	119333.288	112036.3883	229253.7754	200226.0267	ENSG00000215021
F5GY37	F5GY37_HUMAN	K|LLLGAGAVAYGVR|E	[TMTsixplex_Nterm]LLLGAGAVAYGVR	25-37	FALSE	7.573	95125.93003	94944.31113	88314.48341	186047.3975	205266.7719	174737.9833	ENSG00000215021
F5GY37	F5GY37_HUMAN	R|ESVFTVEGGHR|A	[TMTsixplex_Nterm]ESVFTVEGGHR	38-48	FALSE	7.746	132988.7447	150772.5658	150545.2099	157432.1964	346882.248	327044.6394	ENSG00000215021
F5GY37	F5GY37_HUMAN	K|DLQMVNISLR|V	[TMTsixplex_Nterm]DLQMVNISLR	98-107	FALSE	6.562	15636.18169	17421.90488	16161.7579	16367.46981	35826.55078	31246.63823	ENSG00000215021
F5GY37	F5GY37_HUMAN	R|AIFFNR|I	[TMTsixplex_Nterm]AIFFNR	49-54	FALSE	5.016	73477.88353	77336.91217	68735.53053	70774.04287	175986.6867	151638.5089	ENSG00000215021
F5GY37	F5GY37_HUMAN	K|DLQMVNISLR|V	[TMTsixplex_Nterm]DLQMVNISLR	98-107	FALSE	5.777	33408.48527	37432.32936	34938.27546	35128.05902	69709.65625	62274.95969	ENSG00000215021
F5GY37	F5GY37_HUMAN	K|LLLGAGAVAYGVR|E	[TMTsixplex_Nterm]LLLGAGAVAYGVR	25-37	FALSE	9.948	38512.48131	42837.38555	35614.2911	32246.76031	89893.78202	72895.39201	ENSG00000215021
F5GY37	F5GY37_HUMAN	R|VLSRPNAQELPSMYQR|L	[TMTsixplex_Nterm]VLSRPNAQELPSMYQR	108-123	FALSE	8.29	23561.39079	26028.15544	28592.53702	27998.33375	55308.79688	54362.98551	ENSG00000215021
F5GY37	F5GY37_HUMAN	K|DLQMVNISLR|V	[TMTsixplex_Nterm]DLQMVNISLR	98-107	FALSE	6.167	33606.19652	38857.30387	33704.00376	32223.89925	76890.35938	68100.07776	ENSG00000215021
F5GY37	F5GY37_HUMAN	K|FNASQLITQR|A	[TMTsixplex_Nterm]FNASQLITQR	148-157	FALSE	8.343	112949.7542	119506.3563	106751.2857	105581.0357	222636.4219	207326.9067	ENSG00000215021
F5GY37	F5GY37_HUMAN	R|IGGVQQDTILAEGLHFR|I	[TMTsixplex_Nterm]IGGVQQDTILAEGLHFR	55-71	FALSE	11.07	823807.1432	898360.8976	732509.032	735293.2766	1645880.649	1400797.134	ENSG00000215021
F5GY37	F5GY37_HUMAN	R|VLSRPNAQELPSMYQR|L	[TMTsixplex_Nterm]VLSRPNAQELPSMYQR	108-123	FALSE	9.439	79436.31589	92434.42884	83415.06989	75291.67095	133210.9844	124846.2984	ENSG00000215021
F5GY37	F5GY37_HUMAN	K|IVQAEGEAEAAK|M	[TMTsixplex_Nterm]IVQAEGEAEAAK[TMTsixplex_K]	225-236	FALSE	5.147	804414.506	918419.5305	1007957.563	962048.595	808273.87	693688.6747	ENSG00000215021
F5GY37	F5GY37_HUMAN	R|IGGVQQDTILAEGLHFR|I	[TMTsixplex_Nterm]IGGVQQDTILAEGLHFR	55-71	FALSE	8.08	76954.45897	80793.54756	74364.33565	69537.20718	73170.4514	66544.51255	ENSG00000215021
F5GY37	F5GY37_HUMAN	R|VLPSIVNEVLK|S	[TMTsixplex_Nterm]VLPSIVNEVLK[TMTsixplex_K]	132-142	FALSE	5.223	5033.973159	5530.353695	5216.797354	5213.504435	11443.87717	10635.69831	ENSG00000215021
F5GY79	F5GY79_HUMAN	K|GEPWTFLVR|E	[TMTsixplex_Nterm]GEPWTFLVR	87-95	FALSE	6.142	15325.70828	16800.02695	13538.76785	14872.80691	21963.47852	20188.34123	ENSG00000111679
F5GY79	F5GY79_HUMAN	R|VGDQVTHIR|I	[TMTsixplex_Nterm]VGDQVTHIR	04-Dec	FALSE	6.902	42075.46551	45631.42211	37641.3842	41479.34784	53257.27715	53561.78461	ENSG00000111679
F5GY79	F5GY79_HUMAN	K|GEPWTFLVR|E	[TMTsixplex_Nterm]GEPWTFLVR	87-95	FALSE	5.163	13706.40613	14544.04956	12638.83915	13187.6441	19175.24219	17384.37689	ENSG00000111679
F5GY79	F5GY79_HUMAN	R|ESLSQPGDFVLSVLSDQPK|A	[TMTsixplex_Nterm]ESLSQPGDFVLSVLSDQPK[TMTsixplex_K]	96-114	FALSE	7.532	25790.15498	30156.16286	22345.64879	24112.9114	39349.24219	35500.66805	ENSG00000111679
F5GY79	F5GY79_HUMAN	K|GEPWTFLVR|E	[TMTsixplex_Nterm]GEPWTFLVR	87-95	FALSE	6.022	13052.39649	15478.59256	13137.67812	13402.03727	18307.08398	15890.78274	ENSG00000111679
F5GY90	F5GY90_HUMAN	R|ENPHDAVVFHPK|F	[TMTsixplex_Nterm]ENPHDAVVFHPK[TMTsixplex_K]	100-111	FALSE	5.467	48230.84263	51621.49656	32656.21266	33083.34095	30194.19706	29414.79112	ENSG00000281702
F5GY90	F5GY90_HUMAN	R|ENPHDAVVFHPK|F	[TMTsixplex_Nterm]ENPHDAVVFHPK[TMTsixplex_K]	100-111	FALSE	5.467	48230.84263	51621.49656	32656.21266	33083.34095	30194.19706	29414.79112	ENSG00000256269
F5GYJ5	F5GYJ5_HUMAN	R|APDLEYLFEKPR|-	[TMTsixplex_Nterm]APDLEYLFEK[TMTsixplex_K]PR	143-154	FALSE	5.066	18064.76388	20556.37994	8782.428891	8157.577057	28159.41016	25828.62907	ENSG00000256591
F5GYL3	F5GYL3_HUMAN	K|VQHVIHYQVPR|T	[TMTsixplex_Nterm]VQHVIHYQVPR	406-416	FALSE	5.479	13350.78313	13397.06978	8109.771943	8626.022321	9651.226944	9468.634943	ENSG00000089737
F5GYL3	F5GYL3_HUMAN	K|VQHVIHYQVPR|T	[TMTsixplex_Nterm]VQHVIHYQVPR	406-416	FALSE	5.479	13350.78313	13397.06978	8109.771943	8626.022321	9651.226944	9468.634943	ENSG00000273761
F5GYM0	F5GYM0_HUMAN	R|HLIEMGYLQGGK|M	[TMTsixplex_Nterm]HLIEMGYLQGGK[TMTsixplex_K]	64-75	FALSE	5.808	420703.7572	456447.1355	368683.9473	362006.8458	346803.8388	301656.6705	ENSG00000111726
F5GYM0	F5GYM0_HUMAN	R|HLIEMGYLQGGK|M	[TMTsixplex_Nterm]HLIEMGYLQGGK[TMTsixplex_K]	64-75	FALSE	5.169	773840.875	743507.8205	636562.2448	581894.1902	606704.0591	513163.6846	ENSG00000111726
F5GYN4	F5GYN4_HUMAN	R|AFGFSHLEALLDDSK|E	[TMTsixplex_Nterm]AFGFSHLEALLDDSK[TMTsixplex_K]	65-79	FALSE	6.82	186205.609	212744.3477	195234.1495	184975.0072	173447.8934	124633.6083	ENSG00000167770
F5GYN4	F5GYN4_HUMAN	K|FFEHFIEGGR|T	[TMTsixplex_Nterm]FFEHFIEGGR	159-168	FALSE	6.536	279416.4036	311349.2847	356604.7287	361176.3548	289747.2511	249877.0227	ENSG00000167770
F5GYN4	F5GYN4_HUMAN	R|GEGGTTNPHIFPEGSEPK|V	[TMTsixplex_Nterm]GEGGTTNPHIFPEGSEPK[TMTsixplex_K]	209-226	FALSE	7.681	458997.5424	561908.1663	578609.25	575784.8133	455295.4196	412082.2813	ENSG00000167770
F5GYN4	F5GYN4_HUMAN	R|LLTSGYLQR|E	[TMTsixplex_Nterm]LLTSGYLQR	147-155	FALSE	8.25	82607.71211	84201.25615	86923.0529	82866.85449	74919.86228	65935.45207	ENSG00000167770
F5GYN4	F5GYN4_HUMAN	K|EYAEDDNIYQQK|I	[TMTsixplex_Nterm]EYAEDDNIYQQK[TMTsixplex_K]	30-41	FALSE	6.374	239143.5578	278753.3678	272478.1419	288929.375	228856.1888	219352.3306	ENSG00000167770
F5GYN4	F5GYN4_HUMAN	R|LLTSGYLQR|E	[TMTsixplex_Nterm]LLTSGYLQR	147-155	FALSE	8.106	373480.6858	410211.0218	408620.5234	413796.7263	343302.9698	295764.7083	ENSG00000167770
F5GYN4	F5GYN4_HUMAN	K|EYAEDDNIYQQK|I	[TMTsixplex_Nterm]EYAEDDNIYQQK[TMTsixplex_K]	30-41	FALSE	5.843	258798.9215	300207.1458	298091.0758	314455.1563	258412.9607	236224.8906	ENSG00000167770
F5GYT8	F5GYT8_HUMAN	R|LNISYTR|N	[TMTsixplex_Nterm]LNISYTR	410-416	FALSE	7.053	24697.07167	26736.87271	25167.53145	26644.82536	135934.6719	129519.5506	ENSG00000078070
F5GYT8	F5GYT8_HUMAN	K|IPLSQEEITLQGHAFEAR|I	[TMTsixplex_Nterm]IPLSQEEITLQGHAFEAR	233-250	FALSE	10.576	289201.9088	241153.4548	323000.0199	343485.7823	668463.1956	662939.8888	ENSG00000078070
F5GZP6	F5GZP6_HUMAN	K|LQLALQALGSEEETNHGK|L	[TMTsixplex_Nterm]LQLALQALGSEEETNHGK[TMTsixplex_K]	532-549	FALSE	9.222	9053.193376	9750.188493	9918.520436	9542.389137	10795.63977	9972.438368	ENSG00000110841
F5GZY1	F5GZY1_HUMAN	K|AHLILFK|G	[TMTsixplex_Nterm]AHLILFK[TMTsixplex_K]	240-246	FALSE	5.456	304865.9527	315399.4091	201173.9681	186327.924	338845.264	287190.7141	ENSG00000146476
F5H0C8	F5H0C8_HUMAN	R|AAVPSGASTGIYEALELR|D	[TMTsixplex_Nterm]AAVPSGASTGIYEALELR	33-50	FALSE	8.121	72869.55092	83527.58594	80897.91373	72743.58015	71648.77594	72475.63628	ENSG00000111674
F5H0C8	F5H0C8_HUMAN	R|YITGDQLGALYQDFVR|D	[TMTsixplex_Nterm]YITGDQLGALYQDFVR	151-166	FALSE	5.71	4724.475034	5647.854513	7735.588287	7460.729759	6858.099227	4898.785637	ENSG00000111674
F5H0C8	F5H0C8_HUMAN	R|AAVPSGASTGIYEALELR|D	[TMTsixplex_Nterm]AAVPSGASTGIYEALELR	33-50	FALSE	11.137	686930.9656	802158.6191	1126380.594	1318131.855	686057.9238	683952.0799	ENSG00000111674
F5H0C8	F5H0C8_HUMAN	R|IEEELGDEAR|F	[TMTsixplex_Nterm]IEEELGDEAR	294-303	FALSE	5.939	63011.14677	64323.53074	113944.6234	114078.1328	88957.72091	80075.70782	ENSG00000111674
F5H0C8	F5H0C8_HUMAN	K|YNQLMR|I	[TMTsixplex_Nterm]YNQLMR	288-293	FALSE	5.074	143075.8297	158135.7408	208165.1406	206782.5203	167388.5846	155455.616	ENSG00000111674
F5H0C8	F5H0C8_HUMAN	K|LAQENGWGVMVSHR|S	[TMTsixplex_Nterm]LAQENGWGVMVSHR	240-253	FALSE	9.32	22555.24516	24475.95151	34822.45078	34249.81489	NA	26074.56561	ENSG00000111674
F5H0C8	F5H0C8_HUMAN	R|AAVPSGASTGIYEALELR|D	[TMTsixplex_Nterm]AAVPSGASTGIYEALELR	33-50	FALSE	5.17	1162.750819	1322.280273	1149.396195	1070.007344	932.5320758	816.2661171	ENSG00000111674
F5H0M4	F5H0M4_HUMAN	K|DQNSLSSEQQK|Y	[TMTsixplex_Nterm]DQNSLSSEQQK[TMTsixplex_K]	165-175	FALSE	6.713	5431.934691	5927.766722	5586.751233	5502.873735	14294.20215	13799.26046	ENSG00000111684
F5H0N7	F5H0N7_HUMAN	K|AAQTAEDAMQIMEQMTK|E	[TMTsixplex_Nterm]AAQTAEDAMQIMEQMTK[TMTsixplex_K]	659-675	FALSE	7.616	22703.63465	24552.47433	29432.89063	29013.59824	14784.28859	12773.72813	ENSG00000130779
F5H0U5	F5H0U5_HUMAN	K|IFQAALYAAPYK|S	[TMTsixplex_Nterm]IFQAALYAAPYK[TMTsixplex_K]	128-139	FALSE	6.695	31952.66354	32739.88405	45687.88395	39771.98751	14691.25661	11740.52758	ENSG00000139433
F5H0U5	F5H0U5_HUMAN	R|TLQNILEVEK|E	[TMTsixplex_Nterm]TLQNILEVEK[TMTsixplex_K]	69-78	FALSE	5.925	10066.63477	9736.641986	7360.470095	7217.745303	3270.354481	3123.318158	ENSG00000139433
F5H1C6	F5H1C6_HUMAN	R|ASFSQPLFQAVAAICR|L	[TMTsixplex_Nterm]ASFSQPLFQAVAAIC[Cys_CAM]R	114-129	FALSE	7.923	2206.771476	2250.775573	2436.196044	2238.661193	2809.521869	2521.736225	ENSG00000149781
F5H1S8	F5H1S8_HUMAN	K|DLDIFDR|V	[TMTsixplex_Nterm]DLDIFDR	69-75	FALSE	5.258	223488.5822	251002.3549	154032.83	138608.0958	260844.5469	239937.0982	ENSG00000110917
F5H1S8	F5H1S8_HUMAN	K|DLDIFDR|V	[TMTsixplex_Nterm]DLDIFDR	69-75	FALSE	5.12	676970.5302	781110.8513	378841.1672	348034.91	998877	907460.386	ENSG00000110917
F5H1T6	F5H1T6_HUMAN	K|FLPFSFEHIR|E	[TMTsixplex_Nterm]FLPFSFEHIR	468-477	FALSE	8.332	2464.18401	3215.526991	2928.876992	3257.314952	3270.162043	2495.542102	ENSG00000033627
F5H2I3	F5H2I3_HUMAN	K|IINFAPSLLR|I	[TMTsixplex_Nterm]IINFAPSLLR	15-24	FALSE	6.993	6850.567513	7416.575265	6193.624274	5977.699196	5651.547884	5015.712917	ENSG00000133704
F5H2K8	F5H2K8_HUMAN	K|TPAILYTYSGLR|N	[TMTsixplex_Nterm]TPAILYTYSGLR	67-78	FALSE	7.697	76867.66918	77669.77629	71111.77274	73294.58292	46655.12054	42887.9228	ENSG00000149532
F5H2R5	F5H2R5_HUMAN	K|APEPHVEEDDDDELDSK|L	[TMTsixplex_Nterm]APEPHVEEDDDDELDSK[TMTsixplex_K]	May-21	FALSE	7.373	103220.7272	116049.2922	108400.394	107505.9266	96970.5908	88997.80117	ENSG00000111348
F5H2R5	F5H2R5_HUMAN	K|APEPHVEEDDDDELDSK|L	[TMTsixplex_Nterm]APEPHVEEDDDDELDSK[TMTsixplex_K]	May-21	FALSE	8.021	46490.39559	48563.47577	44784.02062	44935.23134	42536.47301	40515.14755	ENSG00000111348
F5H2R5	F5H2R5_HUMAN	K|TLLGDGPVVTDPK|A	[TMTsixplex_Nterm]TLLGDGPVVTDPK[TMTsixplex_K]	51-63	FALSE	6.702	1161272.82	1284211.768	1121324.625	1046256.884	2298279.5	2149642.573	ENSG00000111348
F5H365	F5H365_HUMAN	R|FSWNVWPSSR|L	[TMTsixplex_Nterm]FSWNVWPSSR	19-28	FALSE	6.623	16653.14761	17917.43076	10463.88859	10118.14021	15416.66552	12575.05193	ENSG00000100934
F5H365	F5H365_HUMAN	K|LWACNFCYQR|N	[TMTsixplex_Nterm]LWAC[Cys_CAM]NFC[Cys_CAM]YQR	82-91	FALSE	7.016	31242.2628	34186.7781	23512.12553	22109.87485	23269.33627	19716.02637	ENSG00000100934
F5H365	F5H365_HUMAN	R|GAIQFVTQYQHSSGQR|R	[TMTsixplex_Nterm]GAIQFVTQYQHSSGQR	448-463	FALSE	7.799	21414.63786	23721.1465	18505.27857	21449.60044	18588.5	18137.3033	ENSG00000100934
F5H365	F5H365_HUMAN	R|AVLNPLCQVDYR|A	[TMTsixplex_Nterm]AVLNPLC[Cys_CAM]QVDYR	68-79	FALSE	7.225	36281.49789	39121.94161	22970.33183	23918.38018	35277.78539	35078.44497	ENSG00000100934
F5H365	F5H365_HUMAN	R|AETEEGPDVLR|W	[TMTsixplex_Nterm]AETEEGPDVLR	505-515	FALSE	6.188	28754.76105	35658.55078	29923.26059	24625.43554	25391.55457	25088.20767	ENSG00000100934
F5H3U9	F5H3U9_HUMAN	R|IIDDSEITKEDDALWPPPDR|V	[TMTsixplex_Nterm]IIDDSEITK[TMTsixplex_K]EDDALWPPPDR	19-38	FALSE	5.658	143783.2864	154990.3438	129490.6871	130589.6119	107525.8319	97623.64699	ENSG00000111196
F5H442	F5H442_HUMAN	K|IYLPYLHEWK|H	[TMTsixplex_Nterm]IYLPYLHEWK[TMTsixplex_K]	109-118	FALSE	5.245	43827.94243	48956.5708	43061.40911	41608.33889	32963.51461	27457.40802	ENSG00000074319
F5H4C6	F5H4C6_HUMAN	K|AFQNVFAPR|N	[TMTsixplex_Nterm]AFQNVFAPR	171-179	FALSE	6.793	15851.82837	16841.40413	19707.22851	20071.03446	17379.84849	15993.24134	ENSG00000135677
F5H4Y5	F5H4Y5_HUMAN	K|GCCFVTFYTR|K	[TMTsixplex_Nterm]GC[Cys_CAM]C[Cys_CAM]FVTFYTR	60-69	FALSE	8.218	55077.63197	60770.4375	49175.97137	51653.20975	49981.21569	43768.57049	ENSG00000149187
F5H5F3	F5H5F3_HUMAN	R|IQDLYTVLHK|T	[TMTsixplex_Nterm]IQDLYTVLHK[TMTsixplex_K]	140-149	FALSE	7.384	86892.43847	90390.8304	56847.38839	56174.37128	131311.7254	112800.0686	ENSG00000185344
F5H5N1	F5H5N1_HUMAN	K|LDDLVNWAR|R	[TMTsixplex_Nterm]LDDLVNWAR	67-75	FALSE	5.367	139301.8759	155649.4499	184176.2564	221040.5583	900087.3125	841392.1341	ENSG00000115286
F5H5N1	F5H5N1_HUMAN	K|LDDLVNWAR|R	[TMTsixplex_Nterm]LDDLVNWAR	67-75	FALSE	5.224	89284.2027	93664.656	112782.8553	117134.3227	511030.0625	476660.75	ENSG00000115286
F5H5N1	F5H5N1_HUMAN	R|QSDVMIVAGTLTNK|M	[TMTsixplex_Nterm]QSDVMIVAGTLTNK[TMTsixplex_K]	116-129	FALSE	5.692	28590.13015	32188.07007	29450.42248	28791.93237	62313.66406	58390.08172	ENSG00000115286
F5H6I7	F5H6I7_HUMAN	R|GGSDPETTGIQIWSEVFTVEKPGGK|K	[TMTsixplex_Nterm]GGSDPETTGIQIWSEVFTVEK[TMTsixplex_K]PGGK[TMTsixplex_K]	92-116	FALSE	5.826	6527.91314	6875.047307	8307.807617	7868.964032	6387.512219	4579.070566	ENSG00000184743
F5H6I7	F5H6I7_HUMAN	K|QLALDHFK|K	[TMTsixplex_Nterm]QLALDHFK[TMTsixplex_K]	374-381	FALSE	5.09	101168.306	101354.1219	107437.7185	120765.2775	83212.15228	78252.39716	ENSG00000184743
F5H6I7	F5H6I7_HUMAN	K|ALASILLQDHIR|D	[TMTsixplex_Nterm]ALASILLQDHIR	27-38	FALSE	8.394	18142.60793	21724.23868	28599.74519	29407.16772	20491.80998	18498.48127	ENSG00000184743
F5H6I7	F5H6I7_HUMAN	K|SMLQATAEANNLAAAASAK|D	[TMTsixplex_Nterm]SMLQATAEANNLAAAASAK[TMTsixplex_K]	324-342	FALSE	5.162	148007.8907	153556.5416	188061.9063	172905.6182	155142.2149	127438.0293	ENSG00000184743
F5H6I7	F5H6I7_HUMAN	K|SMLQATAEANNLAAAASAK|D	[TMTsixplex_Nterm]SMLQATAEANNLAAAASAK[TMTsixplex_K]	324-342	FALSE	5.002	127904.0248	142011.4923	166913.5313	164255.9154	134020.5794	119970.4307	ENSG00000184743
F5H6I7	F5H6I7_HUMAN	K|IYQGEDLPHPK|S	[TMTsixplex_Nterm]IYQGEDLPHPK[TMTsixplex_K]	313-323	FALSE	5.832	143041.9201	149431.051	160792.3563	169260.7089	130959.0595	122335.6267	ENSG00000184743
F5H6R7	F5H6R7_HUMAN	K|YDPTIEDSYR|K	[TMTsixplex_Nterm]YDPTIEDSYR	32-41	FALSE	6.707	127547.0087	134943.6696	152621.9306	161018.7596	167500.5	151495.7192	ENSG00000127314
F5H6R7	F5H6R7_HUMAN	R|VKDTDDVPMILVGNK|C	[TMTsixplex_Nterm]VK[TMTsixplex_K]DTDDVPMILVGNK[TMTsixplex_K]	103-117	FALSE	6.306	2891421.872	2841893.882	2806653.276	2344056.01	3298019	3038764.38	ENSG00000127314
F5H6R7	F5H6R7_HUMAN	R|VKDTDDVPMILVGNK|C	[TMTsixplex_Nterm]VK[TMTsixplex_K]DTDDVPMILVGNK[TMTsixplex_K]	103-117	FALSE	6.067	1232534.9	1265228.022	933228.3056	890354.6587	1480883.25	1186715.521	ENSG00000127314
F5H6X6	F5H6X6_HUMAN	R|WYQMGAYQPFFR|A	[TMTsixplex_Nterm]WYQMGAYQPFFR	566-577	FALSE	8.091	3573.735314	4118.919999	3223.30918	3009.733307	4135.642496	2835.213739	ENSG00000089597
F5H6X6	F5H6X6_HUMAN	R|DENSVELTMAEGPYK|I	[TMTsixplex_Nterm]DENSVELTMAEGPYK[TMTsixplex_K]	37-51	FALSE	6.966	826377.0082	888573.9887	995199.75	913585.0853	865807.3311	740283.7785	ENSG00000089597
F5H6X6	F5H6X6_HUMAN	R|DENSVELTMAEGPYK|I	[TMTsixplex_Nterm]DENSVELTMAEGPYK[TMTsixplex_K]	37-51	FALSE	6.206	1510468.402	1640445.68	1858714.034	1907834.25	1729354.769	1581314.439	ENSG00000089597
F5H6X6	F5H6X6_HUMAN	R|SLLLSVNAR|G	[TMTsixplex_Nterm]SLLLSVNAR	68-76	FALSE	7.506	97529.67873	108906.4844	99116.23769	93165.51507	107060.1174	97214.86471	ENSG00000089597
F5H6X6	F5H6X6_HUMAN	K|DAQHYGGWEHR|D	[TMTsixplex_Nterm]DAQHYGGWEHR	462-472	FALSE	7.661	2063.546322	2376.075261	2038.949449	2062.345597	2184.05383	1988.415592	ENSG00000089597
F5H6X6	F5H6X6_HUMAN	R|GLLEFEHQR|A	[TMTsixplex_Nterm]GLLEFEHQR	77-85	FALSE	5.846	423189.1613	467280.872	407054.4013	430298.5559	487354.5464	484638.4305	ENSG00000089597
F5H6X6	F5H6X6_HUMAN	R|DGSDYEGWCWPGSAGYPDFTNPTMR|A	[TMTsixplex_Nterm]DGSDYEGWC[Cys_CAM]WPGSAGYPDFTNPTMR	397-421	FALSE	6.729	9691.372764	11819.27056	8974.474688	9566.480835	NA	9664.406846	ENSG00000089597
F5H6X6	F5H6X6_HUMAN	K|DPAEGDGAQPEETPR|D	[TMTsixplex_Nterm]DPAEGDGAQPEETPR	95-109	FALSE	6.964	4168.664671	3429.242778	2807.077133	3147.670438	3880.404796	3532.048309	ENSG00000089597
F5H6X6	F5H6X6_HUMAN	R|VSQGSKDPAEGDGAQPEETPR|D	[TMTsixplex_Nterm]VSQGSK[TMTsixplex_K]DPAEGDGAQPEETPR	89-109	FALSE	5.231	26278.5571	28010.30524	24309.22263	23780.77223	22307.61514	20556.08715	ENSG00000089597
F5H6X6	F5H6X6_HUMAN	K|MMDYLQGSGETPQTDVR|W	[TMTsixplex_Nterm]MMDYLQGSGETPQTDVR	241-257	FALSE	6.084	67862.14101	76709.48747	66095.28409	68869.69302	73537.1205	71345.09574	ENSG00000089597
F5H6X6	F5H6X6_HUMAN	R|SGGMERPFVLAR|A	[TMTsixplex_Nterm]SGGMERPFVLAR	494-505	FALSE	5.452	353814.1134	375134.75	330926.8737	348778.4385	371322.3786	344139.0876	ENSG00000089597
F5H6X6	F5H6X6_HUMAN	R|VVIIGAGKPAAVVLQTK|G	[TMTsixplex_Nterm]VVIIGAGK[TMTsixplex_K]PAAVVLQTK[TMTsixplex_K]	795-811	FALSE	9.508	173106.259	184213.5602	136268.2504	134417.816	174058.8966	148224.0525	ENSG00000089597
F5H6X6	F5H6X6_HUMAN	R|AFFAGSQR|F	[TMTsixplex_Nterm]AFFAGSQR	506-513	FALSE	7.565	39120.492	40285.52596	36694.54886	36319.21463	45302.95309	40984.76814	ENSG00000089597
F5H6X6	F5H6X6_HUMAN	K|MMDYLQGSGETPQTDVR|W	[TMTsixplex_Nterm]MMDYLQGSGETPQTDVR	241-257	FALSE	8.975	908927.4141	984766.2257	1027551	1018728.924	577727.4679	522157.6544	ENSG00000089597
F5H6X6	F5H6X6_HUMAN	R|WYQMGAYQPFFR|A	[TMTsixplex_Nterm]WYQMGAYQPFFR	566-577	FALSE	7.282	4431.817621	5513.255432	4024.777257	3687.469385	5612.951322	4027.650176	ENSG00000089597
F5H6X6	F5H6X6_HUMAN	R|FGAVWTGDNTAEWDHLK|I	[TMTsixplex_Nterm]FGAVWTGDNTAEWDHLK[TMTsixplex_K]	514-530	FALSE	6.163	480774.1327	531363.9375	457582.3259	437648.3678	463785.0741	412135.292	ENSG00000089597
F5H6X6	F5H6X6_HUMAN	R|FGAVWTGDNTAEWDHLK|I	[TMTsixplex_Nterm]FGAVWTGDNTAEWDHLK[TMTsixplex_K]	514-530	FALSE	6.897	899968.5192	939416	843288.1217	819628.2775	925385.0274	803521.5708	ENSG00000089597
F5H6X6	F5H6X6_HUMAN	R|VVIIGAGKPAAVVLQTK|G	[TMTsixplex_Nterm]VVIIGAGK[TMTsixplex_K]PAAVVLQTK[TMTsixplex_K]	795-811	FALSE	9.333	83968.29738	92844.28221	68108.47402	71617.3282	84798.31423	74856.53996	ENSG00000089597
F5H6X6	F5H6X6_HUMAN	R|WYQMGAYQPFFR|A	[TMTsixplex_Nterm]WYQM[Oxidation_M]GAYQPFFR	566-577	FALSE	9.576	15959.54589	16361.32832	16241.85865	15403.87834	13341.2561	10360.32594	ENSG00000089597
F5H6X6	F5H6X6_HUMAN	R|WYQMGAYQPFFR|A	[TMTsixplex_Nterm]WYQM[Oxidation_M]GAYQPFFR	566-577	FALSE	6.68	345714.276	429559.3795	334301.7951	294788.925	421455.1017	294197.6026	ENSG00000089597
F5H6X6	F5H6X6_HUMAN	R|FRIDELEPR|R	[TMTsixplex_Nterm]FRIDELEPR	04-Dec	FALSE	5.883	1401351.719	1238253.757	1362186.613	1179039.178	1489916.054	923447.9905	ENSG00000089597
F5H6X6	F5H6X6_HUMAN	R|VSQGSKDPAEGDGAQPEETPR|D	[TMTsixplex_Nterm]VSQGSK[TMTsixplex_K]DPAEGDGAQPEETPR	89-109	FALSE	7.688	133527.2329	144150.8281	114636.8053	114473.3964	121563.0349	113990.825	ENSG00000089597
F5H6X6	F5H6X6_HUMAN	R|VSQGSKDPAEGDGAQPEETPR|D	[TMTsixplex_Nterm]VSQGSK[TMTsixplex_K]DPAEGDGAQPEETPR	89-109	FALSE	7.8	56541.43247	60686.57031	45554.62685	44788.41842	49183.65222	45355.71881	ENSG00000089597
F5H6X6	F5H6X6_HUMAN	R|WYQMGAYQPFFR|A	WYQMGAYQPFFR	566-577	FALSE	7.248	19356.52901	19110.19956	17696.21811	16997.98772	54576.50507	46124.18135	ENSG00000089597
F5H6X6	F5H6X6_HUMAN	R|VSQGSKDPAEGDGAQPEETPR|D	[TMTsixplex_Nterm]VSQGSK[TMTsixplex_K]DPAEGDGAQPEETPR	89-109	FALSE	5.294	28449.87597	30717.99186	25037.12647	24069.29041	24651.88977	22681.47072	ENSG00000089597
F5H6X6	F5H6X6_HUMAN	R|VSQGSKDPAEGDGAQPEETPR|D	[TMTsixplex_Nterm]VSQGSKDPAEGDGAQPEETPR	89-109	FALSE	10.013	696.9982594	258.2677431	445.5325827	1629.666096	2103.811733	3013.825928	ENSG00000089597
F5H6Y0	F5H6Y0_HUMAN	K|DLGVLGSFIHR|E	[TMTsixplex_Nterm]DLGVLGSFIHR	127-137	FALSE	9.63	21240.03892	25796.99488	27574.79939	26595.01385	27772.21011	24574.52627	ENSG00000139719
F5H731	F5H731_HUMAN	R|LYPRGYPVLDPSR|R	[TMTsixplex_Nterm]LYPRGYPVLDPSR	38-50	FALSE	5.007	27762.18728	31482.97876	32195.72198	35576.95063	11149.07361	9303.397376	ENSG00000008323
F5H7F6	F5H7F6_HUMAN	R|KVFANPEDCVAFGK|G	[TMTsixplex_Nterm]K[TMTsixplex_K]VFANPEDC[Cys_CAM]VAFGK[TMTsixplex_K]	42-55	FALSE	6.098	1005391.243	1012261.25	689077.2562	663261.7847	829336.5049	794874.4382	ENSG00000008394
F5H7F6	F5H7F6_HUMAN	K|MMLMSTATAFYR|L	[TMTsixplex_Nterm]MMLMSTATAFYR	27-38	FALSE	8.782	37524.30035	44139.75961	28321.41038	25729.64119	39957.76871	30307.40712	ENSG00000008394
F5H7R9	F5H7R9_HUMAN	K|SVEAAAELSAK|D	[TMTsixplex_Nterm]SVEAAAELSAK[TMTsixplex_K]	May-15	FALSE	6.82	343346.3581	377446.5118	411351.1234	418872.7813	219815.6649	194390.7075	ENSG00000159335
F5H7R9	F5H7R9_HUMAN	K|SVEAAAELSAK|D	[TMTsixplex_Nterm]SVEAAAELSAK[TMTsixplex_K]	May-15	FALSE	5.259	404624.0399	510228.6875	503862.661	461810.426	405614.7629	394923.3429	ENSG00000159335
F5H7S3	F5H7S3_HUMAN	K|LVIIESDLER|A	[TMTsixplex_Nterm]LVIIESDLER	133-142	FALSE	7.005	348826.5565	388279.7116	849542.2334	893354.375	383330.1845	248348.0572	ENSG00000140416
F5H7S3	F5H7S3_HUMAN	R|KLVIIESDLER|A	[TMTsixplex_Nterm]K[TMTsixplex_K]LVIIESDLER	132-142	FALSE	6.108	41548.98139	45271.09254	100995	94797.39453	39977.42711	28066.11377	ENSG00000140416
F5H7S3	F5H7S3_HUMAN	R|SLQEQADAAEER|A	[TMTsixplex_Nterm]SLQEQADAAEER	16-27	FALSE	8.201	24523.34767	26835.93171	15333.05031	NA	44435.27009	41689.92751	ENSG00000140416
F5H7S3	F5H7S3_HUMAN	R|RIQLVEEELDR|A	[TMTsixplex_Nterm]RIQLVEEELDR	55-65	FALSE	9.778	1121538.126	1079129.918	2017003.278	2049359.25	930115.8559	737362.0639	ENSG00000140416
F5H7S3	F5H7S3_HUMAN	R|SLQEQADAAEER|A	[TMTsixplex_Nterm]SLQEQADAAEER	16-27	FALSE	7.844	23171.2043	23452.23106	10833.11243	11263.2653	46655.85938	44169.38158	ENSG00000140416
F5H7S3	F5H7S3_HUMAN	K|MEIQEIQLK|E	[TMTsixplex_Nterm]MEIQEIQLK[TMTsixplex_K]	105-113	FALSE	5.335	533428.3836	551719.8631	1498460.506	1509660.125	453569.0546	328119.2765	ENSG00000140416
F5H7S3	F5H7S3_HUMAN	R|KYEEVAR|K	[TMTsixplex_Nterm]K[TMTsixplex_K]YEEVAR	125-131	FALSE	6.033	8931.550189	9175.140931	18339.36838	19064.26953	7234.45764	6585.87329	ENSG00000140416
F5H7S3	F5H7S3_HUMAN	R|ETAEADVASLNR|R	[TMTsixplex_Nterm]ETAEADVASLNR	43-54	FALSE	8.004	84132.21772	84963.7442	52203.13511	48679.63171	166298.3594	155298.2568	ENSG00000140416
F5H7S3	F5H7S3_HUMAN	R|RIQLVEEELDR|A	[TMTsixplex_Nterm]RIQLVEEELDR	55-65	FALSE	9.386	431217.6558	454237.9626	859825.1731	867810.375	310111.0103	258479.6015	ENSG00000140416
F5H7S3	F5H7S3_HUMAN	R|IQLVEEELDR|A	IQLVEEELDR	56-65	FALSE	7.111	318813.3413	375080.2199	339200.7528	298869.5233	441829.125	367417.9195	ENSG00000140416
F5H7S3	F5H7S3_HUMAN	R|IQLVEEELDR|A	[TMTsixplex_Nterm]IQLVEEELDR	56-65	FALSE	5.41	227.182658	218.2703316	267.8664651	278.7538452	151.8793404	151.8275195	ENSG00000140416
F5H7S3	F5H7S3_HUMAN	R|ETAEADVASLNR|R	[TMTsixplex_Nterm]ETAEADVASLNR	43-54	FALSE	7.791	165183.8612	205080.6689	207711.6875	172615.5179	204575.4333	161770.1507	ENSG00000140416
F5H7S3	F5H7S3_HUMAN	R|IQLVEEELDR|A	[TMTsixplex_Nterm]IQLVEEELDR	56-65	FALSE	6.121	31153.67023	31398.11919	67726.84731	68179.75781	25430.99182	22014.56209	ENSG00000140416
F5H7S3	F5H7S3_HUMAN	R|IQLVEEELDR|A	[TMTsixplex_Nterm]IQLVEEELDR	56-65	FALSE	5.141	658.080633	617.4119996	828.3405034	855.7053223	501.6143243	432.7651099	ENSG00000140416
F5H7S3	F5H7S3_HUMAN	R|IQLVEEELDR|A	[TMTsixplex_Nterm]IQLVEEELDR	56-65	FALSE	5.699	880.2321426	929.0489238	1311.48728	1338.337646	769.6758292	643.6492972	ENSG00000140416
F5H7S3	F5H7S3_HUMAN	R|IQLVEEELDR|A	[TMTsixplex_Nterm]IQLVEEELDR	56-65	FALSE	5.417	1700.517641	1829.980848	2596.647821	2636.004395	1527.829786	1315.089714	ENSG00000140416
F5H7S3	F5H7S3_HUMAN	K|MEIQEIQLK|E	[TMTsixplex_Nterm]MEIQEIQLK[TMTsixplex_K]	105-113	FALSE	5.058	282930.1817	434486.4814	824636	672464.6242	180352.2983	198779.5816	ENSG00000140416
F5H7S3	F5H7S3_HUMAN	R|IQLVEEELDR|A	[TMTsixplex_Nterm]IQLVEEELDR	56-65	FALSE	5.665	418705.7989	428437.1133	772523.732	800177.375	365169.8123	266900.3365	ENSG00000140416
F5H7S3	F5H7S3_HUMAN	R|IQLVEEELDR|A	[TMTsixplex_Nterm]IQLVEEELDR	56-65	FALSE	5.408	1781.644069	1900.213997	2677.542823	2728.726807	1543.06298	1405.107886	ENSG00000140416
F5H7S3	F5H7S3_HUMAN	R|IQLVEEELDRAQER|L	[TMTsixplex_Nterm]IQLVEEELDRAQER	56-69	FALSE	5.605	507461.867	519931.6187	977243.0551	1121552.5	549510.9235	487179.0034	ENSG00000140416
F5H7S3	F5H7S3_HUMAN	R|IQLVEEELDR|A	[TMTsixplex_Nterm]IQLVEEELDR	56-65	FALSE	6.564	376711.1849	389739.592	794371.0098	786537.6858	302426.6933	251647.9962	ENSG00000140416
F5H7S3	F5H7S3_HUMAN	R|IQLVEEELDR|A	[TMTsixplex_Nterm]IQLVEEELDR	56-65	FALSE	5.095	614.3523813	609.0838374	887.8346594	893.1193848	466.3474628	459.5954311	ENSG00000140416
F5H7S3	F5H7S3_HUMAN	R|KYEEVAR|K	[TMTsixplex_Nterm]K[TMTsixplex_K]YEEVAR	125-131	FALSE	5.411	1985.005937	2019.073115	4229.670871	4324.396484	1466.617105	1391.77812	ENSG00000140416
F5H7S3	F5H7S3_HUMAN	R|IQLVEEELDR|A	[TMTsixplex_Nterm]IQLVEEELDR	56-65	FALSE	5.356	1251.771232	1276.343553	1835.318237	1818.801734	971.5328886	926.9181487	ENSG00000140416
F5H7S3	F5H7S3_HUMAN	K|MEIQEIQLK|E	[TMTsixplex_Nterm]MEIQEIQLK[TMTsixplex_K]	105-113	FALSE	5.398	1612892.211	1624727.213	1192927.766	1146089.015	1672620.75	1518867.121	ENSG00000140416
F5H7S3	F5H7S3_HUMAN	R|IQLVEEELDR|A	[TMTsixplex_Nterm]IQLVEEELDR	56-65	FALSE	5.565	831.6484978	883.5427387	1209.182892	1240.041504	712.4169992	632.0580551	ENSG00000140416
F5H7S3	F5H7S3_HUMAN	R|IQLVEEELDR|A	[TMTsixplex_Nterm]IQLVEEELDR	56-65	FALSE	5.348	764.7454196	830.5729899	1215.691284	1174.432289	643.3440266	621.3438453	ENSG00000140416
F5H7S3	F5H7S3_HUMAN	R|IQLVEEELDR|A	[TMTsixplex_Nterm]IQLVEEELDR	56-65	FALSE	5.188	1637.489003	1696.893059	2597.876709	2483.975873	1367.800174	1212.344716	ENSG00000140416
F5H7S3	F5H7S3_HUMAN	R|IQLVEEELDR|A	[TMTsixplex_Nterm]IQLVEEELDR	56-65	FALSE	5.747	1920.750355	1978.399333	2915.202689	3038.012451	1646.497042	1405.875755	ENSG00000140416
F5H7S3	F5H7S3_HUMAN	R|KLVIIESDLER|A	K[TMTsixplex_K]LVIIESDLER	132-142	FALSE	6.776	52134.68786	48338.90718	67050.03469	309928.1777	138524.6472	150634.973	ENSG00000140416
F5H7S3	F5H7S3_HUMAN	K|DEEKMEIQEIQLK|E	[TMTsixplex_Nterm]DEEK[TMTsixplex_K]MEIQEIQLK[TMTsixplex_K]	101-113	FALSE	5.159	2591285.354	2843678.312	6762734.5	6712022.048	2389413.489	2120667.975	ENSG00000140416
F5H7S3	F5H7S3_HUMAN	R|IQLVEEELDR|A	[TMTsixplex_Nterm]IQLVEEELDR	56-65	FALSE	5.377	826.2242573	890.1993701	1365.92627	1357.628568	721.5424745	644.1820863	ENSG00000140416
F5H7S3	F5H7S3_HUMAN	R|IQLVEEELDR|A	[TMTsixplex_Nterm]IQLVEEELDR	56-65	FALSE	5.59	1210.427794	1296.58885	1867.343004	1898.140259	1000.518241	946.8510867	ENSG00000140416
F5H7S3	F5H7S3_HUMAN	R|AELSEGQVR|Q	[TMTsixplex_Nterm]AELSEGQVR	147-155	FALSE	7.145	89721.48927	95467.71342	35860.51148	33040.58292	113039.8906	108063.3984	ENSG00000140416
F5H7S3	F5H7S3_HUMAN	R|IQLVEEELDR|A	[TMTsixplex_Nterm]IQLVEEELDR	56-65	FALSE	5.188	1349.832307	1502.684564	2129.358246	2182.13623	1185.734164	1084.13388	ENSG00000140416
F5H7S3	F5H7S3_HUMAN	R|IQLVEEELDR|A	[TMTsixplex_Nterm]IQLVEEELDR	56-65	FALSE	5.683	983.6838983	989.906777	1381.177387	1420.327637	786.3250263	776.0564332	ENSG00000140416
F5H7S3	F5H7S3_HUMAN	R|IQLVEEELDR|A	[TMTsixplex_Nterm]IQLVEEELDR	56-65	FALSE	5.063	711.8475262	726.9726158	909.0782471	892.7193763	585.3069023	473.2908296	ENSG00000140416
F5H7S3	F5H7S3_HUMAN	R|IQLVEEELDRAQER|L	[TMTsixplex_Nterm]IQLVEEELDRAQER	56-69	FALSE	6.674	520022.3756	574060.8181	1080888.5	1073293.824	613774.8558	517400.4895	ENSG00000140416
F5H7S3	F5H7S3_HUMAN	R|IQLVEEELDR|A	[TMTsixplex_Nterm]IQLVEEELDR	56-65	FALSE	5.281	1308.659147	1338.496097	2066.712402	2043.232215	1130.379421	965.4034142	ENSG00000140416
F5H7S3	F5H7S3_HUMAN	R|IQLVEEELDR|A	[TMTsixplex_Nterm]IQLVEEELDR	56-65	FALSE	5.477	871.5467613	850.8675637	1247.445595	1271.118774	714.6559659	633.0642955	ENSG00000140416
F5H7S3	F5H7S3_HUMAN	R|KLVIIESDLER|A	KLVIIESDLER	132-142	FALSE	10.452	NA	16915.16305	10928.05989	204345.5558	37143.38053	10110.12985	ENSG00000140416
F5H7S3	F5H7S3_HUMAN	R|IQLVEEELDR|A	[TMTsixplex_Nterm]IQLVEEELDR	56-65	FALSE	5.289	674.4438624	739.5323857	1060.43297	1077.81189	599.4332511	489.4875324	ENSG00000140416
F5H7S3	F5H7S3_HUMAN	R|IQLVEEELDR|A	[TMTsixplex_Nterm]IQLVEEELDR	56-65	FALSE	5.775	1281.2636	1449.737386	1975.448242	1939.078781	1086.558473	1003.545762	ENSG00000140416
F5H7S3	F5H7S3_HUMAN	R|IQLVEEELDR|A	[TMTsixplex_Nterm]IQLVEEELDR	56-65	FALSE	5.454	553.3261392	610.3937056	915.3236694	865.9519145	498.2135284	410.8017833	ENSG00000140416
F5H895	F5H895_HUMAN	R|FLEEYLSSTPQR|L	[TMTsixplex_Nterm]FLEEYLSSTPQR	Dec-23	FALSE	6.802	92781.22311	102404.2559	65814.94594	65700.51215	129338.9297	117016.4545	ENSG00000129562
F5H895	F5H895_HUMAN	R|FLEEYLSSTPQR|L	[TMTsixplex_Nterm]FLEEYLSSTPQR	Dec-23	FALSE	7.588	306760.2375	325865.5513	228812.7725	305722.0511	391372.0292	396505.7438	ENSG00000129562
F6S6P2	F6S6P2_HUMAN	R|LINLVGESLR|L	[TMTsixplex_Nterm]LINLVGESLR	316-325	FALSE	5.509	35685.88285	40270.97861	32068.396	30767.00258	33983.24807	29473.35969	ENSG00000096155
F6S6P2	F6S6P2_HUMAN	R|LINLVGESLR|L	[TMTsixplex_Nterm]LINLVGESLR	316-325	FALSE	5.509	35685.88285	40270.97861	32068.396	30767.00258	33983.24807	29473.35969	ENSG00000234651
F6S6P2	F6S6P2_HUMAN	R|LINLVGESLR|L	[TMTsixplex_Nterm]LINLVGESLR	316-325	FALSE	5.509	35685.88285	40270.97861	32068.396	30767.00258	33983.24807	29473.35969	ENSG00000204463
F6S6P2	F6S6P2_HUMAN	R|LINLVGESLR|L	[TMTsixplex_Nterm]LINLVGESLR	316-325	FALSE	5.509	35685.88285	40270.97861	32068.396	30767.00258	33983.24807	29473.35969	ENSG00000229524
F6S6P2	F6S6P2_HUMAN	R|LINLVGESLR|L	[TMTsixplex_Nterm]LINLVGESLR	316-325	FALSE	5.509	35685.88285	40270.97861	32068.396	30767.00258	33983.24807	29473.35969	ENSG00000233348
F6S6P2	F6S6P2_HUMAN	R|LINLVGESLR|L	[TMTsixplex_Nterm]LINLVGESLR	316-325	FALSE	5.509	35685.88285	40270.97861	32068.396	30767.00258	33983.24807	29473.35969	ENSG00000228760
F6S6P2	F6S6P2_HUMAN	R|LINLVGESLR|L	[TMTsixplex_Nterm]LINLVGESLR	316-325	FALSE	5.509	35685.88285	40270.97861	32068.396	30767.00258	33983.24807	29473.35969	ENSG00000227761
F8VNS3	F8VNS3_HUMAN	K|SIPCSVAAYVPR|G	[TMTsixplex_Nterm]SIPC[Cys_CAM]SVAAYVPR	83-94	FALSE	8.358	33347.97015	35317.00103	34380.90752	37271.16813	179150.6094	166680.6582	ENSG00000151093
F8VNT9	F8VNT9_HUMAN	K|VMSEFNNNFR|Q	[TMTsixplex_Nterm]VMSEFNNNFR	111-120	FALSE	7.738	50832.52186	57583.09884	26074.27227	26742.85635	74176.35938	71825.88237	ENSG00000135404
F8VPD4	F8VPD4_HUMAN	K|DQMSHLFNVAHTLR|M	[TMTsixplex_Nterm]DQMSHLFNVAHTLR	1872-1885	FALSE	7.773	80727.99878	85637.82662	62352.70571	65784.41567	62931.03761	59789.03341	ENSG00000084774
F8VPD4	F8VPD4_HUMAN	R|AAFALGGLGSGFASNR|E	[TMTsixplex_Nterm]AAFALGGLGSGFASNR	556-571	FALSE	7.332	38873.50423	41659.75727	20252.73775	20379.22925	17452.70685	16017.65418	ENSG00000084774
F8VPD4	F8VPD4_HUMAN	R|IIAHAQLLEQHR|G	[TMTsixplex_Nterm]IIAHAQLLEQHR	780-791	FALSE	7.173	38361.85824	41063.65862	27392.42409	27554.62878	21409.37231	21251.76239	ENSG00000084774
F8VPD4	F8VPD4_HUMAN	R|IIAHAQLLEQHR|G	[TMTsixplex_Nterm]IIAHAQLLEQHR	780-791	FALSE	6.118	22941.36125	26416.45578	15696.94553	16548.63348	13064.84915	13911.88315	ENSG00000084774
F8VQX6	F8VQX6_HUMAN	R|ELFSNLQEFAGPSGK|L	[TMTsixplex_Nterm]ELFSNLQEFAGPSGK[TMTsixplex_K]	57-71	FALSE	6.72	325119.4436	297642.1143	295046.0113	338950.473	852461.6875	760047.3794	ENSG00000185432
F8VQX6	F8VQX6_HUMAN	K|LSLLEVGCGTGANFK|F	[TMTsixplex_Nterm]LSLLEVGC[Cys_CAM]GTGANFK[TMTsixplex_K]	72-86	FALSE	7.531	222139.1493	242414.93	250117.1803	260773.5388	547669.875	507944.2359	ENSG00000185432
F8VQX6	F8VQX6_HUMAN	K|LSLLEVGCGTGANFK|F	[TMTsixplex_Nterm]LSLLEVGC[Cys_CAM]GTGANFK[TMTsixplex_K]	72-86	FALSE	7.255	185315.2013	206612.8091	240289.9265	235652.4814	380469.3125	359175.4077	ENSG00000185432
F8VQX6	F8VQX6_HUMAN	K|LSLLEVGCGTGANFK|F	[TMTsixplex_Nterm]LSLLEVGC[Cys_CAM]GTGANFK[TMTsixplex_K]	72-86	FALSE	6.981	149919.7737	169558.9508	192297.0044	189028.0506	228227.3125	209475.8485	ENSG00000185432
F8VQX6	F8VQX6_HUMAN	K|LSLLEVGCGTGANFK|F	[TMTsixplex_Nterm]LSLLEVGC[Cys_CAM]GTGANFK[TMTsixplex_K]	72-86	FALSE	7.696	323814.6347	340293.4965	316336.2091	326910.3305	596511.125	543373.1731	ENSG00000185432
F8VQX6	F8VQX6_HUMAN	K|LSLLEVGCGTGANFK|F	[TMTsixplex_Nterm]LSLLEVGC[Cys_CAM]GTGANFK[TMTsixplex_K]	72-86	FALSE	6.338	74882.93893	80742.92061	98338.1096	97983.84011	179265.2188	169480.7963	ENSG00000185432
F8VQX6	F8VQX6_HUMAN	K|LSLLEVGCGTGANFK|F	[TMTsixplex_Nterm]LSLLEVGC[Cys_CAM]GTGANFK[TMTsixplex_K]	72-86	FALSE	5.636	12218.71771	13403.15709	15394.71174	15498.51039	31098.75	28806.07215	ENSG00000185432
F8VQX6	F8VQX6_HUMAN	K|LSLLEVGCGTGANFK|F	[TMTsixplex_Nterm]LSLLEVGC[Cys_CAM]GTGANFK[TMTsixplex_K]	72-86	FALSE	6.272	108239.3278	113324.9575	121108.0028	124624.5872	257921.9375	224552.6963	ENSG00000185432
F8VQX6	F8VQX6_HUMAN	K|LSLLEVGCGTGANFK|F	[TMTsixplex_Nterm]LSLLEVGC[Cys_CAM]GTGANFK[TMTsixplex_K]	72-86	FALSE	6.941	105492.626	108189.0421	134314.2683	132610.7245	276958.5	256413.3912	ENSG00000185432
F8VQX6	F8VQX6_HUMAN	K|LSLLEVGCGTGANFK|F	[TMTsixplex_Nterm]LSLLEVGC[Cys_CAM]GTGANFK[TMTsixplex_K]	72-86	FALSE	6.762	82628.00922	93171.4375	77075.47633	75800.6415	79958.68998	69801.07798	ENSG00000185432
F8VQX6	F8VQX6_HUMAN	R|VTCIDPNPNFEK|F	[TMTsixplex_Nterm]VTC[Cys_CAM]IDPNPNFEK[TMTsixplex_K]	94-105	FALSE	5.026	812470.265	898428.0618	1279417.924	1311551.796	1229362.652	1158939.07	ENSG00000185432
F8VQX6	F8VQX6_HUMAN	R|VTCIDPNPNFEK|F	[TMTsixplex_Nterm]VTC[Cys_CAM]IDPNPNFEK[TMTsixplex_K]	94-105	FALSE	6.109	218288.0932	242238.8683	263269.7973	280767.4475	1230692.125	1146339.542	ENSG00000185432
F8VR84	F8VR84_HUMAN	R|LDFYQHSWLPAR|A	[TMTsixplex_Nterm]LDFYQHSWLPAR	69-80	FALSE	5.729	67256.50126	72793.26873	49565.3528	50954.08556	47307.67198	40229.44304	ENSG00000139637
F8VR84	F8VR84_HUMAN	R|YALTTTLSAR|V	[TMTsixplex_Nterm]YALTTTLSAR	26-35	FALSE	8.708	60244.17582	62930.69531	46863.52364	46304.05322	45180.77882	43532.10296	ENSG00000139637
F8VRN8	F8VRN8_HUMAN	K|SEVQQPVHPK|P	[TMTsixplex_Nterm]SEVQQPVHPK[TMTsixplex_K]	350-359	FALSE	6.761	28841.26059	34041.45568	16686.64177	14801.69051	26768.69352	25343.11795	ENSG00000050405
F8VRN8	F8VRN8_HUMAN	K|SEVQQPVHPKPLSPDSR|A	[TMTsixplex_Nterm]SEVQQPVHPK[TMTsixplex_K]PLSPDSR	350-366	FALSE	5.14	85346.85552	91687.87185	44769.07529	38142.60921	85411.49797	76420.7954	ENSG00000050405
F8VSB9	F8VSB9_HUMAN	K|MAIQQADK|L	M[Oxidation_M]AIQQADK[TMTsixplex_K]	29-36	FALSE	5.169	90336.76347	98616.62349	106128.6414	110140.7734	84702.75226	87229.84215	ENSG00000111300
F8VUA6	F8VUA6_HUMAN	K|TAVVVGTITDDVR|V	[TMTsixplex_Nterm]TAVVVGTITDDVR	27-39	FALSE	9.619	645282.4171	681870.5564	670989.8246	639566.3464	704522.75	626634.4363	ENSG00000063177
F8VUA6	F8VUA6_HUMAN	K|GCGTVLLSGPR|K	[TMTsixplex_Nterm]GC[Cys_CAM]GTVLLSGPR	81-91	FALSE	7.97	37620.61495	38915.72448	35256.64845	37692.86932	38982.13672	35224.98042	ENSG00000063177
F8VUA6	F8VUA6_HUMAN	K|ILTFDQLALDSPK|G	[TMTsixplex_Nterm]ILTFDQLALDSPK[TMTsixplex_K]	68-80	FALSE	7.099	612396.8854	628929.269	607969.5732	581416.5562	608178.5042	522905.096	ENSG00000063177
F8VUA6	F8VUA6_HUMAN	K|ILTFDQLALDSPK|G	[TMTsixplex_Nterm]ILTFDQLALDSPK[TMTsixplex_K]	68-80	FALSE	7.322	93106.97676	104190.5328	100686.3562	98212.47018	90023.4414	84690.44623	ENSG00000063177
F8VV32	F8VV32_HUMAN	R|STDYGIFQINSR|Y	[TMTsixplex_Nterm]STDYGIFQINSR	69-80	FALSE	5.375	25967.99787	27864.6288	9404.338784	NA	49876.83015	46367.32006	ENSG00000090382
F8VV32	F8VV32_HUMAN	K|WESGYNTR|A	[TMTsixplex_Nterm]WESGYNTR	52-59	FALSE	5.738	17541.01577	20140.26078	6020.241707	5557.988231	35091.47266	33710.67664	ENSG00000090382
F8VV32	F8VV32_HUMAN	R|STDYGIFQINSR|Y	[TMTsixplex_Nterm]STDYGIFQINSR	69-80	FALSE	6.557	92285.47908	101783.0317	35283.45995	30618.72323	182220.5938	170540.2617	ENSG00000090382
F8VV32	F8VV32_HUMAN	R|STDYGIFQINSR|Y	[TMTsixplex_Nterm]STDYGIFQINSR	69-80	FALSE	5.591	129564.0576	139818.3714	77716.11191	79913.96858	189475.6387	172045.2921	ENSG00000090382
F8VV32	F8VV32_HUMAN	R|GISLANWMCLAK|W	GISLANWMC[Cys_CAM]LAK	40-51	FALSE	8.336	536.1072301	592.2452203	452.3574952	604.845318	982.6494417	830.1127603	ENSG00000090382
F8VV32	F8VV32_HUMAN	R|GISLANWMCLAK|W	[TMTsixplex_Nterm]GISLANWMC[Cys_CAM]LAK[TMTsixplex_K]	40-51	FALSE	5.115	32759.86907	34272.92797	11286.50604	10185.51071	60813.44922	54262.59342	ENSG00000090382
F8VV32	F8VV32_HUMAN	R|STDYGIFQINSR|Y	[TMTsixplex_Nterm]STDYGIFQINSR	69-80	FALSE	5.018	80967.42293	92875.43478	43924.64948	45945.93593	141500.7922	131214.683	ENSG00000090382
F8VV32	F8VV32_HUMAN	R|ATNYNAGDR|S	[TMTsixplex_Nterm]ATNYNAGDR	60-68	FALSE	6.253	364.3954088	391.898168	117.5767577	98.64454851	879.3127441	780.2267108	ENSG00000090382
F8VV32	F8VV32_HUMAN	K|WESGYNTR|A	[TMTsixplex_Nterm]WESGYNTR	52-59	FALSE	5.17	9210.865609	9442.595458	3454.943345	3517.064037	15648.83008	15348.28148	ENSG00000090382
F8VV32	F8VV32_HUMAN	R|STDYGIFQINSR|Y	[TMTsixplex_Nterm]STDYGIFQINSR	69-80	FALSE	7.259	64881.58557	69538.22514	19051.5412	18215.11521	123241.0156	115091.3634	ENSG00000090382
F8VV32	F8VV32_HUMAN	R|GISLANWMCLAK|W	[TMTsixplex_Nterm]GISLANWMC[Cys_CAM]LAK	40-51	FALSE	7.189	310.8335585	338.3774015	475.8948233	594.8297552	1426.272755	1834.421509	ENSG00000090382
F8VV32	F8VV32_HUMAN	R|STDYGIFQINSR|Y	[TMTsixplex_Nterm]STDYGIFQINSR	69-80	FALSE	6.765	75589.92245	83033.17867	26059.20133	23991.88283	155903.7031	147069.559	ENSG00000090382
F8VV32	F8VV32_HUMAN	R|STDYGIFQINSR|Y	[TMTsixplex_Nterm]STDYGIFQINSR	69-80	FALSE	5.845	25353.94621	28224.65549	10857.58412	10321.49932	53617.49545	48397.83436	ENSG00000090382
F8VV32	F8VV32_HUMAN	R|STDYGIFQINSR|Y	[TMTsixplex_Nterm]STDYGIFQINSR	69-80	FALSE	7.512	34375.03209	37491.98277	10073.40795	10144.48594	74713.51563	70567.77971	ENSG00000090382
F8VV32	F8VV32_HUMAN	R|GISLANWMCLAK|W	[TMTsixplex_Nterm]GISLANWMC[Cys_CAM]LAK[TMTsixplex_K]	40-51	FALSE	7.627	20491.90829	21504.9683	4618.149608	4477.83274	40451.28125	36578.28585	ENSG00000090382
F8VV32	F8VV32_HUMAN	R|GISLANWMCLAK|W	GISLANWMC[Cys_CAM]LAK[TMTsixplex_K]	40-51	FALSE	5.893	134.0343745	157.856196	114.4853665	415.2815963	2186.264604	4852.459473	ENSG00000090382
F8VVX6	F8VVX6_HUMAN	R|NVTHIDQALQEAHR|V	[TMTsixplex_Nterm]NVTHIDQALQEAHR	140-153	FALSE	7.235	5454.550357	5603.847121	6070.511194	5705.96005	12477.27076	11833.05563	ENSG00000110871
F8VYY9	F8VYY9_HUMAN	K|FDVINLAAEK|T	[TMTsixplex_Nterm]FDVINLAAEK[TMTsixplex_K]	193-202	FALSE	5.152	347030.4913	350230.4274	303807.3152	304607.3203	396917.5313	355654.5802	ENSG00000181929
F8VYY9	F8VYY9_HUMAN	K|AFFALVTNGVR|A	[TMTsixplex_Nterm]AFFALVTNGVR	Sep-19	FALSE	10.015	2000.005593	2274.732029	2144.463027	1871.428112	3827.733316	2679.453578	ENSG00000181929
F8VYY9	F8VYY9_HUMAN	R|SHYFEGVLK|C	[TMTsixplex_Nterm]SHYFEGVLK[TMTsixplex_K]	219-227	FALSE	5.729	878563.1784	948059.4491	862749.5679	821386.825	1057451.873	888438.8709	ENSG00000181929
F8VZJ2	F8VZJ2_HUMAN	K|NILFVITKPDVYK|S	[TMTsixplex_Nterm]NILFVITK[TMTsixplex_K]PDVYK[TMTsixplex_K]	22-34	FALSE	5.745	24224.55175	17633.04331	29293.94336	13242.31881	14125.01724	6219.847711	ENSG00000196531
F8VZJ2	F8VZJ2_HUMAN	K|NILFVITKPDVYK|S	[TMTsixplex_Nterm]NILFVITK[TMTsixplex_K]PDVYK[TMTsixplex_K]	22-34	FALSE	6.587	104690.9556	72358.20861	126318.2422	54021.1408	57023.14121	23015.56124	ENSG00000196531
F8VZJ2	F8VZJ2_HUMAN	K|NILFVITKPDVYK|S	[TMTsixplex_Nterm]NILFVITK[TMTsixplex_K]PDVYK[TMTsixplex_K]	22-34	FALSE	6.757	6859.255762	23441.83203	9965.588222	21115.00337	4801.329451	6018.33447	ENSG00000196531
F8VZJ2	F8VZJ2_HUMAN	K|IEDLSQQAQLAAAEK|F	[TMTsixplex_Nterm]IEDLSQQAQLAAAEK[TMTsixplex_K]	49-63	FALSE	6.53	919361.7252	1101976.174	1437369.375	1179675.198	620448.9368	551001.9423	ENSG00000196531
F8VZJ2	F8VZJ2_HUMAN	K|DIELVMSQANVSR|A	[TMTsixplex_Nterm]DIELVMSQANVSR	101-113	FALSE	6.884	456887.3652	486392.767	365633.8108	349621.8819	422067.0999	467544.4893	ENSG00000196531
F8VZJ2	F8VZJ2_HUMAN	K|SPASDTYIVFGEAK|I	[TMTsixplex_Nterm]SPASDTYIVFGEAK[TMTsixplex_K]	35-48	FALSE	7.474	219614.6403	226158.5075	231115.1094	229621.2597	116714.8431	110555.9773	ENSG00000196531
F8VZJ2	F8VZJ2_HUMAN	K|NILFVITKPDVYK|S	[TMTsixplex_Nterm]NILFVITK[TMTsixplex_K]PDVYK[TMTsixplex_K]	22-34	FALSE	6.261	65736.83605	45325.84149	76047.96875	33111.55825	36456.46301	16784.30922	ENSG00000196531
F8VZJ2	F8VZJ2_HUMAN	K|IEDLSQQAQLAAAEK|F	[TMTsixplex_Nterm]IEDLSQQAQLAAAEK[TMTsixplex_K]	49-63	FALSE	6.607	527850.1911	579115.5856	659545.4944	703123.0625	413461.5817	390924.7096	ENSG00000196531
F8VZJ2	F8VZJ2_HUMAN	K|DIELVMSQANVSR|A	[TMTsixplex_Nterm]DIELVMSQANVSR	101-113	FALSE	7.137	155032.8127	177055.8594	154544.2012	150377.6025	88319.91372	79174.37058	ENSG00000196531
F8VZJ2	F8VZJ2_HUMAN	K|DIELVMSQANVSR|A	[TMTsixplex_Nterm]DIELVMSQANVSR	101-113	FALSE	6.655	119776.5448	131138.5469	51575.73275	48634.83849	33572.66178	29975.83545	ENSG00000196531
F8VZV1	F8VZV1_HUMAN	K|LLETGLVNMHR|I	[TMTsixplex_Nterm]LLETGLVNMHR	798-808	FALSE	8.999	17698.61974	19769.68473	19738.07452	22950.65321	25909.46118	25416.03285	ENSG00000061987
F8W1G3	F8W1G3_HUMAN	R|KINFDALLK|F	[TMTsixplex_Nterm]K[TMTsixplex_K]INFDALLK[TMTsixplex_K]	Jul-15	FALSE	5.406	661710.6793	719189.3156	594909.2011	597678.6041	1319205.5	1190255.025	ENSG00000139644
F8W1R7	F8W1R7_HUMAN	R|ALGQNPTNAEVLK|V	[TMTsixplex_Nterm]ALGQNPTNAEVLK[TMTsixplex_K]	38-50	FALSE	5.934	1787344.482	1798818.269	1992154.723	2965378	1864300.073	1749998.37	ENSG00000092841
F8W1R7	F8W1R7_HUMAN	R|ALGQNPTNAEVLK|V	[TMTsixplex_Nterm]ALGQNPTNAEVLK[TMTsixplex_K]	38-50	FALSE	6.219	353970.933	363261.7879	792164.6012	817815.375	278365.3388	243474.0365	ENSG00000092841
F8W1R7	F8W1R7_HUMAN	R|ALGQNPTNAEVLK|V	[TMTsixplex_Nterm]ALGQNPTNAEVLK[TMTsixplex_K]	38-50	FALSE	6.669	179858.9187	197978.0337	388146.2505	406389.4063	149269.1292	131799.3894	ENSG00000092841
F8W1R7	F8W1R7_HUMAN	R|HVLVTLGEK|M	[TMTsixplex_Nterm]HVLVTLGEK[TMTsixplex_K]	111-119	FALSE	5.122	2511.100047	2720.679647	4648.580117	4643.001953	2320.234022	2183.541423	ENSG00000092841
F8W1R7	F8W1R7_HUMAN	R|ALGQNPTNAEVLK|V	[TMTsixplex_Nterm]ALGQNPTNAEVLK[TMTsixplex_K]	38-50	FALSE	5.734	1549006.827	1422696.47	2026569.887	2480162.75	1118768.714	951728.2375	ENSG00000092841
F8W1R7	F8W1R7_HUMAN	K|NKDQGTYEDYVEGLR|V	[TMTsixplex_Nterm]NK[TMTsixplex_K]DQGTYEDYVEGLR	80-94	FALSE	7.45	487186.4511	557995.8994	1118738.375	1021839.161	409696.6576	344445.3552	ENSG00000092841
F8W1R7	F8W1R7_HUMAN	K|DQGTYEDYVEGLR|V	[TMTsixplex_Nterm]DQGTYEDYVEGLR	82-94	FALSE	7.733	130335.2142	146640.4591	278673.1875	276824.224	112560.4192	101201.3798	ENSG00000092841
F8W1R7	F8W1R7_HUMAN	K|EAFQLFDR|T	[TMTsixplex_Nterm]EAFQLFDR	14-21	FALSE	5.376	1567.150442	1661.474199	2175.96282	2234.611084	1552.551179	1405.662299	ENSG00000092841
F8W1R7	F8W1R7_HUMAN	K|EAFQLFDR|T	[TMTsixplex_Nterm]EAFQLFDR	14-21	FALSE	6.007	166754.7029	192231.2549	362996.6546	350765.4283	132136.0399	112493.4192	ENSG00000092841
F8W1R7	F8W1R7_HUMAN	K|EAFQLFDR|T	[TMTsixplex_Nterm]EAFQLFDR	14-21	FALSE	6.794	211319.1238	230276.7568	464469.8738	428725.5155	147218.6907	136753.0265	ENSG00000092841
F8W1R7	F8W1R7_HUMAN	K|ILYSQCGDVMR|A	[TMTsixplex_Nterm]ILYSQC[Cys_CAM]GDVMR	27-37	FALSE	8.415	211323.7971	218984.808	434418.2097	430232.0112	172098.5854	146006.5153	ENSG00000092841
F8W1R7	F8W1R7_HUMAN	K|DQGTYEDYVEGLR|V	[TMTsixplex_Nterm]DQGTYEDYVEGLR	82-94	FALSE	8.289	127495.2838	169402.8108	325632.7565	272540.4042	125102.3634	113497.4727	ENSG00000092841
F8W1R7	F8W1R7_HUMAN	K|ILYSQCGDVMR|A	[TMTsixplex_Nterm]ILYSQC[Cys_CAM]GDVMR	27-37	FALSE	7.859	36338.64506	40503.46498	76246.12236	80679.59417	30234.83892	26864.47333	ENSG00000092841
F8W1R7	F8W1R7_HUMAN	K|ILYSQCGDVMR|A	[TMTsixplex_Nterm]ILYSQC[Cys_CAM]GDVMR	27-37	FALSE	7.964	58607.56287	64386.60124	120930.9217	123639.1195	45876.58522	42377.06327	ENSG00000092841
F8W1R7	F8W1R7_HUMAN	R|HVLVTLGEK|M	[TMTsixplex_Nterm]HVLVTLGEK[TMTsixplex_K]	111-119	FALSE	5.203	449.1302309	466.6277569	636.7326119	636.8805542	492.0767236	425.3333503	ENSG00000092841
F8W1R7	F8W1R7_HUMAN	K|NKDQGTYEDYVEGLR|V	[TMTsixplex_Nterm]NK[TMTsixplex_K]DQGTYEDYVEGLR	80-94	FALSE	6.534	2383747.497	2753586.177	4591685.5	4503225.14	1728712.523	1452171.12	ENSG00000092841
F8W1R7	F8W1R7_HUMAN	R|HVLVTLGEK|M	[TMTsixplex_Nterm]HVLVTLGEK	111-119	FALSE	8.816	7679.329146	4412.529365	13640.0148	72146.12334	NA	30546.47613	ENSG00000092841
F8W1R7	F8W1R7_HUMAN	K|EAFQLFDR|T	[TMTsixplex_Nterm]EAFQLFDR	14-21	FALSE	5.073	556.0745278	582.2432333	756.2086792	736.3662406	540.2394716	498.8517896	ENSG00000092841
F8W1R7	F8W1R7_HUMAN	K|ILYSQCGDVMR|A	[TMTsixplex_Nterm]ILYSQC[Cys_CAM]GDVMR	27-37	FALSE	8.249	79433.11308	80581.27602	158812.5284	162398.6633	58769.80484	57146.40174	ENSG00000092841
F8W1R7	F8W1R7_HUMAN	R|ALGQNPTNAEVLK|V	[TMTsixplex_Nterm]ALGQNPTNAEVLK[TMTsixplex_K]	38-50	FALSE	5.569	1264672.285	1234975.506	1660430.771	2177622.25	1726574.124	1802492.423	ENSG00000092841
F8W1R7	F8W1R7_HUMAN	K|ILYSQCGDVMR|A	[TMTsixplex_Nterm]ILYSQC[Cys_CAM]GDVMR	27-37	FALSE	7.805	17446.72543	17874.00598	33955.12334	33809.8749	13199.95507	11549.43352	ENSG00000092841
F8W1R7	F8W1R7_HUMAN	K|EGNGTVMGAEIR|H	[TMTsixplex_Nterm]EGNGTVMGAEIR	99-110	FALSE	8.665	81678.64018	88779.01656	177432.3594	177319.4249	78701.5406	77672.7156	ENSG00000092841
F8W1R7	F8W1R7_HUMAN	R|ALGQNPTNAEVLK|V	[TMTsixplex_Nterm]ALGQNPTNAEVLK[TMTsixplex_K]	38-50	FALSE	8.114	118357.2749	119914.6829	251810.3594	248984.4606	96738.37685	86253.46835	ENSG00000092841
F8W1R7	F8W1R7_HUMAN	K|ILYSQCGDVMR|A	[TMTsixplex_Nterm]ILYSQC[Cys_CAM]GDVMR	27-37	FALSE	8.366	138610.7988	143643.018	280257.8645	293044.8072	112250.3898	101176.8664	ENSG00000092841
F8W1R7	F8W1R7_HUMAN	R|HVLVTLGEK|M	[TMTsixplex_Nterm]HVLVTLGEK[TMTsixplex_K]	111-119	FALSE	5.221	5399.663735	5993.886811	10916.29827	10503.99972	4365.791174	4120.808349	ENSG00000092841
F8W1R7	F8W1R7_HUMAN	K|ILYSQCGDVMR|A	[TMTsixplex_Nterm]ILYSQC[Cys_CAM]GDVMR	27-37	FALSE	8.69	289635.198	315027.7417	596972.9247	606442.6554	230167.253	216327.4071	ENSG00000092841
F8W1R7	F8W1R7_HUMAN	R|HVLVTLGEK|M	[TMTsixplex_Nterm]HVLVTLGEK[TMTsixplex_K]	111-119	FALSE	5.073	6233.493704	6707.889281	12329.83507	12557.2505	5069.87456	4810.342207	ENSG00000092841
F8W1R7	F8W1R7_HUMAN	R|HVLVTLGEK|M	[TMTsixplex_Nterm]HVLVTLGEK[TMTsixplex_K]	111-119	FALSE	5.4	4103.873995	4294.159008	7665.946898	6966.305774	2855.84898	3153.903562	ENSG00000092841
F8W1R7	F8W1R7_HUMAN	R|VFDKEGNGTVMGAEIR|H	[TMTsixplex_Nterm]VFDK[TMTsixplex_K]EGNGTVMGAEIR	95-110	FALSE	5.698	166025.95	179574.8109	400833.7962	406194.5	153090.4321	133193.886	ENSG00000092841
F8W1R7	F8W1R7_HUMAN	K|NKDQGTYEDYVEGLR|V	[TMTsixplex_Nterm]NK[TMTsixplex_K]DQGTYEDYVEGLR	80-94	FALSE	6.382	3344291.073	3761813.852	7011406.725	7044362	2246990.163	2095298.091	ENSG00000092841
F8W1R7	F8W1R7_HUMAN	R|ALGQNPTNAEVLK|V	[TMTsixplex_Nterm]ALGQNPTNAEVLK[TMTsixplex_K]	38-50	FALSE	5.758	385247.9731	443064.1875	412949.4206	407612.6259	335216.0055	316578.3849	ENSG00000092841
F8W1R7	F8W1R7_HUMAN	K|ILYSQCGDVMR|A	[TMTsixplex_Nterm]ILYSQC[Cys_CAM]GDVMR	27-37	FALSE	7.818	13788.53103	13466.714	27506.67556	26209.38852	10099.2742	8862.753471	ENSG00000092841
F8W1R7	F8W1R7_HUMAN	R|HVLVTLGEK|M	[TMTsixplex_Nterm]HVLVTLGEK[TMTsixplex_K]	111-119	FALSE	5.088	1485.590665	1635.890649	3043.559128	3133.609144	1323.818521	1010.302994	ENSG00000092841
F8W1R7	F8W1R7_HUMAN	K|ILYSQCGDVMR|A	[TMTsixplex_Nterm]ILYSQC[Cys_CAM]GDVMR	27-37	FALSE	8.499	12052.06983	12976.24856	24698.89645	24601.97031	10069.86182	9728.371059	ENSG00000092841
F8W1R7	F8W1R7_HUMAN	R|ALGQNPTNAEVLK|V	[TMTsixplex_Nterm]ALGQNPTNAEVLK[TMTsixplex_K]	38-50	FALSE	6.014	319248.2805	362839.2558	551854.1884	607971.1875	294138.0719	274016.0017	ENSG00000092841
F8W1R7	F8W1R7_HUMAN	R|VFDKEGNGTVMGAEIR|H	[TMTsixplex_Nterm]VFDK[TMTsixplex_K]EGNGTVMGAEIR	95-110	FALSE	6.246	9761696.37	10718140.5	22054212	21999398.82	8171863.857	7034663.673	ENSG00000092841
F8W1R7	F8W1R7_HUMAN	R|HVLVTLGEK|M	[TMTsixplex_Nterm]HVLVTLGEK[TMTsixplex_K]	111-119	FALSE	5.329	314803.7418	329356.4211	653057.4366	630073.04	229744.4029	195341.209	ENSG00000092841
F8W1R7	F8W1R7_HUMAN	R|HVLVTLGEK|M	[TMTsixplex_Nterm]HVLVTLGEK[TMTsixplex_K]	111-119	FALSE	5.198	1402.746372	1541.037028	2891.983745	2669.640115	1011.672244	1112.383331	ENSG00000092841
F8W1R7	F8W1R7_HUMAN	R|HVLVTLGEK|M	[TMTsixplex_Nterm]HVLVTLGEK[TMTsixplex_K]	111-119	FALSE	5.572	2535.504011	2805.791623	5117.174555	5083.077834	2168.25745	1898.103647	ENSG00000092841
F8W1R7	F8W1R7_HUMAN	R|HVLVTLGEK|M	[TMTsixplex_Nterm]HVLVTLGEK[TMTsixplex_K]	111-119	FALSE	5.992	2177.717838	2303.018903	3813.841819	3911.193449	1894.07116	1712.358854	ENSG00000092841
F8W1R7	F8W1R7_HUMAN	R|ALGQNPTNAEVLK|V	[TMTsixplex_Nterm]ALGQNPTNAEVLK[TMTsixplex_K]	38-50	FALSE	6.99	24230.63747	28028.15474	51012.42787	56725.13672	19343.48028	17792.994	ENSG00000092841
F8W1R7	F8W1R7_HUMAN	R|HVLVTLGEK|M	[TMTsixplex_Nterm]HVLVTLGEK[TMTsixplex_K]	111-119	FALSE	5.315	2722.86435	2992.71345	5283.324961	4948.966095	2187.585766	2053.871514	ENSG00000092841
F8W1R7	F8W1R7_HUMAN	K|ILYSQCGDVMR|A	[TMTsixplex_Nterm]ILYSQC[Cys_CAM]GDVMR	27-37	FALSE	8.128	233240.9512	262029.94	412251.9856	411558.6195	170709.2591	158185.4598	ENSG00000092841
F8W1R7	F8W1R7_HUMAN	K|ILYSQCGDVMR|A	[TMTsixplex_Nterm]ILYSQC[Cys_CAM]GDVMR	27-37	FALSE	7.644	14738.97202	13621.99273	28144.47694	26203.5576	10526.6316	8991.320624	ENSG00000092841
F8W1R7	F8W1R7_HUMAN	R|HVLVTLGEK|M	[TMTsixplex_Nterm]HVLVTLGEK[TMTsixplex_K]	111-119	FALSE	5.337	2657.921655	2938.932291	5131.197542	4822.068406	2419.684105	2303.00366	ENSG00000092841
F8W1R7	F8W1R7_HUMAN	R|HVLVTLGEK|M	[TMTsixplex_Nterm]HVLVTLGEK[TMTsixplex_K]	111-119	FALSE	5.163	4051.437778	4175.605611	7925.344789	7624.224248	3061.059543	3399.474771	ENSG00000092841
F8W1R7	F8W1R7_HUMAN	R|HVLVTLGEK|M	[TMTsixplex_Nterm]HVLVTLGEK[TMTsixplex_K]	111-119	FALSE	5.49	5484.288399	5662.67854	11541.24477	11452.97067	4958.320045	4189.494369	ENSG00000092841
F8W1R7	F8W1R7_HUMAN	R|HVLVTLGEK|M	[TMTsixplex_Nterm]HVLVTLGEK[TMTsixplex_K]	111-119	FALSE	5.569	2844.14672	3287.112404	5767.115779	5350.254256	2322.287834	2187.983054	ENSG00000092841
F8W651	F8W651_HUMAN	R|GEDVPLTEQTVSQVLQSAK|E	[TMTsixplex_Nterm]GEDVPLTEQTVSQVLQSAK[TMTsixplex_K]	92-110	FALSE	6.42	234366.2832	237158.199	154777.2639	213979.1947	179501.4953	168957.5118	ENSG00000111481
F8W651	F8W651_HUMAN	R|GEDVPLTEQTVSQVLQSAK|E	[TMTsixplex_Nterm]GEDVPLTEQTVSQVLQSAK[TMTsixplex_K]	92-110	FALSE	6.644	545309.1921	637763.5	471819.5381	487987.6798	573897.0518	505684.9902	ENSG00000111481
F8W651	F8W651_HUMAN	K|AILILDNDGDR|L	[TMTsixplex_Nterm]AILILDNDGDR	15-25	FALSE	7.33	184264.8149	199850.6687	119317.6221	121384.1318	196518.6192	160653.3271	ENSG00000111481
F8W6H2	F8W6H2_HUMAN	M|RASLLLSVLR|P	RASLLLSVLR	02-Nov	FALSE	5.314	19187.41584	20528.10698	18966.75811	18143.94915	18082.71224	16222.66397	ENSG00000123989
F8W733	F8W733_HUMAN	K|LYLSPR|I	[TMTsixplex_Nterm]LYLSPR	219-224	FALSE	5.306	51981.77348	55512.96816	57476.0964	59232.45818	70553.35347	65109.51287	ENSG00000158019
F8W785	F8W785_HUMAN	R|QAELEEGRPQHQEQLR|Q	[TMTsixplex_Nterm]QAELEEGRPQHQEQLR	435-450	FALSE	5.298	12021.65926	13294.70101	7535.320655	7609.430323	5565.387427	5437.441218	ENSG00000173905
F8W7C6	F8W7C6_HUMAN	K|FNADEFEDMVAEK|R	[TMTsixplex_Nterm]FNADEFEDMVAEK[TMTsixplex_K]	125-137	FALSE	7.662	139902.0369	150012.25	146161.1467	143694.385	141136.9084	129549.8532	ENSG00000147403
F8W7C6	F8W7C6_HUMAN	K|EHVIEALRR|A	[TMTsixplex_Nterm]EHVIEALRR	95-103	FALSE	6.661	24250.21011	26438.10423	25355.95174	24407.98619	23865.52826	22108.71737	ENSG00000147403
F8W7C6	F8W7C6_HUMAN	R|LIPDGCGVK|Y	[TMTsixplex_Nterm]LIPDGC[Cys_CAM]GVK[TMTsixplex_K]	139-147	FALSE	5.294	525392.1104	549202.8578	627881.7239	589466.7511	540673.348	503427.3175	ENSG00000147403
F8W7C6	F8W7C6_HUMAN	K|FNADEFEDMVAEK|R	[TMTsixplex_Nterm]FNADEFEDMVAEK[TMTsixplex_K]	125-137	FALSE	6.585	582436.9349	586220.4346	537652.9198	544710.3051	530349.9427	457302.8305	ENSG00000147403
F8W7C6	F8W7C6_HUMAN	R|VHIGQVIMSIR|T	[TMTsixplex_Nterm]VHIGQVIMSIR	78-88	FALSE	10.555	94655.23455	107900.333	99371.56564	99233.87505	132681.6073	99289.53203	ENSG00000147403
F8W7C6	F8W7C6_HUMAN	K|EHVIEALR|R	[TMTsixplex_Nterm]EHVIEALR	95-102	FALSE	5.642	97947.05767	107311.4447	106237.0377	104779.1054	138269.261	130804.8978	ENSG00000147403
F8W7C6	F8W7C6_HUMAN	K|MLSCAGADR|L	[TMTsixplex_Nterm]MLSC[Cys_CAM]AGADR	51-59	FALSE	6.088	10704.02295	11916.49609	11219.06001	11623.85065	9958.872512	9900.531924	ENSG00000147403
F8W7C6	F8W7C6_HUMAN	R|LIPDGCGVK|Y	[TMTsixplex_Nterm]LIPDGC[Cys_CAM]GVK[TMTsixplex_K]	139-147	FALSE	5.076	318226.8719	366453.7426	367550.2044	356792.5084	327181.5979	324024.7319	ENSG00000147403
F8W7C6	F8W7C6_HUMAN	K|EHVIEALR|R	[TMTsixplex_Nterm]EHVIEALR	95-102	FALSE	6.218	45753.8111	48879.71162	51217.70357	52536.60419	53508.28922	50371.38791	ENSG00000147403
F8W7Q4	F8W7Q4_HUMAN	R|HETLTSLNLEK|K	HETLTSLNLEK	119-129	FALSE	8.348	2892.492752	2861.343174	3054.848523	3037.463005	2051.988043	1681.268102	ENSG00000114023
F8W7Q4	F8W7Q4_HUMAN	K|EDEIPETVSLEMLDAAK|N	[TMTsixplex_Nterm]EDEIPETVSLEMLDAAK[TMTsixplex_K]	70-86	FALSE	6.691	14256.30365	14547.50096	14628.64134	14656.07539	40317.1875	36104.01277	ENSG00000114023
F8W7Q4	F8W7Q4_HUMAN	R|LKEEAAMK|A	[TMTsixplex_Nterm]LK[TMTsixplex_K]EEAAMK[TMTsixplex_K]	133-140	FALSE	5.246	324978.6072	343828.8512	355616.8101	350203.0637	654586.3911	801303.125	ENSG00000114023
F8W7Q4	F8W7Q4_HUMAN	R|HETLTSLNLEK|K	HETLTSLNLEK[TMTsixplex_K]	119-129	FALSE	5.406	6469.308354	5516.75671	8711.609627	23372.35017	46241.70475	77129.52344	ENSG00000114023
F8W822	F8W822_HUMAN	R|LLSLGAQANFFHPEK|G	[TMTsixplex_Nterm]LLSLGAQANFFHPEK[TMTsixplex_K]	152-166	FALSE	8.258	13838.74376	15871.89104	15357.43882	15005.01426	20671.03147	18942.53484	ENSG00000139436
F8W822	F8W822_HUMAN	R|LAFYLCGR|K	[TMTsixplex_Nterm]LAFYLC[Cys_CAM]GR	230-237	FALSE	6.25	20094.27128	22000.67549	20023.96547	18909.24572	26837.80273	20432.43579	ENSG00000139436
F8W914	F8W914_HUMAN	R|HQAQIDHYLGLANK|N	[TMTsixplex_Nterm]HQAQIDHYLGLANK[TMTsixplex_K]	311-324	FALSE	6.014	953394.286	925405.9651	1109276.102	1129059.849	1156459.068	1117179.688	ENSG00000115310
F8W914	F8W914_HUMAN	R|GPLPAAPPVAPER|Q	[TMTsixplex_Nterm]GPLPAAPPVAPER	64-76	FALSE	7.489	53521.7055	55895.64875	65888.91701	71173.875	44285.15946	44914.97904	ENSG00000115310
F8W914	F8W914_HUMAN	K|YSNSALGHVNCTIK|E	[TMTsixplex_Nterm]YSNSALGHVNC[Cys_CAM]TIK[TMTsixplex_K]	244-257	FALSE	6.154	592313.7113	687504.6194	697204.6417	706613.0259	775646.1649	754555.7627	ENSG00000115310
F8W914	F8W914_HUMAN	R|HQAQIDHYLGLANK|N	[TMTsixplex_Nterm]HQAQIDHYLGLANK[TMTsixplex_K]	311-324	FALSE	6.613	1008345.983	1139067.241	1390133.599	1393351.084	1230470.296	1127623.704	ENSG00000115310
F8W914	F8W914_HUMAN	K|YSNSALGHVNCTIK|E	YSNSALGHVNC[Cys_CAM]TIK[TMTsixplex_K]	244-257	FALSE	5.34	9474.31098	7229.373654	9562.906684	19907.77794	21213.77553	27844.80562	ENSG00000115310
F8W914	F8W914_HUMAN	R|HQAQIDHYLGLANK|N	[TMTsixplex_Nterm]HQAQIDHYLGLANK[TMTsixplex_K]	311-324	FALSE	5.102	1344466.619	1487347.015	1725664.988	1615085.989	1508456.55	1418877.871	ENSG00000115310
F8W9B8	F8W9B8_HUMAN	R|EVAAVLLHFK|G	[TMTsixplex_Nterm]EVAAVLLHFK[TMTsixplex_K]	149-158	FALSE	5.09	11783.22078	13840.3539	14805.94741	13231.10291	17158.0682	12221.63158	ENSG00000070367
F8W9I4	F8W9I4_HUMAN	K|LADIIHHWNANR|L	[TMTsixplex_Nterm]LADIIHHWNANR	13-24	FALSE	6.765	52594.09285	52660.62101	47194.99825	46843.41292	45580.59453	40292.8539	ENSG00000130396
F8WAU4	F8WAU4_HUMAN	R|DNSHPFVGLAFK|L	[TMTsixplex_Nterm]DNSHPFVGLAFK[TMTsixplex_K]	348-359	FALSE	5.473	143845.5424	156168.7577	131315.2121	126365.0352	238967.5203	211902.7844	ENSG00000168827
F8WAU4	F8WAU4_HUMAN	K|LNHNAAFMQIPMGLEGNFK|G	[TMTsixplex_Nterm]LNHNAAFMQIPMGLEGNFK[TMTsixplex_K]	194-212	FALSE	6.382	16315.59089	17790.26277	10720.65544	10345.59078	35479.51247	32889.22695	ENSG00000168827
F8WAU4	F8WAU4_HUMAN	R|FGQLTYVR|S	[TMTsixplex_Nterm]FGQLTYVR	365-372	FALSE	5.457	36073.67644	39142.57009	28161.92117	26459.97438	76080.42188	69848.0348	ENSG00000168827
F8WAU4	F8WAU4_HUMAN	R|SFTPVFLGSALK|N	[TMTsixplex_Nterm]SFTPVFLGSALK[TMTsixplex_K]	291-302	FALSE	6.436	28282.53664	31720.02042	18190.2932	16907.97265	67433.46094	63345.17657	ENSG00000168827
F8WAU4	F8WAU4_HUMAN	R|VLYYTGR|I	[TMTsixplex_Nterm]VLYYTGR	66-72	FALSE	5.14	103519.0823	111225.6969	91465.82997	88440.45826	179328.375	163803.0964	ENSG00000168827
F8WAU4	F8WAU4_HUMAN	R|YNVPFLTFINK|L	YNVPFLTFINK[TMTsixplex_K]	165-175	FALSE	5.115	537.72495	215.0737106	315.5630399	1182.971201	3842.539183	5665.500977	ENSG00000168827
F8WBL3	F8WBL3_HUMAN	K|IAILGYR|S	[TMTsixplex_Nterm]IAILGYR	Sep-15	FALSE	7.404	57255.6963	60510.7973	47994.95273	47066.53092	46550.76194	41056.19692	ENSG00000106615
F8WD51	F8WD51_HUMAN	R|HNFPALFGDVK|F	[TMTsixplex_Nterm]HNFPALFGDVK[TMTsixplex_K]	44-54	FALSE	5.243	400840.9156	434280.7331	306832.1925	301971.0836	71469.39986	55369.40214	ENSG00000183696
F8WDJ2	F8WDJ2_HUMAN	R|DFLFPHLR|E	[TMTsixplex_Nterm]DFLFPHLR	19-26	FALSE	5.934	60177.62248	70593.62694	46627.67352	43251.93209	41421.00784	30804.15438	ENSG00000118873
F8WEG8	F8WEG8_HUMAN	K|TPIQVLHEYGMK|T	[TMTsixplex_Nterm]TPIQVLHEYGMK[TMTsixplex_K]	23-34	FALSE	6.079	83904.40805	97576.83184	95128.85661	101259.1679	106714.7757	104060.456	ENSG00000180228
F8WEG8	F8WEG8_HUMAN	R|SDVQIHVPTFTFR|V	[TMTsixplex_Nterm]SDVQIHVPTFTFR	46-58	FALSE	5.724	52531.60404	72045.8408	58316.22533	52994.00959	70353.3631	58831.19843	ENSG00000180228
F8WF49	F8WF49_HUMAN	K|VLSAVGSAQLLMSQK|F	[TMTsixplex_Nterm]VLSAVGSAQLLMSQK[TMTsixplex_K]	148-162	FALSE	7.955	38095.70646	43441.81157	53455.39087	54265.32641	107295.7031	105546.8324	ENSG00000080845
F8WF90	F8WF90_HUMAN	R|AWDDFFPGSDR|F	[TMTsixplex_Nterm]AWDDFFPGSDR	Oct-20	FALSE	6.883	1441972.913	1617430.909	1555449.326	1677927.184	1706445.839	1550940.616	ENSG00000144746
G3V158	G3V158_HUMAN	K|DSLAWLSLVK|E	[TMTsixplex_Nterm]DSLAWLSLVK[TMTsixplex_K]	176-185	FALSE	6.703	6798.136017	7316.784219	6605.917559	6111.200354	8042.954102	6348.171964	ENSG00000023697
G3V158	G3V158_HUMAN	R|IGASTLLSDIER|Q	[TMTsixplex_Nterm]IGASTLLSDIER	200-211	FALSE	6.778	62624.91759	74825.64844	61118.47304	57001.66628	71809.1253	64254.96987	ENSG00000023697
G3V158	G3V158_HUMAN	K|DSLAWLSLVK|E	[TMTsixplex_Nterm]DSLAWLSLVK[TMTsixplex_K]	176-185	FALSE	6.733	5764.890505	6421.048534	5435.466402	5496.486433	7146.263672	5604.755111	ENSG00000023697
G3V158	G3V158_HUMAN	K|ETVNATFPVAIVMLR|A	[TMTsixplex_Nterm]ETVNATFPVAIVMLR	136-150	FALSE	6.668	6453.180722	7621.242676	5109.128031	5361.912172	6394.238353	4950.042134	ENSG00000023697
G3V1A4	G3V1A4_HUMAN	K|LGGSAVISLEGKPL|-	[TMTsixplex_Nterm]LGGSAVISLEGK[TMTsixplex_K]PL	136-149	FALSE	5.492	310663.0266	326221.0938	258611.5921	236432.1047	273864.05	250109.5495	ENSG00000172757
G3V1A4	G3V1A4_HUMAN	K|LGGSAVISLEGKPL|-	[TMTsixplex_Nterm]LGGSAVISLEGK[TMTsixplex_K]PL	136-149	FALSE	5.148	321518.6077	340105.0831	260102.3613	257176.158	299900.0113	274355.8667	ENSG00000172757
G3V1A4	G3V1A4_HUMAN	K|NIILEEGK|E	[TMTsixplex_Nterm]NIILEEGK[TMTsixplex_K]	29-36	FALSE	5.613	1680257.047	1840203	1458362.674	1351732.702	1459726.735	1309586.197	ENSG00000172757
G3V1A4	G3V1A4_HUMAN	K|LGGSAVISLEGKPL|-	[TMTsixplex_Nterm]LGGSAVISLEGK[TMTsixplex_K]PL	136-149	FALSE	5.407	713575.6438	795409.9845	604084.9241	594473.2045	688020.7292	635796.5961	ENSG00000172757
G3V1A4	G3V1A4_HUMAN	K|LGGSAVISLEGKPL|-	[TMTsixplex_Nterm]LGGSAVISLEGK[TMTsixplex_K]PL	136-149	FALSE	5.245	335661.1572	384278.375	318808.3273	286123.4954	303886.4192	300692.9652	ENSG00000172757
G3V1A4	G3V1A4_HUMAN	K|EILVGDVGQTVDDPYATFVK|M	[TMTsixplex_Nterm]EILVGDVGQTVDDPYATFVK[TMTsixplex_K]	37-56	FALSE	5.335	64873.02482	102528.9149	119838.0728	66195.13782	47419.80899	67826.82136	ENSG00000172757
G3V1A4	G3V1A4_HUMAN	R|KSSTPEEVK|K	[TMTsixplex_Nterm]K[TMTsixplex_K]SSTPEEVK[TMTsixplex_K]	May-13	FALSE	6.673	300053.904	314581.9375	251093.102	251488.9753	238955.137	231118.9194	ENSG00000172757
G3V1A4	G3V1A4_HUMAN	R|KSSTPEEVK|K	[TMTsixplex_Nterm]K[TMTsixplex_K]SSTPEEVK[TMTsixplex_K]	May-13	FALSE	5.368	40507.82966	42615.69141	32682.38303	33369.00157	33584.65013	32019.98091	ENSG00000172757
G3V1A4	G3V1A4_HUMAN	R|YALYDATYETK|E	[TMTsixplex_Nterm]YALYDATYETK[TMTsixplex_K]	65-75	FALSE	5.948	NA	NA	NA	NA	NA	395942.0783	ENSG00000172757
G3V1A4	G3V1A4_HUMAN	R|KSSTPEEVK|K	[TMTsixplex_Nterm]K[TMTsixplex_K]SSTPEEVK[TMTsixplex_K]	May-13	FALSE	5.717	240504.9743	250403.8906	205442.72	195301.676	204089.0172	177042.5181	ENSG00000172757
G3V1A4	G3V1A4_HUMAN	K|HELQANCYEEVK|D	[TMTsixplex_Nterm]HELQANC[Cys_CAM]YEEVK[TMTsixplex_K]	116-127	FALSE	7.213	389892.7378	408419.375	320913.4834	348333.426	349343.5066	324386.0429	ENSG00000172757
G3V1A4	G3V1A4_HUMAN	K|AVLFCLSEDKK|N	[TMTsixplex_Nterm]AVLFC[Cys_CAM]LSEDK[TMTsixplex_K]K[TMTsixplex_K]	18-28	FALSE	5.881	677749.6395	754539.5	565300.2493	540347.4538	655937.8371	583826.0779	ENSG00000172757
G3V1A4	G3V1A4_HUMAN	R|KSSTPEEVK|K	[TMTsixplex_Nterm]K[TMTsixplex_K]SSTPEEVK[TMTsixplex_K]	May-13	FALSE	6.363	55691.37801	56274.88281	44742.44357	42398.41825	46054.53037	41129.52031	ENSG00000172757
G3V1A4	G3V1A4_HUMAN	K|EILVGDVGQTVDDPYATFVK|M	[TMTsixplex_Nterm]EILVGDVGQTVDDPYATFVK[TMTsixplex_K]	37-56	FALSE	8.767	680892.2117	791078.0089	608082.9958	595443.4122	597662.1403	573886.9611	ENSG00000172757
G3V1A4	G3V1A4_HUMAN	K|EILVGDVGQTVDDPYATFVK|M	[TMTsixplex_Nterm]EILVGDVGQTVDDPYATFVK[TMTsixplex_K]	37-56	FALSE	6.033	83060.481	82072.44499	67075.18055	64522.66671	71291.98175	76960.56064	ENSG00000172757
G3V1A4	G3V1A4_HUMAN	K|AVLFCLSEDKK|N	[TMTsixplex_Nterm]AVLFC[Cys_CAM]LSEDK[TMTsixplex_K]K[TMTsixplex_K]	18-28	FALSE	7.063	182328.5573	195818.3906	131700.5973	136524.1319	154018.0849	142081.1972	ENSG00000172757
G3V1A4	G3V1A4_HUMAN	K|AVLFCLSEDKK|N	[TMTsixplex_Nterm]AVLFC[Cys_CAM]LSEDK[TMTsixplex_K]K[TMTsixplex_K]	18-28	FALSE	6.693	2882003.95	3031887.5	2328605.167	2171922.859	2778700.236	2359302.181	ENSG00000172757
G3V1A4	G3V1A4_HUMAN	K|MIYASSK|D	[TMTsixplex_Nterm]MIYASSK[TMTsixplex_K]	98-104	FALSE	5.133	1553269.043	1719776.036	1723678.838	1763276.022	1405765.294	1423370.854	ENSG00000172757
G3V1A4	G3V1A4_HUMAN	R|YALYDATYETK|E	[TMTsixplex_Nterm]YALYDATYETK[TMTsixplex_K]	65-75	FALSE	7.034	1048985.627	1162368.625	862360.149	880332.0255	986545.9776	930903.0095	ENSG00000172757
G3V1A4	G3V1A4_HUMAN	K|AVLFCLSEDKK|N	[TMTsixplex_Nterm]AVLFC[Cys_CAM]LSEDK[TMTsixplex_K]K[TMTsixplex_K]	18-28	FALSE	6.668	5318114.099	5741282	4176677.301	4205621.593	4908327.282	4358251.141	ENSG00000172757
G3V1A4	G3V1A4_HUMAN	K|AVLFCLSEDKK|N	[TMTsixplex_Nterm]AVLFC[Cys_CAM]LSEDK[TMTsixplex_K]K[TMTsixplex_K]	18-28	FALSE	5.591	3150106.271	3366078.75	2441336.829	2389822.449	2761594.972	2349176.569	ENSG00000172757
G3V1A4	G3V1A4_HUMAN	R|KSSTPEEVK|K	[TMTsixplex_Nterm]K[TMTsixplex_K]SSTPEEVK[TMTsixplex_K]	May-13	FALSE	6.036	177941.8274	182223.2813	146362.6747	133596.5808	146274.6577	130944.8009	ENSG00000172757
G3V1A4	G3V1A4_HUMAN	K|HELQANCYEEVKDR|C	[TMTsixplex_Nterm]HELQANC[Cys_CAM]YEEVK[TMTsixplex_K]DR	116-129	FALSE	7.656	219921.357	242555.6875	186402.5995	179608.3744	198769.486	183866.4487	ENSG00000172757
G3V1A4	G3V1A4_HUMAN	K|EILVGDVGQTVDDPYATFVK|M	[TMTsixplex_Nterm]EILVGDVGQTVDDPYATFVK[TMTsixplex_K]	37-56	FALSE	9.103	154067.0137	170472.6384	138380.3364	135815.175	158169.5897	141260.368	ENSG00000172757
G3V1A4	G3V1A4_HUMAN	K|HELQANCYEEVKDR|C	HELQANC[Cys_CAM]YEEVKDR	116-129	FALSE	8.199	299.7204533	340.8999206	295.5207322	4557.938045	778.0544091	391.5842125	ENSG00000172757
G3V1A4	G3V1A4_HUMAN	K|EILVGDVGQTVDDPYATFVK|M	[TMTsixplex_Nterm]EILVGDVGQTVDDPYATFVK[TMTsixplex_K]	37-56	FALSE	7.499	252012.371	249173.0171	219077.5144	239129.4625	254814.0194	215207.3247	ENSG00000172757
G3V1A4	G3V1A4_HUMAN	K|AVLFCLSEDKK|N	[TMTsixplex_Nterm]AVLFC[Cys_CAM]LSEDK[TMTsixplex_K]K[TMTsixplex_K]	18-28	FALSE	6.545	4440470.856	4684690.5	3385345.174	3268202.148	3863689.058	3223890.816	ENSG00000172757
G3V1A4	G3V1A4_HUMAN	K|EILVGDVGQTVDDPYATFVK|M	[TMTsixplex_Nterm]EILVGDVGQTVDDPYATFVK[TMTsixplex_K]	37-56	FALSE	8.527	224734.9774	229473.0938	183454.1108	201805.7035	176526.6965	164046.4473	ENSG00000172757
G3V1C1	G3V1C1_HUMAN	K|SPAQILIR|F	[TMTsixplex_Nterm]SPAQILIR	144-151	FALSE	5.422	117630.2214	126008.1629	125867.4436	121869.3839	161042.0313	148629.8233	ENSG00000165568
G3V1R5	G3V1R5_HUMAN	K|GSILSFLR|K	[TMTsixplex_Nterm]GSILSFLR	407-414	FALSE	7.663	5864.365201	5998.984863	4851.803044	5019.706157	3051.687311	2292.978235	ENSG00000078618
G3V1R5	G3V1R5_HUMAN	R|LAHEIEALK|S	[TMTsixplex_Nterm]LAHEIEALK[TMTsixplex_K]	989-997	FALSE	5.498	1214526.756	1288400.865	982921.112	1093813.282	463136.2382	447612.6101	ENSG00000078618
G3V1R5	G3V1R5_HUMAN	K|TYFNILIKPETLAK|D	[TMTsixplex_Nterm]TYFNILIK[TMTsixplex_K]PETLAK[TMTsixplex_K]	737-750	FALSE	7.508	34458.86302	37907.25	28582.80731	25884.37317	14471.87879	11966.03959	ENSG00000078618
G3V1R5	G3V1R5_HUMAN	R|FHLISPLIQK|S	[TMTsixplex_Nterm]FHLISPLIQK[TMTsixplex_K]	644-653	FALSE	5.583	143735.807	171938.6823	147194.7322	133804.2717	99622.63173	85964.42136	ENSG00000078618
G3V210	G3V210_HUMAN	K|AVVLMGK|N	[TMTsixplex_Nterm]AVVLMGK[TMTsixplex_K]	51-57	FALSE	5.871	734891.174	804774.625	716195.9118	756219.8462	702700.8958	621703.6975	ENSG00000089157
G3V210	G3V210_HUMAN	R|AGAIAPCEVTVPAQNTGLGPEK|T	[TMTsixplex_Nterm]AGAIAPC[Cys_CAM]EVTVPAQNTGLGPEK[TMTsixplex_K]	113-134	FALSE	5.963	592019.2025	588714.0778	644943.2534	646137.7494	444072.2914	378060.6655	ENSG00000089157
G3V210	G3V210_HUMAN	R|AGAIAPCEVTVPAQNTGLGPEK|T	[TMTsixplex_Nterm]AGAIAPC[Cys_CAM]EVTVPAQNTGLGPEK[TMTsixplex_K]	113-134	FALSE	5.18	180755.4316	210349.736	219503.5844	221160.5781	159258.414	141349.3712	ENSG00000089157
G3V210	G3V210_HUMAN	K|AVVLMGK|N	[TMTsixplex_Nterm]AVVLMGK[TMTsixplex_K]	51-57	FALSE	6.447	960528.0553	977405.5998	988617.4133	1014992.75	775452.8144	722031.0401	ENSG00000089157
G3V210	G3V210_HUMAN	K|TSFFQALGITTK|I	TSFFQALGITTK[TMTsixplex_K]	135-146	FALSE	5.622	4968.119697	2648.965542	4288.398428	9002.820386	8032.576305	8949.342695	ENSG00000089157
G3V210	G3V210_HUMAN	K|TSFFQALGITTK|I	TSFFQALGITTK[TMTsixplex_K]	135-146	FALSE	7.159	3523.395695	2051.648439	3451.106011	7061.867117	6024.489181	6659.836955	ENSG00000089157
G3V210	G3V210_HUMAN	R|GHLENNPALEK|L	[TMTsixplex_Nterm]GHLENNPALEK[TMTsixplex_K]	67-77	FALSE	5.177	233900.0147	247605.2099	249465.1443	257577.3159	195202.1071	182571.0122	ENSG00000089157
G3V210	G3V210_HUMAN	R|AGAIAPCEVTVPAQNTGLGPEK|T	[TMTsixplex_Nterm]AGAIAPC[Cys_CAM]EVTVPAQNTGLGPEK[TMTsixplex_K]	113-134	FALSE	5.526	171222.5449	182867.9033	184199.4811	188075.2308	136885.8267	121020.3155	ENSG00000089157
G3V210	G3V210_HUMAN	K|AVVLMGK|N	[TMTsixplex_Nterm]AVVLMGK[TMTsixplex_K]	51-57	FALSE	6.628	516706.1236	577913.0767	587383.1875	566408.4873	483130.2519	423225.6827	ENSG00000089157
G3V210	G3V210_HUMAN	K|TSFFQALGITTK|I	TSFFQALGITTK	135-146	FALSE	8.92	2046.027315	2167.019717	2341.13181	1879.190992	1955.458153	1411.450773	ENSG00000089157
G3V210	G3V210_HUMAN	K|AVVLMGK|N	[TMTsixplex_Nterm]AVVLMGK[TMTsixplex_K]	51-57	FALSE	6.507	777934.677	837610.0625	738186.0919	778334.8217	684899.8666	689772.7456	ENSG00000089157
G3V210	G3V210_HUMAN	R|AGAIAPCEVTVPAQNTGLGPEK|T	[TMTsixplex_Nterm]AGAIAPC[Cys_CAM]EVTVPAQNTGLGPEK[TMTsixplex_K]	113-134	FALSE	6.243	834914.2444	892664.6016	905704.1412	924570.0917	664863.2344	612674.2547	ENSG00000089157
G3V210	G3V210_HUMAN	K|IIQLLDDYPK|C	[TMTsixplex_Nterm]IIQLLDDYPK[TMTsixplex_K]	17-26	FALSE	6.504	107263.5802	112352.8406	110509.061	110972.0632	80585.85486	71424.68132	ENSG00000089157
G3V210	G3V210_HUMAN	K|TSFFQALGITTK|I	[TMTsixplex_Nterm]TSFFQALGITTK[TMTsixplex_K]	135-146	FALSE	8.674	34806.89983	38956.64453	37917.44928	36479.81246	25051.65216	21981.81268	ENSG00000089157
G3V210	G3V210_HUMAN	R|GNVGFVFTK|E	[TMTsixplex_Nterm]GNVGFVFTK[TMTsixplex_K]	84-92	FALSE	6.729	720942.7955	725843.4911	768668.8125	745361.1727	524060.4299	481715.5311	ENSG00000089157
G3V210	G3V210_HUMAN	K|TSFFQALGITTK|I	[TMTsixplex_Nterm]TSFFQALGITTK[TMTsixplex_K]	135-146	FALSE	6.309	178814.3794	204278.6998	200591.6335	188939.2758	140392.6086	122137.1791	ENSG00000089157
G3V220	G3V220_HUMAN	R|VFFYNPTTR|L	[TMTsixplex_Nterm]VFFYNPTTR	544-552	FALSE	5.989	41150.46507	43810.08218	36773.18357	35892.64932	42048.16148	39142.66472	ENSG00000113649
G3V272	G3V272_HUMAN	R|GLMAIDCPHTGIVDYR|Q	[TMTsixplex_Nterm]GLMAIDC[Cys_CAM]PHTGIVDYR	181-196	FALSE	5.118	1151959.476	1316178.944	1065491.836	1076669.912	1364292	1283527.997	ENSG00000087299
G3V279	G3V279_HUMAN	R|TYADYESVNECMEGVCK|M	[TMTsixplex_Nterm]TYADYESVNEC[Cys_CAM]MEGVC[Cys_CAM]K[TMTsixplex_K]	18-34	FALSE	7.939	567342.6302	625309.1065	635543.0625	575144.332	585759.7009	477442.8802	ENSG00000100632
G3V279	G3V279_HUMAN	K|MYEEHLK|R	[TMTsixplex_Nterm]MYEEHLK[TMTsixplex_K]	35-41	FALSE	5.09	242864.1307	263010.115	247421.8269	232553.7707	246149.9534	223653.8293	ENSG00000100632
G3V2K7	G3V2K7_HUMAN	K|ITDSAGHILYSK|E	[TMTsixplex_Nterm]ITDSAGHILYSK[TMTsixplex_K]	76-87	FALSE	5.472	155185.6045	175673.2499	149919.6921	152823.7472	250919.2313	232499.2845	ENSG00000170348
G3V2K7	G3V2K7_HUMAN	K|DLLVTGAYEISDQSGGAGGLR|S	[TMTsixplex_Nterm]DLLVTGAYEISDQSGGAGGLR	51-71	FALSE	8.348	111429.0346	158917.5188	118873.8907	115310.2121	159543.7822	95477.99474	ENSG00000170348
G3V2K7	G3V2K7_HUMAN	R|IPDQLVILDMK|H	[TMTsixplex_Nterm]IPDQLVILDMK[TMTsixplex_K]	117-127	FALSE	6.294	370333.9868	400515.9659	265743.8705	249351.0941	537738.9831	463985.088	ENSG00000170348
G3V2Q5	G3V2Q5_HUMAN	R|VVIIESVLCPSHFR|E	[TMTsixplex_Nterm]VVIIESVLC[Cys_CAM]PSHFR	89-102	FALSE	9.438	8031.162857	7941.62221	8790.72134	8900.254342	6228.361686	4445.536073	ENSG00000131966
G3V2V6	G3V2V6_HUMAN	R|VNAIEHVIIPR|I	[TMTsixplex_Nterm]VNAIEHVIIPR	70-80	FALSE	8.698	112132.2668	119541.5561	134437.4974	131724.2345	120019.4161	105531.9116	ENSG00000100554
G3V2Y4	G3V2Y4_HUMAN	K|HADIVTTTTHK|T	[TMTsixplex_Nterm]HADIVTTTTHK[TMTsixplex_K]	109-119	FALSE	6.04	1329.005508	1768.111924	1396.886014	1468.035974	809.6237711	808.4524681	ENSG00000182199
G3V2Y4	G3V2Y4_HUMAN	R|LIIAGTSAYAR|L	[TMTsixplex_Nterm]LIIAGTSAYAR	59-69	FALSE	9.461	224169.5906	233832.9256	187111.865	191719.9847	163300.0998	143322.2504	ENSG00000182199
G3V2Y4	G3V2Y4_HUMAN	R|AMADALLER|G	[TMTsixplex_Nterm]AMADALLER	199-207	FALSE	6.517	573126.9375	514292.0195	415996.7065	436750.4629	307445.5851	241351.5184	ENSG00000182199
G3V2Y4	G3V2Y4_HUMAN	R|ISATSIFFESMPYK|L	[TMTsixplex_Nterm]ISATSIFFESMPYK[TMTsixplex_K]	22-35	FALSE	6.286	17754.61409	20777.48212	20286.79679	19722.2025	15210.04988	12336.88778	ENSG00000182199
G3V357	G3V357_HUMAN	R|YPNCAYR|T	[TMTsixplex_Nterm]YPNC[Cys_CAM]AYR	80-86	FALSE	5.585	10554.81682	10714.08474	6814.797089	7764.157844	46588.54297	45754.04443	ENSG00000129538
G3V3B9	G3V3B9_HUMAN	R|LLVLEAFQVSHPCR|Q	[TMTsixplex_Nterm]LLVLEAFQVSHPC[Cys_CAM]R	96-109	FALSE	9.621	1314.733272	1413.942005	1546.550199	1648.839119	3860.861724	2461.441775	ENSG00000100577
G3V3M6	G3V3M6_HUMAN	K|EEAPDILCLQETK|C	[TMTsixplex_Nterm]EEAPDILC[Cys_CAM]LQETK[TMTsixplex_K]	86-98	FALSE	6.895	774445.0176	903196.125	897758.2015	884376.1306	866377.3482	795169.743	ENSG00000100823
G3V3M6	G3V3M6_HUMAN	K|ICSWNVDGLR|A	[TMTsixplex_Nterm]IC[Cys_CAM]SWNVDGLR	64-73	FALSE	6.041	416127.2686	412545.0398	325714.902	387384.604	399376.8165	413388.4815	ENSG00000100823
G3V3M6	G3V3M6_HUMAN	K|GAVAEDGDELR|T	[TMTsixplex_Nterm]GAVAEDGDELR	Aug-18	FALSE	6.264	21956.59618	23528.56196	19287.5312	20090.87442	25320.1543	25035.03235	ENSG00000100823
G3V3M6	G3V3M6_HUMAN	K|VSYGIGDEEHDQEGR|V	[TMTsixplex_Nterm]VSYGIGDEEHDQEGR	142-156	FALSE	7.218	35176.50086	37337.26894	32666.51639	32359.53925	40668.60256	37789.58829	ENSG00000100823
G3V3M6	G3V3M6_HUMAN	R|QGFGELLQAVPLADSFR|H	[TMTsixplex_Nterm]QGFGELLQAVPLADSFR	238-254	FALSE	6.53	71740.53114	94567.42103	130887.2656	123213.9306	88187.27214	75268.8974	ENSG00000100823
G3V3M6	G3V3M6_HUMAN	R|QGFGELLQAVPLADSFR|H	[TMTsixplex_Nterm]QGFGELLQAVPLADSFR	238-254	FALSE	7.268	3347.275613	3858.383074	3921.038838	3826.179922	4110.401855	3541.560705	ENSG00000100823
G3V3U4	G3V3U4_HUMAN	R|LYQVEYAFK|A	[TMTsixplex_Nterm]LYQVEYAFK[TMTsixplex_K]	22-30	FALSE	5.491	86607.06651	95498.73631	83236.17502	80401.23467	105873.8158	95050.39475	ENSG00000100902
G3V3U4	G3V3U4_HUMAN	K|LLDSSTVTHLFK|I	[TMTsixplex_Nterm]LLDSSTVTHLFK[TMTsixplex_K]	60-71	FALSE	6.191	73123.43648	84889.17031	71815.90093	80576.33316	76391.6797	77514.04026	ENSG00000100902
G3V3U4	G3V3U4_HUMAN	R|GKDCAVIVTQK|K	[TMTsixplex_Nterm]GK[TMTsixplex_K]DC[Cys_CAM]AVIVTQK[TMTsixplex_K]	44-54	FALSE	7.648	159875.4722	393850.4688	174179.1497	390763.3236	157911.1576	370398.162	ENSG00000100902
G3V3U4	G3V3U4_HUMAN	R|GKDCAVIVTQK|K	[TMTsixplex_Nterm]GK[TMTsixplex_K]DC[Cys_CAM]AVIVTQK[TMTsixplex_K]	44-54	FALSE	6.088	282079.1995	93756.56058	239259.8404	78562.74603	326957.75	114505.3858	ENSG00000100902
G3V3U4	G3V3U4_HUMAN	K|LLDSSTVTHLFK|I	[TMTsixplex_Nterm]LLDSSTVTHLFK[TMTsixplex_K]	60-71	FALSE	6.762	125596.637	156152.3028	156200.919	141863.2464	186722.9478	165549.921	ENSG00000100902
G3V3U4	G3V3U4_HUMAN	R|LYQVEYAFK|A	[TMTsixplex_Nterm]LYQVEYAFK[TMTsixplex_K]	22-30	FALSE	5.013	41640.19947	48083.2242	41621.29141	40495.88079	52577.69842	48557.39995	ENSG00000100902
G3V3U4	G3V3U4_HUMAN	K|AINQGGLTSVAVR|G	[TMTsixplex_Nterm]AINQGGLTSVAVR	31-43	FALSE	9.978	218086.622	231655.8794	198368.9166	195166.6607	246333.3343	226943.6525	ENSG00000100902
G3V3U4	G3V3U4_HUMAN	R|LYQVEYAFK|A	[TMTsixplex_Nterm]LYQVEYAFK[TMTsixplex_K]	22-30	FALSE	5.44	119474.1964	140077.9373	117416.447	116840.2325	143083.2193	128198.9268	ENSG00000100902
G3V3U4	G3V3U4_HUMAN	K|LLDSSTVTHLFK|I	[TMTsixplex_Nterm]LLDSSTVTHLFK[TMTsixplex_K]	60-71	FALSE	6.359	35352.52328	40197.52308	49651.76507	50176.38579	39060.39291	37724.72904	ENSG00000100902
G3V3U4	G3V3U4_HUMAN	K|AINQGGLTSVAVR|G	[TMTsixplex_Nterm]AINQGGLTSVAVR	31-43	FALSE	6.871	98045.98748	100945.9384	90572.07188	86439.73761	221548.9531	213028.1051	ENSG00000100902
G3V3U4	G3V3U4_HUMAN	K|AINQGGLTSVAVR|G	[TMTsixplex_Nterm]AINQGGLTSVAVR	31-43	FALSE	11.422	154658.9933	154371.9352	139063.1174	141701.8678	175528.6423	162657.4577	ENSG00000100902
G3V438	G3V438_HUMAN	K|QTFGYGAR|L	[TMTsixplex_Nterm]QTFGYGAR	194-201	FALSE	5.195	16077.31318	16468.43359	16204.68938	15687.50713	10976.49235	10693.83028	ENSG00000100591
G3V438	G3V438_HUMAN	R|VFTTQELVQAFTHAPATLEADR|G	[TMTsixplex_Nterm]VFTTQELVQAFTHAPATLEADR	90-111	FALSE	9.528	2741.043773	2968.883192	2744.927435	2664.016604	2508.562428	2260.487289	ENSG00000100591
G3V457	G3V457_HUMAN	K|IFTFGSYR|L	[TMTsixplex_Nterm]IFTFGSYR	97-104	FALSE	6.817	25999.75424	28688.44857	22318.68849	21327.75967	21936.86895	18868.5891	ENSG00000090060
G3V4E1	G3V4E1_HUMAN	K|FQYILNPR|Q	[TMTsixplex_Nterm]FQYILNPR	316-323	FALSE	5.363	25175.04296	28052.20898	25270.42998	25694.32811	16754.40327	15643.31881	ENSG00000065357
G3V4E1	G3V4E1_HUMAN	K|FQYILNPR|Q	[TMTsixplex_Nterm]FQYILNPR	316-323	FALSE	5.458	53449.28571	58441.21059	62227.75391	59422.2703	29734.63321	25740.20101	ENSG00000065357
G3V511	G3V511_HUMAN	K|AISMLQGLCYR|S	[TMTsixplex_Nterm]AISMLQGLC[Cys_CAM]YR	666-676	FALSE	9.027	268872.3104	281596.8125	129716.1587	121679.8273	126446.5239	114290.9719	ENSG00000119681
G3V521	G3V521_HUMAN	K|NLLYLGR|D	[TMTsixplex_Nterm]NLLYLGR	15-21	FALSE	6.654	16338.04915	19427.78644	20018.98159	22856.8106	122302.9688	104025.5449	ENSG00000205707
G3V5B2	G3V5B2_HUMAN	R|HQADACHAYQIIHR|-	[TMTsixplex_Nterm]HQADAC[Cys_CAM]HAYQIIHR	45-58	FALSE	6.638	3192.54878	3309.275641	1854.929884	1912.839088	2435.057649	2402.63755	ENSG00000100600
G3V5B2	G3V5B2_HUMAN	R|HQADACHAYQIIHR|-	[TMTsixplex_Nterm]HQADAC[Cys_CAM]HAYQIIHR	45-58	FALSE	5.387	1216.85607	1448.62787	682.9917737	709.5547332	1062.563866	960.1796452	ENSG00000100600
G3V5X9	G3V5X9_HUMAN	K|DVDDFFEHER|T	[TMTsixplex_Nterm]DVDDFFEHER	180-189	FALSE	6.726	100370.6011	97456.6807	107627.8535	114545.9047	172928.4936	156153.7425	ENSG00000129515
G3V5X9	G3V5X9_HUMAN	R|TFLLEYHNR|V	[TMTsixplex_Nterm]TFLLEYHNR	190-198	FALSE	7.097	167449.4513	247931.3904	184286.3952	201783.6639	248109.3176	166336.7539	ENSG00000129515
G5E9D8	G5E9D8_HUMAN	K|DHLISVTPDSIR|D	[TMTsixplex_Nterm]DHLISVTPDSIR	345-356	FALSE	8.387	14419.4861	18880.94517	22800.78691	20170.99593	20649.64166	18866.64173	ENSG00000123243
G5E9D8	G5E9D8_HUMAN	R|LWSYLTTK|E	[TMTsixplex_Nterm]LWSYLTTK[TMTsixplex_K]	576-583	FALSE	5.958	8134.658861	5156.799825	8989.55957	4907.825936	6847.472698	3887.970593	ENSG00000123243
G5E9D8	G5E9D8_HUMAN	K|TKPLMTEFSVK|S	[TMTsixplex_Nterm]TK[TMTsixplex_K]PLMTEFSVK[TMTsixplex_K]	47-57	FALSE	5.98	310864.9744	335577.0442	353545.125	345129.3654	250950.2443	224594.7291	ENSG00000123243
G5E9E9	G5E9E9_HUMAN	K|LVEALCAAGHR|A	[TMTsixplex_Nterm]LVEALC[Cys_CAM]AAGHR	26-36	FALSE	7.427	27679.6465	28718.85505	25925.21354	27663.33924	43765.157	43652.62734	ENSG00000168393
G5E9F8	G5E9F8_HUMAN	K|VYFAGFPR|K	[TMTsixplex_Nterm]VYFAGFPR	294-301	FALSE	5.644	38570.69042	41716.5857	33117.53393	31737.82886	15068.345	12886.24288	ENSG00000184500
G5E9L6	G5E9L6_HUMAN	R|HLQDASGTDGK|V	[TMTsixplex_Nterm]HLQDASGTDGK[TMTsixplex_K]	181-191	FALSE	8.285	4319.952956	5179.605562	3426.418713	3340.55794	5951.7677	5564.944421	ENSG00000125734
G5E9Q7	G5E9Q7_HUMAN	K|LGDGLFLQCCR|E	[TMTsixplex_Nterm]LGDGLFLQC[Cys_CAM]C[Cys_CAM]R	169-179	FALSE	6.064	57630.68412	61349.56447	84186.16183	81415.38883	98666.89063	88895.76271	ENSG00000067829
G5E9Q7	G5E9Q7_HUMAN	K|NIANPTATLLASCMMLDHLK|L	[TMTsixplex_Nterm]NIANPTATLLASC[Cys_CAM]MMLDHLK[TMTsixplex_K]	263-282	FALSE	9.099	2129.915368	2655.838903	2180.621105	2134.738005	4910.75	4217.518713	ENSG00000067829
G5E9Q7	G5E9Q7_HUMAN	K|GNIETNHNLPPSHK|S	[TMTsixplex_Nterm]GNIETNHNLPPSHK[TMTsixplex_K]	58-71	FALSE	5.453	4532.830493	5051.129171	4724.831977	4816.857897	10281.41906	10568.52867	ENSG00000067829
G5E9Q7	G5E9Q7_HUMAN	K|LHSYATSIR|K	[TMTsixplex_Nterm]LHSYATSIR	283-291	FALSE	9.5	18343.73587	19760.2559	17712.06891	17863.35987	31451.29054	30412.3621	ENSG00000067829
G5E9Q7	G5E9Q7_HUMAN	R|NAIMAIR|R	[TMTsixplex_Nterm]NAIMAIR	44-50	FALSE	5.197	25403.37733	27239.94062	24289.28409	22855.52311	37880.0625	33871.21641	ENSG00000067829
G5E9Q7	G5E9Q7_HUMAN	K|GNIETNHNLPPSHK|S	[TMTsixplex_Nterm]GNIETNHNLPPSHK[TMTsixplex_K]	58-71	FALSE	5.288	2051.780461	2303.572049	2193.393013	2355.784763	4961.989432	5000.793061	ENSG00000067829
G5E9Q7	G5E9Q7_HUMAN	R|TSLDLYANVIHCK|S	[TMTsixplex_Nterm]TSLDLYANVIHC[Cys_CAM]K[TMTsixplex_K]	79-91	FALSE	8.252	97921.1516	124606.3543	95892.34891	105336.2899	174554.5743	186478.1875	ENSG00000067829
G5E9U8	G5E9U8_HUMAN	R|LFQQVPYQFCNVVCR|V	[TMTsixplex_Nterm]LFQQVPYQFC[Cys_CAM]NVVC[Cys_CAM]R	248-262	FALSE	7.237	42811.52869	46929.05829	26515.52494	29454.83384	24943.93285	22130.67903	ENSG00000138496
G5E9W3	G5E9W3_HUMAN	R|GLIPVFALGR|A	[TMTsixplex_Nterm]GLIPVFALGR	199-208	FALSE	8.726	8680.240366	8730.370117	6930.196169	7114.69066	5379.197591	4514.431592	ENSG00000119203
H0Y4D4	H0Y4D4_HUMAN	K|VNPLGGAVALGHPLGCTGAR|Q	[TMTsixplex_Nterm]VNPLGGAVALGHPLGC[Cys_CAM]TGAR	179-198	FALSE	7.731	46979.58461	57350.11426	37838.8799	38928.52995	70243.45996	66693.41889	ENSG00000060971
H0Y4J5	H0Y4J5_HUMAN	R|LFQQFGLTK|D	[TMTsixplex_Nterm]LFQQFGLTK[TMTsixplex_K]	192-200	FALSE	5.2	5607.339294	6973.239866	6554.880256	6612.533749	28341.17442	30749.26563	ENSG00000185615
H0Y4J5	H0Y4J5_HUMAN	R|DAEGIAEWLR|R	[TMTsixplex_Nterm]DAEGIAEWLR	136-145	FALSE	5.85	7206.932783	5942.14063	7128.844041	23042.90524	378019.1563	338963.7737	ENSG00000185615
H0Y4J5	H0Y4J5_HUMAN	R|LEDEAAAQALIGGR|D	[TMTsixplex_Nterm]LEDEAAAQALIGGR	155-168	FALSE	7.31	24484.31702	27123.40668	58922.68952	68297.03144	438258.4375	418478.507	ENSG00000185615
H0Y4J5	H0Y4J5_HUMAN	R|LFQQFGLTK|D	[TMTsixplex_Nterm]LFQQFGLTK[TMTsixplex_K]	192-200	FALSE	5.38	1622.867608	1563.647246	1712.332545	3417.712042	40335.21094	15173.7041	ENSG00000185615
H0Y4R1	H0Y4R1_HUMAN	K|NLIDAGVDALR|V	[TMTsixplex_Nterm]NLIDAGVDALR	244-254	FALSE	7.225	1065551.072	1251335.936	1636159	1572901.365	331639.3506	322509.6301	ENSG00000178035
H0Y4R1	H0Y4R1_HUMAN	K|FVPYLIAGIQHSCQDIGAK|S	[TMTsixplex_Nterm]FVPYLIAGIQHSC[Cys_CAM]QDIGAK[TMTsixplex_K]	412-430	FALSE	9.462	5291.945765	5545.31855	7324.26162	6956.613691	2738.565453	2183.031608	ENSG00000178035
H0Y4R1	H0Y4R1_HUMAN	R|FGVPVIADGGIQNVGHIAK|A	[TMTsixplex_Nterm]FGVPVIADGGIQNVGHIAK[TMTsixplex_K]	313-331	FALSE	7.307	26654.83767	31041.53554	44737.90625	42449.55411	14196.47233	12364.94548	ENSG00000178035
H0Y4R1	H0Y4R1_HUMAN	K|DKYPNLQVIGGNVVTAAQAK|N	[TMTsixplex_Nterm]DK[TMTsixplex_K]YPNLQVIGGNVVTAAQAK[TMTsixplex_K]	224-243	FALSE	6.816	132639.4469	75650.22807	180197.4688	91702.65412	39238.51499	23351.49158	ENSG00000178035
H0Y4R1	H0Y4R1_HUMAN	R|FGVPVIADGGIQNVGHIAK|A	[TMTsixplex_Nterm]FGVPVIADGGIQNVGHIAK[TMTsixplex_K]	313-331	FALSE	7.422	88363.84498	97839.72026	123684.7578	119141.7578	68182.22801	62052.26445	ENSG00000178035
H0Y4R1	H0Y4R1_HUMAN	R|LVGIISSR|D	[TMTsixplex_Nterm]LVGIISSR	86-93	FALSE	5.161	109932.8547	115611.8553	151287.4844	150653.2867	62403.53131	52089.01945	ENSG00000178035
H0Y4R1	H0Y4R1_HUMAN	K|DKYPNLQVIGGNVVTAAQAK|N	[TMTsixplex_Nterm]DK[TMTsixplex_K]YPNLQVIGGNVVTAAQAK[TMTsixplex_K]	224-243	FALSE	6.708	69820.25131	41644.28244	94216.34375	50119.77907	22875.4346	12761.08747	ENSG00000178035
H0Y4R1	H0Y4R1_HUMAN	K|DKYPNLQVIGGNVVTAAQAK|N	[TMTsixplex_Nterm]DK[TMTsixplex_K]YPNLQVIGGNVVTAAQAK[TMTsixplex_K]	224-243	FALSE	6.179	13088.43966	36272.77435	20885.61532	53620.85547	3026.812993	6765.532094	ENSG00000178035
H0Y4R1	H0Y4R1_HUMAN	R|FGVPVIADGGIQNVGHIAK|A	[TMTsixplex_Nterm]FGVPVIADGGIQNVGHIAK[TMTsixplex_K]	313-331	FALSE	7.878	209308.2428	216530.8488	304885.5938	286129.7977	79981.52845	66747.33862	ENSG00000178035
H0Y542	H0Y542_HUMAN	K|VPGDSQQEAK|R	[TMTsixplex_Nterm]VPGDSQQEAK[TMTsixplex_K]	69-78	FALSE	5.922	9720.171187	10566.63556	4101.732558	4441.734853	27291.11033	26721.47988	ENSG00000064787
H0Y542	H0Y542_HUMAN	R|TSLMAFLR|Q	[TMTsixplex_Nterm]TSLMAFLR	334-341	FALSE	6.386	6287.862489	6975.746582	1440.599052	1042.222207	4472.099439	3668.384055	ENSG00000064787
H0Y548	H0Y548_HUMAN	R|FPDENFTLK|H	[TMTsixplex_Nterm]FPDENFTLK[TMTsixplex_K]	89-97	FALSE	5.842	53207.98802	63787.96898	61798.63165	82834.13183	298574.8438	263454.3493	ENSG00000108179
H0Y548	H0Y548_HUMAN	R|VIPSFMCQAGDFTNHNGTGGK|S	[TMTsixplex_Nterm]VIPSFMC[Cys_CAM]QAGDFTNHNGTGGK[TMTsixplex_K]	62-82	FALSE	9.789	12516.53275	16906.90156	11810.7662	11481.88212	43850.09863	44803.99781	ENSG00000108179
H0Y548	H0Y548_HUMAN	R|VIPSFMCQAGDFTNHNGTGGK|S	[TMTsixplex_Nterm]VIPSFMC[Cys_CAM]QAGDFTNHNGTGGK[TMTsixplex_K]	62-82	FALSE	5.01	35256.65966	39889.77771	29161.58636	33402.48499	176722.6274	184124.1406	ENSG00000108179
H0Y548	H0Y548_HUMAN	K|HVGPGVLSMANAGPNTNGSQFFICTIK|T	HVGPGVLSMANAGPNTNGSQFFIC[Cys_CAM]TIK[TMTsixplex_K]	98-124	FALSE	6.128	313.080125	1587.186833	216.0804785	1167.52426	8692.884441	13065.91309	ENSG00000108179
H0Y586	H0Y586_HUMAN	K|NYTDEAIETDDLTIK|L	[TMTsixplex_Nterm]NYTDEAIETDDLTIK[TMTsixplex_K]	101-115	FALSE	6.212	1091509.835	1065664.486	1281426.75	1138785.822	968888.2589	906189.0648	ENSG00000101182
H0Y586	H0Y586_HUMAN	K|NYTDEAIETDDLTIK|L	[TMTsixplex_Nterm]NYTDEAIETDDLTIK[TMTsixplex_K]	101-115	FALSE	6.047	2965635.034	3486912.25	2605562.733	2482851.028	2962956.743	2538921.374	ENSG00000101182
H0Y586	H0Y586_HUMAN	R|LTVEDPVTVEYITR|Y	[TMTsixplex_Nterm]LTVEDPVTVEYITR	22-35	FALSE	8.611	768597.0473	799208.9313	676829.1054	680852.4547	723828.8424	656503.5692	ENSG00000101182
H0Y586	H0Y586_HUMAN	R|LYQTDPSGTYHAWK|A	[TMTsixplex_Nterm]LYQTDPSGTYHAWK[TMTsixplex_K]	70-83	FALSE	7.416	490893.5901	554449.9754	419907.6228	440464.9491	402024.2296	415647.2917	ENSG00000101182
H0Y586	H0Y586_HUMAN	R|LYQTDPSGTYHAWK|A	[TMTsixplex_Nterm]LYQTDPSGTYHAWK[TMTsixplex_K]	70-83	FALSE	7.768	925607.1127	1079522.892	924510.9658	926091.3675	892902.113	879755.6297	ENSG00000101182
H0Y586	H0Y586_HUMAN	K|NIELAVMR|R	[TMTsixplex_Nterm]NIELAVMR	144-151	FALSE	5.642	53570.08701	76356.90625	49986.5026	51670.84604	47657.24987	41492.19535	ENSG00000101182
H0Y586	H0Y586_HUMAN	K|VVQSGGK|N	VVQSGGK[TMTsixplex_K]	137-143	TRUE	5.708	1152.439087	1149.473272	920.7430439	882.6600876	983.1609299	1024.682276	ENSG00000101182
H0Y586	H0Y586_HUMAN	K|NYTDEAIETDDLTIK|L	[TMTsixplex_Nterm]NYTDEAIETDDLTIK[TMTsixplex_K]	101-115	FALSE	5.549	1328498.464	1487174.375	1153863.357	1150700.659	1220814.521	1183091.991	ENSG00000101182
H0Y5H9	H0Y5H9_HUMAN	K|TNSILFYGR|F	[TMTsixplex_Nterm]TNSILFYGR	359-367	FALSE	7.373	194782.2722	220604.3906	171827.0447	173852.3173	21358.38324	13796.82531	ENSG00000206073
H0Y5H9	H0Y5H9_HUMAN	K|VLHFDQVTENTTEK|A	[TMTsixplex_Nterm]VLHFDQVTENTTEK[TMTsixplex_K]	58-71	FALSE	7.269	749413.6481	835613.8549	693045.1309	681894.72	135215.9477	104342.6109	ENSG00000206073
H0Y5H9	H0Y5H9_HUMAN	K|LMEWTSLQNMR|E	[TMTsixplex_Nterm]LMEWTSLQNMR	247-257	FALSE	7.988	66082.28512	69635.4375	54819.47298	51249.09985	NA	3542.299176	ENSG00000206073
H0Y5H9	H0Y5H9_HUMAN	K|LMEWTSLQNMR|E	[TMTsixplex_Nterm]LMEWTSLQNMR	247-257	FALSE	7.1	44198.08828	49163.88289	36553.15731	36996.86784	NA	NA	ENSG00000206073
H0Y5H9	H0Y5H9_HUMAN	K|VLEIPYK|G	[TMTsixplex_Nterm]VLEIPYK[TMTsixplex_K]	212-218	FALSE	6.705	65656.15652	67567.59768	54427.82695	65130.68068	12413.32877	12163.85121	ENSG00000206073
H0Y5H9	H0Y5H9_HUMAN	K|GKDLSMIVLLPNEIDGLQK|L	[TMTsixplex_Nterm]GK[TMTsixplex_K]DLSMIVLLPNEIDGLQK[TMTsixplex_K]	219-237	FALSE	6.467	309928.8284	335084.375	223204.6681	226079.0496	13364.39638	2829.765814	ENSG00000206073
H0Y5H9	H0Y5H9_HUMAN	K|LMEWTSLQNMR|E	[TMTsixplex_Nterm]LMEWTSLQNMR	247-257	FALSE	7.34	19126.69902	20345.88867	16206.57163	15877.57941	NA	917.0348592	ENSG00000206073
H0Y5H9	H0Y5H9_HUMAN	K|LMEWTSLQNMR|E	[TMTsixplex_Nterm]LMEWTSLQNMR	247-257	FALSE	8.073	76416.33957	79183.05469	63265.35427	61637.27631	NA	2749.52594	ENSG00000206073
H0Y5H9	H0Y5H9_HUMAN	K|LMEWTSLQNMR|E	[TMTsixplex_Nterm]LMEWTSLQNMR	247-257	FALSE	7.311	76407.38791	80921.75538	65559.55887	64033.03159	NA	NA	ENSG00000206073
H0Y5H9	H0Y5H9_HUMAN	K|LMEWTSLQNMR|E	[TMTsixplex_Nterm]LMEWTSLQNMR	247-257	FALSE	8.456	33331.62222	35821.42578	27167.57851	26749.05775	NA	936.1849624	ENSG00000206073
H0Y5H9	H0Y5H9_HUMAN	K|VLHFDQVTENTTEK|A	[TMTsixplex_Nterm]VLHFDQVTENTTEK[TMTsixplex_K]	58-71	FALSE	7.056	2432635.321	2586491.915	2219288.094	2159659.468	163464.494	108611.5248	ENSG00000206073
H0Y5H9	H0Y5H9_HUMAN	K|LMEWTSLQNMR|E	[TMTsixplex_Nterm]LMEWTSLQNMR	247-257	FALSE	7.185	23036.25489	25215.61346	18571.69209	19480.85346	NA	NA	ENSG00000206073
H0Y5H9	H0Y5H9_HUMAN	K|LMEWTSLQNMR|E	[TMTsixplex_Nterm]LMEWTSLQNMR	247-257	FALSE	8.248	3000.25284	3105.522949	2264.33004	2369.611127	NA	288.5030652	ENSG00000206073
H0Y5H9	H0Y5H9_HUMAN	K|TNSILFYGR|F	[TMTsixplex_Nterm]TNSILFYGR	359-367	FALSE	8.067	265361.549	291639.4063	227716.4987	204983.5044	17484.62914	9209.022964	ENSG00000206073
H0Y5H9	H0Y5H9_HUMAN	K|VLHFDQVTENTTEK|A	[TMTsixplex_Nterm]VLHFDQVTENTTEK[TMTsixplex_K]	58-71	FALSE	7.425	1918282.247	2140178.971	1937547.787	1939544.236	137635.4182	58014.76882	ENSG00000206073
H0Y5H9	H0Y5H9_HUMAN	K|FYQTSVESTDFANAPEESR|K	[TMTsixplex_Nterm]FYQTSVESTDFANAPEESR	128-146	FALSE	8.141	708015.7649	1031123.023	1371574.376	1211655.364	277445.4977	156716.7959	ENSG00000206073
H0Y5H9	H0Y5H9_HUMAN	R|ETCVDLHLPR|F	[TMTsixplex_Nterm]ETC[Cys_CAM]VDLHLPR	258-267	FALSE	5.407	927934.217	1026731.509	978559.9821	1018141.999	469439.8628	431148.7343	ENSG00000206073
H0Y5H9	H0Y5H9_HUMAN	K|VLEIPYK|G	[TMTsixplex_Nterm]VLEIPYK[TMTsixplex_K]	212-218	FALSE	5.078	374931.5539	392727.375	301188.2892	298654.731	45585.61708	38852.01841	ENSG00000206073
H0Y5H9	H0Y5H9_HUMAN	K|LMEWTSLQNMR|E	[TMTsixplex_Nterm]LMEWTSLQNMR	247-257	FALSE	6.635	5811.944086	6489.522245	4672.555381	4900.106527	NA	NA	ENSG00000206073
H0Y5H9	H0Y5H9_HUMAN	K|INSWVESQTNEK|I	[TMTsixplex_Nterm]INSWVESQTNEK[TMTsixplex_K]	149-160	FALSE	7.067	174013.1153	184691.3125	138745.7016	131482.9661	4676.238115	NA	ENSG00000206073
H0Y5H9	H0Y5H9_HUMAN	K|LMEWTSLQNMR|E	[TMTsixplex_Nterm]LMEWTSLQNMR	247-257	FALSE	7.921	11680.59169	13097.0499	9734.484904	10121.02103	NA	903.2227137	ENSG00000206073
H0Y5H9	H0Y5H9_HUMAN	K|LMEWTSLQNMR|E	[TMTsixplex_Nterm]LMEWTSLQNMR	247-257	FALSE	8.264	20799.1537	22030.75195	17357.69802	16505.66085	NA	1285.530426	ENSG00000206073
H0Y5H9	H0Y5H9_HUMAN	K|GKDLSMIVLLPNEIDGLQK|L	[TMTsixplex_Nterm]GK[TMTsixplex_K]DLSMIVLLPNEIDGLQK[TMTsixplex_K]	219-237	FALSE	8.146	1488597.218	1519016.25	1117019.201	1096517.097	47759.37114	NA	ENSG00000206073
H0Y5H9	H0Y5H9_HUMAN	K|LMEWTSLQNMR|E	[TMTsixplex_Nterm]LMEWTSLQNMR	247-257	FALSE	7.707	253783.9669	258090.2031	247226.7229	241529.0711	NA	21458.41424	ENSG00000206073
H0Y5H9	H0Y5H9_HUMAN	K|LMEWTSLQNMR|E	[TMTsixplex_Nterm]LMEWTSLQNMR	247-257	FALSE	6.551	39853.24318	41586.28532	33416.68828	33161.97023	NA	NA	ENSG00000206073
H0Y5H9	H0Y5H9_HUMAN	K|DNTAQQISK|V	[TMTsixplex_Nterm]DNTAQQISK[TMTsixplex_K]	49-57	FALSE	6.342	7302.012288	7742.467285	6713.393792	6955.848992	479.8931196	200.9232918	ENSG00000206073
H0Y5H9	H0Y5H9_HUMAN	K|LMEWTSLQNMR|E	[TMTsixplex_Nterm]LMEWTSLQNMR	247-257	FALSE	7.607	111621.837	123483.4165	95321.73133	92751.53357	NA	NA	ENSG00000206073
H0Y5H9	H0Y5H9_HUMAN	K|LMEWTSLQNMR|E	[TMTsixplex_Nterm]LMEWTSLQNMR	247-257	FALSE	8.216	14053.21975	15347.46289	11355.71954	11914.51224	NA	526.7003284	ENSG00000206073
H0Y5H9	H0Y5H9_HUMAN	K|INSWVESQTNEK|I	[TMTsixplex_Nterm]INSWVESQTNEK[TMTsixplex_K]	149-160	FALSE	7.418	93002.44799	99154.14063	72260.16714	67404.0038	3697.594249	768.1952027	ENSG00000206073
H0Y5H9	H0Y5H9_HUMAN	K|INSWVESQTNEK|I	[TMTsixplex_Nterm]INSWVESQTNEK[TMTsixplex_K]	149-160	FALSE	7.033	1188980.014	996537.0076	1462219.5	835400.242	580162.0832	587646.3837	ENSG00000206073
H0Y6P3	H0Y6P3_HUMAN	R|LFCLQLR|T	[TMTsixplex_Nterm]LFC[Cys_CAM]LQLR	75-81	FALSE	5.195	11983.20978	13283.07587	7570.845051	7405.521026	7664.454723	6619.797489	ENSG00000163563
H0Y6T7	H0Y6T7_HUMAN	K|ALADVATVLGR|A	[TMTsixplex_Nterm]ALADVATVLGR	163-173	FALSE	5.708	39313.44547	45912.87109	37663.04274	34284.40682	35892.90366	32198.31478	ENSG00000162736
H0Y7C8	H0Y7C8_HUMAN	K|NFVSQIVAENLHPK|G	[TMTsixplex_Nterm]NFVSQIVAENLHPK[TMTsixplex_K]	98-111	FALSE	9.427	251891.1011	284180.0625	185558.8216	196714.4469	150281.9834	138117.4946	ENSG00000136816
H0Y7F0	H0Y7F0_HUMAN	R|SESELIDELSEDFDRSECK|E	[TMTsixplex_Nterm]SESELIDELSEDFDRSEC[Cys_CAM]K[TMTsixplex_K]	116-134	FALSE	7.734	63755.66718	67862.15625	53951.3715	52967.39061	18587.08829	15838.00455	ENSG00000153113
H0Y7F0	H0Y7F0_HUMAN	K|GTVPDDAVEALADSLGKK|E	[TMTsixplex_Nterm]GTVPDDAVEALADSLGK[TMTsixplex_K]K[TMTsixplex_K]	179-196	FALSE	5.71	147573.8992	167584.2969	117268.9452	115794.3943	80910.80234	68576.37896	ENSG00000153113
H0Y7F0	H0Y7F0_HUMAN	K|KPADDQDPIDALSGDLDSCPSTTETSQNTAK|T	[TMTsixplex_Nterm]K[TMTsixplex_K]PADDQDPIDALSGDLDSC[Cys_CAM]PSTTETSQNTAK[TMTsixplex_K]	395-425	FALSE	5.485	389055.7793	408047.25	318152.2383	320310.6828	144460.0842	110642.4224	ENSG00000153113
H0Y7F0	H0Y7F0_HUMAN	K|LAAAISEVVSQTPASTTQAGAPPR|D	[TMTsixplex_Nterm]LAAAISEVVSQTPASTTQAGAPPR	287-310	FALSE	7.809	9855.049375	10907.96172	8785.097351	8288.526129	4584.091197	4114.1074	ENSG00000153113
H0Y7F0	H0Y7F0_HUMAN	K|DTMSDQALEALSASLGTR|Q	[TMTsixplex_Nterm]DTMSDQALEALSASLGTR	36-53	FALSE	8.973	98380.21013	102772.9609	84203.97271	81963.73439	25773.22988	21199.8114	ENSG00000153113
H0Y7F0	H0Y7F0_HUMAN	K|KPADDQDPIDALSGDLDSCPSTTETSQNTAK|T	[TMTsixplex_Nterm]K[TMTsixplex_K]PADDQDPIDALSGDLDSC[Cys_CAM]PSTTETSQNTAK[TMTsixplex_K]	395-425	FALSE	5.494	132376.1832	132833.1563	91948.0556	95856.45295	25087.1158	29637.06553	ENSG00000153113
H0Y7F0	H0Y7F0_HUMAN	R|SESELIDELSEDFDR|S	[TMTsixplex_Nterm]SESELIDELSEDFDR	116-130	FALSE	8.253	85782.42625	102546.4766	77347.80436	82502.94242	23968.6496	18445.93272	ENSG00000153113
H0Y7F0	H0Y7F0_HUMAN	R|DTSQSDKDLDDALDK|L	[TMTsixplex_Nterm]DTSQSDK[TMTsixplex_K]DLDDALDK[TMTsixplex_K]	311-325	FALSE	5.201	209982.0865	235511.1094	191432.7661	177312.3688	57329.01126	45708.45445	ENSG00000153113
H0Y7F0	H0Y7F0_HUMAN	K|GTVPDDAVEALADSLGKK|E	[TMTsixplex_Nterm]GTVPDDAVEALADSLGK[TMTsixplex_K]K[TMTsixplex_K]	179-196	FALSE	8.012	398237.4193	439972.0938	313438.6398	304203.3378	117201.8423	97855.49096	ENSG00000153113
H0Y7F0	H0Y7F0_HUMAN	R|SESELIDELSEDFDR|S	[TMTsixplex_Nterm]SESELIDELSEDFDR	116-130	FALSE	5.747	297290.6934	260149.1707	275065.725	222609.6269	85841.31449	62728.25169	ENSG00000153113
H0Y7F0	H0Y7F0_HUMAN	K|DTMSDQALEALSASLGTR|Q	[TMTsixplex_Nterm]DTMSDQALEALSASLGTR	36-53	FALSE	7.909	87980.25247	93777.76161	123532.5846	145108.6875	95072.54755	59235.94887	ENSG00000153113
H0Y7F0	H0Y7F0_HUMAN	K|CGEDDETIPSEYR|L	[TMTsixplex_Nterm]C[Cys_CAM]GEDDETIPSEYR	80-92	FALSE	7.759	27167.87469	31570.15625	25645.29083	26147.36005	8425.370424	7203.826895	ENSG00000153113
H0Y7F0	H0Y7F0_HUMAN	K|DTMSDQALEALSASLGTR|Q	[TMTsixplex_Nterm]DTMSDQALEALSASLGTR	36-53	FALSE	8.601	431923.6958	530386	362925.2688	382618.9134	222146.7957	206136.2623	ENSG00000153113
H0Y7F0	H0Y7F0_HUMAN	K|GTVPDDAVEALADSLGK|K	[TMTsixplex_Nterm]GTVPDDAVEALADSLGK[TMTsixplex_K]	179-195	FALSE	5.583	17545.69476	18729.55273	14626.38294	14541.25785	3844.679785	3396.191014	ENSG00000153113
H0Y7F0	H0Y7F0_HUMAN	R|QAEPELDLR|S	[TMTsixplex_Nterm]QAEPELDLR	54-62	FALSE	5.782	320326.271	345038.2188	307075.8925	315249.5099	117684.3878	103271.4531	ENSG00000153113
H0Y7F0	H0Y7F0_HUMAN	R|SESELIDELSEDFDRSECK|E	[TMTsixplex_Nterm]SESELIDELSEDFDRSEC[Cys_CAM]K[TMTsixplex_K]	116-134	FALSE	8.578	138870.6765	153734.7188	118199.912	120362.6594	47167.16102	36789.3892	ENSG00000153113
H0Y7F0	H0Y7F0_HUMAN	K|EADPEDGKPVMDK|V	[TMTsixplex_Nterm]EADPEDGK[TMTsixplex_K]PVMDK[TMTsixplex_K]	197-209	FALSE	5.144	593994.0008	624743.5625	507127.3005	495027.9424	151361.159	129756.2882	ENSG00000153113
H0Y7H6	H0Y7H6_HUMAN	K|VPTHVPVCVLGNYR|D	[TMTsixplex_Nterm]VPTHVPVC[Cys_CAM]VLGNYR	122-135	FALSE	5.543	224248.1766	238391.6198	313996.9787	353348.7514	345449.118	324642.6843	ENSG00000196642
H0Y7V3	H0Y7V3_HUMAN	R|LPTPVLLPYKPQVIR|A	[TMTsixplex_Nterm]LPTPVLLPYK[TMTsixplex_K]PQVIR	44-58	FALSE	5.962	8081.674758	8721.84068	7541.783771	8640.919964	7185.965763	6837.484314	ENSG00000155229
H0Y8Y3	H0Y8Y3_HUMAN	R|ILAQITGTEHLK|E	[TMTsixplex_Nterm]ILAQITGTEHLK[TMTsixplex_K]	28-39	FALSE	5.852	69708.06658	90561.46795	75238.10367	77145.12388	44236.49794	35747.6615	ENSG00000163110
H0Y8Y3	H0Y8Y3_HUMAN	R|TPMCAHCNQVIR|G	[TMTsixplex_Nterm]TPMC[Cys_CAM]AHC[Cys_CAM]NQVIR	160-171	FALSE	6.424	2695.012304	2874.182947	3937.923159	3967.409019	3212.978463	2944.792263	ENSG00000163110
H0Y8Z9	H0Y8Z9_HUMAN	R|MYIALTGLQHAGR|I	[TMTsixplex_Nterm]MYIALTGLQHAGR	197-209	FALSE	9.137	31715.01238	34071.81163	42578.64211	43038.16895	40527.11586	37378.06901	ENSG00000177646
H0Y8Z9	H0Y8Z9_HUMAN	K|IPVENILGEVGDGFK|V	[TMTsixplex_Nterm]IPVENILGEVGDGFK[TMTsixplex_K]	43-57	FALSE	6.364	49686.41541	54635.87938	51768.25973	50498.89641	102619.6788	96842.34665	ENSG00000177646
H0Y940	H0Y940_HUMAN	K|FEIYSENILNSLK|D	[TMTsixplex_Nterm]FEIYSENILNSLK[TMTsixplex_K]	Dec-24	FALSE	5.292	5384.100568	6144.596515	29450.99805	29112.44891	6210.8191	5114.052531	ENSG00000206384
H0Y950	H0Y950_HUMAN	K|VQTLEAWVIHGGR|E	[TMTsixplex_Nterm]VQTLEAWVIHGGR	123-135	FALSE	10.013	13050.34354	14203.0831	3605.187372	3604.835466	11279.90498	8579.289862	ENSG00000004468
H0Y9B7	H0Y9B7_HUMAN	R|YPYVGILHVR|D	[TMTsixplex_Nterm]YPYVGILHVR	19-28	FALSE	8.201	25611.96604	29632.88454	26707.90174	30510.63343	30692.09626	28194.29252	ENSG00000161904
H0Y9C7	H0Y9C7_HUMAN	R|RGEDPTIACQK|V	[TMTsixplex_Nterm]RGEDPTIAC[Cys_CAM]QK[TMTsixplex_K]	135-145	FALSE	5.641	33829.22896	37415.17238	45921.19531	43385.20415	42818.23808	39973.9157	ENSG00000038002
H0Y9H2	H0Y9H2_HUMAN	K|WQIGEQEFEALMR|M	[TMTsixplex_Nterm]WQIGEQEFEALMR	76-88	FALSE	6.925	3677.936292	4285.388898	3698.752173	3667.002408	5802.551836	4291.793334	ENSG00000087274
H0Y9H2	H0Y9H2_HUMAN	R|TSTSAVPNLFVPLNTNPK|E	TSTSAVPNLFVPLNTNPK[TMTsixplex_K]	217-234	FALSE	7.268	27134.12	16320.29801	19365.02181	35660.74623	47441.11186	55029.80075	ENSG00000087274
H0Y9H2	H0Y9H2_HUMAN	R|TSTSAVPNLFVPLNTNPK|E	[TMTsixplex_Nterm]TSTSAVPNLFVPLNTNPK[TMTsixplex_K]	217-234	FALSE	6.605	141794.5434	166192.75	113782.2432	114256.0186	119437.1446	115959.9693	ENSG00000087274
H0Y9K1	H0Y9K1_HUMAN	K|YLELLGYR|K	[TMTsixplex_Nterm]YLELLGYR	43-50	FALSE	5.859	268193.6912	295915.1164	235216.9517	240345.2923	326883.8061	286201.3618	ENSG00000138674
H0Y9K1	H0Y9K1_HUMAN	K|YLELLGYR|K	[TMTsixplex_Nterm]YLELLGYR	43-50	FALSE	5.277	314318.9305	349516.1354	307688.1933	305276.517	416741.1563	356146.0208	ENSG00000138674
H0Y9K1	H0Y9K1_HUMAN	K|VNFEDDSR|G	[TMTsixplex_Nterm]VNFEDDSR	33-40	FALSE	6.187	163603.3997	173009.2821	125834.9503	123450.8759	197849.0397	183699.5215	ENSG00000138674
H0Y9K1	H0Y9K1_HUMAN	K|KIDASQTEFEK|N	[TMTsixplex_Nterm]K[TMTsixplex_K]IDASQTEFEK[TMTsixplex_K]	15-25	FALSE	6.448	465722.9303	478057.2208	358451.0741	345945.3222	535709.1875	502479.2128	ENSG00000138674
H0Y9K1	H0Y9K1_HUMAN	K|YLELLGYR|K	[TMTsixplex_Nterm]YLELLGYR	43-50	FALSE	5.435	9898.655086	11243.13999	7718.551479	7993.248061	10939.34844	10113.97361	ENSG00000138674
H0Y9K1	H0Y9K1_HUMAN	R|LITAVVMK|N	[TMTsixplex_Nterm]LITAVVMK[TMTsixplex_K]	143-150	FALSE	8.157	334329.4582	349603.3221	224270.6875	233955.5583	378256.4943	352654.0863	ENSG00000138674
H0Y9M8	H0Y9M8_HUMAN	R|NNMQSGVNNTKK|W	[TMTsixplex_Nterm]NNMQSGVNNTK[TMTsixplex_K]K[TMTsixplex_K]	81-92	FALSE	6.14	1286.444741	1594.163017	1699.949445	1867.386968	4839.110432	5419.880176	ENSG00000164258
H0Y9M8	H0Y9M8_HUMAN	K|LDITTLTGVPEEHIK|T	[TMTsixplex_Nterm]LDITTLTGVPEEHIK[TMTsixplex_K]	55-69	FALSE	7.381	145000.2062	171004.2734	191168.4471	184067.8968	646964.3125	618754.3699	ENSG00000164258
H0Y9R4	H0Y9R4_HUMAN	R|TICSHVQNMIK|G	TIC[Cys_CAM]SHVQNMIK[TMTsixplex_K]	19-29	FALSE	5.134	345498.4518	328446.3561	371584.377	369544.3095	364573.6852	386268.9375	ENSG00000163682
H0Y9R4	H0Y9R4_HUMAN	R|KFLDGIYVSEK|G	[TMTsixplex_Nterm]K[TMTsixplex_K]FLDGIYVSEK[TMTsixplex_K]	73-83	FALSE	5.899	2182106.953	2408274	2292122.914	2289982.675	1955567.531	1674544.057	ENSG00000163682
H0Y9R4	H0Y9R4_HUMAN	R|TICSHVQNMIK|G	[TMTsixplex_Nterm]TIC[Cys_CAM]SHVQNMIK[TMTsixplex_K]	19-29	FALSE	5.601	4862983.99	5574561.5	4115128.898	4030793.107	3676675.07	3684110.622	ENSG00000163682
H0Y9R4	H0Y9R4_HUMAN	K|FLDGIYVSEK|G	[TMTsixplex_Nterm]FLDGIYVSEK[TMTsixplex_K]	74-83	FALSE	5.504	948545.0147	1007077.5	978199.9572	927671.5829	901186.0669	774422.1288	ENSG00000163682
H0Y9R4	H0Y9R4_HUMAN	K|FLDGIYVSEK|G	[TMTsixplex_Nterm]FLDGIYVSEK[TMTsixplex_K]	74-83	FALSE	6.384	151929.5117	144610.029	133947.4429	154560.4271	111303.6361	96904.75526	ENSG00000163682
H0Y9Y1	H0Y9Y1_HUMAN	K|VQASLAANTFTITGHAETK|Q	[TMTsixplex_Nterm]VQASLAANTFTITGHAETK[TMTsixplex_K]	21-39	FALSE	11.383	151075.6545	211014.6903	267585.2188	244130.1085	82798.57863	72692.84389	ENSG00000145741
H0Y9Y8	H0Y9Y8_HUMAN	K|VLLQSALSLGR|S	[TMTsixplex_Nterm]VLLQSALSLGR	84-94	FALSE	7.661	4611.525392	5004.11859	3685.824301	3634.099034	3512.407156	3205.36523	ENSG00000176783
H0YA18	H0YA18_HUMAN	K|GTSIVVPEPLHFLLPGK|K	[TMTsixplex_Nterm]GTSIVVPEPLHFLLPGK[TMTsixplex_K]	104-120	FALSE	5.08	4866.691256	5327.922817	4933.473771	5216.459089	8409.620434	8313.566783	ENSG00000109775
H0YA31	H0YA31_HUMAN	R|VYFGGFFIR|G	[TMTsixplex_Nterm]VYFGGFFIR	25-33	FALSE	6.913	1377.513247	1543.976172	1398.352952	1117.468774	1705.322723	1138.323106	ENSG00000157881
H0YA31	H0YA31_HUMAN	R|VYFGGFFIR|G	[TMTsixplex_Nterm]VYFGGFFIR	25-33	FALSE	6.913	1377.513247	1543.976172	1398.352952	1117.468774	1705.322723	1138.323106	ENSG00000273494
H0YA96	H0YA96_HUMAN	K|MFIGGLSWDTTK|K	[TMTsixplex_Nterm]MFIGGLSWDTTK[TMTsixplex_K]	Mar-14	FALSE	5.747	37116.03692	40753.54083	38621.11397	35473.22822	40908.18781	28749.60889	ENSG00000138668
H0YA96	H0YA96_HUMAN	K|MFIGGLSWDTTK|K	[TMTsixplex_Nterm]MFIGGLSWDTTK[TMTsixplex_K]	Mar-14	FALSE	6.45	25802.10609	28163.60629	26194.73467	22824.6092	28823.34932	18512.80242	ENSG00000138668
H0YA96	H0YA96_HUMAN	K|MFIGGLSWDTTKK|D	[TMTsixplex_Nterm]MFIGGLSWDTTK[TMTsixplex_K]K[TMTsixplex_K]	Mar-15	FALSE	7.622	91491.6173	104887.1875	82053.55586	74168.51296	82786.2274	61947.63124	ENSG00000138668
H0YA96	H0YA96_HUMAN	R|GFGFVLFK|E	[TMTsixplex_Nterm]GFGFVLFK[TMTsixplex_K]	43-50	FALSE	5.176	2985.404928	2857.170626	3266.055913	2058.002635	4100.981445	2180.785285	ENSG00000138668
H0YA96	H0YA96_HUMAN	K|MFIGGLSWDTTK|K	[TMTsixplex_Nterm]MFIGGLSWDTTK[TMTsixplex_K]	Mar-14	FALSE	5.971	27883.53072	32272.03109	29691.71016	27027.32602	30577.79202	23068.19223	ENSG00000138668
H0YA96	H0YA96_HUMAN	K|IFVGGLSPDTPEEK|I	[TMTsixplex_Nterm]IFVGGLSPDTPEEK[TMTsixplex_K]	88-101	FALSE	6.87	578876.2578	619318.111	572727.7318	567564.2974	559702.4583	511360.4168	ENSG00000138668
H0YA96	H0YA96_HUMAN	K|FGEVVDCTLK|L	[TMTsixplex_Nterm]FGEVVDC[Cys_CAM]TLK[TMTsixplex_K]	24-33	FALSE	5.41	1510924.728	1687688.125	1583237.419	1545578.484	1404589.981	1311806.946	ENSG00000138668
H0YA96	H0YA96_HUMAN	R|GFCFITFK|E	[TMTsixplex_Nterm]GFC[Cys_CAM]FITFK[TMTsixplex_K]	128-135	FALSE	5.444	68826.75636	74655.83417	68339.4973	65801.63726	77332.70122	59557.95474	ENSG00000138668
H0YA96	H0YA96_HUMAN	K|FGEVVDCTLK|L	[TMTsixplex_Nterm]FGEVVDC[Cys_CAM]TLK[TMTsixplex_K]	24-33	FALSE	5.608	1029142.756	1098502.25	940475.3534	870612.6963	639985.9299	640738.1581	ENSG00000138668
H0YA96	H0YA96_HUMAN	R|GFGFVLFK|E	[TMTsixplex_Nterm]GFGFVLFK[TMTsixplex_K]	43-50	FALSE	5.362	19020.24257	23324.9414	20227.92345	16624.83481	23591.13477	14789.15448	ENSG00000138668
H0YA96	H0YA96_HUMAN	K|FGEVVDCTLK|L	[TMTsixplex_Nterm]FGEVVDC[Cys_CAM]TLK[TMTsixplex_K]	24-33	FALSE	5.894	939120.6868	1071694.301	920598.2518	881891.6416	1424492.625	1383525.595	ENSG00000138668
H0YA96	H0YA96_HUMAN	R|GFGFVLFK|E	[TMTsixplex_Nterm]GFGFVLFK	43-50	FALSE	6.053	1584.120832	3831.919374	4330.849344	10938.82235	6634.889889	5371.204796	ENSG00000138668
H0YA96	H0YA96_HUMAN	K|IFVGGLSPDTPEEK|I	[TMTsixplex_Nterm]IFVGGLSPDTPEEK[TMTsixplex_K]	88-101	FALSE	6.929	2847918.137	2864120.193	2711688.351	2155713.41	2558710.633	1729637.131	ENSG00000138668
H0YA96	H0YA96_HUMAN	K|MFIGGLSWDTTKK|D	[TMTsixplex_Nterm]MFIGGLSWDTTK[TMTsixplex_K]K[TMTsixplex_K]	Mar-15	FALSE	6.952	74393.45313	48618.32244	56683.73713	33780.98517	52097.17586	27678.9383	ENSG00000138668
H0YA96	H0YA96_HUMAN	R|GFCFITFKEEEPVK|K	[TMTsixplex_Nterm]GFC[Cys_CAM]FITFK[TMTsixplex_K]EEEPVK[TMTsixplex_K]	128-141	FALSE	6.499	67946.05638	75051.00338	65813.51042	61370.24815	87809.5	63888.56233	ENSG00000138668
H0YA96	H0YA96_HUMAN	R|GFCFITFKEEEPVK|K	[TMTsixplex_Nterm]GFC[Cys_CAM]FITFK[TMTsixplex_K]EEEPVK[TMTsixplex_K]	128-141	FALSE	5.762	50110.41079	54445.05084	48041.74493	44792.07054	66397.375	48893.23725	ENSG00000138668
H0YA96	H0YA96_HUMAN	K|FGEVVDCTLK|L	[TMTsixplex_Nterm]FGEVVDC[Cys_CAM]TLK[TMTsixplex_K]	24-33	FALSE	5.838	1059115.631	1136110.875	1069402.39	1052578.554	984444.3866	916330.3461	ENSG00000138668
H0YA96	H0YA96_HUMAN	R|GFCFITFKEEEPVK|K	[TMTsixplex_Nterm]GFC[Cys_CAM]FITFK[TMTsixplex_K]EEEPVK[TMTsixplex_K]	128-141	FALSE	5.774	23298.32433	25455.24512	21923.81722	21216.05603	29995.23438	24000.63273	ENSG00000138668
H0YAL7	H0YAL7_HUMAN	R|VTQVDGHSSK|N	[TMTsixplex_Nterm]VTQVDGHSSK[TMTsixplex_K]	66-75	FALSE	6.063	5342.91531	5630.147545	4178.006876	4111.185324	9680.177777	9129.77803	ENSG00000124802
H0YB08	H0YB08_HUMAN	R|VLTAYAFR|N	[TMTsixplex_Nterm]VLTAYAFR	133-140	FALSE	6.465	24554.64127	27541.16309	25807.45228	25441.40489	29416.45578	26849.51086	ENSG00000197226
H0YB41	H0YB41_HUMAN	K|NTAWPYFLPMLNR|Q	[TMTsixplex_Nterm]NTAWPYFLPMLNR	Sep-21	FALSE	6.526	1997.594599	2315.182372	2520.068115	2287.386459	1730.241504	1343.840267	ENSG00000047249
H0YB56	H0YB56_HUMAN	R|TVEVAEGEAVR|T	[TMTsixplex_Nterm]TVEVAEGEAVR	37-47	FALSE	6.429	14385.85384	16520.78726	12106.87127	11477.1885	19723.00781	18647.76462	ENSG00000147649
H0YBL1	H0YBL1_HUMAN	K|LFCIPVHGIR|S	[TMTsixplex_Nterm]LFC[Cys_CAM]IPVHGIR	207-216	FALSE	7.249	22612.41315	25418.16914	22216.66144	25812.29975	32695.23398	31997.47536	ENSG00000133731
H0YBL1	H0YBL1_HUMAN	K|SILTDNPTWIIDPIDGTTNFVHR|F	[TMTsixplex_Nterm]SILTDNPTWIIDPIDGTTNFVHR	104-126	FALSE	8.039	9758.222708	12456.74018	10308.48758	9738.260538	12132.81716	11280.88303	ENSG00000133731
H0YCI6	H0YCI6_HUMAN	K|IGSYLSASTR|H	[TMTsixplex_Nterm]IGSYLSASTR	65-74	FALSE	7.48	49206.78925	52750.49219	42044.39741	41515.43398	42113.03245	39166.5983	ENSG00000142186
H0YCY8	H0YCY8_HUMAN	R|NVHGINFVSPVR|N	[TMTsixplex_Nterm]NVHGINFVSPVR	196-207	FALSE	8.178	29591.85527	34682.61954	20913.99855	20206.10466	27825.55835	24649.24471	ENSG00000109861
H0YCY8	H0YCY8_HUMAN	R|NWACFTGK|K	[TMTsixplex_Nterm]NWAC[Cys_CAM]FTGK[TMTsixplex_K]	90-97	FALSE	6.656	297039.8891	353375.6875	181877.4808	173359.6143	178391.2077	169200.6726	ENSG00000109861
H0YCY8	H0YCY8_HUMAN	K|ILHLPTSWDWR|N	[TMTsixplex_Nterm]ILHLPTSWDWR	185-195	FALSE	5.662	7040.876037	6945.223734	2802.386425	2964.119227	4028.712041	3347.037572	ENSG00000109861
H0YD13	H0YD13_HUMAN	R|YGFIEGHVVIPR|I	YGFIEGHVVIPR	58-69	FALSE	7.145	9730.057136	9201.86001	12607.3838	12903.0191	14628.07521	13485.82772	ENSG00000026508
H0YD13	H0YD13_HUMAN	K|ESSETPDQFMTADETR|N	[TMTsixplex_Nterm]ESSETPDQFMTADETR	159-174	FALSE	7.32	125015.316	138571.4011	183180.4457	199516.5938	72938.89962	58029.81081	ENSG00000026508
H0YD13	H0YD13_HUMAN	R|KPSGLNGEASK|S	[TMTsixplex_Nterm]K[TMTsixplex_K]PSGLNGEASK[TMTsixplex_K]	138-148	FALSE	5.713	26672.00617	26002.71247	37483.38232	37905.34375	11269.14039	9399.998954	ENSG00000026508
H0YD13	H0YD13_HUMAN	R|FAGVFHVEK|N	[TMTsixplex_Nterm]FAGVFHVEK[TMTsixplex_K]	Sep-17	FALSE	5.666	857144.8247	927676.5453	1283959.845	1245276.651	383338.3475	295494.0634	ENSG00000026508
H0YD13	H0YD13_HUMAN	K|ESSETPDQFMTADETR|N	[TMTsixplex_Nterm]ESSETPDQFMTADETR	159-174	FALSE	10.022	39657.9976	44679.51437	69346.61073	72762.48438	18677.65073	15628.51936	ENSG00000026508
H0YD13	H0YD13_HUMAN	R|YGFIEGHVVIPR|I	[TMTsixplex_Nterm]YGFIEGHVVIPR	58-69	FALSE	9.486	213850.9447	257980.9046	326935.6316	301791.849	139435.6633	110109.5132	ENSG00000026508
H0YD13	H0YD13_HUMAN	R|YGFIEGHVVIPR|I	[TMTsixplex_Nterm]YGFIEGHVVIPR	58-69	FALSE	6.659	35468.82558	38243.24725	40429.88386	39162.43675	34863.72504	28086.71015	ENSG00000026508
H0YD13	H0YD13_HUMAN	R|KPSGLNGEASK|S	[TMTsixplex_Nterm]K[TMTsixplex_K]PSGLNGEASK[TMTsixplex_K]	138-148	FALSE	6.537	31972.26401	34839.66797	49374.9584	50591.64453	13459.49004	11299.17584	ENSG00000026508
H0YD13	H0YD13_HUMAN	K|ALSIGFETCR|Y	[TMTsixplex_Nterm]ALSIGFETC[Cys_CAM]R	48-57	FALSE	7.471	127720.9767	135151.0938	104110.9506	106815.0959	59485.20941	54605.27618	ENSG00000026508
H0YDD4	H0YDD4_HUMAN	K|ISVNDFIIK|A	[TMTsixplex_Nterm]ISVNDFIIK[TMTsixplex_K]	306-314	FALSE	7.079	43417.75587	43935.45805	39851.10588	37699.94575	138713.9844	129776.5086	ENSG00000150768
H0YDD4	H0YDD4_HUMAN	K|VPLPSLSPTMQAGTIAR|W	[TMTsixplex_Nterm]VPLPSLSPTM[Oxidation_M]QAGTIAR	53-69	FALSE	7.664	12545.91611	14258.71275	13300.48371	12726.43717	19773.95607	18520.71101	ENSG00000150768
H0YDD4	H0YDD4_HUMAN	K|ISVNDFIIK|A	[TMTsixplex_Nterm]ISVNDFIIK[TMTsixplex_K]	306-314	FALSE	6.211	44472.06308	44318.86544	44018.4126	43190.71312	135218.125	131718.1335	ENSG00000150768
H0YDD4	H0YDD4_HUMAN	K|VPLPSLSPTMQAGTIAR|W	[TMTsixplex_Nterm]VPLPSLSPTMQAGTIAR	53-69	FALSE	6.384	5236.714061	5323.774151	5113.352135	6117.167318	20714.1783	19541.04015	ENSG00000150768
H0YDD4	H0YDD4_HUMAN	R|DVPLGTPLCIIVEK|E	[TMTsixplex_Nterm]DVPLGTPLC[Cys_CAM]IIVEK[TMTsixplex_K]	115-128	FALSE	5.219	684849.3519	806896.76	704425.5944	774159.8527	2408558.5	2343985.358	ENSG00000150768
H0YDD4	H0YDD4_HUMAN	K|GVETIANDVVSLATK|A	[TMTsixplex_Nterm]GVETIANDVVSLATK[TMTsixplex_K]	365-379	FALSE	6.638	14371.21524	15832.61991	15746.20702	16237.6629	20684.94727	19147.94559	ENSG00000150768
H0YDD4	H0YDD4_HUMAN	K|DIDSFVPSK|V	[TMTsixplex_Nterm]DIDSFVPSK[TMTsixplex_K]	220-228	FALSE	5.109	341706.1999	373894.1647	368556.7294	393506.9464	858443.875	761309.5227	ENSG00000150768
H0YDD4	H0YDD4_HUMAN	K|GVETIANDVVSLATK|A	[TMTsixplex_Nterm]GVETIANDVVSLATK[TMTsixplex_K]	365-379	FALSE	8.47	157467.1236	180759.5194	175916.9307	182457.1437	533969.9375	506444.9391	ENSG00000150768
H0YDD4	H0YDD4_HUMAN	K|ISVNDFIIK|A	[TMTsixplex_Nterm]ISVNDFIIK[TMTsixplex_K]	306-314	FALSE	5.887	15632.27374	16247.96652	15278.44679	14601.80672	53252.95703	49020.73768	ENSG00000150768
H0YDD4	H0YDD4_HUMAN	K|ISVNDFIIK|A	[TMTsixplex_Nterm]ISVNDFIIK[TMTsixplex_K]	306-314	FALSE	6.689	28387.67539	30741.72382	24972.67067	24961.69183	89333.09375	86592.02418	ENSG00000150768
H0YDD4	H0YDD4_HUMAN	K|GVETIANDVVSLATK|A	[TMTsixplex_Nterm]GVETIANDVVSLATK[TMTsixplex_K]	365-379	FALSE	5.669	13126.32283	14461.50017	14763.57709	15038.22437	39657.77734	39290.99593	ENSG00000150768
H0YDD4	H0YDD4_HUMAN	R|DVPLGTPLCIIVEK|E	[TMTsixplex_Nterm]DVPLGTPLC[Cys_CAM]IIVEK[TMTsixplex_K]	115-128	FALSE	6.294	72279.31276	79238.79805	86120.2889	81852.57803	197043.4219	179699.837	ENSG00000150768
H0YDD4	H0YDD4_HUMAN	K|ISVNDFIIK|A	[TMTsixplex_Nterm]ISVNDFIIK[TMTsixplex_K]	306-314	FALSE	6.448	46073.87595	49774.88527	43590.20537	48287.8053	157198.0781	154261.5498	ENSG00000150768
H0YDD4	H0YDD4_HUMAN	K|VPLPSLSPTMQAGTIAR|W	[TMTsixplex_Nterm]VPLPSLSPTMQAGTIAR	53-69	FALSE	7.547	7198.4455	8269.814034	8129.253093	8991.583738	19839.8713	17302.63043	ENSG00000150768
H0YDJ3	H0YDJ3_HUMAN	R|ISINQALQHAFIQEK|I	[TMTsixplex_Nterm]ISINQALQHAFIQEK[TMTsixplex_K]	572-586	FALSE	7.225	31556.17564	38010.22832	29098.92556	28535.23309	42444.49609	35731.97305	ENSG00000112739
H0YDT8	H0YDT8_HUMAN	R|AVVPGVKPQDWISAAR|V	[TMTsixplex_Nterm]AVVPGVK[TMTsixplex_K]PQDWISAAR	41-56	FALSE	5.703	111713.4822	110706.3601	105044.2928	101021.5829	155315.0422	133252.918	ENSG00000134153
H0YDY4	H0YDY4_HUMAN	K|YPEWLQSHR|E	[TMTsixplex_Nterm]YPEWLQSHR	37-45	FALSE	6.733	74830.47452	78091.34922	96409.24499	105437.415	NA	74595.81906	ENSG00000162735
H0YEL5	H0YEL5_HUMAN	K|IIDGLLVMR|K	[TMTsixplex_Nterm]IIDGLLVMR	63-71	FALSE	7.434	15583.99983	17401.41928	22540.94488	22225.07885	10260.78931	8324.199225	ENSG00000171960
H0YEM3	H0YEM3_HUMAN	R|LYCYYYQVLQK|Y	[TMTsixplex_Nterm]LYC[Cys_CAM]YYYQVLQK[TMTsixplex_K]	110-120	FALSE	5.23	23498.57908	22608.59806	21126.39266	17883.60934	19591.08478	14234.52557	ENSG00000178202
H0YEX5	H0YEX5_HUMAN	K|VPPPWLIAMQR|Y	[TMTsixplex_Nterm]VPPPWLIAMQR	49-59	FALSE	6.395	13962.57238	14378.66587	10409.92691	9488.547204	12419.70646	11677.59946	ENSG00000087365
H0YFF0	H0YFF0_HUMAN	R|VVDAILGLAHHGNGQLR|A	[TMTsixplex_Nterm]VVDAILGLAHHGNGQLR	113-129	FALSE	5.231	8202.34893	9217.978157	7505.76152	8896.110058	28198.14191	25539.8482	ENSG00000134905
H0YGJ6	H0YGJ6_HUMAN	K|ELDTAIR|E	[TMTsixplex_Nterm]ELDTAIR	239-245	FALSE	5.028	277985.1316	288455.0642	282013.4458	274790.2675	191036.6756	212680.1326	ENSG00000052126
H0YGS3	H0YGS3_HUMAN	K|EHEAMKDELCR|Q	[TMTsixplex_Nterm]EHEAMK[TMTsixplex_K]DELC[Cys_CAM]R	37-47	FALSE	5.408	86095.70936	92045.31082	158251.8345	152333.838	111895.6577	100755.5977	ENSG00000197614
H0YGS3	H0YGS3_HUMAN	K|QCIHQLCFTSLR|R	[TMTsixplex_Nterm]QC[Cys_CAM]IHQLC[Cys_CAM]FTSLR	Sep-20	FALSE	8.166	144822.344	162411.1415	200943.0365	194518.7812	169849.8859	146852.6457	ENSG00000197614
H0YGS3	H0YGS3_HUMAN	K|EHEAMKDELCR|Q	[TMTsixplex_Nterm]EHEAMK[TMTsixplex_K]DELC[Cys_CAM]R	37-47	FALSE	5.318	76845.45118	85934.20028	143341.1111	145007.4375	103496.3247	94249.86513	ENSG00000197614
H0YHC3	H0YHC3_HUMAN	K|YAVLYQPLFDKR|F	[TMTsixplex_Nterm]YAVLYQPLFDK[TMTsixplex_K]R	68-79	FALSE	6.279	92639.6164	78574.05594	112363.0313	87652.63289	63867.72794	53277.62271	ENSG00000187109
H0YHC3	H0YHC3_HUMAN	R|LDGLVETPTGYIESLPR|V	[TMTsixplex_Nterm]LDGLVETPTGYIESLPR	18-34	FALSE	5.576	44057.99471	49469.43655	51513.23828	48047.1691	27155.75917	23332.50462	ENSG00000187109
H0YHC3	H0YHC3_HUMAN	R|LDGLVETPTGYIESLPR|V	[TMTsixplex_Nterm]LDGLVETPTGYIESLPR	18-34	FALSE	8.995	737000.8994	863507.8699	876624.101	832533.4159	532351.5632	457745.5237	ENSG00000187109
H0YHC3	H0YHC3_HUMAN	K|NVDLLSDMVQEHDEPILK|H	[TMTsixplex_Nterm]NVDLLSDMVQEHDEPILK[TMTsixplex_K]	138-155	FALSE	7.612	1623783.992	1794177.791	1985877	1890395.455	1575551.984	1331264.183	ENSG00000187109
H0YHC3	H0YHC3_HUMAN	K|YAVLYQPLFDKR|F	[TMTsixplex_Nterm]YAVLYQPLFDK[TMTsixplex_K]R	68-79	FALSE	6.518	88611.61078	76047.94959	96808.34375	69461.50578	56772.13274	41380.6191	ENSG00000187109
H0YHC3	H0YHC3_HUMAN	K|FYEEVHDLER|K	[TMTsixplex_Nterm]FYEEVHDLER	57-66	FALSE	6.986	425052.4649	423888.9388	458185.0289	503770.4832	270333.4563	257616.5783	ENSG00000187109
H0YHS6	H0YHS6_HUMAN	R|LGLEALAANHQQLFTDGR|S	[TMTsixplex_Nterm]LGLEALAANHQQLFTDGR	120-137	FALSE	9.283	65033.17749	68359.47389	63637.43639	64564.10672	106031.5709	100489.7262	ENSG00000139131
H0YI92	H0YI92_HUMAN	K|ATVAAFAASEGHSHPR|V	[TMTsixplex_Nterm]ATVAAFAASEGHSHPR	58-73	FALSE	5.663	20198.645	23152.96886	24720.81663	26609.93509	35264.66748	34227.85448	ENSG00000111052
H0YIW2	H0YIW2_HUMAN	R|NALANQSDCVLHR|I	[TMTsixplex_Nterm]NALANQSDC[Cys_CAM]VLHR	51-63	FALSE	6.749	9914.209452	10262.12483	9721.7232	10259.99933	9640.548903	9568.383924	ENSG00000196510
H0YJ07	H0YJ07_HUMAN	K|EHFAQFGHVR|R	[TMTsixplex_Nterm]EHFAQFGHVR	15-24	FALSE	6.54	9439.433017	9855.550804	10214.63247	10796.03637	11370.02156	10102.57718	ENSG00000119705
H0YJ08	H0YJ08_HUMAN	R|YVALTSLLR|L	[TMTsixplex_Nterm]YVALTSLLR	44-52	FALSE	7.257	77650.18244	84681.10156	51319.64843	50104.03359	42443.34259	39387.14856	ENSG00000213983
H0YJ56	H0YJ56_HUMAN	K|GWMDWAAHK|L	[TMTsixplex_Nterm]GWMDWAAHK[TMTsixplex_K]	120-128	FALSE	5.692	107838.2578	48400.0442	219219.6608	73504.14133	220917.9688	68005.65473	ENSG00000165795
H0YJ97	H0YJ97_HUMAN	R|ETIQNLSRIIR|E	ETIQNLSRIIR	873-883	FALSE	5.177	30077.77434	31002.64894	44902.61541	54932.42969	29975.55197	29876.50126	ENSG00000100815
H0YJA8	H0YJA8_HUMAN	R|VSCEAPGDGDPFQGLLSGVAQMK|D	[TMTsixplex_Nterm]VSC[Cys_CAM]EAPGDGDPFQGLLSGVAQMK[TMTsixplex_K]	17-39	FALSE	6.435	8435.753876	8984.64702	10790.45485	10844.63373	9355.023401	7860.863688	ENSG00000275619
H0YJA8	H0YJA8_HUMAN	R|VSCEAPGDGDPFQGLLSGVAQMK|D	[TMTsixplex_Nterm]VSC[Cys_CAM]EAPGDGDPFQGLLSGVAQMK[TMTsixplex_K]	17-39	FALSE	6.435	8435.753876	8984.64702	10790.45485	10844.63373	9355.023401	7860.863688	ENSG00000170270
H0YJE4	H0YJE4_HUMAN	K|AVLQEFGR|G	[TMTsixplex_Nterm]AVLQEFGR	124-131	FALSE	6.127	189439.7749	203823.9969	186711.2639	180173.5263	245846.0313	239202.3918	ENSG00000100612
H0YJE4	H0YJE4_HUMAN	K|EKDILVLPLDLTDTGSHEAATK|A	[TMTsixplex_Nterm]EK[TMTsixplex_K]DILVLPLDLTDTGSHEAATK[TMTsixplex_K]	102-123	FALSE	6.308	254926.256	247214.3489	237378.913	222692.901	941276.3125	825255.5266	ENSG00000100612
H0YJE4	H0YJE4_HUMAN	K|EKDILVLPLDLTDTGSHEAATK|A	[TMTsixplex_Nterm]EK[TMTsixplex_K]DILVLPLDLTDTGSHEAATK[TMTsixplex_K]	102-123	FALSE	6.368	272194.0562	342380.2278	239530.255	254541.4245	1092821.75	1012940.729	ENSG00000100612
H0YJH7	H0YJH7_HUMAN	K|YGVNPGPIVGTTR|K	[TMTsixplex_Nterm]YGVNPGPIVGTTR	34-46	FALSE	8.253	90598.00422	94282.98066	85076.30324	89848.72418	102718.4567	101171.7591	ENSG00000120802
H0YJH9	H0YJH9_HUMAN	R|TSLALDESLFR|G	[TMTsixplex_Nterm]TSLALDESLFR	28-38	FALSE	6.602	363876.2255	419601.5625	368047.1436	311197.4808	238243.4815	224903.8241	ENSG00000100836
H0YJK8	H0YJK8_HUMAN	K|YVRPGGGYQPTFTLVQK|C	[TMTsixplex_Nterm]YVRPGGGYQPTFTLVQK[TMTsixplex_K]	32-48	FALSE	6.536	79913.30923	86687.79049	51362.57034	59103.63634	277615.1875	255567.8532	ENSG00000176153
H0YJK8	H0YJK8_HUMAN	K|LIIWSPVR|R	[TMTsixplex_Nterm]LIIWSPVR	83-90	FALSE	5.045	1991.057011	2150.549693	1264.357493	1220.948777	7693.11377	5612.615329	ENSG00000176153
H0YJK8	H0YJK8_HUMAN	K|YVRPGGGYQPTFTLVQK|C	[TMTsixplex_Nterm]YVRPGGGYQPTFTLVQK[TMTsixplex_K]	32-48	FALSE	5.824	30905.87966	36280.77041	19437.70994	20816.10267	104069.9766	98048.47394	ENSG00000176153
H0YKE1	H0YKE1_HUMAN	K|GHIISDGGCSCPGDVAK|A	[TMTsixplex_Nterm]GHIISDGGC[Cys_CAM]SC[Cys_CAM]PGDVAK[TMTsixplex_K]	23-39	FALSE	7.481	15372.67808	19703.24548	19800.25131	21143.49876	41980.43359	41618.58612	ENSG00000100938
H0YKK0	H0YKK0_HUMAN	K|SLTYLSILR|N	[TMTsixplex_Nterm]SLTYLSILR	114-122	FALSE	6.817	82143.63413	90612.73438	74605.63947	69978.25398	60312.70795	45819.95944	ENSG00000131876
H0YKK0	H0YKK0_HUMAN	K|SLTYLSILR|N	[TMTsixplex_Nterm]SLTYLSILR	114-122	FALSE	5.033	11209.43786	13012.60651	13424.15332	12032.06274	8574.200716	7081.981538	ENSG00000131876
H0YKK0	H0YKK0_HUMAN	K|LTAELIEQAAQYTNAVR|D	[TMTsixplex_Nterm]LTAELIEQAAQYTNAVR	Apr-20	FALSE	7.562	25732.6226	30275.19386	28934.43043	24803.86465	24809.08387	18667.25218	ENSG00000131876
H0YKS8	H0YKS8_HUMAN	R|LYPTSCHTACTLR|F	[TMTsixplex_Nterm]LYPTSC[Cys_CAM]HTAC[Cys_CAM]TLR	207-219	FALSE	6.864	11933.30211	12990.45582	13146.61408	13717.46312	13519.42796	12782.97184	ENSG00000140545
H0YL72	H0YL72_HUMAN	K|APIQWEER|N	[TMTsixplex_Nterm]APIQWEER	59-66	FALSE	5.518	351497.27	382618.2471	284443.0507	296821.9902	462535.8125	441546.6152	ENSG00000166411
H0YL72	H0YL72_HUMAN	K|TPYTDVNIVTIR|E	[TMTsixplex_Nterm]TPYTDVNIVTIR	100-111	FALSE	7.873	18280.81262	19365.13523	16417.0339	16298.94034	35112.42188	34788.63331	ENSG00000166411
H0YL72	H0YL72_HUMAN	R|HMGLFDHAAR|I	[TMTsixplex_Nterm]HMGLFDHAAR	282-291	FALSE	7.475	16758.87231	18931.16712	15154.52612	17973.98027	30500.95264	28888.86084	ENSG00000166411
H0YL72	H0YL72_HUMAN	K|TPYTDVNIVTIR|E	[TMTsixplex_Nterm]TPYTDVNIVTIR	100-111	FALSE	7.321	21781.59641	24405.85983	20015.46995	19603.31223	37821.59766	35405.72654	ENSG00000166411
H0YLA4	H0YLA4_HUMAN	R|YCNTWPVAISMLASK|S	[TMTsixplex_Nterm]YC[Cys_CAM]NTWPVAISMLASK[TMTsixplex_K]	279-293	FALSE	5.382	5468.698006	4461.541728	6258.337989	4149.614055	7482.01123	4326.200385	ENSG00000140263
H0YLA4	H0YLA4_HUMAN	R|YCNTWPVAISMLASK|S	YC[Cys_CAM]NTWPVAISMLASK[TMTsixplex_K]	279-293	FALSE	7.33	313.6237572	191.9326297	271.7771365	963.4832224	1397.051494	2234.844238	ENSG00000140263
H0YLA4	H0YLA4_HUMAN	R|YCNTWPVAISMLASK|S	YC[Cys_CAM]NTWPVAISMLASK[TMTsixplex_K]	279-293	FALSE	6.901	507.3046312	223.1190011	302.0230195	1383.540843	1959.074493	2774.371717	ENSG00000140263
H0YLA4	H0YLA4_HUMAN	K|ALEAFETFKK|G	[TMTsixplex_Nterm]ALEAFETFK[TMTsixplex_K]K[TMTsixplex_K]	310-319	FALSE	5.056	498996.4987	557202.1607	473528.5812	463030.9179	656155.625	627219.9186	ENSG00000140263
H0YLC7	H0YLC7_HUMAN	R|VFLQNLLSVSQAR|L	[TMTsixplex_Nterm]VFLQNLLSVSQAR	83-95	FALSE	8.447	2118.044585	2291.068641	1943.656403	1953.182781	2438.351884	2267.049537	ENSG00000103876
H0YLC7	H0YLC7_HUMAN	R|VFLQNLLSVSQAR|L	[TMTsixplex_Nterm]VFLQNLLSVSQAR	83-95	FALSE	8.599	628.1625966	670.3603042	619.2504373	632.2322591	830.3979203	745.1608274	ENSG00000103876
H0YLC7	H0YLC7_HUMAN	K|HQDVFNQPTLNSFMGLGQAAWK|E	[TMTsixplex_Nterm]HQDVFNQPTLNSFMGLGQAAWK[TMTsixplex_K]	58-79	FALSE	9.022	5395.654128	6502.230457	5682.845054	5440.094604	7812.785156	6666.871406	ENSG00000103876
H0YLH2	H0YLH2_HUMAN	K|YVTVYNLIK|K	[TMTsixplex_Nterm]YVTVYNLIK[TMTsixplex_K]	66-74	FALSE	5.804	19226.16673	18309.23121	19408.76983	17421.22689	19719.85052	15997.79924	ENSG00000138592
H0YLH9	H0YLH9_HUMAN	K|GTTHHDALAILR|Q	[TMTsixplex_Nterm]GTTHHDALAILR	476-487	FALSE	5.671	9847.551811	10783.86153	11448.92155	12307.28385	14503.30322	14952.04499	ENSG00000172349
H0YLI3	H0YLI3_HUMAN	R|SPMVSFGAVGFDPHPPMR|A	[TMTsixplex_Nterm]SPMVSFGAVGFDPHPPMR	484-501	FALSE	8.416	5700.108608	5728.103609	6084.995443	7072.644866	6948.053225	6452.20468	ENSG00000140332
H0YM70	H0YM70_HUMAN	R|ALVHERDEAAYGELR|A	[TMTsixplex_Nterm]ALVHERDEAAYGELR	178-192	FALSE	5.563	224209.4615	240197.3903	180611.9809	184709.7978	275686.2746	250611.739	ENSG00000100911
H0YM70	H0YM70_HUMAN	K|TKVEAFQTTISK|Y	[TMTsixplex_Nterm]TK[TMTsixplex_K]VEAFQTTISK[TMTsixplex_K]	144-155	FALSE	4.999	3185755.76	3316588.5	1819649.021	1779481.654	2690689.294	2337360.23	ENSG00000100911
H0YM70	H0YM70_HUMAN	R|AMVLDLR|A	[TMTsixplex_Nterm]AMVLDLR	193-199	FALSE	5.591	1504987.118	1609316.125	1024788.197	1079705.612	1342231.836	1367041.997	ENSG00000100911
H0YM70	H0YM70_HUMAN	K|IEDGNDFGVAIQEK|V	[TMTsixplex_Nterm]IEDGNDFGVAIQEK[TMTsixplex_K]	121-134	FALSE	7.355	385568.3207	401470.2813	234039.9524	223165.9248	345995.6243	296735.9674	ENSG00000100911
H0YM70	H0YM70_HUMAN	K|IEDGNDFGVAIQEK|V	[TMTsixplex_Nterm]IEDGNDFGVAIQEK[TMTsixplex_K]	121-134	FALSE	6.365	1318464.561	1524495.625	999556.8814	979251.7188	982322.175	949867.245	ENSG00000100911
H0YM70	H0YM70_HUMAN	K|TKVEAFQTTISK|Y	[TMTsixplex_Nterm]TK[TMTsixplex_K]VEAFQTTISK[TMTsixplex_K]	144-155	FALSE	5.979	5286203.141	5518454	3409680.381	3040012.469	4569265.89	4241266.037	ENSG00000100911
H0YM70	H0YM70_HUMAN	K|IEDGNDFGVAIQEK|V	[TMTsixplex_Nterm]IEDGNDFGVAIQEK[TMTsixplex_K]	121-134	FALSE	5.346	1607152.434	1714905.685	1092543.494	1006219.265	1502033.754	1288576.232	ENSG00000100911
H0YM70	H0YM70_HUMAN	K|TKVEAFQTTISK|Y	[TMTsixplex_Nterm]TK[TMTsixplex_K]VEAFQTTISK[TMTsixplex_K]	144-155	FALSE	5.675	2998158.485	3153429.25	1943838.081	1856007.548	2645134.66	2439128.283	ENSG00000100911
H0YM70	H0YM70_HUMAN	K|TKVEAFQTTISK|Y	[TMTsixplex_Nterm]TKVEAFQTTISK[TMTsixplex_K]	144-155	FALSE	7.612	71821.31657	34132.29801	37680.46469	75356.21555	137966.7092	169224.9063	ENSG00000100911
H0YM70	H0YM70_HUMAN	K|TKVEAFQTTISK|Y	[TMTsixplex_Nterm]TK[TMTsixplex_K]VEAFQTTISK[TMTsixplex_K]	144-155	FALSE	5.998	5475234.158	5813241	3238547.435	3054196.206	4806312.355	4440141.538	ENSG00000100911
H0YM70	H0YM70_HUMAN	R|DEAAYGELR|A	[TMTsixplex_Nterm]DEAAYGELR	184-192	FALSE	5.848	70410.59118	76155.64844	43828.24376	41746.7733	58504.87178	55435.22459	ENSG00000100911
H0YM70	H0YM70_HUMAN	K|ETHVMDYR|A	[TMTsixplex_Nterm]ETHVMDYR	170-177	FALSE	5.718	88390.36313	92678.90319	57078.34278	54846.46454	83985.96718	77949.22893	ENSG00000100911
H0YMB1	H0YMB1_HUMAN	K|AIALQPENPMAHFLLGR|W	[TMTsixplex_Nterm]AIALQPENPMAHFLLGR	191-207	FALSE	8.681	19706.30472	21416.41694	11582.93362	12820.49405	22129.53313	20629.19176	ENSG00000137824
H0YMZ1	H0YMZ1_HUMAN	K|ATCIGNNSAAAVSMLK|Q	[TMTsixplex_Nterm]ATC[Cys_CAM]IGNNSAAAVSMLK[TMTsixplex_K]	161-176	FALSE	5.213	743441.1721	795833.625	624898.2595	608656.5257	580238.8861	520778.4051	ENSG00000041357
H0YMZ1	H0YMZ1_HUMAN	K|ATCIGNNSAAAVSMLK|Q	[TMTsixplex_Nterm]ATC[Cys_CAM]IGNNSAAAVSMLK[TMTsixplex_K]	161-176	FALSE	6.41	2943655.47	3287381.25	2594888.503	2844482.584	2822900.894	2583450.816	ENSG00000041357
H0YMZ1	H0YMZ1_HUMAN	K|ATCIGNNSAAAVSMLK|Q	[TMTsixplex_Nterm]ATC[Cys_CAM]IGNNSAAAVSMLK[TMTsixplex_K]	161-176	FALSE	7.474	114741.6135	125575.1563	108646.6031	106601.8841	109038.2776	105114.8132	ENSG00000041357
H0YMZ1	H0YMZ1_HUMAN	K|SALALAIK|V	[TMTsixplex_Nterm]SALALAIK[TMTsixplex_K]	188-195	FALSE	5.639	268643.4415	285642.0313	242507.9417	246390.0971	220772.5548	201988.8884	ENSG00000041357
H0YMZ1	H0YMZ1_HUMAN	K|LNEDMACSVAGITSDANVLTNELR|L	[TMTsixplex_Nterm]LNEDMAC[Cys_CAM]SVAGITSDANVLTNELR	68-91	FALSE	7.924	17041.27129	17782.44009	18374.1539	15726.73085	15567.79061	22287.0294	ENSG00000041357
H0YMZ1	H0YMZ1_HUMAN	K|VEIATLTR|E	[TMTsixplex_Nterm]VEIATLTR	211-218	FALSE	5.702	97182.8826	105584.6797	97039.2539	96045.31498	87280.97761	79209.47776	ENSG00000041357
H0YMZ1	H0YMZ1_HUMAN	R|TTIFSPEGR|L	[TMTsixplex_Nterm]TTIFSPEGR	Sep-17	FALSE	6.181	86265.59469	98898.78125	86830.27256	89310.89153	87593.35371	82557.41145	ENSG00000041357
H0YMZ1	H0YMZ1_HUMAN	K|VEIATLTR|E	[TMTsixplex_Nterm]VEIATLTR	211-218	FALSE	5.469	172215.9577	181731.4281	181176.0273	191045.9844	144471.9928	143726.4142	ENSG00000041357
H0YMZ1	H0YMZ1_HUMAN	K|LLDEVFFSEK|I	[TMTsixplex_Nterm]LLDEVFFSEK[TMTsixplex_K]	55-64	FALSE	5.631	265634.7665	281787.9375	236629.5289	236054.9037	249796.323	221493.6813	ENSG00000041357
H0YN14	H0YN14_HUMAN	K|ACYALENFVENLGPK|V	[TMTsixplex_Nterm]AC[Cys_CAM]YALENFVENLGPK[TMTsixplex_K]	458-472	FALSE	6.628	142656.5497	163143.3438	141348.4319	155487.6108	78303.61113	74766.30589	ENSG00000196497
H0YN26	H0YN26_HUMAN	K|SLDLFNCEVTNLNDYR|E	[TMTsixplex_Nterm]SLDLFNC[Cys_CAM]EVTNLNDYR	117-132	FALSE	8.054	134133.2018	145129.3565	128014.1403	129036.6268	257308.4975	176618.3789	ENSG00000140350
H0YN26	H0YN26_HUMAN	K|SLDLFNCEVTNLNDYR|E	[TMTsixplex_Nterm]SLDLFNC[Cys_CAM]EVTNLNDYR	117-132	FALSE	7.591	111788.5864	119395.0625	83411.04865	90801.58104	99077.21403	86229.52503	ENSG00000140350
H0YN26	H0YN26_HUMAN	K|IKDLSTIEPLK|K	[TMTsixplex_Nterm]IK[TMTsixplex_K]DLSTIEPLK[TMTsixplex_K]	100-110	FALSE	5.901	901078.0174	955821.0625	817671.7363	841815.3795	755941.6076	653917.6527	ENSG00000140350
H0YN26	H0YN26_HUMAN	R|VSGGLEVLAEK|C	[TMTsixplex_Nterm]VSGGLEVLAEK[TMTsixplex_K]	76-86	FALSE	6.067	476330.5288	488683.3125	382639.3471	334801.9842	399980.7075	367671.097	ENSG00000140350
H0YN26	H0YN26_HUMAN	K|CPNLTHLNLSGNK|I	[TMTsixplex_Nterm]C[Cys_CAM]PNLTHLNLSGNK[TMTsixplex_K]	87-99	FALSE	6.51	990591.0938	NA	NA	NA	NA	NA	ENSG00000140350
H0YN26	H0YN26_HUMAN	K|IKDLSTIEPLK|K	[TMTsixplex_Nterm]IK[TMTsixplex_K]DLSTIEPLK[TMTsixplex_K]	100-110	FALSE	5.33	1074708.226	1174405.75	866376.0542	814586.9372	785323.8056	690875.7441	ENSG00000140350
H0YN26	H0YN26_HUMAN	R|IHLELR|N	[TMTsixplex_Nterm]IHLELR	07-Dec	FALSE	5.022	312288.0374	326125.921	263898.239	267079.8072	258333.7947	234400.3609	ENSG00000140350
H0YN26	H0YN26_HUMAN	K|IKDLSTIEPLK|K	[TMTsixplex_Nterm]IK[TMTsixplex_K]DLSTIEPLK[TMTsixplex_K]	100-110	FALSE	5.699	878828.4759	1006024.875	784975.048	739494.9891	946973.2144	854823.8771	ENSG00000140350
H0YN81	H0YN81_HUMAN	K|LLHTLEGHAMPIR|S	[TMTsixplex_Nterm]LLHTLEGHAMPIR	182-194	FALSE	6.041	11096.7744	12621.68627	12963.48441	14116.6667	12408.97461	11843.4635	ENSG00000140395
H0YN81	H0YN81_HUMAN	K|LLHTLEGHAMPIR|S	[TMTsixplex_Nterm]LLHTLEGHAMPIR	182-194	FALSE	7.442	9751.034982	10388.86124	7880.106949	8962.5214	9996.941392	10263.22413	ENSG00000140395
H0YN81	H0YN81_HUMAN	K|ENSETVVTGSLDDLVK|V	[TMTsixplex_Nterm]ENSETVVTGSLDDLVK[TMTsixplex_K]	30-45	FALSE	6.199	808507.692	1028824.313	869680.6723	745070.855	618853.9199	542691.3321	ENSG00000140395
H0YNX5	H0YNX5_HUMAN	R|GDLLFLTNR|V	[TMTsixplex_Nterm]GDLLFLTNR	38-46	FALSE	6.301	38241.34029	41841.25917	46374.22726	46066.33117	47177.37109	40648.33471	ENSG00000140612
H0YNX5	H0YNX5_HUMAN	R|GDLLFLTNR|V	[TMTsixplex_Nterm]GDLLFLTNR	38-46	FALSE	7.036	184261.6075	217193.5938	171944.998	168489.345	193898.1663	160328.3101	ENSG00000140612
H0YNX5	H0YNX5_HUMAN	R|VGEIVVFR|I	[TMTsixplex_Nterm]VGEIVVFR	53-60	FALSE	6.577	48651.54466	52873.20509	45494.26085	46223.60616	54282.85147	46421.43472	ENSG00000140612
H3BN55	H3BN55_HUMAN	R|VVKEEEAIALAEK|Y	[TMTsixplex_Nterm]VVK[TMTsixplex_K]EEEAIALAEK[TMTsixplex_K]	142-154	FALSE	5.039	218005.301	253748.0566	154661.7731	148056.4695	581320.75	562473.3359	ENSG00000069974
H3BN55	H3BN55_HUMAN	R|SLTTAFFR|D	[TMTsixplex_Nterm]SLTTAFFR	83-90	FALSE	6.373	13747.03449	15013.39827	10907.86951	10912.55192	29778.19982	26565.09634	ENSG00000069974
H3BN98	H3BN98_HUMAN	K|HGYIGEFEIIDDHR|A	[TMTsixplex_Nterm]HGYIGEFEIIDDHR	210-223	FALSE	7.769	866708.7175	968062.8038	831330.7653	733405.5015	689660.8157	473156.2231	ENSG00000260342
H3BN98	H3BN98_HUMAN	R|FHEICSNLVK|T	[TMTsixplex_Nterm]FHEIC[Cys_CAM]SNLVK[TMTsixplex_K]	105-114	FALSE	6.203	923192.2823	1034329.267	1021169.774	937446.5577	2361524.613	2120988.128	ENSG00000260342
H3BN98	H3BN98_HUMAN	K|IVVNLTGR|L	[TMTsixplex_Nterm]IVVNLTGR	227-234	FALSE	8.346	114254.3813	118992.2271	118657.8126	117405.1415	96824.77506	92626.39681	ENSG00000260342
H3BN98	H3BN98_HUMAN	R|MNVLADALK|S	[TMTsixplex_Nterm]MNVLADALK[TMTsixplex_K]	170-178	FALSE	5.125	1162465.771	1226170.375	1196851.855	1144079.153	1199754.528	1104703.716	ENSG00000260342
H3BNA1	H3BNA1_HUMAN	R|QADFVQTPITGIFGGHIR|S	[TMTsixplex_Nterm]QADFVQTPITGIFGGHIR	106-123	FALSE	8.764	15158.25028	16920.77396	16395.77322	16006.54668	14119.75549	13017.43482	ENSG00000103194
H3BNC1	H3BNC1_HUMAN	K|ALEAVFGK|Y	[TMTsixplex_Nterm]ALEAVFGK[TMTsixplex_K]	23-30	FALSE	5.597	106576.4471	113189.7734	91734.66329	88355.41297	81670.51267	74880.64261	ENSG00000147274
H3BNC1	H3BNC1_HUMAN	K|ALEAVFGK|Y	[TMTsixplex_Nterm]ALEAVFGK[TMTsixplex_K]	23-30	FALSE	5.157	126188.3141	134757.5469	98329.30746	104096.3477	103792.3126	97078.78944	ENSG00000147274
H3BNC1	H3BNC1_HUMAN	K|ALEAVFGK|Y	[TMTsixplex_Nterm]ALEAVFGK[TMTsixplex_K]	23-30	FALSE	5.656	174760.9209	194363.4531	141710.6643	147101.7273	145102.8324	132202.2826	ENSG00000147274
H3BNC1	H3BNC1_HUMAN	K|LFIGGLNTETNEK|A	[TMTsixplex_Nterm]LFIGGLNTETNEK[TMTsixplex_K]	Oct-22	FALSE	6.121	2274480.471	2729587.914	2409607.43	2434397.193	1703364.893	1574366.182	ENSG00000147274
H3BNM9	H3BNM9_HUMAN	K|VIIFLK|K	[TMTsixplex_Nterm]VIIFLK[TMTsixplex_K]	180-185	FALSE	5.646	16896.40757	19045.02784	15723.31486	15538.56256	24614.92917	20419.38934	ENSG00000140471
H3BNN1	H3BNN1_HUMAN	K|TFLPLLR|K	[TMTsixplex_Nterm]TFLPLLR	130-136	FALSE	7.603	10122.76606	10830.12891	2836.633614	2299.026016	6684.379145	5939.415366	ENSG00000086696
H3BNN1	H3BNN1_HUMAN	K|AVLVTGGDCGLGHALCK|Y	[TMTsixplex_Nterm]AVLVTGGDC[Cys_CAM]GLGHALC[Cys_CAM]K[TMTsixplex_K]	Dec-28	FALSE	8.443	315294.1811	350038.4688	246990.6919	265305.3866	184828.7742	178199.1157	ENSG00000086696
H3BNP3	H3BNP3_HUMAN	R|LTPTMMLYAGR|S	[TMTsixplex_Nterm]LTPTMMLYAGR	70-80	FALSE	7.937	21425.57151	22203.85014	23425.85687	23673.19219	77736.20313	72603.76189	ENSG00000103507
H3BNT2	H3BNT2_HUMAN	R|YTDQGGEEEEDYESEEQLQHR|I	[TMTsixplex_Nterm]YTDQGGEEEEDYESEEQLQHR	86-106	FALSE	10.958	2373.862178	2435.755001	4090.961577	4589.60347	15167.6998	14437.66622	ENSG00000088682
H3BNT2	H3BNT2_HUMAN	K|DGSELILHFVTQCNTR|L	[TMTsixplex_Nterm]DGSELILHFVTQC[Cys_CAM]NTR	145-160	FALSE	7.493	47808.09307	63869.96999	72259.57384	71339.12805	259709.0612	192833.5472	ENSG00000088682
H3BNT2	H3BNT2_HUMAN	R|VNDAMNMGHTAK|Q	[TMTsixplex_Nterm]VNDAMNMGHTAK[TMTsixplex_K]	281-292	FALSE	7.675	30553.52419	32795.02517	37890.70753	38936.30588	152123.0055	154329.8906	ENSG00000088682
H3BNT2	H3BNT2_HUMAN	R|MLIPYIEHWPR|A	[TMTsixplex_Nterm]MLIPYIEHWPR	196-206	FALSE	6.177	3369.43055	4549.150106	3274.648078	3243.969763	9709.369702	7615.144103	ENSG00000088682
H3BP78	H3BP78_HUMAN	K|IQQFLR|A	[TMTsixplex_Nterm]IQQFLR	694-699	FALSE	5.469	26332.48376	27796.46421	18908.35277	17305.84749	31410.30326	30278.58247	ENSG00000140525
H3BPB8	H3BPB8_HUMAN	K|KVVVEQLNLLVK|R	[TMTsixplex_Nterm]K[TMTsixplex_K]VVVEQLNLLVK[TMTsixplex_K]	187-198	FALSE	8.124	264718.2573	284015.85	262591.0108	244305.2901	303660.0625	240400.2528	ENSG00000178802
H3BPB8	H3BPB8_HUMAN	K|VKDTFNGNLPFLFK|V	[TMTsixplex_Nterm]VK[TMTsixplex_K]DTFNGNLPFLFK[TMTsixplex_K]	66-79	FALSE	5.972	63207.63552	65780.83054	67173.08664	64820.46105	66735.0968	57063.02324	ENSG00000178802
H3BPB8	H3BPB8_HUMAN	R|LFLPTR|S	[TMTsixplex_Nterm]LFLPTR	303-308	FALSE	5.447	39453.45497	40491.26977	43372.30082	42977.78646	51205.271	45392.77046	ENSG00000178802
H3BPB8	H3BPB8_HUMAN	K|DLLIFR|A	[TMTsixplex_Nterm]DLLIFR	393-398	FALSE	5.177	7575.553441	8709.8122	7929.106364	8227.612605	9747.665742	7698.513704	ENSG00000178802
H3BPC4	H3BPC4_HUMAN	K|DHPFGFVAVPTK|N	[TMTsixplex_Nterm]DHPFGFVAVPTK[TMTsixplex_K]	15-26	FALSE	6.911	1897418.821	2369786.965	2128958.579	2219345.967	2411365.961	1389107.649	ENSG00000103275
H3BPC4	H3BPC4_HUMAN	K|DHPFGFVAVPTK|N	[TMTsixplex_Nterm]DHPFGFVAVPTK[TMTsixplex_K]	15-26	FALSE	5.345	498458.4594	535685.5172	434954.1465	452688.3811	561300.9871	525461.5872	ENSG00000103275
H3BPC4	H3BPC4_HUMAN	K|GTPWEGGLFK|L	[TMTsixplex_Nterm]GTPWEGGLFK[TMTsixplex_K]	46-55	FALSE	5.729	56755.86788	58505.76107	57890.53772	59285.11373	63282.58984	61119.4963	ENSG00000103275
H3BPC4	H3BPC4_HUMAN	K|GTPWEGGLFK|L	[TMTsixplex_Nterm]GTPWEGGLFK[TMTsixplex_K]	46-55	FALSE	5.878	90079.08753	95352.83564	102264.8125	101348.9193	101855.0207	96093.3775	ENSG00000103275
H3BPD7	H3BPD7_HUMAN	R|FFNYVPSGIR|C	[TMTsixplex_Nterm]FFNYVPSGIR	Nov-20	FALSE	5.48	27687.65948	29764.20703	22467.80282	21595.89578	16864.32525	15995.62032	ENSG00000141076
H3BPK3	H3BPK3_HUMAN	K|TVQQHAGETDPVTTMR|A	[TMTsixplex_Nterm]TVQQHAGETDPVTTMR	210-225	FALSE	8.214	6333.308478	7417.052308	8982.782234	9219.16126	18150.0709	17819.60268	ENSG00000063854
H3BPK3	H3BPK3_HUMAN	K|ALLEVLGR|L	[TMTsixplex_Nterm]ALLEVLGR	134-141	FALSE	6.659	7407.956702	8367.496055	10437.20666	11393.51612	24331.87305	23552.69908	ENSG00000063854
H3BPK3	H3BPK3_HUMAN	R|VYCGHEYTINNLK|F	[TMTsixplex_Nterm]VYC[Cys_CAM]GHEYTINNLK[TMTsixplex_K]	148-160	FALSE	5.737	134879.729	147299.7672	154166.7693	150318.0723	346789.089	305758.7046	ENSG00000063854
H3BPZ1	H3BPZ1_HUMAN	R|WLDESDAEMELR|A	[TMTsixplex_Nterm]WLDESDAEMELR	85-96	FALSE	7.325	45620.91928	52575.59069	38295.82726	39680.86178	109721.9375	102605.693	ENSG00000074696
H3BPZ1	H3BPZ1_HUMAN	K|VSQWWER|L	[TMTsixplex_Nterm]VSQWWER	61-67	FALSE	5.61	48292.42738	54442.92963	35707.32007	37680.66796	98242.46094	96930.05105	ENSG00000074696
H3BQQ4	H3BQQ4_HUMAN	R|ACFTQWLCHLHNEVNR|K	[TMTsixplex_Nterm]AC[Cys_CAM]FTQWLC[Cys_CAM]HLHNEVNR	89-104	FALSE	5.596	13991.20987	14297.65619	14006.9612	15872.68686	29406.94776	24033.3834	ENSG00000127554
H3BQZ7	H3BQZ7_HUMAN	R|YNVLGAETVLNQMR|M	[TMTsixplex_Nterm]YNVLGAETVLNQMR	481-494	FALSE	8.769	73718.29085	80276.35337	112542.6724	112131.073	72824.3555	68654.96698	ENSG00000234857
H3BQZ7	H3BQZ7_HUMAN	K|FPTLWSGAR|S	[TMTsixplex_Nterm]FPTLWSGAR	274-282	FALSE	5.399	100966.3585	104583.5721	102069.4415	98078.72582	99028.89302	90448.23316	ENSG00000234857
H3BQZ7	H3BQZ7_HUMAN	K|AAEEQGDDQDSEK|S	[TMTsixplex_Nterm]AAEEQGDDQDSEK[TMTsixplex_K]	175-187	FALSE	7.191	266.0542239	228.5523799	203.2950805	197.9545923	144.9974209	138.5676515	ENSG00000234857
H3BQZ7	H3BQZ7_HUMAN	R|YNVLGAETVLNQMR|M	[TMTsixplex_Nterm]YNVLGAETVLNQMR	481-494	FALSE	8.754	16148.38788	17795.01094	15351.51066	16047.01631	15778.69806	15301.94922	ENSG00000234857
H3BQZ7	H3BQZ7_HUMAN	R|DLLVQQASQCLSK|L	[TMTsixplex_Nterm]DLLVQQASQC[Cys_CAM]LSK[TMTsixplex_K]	509-521	FALSE	8.779	268489.0159	279120.2447	283419.9077	290328.2376	281596.6697	273723.4671	ENSG00000234857
H3BQZ7	H3BQZ7_HUMAN	R|DLLVQQASQCLSK|L	[TMTsixplex_Nterm]DLLVQQASQC[Cys_CAM]LSK[TMTsixplex_K]	509-521	FALSE	7.571	78661.79694	88426.90034	83416.30521	80109.30412	73785.47531	73466.87974	ENSG00000234857
H3BQZ7	H3BQZ7_HUMAN	K|FPTLWSGAR|S	[TMTsixplex_Nterm]FPTLWSGAR	274-282	FALSE	5.143	41576.95627	43045.22646	41243.98331	39178.16455	58009.46785	51875.99405	ENSG00000234857
H3BRG4	H3BRG4_HUMAN	R|NALANPLYCPDYR|I	[TMTsixplex_Nterm]NALANPLYC[Cys_CAM]PDYR	184-196	FALSE	6.206	50141.71096	50456.10946	39229.13552	39391.44042	67184.90625	64071.04071	ENSG00000140740
H3BRG4	H3BRG4_HUMAN	R|WEVADLQPQLK|I	[TMTsixplex_Nterm]WEVADLQPQLK[TMTsixplex_K]	149-159	FALSE	6.014	306992.6373	309773.794	376255.6688	410929.2106	2101807	2017992.693	ENSG00000140740
H3BRG4	H3BRG4_HUMAN	R|YEDFSNLGTTHLLR|L	[TMTsixplex_Nterm]YEDFSNLGTTHLLR	71-84	FALSE	9.723	242355.412	271228.704	408885.8282	409891.312	262422.3326	201085.7502	ENSG00000140740
H3BRG4	H3BRG4_HUMAN	K|LSVTATR|E	[TMTsixplex_Nterm]LSVTATR	110-116	FALSE	10.849	19718.12517	19487.45555	19766.67464	21138.82792	61245.10938	59171.10898	ENSG00000140740
H3BRG4	H3BRG4_HUMAN	K|QVAEQFLNMR|G	[TMTsixplex_Nterm]QVAEQFLNMR	232-241	FALSE	5.754	77128.71533	84629.91602	118416.8599	111150.6741	189401.8594	166824.2587	ENSG00000140740
H3BRG4	H3BRG4_HUMAN	K|QVAEQFLNMR|G	[TMTsixplex_Nterm]QVAEQFLNMR	232-241	FALSE	7.888	25256.61898	27337.32207	33948.06091	36720.94918	125582.2734	122911.4709	ENSG00000140740
H3BRG4	H3BRG4_HUMAN	K|QVAEQFLNMR|G	[TMTsixplex_Nterm]QVAEQFLNMR	232-241	FALSE	6.327	80220.59691	96277.97935	118539.0399	126841.512	239513.5156	218594.3461	ENSG00000140740
H3BRG4	H3BRG4_HUMAN	K|LPNGLVIASLENYSPVSR|I	[TMTsixplex_Nterm]LPNGLVIASLENYSPVSR	43-60	FALSE	9.136	9997.19879	13964.88979	11915.46541	10205.25846	97348.72656	87173.72712	ENSG00000140740
H3BRG4	H3BRG4_HUMAN	R|MALIGLGVSHPVLK|Q	[TMTsixplex_Nterm]MALIGLGVSHPVLK[TMTsixplex_K]	218-231	FALSE	5.103	326719.0165	434478.2601	277237.752	363993.5055	1003284.012	1068022.125	ENSG00000140740
H3BRG4	H3BRG4_HUMAN	K|AVAFQNPQTHVIENLHAAAYR|N	[TMTsixplex_Nterm]AVAFQNPQTHVIENLHAAAYR	163-183	FALSE	7.6	3866.566842	3909.148171	4853.566003	4828.380925	19770.08213	20783.17601	ENSG00000140740
H3BRG4	H3BRG4_HUMAN	K|AVAFQNPQTHVIENLHAAAYR|N	[TMTsixplex_Nterm]AVAFQNPQTHVIENLHAAAYR	163-183	FALSE	5.217	11425.67813	10987.05554	13218.03358	15619.36054	52889.51564	51726.12465	ENSG00000140740
H3BRG4	H3BRG4_HUMAN	R|WEVADLQPQLK|I	[TMTsixplex_Nterm]WEVADLQPQLK[TMTsixplex_K]	149-159	FALSE	5.473	669315.1166	725764.5669	795358.3726	873584.4985	4354579	3899736.436	ENSG00000140740
H3BRG4	H3BRG4_HUMAN	K|TIAQGNLSNTDVQAAK|R	[TMTsixplex_Nterm]TIAQGNLSNTDVQAAK[TMTsixplex_K]	360-375	FALSE	9.548	50074.20701	56070.02309	69214.62999	70289.42836	243645.0625	228915.0333	ENSG00000140740
H3BRG4	H3BRG4_HUMAN	K|LPNGLVIASLENYSPVSR|I	[TMTsixplex_Nterm]LPNGLVIASLENYSPVSR	43-60	FALSE	8.08	3300.653504	4572.448049	4291.903106	4238.049165	10704.98852	10598.57933	ENSG00000140740
H3BRG4	H3BRG4_HUMAN	K|LPNGLVIASLENYSPVSR|I	[TMTsixplex_Nterm]LPNGLVIASLENYSPVSR	43-60	FALSE	8.091	1189.778154	1422.799827	1510.158604	1708.145031	2985.632516	2496.645069	ENSG00000140740
H3BRG4	H3BRG4_HUMAN	K|LPNGLVIASLENYSPVSR|I	[TMTsixplex_Nterm]LPNGLVIASLENYSPVSR	43-60	FALSE	7.382	7494.864614	10325.15772	9391.521542	8647.914717	39020.63646	32927.83823	ENSG00000140740
H3BRG4	H3BRG4_HUMAN	R|YEDFSNLGTTHLLR|L	[TMTsixplex_Nterm]YEDFSNLGTTHLLR	71-84	FALSE	10.548	82335.42777	98369.77468	100675.4181	102555.1425	458194.0851	430742.1222	ENSG00000140740
H3BRG4	H3BRG4_HUMAN	K|LPNGLVIASLENYSPVSR|I	[TMTsixplex_Nterm]LPNGLVIASLENYSPVSR	43-60	FALSE	6.481	3181.038498	3468.932192	2782.659839	2660.058007	5573.419877	5120.12221	ENSG00000140740
H3BRG4	H3BRG4_HUMAN	K|LPNGLVIASLENYSPVSR|I	[TMTsixplex_Nterm]LPNGLVIASLENYSPVSR	43-60	FALSE	7.228	15025.84798	19369.59622	17050.63173	14035.59015	97172.67188	88857.77867	ENSG00000140740
H3BRG4	H3BRG4_HUMAN	R|MALIGLGVSHPVLK|Q	MALIGLGVSHPVLK[TMTsixplex_K]	218-231	FALSE	6.617	54467.85138	40807.59939	42180.70271	104576.8897	452194.9559	600828.9375	ENSG00000140740
H3BRG4	H3BRG4_HUMAN	K|QVAEQFLNMR|G	[TMTsixplex_Nterm]QVAEQFLNMR	232-241	FALSE	8.589	6811.306899	7701.400821	7351.093961	7974.70136	25614.31055	24888.20091	ENSG00000140740
H3BRG4	H3BRG4_HUMAN	R|LTSSLTTK|G	[TMTsixplex_Nterm]LTSSLTTK[TMTsixplex_K]	85-92	FALSE	5.891	103289.6649	111747.1923	119953.6521	117884.1183	470765	455422.8723	ENSG00000140740
H3BRG4	H3BRG4_HUMAN	R|RWEVADLQPQLK|I	[TMTsixplex_Nterm]RWEVADLQPQLK[TMTsixplex_K]	148-159	FALSE	7.767	1347802.828	1540093.183	1413415.828	1497443.793	3210553.5	3161156.094	ENSG00000140740
H3BRG4	H3BRG4_HUMAN	R|ENMAYTVECLR|G	[TMTsixplex_Nterm]ENMAYTVEC[Cys_CAM]LR	117-127	FALSE	9.003	60157.018	70710.14025	72213.13573	83243.8838	333464.7188	310990.3487	ENSG00000140740
H3BRG4	H3BRG4_HUMAN	R|MALIGLGVSHPVLK|Q	[TMTsixplex_Nterm]MALIGLGVSHPVLK[TMTsixplex_K]	218-231	FALSE	5.335	79725.70163	66074.46971	96267.65424	61694.79165	308569.9688	146797.8473	ENSG00000140740
H3BRG4	H3BRG4_HUMAN	R|NALANPLYCPDYR|I	[TMTsixplex_Nterm]NALANPLYC[Cys_CAM]PDYR	184-196	FALSE	8.207	7003.165072	7124.826714	8824.911875	9126.253722	24706.41016	24362.79237	ENSG00000140740
H3BRY5	H3BRY5_HUMAN	K|TTFTVAQNER|F	[TMTsixplex_Nterm]TTFTVAQNER	266-275	FALSE	6.617	5159.712689	5970.554136	1980.218226	1869.215464	8096.498535	8043.86216	ENSG00000196502
H3BRY5	H3BRY5_HUMAN	K|THLPLALLPQTLLDQK|V	[TMTsixplex_Nterm]THLPLALLPQTLLDQK[TMTsixplex_K]	107-122	FALSE	6.051	11150.95891	14146.98878	8717.435413	8555.073722	29143.63477	26742.55921	ENSG00000196502
H3BRY5	H3BRY5_HUMAN	K|VHPEPGTWDSFLEK|F	[TMTsixplex_Nterm]VHPEPGTWDSFLEK[TMTsixplex_K]	148-161	FALSE	6.168	52577.50996	58086.49327	47159.87365	44983.80907	130014.3881	117358.6313	ENSG00000196502
H3BRY5	H3BRY5_HUMAN	K|VHPEPGTWDSFLEK|F	[TMTsixplex_Nterm]VHPEPGTWDSFLEK[TMTsixplex_K]	148-161	FALSE	5.25	94260.71343	108770.4574	64229.10469	86390.32974	488067.5507	446420.5639	ENSG00000196502
H3BRY5	H3BRY5_HUMAN	K|ILEFVGR|S	[TMTsixplex_Nterm]ILEFVGR	207-213	FALSE	5.864	23003.19023	25715.75077	9463.926388	9122.760902	33269.40625	31249.61214	ENSG00000196502
[truncated: 30,394 more rows]
