# Supplementary material for: Multi-Omic Analysis of Esophageal Adenocarcinoma Uncovers Candidate Therapeutic Targets and Cancer-Selective Posttranscriptional Regulation
Source: Mol Cell Proteomics. 2024 Apr 9;23(6):100764. doi: 10.1016/j.mcpro.2024.100764 (PMC11245951; doi:10.1016/j.mcpro.2024.100764)
Supplement: Supplemental Data 8 [file mmc17.csv]

AC	ID	Sequence	Sequence + PTMs	Position (to mature prot.)	Proteotypic	z-score	126	127	128	129	130	131	ENSG
A0AVT1	UBA6_HUMAN	K|ALQLLHCFPLDIR|L	[TMTsixplex_Nterm]ALQLLHC[Cys_CAM]FPLDIR	715-727	FALSE	6.214	166827.1072	119198.2243	51389.90456	55443.60348	82426.58943	53998.86701	ENSG00000033178
A0AVT1	UBA6_HUMAN	K|EDFTLLDFINAVK|E	[TMTsixplex_Nterm]EDFTLLDFINAVK[TMTsixplex_K]	964-976	FALSE	4.87	774161.5	498369.0274	222282.8804	248120.6113	482646.6809	322756.3625	ENSG00000033178
A0AVT1	UBA6_HUMAN	R|LFCDFGDEFEVLDTTGEEPK|E	[TMTsixplex_Nterm]LFC[Cys_CAM]DFGDEFEVLDTTGEEPK[TMTsixplex_K]	195-214	FALSE	7.25	40516.41406	29504.56579	11045.5867	12749.42295	22362.58681	12886.02405	ENSG00000033178
A0AVT1	UBA6_HUMAN	K|SFPAAIEHTIQWAR|D	[TMTsixplex_Nterm]SFPAAIEHTIQWAR	629-642	FALSE	6.796	253540.5234	186524.0271	68896.63407	72058.50885	113048.7611	69897.60065	ENSG00000033178
A0AVT1	UBA6_HUMAN	R|KPNVGCQQDSEELLK|L	[TMTsixplex_Nterm]K[TMTsixplex_K]PNVGC[Cys_CAM]QQDSEELLK[TMTsixplex_K]	342-356	FALSE	6.143	400538.5	246476.3029	107679.0218	121985.1175	182775.2994	106225.3748	ENSG00000033178
A0FGR9	ESYT3_HUMAN	R|RQLGEIQLTVR|Y	RQLGEIQLTVR	753-763	TRUE	4.888	56670.34375	36942.34677	17745.31786	19697.56546	23667.63467	15265.16677	ENSG00000158220
A1IGU5	ARH37_HUMAN	R|GYVPSGFLAR|A	[TMTsixplex_Nterm]GYVPSGFLAR	653-662	TRUE	5.397	101195.875	79553.86751	18410.86663	21466.61081	58910.2355	35395.57721	ENSG00000183111
A1IGU5	ARH37_HUMAN	R|WLVDTGGHR|G	[TMTsixplex_Nterm]WLVDTGGHR	548-556	TRUE	7.794	179568.1068	134697.6946	27608.97256	25568.11077	94353.31774	60364.121	ENSG00000183111
A1L0T0	ILVBL_HUMAN	K|NAQMAQSPILLLGGAASTLLQNR|G	NAQM[Oxidation_M]AQSPILLLGGAASTLLQNR	135-157	FALSE	7.935	3423.667762	4176.956931	952.1850918	NA	737.8195086	2267.598016	ENSG00000105135
A1L0T0	ILVBL_HUMAN	K|NAQMAQSPILLLGGAASTLLQNR|G	[TMTsixplex_Nterm]NAQMAQSPILLLGGAASTLLQNR	135-157	FALSE	8.868	4097.459961	2200.614321	734.0562573	780.0074703	2240.084791	1349.708362	ENSG00000105135
A1L0T0	ILVBL_HUMAN	K|NAQMAQSPILLLGGAASTLLQNR|G	NAQMAQSPILLLGGAASTLLQNR	135-157	FALSE	7.319	2380.985352	1616.288726	411.3678813	NA	1240.368449	745.9900867	ENSG00000105135
A1L0T0	ILVBL_HUMAN	R|GALQAVDQLSLFRPLCK|F	[TMTsixplex_Nterm]GALQAVDQLSLFRPLC[Cys_CAM]K[TMTsixplex_K]	158-174	FALSE	7.945	658914.5	428861.0473	91233.54648	87353.31038	380506.4902	233614.5619	ENSG00000105135
A1L0T0	ILVBL_HUMAN	K|NAQMAQSPILLLGGAASTLLQNR|G	[TMTsixplex_Nterm]NAQMAQSPILLLGGAASTLLQNR	135-157	FALSE	6.771	2272.929688	1319.214269	266.2193285	280.1240327	1421.742273	790.4589245	ENSG00000105135
A1L0T0	ILVBL_HUMAN	R|LSGTVGVAAVTAGPGLTNTVTAVK|N	LSGTVGVAAVTAGPGLTNTVTAVK[TMTsixplex_K]	111-134	FALSE	5.595	60008.32813	51207.83762	14743.26121	14593.16726	24152.65847	33412.4547	ENSG00000105135
A1L0T0	ILVBL_HUMAN	K|NAQMAQSPILLLGGAASTLLQNR|G	NAQM[Oxidation_M]AQSPILLLGGAASTLLQNR	135-157	FALSE	7.408	4309.647949	3979.653588	1006.619304	NA	1560.293002	2159.229277	ENSG00000105135
A1L0T0	ILVBL_HUMAN	K|NAQMAQSPILLLGGAASTLLQNR|G	NAQMAQSPILLLGGAASTLLQNR	135-157	FALSE	7.069	1814.195728	1938.205209	382.6750431	NA	601.5473328	1060.989518	ENSG00000105135
A1L0T0	ILVBL_HUMAN	K|LVEGLQGQTWAPDWVEELR|E	[TMTsixplex_Nterm]LVEGLQGQTWAPDWVEELR	405-423	TRUE	5.888	410811.6563	327675.7328	170594.0006	183583.2819	255607.9972	164987.7591	ENSG00000105135
A1L0T0	ILVBL_HUMAN	K|NAQMAQSPILLLGGAASTLLQNR|G	NAQMAQSPILLLGGAASTLLQNR	135-157	FALSE	6.824	740.3838176	361.7486468	NA	NA	393.3783654	299.4123209	ENSG00000105135
A1L0T0	ILVBL_HUMAN	R|AAVETLGVPCFLGGMAR|G	[TMTsixplex_Nterm]AAVETLGVPC[Cys_CAM]FLGGMAR	306-322	TRUE	5.205	63423.52344	37302.97683	11610.265	13474.52638	46487.62892	27925.20039	ENSG00000105135
A1L0T0	ILVBL_HUMAN	K|NAQMAQSPILLLGGAASTLLQNR|G	[TMTsixplex_Nterm]NAQM[Oxidation_M]AQSPILLLGGAASTLLQNR	135-157	FALSE	6.453	9915.754883	5252.523127	1457.080708	1621.80964	7045.678388	3221.582838	ENSG00000105135
A1L0T0	ILVBL_HUMAN	K|NAQMAQSPILLLGGAASTLLQNR|G	NAQMAQSPILLLGGAASTLLQNR	135-157	FALSE	7.404	1525.730011	2441.203125	435.2626834	NA	516.1868961	1104.265556	ENSG00000105135
A1L0T0	ILVBL_HUMAN	R|DGHPVVVNILIGR|T	[TMTsixplex_Nterm]DGHPVVVNILIGR	610-622	TRUE	7.657	1734687.006	1266583.053	268818.1379	290447.7922	993986.5191	724870.1532	ENSG00000105135
A1L0T0	ILVBL_HUMAN	K|NAQMAQSPILLLGGAASTLLQNR|G	NAQMAQSPILLLGGAASTLLQNR	135-157	FALSE	7.124	1186.642898	1223.647705	216.3623212	158.8017354	350.9145456	567.5787373	ENSG00000105135
A1L0T0	ILVBL_HUMAN	K|NAQMAQSPILLLGGAASTLLQNR|G	NAQMAQSPILLLGGAASTLLQNR	135-157	FALSE	5.654	1593.229004	993.6658027	386.7693906	435.8672953	884.7664418	655.9034615	ENSG00000105135
A2A369	A2A369_HUMAN	K|LVIPILEAHR|E	[TMTsixplex_Nterm]LVIPILEAHR	1221-1230	FALSE	8.711	52950.98797	42529.21837	13906.32241	15585.44558	34718.24378	25497.29396	ENSG00000107099
A2AB13	A2AB13_HUMAN	K|TEAEIAHIALETLEGHQR|A	[TMTsixplex_Nterm]TEAEIAHIALETLEGHQR	92-109	FALSE	5.366	47155.99948	35989.84416	8520.443163	8296.147836	26118.79701	15103.99775	ENSG00000230143
A2AB13	A2AB13_HUMAN	K|TEAEIAHIALETLEGHQR|A	[TMTsixplex_Nterm]TEAEIAHIALETLEGHQR	92-109	FALSE	5.366	47155.99948	35989.84416	8520.443163	8296.147836	26118.79701	15103.99775	ENSG00000137312
A2AB13	A2AB13_HUMAN	K|TEAEIAHIALETLEGHQR|A	[TMTsixplex_Nterm]TEAEIAHIALETLEGHQR	92-109	FALSE	5.366	47155.99948	35989.84416	8520.443163	8296.147836	26118.79701	15103.99775	ENSG00000236271
A2AB13	A2AB13_HUMAN	K|TEAEIAHIALETLEGHQR|A	[TMTsixplex_Nterm]TEAEIAHIALETLEGHQR	92-109	FALSE	5.366	47155.99948	35989.84416	8520.443163	8296.147836	26118.79701	15103.99775	ENSG00000206379
A2AB13	A2AB13_HUMAN	K|TEAEIAHIALETLEGHQR|A	[TMTsixplex_Nterm]TEAEIAHIALETLEGHQR	92-109	FALSE	5.366	47155.99948	35989.84416	8520.443163	8296.147836	26118.79701	15103.99775	ENSG00000206480
A2AB13	A2AB13_HUMAN	K|TEAEIAHIALETLEGHQR|A	[TMTsixplex_Nterm]TEAEIAHIALETLEGHQR	92-109	FALSE	5.366	47155.99948	35989.84416	8520.443163	8296.147836	26118.79701	15103.99775	ENSG00000232280
A2AB13	A2AB13_HUMAN	R|ISLNTLTLNVK|S	[TMTsixplex_Nterm]ISLNTLTLNVK[TMTsixplex_K]	41-51	FALSE	5.589	112363.6563	68856.33323	17171.2472	19060.15918	44675.82728	27518.19708	ENSG00000230143
A2AB13	A2AB13_HUMAN	R|ISLNTLTLNVK|S	[TMTsixplex_Nterm]ISLNTLTLNVK[TMTsixplex_K]	41-51	FALSE	5.589	112363.6563	68856.33323	17171.2472	19060.15918	44675.82728	27518.19708	ENSG00000137312
A2AB13	A2AB13_HUMAN	R|ISLNTLTLNVK|S	[TMTsixplex_Nterm]ISLNTLTLNVK[TMTsixplex_K]	41-51	FALSE	5.589	112363.6563	68856.33323	17171.2472	19060.15918	44675.82728	27518.19708	ENSG00000236271
A2AB13	A2AB13_HUMAN	R|ISLNTLTLNVK|S	[TMTsixplex_Nterm]ISLNTLTLNVK[TMTsixplex_K]	41-51	FALSE	5.589	112363.6563	68856.33323	17171.2472	19060.15918	44675.82728	27518.19708	ENSG00000206379
A2AB13	A2AB13_HUMAN	R|ISLNTLTLNVK|S	[TMTsixplex_Nterm]ISLNTLTLNVK[TMTsixplex_K]	41-51	FALSE	5.589	112363.6563	68856.33323	17171.2472	19060.15918	44675.82728	27518.19708	ENSG00000206480
A2AB13	A2AB13_HUMAN	R|ISLNTLTLNVK|S	[TMTsixplex_Nterm]ISLNTLTLNVK[TMTsixplex_K]	41-51	FALSE	5.589	112363.6563	68856.33323	17171.2472	19060.15918	44675.82728	27518.19708	ENSG00000232280
A5YM69	ARG35_HUMAN	R|KAQGQGGPEQGEER|K	[TMTsixplex_Nterm]K[TMTsixplex_K]AQGQGGPEQGEER	313-326	FALSE	6.17	641.9783936	448.7889414	212.8549519	248.108433	268.8298893	164.7668535	ENSG00000213214
A6NHC0	CAN8_HUMAN	K|RPTELCPSPQFIVGGATR|T	[TMTsixplex_Nterm]RPTELC[Cys_CAM]PSPQFIVGGATR	77-94	FALSE	5.701	185441.375	122759.7943	12348.70218	9001.620993	39133.93862	23435.34148	ENSG00000203697
A6NHC0	CAN8_HUMAN	R|TSTYVNLR|E	[TMTsixplex_Nterm]TSTYVNLR	464-471	TRUE	6.126	164497.9688	85854.42781	6671.486588	5030.609081	35494.07857	18996.39742	ENSG00000203697
A6NI33	A6NI33_HUMAN	K|IYFTFPLENHR|K	[TMTsixplex_Nterm]IYFTFPLENHR	148-158	FALSE	5.958	59147.60525	48605.29729	10626.39147	10240.35564	25650.71668	18878.51083	ENSG00000197121
A6NJA2	A6NJA2_HUMAN	K|KVNQQPNTSDK|K	[TMTsixplex_Nterm]K[TMTsixplex_K]VNQQPNTSDK[TMTsixplex_K]	335-345	FALSE	7.485	140157.8438	71937.19122	46120.52783	44844.04343	88702.93007	44942.12212	ENSG00000101557
A6NJA2	A6NJA2_HUMAN	K|FDDDKVSIVTPEDILR|L	[TMTsixplex_Nterm]FDDDK[TMTsixplex_K]VSIVTPEDILR	404-419	FALSE	5.528	322427.625	195937.0987	69841.84342	73226.42332	171212.6867	100532.5438	ENSG00000101557
A6NJA2	A6NJA2_HUMAN	R|LPAYLTIQMVR|F	[TMTsixplex_Nterm]LPAYLTIQMVR	274-284	FALSE	5.115	88331.55571	78888.28884	NA	NA	39330.86841	30531.60243	ENSG00000101557
A6NJA2	A6NJA2_HUMAN	K|KVNQQPNTSDK|K	[TMTsixplex_Nterm]K[TMTsixplex_K]VNQQPNTSDK[TMTsixplex_K]	335-345	FALSE	6.417	34635.34766	16837.42844	9966.413316	10620.76368	21402.84612	11282.49402	ENSG00000101557
A6NJA2	A6NJA2_HUMAN	K|AQLFALTGVQPAR|Q	[TMTsixplex_Nterm]AQLFALTGVQPAR	31-43	FALSE	7.659	115489.3203	75996.35307	24774.76099	26499.12212	63558.85173	38174.09112	ENSG00000101557
A6NJH9	A6NJH9_HUMAN	K|YNADEAR|S	[TMTsixplex_Nterm]YNADEAR	78-84	FALSE	5.258	26355.75781	16993.79883	5214.383029	5451.093792	14418.67719	8813.725682	ENSG00000198692
A6NJH9	A6NJH9_HUMAN	K|AYGELPEHAK|I	[TMTsixplex_Nterm]AYGELPEHAK[TMTsixplex_K]	88-97	FALSE	5.641	3542402.75	2291210.383	718897.9415	746639.6879	1943970.66	1274905.223	ENSG00000198692
A6NJH9	A6NJH9_HUMAN	K|EDGQEYAQVIK|M	[TMTsixplex_Nterm]EDGQEYAQVIK[TMTsixplex_K]	30-40	FALSE	5.795	429918.1875	260018.5438	91254.89207	104335.8032	281057.9465	161597.7294	ENSG00000198692
A6NKE1	A6NKE1_HUMAN	K|DYENDEDVNK|Q	[TMTsixplex_Nterm]DYENDEDVNK[TMTsixplex_K]	33-42	FALSE	5.684	987662.0625	656326.3712	182032.8125	212124.7729	624060.825	373978.4511	ENSG00000054116
A6NKE1	A6NKE1_HUMAN	K|DYENDEDVNK|Q	[TMTsixplex_Nterm]DYENDEDVNK[TMTsixplex_K]	33-42	FALSE	6.424	161012.9375	93993.09848	48554.12265	56056.0692	109404.7538	65821.81273	ENSG00000054116
A6NKE1	A6NKE1_HUMAN	K|DYENDEDVNK|Q	[TMTsixplex_Nterm]DYENDEDVNK[TMTsixplex_K]	33-42	FALSE	6.069	298338.9688	180911.2392	93472.02449	114074.6138	219021.0966	123604.5193	ENSG00000054116
A6NMA8	A6NMA8_HUMAN	K|LSTGVFRPQLDEPIPLYEAK|V	[TMTsixplex_Nterm]LSTGVFRPQLDEPIPLYEAK[TMTsixplex_K]	296-315	FALSE	6.833	370942.3125	236174.1595	78696.954	90693.85487	228800.0653	128237.2688	ENSG00000205758
A6NNI4	A6NNI4_HUMAN	K|KDVLETFTVK|S	[TMTsixplex_Nterm]K[TMTsixplex_K]DVLETFTVK[TMTsixplex_K]	101-110	FALSE	6.177	981285.2617	696116.0473	872209.0918	1011563.625	618695.9971	376246.7501	ENSG00000010278
A6NNI4	A6NNI4_HUMAN	K|KDVLETFTVK|S	[TMTsixplex_Nterm]K[TMTsixplex_K]DVLETFTVK[TMTsixplex_K]	101-110	FALSE	5.615	2325948.5	1566949.445	1813831.517	2199766.231	1347851.978	799058.5749	ENSG00000010278
A6NNI4	A6NNI4_HUMAN	K|KDVLETFTVK|S	[TMTsixplex_Nterm]K[TMTsixplex_K]DVLETFTVK[TMTsixplex_K]	101-110	FALSE	5.17	6726833	4036817.909	5632081.48	6448479.134	4104279.901	2204693.147	ENSG00000010278
A6NNI4	A6NNI4_HUMAN	K|KDVLETFTVK|S	[TMTsixplex_Nterm]K[TMTsixplex_K]DVLETFTVK[TMTsixplex_K]	101-110	FALSE	5.755	2514502.5	1586890.264	2125664.909	2422176.632	1535908.533	881541.4575	ENSG00000010278
A6NNI4	A6NNI4_HUMAN	K|KDVLETFTVK|S	[TMTsixplex_Nterm]K[TMTsixplex_K]DVLETFTVK[TMTsixplex_K]	101-110	FALSE	5.548	4703227	2897386.421	3902043.32	4432044.262	2710440.73	1571333.721	ENSG00000010278
A6NNI4	A6NNI4_HUMAN	K|KDVLETFTVK|S	[TMTsixplex_Nterm]K[TMTsixplex_K]DVLETFTVK[TMTsixplex_K]	101-110	FALSE	6.016	883404	592754.0382	585485.6339	726041.5185	595278.8614	354383.1957	ENSG00000010278
A6NNI4	A6NNI4_HUMAN	K|KDVLETFTVK|S	[TMTsixplex_Nterm]K[TMTsixplex_K]DVLETFTVK[TMTsixplex_K]	101-110	FALSE	5.68	2362340.434	1518627.736	2039922.737	2451972	1439498.554	875070.7989	ENSG00000010278
A6NNI4	A6NNI4_HUMAN	K|KDVLETFTVK|S	[TMTsixplex_Nterm]K[TMTsixplex_K]DVLETFTVK[TMTsixplex_K]	101-110	FALSE	6.074	1713793.435	1139459.851	1408561.473	1845706.875	997829.5118	646161.2946	ENSG00000010278
A6NNI4	A6NNI4_HUMAN	K|KDVLETFTVK|S	[TMTsixplex_Nterm]K[TMTsixplex_K]DVLETFTVK[TMTsixplex_K]	101-110	FALSE	5.573	1298239.625	808409.8189	990115.5327	1211629.44	759443.8099	446983.1005	ENSG00000010278
A6PVH9	A6PVH9_HUMAN	K|SDPFLEFFR|Q	[TMTsixplex_Nterm]SDPFLEFFR	158-166	FALSE	6.226	1129029.5	730267.9322	283942.5648	300534.4935	394173.6449	251360.5079	ENSG00000214078
A6PVH9	A6PVH9_HUMAN	R|EALAQTVLAEVPTQLVSYFR|A	[TMTsixplex_Nterm]EALAQTVLAEVPTQLVSYFR	439-458	FALSE	8.477	93040.64063	59144.50821	25610.83641	27987.36639	41050.12592	27439.09796	ENSG00000214078
A6PVH9	A6PVH9_HUMAN	K|SDPLCVLLQDVGGGSWAELGR|T	[TMTsixplex_Nterm]SDPLC[Cys_CAM]VLLQDVGGGSWAELGR	26-46	FALSE	5.568	20763.00781	15451.65251	4880.239422	5521.692938	10627.2141	7120.623186	ENSG00000214078
A6PWM2	A6PWM2_HUMAN	K|SEYPDLFEWFCVK|T	[TMTsixplex_Nterm]SEYPDLFEWFC[Cys_CAM]VK[TMTsixplex_K]	110-122	FALSE	5.771	123842.75	96358.46548	24443.32931	24400.29073	92584.80658	56218.65148	ENSG00000184164
A8K2U0	A2ML1_HUMAN	K|EAVHVTVPDAITEWK|A	[TMTsixplex_Nterm]EAVHVTVPDAITEWK[TMTsixplex_K]	750-764	FALSE	7.823	617992.1454	422136.9741	1151128.875	996238.7577	291606.838	166347.327	ENSG00000166535
A8K2U0	A2ML1_HUMAN	K|STENFQR|T	[TMTsixplex_Nterm]STENFQR	1268-1274	FALSE	4.929	5469.23877	3333.731339	3768.529272	4439.887829	2252.251508	1352.153752	ENSG00000166535
A8K2U0	A2ML1_HUMAN	K|ANTYWYR|E	[TMTsixplex_Nterm]ANTYWYR	262-268	TRUE	6.135	22150.33276	25162.04048	479016.0626	576167.4375	NA	6854.625811	ENSG00000166535
A8K2U0	A2ML1_HUMAN	R|GHDDSFLK|N	[TMTsixplex_Nterm]GHDDSFLK[TMTsixplex_K]	365-372	TRUE	7.547	44814.41185	59258.74606	1199728.8	1281185.625	76535.32238	15120.61258	ENSG00000166535
A8K2U0	A2ML1_HUMAN	K|WMAGNQLPSGCYANVGNLLHTAMK|G	[TMTsixplex_Nterm]WMAGNQLPSGC[Cys_CAM]YANVGNLLHTAMK[TMTsixplex_K]	1065-1088	FALSE	7.822	4552.250998	NA	204657.069	237033.6094	9130.56707	NA	ENSG00000166535
A8K2U0	A2ML1_HUMAN	R|AVDESVLLLRPDR|E	[TMTsixplex_Nterm]AVDESVLLLRPDR	593-605	FALSE	7.119	476588.0767	280534.6429	2834087.729	3330972.25	287688.8894	163338.6613	ENSG00000166535
A8K2U0	A2ML1_HUMAN	R|TFNIQSVNR|L	[TMTsixplex_Nterm]TFNIQSVNR	1275-1283	FALSE	7.343	26724.00422	19403.95626	224200.3264	261389.0781	20516.12128	5994.971413	ENSG00000166535
A8K2U0	A2ML1_HUMAN	K|TFGTFSVEEYVLPK|F	[TMTsixplex_Nterm]TFGTFSVEEYVLPK[TMTsixplex_K]	205-218	TRUE	8.776	12495.55408	11769.01433	207044.8386	250209.5469	14428.7252	4106.658203	ENSG00000166535
A8K2U0	A2ML1_HUMAN	K|AMSFCTSQSR|G	[TMTsixplex_Nterm]AMSFC[Cys_CAM]TSQSR	765-774	FALSE	10.076	38598.26513	36455.54358	164282.8373	186763.7031	24145.10767	16119.35521	ENSG00000166535
A8K2U0	A2ML1_HUMAN	K|VCLDLSPGYSDVK|F	[TMTsixplex_Nterm]VC[Cys_CAM]LDLSPGYSDVK[TMTsixplex_K]	39-51	TRUE	6.217	116078.5203	87003.80628	763811.7444	919459.875	81111.2372	25108.03413	ENSG00000166535
A8K2U0	A2ML1_HUMAN	K|TFGTFSVEEYVLPK|F	[TMTsixplex_Nterm]TFGTFSVEEYVLPK[TMTsixplex_K]	205-218	TRUE	5.289	495950.0625	414033.1019	156527.0022	186778.963	240975.1008	170596.041	ENSG00000166535
A8K2U0	A2ML1_HUMAN	K|AMSFCTSQSR|G	[TMTsixplex_Nterm]AM[Oxidation_M]SFC[Cys_CAM]TSQSR	765-774	FALSE	5.11	39086.7276	41712.30505	356332.1993	418390.4688	30434.63564	11442.08233	ENSG00000166535
A8K2U0	A2ML1_HUMAN	K|MLSGFSPMEGTNQLLLQQPLVK|K	[TMTsixplex_Nterm]MLSGFSPMEGTNQLLLQQPLVK[TMTsixplex_K]	1371-1392	FALSE	7.435	5395.105585	4093.999008	66962.5454	78054.42188	5813.363591	1485.672861	ENSG00000166535
A8K2U0	A2ML1_HUMAN	R|LTATIFNYLK|D	[TMTsixplex_Nterm]LTATIFNYLK[TMTsixplex_K]	808-817	FALSE	7.099	5516.099585	7741.400071	168636.6897	192974.5156	3206.61718	NA	ENSG00000166535
A8K2U0	A2ML1_HUMAN	R|PSFSEGTDLFSFFR|D	[TMTsixplex_Nterm]PSFSEGTDLFSFFR	663-676	FALSE	8.636	43641.08743	29229.89555	172661.1861	211705.2813	26599.01083	11584.62284	ENSG00000166535
A8K2U0	A2ML1_HUMAN	R|LNFPSVQK|V	[TMTsixplex_Nterm]LNFPSVQK[TMTsixplex_K]	31-38	TRUE	5.254	615779.3899	431358.3604	1555026.26	1844553	451005.213	264105.7479	ENSG00000166535
A8K2U0	A2ML1_HUMAN	K|AGLLTEEIR|S	[TMTsixplex_Nterm]AGLLTEEIR	991-999	FALSE	7.672	368443.3121	319910.5016	1974727.771	2279196.5	178920.6138	95657.30099	ENSG00000166535
A8K2U0	A2ML1_HUMAN	K|LLEYSGLK|K	[TMTsixplex_Nterm]LLEYSGLK[TMTsixplex_K]	65-72	TRUE	6.038	88899.22476	53352.48725	264879.4361	306018.75	53960.22893	29237.65047	ENSG00000166535
A8K2U0	A2ML1_HUMAN	K|WMAGNQLPSGCYANVGNLLHTAMK|G	[TMTsixplex_Nterm]WMAGNQLPSGC[Cys_CAM]YANVGNLLHTAMK[TMTsixplex_K]	1065-1088	FALSE	8.88	4678.110722	NA	266150.9497	311799.5	16353.34307	NA	ENSG00000166535
A8K2U0	A2ML1_HUMAN	R|VSGVGNNISFEEK|K	[TMTsixplex_Nterm]VSGVGNNISFEEK[TMTsixplex_K]	98-110	TRUE	8.108	18279.84647	19069.60431	375329.7466	443166.9375	28594.25803	5593.45942	ENSG00000166535
A8K2U0	A2ML1_HUMAN	K|ELSTVQESFLVK|I	[TMTsixplex_Nterm]ELSTVQESFLVK[TMTsixplex_K]	228-239	TRUE	7.731	17865.15244	15216.65276	190839.4671	229072.9844	17748.85045	6581.801261	ENSG00000166535
A8MT40	A8MT40_HUMAN	K|YTALNLIGPR|A	[TMTsixplex_Nterm]YTALNLIGPR	521-530	FALSE	9.712	185976.5539	111157.9379	31649.65185	39823.07503	202195.9688	113856.7138	ENSG00000090857
A8MT40	A8MT40_HUMAN	R|NAGYYALR|S	[TMTsixplex_Nterm]NAGYYALR	604-611	FALSE	5.302	207129.5313	114843.7661	42771.03619	49930.28085	160267.7095	86349.70195	ENSG00000090857
A8MU39	A8MU39_HUMAN	K|AEGYEVAHGGR|C	[TMTsixplex_Nterm]AEGYEVAHGGR	303-313	FALSE	6.642	10494.79625	7857.607537	2263.396586	2345.009781	6444.186683	4229.777123	ENSG00000011485
A8MU58	A8MU58_HUMAN	K|DIVINANPASPPLSLLVLHR|L	[TMTsixplex_Nterm]DIVINANPASPPLSLLVLHR	43-62	FALSE	7.232	38205.08043	31525.91413	9448.19961	8835.372278	24766.16719	16492.29763	ENSG00000106305
A8MU58	A8MU58_HUMAN	R|FLFSLFGQK|H	[TMTsixplex_Nterm]FLFSLFGQK[TMTsixplex_K]	138-146	FALSE	7.817	29328.42969	18500.74153	5724.948489	6805.432415	19050.96599	11776.79228	ENSG00000106305
A8MU58	A8MU58_HUMAN	R|LLCEHFR|V	[TMTsixplex_Nterm]LLC[Cys_CAM]EHFR	63-69	FALSE	5.826	548831.322	367992.4329	126574.4219	125917.3678	352520.9183	228853.385	ENSG00000106305
A8MU58	A8MU58_HUMAN	K|DIVINANPASPPLSLLVLHR|L	[TMTsixplex_Nterm]DIVINANPASPPLSLLVLHR	43-62	FALSE	6.403	68528.78664	69466.68468	16697.42463	18137.28774	37333.42327	37963.44522	ENSG00000106305
A8MU58	A8MU58_HUMAN	R|FLFSLFGQK|H	FLFSLFGQK[TMTsixplex_K]	138-146	FALSE	5.388	5584.999161	5986.576742	1234.7551	860.2865615	2062.067503	3535.496001	ENSG00000106305
A8MU58	A8MU58_HUMAN	R|FLFSLFGQK|H	[TMTsixplex_Nterm]FLFSLFGQK[TMTsixplex_K]	138-146	FALSE	6.662	680.3621826	385.7966017	120.7826751	133.499558	457.5000635	256.6562142	ENSG00000106305
A8MU58	A8MU58_HUMAN	K|DIVINANPASPPLSLLVLHR|L	[TMTsixplex_Nterm]DIVINANPASPPLSLLVLHR	43-62	FALSE	7.023	30805.61803	26863.76738	7345.219723	6627.396737	21259.46727	13724.76209	ENSG00000106305
A8MU58	A8MU58_HUMAN	R|FLFSLFGQK|H	FLFSLFGQK[TMTsixplex_K]	138-146	FALSE	5.43	13153.85241	21902.59309	3938.7103	3355.963153	4360.376708	11937.20291	ENSG00000106305
A8MU58	A8MU58_HUMAN	K|DIVINANPASPPLSLLVLHR|L	[TMTsixplex_Nterm]DIVINANPASPPLSLLVLHR	43-62	FALSE	5.976	8657.952753	7253.330246	2498.369701	2506.0611	4983.160551	3821.064291	ENSG00000106305
A8MU58	A8MU58_HUMAN	R|VLSTVHTHSSVK|S	[TMTsixplex_Nterm]VLSTVHTHSSVK[TMTsixplex_K]	70-81	FALSE	5.931	173716.3693	147721.1152	40007.64668	41901.09638	110545.0179	78181.71839	ENSG00000106305
A8MXP8	A8MXP8_HUMAN	K|LSEEEILENPDLFLTSEATDYGR|Q	[TMTsixplex_Nterm]LSEEEILENPDLFLTSEATDYGR	182-204	FALSE	7.551	66923.33594	47348.0694	22814.92183	24036.21227	44917.10059	33826.29438	ENSG00000117906
A8MXP8	A8MXP8_HUMAN	R|WDPTANEDPEWILVEK|D	[TMTsixplex_Nterm]WDPTANEDPEWILVEK[TMTsixplex_K]	116-131	FALSE	5.536	569253.0625	385326.5155	153325.8013	192882.187	323249.3069	208656.2437	ENSG00000117906
A8MXP8	A8MXP8_HUMAN	R|WDPTANEDPEWILVEK|D	[TMTsixplex_Nterm]WDPTANEDPEWILVEK[TMTsixplex_K]	116-131	FALSE	7.679	278249.4063	184021.7347	89269.76895	96357.04731	194888.1491	115768.3103	ENSG00000117906
A8MXV4	NUD19_HUMAN	R|LANFASLSDLHK|F	[TMTsixplex_Nterm]LANFASLSDLHK[TMTsixplex_K]	267-278	TRUE	8.986	622972.8462	626546.71	105966.4753	101680.6914	951409.875	578207.4279	ENSG00000213965
A8MXV4	NUD19_HUMAN	R|EAFEEAGVLLLRPR|T	[TMTsixplex_Nterm]EAFEEAGVLLLRPR	131-144	TRUE	6.165	62582.81771	40749.12445	10857.58043	13160.69327	77284.40625	49791.13992	ENSG00000213965
A8MZF9	A8MZF9_HUMAN	K|LVQLILHEYK|I	[TMTsixplex_Nterm]LVQLILHEYK[TMTsixplex_K]	202-211	FALSE	5.738	152290.3594	102552.087	38399.12502	42730.59869	93078.85821	55932.30836	ENSG00000108591
A8MZF9	A8MZF9_HUMAN	K|GANIQLLDLPGIIEGAAQGK|G	[TMTsixplex_Nterm]GANIQLLDLPGIIEGAAQGK[TMTsixplex_K]	108-127	FALSE	5.248	136759.7813	93887.79983	32630.38345	32688.43324	81644.19547	45314.78382	ENSG00000108591
B0QZ43	B0QZ43_HUMAN	R|ISEIEDAAFLAR|E	[TMTsixplex_Nterm]ISEIEDAAFLAR	244-255	FALSE	5.614	508661.5938	354753.4465	86062.94773	92935.19531	394026.6378	230110.4185	ENSG00000107566
B0QZ43	B0QZ43_HUMAN	K|ADAEYYAAHK|Y	[TMTsixplex_Nterm]ADAEYYAAHK[TMTsixplex_K]	260-269	FALSE	6.967	1115956.625	751911.1889	217492.2422	243052.2127	435083.2505	286140.8077	ENSG00000107566
B0QZD3	B0QZD3_HUMAN	K|AQVLVEDISDILEEHAEK|H	[TMTsixplex_Nterm]AQVLVEDISDILEEHAEK[TMTsixplex_K]	64-81	FALSE	7.918	108335.4766	71809.17828	14929.47128	14005.03465	49138.0563	29507.23406	ENSG00000130762
B1AH49	B1AH49_HUMAN	R|ALVSAQWVAEALR|A	[TMTsixplex_Nterm]ALVSAQWVAEALR	9-21	FALSE	8.219	235289.0938	160480.2655	37910.22402	41140.20934	103564.3774	67588.74329	ENSG00000128309
B1AH49	B1AH49_HUMAN	R|AGQPLQLLDASWYLPK|L	[TMTsixplex_Nterm]AGQPLQLLDASWYLPK[TMTsixplex_K]	25-40	FALSE	5.096	155370.0625	102519.7984	23908.22721	23611.29907	71015.75794	43487.5832	ENSG00000128309
B1AH49	B1AH49_HUMAN	R|ALVSAQWVAEALR|A	[TMTsixplex_Nterm]ALVSAQWVAEALR	9-21	FALSE	8.494	136917	93219.27046	18794.8949	18883.80946	58221.31356	38697.09865	ENSG00000128309
B1AH49	B1AH49_HUMAN	R|AGQPLQLLDASWYLPK|L	[TMTsixplex_Nterm]AGQPLQLLDASWYLPK[TMTsixplex_K]	25-40	FALSE	4.978	109709.6875	78940.06398	16681.75887	14889.41474	47403.3908	29279.30546	ENSG00000128309
B1AH49	B1AH49_HUMAN	R|ALVSAQWVAEALR|A	[TMTsixplex_Nterm]ALVSAQWVAEALR	9-21	FALSE	9.007	98620.82813	72449.48498	14827.2114	15699.76499	45313.80613	29122.82416	ENSG00000128309
B1AH49	B1AH49_HUMAN	R|AGQPLQLLDASWYLPK|L	[TMTsixplex_Nterm]AGQPLQLLDASWYLPK[TMTsixplex_K]	25-40	FALSE	5.402	223294.2188	151815.7905	46783.54533	48831.92349	98181.1466	61679.22412	ENSG00000128309
B1AH49	B1AH49_HUMAN	R|AGQPLQLLDASWYLPK|L	[TMTsixplex_Nterm]AGQPLQLLDASWYLPK[TMTsixplex_K]	25-40	FALSE	6.525	70617.82031	49487.15702	11771.23948	10991.2865	31600.77502	18790.23272	ENSG00000128309
B1AH49	B1AH49_HUMAN	R|ALVSAQWVAEALR|A	[TMTsixplex_Nterm]ALVSAQWVAEALR	9-21	FALSE	8.153	58555.02344	40289.13336	9548.569917	9594.628867	27387.27289	17943.41141	ENSG00000128309
B1AH49	B1AH49_HUMAN	R|ALVSAQWVAEALR|A	[TMTsixplex_Nterm]ALVSAQWVAEALR	9-21	FALSE	8.864	19774.54492	13780.56416	3150.207958	3020.738963	8654.517008	5860.072574	ENSG00000128309
B1AH49	B1AH49_HUMAN	R|VWWMFR|A	[TMTsixplex_Nterm]VWWMFR	113-118	FALSE	4.89	30367.44548	18922.68234	3435.756858	3811.728213	NA	5595.20217	ENSG00000128309
B1AH49	B1AH49_HUMAN	R|ALVSAQWVAEALR|A	[TMTsixplex_Nterm]ALVSAQWVAEALR	9-21	FALSE	8.456	67478.03125	44898.84501	9782.882499	9839.12154	29554.99781	19123.72218	ENSG00000128309
B1AH49	B1AH49_HUMAN	R|HIPGAAFFDIDQCSDR|T	[TMTsixplex_Nterm]HIPGAAFFDIDQC[Cys_CAM]SDR	53-68	FALSE	6.535	1972321.034	1033498.453	171578.353	206841.2276	808725.3279	453932.7388	ENSG00000128309
B1AH49	B1AH49_HUMAN	R|QNLPLSSGK|S	QNLPLSSGK[TMTsixplex_K]	138-146	FALSE	5.304	180825.3565	255383.2031	33421.31472	24919.02838	57514.72251	159731.2617	ENSG00000128309
B1AH59	B1AH59_HUMAN	R|SVFLTFLR|M	[TMTsixplex_Nterm]SVFLTFLR	122-129	FALSE	6.522	24426.15151	15958.9289	7445.713438	8068.417691	12162.75542	6952.403589	ENSG00000100325
B1AH78	B1AH78_HUMAN	K|YLECSALTQR|G	[TMTsixplex_Nterm]YLEC[Cys_CAM]SALTQR	154-163	FALSE	7.402	385366.5625	256450.7011	95867.77989	107771.7807	193843.9543	121656.1588	ENSG00000128340
B1AH78	B1AH78_HUMAN	K|YLECSALTQR|G	[TMTsixplex_Nterm]YLEC[Cys_CAM]SALTQR	154-163	FALSE	6.576	191581.0625	125375.123	51403.7095	53605.88032	100252.07	58735.01529	ENSG00000128340
B1AH78	B1AH78_HUMAN	K|YLECSALTQR|G	[TMTsixplex_Nterm]YLEC[Cys_CAM]SALTQR	154-163	FALSE	6.465	55031.67969	38303.77969	14695.58223	16714.58055	28471.70128	19944.10034	ENSG00000128340
B1AH78	B1AH78_HUMAN	K|CVVVGDGAVGK|T	[TMTsixplex_Nterm]C[Cys_CAM]VVVGDGAVGK[TMTsixplex_K]	6-16	FALSE	5.847	151965.125	88646.89271	34084.15016	37860.1863	81342.33704	43322.54001	ENSG00000128340
B1AH78	B1AH78_HUMAN	K|YLECSALTQR|G	[TMTsixplex_Nterm]YLEC[Cys_CAM]SALTQR	154-163	FALSE	6.817	355517.1875	242055.569	92773.65708	100843.9145	179095.2259	108192.8721	ENSG00000128340
B1AH78	B1AH78_HUMAN	K|CVVVGDGAVGK|T	[TMTsixplex_Nterm]C[Cys_CAM]VVVGDGAVGK[TMTsixplex_K]	6-16	FALSE	5.291	2174362	1358568.36	674063.4574	783666.6088	1259457.41	737784.098	ENSG00000128340
B1AH78	B1AH78_HUMAN	K|CVVVGDGAVGK|T	[TMTsixplex_Nterm]C[Cys_CAM]VVVGDGAVGK[TMTsixplex_K]	6-16	FALSE	5.523	3346955.5	1919286.612	938047.4059	1065377.322	2090239.454	1223740.945	ENSG00000128340
B1AH78	B1AH78_HUMAN	K|LAPITYPQGLALAK|E	[TMTsixplex_Nterm]LAPITYPQGLALAK[TMTsixplex_K]	134-147	FALSE	5.507	281351.25	185134.5662	59042.28409	66144.17219	103743.0738	64142.90998	ENSG00000128340
B1AH78	B1AH78_HUMAN	K|CVVVGDGAVGK|T	C[Cys_CAM]VVVGDGAVGK[TMTsixplex_K]	6-16	FALSE	5.339	475185.2361	601580.8125	151465.2401	121304.3439	136760.0842	315584.1336	ENSG00000128340
B1AH78	B1AH78_HUMAN	K|YLECSALTQR|G	[TMTsixplex_Nterm]YLEC[Cys_CAM]SALTQR	154-163	FALSE	6.925	215436.4219	145046.2036	55648.33074	58387.33368	106084.0108	78933.97003	ENSG00000128340
B1AH78	B1AH78_HUMAN	K|CVVVGDGAVGK|T	[TMTsixplex_Nterm]C[Cys_CAM]VVVGDGAVGK[TMTsixplex_K]	6-16	FALSE	5.285	1109098.75	660483.4611	301818.5641	321119.685	599245.4941	338164.406	ENSG00000128340
B1AH78	B1AH78_HUMAN	K|YLECSALTQR|G	[TMTsixplex_Nterm]YLEC[Cys_CAM]SALTQR	154-163	FALSE	7.184	704285.0625	469113.5915	162570.2171	195125.2685	352710.1594	189985.1051	ENSG00000128340
B1AH87	B1AH87_HUMAN	M|APPWVPAMGFTLAPSLGCFVGSR|F	[TMTsixplex_Nterm]APPWVPAMGFTLAPSLGC[Cys_CAM]FVGSR	2-24	FALSE	7.842	2501.666179	1859.818121	318.229008	333.5897812	778.0521388	548.7227899	ENSG00000100300
B1AH87	B1AH87_HUMAN	M|APPWVPAMGFTLAPSLGCFVGSR|F	APPWVPAMGFTLAPSLGC[Cys_CAM]FVGSR	2-24	FALSE	6.56	4395.972316	2811.395099	1006.700105	1086.58844	3134.153277	1910.702146	ENSG00000100300
B1AH87	B1AH87_HUMAN	M|APPWVPAMGFTLAPSLGCFVGSR|F	[TMTsixplex_Nterm]APPWVPAMGFTLAPSLGC[Cys_CAM]FVGSR	2-24	FALSE	5.364	6546.867402	4373.550149	737.5072857	821.051226	NA	1239.780101	ENSG00000100300
B1AH87	B1AH87_HUMAN	M|APPWVPAMGFTLAPSLGCFVGSR|F	APPWVPAMGFTLAPSLGC[Cys_CAM]FVGSR	2-24	FALSE	6.865	5106.255371	4957.641611	848.3842305	839.651237	2993.679164	1727.526632	ENSG00000100300
B1AHB1	B1AHB1_HUMAN	K|IPGIIIAASAVR|A	[TMTsixplex_Nterm]IPGIIIAASAVR	108-119	FALSE	5.04	136859.7188	88517.78357	52719.0394	57956.19809	28044.13801	17550.62834	ENSG00000100297
B1AHB1	B1AHB1_HUMAN	K|AIACLLFGGSR|K	[TMTsixplex_Nterm]AIAC[Cys_CAM]LLFGGSR	309-319	FALSE	7.099	26571.14844	17671.37288	10809.67739	11724.43141	4605.106918	2859.899708	ENSG00000100297
B1AJQ6	B1AJQ6_HUMAN	R|DFSSIIQTCSGNIQR|I	[TMTsixplex_Nterm]DFSSIIQTC[Cys_CAM]SGNIQR	21-35	FALSE	6.93	229855.875	137235.8031	67197.42891	72296.48968	179594.6817	115322.3453	ENSG00000117758
B1AJQ6	B1AJQ6_HUMAN	R|DFSSIIQTCSGNIQR|I	[TMTsixplex_Nterm]DFSSIIQTC[Cys_CAM]SGNIQR	21-35	FALSE	6.416	118619.6875	74084.44435	26919.69621	32387.6764	80341.09136	56362.21026	ENSG00000117758
B1AJQ6	B1AJQ6_HUMAN	R|ISQATAQIK|N	[TMTsixplex_Nterm]ISQATAQIK[TMTsixplex_K]	36-44	FALSE	7.22	442403.1394	255411.7304	56778.3035	76641.29373	830724.25	472673.5868	ENSG00000117758
B1AJQ6	B1AJQ6_HUMAN	R|QLEADILDVNQIFK|D	[TMTsixplex_Nterm]QLEADILDVNQIFK[TMTsixplex_K]	213-226	FALSE	9.081	137623.84	94955.37942	18868.47073	29957.96816	293499.5938	179416.3141	ENSG00000117758
B1AJQ6	B1AJQ6_HUMAN	R|DFSSIIQTCSGNIQR|I	[TMTsixplex_Nterm]DFSSIIQTC[Cys_CAM]SGNIQR	21-35	FALSE	7.32	159517.8798	107264.4474	30860.61421	40747.10652	202428.8125	126312.6326	ENSG00000117758
B1AJQ6	B1AJQ6_HUMAN	R|LMNDFSAALNNFQAVQR|R	[TMTsixplex_Nterm]LMNDFSAALNNFQAVQR	106-122	FALSE	6.25	5478.353205	17738.2793	2657.000718	1265.520781	7993.796139	4625.236215	ENSG00000117758
B1AJQ6	B1AJQ6_HUMAN	K|NLMSQLGTK|Q	NLMSQLGTK[TMTsixplex_K]	45-53	FALSE	5.504	83599.81515	110582.606	25765.63092	30003.22912	57672.8041	116919.6406	ENSG00000117758
B1AJQ6	B1AJQ6_HUMAN	K|LQENLQQLQHSTNQLAK|E	[TMTsixplex_Nterm]LQENLQQLQHSTNQLAK[TMTsixplex_K]	59-75	FALSE	7.63	162734.3204	265736.8831	36655.68229	29939.19741	288557.6563	208839.2288	ENSG00000117758
B1AJQ6	B1AJQ6_HUMAN	R|QLEADILDVNQIFK|D	[TMTsixplex_Nterm]QLEADILDVNQIFK[TMTsixplex_K]	213-226	FALSE	6.257	1042741.125	749955.8771	288905.3956	378058.5462	757480.015	425642.2845	ENSG00000117758
B1AK20	B1AK20_HUMAN	K|NTVGYLQWR|W	[TMTsixplex_Nterm]NTVGYLQWR	295-303	FALSE	6.925	53130.75487	28328.59891	7349.839918	8537.18715	67940.23438	35178.28167	ENSG00000007923
B1AK20	B1AK20_HUMAN	R|LCMLYHPDK|H	[TMTsixplex_Nterm]LC[Cys_CAM]MLYHPDK[TMTsixplex_K]	37-45	FALSE	5.15	3045814.39	2121915.262	517021.6602	738488.9995	3640387.5	2136773.746	ENSG00000007923
B1AK87	B1AK87_HUMAN	K|DYLLCDYNR|D	DYLLC[Cys_CAM]DYNR	46-54	FALSE	6.215	485318.0808	360819.2985	394001.4466	417705.4341	327578.5227	173550.2475	ENSG00000077549
B1AK87	B1AK87_HUMAN	K|GCWDSIHVVEVQEK|S	[TMTsixplex_Nterm]GC[Cys_CAM]WDSIHVVEVQEK[TMTsixplex_K]	134-147	FALSE	6.211	5033299.074	6211860.5	1297964.433	1336391.374	2422599.176	1652541.685	ENSG00000077549
B1AK87	B1AK87_HUMAN	R|STLNEIYFGK|T	[TMTsixplex_Nterm]STLNEIYFGK[TMTsixplex_K]	214-223	FALSE	7.013	227553.875	135352.026	50312.61454	53902.95608	104790.0278	59570.45764	ENSG00000077549
B1AK87	B1AK87_HUMAN	R|SVQTFADK|S	[TMTsixplex_Nterm]SVQTFADK[TMTsixplex_K]	233-240	FALSE	4.992	915357	575114.0384	205715.2888	246304.3653	440438.604	269681.5834	ENSG00000077549
B1AK87	B1AK87_HUMAN	R|QMEKDETVSDCSPHIANIGR|L	[TMTsixplex_Nterm]QMEK[TMTsixplex_K]DETVSDC[Cys_CAM]SPHIANIGR	184-203	FALSE	8.636	290908.8525	328142.5	76020.60938	62978.79277	116276.8451	77395.06744	ENSG00000077549
B1AK87	B1AK87_HUMAN	R|SVQTFADK|S	[TMTsixplex_Nterm]SVQTFADK[TMTsixplex_K]	233-240	FALSE	5.805	2503541.5	1508075.23	563624.6269	627243.0511	1215946.312	659153.5023	ENSG00000077549
B1AK87	B1AK87_HUMAN	R|SVQTFADK|S	[TMTsixplex_Nterm]SVQTFADK[TMTsixplex_K]	233-240	FALSE	5.038	382076.9375	232168.7332	86158.19449	99159.72646	186673.8764	114737.7126	ENSG00000077549
B1AK87	B1AK87_HUMAN	K|YDPPLEDGAMPSAR|L	[TMTsixplex_Nterm]YDPPLEDGAMPSAR	67-80	FALSE	7.801	4227299.5	2852742.964	1099810.693	1265324.168	2578045.464	1612733.374	ENSG00000077549
B1AK87	B1AK87_HUMAN	R|SVQTFADK|S	[TMTsixplex_Nterm]SVQTFADK[TMTsixplex_K]	233-240	FALSE	5.564	907509	550292.1959	208798.8421	231393.6601	431064.0438	243865.4695	ENSG00000077549
B1AK87	B1AK87_HUMAN	R|LVEDMENK|I	[TMTsixplex_Nterm]LVEDMENK[TMTsixplex_K]	204-211	FALSE	5.603	932633	573010.7686	193190.9537	212528.3907	489788.3473	292436.9708	ENSG00000077549
B1AK87	B1AK87_HUMAN	R|KLEVEANNAFDQYR|D	[TMTsixplex_Nterm]K[TMTsixplex_K]LEVEANNAFDQYR	83-96	FALSE	7.461	1499689.75	980897.2059	378813.418	369447.6338	714776.2009	448441.7158	ENSG00000077549
B1AK87	B1AK87_HUMAN	R|SVQTFADK|S	[TMTsixplex_Nterm]SVQTFADK[TMTsixplex_K]	233-240	FALSE	5.548	363179.6563	237324.6991	90402.04295	99329.57737	174865.5327	103696.4367	ENSG00000077549
B1AK87	B1AK87_HUMAN	R|SPWSNKYDPPLEDGAMPSAR|L	[TMTsixplex_Nterm]SPWSNK[TMTsixplex_K]YDPPLEDGAMPSAR	61-80	FALSE	5.547	2143495	1389010.39	647383.6398	719238.4919	912133.5715	530678.9921	ENSG00000077549
B1AK87	B1AK87_HUMAN	K|NDLVEALK|R	[TMTsixplex_Nterm]NDLVEALK[TMTsixplex_K]	248-255	FALSE	5.989	2730915.5	1459966.152	897408.1354	1096829.459	1936564.297	992049.2523	ENSG00000077549
B1AK87	B1AK87_HUMAN	K|SGSGTMNLGGSLTR|Q	[TMTsixplex_Nterm]SGSGTMNLGGSLTR	170-183	FALSE	9.825	210501.2969	116734.465	46126.93313	50829.08407	101003.6921	55827.50045	ENSG00000077549
B1AK87	B1AK87_HUMAN	K|DYLLCDYNR|D	[TMTsixplex_Nterm]DYLLC[Cys_CAM]DYNR	46-54	FALSE	6.324	1444614	1000410.995	346081.2631	365052.0079	696009.4268	381373.7475	ENSG00000077549
B1AK87	B1AK87_HUMAN	R|STLNEIYFGK|T	[TMTsixplex_Nterm]STLNEIYFGK[TMTsixplex_K]	214-223	FALSE	6.591	115686.6875	77002.36691	26469.78651	32294.20056	57803.85049	34392.54293	ENSG00000077549
B1AK87	B1AK87_HUMAN	R|STLNEIYFGK|T	[TMTsixplex_Nterm]STLNEIYFGK[TMTsixplex_K]	214-223	FALSE	6.535	321472.9688	186897.271	70961.99282	77335.23245	155188.1065	83397.69464	ENSG00000077549
B1AK87	B1AK87_HUMAN	R|SVQTFADK|S	[TMTsixplex_Nterm]SVQTFADK[TMTsixplex_K]	233-240	FALSE	5.106	739139	462918.238	179238.6157	206103.7414	353605.0705	202418.76	ENSG00000077549
B1AK87	B1AK87_HUMAN	R|RLPPQQIEK|N	RLPPQQIEK[TMTsixplex_K]	3-11	FALSE	6.004	68051.10938	64564.63311	21045.97487	22445.87647	22558.86842	42465.64079	ENSG00000077549
B1AK87	B1AK87_HUMAN	R|QMEKDETVSDCSPHIANIGR|L	[TMTsixplex_Nterm]QMEK[TMTsixplex_K]DETVSDC[Cys_CAM]SPHIANIGR	184-203	FALSE	6.239	3896347.051	4340362	1049472.909	837547.4472	1572169.737	973205.9748	ENSG00000077549
B1AK87	B1AK87_HUMAN	R|QMEKDETVSDCSPHIANIGR|L	[TMTsixplex_Nterm]QMEK[TMTsixplex_K]DETVSDC[Cys_CAM]SPHIANIGR	184-203	FALSE	5.476	379503.5927	412228.1875	112519.1312	86669.32864	159148.4505	101797.63	ENSG00000077549
B1AK87	B1AK87_HUMAN	R|STLNEIYFGK|T	[TMTsixplex_Nterm]STLNEIYFGK[TMTsixplex_K]	214-223	FALSE	6.923	216231.125	140338.036	54721.82227	60516.75606	102101.4106	57476.35602	ENSG00000077549
B1AK87	B1AK87_HUMAN	R|STLNEIYFGK|T	[TMTsixplex_Nterm]STLNEIYFGK[TMTsixplex_K]	214-223	FALSE	7.105	1512431.875	929783.3921	344521.513	369267.4993	726120.1368	416171.7753	ENSG00000077549
B1AKP7	B1AKP7_HUMAN	R|KMDETDASSAVK|V	[TMTsixplex_Nterm]K[TMTsixplex_K]MDETDASSAVK[TMTsixplex_K]	84-95	FALSE	5.742	1871513.5	1241392.798	379211.1341	463704.273	819335.1946	482212.5015	ENSG00000120948
B1AKP7	B1AKP7_HUMAN	K|MDETDASSAVK|V	[TMTsixplex_Nterm]MDETDASSAVK[TMTsixplex_K]	85-95	FALSE	6.238	753493.625	472752.2267	218533.1134	245682.4372	411853.8102	227687.5999	ENSG00000120948
B1AKP7	B1AKP7_HUMAN	R|KMDETDASSAVK|V	[TMTsixplex_Nterm]K[TMTsixplex_K]MDETDASSAVK[TMTsixplex_K]	84-95	FALSE	5.366	539986.25	339463.9714	101918.8242	108292.7341	237734.3653	139842.041	ENSG00000120948
B1AKP7	B1AKP7_HUMAN	R|FTEYETQVK|V	[TMTsixplex_Nterm]FTEYETQVK[TMTsixplex_K]	152-160	FALSE	6.378	228833.625	140857.7773	54356.87292	68877.17012	105252.7611	62788.80454	ENSG00000120948
B1AKP7	B1AKP7_HUMAN	K|GISVHISNAEPK|H	[TMTsixplex_Nterm]GISVHISNAEPK[TMTsixplex_K]	252-263	FALSE	6.399	2412031.5	1914240.179	1109364.708	1207792.571	1139054.041	706014.5285	ENSG00000120948
B1AKP7	B1AKP7_HUMAN	K|GISVHISNAEPK|H	[TMTsixplex_Nterm]GISVHISNAEPK[TMTsixplex_K]	252-263	FALSE	5.257	1279884.75	842810.1043	409086.925	489823.4586	420424.336	251782.9093	ENSG00000120948
B1AKZ5	B1AKZ5_HUMAN	K|SACKEDIPSEK|N	[TMTsixplex_Nterm]SAC[Cys_CAM]K[TMTsixplex_K]EDIPSEK[TMTsixplex_K]	25-35	FALSE	4.953	9129889	5456552.763	1862308.24	2407393.054	3013068.005	1757262.558	ENSG00000162734
B1AKZ5	B1AKZ5_HUMAN	K|ISEEDELDTK|L	[TMTsixplex_Nterm]ISEEDELDTK[TMTsixplex_K]	67-76	FALSE	5.86	789491.25	472773.4261	305026.8752	347959.7844	431851.3553	255277.7378	ENSG00000162734
B1ANR0	B1ANR0_HUMAN	R|KAHLTNQYMQR|V	[TMTsixplex_Nterm]K[TMTsixplex_K]AHLTNQYMQR	375-385	FALSE	6.525	210165.1875	189134.0426	43404.63161	42401.19702	177068.5745	118323.6	ENSG00000090621
B1ANR0	B1ANR0_HUMAN	K|EFTNVYIK|N	[TMTsixplex_Nterm]EFTNVYIK[TMTsixplex_K]	189-196	FALSE	5.143	993798.625	673329.5308	333128.2145	389488.762	685628.232	438380.1782	ENSG00000090621
B1ANR0	B1ANR0_HUMAN	K|ALYDTFSAFGNILSCK|V	[TMTsixplex_Nterm]ALYDTFSAFGNILSC[Cys_CAM]K[TMTsixplex_K]	114-129	FALSE	7.65	44191.70313	32487.27026	10704.13912	11286.83523	26973.57815	17022.06264	ENSG00000090621
B1ANR0	B1ANR0_HUMAN	K|ALYDTFSAFGNILSCK|V	[TMTsixplex_Nterm]ALYDTFSAFGNILSC[Cys_CAM]K[TMTsixplex_K]	114-129	FALSE	7.654	121039.989	81433.09996	29634.15602	32625.84143	72988.47557	47417.28275	ENSG00000090621
B1ANR0	B1ANR0_HUMAN	K|ALYDTFSAFGNILSCK|V	[TMTsixplex_Nterm]ALYDTFSAFGNILSC[Cys_CAM]K[TMTsixplex_K]	114-129	FALSE	7.286	114163.8428	80433.63016	29572.60776	34979.67225	72160.39334	49119.17757	ENSG00000090621
B1ANR0	B1ANR0_HUMAN	K|EFTNVYIK|N	[TMTsixplex_Nterm]EFTNVYIK[TMTsixplex_K]	189-196	FALSE	4.951	184092.875	112583.8898	54048.152	65216.63448	121814.4557	74285.36809	ENSG00000090621
B1ANR0	B1ANR0_HUMAN	K|NLDDTIDDEK|L	[TMTsixplex_Nterm]NLDDTIDDEK[TMTsixplex_K]	300-309	FALSE	5.265	638083.25	372871.3613	161370.2937	198542.8448	626438.9604	357109.08	ENSG00000090621
B1ANR0	B1ANR0_HUMAN	K|GFGFVCFSSPEEATK|A	[TMTsixplex_Nterm]GFGFVC[Cys_CAM]FSSPEEATK[TMTsixplex_K]	334-348	FALSE	6.483	361030.1563	247692.7369	70632.13865	93087.78381	194220.4549	113881.5822	ENSG00000090621
B1ANR0	B1ANR0_HUMAN	K|EFTNVYIK|N	[TMTsixplex_Nterm]EFTNVYIK[TMTsixplex_K]	189-196	FALSE	5.238	1472351.5	951475.4642	526801.7257	550882.5642	1043544.904	636683.0808	ENSG00000090621
B1ANR0	B1ANR0_HUMAN	K|FSPAGPVLSIR|V	[TMTsixplex_Nterm]FSPAGPVLSIR	31-41	FALSE	7.094	272314.5297	165197.5343	52443.08499	69151.26951	285053.5938	169332.4403	ENSG00000090621
B1ANR0	B1ANR0_HUMAN	K|ALYDTFSAFGNILSCK|V	[TMTsixplex_Nterm]ALYDTFSAFGNILSC[Cys_CAM]K[TMTsixplex_K]	114-129	FALSE	7.81	84348.87157	57864.52454	20910.4011	24117.88014	49998.99674	32567.26093	ENSG00000090621
B1ANR0	B1ANR0_HUMAN	K|ALYDTFSAFGNILSCK|V	[TMTsixplex_Nterm]ALYDTFSAFGNILSC[Cys_CAM]K[TMTsixplex_K]	114-129	FALSE	8.132	63523.39546	43022.70982	15752.51175	17799.20041	37911.82171	24853.66531	ENSG00000090621
B1ANR0	B1ANR0_HUMAN	K|ALYDTFSAFGNILSCK|V	[TMTsixplex_Nterm]ALYDTFSAFGNILSC[Cys_CAM]K[TMTsixplex_K]	114-129	FALSE	6.508	41659.22665	29487.43018	11351.93455	10987.8824	25701.97811	16571.21712	ENSG00000090621
B1ANR0	B1ANR0_HUMAN	K|PLYVALAQR|K	[TMTsixplex_Nterm]PLYVALAQR	362-370	FALSE	6.556	78190.39844	40432.57365	26578.14246	31882.73803	74702.41313	39291.36648	ENSG00000090621
B1ANR0	B1ANR0_HUMAN	K|GFGFVCFSSPEEATK|A	[TMTsixplex_Nterm]GFGFVC[Cys_CAM]FSSPEEATK[TMTsixplex_K]	334-348	FALSE	6.828	374349.3438	308796.3035	90723.99177	100554.0958	144033.7701	92412.46158	ENSG00000090621
B1ANR0	B1ANR0_HUMAN	R|LFPLIQTMHSNLAGK|I	[TMTsixplex_Nterm]LFPLIQTMHSNLAGK[TMTsixplex_K]	546-560	FALSE	7.466	388848.75	261247.9098	71270.20606	77774.14048	363630.7284	229003.5012	ENSG00000090621
B1ANR0	B1ANR0_HUMAN	K|GFGFVCFSSPEEATK|A	[TMTsixplex_Nterm]GFGFVC[Cys_CAM]FSSPEEATK[TMTsixplex_K]	334-348	FALSE	8.467	139103.0625	94423.08499	35728.78948	37964.30722	86718.81587	51565.63554	ENSG00000090621
B1ANR0	B1ANR0_HUMAN	R|IMWSQR|D	[TMTsixplex_Nterm]IMWSQR	84-89	FALSE	4.979	257999.2188	169422.0233	64443.13175	68193.51349	156997.8179	88579.76818	ENSG00000090621
B1AP13	B1AP13_HUMAN	R|IFLCCPGWFQTPGR|K	[TMTsixplex_Nterm]IFLC[Cys_CAM]C[Cys_CAM]PGWFQTPGR	419-432	TRUE	7.116	16941.52344	10969.07722	5152.739596	5497.725068	12923.65989	7919.600868	ENSG00000196352
B1AP13	B1AP13_HUMAN	R|IFLCCPGWFQTPGR|K	[TMTsixplex_Nterm]IFLC[Cys_CAM]C[Cys_CAM]PGWFQTPGR	419-432	TRUE	6.666	25665.93283	19590.16688	7405.181178	8318.291338	19791.6337	11682.33054	ENSG00000196352
B1AUU8	B1AUU8_HUMAN	K|DQFALAFHLISQK|L	[TMTsixplex_Nterm]DQFALAFHLISQK[TMTsixplex_K]	280-292	FALSE	6.261	346895.0284	264364.1355	85113.78245	91652.47996	203797.8873	120217.3117	ENSG00000085832
B1AUU8	B1AUU8_HUMAN	R|VLASDAAAFLK|K	[TMTsixplex_Nterm]VLASDAAAFLK[TMTsixplex_K]	34-44	FALSE	5.112	70224.83594	45108.51741	11906.52407	13559.74936	51425.88798	38263.28792	ENSG00000085832
B1AV70	B1AV70_HUMAN	K|FMHVLYPR|K	[TMTsixplex_Nterm]FMHVLYPR	30-37	FALSE	5.212	278492.2964	177112.0039	39322.13844	45082.31003	223513.3254	172866.7424	ENSG00000181704
B3KUB4	B3KUB4_HUMAN	R|GSLTTPPCNPTVLWTVFR|N	[TMTsixplex_Nterm]GSLTTPPC[Cys_CAM]NPTVLWTVFR	163-180	FALSE	6.174	66696.9375	43040.35736	20282.87627	23279.7035	56652.18796	33025.98537	ENSG00000074410
B3KW70	B3KW70_HUMAN	K|EHEAMKDELCR|Q	[TMTsixplex_Nterm]EHEAMK[TMTsixplex_K]DELC[Cys_CAM]R	106-116	FALSE	5.037	1705841.715	1074345.393	521589.945	564543.1428	612742.8283	322046.6925	ENSG00000197614
B3KW70	B3KW70_HUMAN	R|LYSVHRPVK|Q	[TMTsixplex_Nterm]LYSVHRPVK[TMTsixplex_K]	69-77	FALSE	4.879	36336.34766	23748.56833	11249.93807	12420.96947	14232.17378	8588.479916	ENSG00000197614
B3KW70	B3KW70_HUMAN	K|QCIHQLCFTSLR|R	[TMTsixplex_Nterm]QC[Cys_CAM]IHQLC[Cys_CAM]FTSLR	78-89	FALSE	7.648	128042.7463	85408.28074	35787.25455	38147.07734	53352.91233	30793.02514	ENSG00000197614
B3KWE1	B3KWE1_HUMAN	K|DQGGELLSLR|Y	[TMTsixplex_Nterm]DQGGELLSLR	50-59	FALSE	5.926	657038.9217	454505.4547	580314.8613	701465.9375	486747.2146	305108.4707	ENSG00000170445
B3KWE1	B3KWE1_HUMAN	R|KVPCVGLSIGVER|I	[TMTsixplex_Nterm]K[TMTsixplex_K]VPC[Cys_CAM]VGLSIGVER	307-319	FALSE	6.855	1011699.875	631863.5119	220623.6396	238071.4344	607286.5467	363997.8884	ENSG00000170445
B3KWE1	B3KWE1_HUMAN	R|HGAEVIDTPVFELK|E	[TMTsixplex_Nterm]HGAEVIDTPVFELK[TMTsixplex_K]	18-31	FALSE	5.463	1898495.625	1182980.02	538493.6029	683665.2717	1260562.533	733243.5033	ENSG00000170445
B3KWE1	B3KWE1_HUMAN	K|QALEGLGDLK|L	[TMTsixplex_Nterm]QALEGLGDLK[TMTsixplex_K]	225-234	FALSE	4.865	549609.6875	408013.797	162682.1723	180289.2528	425202.1284	251325.0789	ENSG00000170445
B3KWE1	B3KWE1_HUMAN	K|LVSELWDAGIK|A	[TMTsixplex_Nterm]LVSELWDAGIK[TMTsixplex_K]	358-368	FALSE	6.211	418040.2188	257437.4352	95984.44255	109005.1108	263126.5924	147256.5523	ENSG00000170445
B3KWE1	B3KWE1_HUMAN	K|QALEGLGDLK|L	[TMTsixplex_Nterm]QALEGLGDLK[TMTsixplex_K]	225-234	FALSE	5.502	899699.25	565603.9227	201251.23	286969.3166	676460.5552	363441.3403	ENSG00000170445
B3KYB7	B3KYB7_HUMAN	R|VVLPCSVQEYQVGQLYSVAEASK|N	[TMTsixplex_Nterm]VVLPC[Cys_CAM]SVQEYQVGQLYSVAEASK[TMTsixplex_K]	11-33	FALSE	5.357	343799.75	220436.6008	83981.64736	84313.1361	141227.6655	92775.15973	ENSG00000180957
B3KYB7	B3KYB7_HUMAN	K|AWNAYPYCR|T	[TMTsixplex_Nterm]AWNAYPYC[Cys_CAM]R	89-97	FALSE	6.79	123875.3125	82851.66604	34287.02186	38906.08777	68480.61509	40619.15409	ENSG00000180957
B3KYB7	B3KYB7_HUMAN	R|MIAPEGSLVFHEK|A	[TMTsixplex_Nterm]MIAPEGSLVFHEK[TMTsixplex_K]	76-88	FALSE	6.824	1085173.125	872398.4281	307638.0466	315330.1897	510958.9577	326936.8591	ENSG00000180957
B4DDF4	B4DDF4_HUMAN	K|GPSYGLSAEVK|N	[TMTsixplex_Nterm]GPSYGLSAEVK[TMTsixplex_K]	9-19	FALSE	5.944	202586.0313	129475.5053	55277.51148	61181.47171	147977.2956	95295.86285	ENSG00000064666
B4DDF4	B4DDF4_HUMAN	R|SMQNWHQLENLSNFIK|A	[TMTsixplex_Nterm]SMQNWHQLENLSNFIK[TMTsixplex_K]	78-93	FALSE	7.588	164659.3281	115046.3968	36384.6141	30857.45426	90437.46728	47352.01617	ENSG00000064666
B4DDF4	B4DDF4_HUMAN	K|DGTILCTLMNK|L	[TMTsixplex_Nterm]DGTILC[Cys_CAM]TLMNK[TMTsixplex_K]	56-66	FALSE	7.055	37149.48438	23076.66752	7700.224851	9064.551127	21848.24386	13065.84078	ENSG00000064666
B4DDF4	B4DDF4_HUMAN	K|GPSYGLSAEVK|N	[TMTsixplex_Nterm]GPSYGLSAEVK[TMTsixplex_K]	9-19	FALSE	5.672	103628.375	69492.3754	27212.29814	32961.63591	73479.47373	49616.3779	ENSG00000064666
B4DDF4	B4DDF4_HUMAN	K|DGTILCTLMNK|L	[TMTsixplex_Nterm]DGTILC[Cys_CAM]TLMNK[TMTsixplex_K]	56-66	FALSE	5.422	94454.55469	75445.90499	24453.67862	27699.89614	49054.66203	25061.81664	ENSG00000064666
B4DDF4	B4DDF4_HUMAN	R|SMQNWHQLENLSNFIK|A	[TMTsixplex_Nterm]SMQNWHQLENLSNFIK[TMTsixplex_K]	78-93	FALSE	7.182	149518.7188	126024.4251	34247.60348	33219.81154	80944.33354	53192.54001	ENSG00000064666
B4DDF4	B4DDF4_HUMAN	R|NFDDATMK|A	[TMTsixplex_Nterm]NFDDATMK[TMTsixplex_K]	142-149	FALSE	5.246	290052.1563	168592.2693	61965.31362	67936.94047	160613.918	93681.00399	ENSG00000064666
B4DGU4	B4DGU4_HUMAN	R|LVQNCLWTLR|N	LVQNC[Cys_CAM]LWTLR	370-379	FALSE	6.975	333870.4688	229689.2672	164760.0473	172122.9025	243582.4162	138753.9924	ENSG00000168036
B4DGU4	B4DGU4_HUMAN	R|EGLLAIFK|S	[TMTsixplex_Nterm]EGLLAIFK[TMTsixplex_K]	219-226	FALSE	5.959	107444.625	69297.10368	92841.42721	101677.2137	51606.19207	28519.64857	ENSG00000168036
B4DGU4	B4DGU4_HUMAN	R|EGLLAIFK|S	[TMTsixplex_Nterm]EGLLAIFK[TMTsixplex_K]	219-226	FALSE	6.929	447225.4666	285092.1684	468680.3072	543999.25	214943.3399	122321.7312	ENSG00000168036
B4DGU4	B4DGU4_HUMAN	R|LVQNCLWTLR|N	[TMTsixplex_Nterm]LVQNC[Cys_CAM]LWTLR	370-379	FALSE	8.152	172664.6157	113680.9423	154173.2668	175254.3281	78696.49655	45873.69507	ENSG00000168036
B4DGU4	B4DGU4_HUMAN	K|LLNDEDQVVVNK|A	[TMTsixplex_Nterm]LLNDEDQVVVNK[TMTsixplex_K]	152-163	FALSE	6.112	525964.4375	336849.3442	120260.3131	131337.4968	310195.706	190269.7832	ENSG00000168036
B4DGU4	B4DGU4_HUMAN	R|LVQLLVR|A	[TMTsixplex_Nterm]LVQLLVR	529-535	FALSE	5.171	75339.42969	50152.54657	19890.07788	20495.03641	47808.2352	30410.62253	ENSG00000168036
B4DGU4	B4DGU4_HUMAN	R|MSEDKPQDYK|K	[TMTsixplex_Nterm]MSEDK[TMTsixplex_K]PQDYK[TMTsixplex_K]	655-664	FALSE	4.936	2245345.25	1323817.939	530224.5505	597184.1659	1348438.94	805256.1281	ENSG00000168036
B4DGU4	B4DGU4_HUMAN	R|AGDREDITEPAICALR|H	[TMTsixplex_Nterm]AGDREDITEPAIC[Cys_CAM]ALR	447-462	FALSE	6.152	981809.75	740053.9411	138329.1439	225711.2621	471060.1478	327901.3823	ENSG00000168036
B4DGU4	B4DGU4_HUMAN	R|NEGVATYAAAVLFR|M	[TMTsixplex_Nterm]NEGVATYAAAVLFR	641-654	FALSE	7.952	91306.39063	50275.93662	19040.28526	20610.89041	60733.90186	32604.65291	ENSG00000168036
B4DGU4	B4DGU4_HUMAN	K|HAVVNLINYQDDAELATR|A	[TMTsixplex_Nterm]HAVVNLINYQDDAELATR	127-144	FALSE	6.811	465857.125	306603.1381	80630.26062	84559.14658	229153.359	153314.168	ENSG00000168036
B4DGU4	B4DGU4_HUMAN	K|LIILASGGPQALVNIMR|T	[TMTsixplex_Nterm]LIILASGGPQALVNIMR	306-322	FALSE	7.816	3658.716678	2968.48666	1021.494031	989.7531865	2278.668183	1441.599615	ENSG00000168036
B4DGU4	B4DGU4_HUMAN	R|MEEIVEGCTGALHILAR|D	[TMTsixplex_Nterm]M[Oxidation_M]EEIVEGC[Cys_CAM]TGALHILAR	559-575	FALSE	7.146	317874.9688	198163.0742	108068.5672	121876.2378	216726.9452	125463.8293	ENSG00000168036
B4DGU4	B4DGU4_HUMAN	K|LIILASGGPQALVNIMR|T	[TMTsixplex_Nterm]LIILASGGPQALVNIMR	306-322	FALSE	6.026	1486.357954	1034.780586	438.6183758	506.1987385	814.0627402	498.9981683	ENSG00000168036
B4DGU4	B4DGU4_HUMAN	K|MVALLNK|T	[TMTsixplex_Nterm]MVALLNK[TMTsixplex_K]	275-281	FALSE	5.067	1207429	765463.3043	365972.0379	379066.5728	598721.7245	393906.2812	ENSG00000168036
B4DGU4	B4DGU4_HUMAN	R|MEEIVEGCTGALHILAR|D	[TMTsixplex_Nterm]MEEIVEGC[Cys_CAM]TGALHILAR	559-575	FALSE	7.785	294021.9241	194987.6394	131232.7602	141392.6874	216886.0925	123437.5311	ENSG00000168036
B4DGU4	B4DGU4_HUMAN	R|LVQNCLWTLR|N	[TMTsixplex_Nterm]LVQNC[Cys_CAM]LWTLR	370-379	FALSE	7.277	38760.23828	24773.66777	32720.39111	36723.64715	18775.79541	9548.364025	ENSG00000168036
B4DGU4	B4DGU4_HUMAN	K|LLWTTSR|V	[TMTsixplex_Nterm]LLWTTSR	329-335	FALSE	7.17	102547.4013	67042.26281	107152.6597	121014.0313	NA	28807.09698	ENSG00000168036
B4DGU4	B4DGU4_HUMAN	R|NEGVATYAAAVLFR|M	[TMTsixplex_Nterm]NEGVATYAAAVLFR	641-654	FALSE	8.791	17621.97461	9584.219406	3834.495402	4443.237181	11790.06989	5875.371432	ENSG00000168036
B4DGU4	B4DGU4_HUMAN	K|SGGIPALVK|M	[TMTsixplex_Nterm]SGGIPALVK[TMTsixplex_K]	227-235	FALSE	6.587	2884808.5	1635764.481	467832.6571	594373.1622	1367892.363	752013.8503	ENSG00000168036
B4DGU4	B4DGU4_HUMAN	K|LLWTTSR|V	[TMTsixplex_Nterm]LLWTTSR	329-335	FALSE	6.291	92608.05874	59473.74406	90573.68182	102225.4375	NA	28748.15101	ENSG00000168036
B4DGU4	B4DGU4_HUMAN	R|NEGVATYAAAVLFR|M	[TMTsixplex_Nterm]NEGVATYAAAVLFR	641-654	FALSE	4.975	80787.60984	47765.25144	17063.41101	21358.10144	51346.86724	25871.38172	ENSG00000168036
B4DGU4	B4DGU4_HUMAN	R|QDDPSYR|S	[TMTsixplex_Nterm]QDDPSYR	704-710	FALSE	5.181	73326.85938	50436.46323	19643.93538	21901.61091	47461.04934	28469.34446	ENSG00000168036
B4DGU4	B4DGU4_HUMAN	R|LVQLLVR|A	[TMTsixplex_Nterm]LVQLLVR	529-535	FALSE	5.18	183400.8125	114619.924	41111.61989	46357.60138	104809.7666	62263.60797	ENSG00000168036
B4DGU4	B4DGU4_HUMAN	R|NEGVATYAAAVLFR|M	[TMTsixplex_Nterm]NEGVATYAAAVLFR	641-654	FALSE	8.468	37070.21484	20214.42273	7744.368158	9366.973964	24906.84783	13033.25087	ENSG00000168036
B4DGU4	B4DGU4_HUMAN	K|MVALLNK|T	MVALLNK[TMTsixplex_K]	275-281	FALSE	4.905	145187.9321	154402.8906	40240.5269	35275.3983	60105.41136	89148.21929	ENSG00000168036
B4DGU4	B4DGU4_HUMAN	R|NLSDAATK|Q	[TMTsixplex_Nterm]NLSDAATK[TMTsixplex_K]	380-387	FALSE	4.902	232356.0938	143724.2424	67875.07745	80571.41623	132724.1406	81505.36615	ENSG00000168036
B4DGU4	B4DGU4_HUMAN	R|VAAGVLCELAQDK|E	[TMTsixplex_Nterm]VAAGVLC[Cys_CAM]ELAQDK[TMTsixplex_K]	606-618	FALSE	5.445	2628840.521	1727573.45	2767173.49	3116100	1172576.257	788892.9951	ENSG00000168036
B4DGU4	B4DGU4_HUMAN	R|EGLLAIFK|S	[TMTsixplex_Nterm]EGLLAIFK[TMTsixplex_K]	219-226	FALSE	5.419	129027.8624	85309.00118	123702.2378	141538	61723.5403	33317.14392	ENSG00000168036
B4DGU4	B4DGU4_HUMAN	R|NEGVATYAAAVLFR|M	[TMTsixplex_Nterm]NEGVATYAAAVLFR	641-654	FALSE	8.277	26933.45898	15668.16375	4873.750482	5684.978714	16526.41247	9598.480482	ENSG00000168036
B4DGU4	B4DGU4_HUMAN	R|NLALCPANHAPLR|E	[TMTsixplex_Nterm]NLALC[Cys_CAM]PANHAPLR	509-521	FALSE	6.398	236229.5156	135943.699	56527.79181	68937.96272	150197.8918	83598.19437	ENSG00000168036
B4DGU4	B4DGU4_HUMAN	R|NEGVATYAAAVLFR|M	[TMTsixplex_Nterm]NEGVATYAAAVLFR	641-654	FALSE	7.765	41253.71094	22615.80806	9073.625579	10484.22706	26954.63969	13974.77033	ENSG00000168036
B4DGU4	B4DGU4_HUMAN	R|MEEIVEGCTGALHILAR|D	[TMTsixplex_Nterm]MEEIVEGC[Cys_CAM]TGALHILAR	559-575	FALSE	8.759	365173.7229	313603.8003	326843.4286	299463.4731	195416.6113	123275.9338	ENSG00000168036
B4DGU4	B4DGU4_HUMAN	R|VAAGVLCELAQDK|E	[TMTsixplex_Nterm]VAAGVLC[Cys_CAM]ELAQDK[TMTsixplex_K]	606-618	FALSE	7.469	312742.8207	199694.6943	491111.9314	600383.5	180529.4856	105530.3451	ENSG00000168036
B4DGU4	B4DGU4_HUMAN	R|SPQMVSAIVR|T	[TMTsixplex_Nterm]SPQMVSAIVR	184-193	FALSE	5.963	235817.5313	171543.9094	50166.93802	52239.41031	125094.3656	81619.97508	ENSG00000168036
B4DGU4	B4DGU4_HUMAN	R|NEGVATYAAAVLFR|M	[TMTsixplex_Nterm]NEGVATYAAAVLFR	641-654	FALSE	6.137	118464.3944	63372.0989	22742.60978	29222.72817	75898.47626	45022.4453	ENSG00000168036
B4DGU4	B4DGU4_HUMAN	K|HAVVNLINYQDDAELATR|A	[TMTsixplex_Nterm]HAVVNLINYQDDAELATR	127-144	FALSE	9.712	1067814	624627.3907	228864.134	254215.6472	553210.6387	306712.5459	ENSG00000168036
B4DGU4	B4DGU4_HUMAN	K|LIILASGGPQALVNIMR|T	[TMTsixplex_Nterm]LIILASGGPQALVNIMR	306-322	FALSE	8.167	3209.847107	2436.235569	1019.599696	1030.714338	2324.450381	1236.111002	ENSG00000168036
B4DHN5	B4DHN5_HUMAN	K|ITMTIR|D	[TMTsixplex_Nterm]ITMTIR	127-132	FALSE	5.626	167846.5938	113057.6175	72108.00073	85739.75448	106894.9174	64038.12544	ENSG00000137575
B4DJV2	B4DJV2_HUMAN	R|GFSIPECQK|L	[TMTsixplex_Nterm]GFSIPEC[Cys_CAM]QK[TMTsixplex_K]	82-90	FALSE	5.479	1430227.325	932070.809	222109.4853	311848.1416	2552946.75	1680913.934	ENSG00000062485
B4DJV2	B4DJV2_HUMAN	K|IVPNVLLEQGK|A	IVPNVLLEQGK	370-380	FALSE	4.98	1526953	1105893.697	477626.6296	446101.4305	1125112.01	702789.2829	ENSG00000062485
B4DJV2	B4DJV2_HUMAN	R|DYIWNTLNSGR|V	[TMTsixplex_Nterm]DYIWNTLNSGR	317-327	FALSE	6.483	272371.7101	179668.6373	78496.44582	95927.04492	376769.7188	230819.8662	ENSG00000062485
B4DJV2	B4DJV2_HUMAN	K|GLVYETSVLDPDEGIR|F	[TMTsixplex_Nterm]GLVYETSVLDPDEGIR	64-79	FALSE	7.457	5070424.859	3510157.32	756880.4191	1174875.048	9510680	6409580.564	ENSG00000062485
B4DJV2	B4DJV2_HUMAN	K|GLVYETSVLDPDEGIR|F	[TMTsixplex_Nterm]GLVYETSVLDPDEGIR	64-79	FALSE	5.695	2410184.75	1786881.121	NA	NA	2301699.625	1736049.228	ENSG00000062485
B4DJV2	B4DJV2_HUMAN	R|DYIWNTLNSGR|V	[TMTsixplex_Nterm]DYIWNTLNSGR	317-327	FALSE	7.794	144493.6029	98903.45092	32706.34486	44879.7373	238239.4219	144527.4361	ENSG00000062485
B4DJV2	B4DJV2_HUMAN	K|IVPNVLLEQGK|A	[TMTsixplex_Nterm]IVPNVLLEQGK[TMTsixplex_K]	370-380	FALSE	5.444	871497.6168	549654.4906	155111.1307	190399.1049	1625005	976481.4542	ENSG00000062485
B4DJV2	B4DJV2_HUMAN	R|EGSGIGAIDSNLDWSHNFTNMLGYTDHQFTELTR|L	[TMTsixplex_Nterm]EGSGIGAIDSNLDWSHNFTNMLGYTDHQFTELTR	210-243	FALSE	6.009	52757.29566	41671.12359	11550.6094	11778.05796	66082.19261	36874.25873	ENSG00000062485
B4DJV2	B4DJV2_HUMAN	R|GFSIPECQK|L	[TMTsixplex_Nterm]GFSIPEC[Cys_CAM]QK[TMTsixplex_K]	82-90	FALSE	5.741	3137107.362	2036492.958	515566.0758	649962.5071	5883535.5	3664498.931	ENSG00000062485
B4DJV2	B4DJV2_HUMAN	K|GLVYETSVLDPDEGIR|F	[TMTsixplex_Nterm]GLVYETSVLDPDEGIR	64-79	FALSE	7.474	1355222.43	982894.0532	230365.2945	307188.6039	2369343.25	1493800.832	ENSG00000062485
B4DJV2	B4DJV2_HUMAN	R|GFSIPECQK|L	[TMTsixplex_Nterm]GFSIPEC[Cys_CAM]QK[TMTsixplex_K]	82-90	FALSE	4.886	1079508.353	718233.6114	201806.4173	251014.5019	2016715.875	1258424.07	ENSG00000062485
B4DJV2	B4DJV2_HUMAN	K|LPCVAAK|I	LPC[Cys_CAM]VAAK[TMTsixplex_K]	196-202	FALSE	5.116	327818.2323	348488.1671	66930.22343	56485.23626	173407.6673	651167.75	ENSG00000062485
B4DJV2	B4DJV2_HUMAN	K|IVPNVLLEQGK|A	[TMTsixplex_Nterm]IVPNVLLEQGK[TMTsixplex_K]	370-380	FALSE	5.009	105923.288	69913.91361	16932.69989	24358.06599	198473.25	120054.1469	ENSG00000062485
B4DJV2	B4DJV2_HUMAN	K|IVPNVLLEQGK|A	[TMTsixplex_Nterm]IVPNVLLEQGK[TMTsixplex_K]	370-380	FALSE	5.146	419118.0314	259644.6132	80910.21671	100234.657	701966	416852.4187	ENSG00000062485
B4DJV2	B4DJV2_HUMAN	K|IVPNVLLEQGK|A	[TMTsixplex_Nterm]IVPNVLLEQGK[TMTsixplex_K]	370-380	FALSE	5.104	278378.813	182754.2915	47872.53739	63181.15542	511131.3438	303989.2486	ENSG00000062485
B4DJV2	B4DJV2_HUMAN	K|IVPNVLLEQGK|A	[TMTsixplex_Nterm]IVPNVLLEQGK[TMTsixplex_K]	370-380	FALSE	5.268	566949.3106	389280.6848	130246.894	158480.7725	960041.75	580176.6878	ENSG00000062485
B4DJV2	B4DJV2_HUMAN	K|IVPNVLLEQGK|A	[TMTsixplex_Nterm]IVPNVLLEQGK[TMTsixplex_K]	370-380	FALSE	5.464	352391.3442	226807.4487	63961.13449	81290.14649	691042.0625	402041.814	ENSG00000062485
B4DJV2	B4DJV2_HUMAN	R|DYIWNTLNSGR|V	[TMTsixplex_Nterm]DYIWNTLNSGR	317-327	FALSE	7.868	189761.6699	120568.6244	49031.82966	60462.84554	309896.3438	178320.4785	ENSG00000062485
B4DJV2	B4DJV2_HUMAN	R|ALGVLAQLIWSR|A	ALGVLAQLIWSR	416-427	FALSE	6.411	11817.95208	7725.033933	2628.48036	6881.020603	4815.933866	2896.157393	ENSG00000062485
B4DJV2	B4DJV2_HUMAN	R|GFSIPECQK|L	[TMTsixplex_Nterm]GFSIPEC[Cys_CAM]QK[TMTsixplex_K]	82-90	FALSE	5.258	1046855.293	719133.4127	201818.6986	242653.1018	1627770.125	1060369.934	ENSG00000062485
B4DJV2	B4DJV2_HUMAN	K|IVPNVLLEQGK|A	[TMTsixplex_Nterm]IVPNVLLEQGK[TMTsixplex_K]	370-380	FALSE	5.122	130229.9375	84241.90333	20368.15937	28939.47906	233503.1094	151427.5429	ENSG00000062485
B4DJV2	B4DJV2_HUMAN	R|EGSGIGAIDSNLDWSHNFTNMLGYTDHQFTELTR|L	[TMTsixplex_Nterm]EGSGIGAIDSNLDWSHNFTNMLGYTDHQFTELTR	210-243	FALSE	6.762	74524.88061	63984.28697	13169.17579	13978.76632	122115.3131	72893.40227	ENSG00000062485
B4DJV2	B4DJV2_HUMAN	R|VVPGYGHAVLR|K	[TMTsixplex_Nterm]VVPGYGHAVLR	328-338	FALSE	9.719	704821.7564	454693.8271	125990.6089	132436.4233	1187661.311	698117.1069	ENSG00000062485
B4DJV2	B4DJV2_HUMAN	K|IVPNVLLEQGK|A	[TMTsixplex_Nterm]IVPNVLLEQGK[TMTsixplex_K]	370-380	FALSE	4.896	450488.582	302712.9808	78205.55121	95064.04375	808198.5	509672.7329	ENSG00000062485
B4DJV2	B4DJV2_HUMAN	R|DYIWNTLNSGR|V	[TMTsixplex_Nterm]DYIWNTLNSGR	317-327	FALSE	6.386	67374.54033	40409.83905	13380.42053	14745.42757	73649.78125	46185.54132	ENSG00000062485
B4DJV2	B4DJV2_HUMAN	R|DYIWNTLNSGR|V	[TMTsixplex_Nterm]DYIWNTLNSGR	317-327	FALSE	7.454	162848.4436	117818.3604	39214.43475	43909.61878	257471.7656	157650.2948	ENSG00000062485
B4DJV2	B4DJV2_HUMAN	R|GFSIPECQK|L	[TMTsixplex_Nterm]GFSIPEC[Cys_CAM]QK[TMTsixplex_K]	82-90	FALSE	5.558	2262669.528	1525426.381	373193.3708	469904.8813	4091155	2720075.969	ENSG00000062485
B4DJV2	B4DJV2_HUMAN	K|HLPNDPMFK|L	[TMTsixplex_Nterm]HLPNDPMFK[TMTsixplex_K]	354-362	FALSE	5.126	269446.3025	152995.6283	48217.65667	55542.6601	446439.5625	219906.4843	ENSG00000062485
B4DJV2	B4DJV2_HUMAN	K|LRDYIWNTLNSGR|V	[TMTsixplex_Nterm]LRDYIWNTLNSGR	315-327	FALSE	6.419	493112.2706	320004.3494	83789.2773	85744.40082	745094.078	451214.7888	ENSG00000062485
B4DJV2	B4DJV2_HUMAN	K|IVPNVLLEQGK|A	[TMTsixplex_Nterm]IVPNVLLEQGK[TMTsixplex_K]	370-380	FALSE	4.912	245824.2533	156525.0603	42073.65541	61491.40324	453154.7188	257748.4473	ENSG00000062485
B4DJV2	B4DJV2_HUMAN	R|DYIWNTLNSGR|V	[TMTsixplex_Nterm]DYIWNTLNSGR	317-327	FALSE	7.827	332108.7333	212817.8651	60919.12273	77434.83238	582000.0625	356860.4611	ENSG00000062485
B4DJV2	B4DJV2_HUMAN	K|SMSTEGLMK|F	[TMTsixplex_Nterm]SMSTEGLMK[TMTsixplex_K]	438-446	FALSE	5.661	270809.8499	175618.809	46237.36759	55863.02048	481266.4375	275138.9052	ENSG00000062485
B4DJV2	B4DJV2_HUMAN	R|VVPGYGHAVLR|K	[TMTsixplex_Nterm]VVPGYGHAVLR	328-338	FALSE	7.766	98787.04023	66491.654	17749.43451	16943.81919	114049.4497	73978.07769	ENSG00000062485
B4DJV2	B4DJV2_HUMAN	R|AYAQGISR|T	[TMTsixplex_Nterm]AYAQGISR	171-178	FALSE	5.978	63701.70815	43226.02411	12927.41989	18293.98502	95396.11719	62401.62347	ENSG00000062485
B4DJV2	B4DJV2_HUMAN	K|HLPNDPMFK|L	[TMTsixplex_Nterm]HLPNDPMFK[TMTsixplex_K]	354-362	FALSE	5.398	2730401.434	1370643.011	434000.0964	465821.0475	5066731.5	2504448.567	ENSG00000062485
B4DJV2	B4DJV2_HUMAN	R|EGSGIGAIDSNLDWSHNFTNMLGYTDHQFTELTR|L	[TMTsixplex_Nterm]EGSGIGAIDSNLDWSHNFTNMLGYTDHQFTELTR	210-243	FALSE	6.396	81025.99174	73321.57169	14012.60809	16051.996	124810.7788	77131.88948	ENSG00000062485
B4DJV2	B4DJV2_HUMAN	R|DYIWNTLNSGR|V	[TMTsixplex_Nterm]DYIWNTLNSGR	317-327	FALSE	8.012	154675.2772	109391.1921	29818.40855	38193.98376	268895.5625	163644.0371	ENSG00000062485
B4DJV2	B4DJV2_HUMAN	R|VVPGYGHAVLR|K	[TMTsixplex_Nterm]VVPGYGHAVLR	328-338	FALSE	7.853	1222803.896	795348.9248	180437.5125	255654.6038	2173677.207	1312804.731	ENSG00000062485
B4DJV2	B4DJV2_HUMAN	R|ALGFPLERPK|S	[TMTsixplex_Nterm]ALGFPLERPK[TMTsixplex_K]	428-437	FALSE	5.759	2166409.624	1369381.763	430053.524	486150.4865	3615643.75	2254313.553	ENSG00000062485
B4DJV2	B4DJV2_HUMAN	K|SMSTEGLMK|F	[TMTsixplex_Nterm]SMSTEGLMK[TMTsixplex_K]	438-446	FALSE	6.067	276431.4697	166185.5242	53862.61478	74316.98216	462543.25	288278.0768	ENSG00000062485
B4DJV2	B4DJV2_HUMAN	R|ALGVLAQLIWSR|A	[TMTsixplex_Nterm]ALGVLAQLIWSR	416-427	FALSE	7.02	2133.388183	1621.040119	293.9726081	466.6218944	3120.24707	2225.468756	ENSG00000062485
B4DJV2	B4DJV2_HUMAN	R|DYIWNTLNSGR|V	[TMTsixplex_Nterm]DYIWNTLNSGR	317-327	FALSE	7.473	154562.4832	101166.3725	31599.19592	41595.66946	246566.7656	145130.3256	ENSG00000062485
B4DJV2	B4DJV2_HUMAN	K|SMSTEGLMK|F	[TMTsixplex_Nterm]SMSTEGLMK[TMTsixplex_K]	438-446	FALSE	6.78	356248.4521	220868.4349	57305.64632	75979.44823	657718	372616.2571	ENSG00000062485
B4DJV2	B4DJV2_HUMAN	R|DYIWNTLNSGR|V	[TMTsixplex_Nterm]DYIWNTLNSGR	317-327	FALSE	7.476	283804.9764	185117.127	54256.37131	65192.92249	452799.125	270597.8407	ENSG00000062485
B4DK69	B4DK69_HUMAN	R|LLEMILNKPGLK|Y	[TMTsixplex_Nterm]LLEMILNK[TMTsixplex_K]PGLK[TMTsixplex_K]	146-157	FALSE	5.727	76741.57031	41636.13982	9353.81114	9069.812656	17958.12704	11083.75558	ENSG00000151632
B4DK69	B4DK69_HUMAN	R|LLEMILNKPGLK|Y	[TMTsixplex_Nterm]LLEM[Oxidation_M]ILNK[TMTsixplex_K]PGLK[TMTsixplex_K]	146-157	FALSE	5.344	23106.8238	24903.07617	2737.75398	2526.365729	3401.984693	3774.936036	ENSG00000151632
B4DK69	B4DK69_HUMAN	K|LNDGHFMPVLGFGTYAPAEVPK|S	[TMTsixplex_Nterm]LNDGHFMPVLGFGTYAPAEVPK[TMTsixplex_K]	10-31	FALSE	8.872	490808.5	337740.8916	52472.26089	34454.74893	70975.85925	56678.83295	ENSG00000151632
B4DK69	B4DK69_HUMAN	K|LNDGHFMPVLGFGTYAPAEVPK|S	[TMTsixplex_Nterm]LNDGHFMPVLGFGTYAPAEVPK[TMTsixplex_K]	10-31	FALSE	8.199	1497832.75	957947.6283	97855.1899	82288.38398	205446.0389	124136.0589	ENSG00000151632
B4DK69	B4DK69_HUMAN	R|LLEMILNKPGLK|Y	[TMTsixplex_Nterm]LLEMILNK[TMTsixplex_K]PGLK[TMTsixplex_K]	146-157	FALSE	6.084	12740.7793	6941.16079	1096.707596	741.3801066	1383.058025	962.7358826	ENSG00000151632
B4DK69	B4DK69_HUMAN	K|LNDGHFMPVLGFGTYAPAEVPK|S	[TMTsixplex_Nterm]LNDGHFMPVLGFGTYAPAEVPK[TMTsixplex_K]	10-31	FALSE	7.642	1988283.625	1239706.241	130224.7095	94363.92523	266614.9344	159936.9614	ENSG00000151632
B4DK69	B4DK69_HUMAN	R|LLEMILNKPGLK|Y	LLEMILNKPGLK	146-157	FALSE	6.939	369375.552	248802.603	86903.00676	416022.625	189077.9037	118538.3749	ENSG00000151632
B4DK69	B4DK69_HUMAN	K|LNDGHFMPVLGFGTYAPAEVPK|S	[TMTsixplex_Nterm]LNDGHFMPVLGFGTYAPAEVPK[TMTsixplex_K]	10-31	FALSE	8.527	2619641	1660762.277	216317.1244	117767.0646	350942.6314	196573.0185	ENSG00000151632
B4DK69	B4DK69_HUMAN	K|YKPVCNQVECHPYFNQR|K	[TMTsixplex_Nterm]YK[TMTsixplex_K]PVC[Cys_CAM]NQVEC[Cys_CAM]HPYFNQR	158-174	FALSE	7.002	9205418	6292668.012	707421.4297	623281.1979	1744995.164	1029791.023	ENSG00000151632
B4DK69	B4DK69_HUMAN	R|EEPWVDPNSPVLLEDPVLCALAK|K	[TMTsixplex_Nterm]EEPWVDPNSPVLLEDPVLC[Cys_CAM]ALAK[TMTsixplex_K]	198-220	FALSE	8.045	353699.875	220709.8079	32585.05242	27117.72574	57612.44362	32016.7282	ENSG00000151632
B4DK69	B4DK69_HUMAN	K|SIGVSNFNHR|L	[TMTsixplex_Nterm]SIGVSNFNHR	136-145	FALSE	6.874	816798.2371	626775.4753	96708.90483	56399.60502	111199.4931	63929.82802	ENSG00000151632
B4DK69	B4DK69_HUMAN	K|LNDGHFMPVLGFGTYAPAEVPK|S	[TMTsixplex_Nterm]LNDGHFM[Oxidation_M]PVLGFGTYAPAEVPK[TMTsixplex_K]	10-31	FALSE	6.767	467392.0625	269548.4736	34334.91769	35670.69339	230928.3905	125606.4987	ENSG00000151632
B4DK69	B4DK69_HUMAN	K|YKPVCNQVECHPYFNQR|K	[TMTsixplex_Nterm]YK[TMTsixplex_K]PVC[Cys_CAM]NQVEC[Cys_CAM]HPYFNQR	158-174	FALSE	9.319	1372378	809096.8345	95001.00399	66728.86166	182734.3004	98590.22089	ENSG00000151632
B4DK69	B4DK69_HUMAN	K|SYNEQR|I	[TMTsixplex_Nterm]SYNEQR	245-250	FALSE	4.916	7790.524414	4922.361963	632.7395833	467.4894909	3673.738863	2402.326249	ENSG00000151632
B4DK69	B4DK69_HUMAN	K|YKPVCNQVECHPYFNQR|K	[TMTsixplex_Nterm]YK[TMTsixplex_K]PVC[Cys_CAM]NQVEC[Cys_CAM]HPYFNQR	158-174	FALSE	5.407	1467656.25	885065.7529	134947.9156	102394.8966	186348.0968	117488.6509	ENSG00000151632
B4DK69	B4DK69_HUMAN	R|LLEMILNKPGLK|Y	[TMTsixplex_Nterm]LLEMILNK[TMTsixplex_K]PGLK[TMTsixplex_K]	146-157	FALSE	7.468	39627.10938	20005.96065	3037.963861	1789.355552	3211.310485	1701.817689	ENSG00000151632
B4DK69	B4DK69_HUMAN	R|EEPWVDPNSPVLLEDPVLCALAK|K	[TMTsixplex_Nterm]EEPWVDPNSPVLLEDPVLC[Cys_CAM]ALAK[TMTsixplex_K]	198-220	FALSE	9.9	801185.875	502674.0495	56794.1095	54571.366	132129.9723	75125.55839	ENSG00000151632
B4DK69	B4DK69_HUMAN	K|YKPVCNQVECHPYFNQR|K	YKPVC[Cys_CAM]NQVEC[Cys_CAM]HPYFNQR	158-174	FALSE	6.117	212877.8728	104873.8252	NA	4822811.851	291434.9384	41009.79825	ENSG00000151632
B4DK69	B4DK69_HUMAN	K|YKPVCNQVECHPYFNQR|K	YK[TMTsixplex_K]PVC[Cys_CAM]NQVEC[Cys_CAM]HPYFNQR	158-174	FALSE	8.44	83288.10813	111645.3203	12975.04201	NA	5187.677582	14486.72903	ENSG00000151632
B4DK69	B4DK69_HUMAN	K|REDIFYTSK|L	[TMTsixplex_Nterm]REDIFYTSK[TMTsixplex_K]	76-84	FALSE	6.779	8763796	5513467.197	625687.9972	409185.4128	1287094.203	790627.3158	ENSG00000151632
B4DK69	B4DK69_HUMAN	K|REDIFYTSK|L	[TMTsixplex_Nterm]REDIFYTSK[TMTsixplex_K]	76-84	FALSE	7.296	5907458	3741213.895	416741.0427	259275.9696	1090707.249	680475.815	ENSG00000151632
B4DK69	B4DK69_HUMAN	K|REDIFYTSK|L	[TMTsixplex_Nterm]REDIFYTSK[TMTsixplex_K]	76-84	FALSE	6.925	1561088.375	1094644.637	131677.8707	87247.93411	326840.7613	213837.0823	ENSG00000151632
B4DK69	B4DK69_HUMAN	R|EEPWVDPNSPVLLEDPVLCALAK|K	[TMTsixplex_Nterm]EEPWVDPNSPVLLEDPVLC[Cys_CAM]ALAK[TMTsixplex_K]	198-220	FALSE	9.043	1342186.75	820747.8051	97407.47587	76334.76685	202322.6294	117571.1512	ENSG00000151632
B4DK69	B4DK69_HUMAN	K|DIVLVAYSALGSHR|E	[TMTsixplex_Nterm]DIVLVAYSALGSHR	184-197	FALSE	8.9	92056.74443	137412.7957	17191.27218	10095.99069	17229.58899	15129.4498	ENSG00000151632
B4DK69	B4DK69_HUMAN	R|LLEMILNKPGLK|Y	[TMTsixplex_Nterm]LLEMILNK[TMTsixplex_K]PGLK[TMTsixplex_K]	146-157	FALSE	5.317	40772.32031	22492.08166	3516.271522	2284.156237	4106.366297	4058.094576	ENSG00000151632
B4DK69	B4DK69_HUMAN	R|EEPWVDPNSPVLLEDPVLCALAK|K	[TMTsixplex_Nterm]EEPWVDPNSPVLLEDPVLC[Cys_CAM]ALAK[TMTsixplex_K]	198-220	FALSE	5.032	140473.9531	89145.87129	13391.48036	10442.09397	24903.2855	16635.84356	ENSG00000151632
B4DK69	B4DK69_HUMAN	K|YKPVCNQVECHPYFNQR|K	[TMTsixplex_Nterm]YK[TMTsixplex_K]PVC[Cys_CAM]NQVEC[Cys_CAM]HPYFNQR	158-174	FALSE	8.503	1139298	696888.8273	80140.13753	52883.8745	153063.2252	84280.56517	ENSG00000151632
B4DK69	B4DK69_HUMAN	K|REDIFYTSK|L	[TMTsixplex_Nterm]REDIFYTSK[TMTsixplex_K]	76-84	FALSE	7.432	14364212	9480424.788	1336086.406	1128599.85	2213453.27	1325003.241	ENSG00000151632
B4DK69	B4DK69_HUMAN	K|REDIFYTSK|L	[TMTsixplex_Nterm]REDIFYTSK[TMTsixplex_K]	76-84	FALSE	5.62	443429.125	301712.2139	34180.7175	25283.16294	94361.21753	65974.22088	ENSG00000151632
B4DK69	B4DK69_HUMAN	R|EEPWVDPNSPVLLEDPVLCALAK|K	[TMTsixplex_Nterm]EEPWVDPNSPVLLEDPVLC[Cys_CAM]ALAK[TMTsixplex_K]	198-220	FALSE	5.292	561193.875	386441.8374	49264.35108	45293.79263	98355.49669	52776.27043	ENSG00000151632
B4DK69	B4DK69_HUMAN	K|REDIFYTSK|L	[TMTsixplex_Nterm]REDIFYTSK[TMTsixplex_K]	76-84	FALSE	6.697	1160430.625	744809.773	61539.97665	37103.46686	171039.6725	95825.23692	ENSG00000151632
B4DK69	B4DK69_HUMAN	K|REDIFYTSK|L	[TMTsixplex_Nterm]REDIFYTSK[TMTsixplex_K]	76-84	FALSE	6.372	7798198.5	5138201.526	579987.3617	321579.5242	1389003.379	836415.1098	ENSG00000151632
B4DK69	B4DK69_HUMAN	K|DIVLVAYSALGSHR|E	[TMTsixplex_Nterm]DIVLVAYSALGSHR	184-197	FALSE	7.796	22477.18732	21343.27441	3324.349476	2868.137716	6183.617478	8967.419185	ENSG00000151632
B4DK69	B4DK69_HUMAN	K|REDIFYTSK|L	[TMTsixplex_Nterm]REDIFYTSK[TMTsixplex_K]	76-84	FALSE	7.041	439777.4688	270546.2846	24126.12797	18304.1191	65933.13458	42396.72215	ENSG00000151632
B4DK69	B4DK69_HUMAN	K|YKPVCNQVECHPYFNQR|K	YKPVC[Cys_CAM]NQVEC[Cys_CAM]HPYFNQR	158-174	FALSE	5.181	1474507.305	496817.989	351452.2729	2031866.673	731978.0202	479719.5297	ENSG00000151632
B4DK69	B4DK69_HUMAN	K|DIVLVAYSALGSHR|E	[TMTsixplex_Nterm]DIVLVAYSALGSHR	184-197	FALSE	8.716	19230.78235	30570.47852	2495.333511	1261.9975	3703.532641	2807.057106	ENSG00000151632
B4DK69	B4DK69_HUMAN	K|LNDGHFMPVLGFGTYAPAEVPK|S	[TMTsixplex_Nterm]LNDGHFMPVLGFGTYAPAEVPK[TMTsixplex_K]	10-31	FALSE	8.207	350041.3438	229241.5385	27592.94695	18851.01894	50202.75997	32311.6246	ENSG00000151632
B4DK69	B4DK69_HUMAN	K|YKPVCNQVECHPYFNQR|K	YK[TMTsixplex_K]PVC[Cys_CAM]NQVEC[Cys_CAM]HPYFNQR	158-174	FALSE	7.86	16854.7615	41106.49609	4679.020639	2832.135326	1722.592454	5084.052744	ENSG00000151632
B4DK69	B4DK69_HUMAN	K|YKPVCNQVECHPYFNQR|K	YKPVC[Cys_CAM]NQVEC[Cys_CAM]HPYFNQR	158-174	FALSE	6.24	108830.7767	41116.52098	32103.47295	828498.5589	48846.69416	48206.97499	ENSG00000151632
B4DK69	B4DK69_HUMAN	R|EDIFYTSK|L	[TMTsixplex_Nterm]EDIFYTSK[TMTsixplex_K]	77-84	FALSE	5.286	4034105.5	2584465.446	280488.3759	173002.706	700612.2725	397818.2807	ENSG00000151632
B4DK69	B4DK69_HUMAN	R|EEPWVDPNSPVLLEDPVLCALAK|K	[TMTsixplex_Nterm]EEPWVDPNSPVLLEDPVLC[Cys_CAM]ALAK[TMTsixplex_K]	198-220	FALSE	8.247	781876.5625	480855.6203	65634.03927	43869.52891	118289.2481	65905.34032	ENSG00000151632
B4DK69	B4DK69_HUMAN	K|CKDAGLAK|S	[TMTsixplex_Nterm]C[Cys_CAM]K[TMTsixplex_K]DAGLAK[TMTsixplex_K]	128-135	FALSE	5.125	7997208.5	5162358.545	404390.7158	190406.4394	865307.4978	565924.0029	ENSG00000151632
B4DLC8	B4DLC8_HUMAN	K|EQKILQETLNELDK|R	[TMTsixplex_Nterm]EQKILQETLNELDK	191-204	FALSE	4.898	1563438.25	1010648.089	280250.1078	312274.7093	1045560.373	632838.8508	ENSG00000170581
B4DLN1	B4DLN1_HUMAN	K|LGPLAFYK|G	[TMTsixplex_Nterm]LGPLAFYK[TMTsixplex_K]	402-409	FALSE	5.22	677723.375	456664.4044	120074.7306	144481.1202	355709.1418	180160.9593	ENSG00000262660
B4DLN1	B4DLN1_HUMAN	K|VLLGSVSGLAGGFVGTPADLVNVR|M	[TMTsixplex_Nterm]VLLGSVSGLAGGFVGTPADLVNVR	258-281	FALSE	7.31	57935.79688	45231.96033	17409.04866	17172.40642	41774.26729	29369.06502	ENSG00000262660
B4DLN1	B4DLN1_HUMAN	R|NYAHALDGLYR|V	[TMTsixplex_Nterm]NYAHALDGLYR	295-305	FALSE	7.124	660828.1272	393256.4658	101943.6417	117927.5943	403296.2344	218344.5128	ENSG00000262660
B4DLN1	B4DLN1_HUMAN	K|VLLGSVSGLAGGFVGTPADLVNVR|M	[TMTsixplex_Nterm]VLLGSVSGLAGGFVGTPADLVNVR	258-281	FALSE	8.345	34190.94746	30618.68942	8786.559547	9954.145517	23736.06277	14374.89323	ENSG00000262660
B4DLN1	B4DLN1_HUMAN	R|LFSGATMASSR|G	[TMTsixplex_Nterm]LFSGATMASSR	315-325	FALSE	8.568	108568.6797	65175.18822	17059.75633	17745.31258	66391.15857	34345.90666	ENSG00000262660
B4DLN1	B4DLN1_HUMAN	K|NYIQGINLVQAK|K	[TMTsixplex_Nterm]NYIQGINLVQAK[TMTsixplex_K]	151-162	FALSE	6.07	620468.9375	335503.2351	NA	NA	419529.7119	188441.8327	ENSG00000262660
B4DLN1	B4DLN1_HUMAN	K|NYIQGINLVQAK|K	NYIQGINLVQAK	151-162	FALSE	7.567	94094.64063	92786.58791	16394.92729	20602.5642	27056.39009	42761.1472	ENSG00000262660
B4DLN1	B4DLN1_HUMAN	K|NYIQGINLVQAK|K	[TMTsixplex_Nterm]NYIQGINLVQAK[TMTsixplex_K]	151-162	FALSE	6.417	173292.6406	88954.7944	37259.98441	39771.49257	118192.011	63311.56651	ENSG00000262660
B4DLN1	B4DLN1_HUMAN	K|GEYQGVFHCAVETAK|L	[TMTsixplex_Nterm]GEYQGVFHC[Cys_CAM]AVETAK[TMTsixplex_K]	387-401	FALSE	5.968	1968888.75	1337629.756	294747.4603	321953.1141	1072755.308	674685.5322	ENSG00000262660
B4DLR8	B4DLR8_HUMAN	K|EGHLSPDIVAEQK|K	[TMTsixplex_Nterm]EGHLSPDIVAEQK[TMTsixplex_K]	78-90	FALSE	8.252	203802.5115	205515.3906	16575.60534	9657.414935	85594.24726	55537.17447	ENSG00000181019
B4DLR8	B4DLR8_HUMAN	R|ALIVLAHSER|T	[TMTsixplex_Nterm]ALIVLAHSER	6-15	FALSE	8.348	16624944.53	11437376	3905486.388	4205505.204	6049712.221	4261109.878	ENSG00000181019
B4DLR8	B4DLR8_HUMAN	K|LKDPANFQYPAESVLAYK|E	[TMTsixplex_Nterm]LK[TMTsixplex_K]DPANFQYPAESVLAYK[TMTsixplex_K]	60-77	FALSE	7.414	1842429.25	1189197.082	106240.8795	86210.55745	742740.8101	463018.7548	ENSG00000181019
B4DLR8	B4DLR8_HUMAN	K|LKDPANFQYPAESVLAYK|E	[TMTsixplex_Nterm]LK[TMTsixplex_K]DPANFQYPAESVLAYK[TMTsixplex_K]	60-77	FALSE	6.731	2479977	1543740.937	151163.1512	94008.02507	949409.7999	602448.2572	ENSG00000181019
B4DLR8	B4DLR8_HUMAN	K|LKDPANFQYPAESVLAYK|E	[TMTsixplex_Nterm]LK[TMTsixplex_K]DPANFQYPAESVLAYK[TMTsixplex_K]	60-77	FALSE	6.525	2516375.5	1596088.646	147578.5175	109492.2671	1017921.84	601755.4553	ENSG00000181019
B4DLR8	B4DLR8_HUMAN	K|LKDPANFQYPAESVLAYK|E	[TMTsixplex_Nterm]LK[TMTsixplex_K]DPANFQYPAESVLAYK[TMTsixplex_K]	60-77	FALSE	7.009	6153099	3945313.256	398658.3462	244543.0905	2545784.242	1510259.156	ENSG00000181019
B4DLR8	B4DLR8_HUMAN	K|LKDPANFQYPAESVLAYK|E	[TMTsixplex_Nterm]LK[TMTsixplex_K]DPANFQYPAESVLAYK[TMTsixplex_K]	60-77	FALSE	7.047	478857.1875	300496.3062	35433.22509	26187.74004	210142.5462	124331.7527	ENSG00000181019
B4DLR8	B4DLR8_HUMAN	R|ALIVLAHSER|T	[TMTsixplex_Nterm]ALIVLAHSER	6-15	FALSE	7.724	672330.0625	483052.1565	106288.0692	96653.58546	264419.8174	163230.2413	ENSG00000181019
B4DLR8	B4DLR8_HUMAN	K|EGHLSPDIVAEQK|K	EGHLSPDIVAEQK[TMTsixplex_K]	78-90	FALSE	4.889	2202805.25	1354803.986	388705.5463	470032.9306	1726791.59	932312.483	ENSG00000181019
B4DLR8	B4DLR8_HUMAN	K|FGLSVGHHLGK|S	[TMTsixplex_Nterm]FGLSVGHHLGK[TMTsixplex_K]	180-190	FALSE	4.921	27696988.56	19664000.19	1922780.233	1055637.695	10676912.52	6277903.036	ENSG00000181019
B4DLR8	B4DLR8_HUMAN	K|LKDPANFQYPAESVLAYK|E	[TMTsixplex_Nterm]LK[TMTsixplex_K]DPANFQYPAESVLAYK[TMTsixplex_K]	60-77	FALSE	6.721	5640854.5	3534859.194	376610.0676	252896.9894	2313070.69	1332660.822	ENSG00000181019
B4DLR8	B4DLR8_HUMAN	K|LKDPANFQYPAESVLAYK|E	[TMTsixplex_Nterm]LK[TMTsixplex_K]DPANFQYPAESVLAYK[TMTsixplex_K]	60-77	FALSE	6.301	4720182	2984529.583	304174.7208	185664.9172	1976905.774	1186788.923	ENSG00000181019
B4DLR8	B4DLR8_HUMAN	K|SIPTDNQIK|A	[TMTsixplex_Nterm]SIPTDNQIK[TMTsixplex_K]	191-199	FALSE	5.653	1306506.5	790758.2857	86799.47605	59799.63212	518697.512	295693.224	ENSG00000181019
B4DLR8	B4DLR8_HUMAN	K|LKDPANFQYPAESVLAYK|E	[TMTsixplex_Nterm]LK[TMTsixplex_K]DPANFQYPAESVLAYK[TMTsixplex_K]	60-77	FALSE	6.198	1173953.625	734933.6056	87472.09815	75101.05756	458988.3243	279892.4498	ENSG00000181019
B4DLR8	B4DLR8_HUMAN	K|LKDPANFQYPAESVLAYK|E	[TMTsixplex_Nterm]LK[TMTsixplex_K]DPANFQYPAESVLAYK[TMTsixplex_K]	60-77	FALSE	7.202	852182.375	560067.9729	60582.38274	39001.09323	331617.2663	207172.6746	ENSG00000181019
B4DLR8	B4DLR8_HUMAN	K|LKDPANFQYPAESVLAYK|E	[TMTsixplex_Nterm]LK[TMTsixplex_K]DPANFQYPAESVLAYK[TMTsixplex_K]	60-77	FALSE	5.877	6880842	4320170.773	504889.0337	297711.9967	2746023.186	1686760.112	ENSG00000181019
B4DLR8	B4DLR8_HUMAN	K|LKDPANFQYPAESVLAYK|E	[TMTsixplex_Nterm]LK[TMTsixplex_K]DPANFQYPAESVLAYK[TMTsixplex_K]	60-77	FALSE	5.81	1538800	1010549.589	100187.2243	65823.44602	644936.9785	380625.0784	ENSG00000181019
B4DLR8	B4DLR8_HUMAN	K|FGLSVGHHLGK|S	[TMTsixplex_Nterm]FGLSVGHHLGK[TMTsixplex_K]	180-190	FALSE	6.779	989095.125	695331.8261	56226.11965	53466.74341	414091.1281	231843.0202	ENSG00000181019
B4DLR8	B4DLR8_HUMAN	K|LKDPANFQYPAESVLAYK|E	[TMTsixplex_Nterm]LK[TMTsixplex_K]DPANFQYPAESVLAYK[TMTsixplex_K]	60-77	FALSE	6.466	884748	597332.6362	107515.5463	97923.39748	386299.3929	227686.2856	ENSG00000181019
B4DLR8	B4DLR8_HUMAN	K|LKDPANFQYPAESVLAYK|E	[TMTsixplex_Nterm]LK[TMTsixplex_K]DPANFQYPAESVLAYK[TMTsixplex_K]	60-77	FALSE	6.688	475941.75	301493.5259	31524.43131	21344.59772	189678.9484	114817.2485	ENSG00000181019
B4DLR8	B4DLR8_HUMAN	R|ALIVLAHSER|T	[TMTsixplex_Nterm]ALIVLAHSER	6-15	FALSE	8.903	195438.0026	175834.2746	25187.02229	17372.26505	70180.84377	61996.97362	ENSG00000181019
B4DLR8	B4DLR8_HUMAN	R|IQILEGWK|K	[TMTsixplex_Nterm]IQILEGWK	130-137	FALSE	5.291	59032.61181	106862.3984	19373.34116	18396.45853	26914.95934	28330.97901	ENSG00000181019
B4DLR8	B4DLR8_HUMAN	K|LKDPANFQYPAESVLAYK|E	[TMTsixplex_Nterm]LK[TMTsixplex_K]DPANFQYPAESVLAYK[TMTsixplex_K]	60-77	FALSE	7.147	1244820	802799.1973	84007.88212	58919.73423	482848.8503	304347.7789	ENSG00000181019
B4DLR8	B4DLR8_HUMAN	K|LKDPANFQYPAESVLAYK|E	[TMTsixplex_Nterm]LK[TMTsixplex_K]DPANFQYPAESVLAYK[TMTsixplex_K]	60-77	FALSE	6.055	504762.875	306259.8265	33675.93166	19223.86333	203696.1744	116029.7176	ENSG00000181019
B4DLR8	B4DLR8_HUMAN	K|LKDPANFQYPAESVLAYK|E	[TMTsixplex_Nterm]LK[TMTsixplex_K]DPANFQYPAESVLAYK[TMTsixplex_K]	60-77	FALSE	6.868	1741108.375	1159552.479	114348.7822	76731.55227	703207.6378	439376.0973	ENSG00000181019
B4DLR8	B4DLR8_HUMAN	K|LKDPANFQYPAESVLAYK|E	[TMTsixplex_Nterm]LK[TMTsixplex_K]DPANFQYPAESVLAYK[TMTsixplex_K]	60-77	FALSE	6.374	1856771.75	1196046.07	112849.7894	85674.42819	721085.0512	469308.157	ENSG00000181019
B4DLR8	B4DLR8_HUMAN	K|LKDPANFQYPAESVLAYK|E	[TMTsixplex_Nterm]LK[TMTsixplex_K]DPANFQYPAESVLAYK[TMTsixplex_K]	60-77	FALSE	6.757	567774.1875	365172.9171	43827.0437	33429.88726	248593.7106	149153.7701	ENSG00000181019
B4DLR8	B4DLR8_HUMAN	K|SIPTDNQIK|A	[TMTsixplex_Nterm]SIPTDNQIK[TMTsixplex_K]	191-199	FALSE	5.684	2398726.5	1471343.022	169607.2496	112977.1826	966316.6385	566909.2568	ENSG00000181019
B4DLR8	B4DLR8_HUMAN	K|KGWEVVESDLYAMNFNPIISR|K	[TMTsixplex_Nterm]K[TMTsixplex_K]GWEVVESDLYAMNFNPIISR	33-53	FALSE	7.862	729253.375	480323.9742	56223.6611	38235.04041	293700.796	170102.0012	ENSG00000181019
B4DLR8	B4DLR8_HUMAN	K|LKDPANFQYPAESVLAYK|E	[TMTsixplex_Nterm]LK[TMTsixplex_K]DPANFQYPAESVLAYK[TMTsixplex_K]	60-77	FALSE	6.322	869660.0625	561480.3477	59379.70532	42449.04843	371087.2061	216914.9739	ENSG00000181019
B4DLR8	B4DLR8_HUMAN	R|IQILEGWK|K	IQILEGWK	130-137	FALSE	5.687	81356.20367	58263.22568	NA	NA	NA	344635.4486	ENSG00000181019
B4DLR8	B4DLR8_HUMAN	K|FGLSVGHHLGK|S	[TMTsixplex_Nterm]FGLSVGHHLGK[TMTsixplex_K]	180-190	FALSE	5.41	7912236.496	5686705.164	597401.0198	350216.5367	3284609.418	1838345.88	ENSG00000181019
B4DLR8	B4DLR8_HUMAN	R|TSFNYAMK|E	TSFNYAMK[TMTsixplex_K]	16-23	FALSE	5.635	486051.9426	650646.2436	51179.5946	17757.07367	94146.57544	220097.4606	ENSG00000181019
B4DLR8	B4DLR8_HUMAN	K|SIPTDNQIK|A	[TMTsixplex_Nterm]SIPTDNQIK[TMTsixplex_K]	191-199	FALSE	5.366	649353.25	454878.5751	165376.1004	126717.7749	344583.1794	238004.5247	ENSG00000181019
B4DLR8	B4DLR8_HUMAN	K|LKDPANFQYPAESVLAYK|E	[TMTsixplex_Nterm]LK[TMTsixplex_K]DPANFQYPAESVLAYK[TMTsixplex_K]	60-77	FALSE	6.776	1769830.5	1148064.612	116337.8745	80513.25638	691599.3392	418710.2646	ENSG00000181019
B4DLR8	B4DLR8_HUMAN	K|LKDPANFQYPAESVLAYK|E	[TMTsixplex_Nterm]LK[TMTsixplex_K]DPANFQYPAESVLAYK[TMTsixplex_K]	60-77	FALSE	6.981	300981.75	202432.3611	21027.45315	14378.27627	121386.5239	77187.38719	ENSG00000181019
B4DLR8	B4DLR8_HUMAN	R|IQILEGWK|K	[TMTsixplex_Nterm]IQILEGWK[TMTsixplex_K]	130-137	FALSE	5.564	128343.8672	71831.93206	5850.935561	8520.156089	43799.99126	28930.05685	ENSG00000181019
B4DLR8	B4DLR8_HUMAN	R|TSFNYAMK|E	[TMTsixplex_Nterm]TSFNYAM[Oxidation_M]K[TMTsixplex_K]	16-23	FALSE	5.407	11527009	6324856.578	510848.396	621548.3035	4804649.066	2408836.016	ENSG00000181019
B4DLR8	B4DLR8_HUMAN	K|LKDPANFQYPAESVLAYK|E	[TMTsixplex_Nterm]LK[TMTsixplex_K]DPANFQYPAESVLAYK[TMTsixplex_K]	60-77	FALSE	6.58	1514053	943153.4268	109100.3293	74617.76455	624735.3957	372115.1172	ENSG00000181019
B4DLR8	B4DLR8_HUMAN	K|FGLSVGHHLGK|S	FGLSVGHHLGK[TMTsixplex_K]	180-190	FALSE	5.942	2468962.129	4197230.763	387142.4543	117460.2152	472979.1672	1816366.762	ENSG00000181019
B4DLR8	B4DLR8_HUMAN	K|SIPTDNQIK|A	[TMTsixplex_Nterm]SIPTDNQIK[TMTsixplex_K]	191-199	FALSE	5.102	2260366.25	1367044.009	562320.6623	567272.2447	959132.1262	567997.4114	ENSG00000181019
B4DLR8	B4DLR8_HUMAN	K|LKDPANFQYPAESVLAYK|E	[TMTsixplex_Nterm]LK[TMTsixplex_K]DPANFQYPAESVLAYK[TMTsixplex_K]	60-77	FALSE	6.797	6854713	4230996.019	423300.2621	282913.031	2745432.312	1615028.925	ENSG00000181019
B4DLR8	B4DLR8_HUMAN	K|EGHLSPDIVAEQK|K	[TMTsixplex_Nterm]EGHLSPDIVAEQK[TMTsixplex_K]	78-90	FALSE	6.651	9749210	9421199.54	745252.8645	480174.46	3581539.115	2489254.686	ENSG00000181019
B4DLR8	B4DLR8_HUMAN	K|SIPTDNQIK|A	[TMTsixplex_Nterm]SIPTDNQIK[TMTsixplex_K]	191-199	FALSE	4.985	312416.6563	197995.0079	31911.60429	26202.22177	128401.633	74942.35604	ENSG00000181019
B4DLR8	B4DLR8_HUMAN	K|LKDPANFQYPAESVLAYK|E	[TMTsixplex_Nterm]LK[TMTsixplex_K]DPANFQYPAESVLAYK[TMTsixplex_K]	60-77	FALSE	6.602	3087990.5	1944646.407	185565.871	121737.3016	1266760.636	739674.3906	ENSG00000181019
B4DLR8	B4DLR8_HUMAN	R|TSFNYAMK|E	[TMTsixplex_Nterm]TSFNYAMK[TMTsixplex_K]	16-23	FALSE	4.933	9970654	6049695.37	938986.9866	965304.4263	9275797.106	5461752.998	ENSG00000181019
B4DLR8	B4DLR8_HUMAN	R|IQILEGWK|K	IQILEGWK	130-137	FALSE	5.263	218491.9877	145973.4113	98498.85388	NA	NA	378002.9185	ENSG00000181019
B4DLR8	B4DLR8_HUMAN	R|IQILEGWK|K	IQILEGWK[TMTsixplex_K]	130-137	FALSE	4.956	2680878.594	3966780.75	238764.8676	NA	493568.5028	1626972.508	ENSG00000181019
B4DLR8	B4DLR8_HUMAN	K|SIPTDNQIK|A	[TMTsixplex_Nterm]SIPTDNQIK[TMTsixplex_K]	191-199	FALSE	4.891	4683442	2954698.203	257307.2483	215038.03	1801765.55	1062798.188	ENSG00000181019
B4DLR8	B4DLR8_HUMAN	K|LKDPANFQYPAESVLAYK|E	[TMTsixplex_Nterm]LK[TMTsixplex_K]DPANFQYPAESVLAYK[TMTsixplex_K]	60-77	FALSE	6.752	899586.5625	590216.0889	68049.69012	48056.88683	375353.452	241824.4306	ENSG00000181019
B4DLR8	B4DLR8_HUMAN	K|EGHLSPDIVAEQK|K	[TMTsixplex_Nterm]EGHLSPDIVAEQK[TMTsixplex_K]	78-90	FALSE	6.49	7391279.5	7092067.466	766130.2219	513080.4045	3140856.298	2135591.84	ENSG00000181019
B4DLR8	B4DLR8_HUMAN	R|IQILEGWK|K	[TMTsixplex_Nterm]IQILEGWK[TMTsixplex_K]	130-137	FALSE	5.313	456779.6875	258308.5016	12927.62374	29008.05969	176888.1714	87724.04134	ENSG00000181019
B4DLR8	B4DLR8_HUMAN	K|GWEVVESDLYAMNFNPIISR|K	[TMTsixplex_Nterm]GWEVVESDLYAMNFNPIISR	34-53	FALSE	7.256	305194.4375	226631.2004	53564.88336	40450.19517	181290.1871	114554.8262	ENSG00000181019
B4DLR8	B4DLR8_HUMAN	R|TSFNYAMK|E	TSFNYAM[Oxidation_M]K[TMTsixplex_K]	16-23	FALSE	5.193	507877.0598	708431.2209	53952.03809	25692.35371	114679.1551	245965.5993	ENSG00000181019
B4DLR8	B4DLR8_HUMAN	K|LKDPANFQYPAESVLAYK|E	LKDPANFQYPAESVLAYK	60-77	FALSE	7.18	1501046.75	938256.1474	283157.352	374160.4932	888144.734	558329.8639	ENSG00000181019
B4DLR8	B4DLR8_HUMAN	K|KEVQDEEK|N	[TMTsixplex_Nterm]K[TMTsixplex_K]EVQDEEK[TMTsixplex_K]	169-176	FALSE	5.332	89096.80469	51485.34068	6525.428978	4324.921962	37281.50268	22206.33439	ENSG00000181019
B4DLR8	B4DLR8_HUMAN	K|KGWEVVESDLYAMNFNPIISR|K	[TMTsixplex_Nterm]K[TMTsixplex_K]GWEVVESDLYAMNFNPIISR	33-53	FALSE	7.992	1014886	704865.8635	82805.21487	59949.27252	390918.2991	248091.5236	ENSG00000181019
B4DLR8	B4DLR8_HUMAN	K|SIPTDNQIK|A	[TMTsixplex_Nterm]SIPTDNQIK[TMTsixplex_K]	191-199	FALSE	5.137	420106.1875	255636.4328	30019.67035	27120.42617	195928.9509	117193.3003	ENSG00000181019
B4DLR8	B4DLR8_HUMAN	R|IQILEGWK|K	[TMTsixplex_Nterm]IQILEGWK[TMTsixplex_K]	130-137	FALSE	5.289	423964	259807.9285	21745.76079	23689.44529	177404.5962	96974.90812	ENSG00000181019
B4DLR8	B4DLR8_HUMAN	K|KGWEVVESDLYAMNFNPIISR|K	[TMTsixplex_Nterm]K[TMTsixplex_K]GWEVVESDLYAMNFNPIISR	33-53	FALSE	8.971	886013.5	614987.3823	91015.04065	72801.50719	376418.5366	258970.3679	ENSG00000181019
B4DLR8	B4DLR8_HUMAN	K|SIPTDNQIK|A	[TMTsixplex_Nterm]SIPTDNQIK[TMTsixplex_K]	191-199	FALSE	5.009	3812681.5	2336249.32	249295.4555	166904.6496	1482344.519	878354.7472	ENSG00000181019
B4DLR8	B4DLR8_HUMAN	K|SIPTDNQIK|A	[TMTsixplex_Nterm]SIPTDNQIK[TMTsixplex_K]	191-199	FALSE	5.203	915757.625	585854.04	49958.78491	42795.86598	374159.927	231952.9255	ENSG00000181019
B4DLR8	B4DLR8_HUMAN	K|SIPTDNQIK|A	[TMTsixplex_Nterm]SIPTDNQIK[TMTsixplex_K]	191-199	FALSE	5.529	505745.3125	308314.262	30019.53866	20332.28068	196454.386	121441.7276	ENSG00000181019
B4DP72	B4DP72_HUMAN	K|VTYESLTSGIVAIHSGFK|L	[TMTsixplex_Nterm]VTYESLTSGIVAIHSGFK[TMTsixplex_K]	235-252	FALSE	8.208	136742.0468	85330.93082	21494.29676	24028.90685	142784.5781	88521.45498	ENSG00000110871
B4DP72	B4DP72_HUMAN	R|NVTHIDQALQEAHR|V	[TMTsixplex_Nterm]NVTHIDQALQEAHR	147-160	FALSE	6.097	2485059.12	1509234.691	1208044.79	1554349.615	1310585.573	809347.4732	ENSG00000110871
B4DQI4	B4DQI4_HUMAN	R|FSSETWQNLGTLHR|L	[TMTsixplex_Nterm]FSSETWQNLGTLHR	43-56	FALSE	8.474	496205.2117	385198.8807	70531.40048	59833.66961	NA	153073.1096	ENSG00000114779
B4DQI4	B4DQI4_HUMAN	R|FSVLLLHGIR|F	[TMTsixplex_Nterm]FSVLLLHGIR	33-42	FALSE	7.17	88780.06656	70232.94161	13793.05643	10943.42242	48741.43537	28136.26688	ENSG00000114779
B4DQI4	B4DQI4_HUMAN	R|FSSETWQNLGTLHR|L	[TMTsixplex_Nterm]FSSETWQNLGTLHR	43-56	FALSE	8.118	67866.13281	51821.29688	9183.390103	8111.978382	35636.34412	20142.34651	ENSG00000114779
B4DQI4	B4DQI4_HUMAN	R|FSSETWQNLGTLHR|L	FSSETWQNLGTLHR	43-56	FALSE	8.726	6969.378984	3686.028764	1886.970793	NA	NA	2105.779871	ENSG00000114779
B4DQI4	B4DQI4_HUMAN	K|INAANYASVK|V	[TMTsixplex_Nterm]INAANYASVK[TMTsixplex_K]	142-151	FALSE	6.39	1294068.25	822161.5144	161822.1113	157000.3507	725070.7086	403974.9818	ENSG00000114779
B4DQI4	B4DQI4_HUMAN	R|AVAIDLPGLGHSK|E	[TMTsixplex_Nterm]AVAIDLPGLGHSK[TMTsixplex_K]	64-76	FALSE	8.144	978055.875	662524.4768	172228.2209	171878.1501	520956.772	306905.9773	ENSG00000114779
B4DSN5	B4DSN5_HUMAN	R|EFFPNHQWVK|E	[TMTsixplex_Nterm]EFFPNHQWVK[TMTsixplex_K]	253-262	FALSE	5.148	1394013	914169.8482	446555.1915	522218.9218	594647.6717	360370.0484	ENSG00000196396
B4DUR8	B4DUR8_HUMAN	K|TAVETAVLLLR|I	[TMTsixplex_Nterm]TAVETAVLLLR	463-473	FALSE	8.665	91980.92188	58603.84248	23474.03924	28308.97897	46756.47377	27363.17662	ENSG00000163468
B4DUR8	B4DUR8_HUMAN	K|ELGIWEPLAVK|L	[TMTsixplex_Nterm]ELGIWEPLAVK[TMTsixplex_K]	447-457	FALSE	5.433	543106.5	363948.0668	151298.4899	155986.1097	290896.0433	175419.8453	ENSG00000163468
B4DUR8	B4DUR8_HUMAN	R|NLQDAMQVCR|N	NLQDAMQVC[Cys_CAM]R	345-354	FALSE	5.942	95262.42188	82251.92635	22385.59305	20730.51509	40347.91644	33145.96959	ENSG00000163468
B4DUR8	B4DUR8_HUMAN	R|AVAQALEVIPR|T	[TMTsixplex_Nterm]AVAQALEVIPR	394-404	FALSE	8.491	266629.5313	182805.8514	65972.10373	76329.57729	138630.0521	90201.13873	ENSG00000163468
B4DUR8	B4DUR8_HUMAN	R|WSSLACNIALDAVK|M	[TMTsixplex_Nterm]WSSLAC[Cys_CAM]NIALDAVK[TMTsixplex_K]	123-136	FALSE	4.935	236219.375	127570.7946	NA	28456.5687	124439.2043	90525.08552	ENSG00000163468
B4DUR8	B4DUR8_HUMAN	K|ACTILLR|G	[TMTsixplex_Nterm]AC[Cys_CAM]TILLR	326-332	FALSE	6.463	416973.5938	249526.1535	111790.3191	124661.8335	339835.3562	197250.1481	ENSG00000163468
B4DUR8	B4DUR8_HUMAN	R|NVLLDPQLVPGGGASEMAVAHALTEK|S	[TMTsixplex_Nterm]NVLLDPQLVPGGGASEMAVAHALTEK[TMTsixplex_K]	355-380	FALSE	6.75	1144234.25	721991.1555	270518.3701	316121.8083	669835.5788	315833.6853	ENSG00000163468
B4DUR8	B4DUR8_HUMAN	R|NLQDAMQVCR|N	[TMTsixplex_Nterm]NLQDAMQVC[Cys_CAM]R	345-354	FALSE	6.842	628080.5	389574.3145	142015.5556	163107.2641	342547.3647	207383.534	ENSG00000163468
B4DUR8	B4DUR8_HUMAN	K|IGDEYFTFITDCKDPK|A	[TMTsixplex_Nterm]IGDEYFTFITDC[Cys_CAM]K[TMTsixplex_K]DPK[TMTsixplex_K]	310-325	FALSE	5.415	1909418.125	1155955.536	555565.2594	558828.1573	1149896.839	693733.1404	ENSG00000163468
B4DUR8	B4DUR8_HUMAN	K|TAVETAVLLLR|I	[TMTsixplex_Nterm]TAVETAVLLLR	463-473	FALSE	8.658	26049.80273	16847.84094	6479.92969	7675.588071	13465.81729	7843.73038	ENSG00000163468
B4DUR8	B4DUR8_HUMAN	K|ELGIWEPLAVK|L	[TMTsixplex_Nterm]ELGIWEPLAVK[TMTsixplex_K]	447-457	FALSE	6.001	1984503.625	1329902.513	472544.049	563274.3271	1044265.173	572600.0641	ENSG00000163468
B4DUR8	B4DUR8_HUMAN	K|AMTGVEQWPYR|A	[TMTsixplex_Nterm]AMTGVEQWPYR	383-393	FALSE	8.078	177702.7656	129539.8636	46397.22262	54547.8905	97377.45082	61457.35511	ENSG00000163468
B4DUR8	B4DUR8_HUMAN	R|QGGAPDAGQE|-	[TMTsixplex_Nterm]QGGAPDAGQE	491-500	FALSE	6.349	5115.976563	2923.320269	1118.976936	1425.655427	2638.846714	1531.114983	ENSG00000163468
B4DUR8	B4DUR8_HUMAN	R|IVLLDSSLEYK|K	[TMTsixplex_Nterm]IVLLDSSLEYK[TMTsixplex_K]	193-203	FALSE	6.388	567259.625	399952.5942	140368.6719	149637.9476	257796.3623	158681.7754	ENSG00000163468
B4DUR8	B4DUR8_HUMAN	R|IDDIVSGHK|K	[TMTsixplex_Nterm]IDDIVSGHK[TMTsixplex_K]	474-482	FALSE	6.754	1758689.125	1697217.478	474845.2236	464540.2108	737778.9742	451321.6189	ENSG00000163468
B4DUR8	B4DUR8_HUMAN	K|ELGIWEPLAVK|L	[TMTsixplex_Nterm]ELGIWEPLAVK[TMTsixplex_K]	447-457	FALSE	6.175	1143245.875	660441.6699	243252.7975	292538.2536	598367.3034	281001.6513	ENSG00000163468
B4DUR8	B4DUR8_HUMAN	R|AVAQALEVIPR|T	[TMTsixplex_Nterm]AVAQALEVIPR	394-404	FALSE	8.529	208685.4688	145190.7366	62570.07806	66736.00845	111627.6123	71368.37852	ENSG00000163468
B4DUR8	B4DUR8_HUMAN	R|NVLLDPQLVPGGGASEMAVAHALTEK|S	[TMTsixplex_Nterm]NVLLDPQLVPGGGASEMAVAHALTEK[TMTsixplex_K]	355-380	FALSE	7.324	777750.75	495714.1187	178008.8274	204856.389	402942.0311	236021.5325	ENSG00000163468
B4DUR8	B4DUR8_HUMAN	R|TLIQNCGASTIR|L	[TMTsixplex_Nterm]TLIQNC[Cys_CAM]GASTIR	405-416	FALSE	9.767	180211.3594	110177.1961	44719.80043	47293.50022	99241.41277	56548.81363	ENSG00000163468
B4DUR8	B4DUR8_HUMAN	K|ISIPVDISDSDMMLNIINSSITTK|A	[TMTsixplex_Nterm]ISIPVDISDSDMMLNIINSSITTK[TMTsixplex_K]	95-118	FALSE	6.723	181351.9063	120352.9837	43300.28531	47482.89112	97014.91292	55099.81942	ENSG00000163468
B4DUR8	B4DUR8_HUMAN	K|GISDLAQHYLMR|A	[TMTsixplex_Nterm]GISDLAQHYLMR	250-261	FALSE	7.01	742408.5912	708038.1109	218861.4963	197432.4703	356388.3166	262261.2226	ENSG00000163468
B4DUR8	B4DUR8_HUMAN	R|EIQVQHPAAK|S	[TMTsixplex_Nterm]EIQVQHPAAK[TMTsixplex_K]	24-33	FALSE	5.151	798793	392798.3793	176098.7949	188120.4813	456116.0078	259666.939	ENSG00000163468
B4DUR8	B4DUR8_HUMAN	K|ALDDMISTLK|K	[TMTsixplex_Nterm]ALDDMISTLK[TMTsixplex_K]	84-93	FALSE	5.135	1126775.375	802821.0281	339216.7227	347342.6588	688325.9559	419302.7898	ENSG00000163468
B4DUR8	B4DUR8_HUMAN	K|TAVETAVLLLR|I	[TMTsixplex_Nterm]TAVETAVLLLR	463-473	FALSE	9.589	181573.4375	110125.0786	40925.19132	42765.53173	78883.36815	47449.95071	ENSG00000163468
B4DUR8	B4DUR8_HUMAN	R|AVAQALEVIPR|T	[TMTsixplex_Nterm]AVAQALEVIPR	394-404	FALSE	8.286	564051.9375	391080.1057	171752.2737	189142.8389	286248.2192	185925.445	ENSG00000163468
B4DUR8	B4DUR8_HUMAN	K|KGESQTDIEITR|E	[TMTsixplex_Nterm]K[TMTsixplex_K]GESQTDIEITR	204-215	FALSE	8.081	5320701	3550275.754	1818215.533	2102971.848	3408653.444	2004980.724	ENSG00000163468
B4DUR8	B4DUR8_HUMAN	K|TAVETAVLLLR|I	[TMTsixplex_Nterm]TAVETAVLLLR	463-473	FALSE	8.548	70423.96094	45775.86647	16966.5638	17392.01559	34109.82413	20859.59013	ENSG00000163468
B4DUR8	B4DUR8_HUMAN	R|NVLLDPQLVPGGGASEMAVAHALTEK|S	[TMTsixplex_Nterm]NVLLDPQLVPGGGASEMAVAHALTEK[TMTsixplex_K]	355-380	FALSE	5.478	551576.75	353242.58	134570.366	147491.7893	303836.7879	149825.6851	ENSG00000163468
B4DUR8	B4DUR8_HUMAN	R|AVAQALEVIPR|T	[TMTsixplex_Nterm]AVAQALEVIPR	394-404	FALSE	8.79	100988.0938	72608.69595	29203.97425	32268.6303	54686.01078	37275.27817	ENSG00000163468
B4DUR8	B4DUR8_HUMAN	K|GISDLAQHYLMR|A	[TMTsixplex_Nterm]GISDLAQHYLMR	250-261	FALSE	8.165	250669.7147	230847.0715	68635.37989	69539.91041	119126.1006	87058.82039	ENSG00000163468
B4DUR8	B4DUR8_HUMAN	K|TAVETAVLLLR|I	[TMTsixplex_Nterm]TAVETAVLLLR	463-473	FALSE	9.392	257069.0313	169041.8882	52312.68717	52439.0297	156581.7127	97284.57935	ENSG00000163468
B4DUR8	B4DUR8_HUMAN	K|TAVETAVLLLR|I	[TMTsixplex_Nterm]TAVETAVLLLR	463-473	FALSE	9.626	74015.96875	45440.17652	18091.48901	19366.24674	36297.57004	21304.06035	ENSG00000163468
B4E1B9	B4E1B9_HUMAN	R|QVVFTSDPHK|S	[TMTsixplex_Nterm]QVVFTSDPHK[TMTsixplex_K]	192-201	FALSE	5.431	292244.5313	232870.5641	37589.82083	25596.71147	94790.01883	89216.4365	ENSG00000135048
B4E1G1	B4E1G1_HUMAN	R|NFLSTPQFLYR|W	[TMTsixplex_Nterm]NFLSTPQFLYR	98-108	FALSE	6.917	74499.9375	42672.56475	11389.65669	12800.54623	31102.30335	17609.52302	ENSG00000136986
B4E1G1	B4E1G1_HUMAN	R|NFLSTPQFLYR|W	[TMTsixplex_Nterm]NFLSTPQFLYR	98-108	FALSE	7.582	73911.72656	37559.93091	10939.85664	10957.22565	31505.21508	15031.67291	ENSG00000136986
B5MC22	B5MC22_HUMAN	R|VCAASLYVLGTATR|W	[TMTsixplex_Nterm]VC[Cys_CAM]AASLYVLGTATR	80-93	FALSE	8.389	41323.04842	26583.80671	3789.757034	6272.021679	104108.1563	59182.85529	ENSG00000242114
B5MC22	B5MC22_HUMAN	R|SVDFLLDSSLR|K	[TMTsixplex_Nterm]SVDFLLDSSLR	121-131	FALSE	5.949	820932.8125	659464.0712	178702.4567	227131.7515	674458.4869	367951.7978	ENSG00000242114
B5MC59	B5MC59_HUMAN	K|IIHDFPQFYPLGIVQHD|-	[TMTsixplex_Nterm]IIHDFPQFYPLGIVQHD	66-82	TRUE	7.634	95106.58489	71808.71579	22619.71056	25856.01807	43879.85175	27609.24912	ENSG00000106399
B5MC96	B5MC96_HUMAN	R|YAAASLPPLPR|K	[TMTsixplex_Nterm]YAAASLPPLPR	85-95	FALSE	6.372	110183.3438	69969.76454	24194.89507	23518.08593	69194.04988	41367.18074	ENSG00000118960
B5MC98	B5MC98_HUMAN	R|ATMNLALAGDILAAGQDAHCQLLR|F	[TMTsixplex_Nterm]ATMNLALAGDILAAGQDAHC[Cys_CAM]QLLR	71-94	FALSE	9.693	132734.725	92844.41398	18673.42664	NA	87381.75369	55341.89565	ENSG00000138073
B5MC98	B5MC98_HUMAN	R|ATMNLALAGDILAAGQDAHCQLLR|F	[TMTsixplex_Nterm]ATMNLALAGDILAAGQDAHC[Cys_CAM]QLLR	71-94	FALSE	9.609	122705.3948	82125.97221	16858.75363	NA	80108.73509	48084.44196	ENSG00000138073
B5MCX3	B5MCX3_HUMAN	K|ASIPFSVVGSNQLIEAK|G	[TMTsixplex_Nterm]ASIPFSVVGSNQLIEAK[TMTsixplex_K]	193-209	FALSE	6.931	663726.1875	456640.7399	130890.7368	145461.2612	388766.4568	250222.5764	ENSG00000168385
B5MCX3	B5MCX3_HUMAN	R|TMLITHMQDLQEVTQDLHYENFR|S	[TMTsixplex_Nterm]TMLITHMQDLQEVTQDLHYENFR	238-260	FALSE	5.88	61597.59662	40671.51511	12553.05473	15767.7396	56988.34464	34750.14978	ENSG00000168385
B5MCX3	B5MCX3_HUMAN	K|ASIPFSVVGSNQLIEAK|G	[TMTsixplex_Nterm]ASIPFSVVGSNQLIEAK[TMTsixplex_K]	193-209	FALSE	6.633	292185.9375	234572.8556	55942.28096	64190.40935	135851.4617	112368.9618	ENSG00000168385
B5MCX3	B5MCX3_HUMAN	R|ILDEIEEHNIK|I	[TMTsixplex_Nterm]ILDEIEEHNIK[TMTsixplex_K]	159-169	FALSE	6.681	1550357.75	1009817.113	363896.6768	450413.8269	941885.3016	578460.694	ENSG00000168385
B5MCX3	B5MCX3_HUMAN	R|LYPWGVVEVENPEHNDFLK|L	[TMTsixplex_Nterm]LYPWGVVEVENPEHNDFLK[TMTsixplex_K]	217-235	FALSE	8.374	351290.1875	212054.9569	82619.0341	104758.3371	200650.0383	123161.7009	ENSG00000168385
B5MCX3	B5MCX3_HUMAN	K|ASIPFSVVGSNQLIEAK|G	[TMTsixplex_Nterm]ASIPFSVVGSNQLIEAK[TMTsixplex_K]	193-209	FALSE	7.036	226968.8125	173445.9851	42096.43819	48889.51937	120658.5734	82239.53952	ENSG00000168385
B5MCX3	B5MCX3_HUMAN	K|STLINSLFLTDLYPER|V	[TMTsixplex_Nterm]STLINSLFLTDLYPER	11-26	FALSE	9.617	139217.6875	88892.63269	30138.07575	34240.35354	84341.73019	50798.73907	ENSG00000168385
B5MCX3	B5MCX3_HUMAN	K|STLINSLFLTDLYPER|V	[TMTsixplex_Nterm]STLINSLFLTDLYPER	11-26	FALSE	6.523	604568.25	374329.2274	171241.4058	169648.1999	337040.0831	170468.5033	ENSG00000168385
B5MCX3	B5MCX3_HUMAN	K|VNIVPVIAK|A	[TMTsixplex_Nterm]VNIVPVIAK[TMTsixplex_K]	135-143	FALSE	5.689	1849525.875	1139932.898	439928.2778	466986.6315	1073922.472	634920.601	ENSG00000168385
B5MCX3	B5MCX3_HUMAN	K|TIISYIDEQFER|Y	[TMTsixplex_Nterm]TIISYIDEQFER	77-88	FALSE	8.561	1054376.375	690873.6561	213059.2937	282813.2497	610431.3771	346672.9751	ENSG00000168385
B5MCX3	B5MCX3_HUMAN	K|STLINSLFLTDLYPER|V	[TMTsixplex_Nterm]STLINSLFLTDLYPER	11-26	FALSE	7.102	135395.9299	86617.16276	47294.64234	47742.75686	90027.67966	50069.41942	ENSG00000168385
B5MCX3	B5MCX3_HUMAN	K|ASIPFSVVGSNQLIEAK|G	[TMTsixplex_Nterm]ASIPFSVVGSNQLIEAK[TMTsixplex_K]	193-209	FALSE	5.22	190646.2969	122096.3144	39832.23491	42228.62657	106459.808	68831.6387	ENSG00000168385
B5MD00	B5MD00_HUMAN	R|GADPGMPEPTVLSLLWG|-	[TMTsixplex_Nterm]GADPGMPEPTVLSLLWG	35-51	FALSE	5.307	229297.7188	179145.0171	53587.98764	62151.73789	121071.5467	99407.2887	ENSG00000196683
B5MD17	B5MD17_HUMAN	K|NSDEADLVPAK|E	[TMTsixplex_Nterm]NSDEADLVPAK[TMTsixplex_K]	144-154	FALSE	5.949	663206.5625	399295.0373	154677.0743	193321.5177	305431.502	168184.035	ENSG00000108468
B7Z1T1	B7Z1T1_HUMAN	R|ILLPSFSSFMSR|V	[TMTsixplex_Nterm]ILLPSFSSFMSR	26-37	FALSE	5.496	5727.336914	3956.230392	958.9423976	1081.484089	2978.11342	1791.285883	ENSG00000182093
B7Z641	B7Z641_HUMAN	R|LGFVAGVINR|E	[TMTsixplex_Nterm]LGFVAGVINR	125-134	FALSE	7.765	103773.5	68852.54263	29657.24726	34392.56204	62644.94268	37453.26381	ENSG00000033627
B7Z641	B7Z641_HUMAN	K|FLPFSFEHIR|E	[TMTsixplex_Nterm]FLPFSFEHIR	773-782	FALSE	7.864	38965.34131	35590.91912	11936.70339	10299.69554	19907.30447	14275.31373	ENSG00000033627
B7Z641	B7Z641_HUMAN	K|LTFLNSFK|M	[TMTsixplex_Nterm]LTFLNSFK[TMTsixplex_K]	486-493	FALSE	6.843	263611.4375	167108.9419	58413.32193	65479.18743	164514.2035	100328.1692	ENSG00000033627
B7Z7P0	B7Z7P0_HUMAN	K|INKPGNMIMAFSNLAER|I	[TMTsixplex_Nterm]INK[TMTsixplex_K]PGNMIMAFSNLAER	426-442	FALSE	6.338	49469.82422	29134.21654	6004.230726	5868.550563	25014.91107	14106.70324	ENSG00000110344
B7Z7P0	B7Z7P0_HUMAN	R|SYSPTLFAQTVR|V	[TMTsixplex_Nterm]SYSPTLFAQTVR	410-421	FALSE	6.877	197454.6719	128851.8091	29649.02378	29019.83684	91693.09467	57484.47646	ENSG00000110344
B7Z982	B7Z982_HUMAN	K|GPQNATDSYVHK|Q	[TMTsixplex_Nterm]GPQNATDSYVHK[TMTsixplex_K]	69-80	FALSE	8.064	340164.125	303674.544	98896.39018	90668.8905	118904.144	81835.01751	ENSG00000171566
B7Z9I1	B7Z9I1_HUMAN	R|GIVFEDVK|V	[TMTsixplex_Nterm]GIVFEDVK[TMTsixplex_K]	213-220	FALSE	6.019	2093835.992	1324893.582	197367.3296	286374.8902	2929334	1857396.103	ENSG00000117054
B7Z9I1	B7Z9I1_HUMAN	R|GIVFEDVK|V	[TMTsixplex_Nterm]GIVFEDVK[TMTsixplex_K]	213-220	FALSE	5.52	728712.3613	454750.8011	156359.8161	195873.883	851236.75	510835.6614	ENSG00000117054
B7Z9I1	B7Z9I1_HUMAN	K|ANWYFLLAR|S	[TMTsixplex_Nterm]ANWYFLLAR	162-170	FALSE	6.372	11546.78727	7717.209385	1660.263778	1589.659856	15122.44434	9816.964255	ENSG00000117054
B7Z9I1	B7Z9I1_HUMAN	K|ENVLIGDGAGFK|V	[TMTsixplex_Nterm]ENVLIGDGAGFK[TMTsixplex_K]	224-235	FALSE	6.19	1405965.736	854996.0023	185587.4805	242155.1774	1828579.875	1081304.386	ENSG00000117054
B7Z9I1	B7Z9I1_HUMAN	R|EEIIPVAAEYDK|T	[TMTsixplex_Nterm]EEIIPVAAEYDK[TMTsixplex_K]	22-33	FALSE	5.98	2746394.283	1727433.648	297621.4744	387735.5285	3834555.25	2358944.912	ENSG00000117054
B7Z9I1	B7Z9I1_HUMAN	K|AFTGFIVEADTPGIQIGR|K	[TMTsixplex_Nterm]AFTGFIVEADTPGIQIGR	182-199	FALSE	6.668	480508.2813	374320.7187	115224.2431	169981.7109	387708.1018	233001.8581	ENSG00000117054
B7Z9I1	B7Z9I1_HUMAN	K|TGEYPVPLIR|R	[TMTsixplex_Nterm]TGEYPVPLIR	34-43	FALSE	7.423	205752.6268	123665.8899	34099.42867	43237.9631	279120.1563	149028.1213	ENSG00000117054
B7Z9I1	B7Z9I1_HUMAN	R|EEIIPVAAEYDK|T	[TMTsixplex_Nterm]EEIIPVAAEYDK[TMTsixplex_K]	22-33	FALSE	6.003	4322605.598	2584245.215	441678.6213	552772.7381	6249505	3842412.702	ENSG00000117054
B7Z9I1	B7Z9I1_HUMAN	K|IYQIYEGTSQIQR|L	[TMTsixplex_Nterm]IYQIYEGTSQIQR	360-372	FALSE	7.014	406074.8232	280611.9449	52853.93705	NA	563969.5411	320536.5599	ENSG00000117054
B7Z9I1	B7Z9I1_HUMAN	K|IYQIYEGTSQIQR|L	[TMTsixplex_Nterm]IYQIYEGTSQIQR	360-372	FALSE	6.809	341169.375	235810.9819	56942.81078	59842.70055	242329.6659	151746.147	ENSG00000117054
B7Z9I1	B7Z9I1_HUMAN	R|EEIIPVAAEYDK|T	[TMTsixplex_Nterm]EEIIPVAAEYDK[TMTsixplex_K]	22-33	FALSE	5.544	1860748.324	1253706.17	179883.0006	282138.5583	2056354.125	1267510.622	ENSG00000117054
B7Z9I1	B7Z9I1_HUMAN	R|NTYYASIAK|A	[TMTsixplex_Nterm]NTYYASIAK[TMTsixplex_K]	314-322	FALSE	7.525	1249692.09	636449.1008	102165.9519	159471.5223	1880057.625	954009.4188	ENSG00000117054
B7Z9I1	B7Z9I1_HUMAN	R|NTYYASIAK|A	NTYYASIAK[TMTsixplex_K]	314-322	FALSE	5.928	2055470.625	1486625.789	596331.5999	676724.2187	1090552.18	828025.1397	ENSG00000117054
B7Z9I1	B7Z9I1_HUMAN	R|EEIIPVAAEYDK|T	EEIIPVAAEYDK	22-33	FALSE	5.179	915703.5396	666143.8215	267263.5461	288805.5335	529584.9176	404416.6375	ENSG00000117054
B7Z9I1	B7Z9I1_HUMAN	K|IYQIYEGTSQIQR|L	[TMTsixplex_Nterm]IYQIYEGTSQIQR	360-372	FALSE	6.574	88465.56594	57462.29533	12286.38404	14032.69172	147163.1094	90233.08105	ENSG00000117054
B7Z9I1	B7Z9I1_HUMAN	R|RNTYYASIAK|A	[TMTsixplex_Nterm]RNTYYASIAK[TMTsixplex_K]	313-322	FALSE	6.655	306245.9413	135421.7262	38542.43731	47997.75268	363187.8125	197961.602	ENSG00000117054
B7ZBJ5	B7ZBJ5_HUMAN	K|DVTQIFNNILR|R	[TMTsixplex_Nterm]DVTQIFNNILR	96-106	FALSE	5.872	19860.56445	12703.63049	3522.51974	3219.205491	16432.11605	10509.74889	ENSG00000102547
B7ZBJ5	B7ZBJ5_HUMAN	K|IILFSNQFR|D	[TMTsixplex_Nterm]IILFSNQFR	158-166	FALSE	7.167	85924.89844	57587.08003	22493.91651	24428.3347	63189.74785	36494.09304	ENSG00000102547
B7ZC39	B7ZC39_HUMAN	R|DFIHTASISFLTPLR|N	[TMTsixplex_Nterm]DFIHTASISFLTPLR	131-145	FALSE	8.286	44638.05434	54635.09079	11146.61271	8177.37206	15040.13301	12969.30924	ENSG00000148341
B7ZC39	B7ZC39_HUMAN	R|AVQFTEEK|F	[TMTsixplex_Nterm]AVQFTEEK[TMTsixplex_K]	19-26	FALSE	5.206	218778.4844	144433.3575	58828.52735	63594.27302	99422.79654	57910.14685	ENSG00000148341
B7ZC39	B7ZC39_HUMAN	K|SQTTYYAQCYR|H	[TMTsixplex_Nterm]SQTTYYAQC[Cys_CAM]YR	238-248	FALSE	10.141	129220.9063	77048.04095	24408.64745	29148.08514	52116.79546	29422.49366	ENSG00000148341
B8ZZ09	B8ZZ09_HUMAN	K|VHELNEEIGK|L	[TMTsixplex_Nterm]VHELNEEIGK[TMTsixplex_K]	40-49	FALSE	7.339	2753042.75	1732633.6	741445.4145	825573.3997	1171286.743	751104.4002	ENSG00000007392
B8ZZI9	B8ZZI9_HUMAN	K|VIAGLPDLTFMHAK|V	[TMTsixplex_Nterm]VIAGLPDLTFMHAK[TMTsixplex_K]	535-548	FALSE	7.338	175708.1406	122962.0031	42859.00648	46832.67318	133721.3458	84606.50814	ENSG00000119844
B8ZZU8	B8ZZU8_HUMAN	R|LYKDDQLLDDGK|T	[TMTsixplex_Nterm]LYK[TMTsixplex_K]DDQLLDDGK[TMTsixplex_K]	39-50	FALSE	6.326	5417721.5	3479154.131	1361398.003	1536481.603	3103254.034	1861759.644	ENSG00000103363
B8ZZU8	B8ZZU8_HUMAN	K|TLGECGFTSQTAR|P	[TMTsixplex_Nterm]TLGEC[Cys_CAM]GFTSQTAR	51-63	FALSE	8.115	83578.57813	52682.37694	25275.73245	29159.07944	53957.39103	30702.21021	ENSG00000103363
B8ZZU8	B8ZZU8_HUMAN	K|ESSTVFELK|R	[TMTsixplex_Nterm]ESSTVFELK[TMTsixplex_K]	15-23	FALSE	5.007	726552.9375	461542.7742	199175.411	222882.1269	461713.1141	259615.7388	ENSG00000103363
B8ZZX2	B8ZZX2_HUMAN	R|FSPGLPGYPR|T	[TMTsixplex_Nterm]FSPGLPGYPR	117-126	FALSE	5.599	43825.18796	29105.67014	4690.807614	9356.673983	177371.8906	96492.36488	ENSG00000115520
B9A067	B9A067_HUMAN	K|AVDEAADALLK|A	[TMTsixplex_Nterm]AVDEAADALLK[TMTsixplex_K]	240-250	FALSE	6.177	501274.0167	326633.6904	62555.32065	80398.61321	696306.625	424811.111	ENSG00000132305
B9A067	B9A067_HUMAN	R|ELDSITPEVLPGWK|G	[TMTsixplex_Nterm]ELDSITPEVLPGWK[TMTsixplex_K]	325-338	FALSE	7.399	726750.5217	451761.2812	95073.10284	97592.8272	968473.75	611472.717	ENSG00000132305
B9A067	B9A067_HUMAN	K|VVSQYHELVVQAR|D	[TMTsixplex_Nterm]VVSQYHELVVQAR	307-319	FALSE	7.894	1105254.947	975895.7039	195475.8444	188941.1449	1202557.331	851625.393	ENSG00000132305
B9A067	B9A067_HUMAN	K|LHNMIVDLDNVVK|K	[TMTsixplex_Nterm]LHNMIVDLDNVVK[TMTsixplex_K]	284-296	FALSE	7.746	5999255.359	3817558.691	734530.6209	956063.034	7825548.5	4708566.733	ENSG00000132305
B9A067	B9A067_HUMAN	R|ELDSITPEVLPGWK|G	[TMTsixplex_Nterm]ELDSITPEVLPGWK[TMTsixplex_K]	325-338	FALSE	7.04	737722.0845	494390.2019	98985.69409	126835.7016	937329.4375	586240.4682	ENSG00000132305
B9A067	B9A067_HUMAN	R|GIEQAVQSHAVAEEEAR|K	[TMTsixplex_Nterm]GIEQAVQSHAVAEEEAR	501-517	FALSE	8.98	1335620.071	921916.35	189311.1065	127331.9035	918180.1788	655165.6797	ENSG00000132305
B9A067	B9A067_HUMAN	R|KAHQLWLSVEALK|Y	[TMTsixplex_Nterm]K[TMTsixplex_K]AHQLWLSVEALK[TMTsixplex_K]	518-530	FALSE	8.193	440793.736	296504.0299	48948.29775	44644.31796	466711.875	292286.6796	ENSG00000132305
B9A067	B9A067_HUMAN	R|ELDSITPEVLPGWK|G	[TMTsixplex_Nterm]ELDSITPEVLPGWK[TMTsixplex_K]	325-338	FALSE	5.911	1116782	694226.8744	142140.5346	210176.4748	969225.7023	432384.8062	ENSG00000132305
B9A067	B9A067_HUMAN	R|ELDSITPEVLPGWK|G	[TMTsixplex_Nterm]ELDSITPEVLPGWK[TMTsixplex_K]	325-338	FALSE	5.631	1512600.25	1139470.821	253162.9891	255613.61	1447480.681	905567.9213	ENSG00000132305
B9A067	B9A067_HUMAN	K|AAMDNSEIAGEK|K	[TMTsixplex_Nterm]AAMDNSEIAGEK[TMTsixplex_K]	211-222	FALSE	8.206	1129237.792	702514.7098	167614.5261	201845.6414	1506898.75	970784.7869	ENSG00000132305
B9A067	B9A067_HUMAN	K|KVQAAQSEAK|V	[TMTsixplex_Nterm]K[TMTsixplex_K]VQAAQSEAK[TMTsixplex_K]	297-306	FALSE	7.316	165210.1344	78393.86449	16478.59782	16756.04933	181873.6406	88673.05959	ENSG00000132305
B9A067	B9A067_HUMAN	R|YSTSGSSGLTTGK|I	YSTSGSSGLTTGK[TMTsixplex_K]	33-45	FALSE	7.378	121430.5519	165705.7262	37298.80486	31067.77115	49314.203	121280.9578	ENSG00000132305
B9A067	B9A067_HUMAN	K|VVSQYHELVVQAR|D	VVSQYHELVVQAR	307-319	FALSE	6.938	20337.31416	13029.96434	8155.912515	8907.384359	10257.42507	7222.787546	ENSG00000132305
B9A067	B9A067_HUMAN	R|ERPPEEVAAR|L	[TMTsixplex_Nterm]ERPPEEVAAR	149-158	FALSE	6.405	25584.5135	16807.43345	3799.75148	4579.026088	31242.07813	19940.60401	ENSG00000132305
B9A067	B9A067_HUMAN	R|QAAAHTDHLR|D	[TMTsixplex_Nterm]QAAAHTDHLR	439-448	FALSE	9.215	649.5863975	445.0355667	73.21677025	92.02470658	954.6277491	551.5010451	ENSG00000132305
B9A067	B9A067_HUMAN	K|LFEMVLGPAAYNVPLPK|K	[TMTsixplex_Nterm]LFEMVLGPAAYNVPLPK[TMTsixplex_K]	85-101	FALSE	5.524	73182.5166	50337.20829	9396.531163	11269.46424	85773.21875	52980.23142	ENSG00000132305
B9A067	B9A067_HUMAN	K|LSEQELQFR|R	[TMTsixplex_Nterm]LSEQELQFR	470-478	FALSE	5.437	1363854.902	927589.8543	193851.0218	227143.9288	1788805.75	1126048.566	ENSG00000132305
B9A067	B9A067_HUMAN	K|LFEMVLGPAAYNVPLPK|K	[TMTsixplex_Nterm]LFEMVLGPAAYNVPLPK[TMTsixplex_K]	85-101	FALSE	5.8	178402.8153	118689.3942	22703.07779	26723.96955	232962.75	134036.4594	ENSG00000132305
B9A067	B9A067_HUMAN	K|TSSAETPTIPLGSAVEAIK|A	[TMTsixplex_Nterm]TSSAETPTIPLGSAVEAIK[TMTsixplex_K]	535-553	FALSE	6.485	617870.25	433349.7366	241543.9261	250882.7703	434641.5355	189883.9906	ENSG00000132305
B9A067	B9A067_HUMAN	K|SEFEQNLSEK|L	[TMTsixplex_Nterm]SEFEQNLSEK[TMTsixplex_K]	460-469	FALSE	6.504	324219.8544	197179.3958	35162.31902	50858.39942	436186.9375	258623.6353	ENSG00000132305
B9A067	B9A067_HUMAN	K|LFEMVLGPAAYNVPLPK|K	[TMTsixplex_Nterm]LFEMVLGPAAYNVPLPK[TMTsixplex_K]	85-101	FALSE	6.645	62513.76008	39995.38774	11359.18526	13149.53839	86467.66406	50805.58865	ENSG00000132305
B9A067	B9A067_HUMAN	R|QTASVTLQAIAAQNAAVQAVNAHSNILK|A	[TMTsixplex_Nterm]QTASVTLQAIAAQNAAVQAVNAHSNILK[TMTsixplex_K]	183-210	FALSE	8.945	103212.038	55827.56058	10567.07658	14205.38484	148070.9063	72799.59722	ENSG00000132305
B9A067	B9A067_HUMAN	R|ELDSITPEVLPGWK|G	[TMTsixplex_Nterm]ELDSITPEVLPGWK[TMTsixplex_K]	325-338	FALSE	6.347	891332.25	585346.9032	326207.8169	298476.252	568988.5546	465980.404	ENSG00000132305
B9A067	B9A067_HUMAN	K|ISSVSEVMK|E	[TMTsixplex_Nterm]ISSVSEVMK[TMTsixplex_K]	111-119	FALSE	6.252	247654.2457	173126.9029	35861.26377	44969.68846	305075.6875	200387.7717	ENSG00000132305
B9A067	B9A067_HUMAN	K|LFEMVLGPAAYNVPLPK|K	[TMTsixplex_Nterm]LFEMVLGPAAYNVPLPK[TMTsixplex_K]	85-101	FALSE	6.476	195490.0255	126032.0569	26370.24325	32847.75887	233320.6563	148102.3596	ENSG00000132305
B9A067	B9A067_HUMAN	K|SEFEQNLSEK|L	[TMTsixplex_Nterm]SEFEQNLSEK[TMTsixplex_K]	460-469	FALSE	5.889	764504.2563	493499.6569	90560.98199	111075.7031	1089982.125	635790.6718	ENSG00000132305
B9A067	B9A067_HUMAN	K|VVSQYHELVVQAR|D	[TMTsixplex_Nterm]VVSQYHELVVQAR	307-319	FALSE	6.351	1401241.386	1271030.161	182244.3557	210620.7786	1960678.267	1169487.992	ENSG00000132305
B9A067	B9A067_HUMAN	K|LLSYASYCIEHGDLELAAK|F	[TMTsixplex_Nterm]LLSYASYC[Cys_CAM]IEHGDLELAAK[TMTsixplex_K]	643-661	FALSE	8.183	36265.39207	26748.42731	5036.927055	5421.073168	47794.58203	28634.69435	ENSG00000132305
B9A067	B9A067_HUMAN	K|QHITLALEK|Q	[TMTsixplex_Nterm]QHITLALEK[TMTsixplex_K]	381-389	FALSE	5.307	1625926.878	2390782.25	299600.3371	217261.1199	1676382.214	1242925.936	ENSG00000132305
B9A067	B9A067_HUMAN	K|LLSYASYCIEHGDLELAAK|F	[TMTsixplex_Nterm]LLSYASYC[Cys_CAM]IEHGDLELAAK[TMTsixplex_K]	643-661	FALSE	8.481	144782.2757	99435.77815	23041.11134	23800.78494	192668.5156	113990.2651	ENSG00000132305
B9A067	B9A067_HUMAN	R|SEIQAEQDR|K	[TMTsixplex_Nterm]SEIQAEQDR	411-419	FALSE	6.213	4899.008756	3192.176141	835.4340496	955.4819737	6774.087891	4064.146838	ENSG00000132305
B9ZVX7	B9ZVX7_HUMAN	K|YTMGDAPDYDR|S	[TMTsixplex_Nterm]YTMGDAPDYDR	33-43	FALSE	7.219	979962.0625	655969.5898	213648.1123	229904.7179	680858.4803	422548.0319	ENSG00000134184
B9ZVX7	B9ZVX7_HUMAN	K|LGLDFPNLPYLIDGAHK|I	[TMTsixplex_Nterm]LGLDFPNLPYLIDGAHK[TMTsixplex_K]	53-69	FALSE	7.402	84396.28906	56513.99718	19508.26068	20578.00799	62528.57124	37268.81803	ENSG00000134184
B9ZVX7	B9ZVX7_HUMAN	R|LLLEYTDSSYEEK|K	[TMTsixplex_Nterm]LLLEYTDSSYEEK[TMTsixplex_K]	19-31	FALSE	6.731	773823.9645	555722.7691	286317.3436	289472.4315	475597.6215	274325.8601	ENSG00000134184
B9ZVX7	B9ZVX7_HUMAN	K|LGLDFPNLPYLIDGAHK|I	[TMTsixplex_Nterm]LGLDFPNLPYLIDGAHK[TMTsixplex_K]	53-69	FALSE	7.614	614514.9375	381253.5221	129840.3993	139812.4585	429694.9739	249012.9195	ENSG00000134184
B9ZVX7	B9ZVX7_HUMAN	K|LGLDFPNLPYLIDGAHK|I	LGLDFPNLPYLIDGAHK	53-69	FALSE	5.805	445455.25	333145.6231	95472.41783	107675.7798	275495.1982	151223.1777	ENSG00000134184
B9ZVX7	B9ZVX7_HUMAN	R|LLLEYTDSSYEEK|K	[TMTsixplex_Nterm]LLLEYTDSSYEEK[TMTsixplex_K]	19-31	FALSE	6.925	584521.3125	391276.9535	106729.318	117276.2292	509205.6979	309760.4872	ENSG00000134184
B9ZVX7	B9ZVX7_HUMAN	K|LGLDFPNLPYLIDGAHK|I	[TMTsixplex_Nterm]LGLDFPNLPYLIDGAHK[TMTsixplex_K]	53-69	FALSE	8.17	221986.9063	147164.2262	47846.2415	55433.40636	166175.5109	99754.2894	ENSG00000134184
B9ZVX7	B9ZVX7_HUMAN	K|ITQSNAILCYIAR|K	[TMTsixplex_Nterm]ITQSNAILC[Cys_CAM]YIAR	70-82	FALSE	8.452	81866.07813	59531.14388	14257.49021	20158.7628	54219.43352	37260.61467	ENSG00000134184
B9ZVX7	B9ZVX7_HUMAN	K|KYTMGDAPDYDR|S	[TMTsixplex_Nterm]K[TMTsixplex_K]YTM[Oxidation_M]GDAPDYDR	32-43	FALSE	5.088	3124497.75	2060822.384	681882.2624	690395.0609	2542255.429	1508726.753	ENSG00000134184
B9ZVX7	B9ZVX7_HUMAN	K|ITQSNAILCYIAR|K	[TMTsixplex_Nterm]ITQSNAILC[Cys_CAM]YIAR	70-82	FALSE	6.762	315397.4688	210726.3104	48594.42634	48927.51811	203594.7284	112331.3378	ENSG00000134184
B9ZVX7	B9ZVX7_HUMAN	K|ITQSNAILCYIAR|K	[TMTsixplex_Nterm]ITQSNAILC[Cys_CAM]YIAR	70-82	FALSE	8.824	153319.3906	92288.22007	26633.51953	29986.06643	111384.7616	61460.19268	ENSG00000134184
B9ZVX7	B9ZVX7_HUMAN	K|KYTMGDAPDYDR|S	[TMTsixplex_Nterm]K[TMTsixplex_K]YTMGDAPDYDR	32-43	FALSE	8.261	5287763	3466927.271	894843.4687	1093830.915	4379514.544	2592592.629	ENSG00000134184
B9ZVX7	B9ZVX7_HUMAN	R|KHNLCGETEEEK|I	[TMTsixplex_Nterm]K[TMTsixplex_K]HNLC[Cys_CAM]GETEEEK[TMTsixplex_K]	83-94	FALSE	6.3	24464.55469	14688.19506	5994.546865	6981.939329	17922.92022	10412.57659	ENSG00000134184
B9ZVX7	B9ZVX7_HUMAN	R|LLLEYTDSSYEEK|K	[TMTsixplex_Nterm]LLLEYTDSSYEEK[TMTsixplex_K]	19-31	FALSE	6.008	652011.1863	351312.1191	204922.75	217556.086	430912.5786	237846.1755	ENSG00000134184
C9IZ01	C9IZ01_HUMAN	R|DNSHPFVGLAFK|L	[TMTsixplex_Nterm]DNSHPFVGLAFK[TMTsixplex_K]	348-359	FALSE	5.595	1614475.25	1060323.269	344487.8597	389301.1702	1529658.572	973934.5352	ENSG00000168827
C9IZ01	C9IZ01_HUMAN	R|ETITAPVPFDFTHK|K	[TMTsixplex_Nterm]ETITAPVPFDFTHK[TMTsixplex_K]	527-540	FALSE	8.134	1151340.825	764007.3856	215247.6239	242918.0635	1171425.75	732596.2675	ENSG00000168827
C9IZ01	C9IZ01_HUMAN	K|LNHNAAFMQIPMGLEGNFK|G	[TMTsixplex_Nterm]LNHNAAFMQIPMGLEGNFK[TMTsixplex_K]	194-212	FALSE	6.352	460604.3125	300968.1751	80812.30201	76288.40411	438228.7733	268537.1745	ENSG00000168827
C9IZ01	C9IZ01_HUMAN	R|YNVPFLTFINK|L	YNVPFLTFINK[TMTsixplex_K]	165-175	FALSE	5.32	19695.92129	29058.75627	3761.997164	3559.575554	10533.48153	30080.62591	ENSG00000168827
C9IZ01	C9IZ01_HUMAN	R|FGQLTYVR|S	[TMTsixplex_Nterm]FGQLTYVR	365-372	FALSE	5.64	90809.21271	55630.93103	17861.87286	18720.06704	91539.8125	48943.62101	ENSG00000168827
C9IZ01	C9IZ01_HUMAN	R|YNVPFLTFINK|L	[TMTsixplex_Nterm]YNVPFLTFINK[TMTsixplex_K]	165-175	FALSE	6.966	113439.9491	72991.83413	16495.59159	18005.65979	132265.125	74965.47046	ENSG00000168827
C9IZ01	C9IZ01_HUMAN	R|QELIECVANSDEQLGEMFLEEK|I	[TMTsixplex_Nterm]QELIEC[Cys_CAM]VANSDEQLGEMFLEEK[TMTsixplex_K]	251-272	FALSE	6.184	43160.35938	28635.29425	8592.020687	8296.238725	40544.80693	24917.30533	ENSG00000168827
C9IZ01	C9IZ01_HUMAN	R|YNVPFLTFINK|L	[TMTsixplex_Nterm]YNVPFLTFINK[TMTsixplex_K]	165-175	FALSE	6.31	156386.6875	102709.6258	35540.90927	37723.17793	101668.1376	60916.77703	ENSG00000168827
C9IZ01	C9IZ01_HUMAN	R|QELIECVANSDEQLGEMFLEEK|I	[TMTsixplex_Nterm]QELIEC[Cys_CAM]VANSDEQLGEMFLEEK[TMTsixplex_K]	251-272	FALSE	6.01	112876.3672	73773.95942	20418.86008	21647.31672	106919.1497	68464.69107	ENSG00000168827
C9IZ01	C9IZ01_HUMAN	R|QELIECVANSDEQLGEMFLEEK|I	[TMTsixplex_Nterm]QELIEC[Cys_CAM]VANSDEQLGEMFLEEK[TMTsixplex_K]	251-272	FALSE	5.137	84616.96875	64230.85354	18014.64332	18351.26374	56655.03003	35136.72845	ENSG00000168827
C9IZ01	C9IZ01_HUMAN	R|SFTPVFLGSALK|N	[TMTsixplex_Nterm]SFTPVFLGSALK[TMTsixplex_K]	291-302	FALSE	6.53	399604.3377	245261.5349	54602.24237	60941.48599	418290.7188	234542.2856	ENSG00000168827
C9IZC6	C9IZC6_HUMAN	K|VVNLLLSLSGR|L	[TMTsixplex_Nterm]VVNLLLSLSGR	333-343	FALSE	7.422	3082.466553	2020.1145	1006.141472	1201.885479	1553.132059	923.2223949	ENSG00000146950
C9IZF4	C9IZF4_HUMAN	K|EVCPVLDQFLCHVAK|T	[TMTsixplex_Nterm]EVC[Cys_CAM]PVLDQFLC[Cys_CAM]HVAK[TMTsixplex_K]	20-34	FALSE	6.587	73324.36719	48685.05919	18216.21508	20756.89341	32119.39828	19935.46599	ENSG00000163605
C9IZG4	C9IZG4_HUMAN	K|TQSSLVPALTDFVR|S	[TMTsixplex_Nterm]TQSSLVPALTDFVR	102-115	FALSE	9.469	37501.83984	21951.26331	4733.648054	5651.692912	30183.01391	15654.94899	ENSG00000112514
C9IZG4	C9IZG4_HUMAN	K|TQSSLVPALTDFVR|S	[TMTsixplex_Nterm]TQSSLVPALTDFVR	102-115	FALSE	7.974	192428.5156	116181.2852	28267.54214	27316.02956	155686.1803	85257.61776	ENSG00000112514
C9IZG4	C9IZG4_HUMAN	K|TQSSLVPALTDFVR|S	[TMTsixplex_Nterm]TQSSLVPALTDFVR	102-115	FALSE	8.511	64851.62891	37348.29753	8244.374827	9383.161973	50878.43204	28217.79898	ENSG00000112514
C9IZG4	C9IZG4_HUMAN	R|LAACVNLIPQITSIYEWK|G	[TMTsixplex_Nterm]LAAC[Cys_CAM]VNLIPQITSIYEWK[TMTsixplex_K]	70-87	FALSE	5.408	58440.44141	38474.71626	11233.78676	11630.21222	39029.5461	24553.38465	ENSG00000112514
C9J0E4	C9J0E4_HUMAN	-|MIPGGLSEAKPATPEIQEIVDK|V	[TMTsixplex_Nterm]MIPGGLSEAK[TMTsixplex_K]PATPEIQEIVDK[TMTsixplex_K]	1-22	FALSE	5.882	62196.62252	45845.95508	611852.5133	741477.875	53068.43886	14832.14038	ENSG00000121552
C9J0E4	C9J0E4_HUMAN	K|TNETYGKLEAVQYK|T	[TMTsixplex_Nterm]TNETYGK[TMTsixplex_K]LEAVQYK[TMTsixplex_K]	31-44	FALSE	5.642	92907.4825	59507.48551	348804.0333	454394.625	54098.98913	19038.08963	ENSG00000121552
C9J0E4	C9J0E4_HUMAN	K|TQVVAGTNYYIK|V	TQVVAGTNYYIK[TMTsixplex_K]	45-56	FALSE	6.696	11263.77593	14889.35289	109790.7578	99410.43326	6321.040857	NA	ENSG00000121552
C9J0E4	C9J0E4_HUMAN	-|MIPGGLSEAKPATPEIQEIVDK|V	[TMTsixplex_Nterm]MIPGGLSEAK[TMTsixplex_K]PATPEIQEIVDK[TMTsixplex_K]	1-22	FALSE	6.111	146848.9327	159513.5782	1023947.06	1204534.75	77747.00385	20910.78537	ENSG00000121552
C9J0E4	C9J0E4_HUMAN	K|TQVVAGTNYYIK|V	[TMTsixplex_Nterm]TQVVAGTNYYIK[TMTsixplex_K]	45-56	FALSE	8.298	166015.9225	120994.8596	1839396.962	2181996	77871.23375	NA	ENSG00000121552
C9J0E4	C9J0E4_HUMAN	K|TQVVAGTNYYIK|V	TQVVAGTNYYIK[TMTsixplex_K]	45-56	FALSE	7.343	39288.08455	56269.84576	485133	441741.4455	15530.39806	NA	ENSG00000121552
C9J0E4	C9J0E4_HUMAN	K|TNETYGKLEAVQYK|T	[TMTsixplex_Nterm]TNETYGK[TMTsixplex_K]LEAVQYK[TMTsixplex_K]	31-44	FALSE	5.313	137759.2512	89130.45577	722060.1796	857809.4375	85136.4974	25270.71261	ENSG00000121552
C9J0E4	C9J0E4_HUMAN	K|TQVVAGTNYYIK|V	TQVVAGTNYYIK[TMTsixplex_K]	45-56	FALSE	5.495	113597.81	76664.6735	39432.43735	36025.40437	49336.31676	41613.32323	ENSG00000121552
C9J0E4	C9J0E4_HUMAN	-|MIPGGLSEAKPATPEIQEIVDK|V	[TMTsixplex_Nterm]MIPGGLSEAK[TMTsixplex_K]PATPEIQEIVDK[TMTsixplex_K]	1-22	FALSE	5.644	66133.07591	50288.62264	534528.882	646751.125	54699.49407	20061.82501	ENSG00000121552
C9J0K6	C9J0K6_HUMAN	R|QHFISFDTDR|S	[TMTsixplex_Nterm]QHFISFDTDR	64-73	FALSE	6.284	201778.0716	148237.8749	27899.48789	27725.18532	86200.8752	47193.50092	ENSG00000075142
C9J0K6	C9J0K6_HUMAN	R|CLTQSGIAGGYKPFNLETCR|L	C[Cys_CAM]LTQSGIAGGYKPFNLETC[Cys_CAM]R	14-33	FALSE	4.982	52791.38332	40454.99445	21495.73519	219525.1094	28615.66239	22769.40109	ENSG00000075142
C9J0K6	C9J0K6_HUMAN	R|LSPQAVNSIAK|R	[TMTsixplex_Nterm]LSPQAVNSIAK[TMTsixplex_K]	93-103	FALSE	8.107	424554.5313	263477.7861	73398.23521	77529.37685	176702.0515	104355.8489	ENSG00000075142
C9J0K6	C9J0K6_HUMAN	R|QHFISFDTDR|S	[TMTsixplex_Nterm]QHFISFDTDR	64-73	FALSE	5.028	892190.2458	680471.3547	131139.2971	121544.4495	369765.4314	206674.0954	ENSG00000075142
C9J0K6	C9J0K6_HUMAN	R|LSPQAVNSIAK|R	LSPQAVNSIAK[TMTsixplex_K]	93-103	FALSE	6.242	1299481.639	1726448.75	235791.5049	164988.4572	240283.6572	741769.7503	ENSG00000075142
C9J0K6	C9J0K6_HUMAN	K|ELWAVLNGWR|Q	[TMTsixplex_Nterm]ELWAVLNGWR	54-63	FALSE	5.767	19046.64453	13671.85242	3255.256757	3530.824749	10091.13208	6336.461196	ENSG00000075142
C9J0K6	C9J0K6_HUMAN	K|ALTTMGFR|L	[TMTsixplex_Nterm]ALTTMGFR	85-92	FALSE	5.711	1168673.75	737480.266	172687.9067	180328.1738	395231.1962	223614.0503	ENSG00000075142
C9J0K6	C9J0K6_HUMAN	K|ITFDDYIACCVK|L	[TMTsixplex_Nterm]ITFDDYIAC[Cys_CAM]C[Cys_CAM]VK[TMTsixplex_K]	111-122	FALSE	8.081	552454.0625	361808.1574	65094.04542	65500.47737	215767.7419	135098.0257	ENSG00000075142
C9J0K6	C9J0K6_HUMAN	K|ELWAVLNGWR|Q	[TMTsixplex_Nterm]ELWAVLNGWR	54-63	FALSE	5.113	5537.261719	4015.527682	1156.758411	1269.040145	2786.716062	1754.955596	ENSG00000075142
C9J0K6	C9J0K6_HUMAN	R|ALTDSFR|R	[TMTsixplex_Nterm]ALTDSFR	125-131	FALSE	5.037	207946.5469	162045.3145	39169.33673	40685.02986	87661.74195	67424.56324	ENSG00000075142
C9J0K6	C9J0K6_HUMAN	K|ITFDDYIACCVK|L	[TMTsixplex_Nterm]ITFDDYIAC[Cys_CAM]C[Cys_CAM]VK[TMTsixplex_K]	111-122	FALSE	5.419	1256888.5	218697.8212	48777.82261	49870.21926	253198.4237	139483.0894	ENSG00000075142
C9J0K6	C9J0K6_HUMAN	R|ALTDSFR|R	[TMTsixplex_Nterm]ALTDSFR	125-131	FALSE	5.801	1450425.875	1076803.441	227897.6081	238454.0066	614410.288	362777.6807	ENSG00000075142
C9J0K6	C9J0K6_HUMAN	R|ALTDSFR|R	[TMTsixplex_Nterm]ALTDSFR	125-131	FALSE	4.968	726410.625	580751.6728	118535.9644	123695.4937	307272.7979	241539.1052	ENSG00000075142
C9J0K6	C9J0K6_HUMAN	R|CLTQSGIAGGYKPFNLETCR|L	[TMTsixplex_Nterm]C[Cys_CAM]LTQSGIAGGYK[TMTsixplex_K]PFNLETC[Cys_CAM]R	14-33	FALSE	8.026	234399.2188	109148.3521	22954.71568	19474.75179	102789.1303	42830.97274	ENSG00000075142
C9J0K6	C9J0K6_HUMAN	R|SGTVDPQELQK|A	[TMTsixplex_Nterm]SGTVDPQELQK[TMTsixplex_K]	74-84	FALSE	6.006	913338.1875	580333.3919	123072.1669	143145.4142	355342.9619	193010.1808	ENSG00000075142
C9J2F3	C9J2F3_HUMAN	R|HVSLPSFNQLFGLSDPVNR|A	[TMTsixplex_Nterm]HVSLPSFNQLFGLSDPVNR	5-23	FALSE	5.901	33182.60156	26498.50499	9654.059418	9911.097981	19068.46049	11355.8417	ENSG00000100034
C9J338	C9J338_HUMAN	R|ALFLIPR|N	[TMTsixplex_Nterm]ALFLIPR	215-221	FALSE	7.666	130168.7188	95313.62926	40137.86591	43626.60318	64316.52734	41594.83953	ENSG00000154310
C9J363	C9J363_HUMAN	K|IPDEINDR|V	[TMTsixplex_Nterm]IPDEINDR	54-61	FALSE	5.505	573849.625	381760.9534	134225.7381	147584.9128	331100.2542	209956.1307	ENSG00000114209
C9J363	C9J363_HUMAN	K|AINVFVSANR|L	[TMTsixplex_Nterm]AINVFVSANR	124-133	FALSE	7.394	274316.3125	197776.2746	77079.85621	90691.95684	191297.5402	118270.481	ENSG00000114209
C9J3F8	C9J3F8_HUMAN	K|DAASCMTVHDK|F	[TMTsixplex_Nterm]DAASC[Cys_CAM]M[Oxidation_M]TVHDK[TMTsixplex_K]	33-43	FALSE	6.055	10072.83203	7473.65734	3157.96659	3320.341433	6200.993938	3921.982822	ENSG00000006715
C9J3L8	C9J3L8_HUMAN	K|GTEDFIVESLDASFR|Y	[TMTsixplex_Nterm]GTEDFIVESLDASFR	111-125	FALSE	9.287	937912.4375	622340.9098	123850.3242	132905.4938	649362.8558	422542.0933	ENSG00000124783
C9J3L8	C9J3L8_HUMAN	K|GTEDFIVESLDASFR|Y	[TMTsixplex_Nterm]GTEDFIVESLDASFR	111-125	FALSE	6.586	189783.6695	143198.9132	38777.13318	41635.51305	100453.0879	63187.05195	ENSG00000124783
C9J3L8	C9J3L8_HUMAN	K|GTEDFIVESLDASFR|Y	[TMTsixplex_Nterm]GTEDFIVESLDASFR	111-125	FALSE	10.08	277087.6875	200220.5695	39927.20646	38240.49506	214826.3698	150244.2999	ENSG00000124783
C9J3L8	C9J3L8_HUMAN	K|FLVGFTNK|G	FLVGFTNK	103-110	FALSE	5.309	474261.6751	478870.5856	184425.2878	150139.3669	303126.4236	226251.6024	ENSG00000124783
C9J3L8	C9J3L8_HUMAN	K|GEDFPANNIVK|F	[TMTsixplex_Nterm]GEDFPANNIVK[TMTsixplex_K]	92-102	FALSE	4.956	501171.9688	337483.2373	63346.05556	75673.41637	370129.3827	235624.197	ENSG00000124783
C9J3L8	C9J3L8_HUMAN	K|GTEDFIVESLDASFR|Y	[TMTsixplex_Nterm]GTEDFIVESLDASFR	111-125	FALSE	7.702	791999.689	546093.6554	99369.01525	103702.7254	627029.5436	415942.7097	ENSG00000124783
C9J3L8	C9J3L8_HUMAN	K|GTEDFIVESLDASFR|Y	[TMTsixplex_Nterm]GTEDFIVESLDASFR	111-125	FALSE	9.177	107550.625	78707.37822	17171.6546	19582.18471	78121.41032	50398.3744	ENSG00000124783
C9J3L8	C9J3L8_HUMAN	K|GTEDFIVESLDASFR|Y	[TMTsixplex_Nterm]GTEDFIVESLDASFR	111-125	FALSE	5.99	183426.6331	137654.4427	27858.50723	31779.49513	137199.7538	90410.99604	ENSG00000124783
C9J3L8	C9J3L8_HUMAN	K|GTEDFIVESLDASFR|Y	[TMTsixplex_Nterm]GTEDFIVESLDASFR	111-125	FALSE	8.877	448868.6875	313991.3541	79209.49767	80807.59847	255948.7634	173900.6966	ENSG00000124783
C9J406	C9J406_HUMAN	K|LLSYASYCIEHGDLELAAK|F	[TMTsixplex_Nterm]LLSYASYC[Cys_CAM]IEHGDLELAAK[TMTsixplex_K]	591-609	FALSE	8.183	36265.39207	26748.42731	5036.927055	5421.073168	47794.58203	28634.69435	ENSG00000132305
C9J406	C9J406_HUMAN	R|ELDSITPEVLPGWK|G	[TMTsixplex_Nterm]ELDSITPEVLPGWK[TMTsixplex_K]	273-286	FALSE	7.04	737722.0845	494390.2019	98985.69409	126835.7016	937329.4375	586240.4682	ENSG00000132305
C9J406	C9J406_HUMAN	R|GIEQAVQSHAVAEEEAR|K	[TMTsixplex_Nterm]GIEQAVQSHAVAEEEAR	449-465	FALSE	8.98	1335620.071	921916.35	189311.1065	127331.9035	918180.1788	655165.6797	ENSG00000132305
C9J406	C9J406_HUMAN	K|SEFEQNLSEK|L	[TMTsixplex_Nterm]SEFEQNLSEK[TMTsixplex_K]	408-417	FALSE	5.889	764504.2563	493499.6569	90560.98199	111075.7031	1089982.125	635790.6718	ENSG00000132305
C9J406	C9J406_HUMAN	R|ELDSITPEVLPGWK|G	[TMTsixplex_Nterm]ELDSITPEVLPGWK[TMTsixplex_K]	273-286	FALSE	7.399	726750.5217	451761.2812	95073.10284	97592.8272	968473.75	611472.717	ENSG00000132305
C9J406	C9J406_HUMAN	R|KAHQLWLSVEALK|Y	[TMTsixplex_Nterm]K[TMTsixplex_K]AHQLWLSVEALK[TMTsixplex_K]	466-478	FALSE	8.193	440793.736	296504.0299	48948.29775	44644.31796	466711.875	292286.6796	ENSG00000132305
C9J406	C9J406_HUMAN	R|ERPPEEVAAR|L	[TMTsixplex_Nterm]ERPPEEVAAR	97-106	FALSE	6.405	25584.5135	16807.43345	3799.75148	4579.026088	31242.07813	19940.60401	ENSG00000132305
C9J406	C9J406_HUMAN	K|AAMDNSEIAGEK|K	[TMTsixplex_Nterm]AAMDNSEIAGEK[TMTsixplex_K]	159-170	FALSE	8.206	1129237.792	702514.7098	167614.5261	201845.6414	1506898.75	970784.7869	ENSG00000132305
C9J406	C9J406_HUMAN	R|ELDSITPEVLPGWK|G	[TMTsixplex_Nterm]ELDSITPEVLPGWK[TMTsixplex_K]	273-286	FALSE	6.347	891332.25	585346.9032	326207.8169	298476.252	568988.5546	465980.404	ENSG00000132305
C9J406	C9J406_HUMAN	K|KVQAAQSEAK|V	[TMTsixplex_Nterm]K[TMTsixplex_K]VQAAQSEAK[TMTsixplex_K]	245-254	FALSE	7.316	165210.1344	78393.86449	16478.59782	16756.04933	181873.6406	88673.05959	ENSG00000132305
C9J406	C9J406_HUMAN	K|VVSQYHELVVQAR|D	[TMTsixplex_Nterm]VVSQYHELVVQAR	255-267	FALSE	6.351	1401241.386	1271030.161	182244.3557	210620.7786	1960678.267	1169487.992	ENSG00000132305
C9J406	C9J406_HUMAN	K|LLSYASYCIEHGDLELAAK|F	[TMTsixplex_Nterm]LLSYASYC[Cys_CAM]IEHGDLELAAK[TMTsixplex_K]	591-609	FALSE	8.481	144782.2757	99435.77815	23041.11134	23800.78494	192668.5156	113990.2651	ENSG00000132305
C9J406	C9J406_HUMAN	K|TDHPEIGEGKPTPALSEASSSSIR|E	[TMTsixplex_Nterm]TDHPEIGEGK[TMTsixplex_K]PTPALSEASSSSIR	73-96	TRUE	5.417	818396.6875	529921.3019	355367.6665	423866.8841	687829.2428	413007.6447	ENSG00000132305
C9J406	C9J406_HUMAN	K|VVSQYHELVVQAR|D	[TMTsixplex_Nterm]VVSQYHELVVQAR	255-267	FALSE	7.894	1105254.947	975895.7039	195475.8444	188941.1449	1202557.331	851625.393	ENSG00000132305
C9J406	C9J406_HUMAN	R|ELDSITPEVLPGWK|G	[TMTsixplex_Nterm]ELDSITPEVLPGWK[TMTsixplex_K]	273-286	FALSE	5.911	1116782	694226.8744	142140.5346	210176.4748	969225.7023	432384.8062	ENSG00000132305
C9J406	C9J406_HUMAN	R|QAAAHTDHLR|D	[TMTsixplex_Nterm]QAAAHTDHLR	387-396	FALSE	9.215	649.5863975	445.0355667	73.21677025	92.02470658	954.6277491	551.5010451	ENSG00000132305
C9J406	C9J406_HUMAN	R|SEIQAEQDR|K	[TMTsixplex_Nterm]SEIQAEQDR	359-367	FALSE	6.213	4899.008756	3192.176141	835.4340496	955.4819737	6774.087891	4064.146838	ENSG00000132305
C9J406	C9J406_HUMAN	K|TSSAETPTIPLGSAVEAIK|A	[TMTsixplex_Nterm]TSSAETPTIPLGSAVEAIK[TMTsixplex_K]	483-501	FALSE	6.485	617870.25	433349.7366	241543.9261	250882.7703	434641.5355	189883.9906	ENSG00000132305
C9J406	C9J406_HUMAN	K|ISSVSEVMK|E	[TMTsixplex_Nterm]ISSVSEVMK[TMTsixplex_K]	24-32	FALSE	6.252	247654.2457	173126.9029	35861.26377	44969.68846	305075.6875	200387.7717	ENSG00000132305
C9J406	C9J406_HUMAN	K|LSEQELQFR|R	[TMTsixplex_Nterm]LSEQELQFR	418-426	FALSE	5.437	1363854.902	927589.8543	193851.0218	227143.9288	1788805.75	1126048.566	ENSG00000132305
C9J406	C9J406_HUMAN	R|QTASVTLQAIAAQNAAVQAVNAHSNILK|A	[TMTsixplex_Nterm]QTASVTLQAIAAQNAAVQAVNAHSNILK[TMTsixplex_K]	131-158	FALSE	8.945	103212.038	55827.56058	10567.07658	14205.38484	148070.9063	72799.59722	ENSG00000132305
C9J406	C9J406_HUMAN	R|ELDSITPEVLPGWK|G	[TMTsixplex_Nterm]ELDSITPEVLPGWK[TMTsixplex_K]	273-286	FALSE	5.631	1512600.25	1139470.821	253162.9891	255613.61	1447480.681	905567.9213	ENSG00000132305
C9J406	C9J406_HUMAN	K|LHNMIVDLDNVVK|K	[TMTsixplex_Nterm]LHNMIVDLDNVVK[TMTsixplex_K]	232-244	FALSE	7.746	5999255.359	3817558.691	734530.6209	956063.034	7825548.5	4708566.733	ENSG00000132305
C9J406	C9J406_HUMAN	K|AVDEAADALLK|A	[TMTsixplex_Nterm]AVDEAADALLK[TMTsixplex_K]	188-198	FALSE	6.177	501274.0167	326633.6904	62555.32065	80398.61321	696306.625	424811.111	ENSG00000132305
C9J406	C9J406_HUMAN	K|VVSQYHELVVQAR|D	VVSQYHELVVQAR	255-267	FALSE	6.938	20337.31416	13029.96434	8155.912515	8907.384359	10257.42507	7222.787546	ENSG00000132305
C9J406	C9J406_HUMAN	K|SEFEQNLSEK|L	[TMTsixplex_Nterm]SEFEQNLSEK[TMTsixplex_K]	408-417	FALSE	6.504	324219.8544	197179.3958	35162.31902	50858.39942	436186.9375	258623.6353	ENSG00000132305
C9J406	C9J406_HUMAN	K|QHITLALEK|Q	[TMTsixplex_Nterm]QHITLALEK[TMTsixplex_K]	329-337	FALSE	5.307	1625926.878	2390782.25	299600.3371	217261.1199	1676382.214	1242925.936	ENSG00000132305
C9J4M6	C9J4M6_HUMAN	R|MTIGHLIECLQGK|V	[TMTsixplex_Nterm]MTIGHLIEC[Cys_CAM]LQGK[TMTsixplex_K]	901-913	FALSE	6.265	100377.772	68929.26068	26879.58746	27505.85423	47882.23248	25926.78652	ENSG00000047315
C9J4M6	C9J4M6_HUMAN	K|EGEEQLQTQHQK|T	[TMTsixplex_Nterm]EGEEQLQTQHQK[TMTsixplex_K]	60-71	FALSE	7.514	44516.48438	29838.03711	10838.28436	12581.50212	19124.83436	11719.98522	ENSG00000047315
C9J4M6	C9J4M6_HUMAN	R|MTIGHLIECLQGK|V	[TMTsixplex_Nterm]MTIGHLIEC[Cys_CAM]LQGK[TMTsixplex_K]	901-913	FALSE	6.604	101489.2318	69049.00981	27005.85218	26943.05658	49892.79835	27958.51354	ENSG00000047315
C9J4Z3	C9J4Z3_HUMAN	K|TVAGGAWTYNTTSAVTVK|S	[TMTsixplex_Nterm]TVAGGAWTYNTTSAVTVK[TMTsixplex_K]	39-56	FALSE	5.485	2448753.5	1460412.292	537567.8656	590534.3192	1260032.215	692040.5506	ENSG00000197756
C9J4Z3	C9J4Z3_HUMAN	K|KIEISQHAK|Y	[TMTsixplex_Nterm]K[TMTsixplex_K]IEISQHAK[TMTsixplex_K]	4-12	FALSE	5.661	861858.0625	749674.4668	172027.7744	198198.4504	496245.7164	367016.0274	ENSG00000197756
C9J4Z3	C9J4Z3_HUMAN	K|YTCSFCGK|T	YTC[Cys_CAM]SFC[Cys_CAM]GK[TMTsixplex_K]	13-20	FALSE	6.804	613359.9703	772534.75	152703.5362	128176.5592	149246.2068	432325.6377	ENSG00000197756
C9J5D8	C9J5D8_HUMAN	K|KPTFMDEEVQSILTK|-	[TMTsixplex_Nterm]K[TMTsixplex_K]PTFMDEEVQSILTK[TMTsixplex_K]	37-51	FALSE	6.721	377784.5938	239394.4957	69361.81975	75844.38613	345118.5281	204434.1124	ENSG00000175110
C9J5D8	C9J5D8_HUMAN	K|KPTFMDEEVQSILTK|-	[TMTsixplex_Nterm]K[TMTsixplex_K]PTFMDEEVQSILTK[TMTsixplex_K]	37-51	FALSE	6.453	432613.2188	266815.7281	82436.29907	92944.99771	411242.4566	241310.2559	ENSG00000175110
C9J5D8	C9J5D8_HUMAN	K|KPTFMDEEVQSILTK|-	[TMTsixplex_Nterm]K[TMTsixplex_K]PTFMDEEVQSILTK[TMTsixplex_K]	37-51	FALSE	6.506	239779.3594	163616.3747	51334.74186	51137.03244	234970.3317	148798.2598	ENSG00000175110
C9J5H8	C9J5H8_HUMAN	K|IPILSTFLTAR|G	[TMTsixplex_Nterm]IPILSTFLTAR	113-123	FALSE	6.915	13739.16113	9487.189433	4680.464398	5648.653079	10461.78885	6303.664957	ENSG00000020129
C9J5H8	C9J5H8_HUMAN	K|IPILSTFLTAR|G	[TMTsixplex_Nterm]IPILSTFLTAR	113-123	FALSE	6.912	3593.285645	2574.428448	1138.927601	1396.329629	2591.906646	1571.198304	ENSG00000020129
C9J5W6	C9J5W6_HUMAN	K|DMAAVQR|T	[TMTsixplex_Nterm]DM[Oxidation_M]AAVQR	37-43	FALSE	4.96	55657.48438	35487.75078	20239.01154	23690.67341	36961.83535	20894.32149	ENSG00000144834
C9J5W6	C9J5W6_HUMAN	K|DMAAVQR|T	[TMTsixplex_Nterm]DM[Oxidation_M]AAVQR	37-43	FALSE	5.177	84640.92188	57739.61774	32619.43161	37403.51948	59098.42064	38823.12794	ENSG00000144834
C9J5W6	C9J5W6_HUMAN	K|GASQAGMTGYGMPR|Q	[TMTsixplex_Nterm]GASQAGMTGYGMPR	99-112	FALSE	8.945	358706.0938	212759.6532	47772.09216	60383.07974	124148.6978	65343.45907	ENSG00000144834
C9J5W6	C9J5W6_HUMAN	K|GASQAGMTGYGMPR|Q	[TMTsixplex_Nterm]GASQAGMTGYGMPR	99-112	FALSE	9.256	181251.0313	112699.0479	33969.39757	43754.39003	147102.4533	89990.82466	ENSG00000144834
C9J5W6	C9J5W6_HUMAN	K|GASQAGMTGYGMPR|Q	[TMTsixplex_Nterm]GASQAGMTGYGMPR	99-112	FALSE	10.597	407242.0938	279444.4363	45109.0014	33715.43509	70621.98342	38330.07986	ENSG00000144834
C9J5W6	C9J5W6_HUMAN	K|DMAAVQR|T	[TMTsixplex_Nterm]DM[Oxidation_M]AAVQR	37-43	FALSE	5.36	109651.7734	73762.0191	42938.55412	47062.95266	80080.66438	49444.72574	ENSG00000144834
C9J5W6	C9J5W6_HUMAN	K|GASQAGMTGYGMPR|Q	[TMTsixplex_Nterm]GASQAGMTGYGM[Oxidation_M]PR	99-112	FALSE	5.151	624971.6875	422612.2142	61590.3044	64643.27046	130913.664	78114.09637	ENSG00000144834
C9J5W6	C9J5W6_HUMAN	K|DMAAVQR|T	[TMTsixplex_Nterm]DM[Oxidation_M]AAVQR	37-43	FALSE	5.144	107327.2969	73946.84874	42905.29116	48292.04474	77593.28989	47758.25045	ENSG00000144834
C9J5W6	C9J5W6_HUMAN	K|DMAAVQR|T	[TMTsixplex_Nterm]DM[Oxidation_M]AAVQR	37-43	FALSE	5.009	113451.5938	70766.8451	43707.1249	48171.154	84142.20388	52623.842	ENSG00000144834
C9J668	C9J668_HUMAN	R|SLLVAGAAQYDCFFQHLR|L	[TMTsixplex_Nterm]SLLVAGAAQYDC[Cys_CAM]FFQHLR	119-136	FALSE	8.397	14125.83357	11060.56104	3928.567399	4351.115751	9174.877299	6679.991935	ENSG00000163539
C9J719	C9J719_HUMAN	R|AAVVPLGTWR|R	[TMTsixplex_Nterm]AAVVPLGTWR	53-62	FALSE	6.161	383037.1875	261217.5169	88169.23444	94883.31751	189103.5338	110894.3561	ENSG00000147155
C9J799	C9J799_HUMAN	R|FSAYNYR|S	[TMTsixplex_Nterm]FSAYNYR	23-29	FALSE	4.986	119586.0938	72169.2899	23176.01645	26313.27221	115691.1592	63175.49461	ENSG00000214113
C9J8H1	C9J8H1_HUMAN	R|DDLITDLLNEAK|Q	[TMTsixplex_Nterm]DDLITDLLNEAK[TMTsixplex_K]	89-100	FALSE	8.227	88988.47732	54063.11316	48468.54451	53966.59329	99743.39063	58363.0464	ENSG00000131100
C9J8H1	C9J8H1_HUMAN	R|DDLITDLLNEAK|Q	[TMTsixplex_Nterm]DDLITDLLNEAK[TMTsixplex_K]	89-100	FALSE	6.069	309677.2188	226710.7945	145209.9175	152204.4866	252745.9246	138692.892	ENSG00000131100
C9J8K7	C9J8K7_HUMAN	R|YGPVVSFWFGR|R	[TMTsixplex_Nterm]YGPVVSFWFGR	65-75	FALSE	7.324	4433.745117	2968.900906	571.613415	556.5055598	2304.403436	1354.498055	ENSG00000119004
C9J8K7	C9J8K7_HUMAN	K|LCTWAICFLTTSEEVQK|K	[TMTsixplex_Nterm]LC[Cys_CAM]TWAIC[Cys_CAM]FLTTSEEVQK[TMTsixplex_K]	219-235	FALSE	5.91	44784.23438	29525.62094	9108.32486	10646.73825	18365.72661	11303.42596	ENSG00000119004
C9J8Q1	C9J8Q1_HUMAN	R|IRPTVQEDGGDVIYK|G	[TMTsixplex_Nterm]IRPTVQEDGGDVIYK[TMTsixplex_K]	40-54	FALSE	6.996	1098031.592	663869.6329	179839.4747	202433.4872	1276375.25	787200.0725	ENSG00000169599
C9J8Q5	C9J8Q5_HUMAN	K|YGIDEYLELK|Y	[TMTsixplex_Nterm]YGIDEYLELK[TMTsixplex_K]	491-500	FALSE	5.658	259313.2947	152691.5848	33245.65286	53360.91579	408933.0938	244725.6341	ENSG00000112294
C9J8Q5	C9J8Q5_HUMAN	K|ISFTGSTTTGK|I	[TMTsixplex_Nterm]ISFTGSTTTGK[TMTsixplex_K]	252-262	FALSE	6.825	649997.1151	395522.4977	88818.7653	103694.5792	834818.9375	524699.721	ENSG00000112294
C9J8Q5	C9J8Q5_HUMAN	K|QPIGVAAVITPWNFPSAMITR|K	[TMTsixplex_Nterm]QPIGVAAVITPWNFPSAMITR	165-185	FALSE	6.214	5275.69548	3675.802708	858.1096189	866.5806997	7223.043457	5174.594805	ENSG00000112294
C9J8Q5	C9J8Q5_HUMAN	R|LAGLSAALLR|T	[TMTsixplex_Nterm]LAGLSAALLR	51-60	FALSE	5.997	114342.4295	71616.42727	12174.97177	15046.09501	186880.8281	105569.6035	ENSG00000112294
C9J8Q5	C9J8Q5_HUMAN	K|ISFTGSTTTGK|I	ISFTGSTTTGK[TMTsixplex_K]	252-262	FALSE	6.251	162782.5812	199221.2926	92662.34398	84056.1459	112930.6652	345339.9698	ENSG00000112294
C9J8Q5	C9J8Q5_HUMAN	K|EVGEAICTDPLVSK|I	[TMTsixplex_Nterm]EVGEAIC[Cys_CAM]TDPLVSK[TMTsixplex_K]	238-251	FALSE	8.102	679931.5828	446161.6615	73854.05979	105047.6689	1170164	747694.571	ENSG00000112294
C9J9K3	C9J9K3_HUMAN	R|YVDIAIPCNNK|G	[TMTsixplex_Nterm]YVDIAIPC[Cys_CAM]NNK[TMTsixplex_K]	156-166	FALSE	6.806	2100773	1387610.637	650622.8312	720499.6355	1424928.02	848992.0151	ENSG00000168028
C9J9K3	C9J9K3_HUMAN	K|SDGIYIINLK|R	[TMTsixplex_Nterm]SDGIYIINLK[TMTsixplex_K]	43-52	FALSE	5.691	257224.7344	160599.6536	78922.57301	92652.00621	171244.2625	103284.9284	ENSG00000168028
C9J9K3	C9J9K3_HUMAN	R|FTPGTFTNQIQAAFR|E	FTPGTFTNQIQAAFR	103-117	FALSE	7.301	71447.98133	437256.9389	11125.75141	NA	47197.87261	NA	ENSG00000168028
C9J9K3	C9J9K3_HUMAN	R|AIVAIENPADVSVISSR|N	[TMTsixplex_Nterm]AIVAIENPADVSVISSR	64-80	FALSE	8.358	482687.1649	361205.0064	155249.6272	161783.6416	312560.2181	199971.9388	ENSG00000168028
C9J9K3	C9J9K3_HUMAN	R|AIVAIENPADVSVISSR|N	[TMTsixplex_Nterm]AIVAIENPADVSVISSR	64-80	FALSE	9.149	2661066.302	1919674.6	764093.5047	909200.683	1772239.425	1065549.27	ENSG00000168028
C9J9K3	C9J9K3_HUMAN	R|AIVAIENPADVSVISSR|N	[TMTsixplex_Nterm]AIVAIENPADVSVISSR	64-80	FALSE	5.85	1635717.75	1086827.674	364447.4153	350830.9546	755786.338	463898.4467	ENSG00000168028
C9J9K3	C9J9K3_HUMAN	K|SDGIYIINLK|R	[TMTsixplex_Nterm]SDGIYIINLK[TMTsixplex_K]	43-52	FALSE	5.582	156652.4219	105206.5019	47967.77124	53623.39903	111038.3346	66878.59454	ENSG00000168028
C9J9K3	C9J9K3_HUMAN	R|FTPGTFTNQIQAAFR|E	[TMTsixplex_Nterm]FTPGTFTNQIQAAFR	103-117	FALSE	7.251	25020.83351	16440.7037	7339.476175	7850.846192	16890.43507	9107.32598	ENSG00000168028
C9J9K3	C9J9K3_HUMAN	R|KSDGIYIINLK|R	[TMTsixplex_Nterm]K[TMTsixplex_K]SDGIYIINLK[TMTsixplex_K]	42-52	FALSE	5.151	1988091.25	1054325.638	624436.6105	590485.5144	1414228.642	684663.7121	ENSG00000168028
C9J9K3	C9J9K3_HUMAN	R|FTPGTFTNQIQAAFR|E	[TMTsixplex_Nterm]FTPGTFTNQIQAAFR	103-117	FALSE	7.72	35105.94068	21845.80725	10667.91953	11352.34593	23055.51543	12661.15696	ENSG00000168028
C9J9K3	C9J9K3_HUMAN	K|SDGIYIINLK|R	[TMTsixplex_Nterm]SDGIYIINLK[TMTsixplex_K]	43-52	FALSE	6.086	316807.4063	198589.9978	93277.54313	111696.4347	216959.3978	127066.027	ENSG00000168028
C9J9K3	C9J9K3_HUMAN	R|KSDGIYIINLK|R	K[TMTsixplex_K]SDGIYIINLK[TMTsixplex_K]	42-52	FALSE	5.196	484057.2422	573894.625	183050.4124	178720.4098	156115.6305	410226.1896	ENSG00000168028
C9J9K3	C9J9K3_HUMAN	R|KSDGIYIINLK|R	[TMTsixplex_Nterm]K[TMTsixplex_K]SDGIYIINLK[TMTsixplex_K]	42-52	FALSE	5.097	3325412	1698394.559	924210.3002	859147.8102	2240524.334	1110910.961	ENSG00000168028
C9J9K3	C9J9K3_HUMAN	K|SDGIYIINLK|R	[TMTsixplex_Nterm]SDGIYIINLK[TMTsixplex_K]	43-52	FALSE	5.512	237587.8281	149352.4957	65398.66453	82144.04152	160307.1923	91716.52824	ENSG00000168028
C9J9K3	C9J9K3_HUMAN	R|ADHQPLTEASYVNLPTIALCNTDSPLR|Y	[TMTsixplex_Nterm]ADHQPLTEASYVNLPTIALC[Cys_CAM]NTDSPLR	129-155	FALSE	7.154	1110349.461	945474.4817	323158.1788	345112.6266	765287.7075	446236.2627	ENSG00000168028
C9J9K3	C9J9K3_HUMAN	R|ADHQPLTEASYVNLPTIALCNTDSPLR|Y	[TMTsixplex_Nterm]ADHQPLTEASYVNLPTIALC[Cys_CAM]NTDSPLR	129-155	FALSE	7.709	1770461.627	1255648.858	516976.0784	488987.5217	1083890.092	812369.0942	ENSG00000168028
C9J9K3	C9J9K3_HUMAN	R|FTPGTFTNQIQAAFR|E	[TMTsixplex_Nterm]FTPGTFTNQIQAAFR	103-117	FALSE	7.273	65509.11426	41200.31793	18995.93231	21870.4563	43926.97878	23635.3554	ENSG00000168028
C9J9K3	C9J9K3_HUMAN	R|FTPGTFTNQIQAAFR|E	FTPGTFTNQIQAAFR	103-117	FALSE	7.946	68701.38575	274668.45	12844.14799	NA	23349.35915	25422.2503	ENSG00000168028
C9J9K3	C9J9K3_HUMAN	R|FTPGTFTNQIQAAFR|E	FTPGTFTNQIQAAFR	103-117	FALSE	7.481	18984.34048	151465.8586	5764.869115	NA	16599.98628	10413.22338	ENSG00000168028
C9J9K3	C9J9K3_HUMAN	R|FTPGTFTNQIQAAFR|E	FTPGTFTNQIQAAFR	103-117	FALSE	6.319	161697.6517	147075.6274	52682.87591	91161.00129	92273.77273	59644.40248	ENSG00000168028
C9J9K3	C9J9K3_HUMAN	K|SDGIYIINLK|R	[TMTsixplex_Nterm]SDGIYIINLK[TMTsixplex_K]	43-52	FALSE	5.392	76573.52344	46962.13952	20864.5943	24957.54845	53007.11109	29689.15474	ENSG00000168028
C9J9K3	C9J9K3_HUMAN	R|AIVAIENPADVSVISSR|N	AIVAIENPADVSVISSR	64-80	FALSE	7.981	502269.1563	341435.7188	108744.2576	117606.9733	215881.9555	144711.9393	ENSG00000168028
C9J9K3	C9J9K3_HUMAN	R|FTPGTFTNQIQAAFR|E	[TMTsixplex_Nterm]FTPGTFTNQIQAAFR	103-117	FALSE	6.882	44988.43147	28138.51487	11967.91551	13782.02104	29791.38296	15223.82789	ENSG00000168028
C9J9K3	C9J9K3_HUMAN	R|AIVAIENPADVSVISSR|N	[TMTsixplex_Nterm]AIVAIENPADVSVISSR	64-80	FALSE	8.521	856515.5549	609076.7035	269186.9537	303806.2406	557524.0102	351220.2834	ENSG00000168028
C9J9K3	C9J9K3_HUMAN	K|SDGIYIINLK|R	[TMTsixplex_Nterm]SDGIYIINLK[TMTsixplex_K]	43-52	FALSE	5.178	143973.6719	90551.77177	43272.34336	49570.94192	100558.6094	56535.37117	ENSG00000168028
C9J9K3	C9J9K3_HUMAN	K|FAAATGATPIAGR|F	[TMTsixplex_Nterm]FAAATGATPIAGR	90-102	FALSE	8.236	149597.9688	88320.47223	43188.67929	48005.2148	96112.21092	51716.20944	ENSG00000168028
C9J9K3	C9J9K3_HUMAN	R|ADHQPLTEASYVNLPTIALCNTDSPLR|Y	[TMTsixplex_Nterm]ADHQPLTEASYVNLPTIALC[Cys_CAM]NTDSPLR	129-155	FALSE	4.901	1504021.125	1140524.493	338376.964	290088.4382	629156.7859	399975.8334	ENSG00000168028
C9J9K3	C9J9K3_HUMAN	R|FTPGTFTNQIQAAFR|E	[TMTsixplex_Nterm]FTPGTFTNQIQAAFR	103-117	FALSE	7.215	51109.36328	33726.56261	15801.29139	17112.90155	24101.86312	14612.37137	ENSG00000168028
C9J9K3	C9J9K3_HUMAN	K|FAAATGATPIAGR|F	[TMTsixplex_Nterm]FAAATGATPIAGR	90-102	FALSE	7.909	104317.0781	62361.43731	30643.65025	33029.39479	66402.42535	36184.74263	ENSG00000168028
C9J9W2	C9J9W2_HUMAN	R|LKQQSELQSQVR|Y	[TMTsixplex_Nterm]LK[TMTsixplex_K]QQSELQSQVR	38-49	FALSE	5.656	718212.0625	364046.5055	41485.66449	27833.10733	223783.2009	121197.4613	ENSG00000002834
C9J9W2	C9J9W2_HUMAN	R|DSQDGSSYR|R	[TMTsixplex_Nterm]DSQDGSSYR	109-117	FALSE	7.713	3092.91333	2114.465385	190.6229065	197.1894239	1557.268158	840.9665304	ENSG00000002834
C9J9W2	C9J9W2_HUMAN	K|YHEEFEK|S	[TMTsixplex_Nterm]YHEEFEK[TMTsixplex_K]	86-92	FALSE	4.902	15353270	9248956.337	1137875.116	1032002.331	8479162.03	4822609.801	ENSG00000002834
C9J9W2	C9J9W2_HUMAN	K|QSFTMVADTPENLR|L	[TMTsixplex_Nterm]QSFTMVADTPENLR	24-37	FALSE	8.995	2691489	1694825.078	210178.1948	172928.2529	1469547.042	831088.9715	ENSG00000002834
C9J9W2	C9J9W2_HUMAN	K|EPAAPVSIQR|S	[TMTsixplex_Nterm]EPAAPVSIQR	152-161	FALSE	6.944	854458.1875	553115.1932	466352.6257	519553.4602	577059.2953	369275.444	ENSG00000002834
C9J9W2	C9J9W2_HUMAN	K|GFSVVADTPELQR|I	[TMTsixplex_Nterm]GFSVVADTPELQR	61-73	FALSE	7.92	2795064.25	1959057.335	411086.0572	475480.44	1556438.006	1019635.486	ENSG00000002834
C9J9W2	C9J9W2_HUMAN	R|LKQQSELQSQVR|Y	[TMTsixplex_Nterm]LKQQSELQSQVR	38-49	FALSE	9.977	32626.39252	44771.25781	4310.349435	NA	6051.428448	13984.01463	ENSG00000002834
C9J9W2	C9J9W2_HUMAN	K|TQDQISNIK|Y	[TMTsixplex_Nterm]TQDQISNIK[TMTsixplex_K]	77-85	FALSE	6.36	1994928.375	1118514.715	170845.9043	162969.3382	1156875.038	649161.8023	ENSG00000002834
C9J9W2	C9J9W2_HUMAN	K|TQDQISNIK|Y	[TMTsixplex_Nterm]TQDQISNIK[TMTsixplex_K]	77-85	FALSE	5.841	1337427.5	788443.5027	117521.8454	111085.6913	810083.3136	462828.3301	ENSG00000002834
C9J9W2	C9J9W2_HUMAN	K|TQDQISNIK|Y	[TMTsixplex_Nterm]TQDQISNIK[TMTsixplex_K]	77-85	FALSE	5.241	1116530.25	660562.8322	106279.9501	102100.2059	647618.1008	365809.1418	ENSG00000002834
C9J9W2	C9J9W2_HUMAN	K|TQDQISNIK|Y	[TMTsixplex_Nterm]TQDQISNIK[TMTsixplex_K]	77-85	FALSE	5.558	479494.5	278916.5084	36545.64355	35885.07843	292393.4469	154285.0728	ENSG00000002834
C9J9W2	C9J9W2_HUMAN	K|TQDQISNIK|Y	[TMTsixplex_Nterm]TQDQISNIK[TMTsixplex_K]	77-85	FALSE	5.952	1006632.125	571966.1584	85561.12791	80444.21311	632413.5062	337287.8073	ENSG00000002834
C9J9W2	C9J9W2_HUMAN	K|TQDQISNIK|Y	[TMTsixplex_Nterm]TQDQISNIK[TMTsixplex_K]	77-85	FALSE	6.734	200127.0313	113487.942	16427.1939	16785.1943	120548.5522	68740.40827	ENSG00000002834
C9J9W2	C9J9W2_HUMAN	-|MTLNMK|N	MTLNMK[TMTsixplex_K]	1-6	FALSE	5.532	455060.1539	643557.9375	61529.67623	26328.56031	87338.57588	315756.9868	ENSG00000002834
C9JA28	C9JA28_HUMAN	K|QQSEEDLLLQDFSR|N	[TMTsixplex_Nterm]QQSEEDLLLQDFSR	9-22	FALSE	8.838	316987.1563	199139.5469	41615.00724	47971.46467	250428.2399	162642.348	ENSG00000114850
C9JA28	C9JA28_HUMAN	K|QQSEEDLLLQDFSR|N	[TMTsixplex_Nterm]QQSEEDLLLQDFSR	9-22	FALSE	9.014	611756.75	393811.3921	76052.01495	72365.00835	497916.1266	301395.2576	ENSG00000114850
C9JA28	C9JA28_HUMAN	K|QQSEEDLLLQDFSR|N	[TMTsixplex_Nterm]QQSEEDLLLQDFSR	9-22	FALSE	7.455	1526822	1059549.016	223937.4242	334419.6897	1134852.193	607231.1292	ENSG00000114850
C9JA28	C9JA28_HUMAN	K|QQSEEDLLLQDFSR|N	QQSEEDLLLQDFSR	9-22	FALSE	7.588	209111.7188	141260.4232	NA	NA	171328.5642	100210.4613	ENSG00000114850
C9JA28	C9JA28_HUMAN	K|QQSEEDLLLQDFSR|N	[TMTsixplex_Nterm]QQSEEDLLLQDFSR	9-22	FALSE	8.082	272846.5	189395.3955	46390.9586	50582.1429	231051.9292	132583.8598	ENSG00000114850
C9JAF7	C9JAF7_HUMAN	K|SVFGGLVNYFK|S	SVFGGLVNYFK	21-31	FALSE	5.5	22805.00742	13024.92668	3966.823393	5103.175953	13092.5773	9399.628531	ENSG00000099940
C9JBI3	C9JBI3_HUMAN	R|LALIQPSR|E	[TMTsixplex_Nterm]LALIQPSR	66-73	FALSE	6.914	103203.2656	64249.08873	14606.55652	14635.02156	35145.70668	22667.2116	ENSG00000146733
C9JBI3	C9JBI3_HUMAN	K|LNIPATNVFANR|L	[TMTsixplex_Nterm]LNIPATNVFANR	123-134	FALSE	8.914	356776.5625	227511.0449	51483.50142	47692.97548	111552.6407	66579.81345	ENSG00000146733
C9JBI3	C9JBI3_HUMAN	R|LIAEQPPHLTPGIR|E	[TMTsixplex_Nterm]LIAEQPPHLTPGIR	79-92	FALSE	7.286	511918.0745	650639.6875	101152.9779	76167.81022	161933.6831	124974.3834	ENSG00000146733
C9JC63	C9JC63_HUMAN	R|CLIFPLIVTGQR|E	[TMTsixplex_Nterm]C[Cys_CAM]LIFPLIVTGQR	22-33	FALSE	7.085	26517.37729	16490.72644	5619.275234	6402.909715	29060.90625	15737.28336	ENSG00000155463
C9JD91	C9JD91_HUMAN	K|YLGQLHYLQSR|V	[TMTsixplex_Nterm]YLGQLHYLQSR	46-56	FALSE	5.995	398171.375	265090.434	70773.22075	71158.93665	222611.4766	138799.2572	ENSG00000076201
C9JDR0	C9JDR0_HUMAN	R|CTVIGGSGFLGQHMVEQLLAR|G	[TMTsixplex_Nterm]C[Cys_CAM]TVIGGSGFLGQHMVEQLLAR	40-60	FALSE	7.475	17266.26682	16241.71458	7299.822209	7110.778353	10542.08713	6656.518514	ENSG00000147383
C9JDV1	C9JDV1_HUMAN	R|QLQAQDEEGGGHVPERPK|Q	[TMTsixplex_Nterm]QLQAQDEEGGGHVPERPK[TMTsixplex_K]	61-78	FALSE	5.185	1052847.5	653394.4855	376141.9415	426004.8609	290423.1073	177668.1611	ENSG00000130592
C9JEH7	C9JEH7_HUMAN	R|HPGSFDVVHVK|D	[TMTsixplex_Nterm]HPGSFDVVHVK[TMTsixplex_K]	210-220	FALSE	5.276	1066731.125	1013870.142	347596.5733	333879.8684	709366.4579	479161.3336	ENSG00000129824
C9JEH7	C9JEH7_HUMAN	R|ECLPLIVFLR|N	[TMTsixplex_Nterm]EC[Cys_CAM]LPLIVFLR	49-58	FALSE	5.662	2380.163086	1685.331973	684.0963982	793.3674183	1148.078386	742.6733525	ENSG00000129824
C9JEH7	C9JEH7_HUMAN	R|HPGSFDVVHVK|D	[TMTsixplex_Nterm]HPGSFDVVHVK[TMTsixplex_K]	210-220	FALSE	6.101	378332.2854	131818.7328	58419.82171	69423.19902	183979.9539	122002.6206	ENSG00000129824
C9JEH7	C9JEH7_HUMAN	R|ECLPLIVFLR|N	[TMTsixplex_Nterm]EC[Cys_CAM]LPLIVFLR	49-58	FALSE	5.368	12650.85254	8667.01815	3754.048538	4410.938564	6495.449603	4042.342809	ENSG00000129824
C9JEH7	C9JEH7_HUMAN	R|ECLPLIVFLR|N	[TMTsixplex_Nterm]EC[Cys_CAM]LPLIVFLR	49-58	FALSE	5.461	77410.71875	49526.29504	21167.54803	23507.49993	47039.09852	28413.76938	ENSG00000129824
C9JEH7	C9JEH7_HUMAN	K|LTGVFAPR|P	[TMTsixplex_Nterm]LTGVFAPR	32-39	FALSE	5.53	185128.6875	121395.4356	72033.01626	76249.30134	102191.8137	57950.24568	ENSG00000129824
C9JEH7	C9JEH7_HUMAN	R|ECLPLIVFLR|N	[TMTsixplex_Nterm]EC[Cys_CAM]LPLIVFLR	49-58	FALSE	6.125	16191.60742	11271.50769	4840.968001	5489.039414	8840.922127	5458.027584	ENSG00000129824
C9JEH7	C9JEH7_HUMAN	R|ECLPLIVFLR|N	[TMTsixplex_Nterm]EC[Cys_CAM]LPLIVFLR	49-58	FALSE	6.001	7882.232422	5289.791551	2181.657253	2558.296705	4147.533914	2576.068183	ENSG00000129824
C9JEH7	C9JEH7_HUMAN	K|LTGVFAPR|P	[TMTsixplex_Nterm]LTGVFAPR	32-39	FALSE	6.794	1910309.75	1234293.652	562281.5106	646275.1075	1316767.174	736201.0641	ENSG00000129824
C9JEH7	C9JEH7_HUMAN	R|ECLPLIVFLR|N	[TMTsixplex_Nterm]EC[Cys_CAM]LPLIVFLR	49-58	FALSE	5.19	14417.66016	9718.30268	4593.561117	4606.798518	7810.427513	4819.553178	ENSG00000129824
C9JEH7	C9JEH7_HUMAN	R|ECLPLIVFLR|N	[TMTsixplex_Nterm]EC[Cys_CAM]LPLIVFLR	49-58	FALSE	5.493	2808.569336	1964.693933	810.7088217	971.1077288	1413.205042	906.836954	ENSG00000129824
C9JEH7	C9JEH7_HUMAN	R|ECLPLIVFLR|N	[TMTsixplex_Nterm]EC[Cys_CAM]LPLIVFLR	49-58	FALSE	4.868	32083.16602	21698.66531	9021.162391	10138.63784	18268.89961	11357.17952	ENSG00000129824
C9JEL3	C9JEL3_HUMAN	R|TPGRPTSSQSYEQNIK|Q	TPGRPTSSQSYEQNIK[TMTsixplex_K]	63-78	FALSE	5.835	79744.83594	74428.51561	24076.0913	23199.15307	30602.8864	40052.09351	ENSG00000135930
C9JEV6	C9JEV6_HUMAN	K|IGLPILCVGSVWK|S	[TMTsixplex_Nterm]IGLPILC[Cys_CAM]VGSVWK[TMTsixplex_K]	211-223	FALSE	7.407	135892.8064	86005.76066	125370.5022	151454.9688	90102.58324	53760.19621	ENSG00000124357
C9JEV6	C9JEV6_HUMAN	K|IGLPILCVGSVWK|S	IGLPILC[Cys_CAM]VGSVWK	211-223	FALSE	6.751	22509.78599	16685.56209	5600.473343	6948.231398	18583.26404	18130.75746	ENSG00000124357
C9JEV6	C9JEV6_HUMAN	R|SLGLSLSGGDQEDAGR|I	[TMTsixplex_Nterm]SLGLSLSGGDQEDAGR	19-34	FALSE	6.053	207625.6563	150044.8611	106024.2059	130903.4591	126878.4901	100875.9599	ENSG00000124357
C9JEV6	C9JEV6_HUMAN	R|EIQAQNFFSSFTLMK|L	[TMTsixplex_Nterm]EIQAQNFFSSFTLMK[TMTsixplex_K]	241-255	FALSE	5.254	98894.09375	70874.65496	24589.15955	27672.28893	53464.54247	32763.08451	ENSG00000124357
C9JEV6	C9JEV6_HUMAN	K|EGFLLALTQGR|E	[TMTsixplex_Nterm]EGFLLALTQGR	230-240	FALSE	7.289	521199.6746	348266.0081	427481.405	528490.375	303415.0019	190714.7945	ENSG00000124357
C9JEV6	C9JEV6_HUMAN	R|HIVAVLPEIDPVLFQGK|I	[TMTsixplex_Nterm]HIVAVLPEIDPVLFQGK[TMTsixplex_K]	194-210	FALSE	6.76	401899.6563	283678.9556	243146.1397	285472.9363	207865.7213	127381.7357	ENSG00000124357
C9JEV6	C9JEV6_HUMAN	K|IGLPILCVGSVWK|S	IGLPILC[Cys_CAM]VGSVWK[TMTsixplex_K]	211-223	FALSE	6.259	18878.80078	17353.50416	12782.89038	12246.79384	9583.509182	12271.68148	ENSG00000124357
C9JEV6	C9JEV6_HUMAN	K|EGFLLALTQGR|E	[TMTsixplex_Nterm]EGFLLALTQGR	230-240	FALSE	6.624	296648.4688	197014.2326	106058.3548	117059.876	96036.19735	58145.75049	ENSG00000124357
C9JEV6	C9JEV6_HUMAN	K|EGFLLALTQGR|E	[TMTsixplex_Nterm]EGFLLALTQGR	230-240	FALSE	5.478	2815207	1918995.47	577301.1311	604855.0837	545061.827	321343.2626	ENSG00000124357
C9JEV6	C9JEV6_HUMAN	K|EGFLLALTQGR|E	[TMTsixplex_Nterm]EGFLLALTQGR	230-240	FALSE	8.96	1306772.755	855956.6764	1098479.598	1345454.25	772104.6787	451790.4952	ENSG00000124357
C9JEV6	C9JEV6_HUMAN	R|HIVAVLPEIDPVLFQGK|I	HIVAVLPEIDPVLFQGK[TMTsixplex_K]	194-210	FALSE	5.711	36061.66406	27301.05204	12346.33713	12679.93705	24377.3005	17293.32587	ENSG00000124357
C9JEV6	C9JEV6_HUMAN	K|IGLPILCVGSVWK|S	[TMTsixplex_Nterm]IGLPILC[Cys_CAM]VGSVWK[TMTsixplex_K]	211-223	FALSE	7.386	62431.2719	42396.12574	62623.00909	73978.03906	46047.1813	26099.59855	ENSG00000124357
C9JEV6	C9JEV6_HUMAN	R|EIQAQNFFSSFTLMK|L	[TMTsixplex_Nterm]EIQAQNFFSSFTLMK[TMTsixplex_K]	241-255	FALSE	6.765	264114.0625	170044.126	123032.6167	130968.7517	155163.2695	90721.53086	ENSG00000124357
C9JEV6	C9JEV6_HUMAN	R|LGILTHLYR|D	[TMTsixplex_Nterm]LGILTHLYR	147-155	FALSE	7.166	123439.2436	74212.14103	93124.17035	109851.4074	71464.75995	40033.98315	ENSG00000124357
C9JFE4	C9JFE4_HUMAN	R|TLYTQIR|N	[TMTsixplex_Nterm]TLYTQIR	344-350	FALSE	7.112	296706.5313	170015.6959	76735.38706	76999.12509	184162.1865	96199.34951	ENSG00000169727
C9JFE4	C9JFE4_HUMAN	K|MALSFVQR|T	[TMTsixplex_Nterm]MALSFVQR	61-68	FALSE	6.564	109249.7813	91556.48468	48974.53866	47696.85264	77142.39657	48450.49778	ENSG00000169727
C9JFE4	C9JFE4_HUMAN	R|ALIQYFSPYVSADMHR|M	[TMTsixplex_Nterm]ALIQYFSPYVSADMHR	353-368	FALSE	7.953	84873.24939	114638.1226	24986.33476	18878.98622	43257.55269	36642.8599	ENSG00000169727
C9JFE4	C9JFE4_HUMAN	R|LQFIADHCPTLR|V	[TMTsixplex_Nterm]LQFIADHC[Cys_CAM]PTLR	44-55	FALSE	9.344	1131632	497844.4304	NA	NA	488834.7887	280915.9757	ENSG00000169727
C9JFE4	C9JFE4_HUMAN	R|ALIQYFSPYVSADMHR|M	[TMTsixplex_Nterm]ALIQYFSPYVSADM[Oxidation_M]HR	353-368	FALSE	8.102	68061.20809	77404.20769	16168.31024	12178.12347	29744.60428	25937.31465	ENSG00000169727
C9JFE4	C9JFE4_HUMAN	R|NVISSSSFK|L	NVISSSSFK[TMTsixplex_K]	289-297	FALSE	5.234	140687.9688	134526.7726	28426.40421	26626.44627	61404.87865	72245.34661	ENSG00000169727
C9JFM5	C9JFM5_HUMAN	R|VALVVHPGTAR|L	[TMTsixplex_Nterm]VALVVHPGTAR	75-85	FALSE	7.532	549641.1019	343577.1547	106604.0918	106319.4033	246782.4049	154609.3103	ENSG00000103496
C9JFM5	C9JFM5_HUMAN	K|AIEPQKEEADENYNSVNTR|M	[TMTsixplex_Nterm]AIEPQK[TMTsixplex_K]EEADENYNSVNTR	155-173	FALSE	5.683	674845.375	444534.0201	117555.9258	132003.2838	385188.1325	257660.7003	ENSG00000103496
C9JFR7	C9JFR7_HUMAN	R|ADLIAYLK|K	[TMTsixplex_Nterm]ADLIAYLK[TMTsixplex_K]	93-100	FALSE	5.388	70395.64301	45648.44534	6849.110636	9417.851917	111541.7109	70214.71935	ENSG00000172115
C9JFR7	C9JFR7_HUMAN	R|ADLIAYLK|K	[TMTsixplex_Nterm]ADLIAYLK[TMTsixplex_K]	93-100	FALSE	5.324	732454.3486	464047.5581	75471.98966	74215.18766	1208220.625	722096.2385	ENSG00000172115
C9JFR7	C9JFR7_HUMAN	R|ADLIAYLK|K	ADLIAYLK	93-100	FALSE	6.51	47806.26115	38081.91585	19113.01171	63036.83892	NA	23790.45242	ENSG00000172115
C9JFR7	C9JFR7_HUMAN	R|ADLIAYLK|K	ADLIAYLK	93-100	FALSE	5.788	25488.66587	19212.31475	4756.638834	43752.93059	NA	8357.13364	ENSG00000172115
C9JFR7	C9JFR7_HUMAN	K|GIIWGEDTLMEYLENPKK|Y	[TMTsixplex_Nterm]GIIWGEDTLMEYLENPK[TMTsixplex_K]K[TMTsixplex_K]	57-74	FALSE	9.133	109212.3791	75325.45602	9089.821786	6251.742079	124754.6719	80077.06084	ENSG00000172115
C9JFR7	C9JFR7_HUMAN	K|GIIWGEDTLMEYLENPK|K	[TMTsixplex_Nterm]GIIWGEDTLMEYLENPK[TMTsixplex_K]	57-73	FALSE	9.123	52468.69654	35576.25718	5291.736841	6629.081505	115920.9922	75264.25773	ENSG00000172115
C9JFR7	C9JFR7_HUMAN	K|GIIWGEDTLMEYLENPK|K	[TMTsixplex_Nterm]GIIWGEDTLMEYLENPK[TMTsixplex_K]	57-73	FALSE	6.141	84100.254	57937.86117	23460.0872	27595.95244	109156.5781	63937.46342	ENSG00000172115
C9JFR7	C9JFR7_HUMAN	R|ADLIAYLK|K	ADLIAYLK	93-100	FALSE	5.691	59548.61182	30279.06129	28674.83854	209185.2065	NA	14141.71013	ENSG00000172115
C9JFR7	C9JFR7_HUMAN	K|GIIWGEDTLMEYLENPK|K	[TMTsixplex_Nterm]GIIWGEDTLMEYLENPK[TMTsixplex_K]	57-73	FALSE	6.597	207544.1857	135811.7643	19604.3508	28188.65861	401903.375	245191.9981	ENSG00000172115
C9JFR7	C9JFR7_HUMAN	R|ADLIAYLK|K	[TMTsixplex_Nterm]ADLIAYLK[TMTsixplex_K]	93-100	FALSE	5.046	320116.4933	190140.527	29812.71069	34239.05835	500576.375	286161.0519	ENSG00000172115
C9JFR7	C9JFR7_HUMAN	R|ADLIAYLK|K	[TMTsixplex_Nterm]ADLIAYLK[TMTsixplex_K]	93-100	FALSE	5.029	200831.9349	126339.9356	18931.49881	21383.55637	310329.625	192161.4204	ENSG00000172115
C9JFR7	C9JFR7_HUMAN	R|ADLIAYLK|K	[TMTsixplex_Nterm]ADLIAYLK[TMTsixplex_K]	93-100	FALSE	5.164	110748.5594	76128.70665	10630.86589	14182.1702	184320.0938	122551.6953	ENSG00000172115
C9JFR7	C9JFR7_HUMAN	R|ADLIAYLK|K	[TMTsixplex_Nterm]ADLIAYLK[TMTsixplex_K]	93-100	FALSE	5.335	215596.4981	139501.0158	20963.62503	24467.08875	354248.1875	218220.6057	ENSG00000172115
C9JFR7	C9JFR7_HUMAN	K|TGPNLHGLFGR|K	TGPNLHGLFGR	29-39	FALSE	10.23	177108.5055	566049.8254	26583.20766	36058.70707	67209.25937	NA	ENSG00000172115
C9JFR7	C9JFR7_HUMAN	R|ADLIAYLK|K	[TMTsixplex_Nterm]ADLIAYLK[TMTsixplex_K]	93-100	FALSE	5.679	260444.8192	172752.9557	27000.40421	25764.72012	420076.0938	247336.5848	ENSG00000172115
C9JFR7	C9JFR7_HUMAN	K|GIIWGEDTLMEYLENPKK|Y	[TMTsixplex_Nterm]GIIWGEDTLMEYLENPK[TMTsixplex_K]K[TMTsixplex_K]	57-74	FALSE	5.097	398614.3143	265061.1811	44633.11095	45865.11382	426526.0625	264435.1655	ENSG00000172115
C9JFR7	C9JFR7_HUMAN	R|ADLIAYLK|K	[TMTsixplex_Nterm]ADLIAYLK[TMTsixplex_K]	93-100	FALSE	5.779	115800.8258	74622.69789	10029.95331	14300.17008	178577.1406	117279.7269	ENSG00000172115
C9JFR7	C9JFR7_HUMAN	K|TGPNLHGLFGR|K	[TMTsixplex_Nterm]TGPNLHGLFGR	29-39	FALSE	7.139	55675.71432	32140.27704	4542.714744	6573.704117	91757.3125	47591.02699	ENSG00000172115
C9JFR7	C9JFR7_HUMAN	R|ADLIAYLK|K	[TMTsixplex_Nterm]ADLIAYLK[TMTsixplex_K]	93-100	FALSE	5.213	898596.8087	562647.8787	74014.6837	89628.54323	1483651.75	876895.9471	ENSG00000172115
C9JFR7	C9JFR7_HUMAN	R|ADLIAYLKK|-	[TMTsixplex_Nterm]ADLIAYLK[TMTsixplex_K]K[TMTsixplex_K]	93-101	FALSE	6.082	178253.625	117149.4393	11833.06635	7824.00744	54767.39516	36760.72234	ENSG00000172115
C9JFR7	C9JFR7_HUMAN	K|GIIWGEDTLMEYLENPK|K	[TMTsixplex_Nterm]GIIWGEDTLM[Oxidation_M]EYLENPK[TMTsixplex_K]	57-73	FALSE	6.618	385662.0186	354488.106	37996.31266	120104.8147	598691.0625	288788.2051	ENSG00000172115
C9JFR7	C9JFR7_HUMAN	K|GIIWGEDTLMEYLENPK|K	[TMTsixplex_Nterm]GIIWGEDTLM[Oxidation_M]EYLENPK[TMTsixplex_K]	57-73	FALSE	7.292	317342.7355	268418.4411	74075.32025	78306.8421	431778.9375	278675.0962	ENSG00000172115
C9JFR7	C9JFR7_HUMAN	K|GIIWGEDTLMEYLENPKK|Y	[TMTsixplex_Nterm]GIIWGEDTLMEYLENPK[TMTsixplex_K]K[TMTsixplex_K]	57-74	FALSE	5.288	292837.75	188457.9957	39853.78877	44981.72913	194979.6803	104922.3089	ENSG00000172115
C9JFR7	C9JFR7_HUMAN	R|KTGQAPGYSYTAANK|N	[TMTsixplex_Nterm]K[TMTsixplex_K]TGQAPGYSYTAANK	40-54	FALSE	5.274	59901.17179	127599.3281	14968.4565	20623.19931	41634.6548	78987.34023	ENSG00000172115
C9JFR7	C9JFR7_HUMAN	K|GIIWGEDTLMEYLENPKK|Y	[TMTsixplex_Nterm]GIIWGEDTLMEYLENPK[TMTsixplex_K]K[TMTsixplex_K]	57-74	FALSE	9.938	110510.4877	67982.7821	8771.912301	7502.503701	112308.4531	66930.0678	ENSG00000172115
C9JFR7	C9JFR7_HUMAN	K|GIIWGEDTLMEYLENPKK|Y	[TMTsixplex_Nterm]GIIWGEDTLMEYLENPK[TMTsixplex_K]K[TMTsixplex_K]	57-74	FALSE	9.223	105684.2069	66595.40416	10320.2335	10078.96482	108376.6719	67225.37225	ENSG00000172115
C9JFR7	C9JFR7_HUMAN	K|TGPNLHGLFGR|K	[TMTsixplex_Nterm]TGPNLHGLFGR	29-39	FALSE	7.35	416501.614	245848.2244	38542.7966	42107.11979	756568.3731	402606.8392	ENSG00000172115
C9JFR7	C9JFR7_HUMAN	K|TGQAPGYSYTAANK|N	[TMTsixplex_Nterm]TGQAPGYSYTAANK[TMTsixplex_K]	41-54	FALSE	6.907	2489498.19	1240093.416	269750.772	444159.7751	4020221.5	1957504.694	ENSG00000172115
C9JFR7	C9JFR7_HUMAN	K|GIIWGEDTLMEYLENPK|K	[TMTsixplex_Nterm]GIIWGEDTLMEYLENPK[TMTsixplex_K]	57-73	FALSE	7.449	235819.0978	166468.2565	47684.70135	45029.43795	300488.4375	192283.4129	ENSG00000172115
C9JFR7	C9JFR7_HUMAN	K|TGQAPGYSYTAANK|N	TGQAPGYSYTAANK[TMTsixplex_K]	41-54	FALSE	8.659	939903.7654	1204087.204	115104.4245	NA	955919.2318	1919073.25	ENSG00000172115
C9JFR7	C9JFR7_HUMAN	K|TGQAPGYSYTAANK|N	TGQAPGYSYTAANK[TMTsixplex_K]	41-54	FALSE	7.848	112680.5373	141965.251	21310.53703	12887.15431	99353.656	179067.0903	ENSG00000172115
C9JFR7	C9JFR7_HUMAN	K|TGPNLHGLFGR|K	[TMTsixplex_Nterm]TGPNLHGLFGR	29-39	FALSE	5.613	570260.7952	388640.5641	87298.79334	82242.65645	947122.5958	532849.7778	ENSG00000172115
C9JFR7	C9JFR7_HUMAN	K|MIFVGIK|K	[TMTsixplex_Nterm]MIFVGIK	81-87	FALSE	8.039	106661.037	237943.3085	24424.9358	21087.73863	61222.17541	174269.393	ENSG00000172115
C9JG87	C9JG87_HUMAN	K|VALEIFQHSK|Y	[TMTsixplex_Nterm]VALEIFQHSK[TMTsixplex_K]	215-224	FALSE	7.11	874741.1875	604543.4588	191488.8143	234697.6092	592353.458	392160.2251	ENSG00000154719
C9JG87	C9JG87_HUMAN	K|YKVDFIEEK|A	[TMTsixplex_Nterm]YK[TMTsixplex_K]VDFIEEK[TMTsixplex_K]	225-233	FALSE	5.248	763624.375	437421.6665	116547.526	177788.4531	350194.0562	171447.2169	ENSG00000154719
C9JGI3	C9JGI3_HUMAN	R|VAAALDDGSALGR|F	[TMTsixplex_Nterm]VAAALDDGSALGR	297-309	FALSE	7.716	145272.7031	97620.75663	58435.29033	72491.60499	44420.53144	22448.31255	ENSG00000025708
C9JGI3	C9JGI3_HUMAN	R|ALPLALVLHELGAGR|S	ALPLALVLHELGAGR	361-375	FALSE	7.461	15329.5716	10637.7381	5045.893772	5642.808166	9644.827363	6786.284898	ENSG00000025708
C9JGI3	C9JGI3_HUMAN	R|ALPLALVLHELGAGR|S	[TMTsixplex_Nterm]ALPLALVLHELGAGR	361-375	FALSE	7.354	10552.41797	7006.053221	3660.610602	4055.334607	2496.389546	1659.930122	ENSG00000025708
C9JGI3	C9JGI3_HUMAN	R|ALPLALVLHELGAGR|S	[TMTsixplex_Nterm]ALPLALVLHELGAGR	361-375	FALSE	6.175	15097.06987	10495.70332	5396.068507	5686.107798	3859.11198	2366.845629	ENSG00000025708
C9JHU6	C9JHU6_HUMAN	R|AFLLFPTIER|M	[TMTsixplex_Nterm]AFLLFPTIER	30-39	FALSE	6.115	152657.2813	107359.7085	39837.44058	44086.24285	83115.84765	54062.00901	ENSG00000118961
C9JHW1	C9JHW1_HUMAN	K|AALSSQQQQQLALLLQQFQTLK|M	[TMTsixplex_Nterm]AALSSQQQQQLALLLQQFQTLK[TMTsixplex_K]	589-610	FALSE	6.13	12056.8291	8750.776965	3254.716197	4142.578487	6183.068473	3876.775244	ENSG00000204120
C9JIE4	C9JIE4_HUMAN	R|AALEALLGR|L	[TMTsixplex_Nterm]AALEALLGR	128-136	FALSE	7.3	104796.8026	72286.66108	107989.9041	124207.0078	62166.01889	40027.4412	ENSG00000182253
C9JIE4	C9JIE4_HUMAN	R|TFSPTYGLLR|N	[TMTsixplex_Nterm]TFSPTYGLLR	426-435	FALSE	6.795	255714.9375	160562.4234	190613.1002	219071.715	165427.1371	97862.55496	ENSG00000182253
C9JIE4	C9JIE4_HUMAN	R|SGEFHAEPTVIEK|E	[TMTsixplex_Nterm]SGEFHAEPTVIEK[TMTsixplex_K]	912-924	FALSE	5.481	1415110.5	909512.2475	618431.2407	760012.645	940377.8731	590542.6445	ENSG00000182253
C9JIE4	C9JIE4_HUMAN	K|SAEQMIGDIINLGLK|G	[TMTsixplex_Nterm]SAEQMIGDIINLGLK[TMTsixplex_K]	720-734	FALSE	6.185	89929.29349	57365.64115	80390.10526	98887.75781	51244.88513	29758.49104	ENSG00000182253
C9JIE4	C9JIE4_HUMAN	R|AALEALLGR|L	[TMTsixplex_Nterm]AALEALLGR	128-136	FALSE	7.663	52226.3125	36675.1307	40239.27465	48575.93433	51099.57204	32435.68043	ENSG00000182253
C9JIE4	C9JIE4_HUMAN	R|AALEALLGR|L	[TMTsixplex_Nterm]AALEALLGR	128-136	FALSE	7.03	91429.79823	63491.61897	89123.25166	105336.4766	55916.39069	34916.13379	ENSG00000182253
C9JIE4	C9JIE4_HUMAN	R|DYQDLLQVK|T	[TMTsixplex_Nterm]DYQDLLQVK[TMTsixplex_K]	292-300	FALSE	5.067	784107.0698	518837.334	789581.2895	957776.8125	483645.0567	308747.4009	ENSG00000182253
C9JIE4	C9JIE4_HUMAN	R|AALEALLGR|L	[TMTsixplex_Nterm]AALEALLGR	128-136	FALSE	7.77	64236.82157	46187.25201	44583.92534	52004.53565	73412.40625	45032.44651	ENSG00000182253
C9JIE4	C9JIE4_HUMAN	R|AALEALLGR|L	[TMTsixplex_Nterm]AALEALLGR	128-136	FALSE	7.513	289547.2413	212512.7777	288476.7113	336670.5938	188824.9532	112837.128	ENSG00000182253
C9JJ34	C9JJ34_HUMAN	K|TLEEDEEELFK|M	[TMTsixplex_Nterm]TLEEDEEELFK[TMTsixplex_K]	40-50	FALSE	6.418	449371.75	276681.7333	149556.9089	166726.1411	184038.8676	109615.7284	ENSG00000099901
C9JJ34	C9JJ34_HUMAN	R|FASENDLPEWK|E	[TMTsixplex_Nterm]FASENDLPEWK[TMTsixplex_K]	58-68	FALSE	7.934	1316479.125	748591.1881	489839.189	620293.7889	409757.7753	222121.1797	ENSG00000099901
C9JJ34	C9JJ34_HUMAN	K|TLEEDEEELFK|M	[TMTsixplex_Nterm]TLEEDEEELFK[TMTsixplex_K]	40-50	FALSE	6.765	577696.9375	349182.7951	178462.1718	213459.6351	225104.4893	130009.4073	ENSG00000099901
C9JJE0	C9JJE0_HUMAN	K|AVIDHTIK|A	[TMTsixplex_Nterm]AVIDHTIK[TMTsixplex_K]	39-46	FALSE	4.878	2296185.742	1517353.044	220979.3652	249552.0272	1280400.814	800351.3036	ENSG00000113790
C9JJS3	C9JJS3_HUMAN	R|ASPFLLQYIQEEIPDYR|N	[TMTsixplex_Nterm]ASPFLLQYIQEEIPDYR	165-181	FALSE	5.437	245500.5938	149766.8043	45397.58028	45185.84274	100774.3119	68289.36105	ENSG00000141127
C9JJS3	C9JJS3_HUMAN	K|SIIGVIPYFPYSK|Q	SIIGVIPYFPYSK[TMTsixplex_K]	103-115	FALSE	5.119	53258.18981	68143.35156	11857.68428	9931.58953	13218.46774	36346.88857	ENSG00000141127
C9JJX6	C9JJX6_HUMAN	R|GLPLLVALLDHPR|A	[TMTsixplex_Nterm]GLPLLVALLDHPR	338-350	FALSE	6.483	4782.049944	3891.612718	1918.411835	1820.284286	3314.601301	3268.138762	ENSG00000099889
C9JK83	C9JK83_HUMAN	R|NEFTITHVLIPK|Q	[TMTsixplex_Nterm]NEFTITHVLIPK[TMTsixplex_K]	292-303	FALSE	5.263	547802.125	290790.2629	111370.8561	129859.467	315804.0726	156029.725	ENSG00000124356
C9JKF1	C9JKF1_HUMAN	K|FLQDMHTLLLTR|H	[TMTsixplex_Nterm]FLQDMHTLLLTR	1027-1038	FALSE	5.937	49500.5349	35709.45017	45944.13522	56327.62735	13938.39419	8837.936601	ENSG00000205413
C9JKI7	C9JKI7_HUMAN	R|LREDHSQLQAECER|L	[TMTsixplex_Nterm]LREDHSQLQAEC[Cys_CAM]ER	13-26	FALSE	5.107	53413.05998	66962.03906	14937.16987	12258.27025	17031.55955	14250.95131	ENSG00000002822
C9JKQ2	C9JKQ2_HUMAN	K|IEGTPLETIQK|K	[TMTsixplex_Nterm]IEGTPLETIQK[TMTsixplex_K]	24-34	FALSE	6.507	896115.9946	540482.4769	114682.835	156154.8603	1221031.625	694135.3356	ENSG00000119013
C9JL26	C9JL26_HUMAN	K|NPSLLGILYGK|K	NPSLLGILYGK[TMTsixplex_K]	237-247	FALSE	7.644	72804.03806	77706.23438	17895.21436	17033.37692	35134.806	37878.59087	ENSG00000160216
C9JL26	C9JL26_HUMAN	K|NPSLLGILYGK|K	NPSLLGILYGK	237-247	FALSE	8.722	15012.97306	15768.19946	4630.606316	8626.564859	9494.112357	11923.54696	ENSG00000160216
C9JL85	C9JL85_HUMAN	K|GPDGLTAFEATDNQAIK|A	[TMTsixplex_Nterm]GPDGLTAFEATDNQAIK[TMTsixplex_K]	32-48	FALSE	8.478	370325	223790.55	121407.4884	160649.415	193534.9485	115524.8744	ENSG00000105887
C9JL85	C9JL85_HUMAN	K|GPDGLTAFEATDNQAIK|A	[TMTsixplex_Nterm]GPDGLTAFEATDNQAIK[TMTsixplex_K]	32-48	FALSE	7.092	2551691.5	1682955.549	905728.9854	1020138.228	1423367.364	865146.6772	ENSG00000105887
C9JL85	C9JL85_HUMAN	K|GPDGLTAFEATDNQAIK|A	[TMTsixplex_Nterm]GPDGLTAFEATDNQAIK[TMTsixplex_K]	32-48	FALSE	6.274	2266752.75	1694447.893	603724.4597	597106.1707	1201322.07	845810.0256	ENSG00000105887
C9JLV0	C9JLV0_HUMAN	R|KQNWFEAFEILDK|L	[TMTsixplex_Nterm]K[TMTsixplex_K]QNWFEAFEILDK[TMTsixplex_K]	210-222	FALSE	6.448	45529.5	31530.01659	14959.81138	17446.4046	20611.60251	11791.27832	ENSG00000106066
C9JLV0	C9JLV0_HUMAN	R|KQNWFEAFEILDK|L	[TMTsixplex_Nterm]K[TMTsixplex_K]QNWFEAFEILDK[TMTsixplex_K]	210-222	FALSE	6.127	28554.5625	17868.79446	9184.502166	10146.58339	11891.74578	7054.994447	ENSG00000106066
C9JLV4	C9JLV4_HUMAN	K|NCSQLQDLHK|K	[TMTsixplex_Nterm]NC[Cys_CAM]SQLQDLHK[TMTsixplex_K]	449-458	FALSE	7.253	162683.1094	91983.21904	22347.68792	21547.0331	59850.24425	32111.52718	ENSG00000120868
C9JMH6	C9JMH6_HUMAN	R|DPTPEQTHR|L	[TMTsixplex_Nterm]DPTPEQTHR	73-81	FALSE	7.166	2157.38711	1523.735865	391.1338216	387.8052083	880.0612903	519.0828398	ENSG00000167711
C9JNK6	C9JNK6_HUMAN	K|NYSNLLAFCR|R	[TMTsixplex_Nterm]NYSNLLAFC[Cys_CAM]R	182-191	FALSE	7.768	85712.21679	52506.6074	13890.46297	15332.27037	102325.7031	53692.33502	ENSG00000128654
C9JNK6	C9JNK6_HUMAN	R|LGTQPYFFNK|Q	[TMTsixplex_Nterm]LGTQPYFFNK[TMTsixplex_K]	141-150	FALSE	6.733	806244.8246	505512.4414	93214.66052	109129.905	1165153.5	686465.3839	ENSG00000128654
C9JNK6	C9JNK6_HUMAN	K|NYSNLLAFCR|R	NYSNLLAFC[Cys_CAM]R	182-191	FALSE	7.631	18010.74621	17567.33097	4942.727836	4721.145263	9092.90202	12762.83451	ENSG00000128654
C9JNK6	C9JNK6_HUMAN	K|TLDQVLEDVDQCCQALSQR|L	[TMTsixplex_Nterm]TLDQVLEDVDQC[Cys_CAM]C[Cys_CAM]QALSQR	122-140	FALSE	7.885	499094.763	306169.1554	85733.58405	104841.3085	548829.375	349290.109	ENSG00000128654
C9JQ41	C9JQ41_HUMAN	K|NLDDLTLLK|Q	[TMTsixplex_Nterm]NLDDLTLLK[TMTsixplex_K]	78-86	FALSE	4.941	647953.0503	399643.1231	69446.32482	98170.99041	705479.0625	393723.1654	ENSG00000160124
C9JQ41	C9JQ41_HUMAN	R|IVHELNTTVPTASFAGK|I	[TMTsixplex_Nterm]IVHELNTTVPTASFAGK[TMTsixplex_K]	16-32	FALSE	6.581	1671289.8	1148314.387	201876.3701	235037.722	1541672.636	937273.8853	ENSG00000160124
C9JQ42	C9JQ42_HUMAN	K|RPELGVTLTK|L	[TMTsixplex_Nterm]RPELGVTLTK[TMTsixplex_K]	77-86	FALSE	8.032	2922208.75	1838042.516	789975.1898	923255.7093	2183743.78	1217694.752	ENSG00000163754
C9JQ42	C9JQ42_HUMAN	R|VKPWNYTYDPK|T	[TMTsixplex_Nterm]VK[TMTsixplex_K]PWNYTYDPK[TMTsixplex_K]	213-223	FALSE	5.292	3257949	1762852.51	541550.9078	492354.979	1879588.641	1022206.755	ENSG00000163754
C9JQ42	C9JQ42_HUMAN	R|VKPWNYTYDPK|T	[TMTsixplex_Nterm]VKPWNYTYDPK[TMTsixplex_K]	213-223	FALSE	5.412	230390.7873	238940.6406	60659.20612	47870.36489	62791.29917	147624.6708	ENSG00000163754
C9JR61	C9JR61_HUMAN	R|TPLFISLLR|L	[TMTsixplex_Nterm]TPLFISLLR	109-117	FALSE	7.43	16069.01758	10698.70419	4308.49634	4748.268024	8968.649636	5474.033394	ENSG00000163719
C9JS50	C9JS50_HUMAN	K|YPLQLFPMWR|F	[TMTsixplex_Nterm]YPLQLFPMWR	192-201	FALSE	5.523	15092.53418	10252.2676	4400.604738	5172.304789	15062.8343	9390.794307	ENSG00000127954
C9JUN4	C9JUN4_HUMAN	R|NIIGVIPYFPYSK|Q	NIIGVIPYFPYSK[TMTsixplex_K]	17-29	FALSE	4.976	114236.2546	139372.0938	26892.94516	22953.67287	40230.87951	69091.2568	ENSG00000161542
C9JUN4	C9JUN4_HUMAN	R|ASPFLLQYIQEEIPNYR|N	[TMTsixplex_Nterm]ASPFLLQYIQEEIPNYR	79-95	FALSE	6.116	317612.25	216935.9609	54593.15197	51960.26309	156138.3736	102381.1116	ENSG00000161542
C9JUN4	C9JUN4_HUMAN	R|NIIGVIPYFPYSK|Q	NIIGVIPYFPYSK	17-29	FALSE	6.722	31131.97327	39631.94922	7944.228252	6844.29928	13972.77328	28092.07561	ENSG00000161542
C9JUN4	C9JUN4_HUMAN	K|LLASMLAK|A	[TMTsixplex_Nterm]LLASMLAK[TMTsixplex_K]	43-50	FALSE	7.822	119345.5156	84642.02994	NA	21791.21787	73979.44437	39216.17181	ENSG00000161542
C9JV54	C9JV54_HUMAN	R|GLILYR|L	[TMTsixplex_Nterm]GLILYR	80-85	FALSE	5.561	690561.6875	538671.9736	161793.533	177890.028	427729.7743	284419.7014	ENSG00000183891
C9JVB6	C9JVB6_HUMAN	R|NVDPFHIYFCNLK|I	[TMTsixplex_Nterm]NVDPFHIYFC[Cys_CAM]NLK[TMTsixplex_K]	237-249	FALSE	5.709	250504.4167	165030.2533	49644.04029	52516.55081	223425.5991	127365.223	ENSG00000174173
C9JVB6	C9JVB6_HUMAN	K|NFLFLR|L	[TMTsixplex_Nterm]NFLFLR	176-181	FALSE	5.213	152107.2313	89835.14929	46684.52866	51455.01137	136898.8795	74609.78206	ENSG00000174173
C9JVR6	C9JVR6_HUMAN	R|SMSQIYCIENAHGQLVR|D	[TMTsixplex_Nterm]SMSQIYC[Cys_CAM]IENAHGQLVR	65-81	FALSE	9.943	132012.0755	98241.67847	29991.68515	30300.16521	81570.50403	48884.14875	ENSG00000032389
C9JXB8	C9JXB8_HUMAN	R|AITGASLADIMAK|R	[TMTsixplex_Nterm]AITGASLADIMAK[TMTsixplex_K]	81-93	FALSE	8.412	526798.125	347483.8618	82786.69579	94572.08655	323739.1592	190803.6391	ENSG00000114391
C9JXB8	C9JXB8_HUMAN	K|CESAFLSK|R	[TMTsixplex_Nterm]C[Cys_CAM]ESAFLSK[TMTsixplex_K]	36-43	FALSE	5.327	340456.5938	191879.8499	61596.79038	79720.1934	270416.971	152997.0253	ENSG00000114391
C9JXB8	C9JXB8_HUMAN	R|AITGASLADIMAK|R	[TMTsixplex_Nterm]AITGASLADIMAK[TMTsixplex_K]	81-93	FALSE	6.559	45700.46094	31063.02836	9494.933561	9697.416474	30787.54151	19311.55142	ENSG00000114391
C9JXB8	C9JXB8_HUMAN	K|VELCSFSGYK|I	[TMTsixplex_Nterm]VELC[Cys_CAM]SFSGYK[TMTsixplex_K]	3-12	FALSE	6.358	549756.875	346232.4655	100776.6146	113678.4053	404416.1461	245278.01	ENSG00000114391
C9JXB8	C9JXB8_HUMAN	K|KGQSEEIQK|K	[TMTsixplex_Nterm]K[TMTsixplex_K]GQSEEIQK[TMTsixplex_K]	61-69	FALSE	6.668	147652.6875	97835.55111	32825.30065	37607.70253	89420.39896	58952.03095	ENSG00000114391
C9JXB8	C9JXB8_HUMAN	R|QINWTVLYR|R	[TMTsixplex_Nterm]QINWTVLYR	48-56	FALSE	9.147	127756.3516	75008.5933	22340.08465	23885.75718	93221.38762	50351.38197	ENSG00000114391
C9JXB8	C9JXB8_HUMAN	R|AITGASLADIMAK|R	[TMTsixplex_Nterm]AITGASLADIMAK[TMTsixplex_K]	81-93	FALSE	7.844	418225.125	287373.3702	77418.27524	73938.98729	255090.712	166445.5819	ENSG00000114391
C9JXB8	C9JXB8_HUMAN	-|MKVELCSFSGYK|I	[TMTsixplex_Nterm]MK[TMTsixplex_K]VELC[Cys_CAM]SFSGYK[TMTsixplex_K]	1-12	FALSE	8.888	131483.4375	68866.5141	7844.313636	4849.375026	35065.0047	18531.683	ENSG00000114391
C9JXB8	C9JXB8_HUMAN	R|AITGASLADIMAK|R	[TMTsixplex_Nterm]AITGASLADIMAK[TMTsixplex_K]	81-93	FALSE	5.726	572410.875	365759.236	115067.3763	140476.4012	498675.0221	272439.6103	ENSG00000114391
C9JXB8	C9JXB8_HUMAN	R|AITGASLADIMAK|R	[TMTsixplex_Nterm]AITGASLADIMAK[TMTsixplex_K]	81-93	FALSE	5.292	866587.375	665490.9818	292386.6197	372596.2076	708418.6057	446042.2621	ENSG00000114391
C9JXB8	C9JXB8_HUMAN	R|AITGASLADIMAK|R	[TMTsixplex_Nterm]AITGASLADIMAK[TMTsixplex_K]	81-93	FALSE	7.174	76458.15625	52394.64781	12711.94964	13952.44892	49288.00842	31295.85339	ENSG00000114391
C9JXB8	C9JXB8_HUMAN	R|AITGASLADIMAK|R	[TMTsixplex_Nterm]AITGASLADIMAK[TMTsixplex_K]	81-93	FALSE	7.248	1160405.125	741458.6898	178371.8013	202033.7144	674355.9788	431531.795	ENSG00000114391
C9JXB8	C9JXB8_HUMAN	R|AITGASLADIMAK|R	[TMTsixplex_Nterm]AITGASLADIMAK[TMTsixplex_K]	81-93	FALSE	6.049	268070.2188	188755.741	37488.48752	51568.40672	171539.0745	110622.169	ENSG00000114391
C9JXB8	C9JXB8_HUMAN	R|AITGASLADIMAK|R	[TMTsixplex_Nterm]AITGASLADIMAK[TMTsixplex_K]	81-93	FALSE	5.04	62348.26953	44055.10272	13918.08386	15232.17677	41934.15266	30298.93671	ENSG00000114391
C9JXB8	C9JXB8_HUMAN	R|AITGASLADIMAK|R	AITGASLADIMAK	81-93	FALSE	7.97	432736.125	295760.4582	117309.738	133147.9026	271467.9282	160361.5797	ENSG00000114391
C9JXB8	C9JXB8_HUMAN	R|AITGASLADIMAK|R	[TMTsixplex_Nterm]AITGASLADIMAK[TMTsixplex_K]	81-93	FALSE	6.335	328016.75	215462.6932	55176.57286	59136.75617	201087.2747	126831.8991	ENSG00000114391
C9JXB8	C9JXB8_HUMAN	R|AITGASLADIMAK|R	[TMTsixplex_Nterm]AITGASLADIMAK[TMTsixplex_K]	81-93	FALSE	6.694	296017.5	197545.8298	46365.74944	51899.719	186976.0062	121926.5137	ENSG00000114391
C9JXB8	C9JXB8_HUMAN	R|AITGASLADIMAK|R	[TMTsixplex_Nterm]AITGASLADIMAK[TMTsixplex_K]	81-93	FALSE	5.857	596690.375	389651.0057	117550.1559	134001.5347	335784.7692	200828.9507	ENSG00000114391
C9JXB8	C9JXB8_HUMAN	K|VELCSFSGYK|I	[TMTsixplex_Nterm]VELC[Cys_CAM]SFSGYK[TMTsixplex_K]	3-12	FALSE	6.19	281996.1875	173187.0267	83130.8948	107871.8389	210278.7314	128031.0238	ENSG00000114391
C9JXB8	C9JXB8_HUMAN	K|VFQFLNAK|C	VFQFLNAK	28-35	FALSE	5.474	191123.9593	127034.3051	46005.40249	46041.81105	91607.41258	57470.76113	ENSG00000114391
C9JXB8	C9JXB8_HUMAN	R|AITGASLADIMAK|R	[TMTsixplex_Nterm]AITGASLADIMAK[TMTsixplex_K]	81-93	FALSE	5.34	180552.2188	126844.1021	82416.71201	116189.6945	177149.9789	119432.1072	ENSG00000114391
C9JXB8	C9JXB8_HUMAN	R|QINWTVLYR|R	[TMTsixplex_Nterm]QINWTVLYR	48-56	FALSE	8.457	152724.6094	98375.29111	30980.68991	32785.5371	101569.586	60244.4696	ENSG00000114391
C9JXK0	C9JXK0_HUMAN	K|LTPLILKPFGNSISR|Y	[TMTsixplex_Nterm]LTPLILK[TMTsixplex_K]PFGNSISR	117-131	FALSE	5.785	49028.96094	31142.62575	9854.890575	9846.175689	15041.97744	8717.189171	ENSG00000143815
C9JYK5	C9JYK5_HUMAN	K|NSPQEEVELKK|L	[TMTsixplex_Nterm]NSPQEEVELK[TMTsixplex_K]K[TMTsixplex_K]	113-123	FALSE	5.366	973609	543965.4383	162950.5042	196301.5508	537647.6683	298292.1483	ENSG00000107262
C9JYN0	C9JYN0_HUMAN	K|IATGHNIIDELPPCK|K	[TMTsixplex_Nterm]IATGHNIIDELPPC[Cys_CAM]K[TMTsixplex_K]	162-176	FALSE	5.876	2153864.25	1422439.63	481642.2251	511381.1092	1261124.892	749725.232	ENSG00000008282
C9JYN0	C9JYN0_HUMAN	K|TVTATFGYPFR|L	[TMTsixplex_Nterm]TVTATFGYPFR	55-65	FALSE	9.322	1220309.875	753527.0635	334449.799	375020.8693	531354.4701	304664.5709	ENSG00000008282
C9JYN0	C9JYN0_HUMAN	K|TVTATFGYPFR|L	TVTATFGYPFR	55-65	FALSE	5.981	189687.9063	124934.2212	54043.72184	72410.71052	102133.6978	61506.12059	ENSG00000008282
C9K025	C9K025_HUMAN	K|NNTVTPGGKPNK|T	[TMTsixplex_Nterm]NNTVTPGGK[TMTsixplex_K]PNK[TMTsixplex_K]	55-66	FALSE	5.863	884287.75	434418.0226	177211.1691	243679.5373	625402.5629	336317.9387	ENSG00000182899
C9K025	C9K025_HUMAN	K|AIFAGYK|R	[TMTsixplex_Nterm]AIFAGYK	9-15	FALSE	4.932	318467.6875	273905.386	76860.95863	77793.22558	206337.7076	157480.8318	ENSG00000182899
C9K025	C9K025_HUMAN	R|DETEFYLGK|R	[TMTsixplex_Nterm]DETEFYLGK[TMTsixplex_K]	37-45	FALSE	5.515	314553.5938	202336.2308	64633.56801	71911.83034	213490.381	152145.9907	ENSG00000182899
C9K025	C9K025_HUMAN	K|NNTVTPGGKPNK|T	[TMTsixplex_Nterm]NNTVTPGGK[TMTsixplex_K]PNK[TMTsixplex_K]	55-66	FALSE	5.877	62377.66406	26555.23487	12524.68948	14210.24036	44624.23593	20920.64631	ENSG00000182899
C9K025	C9K025_HUMAN	R|DETEFYLGK|R	[TMTsixplex_Nterm]DETEFYLGK[TMTsixplex_K]	37-45	FALSE	5.841	654421.875	398753.9208	137690.9107	157604.3899	419751.2871	245372.8674	ENSG00000182899
C9K025	C9K025_HUMAN	R|DETEFYLGK|R	DETEFYLGK	37-45	FALSE	5.772	91379.45913	66247.45277	26081.09521	172228.9998	NA	28836.09464	ENSG00000182899
C9K025	C9K025_HUMAN	K|NNTVTPGGKPNK|T	[TMTsixplex_Nterm]NNTVTPGGK[TMTsixplex_K]PNK[TMTsixplex_K]	55-66	FALSE	5.521	6443838	3341990.444	1341318.279	1713222.343	4531822.275	2420569.153	ENSG00000182899
C9K025	C9K025_HUMAN	K|NNTVTPGGKPNK|T	[TMTsixplex_Nterm]NNTVTPGGK[TMTsixplex_K]PNK[TMTsixplex_K]	55-66	FALSE	6.362	1213489.5	597553.1372	241393.2431	302891.9878	799168.1109	429054.1473	ENSG00000182899
C9K025	C9K025_HUMAN	K|NNTVTPGGKPNK|T	[TMTsixplex_Nterm]NNTVTPGGK[TMTsixplex_K]PNK[TMTsixplex_K]	55-66	FALSE	5.944	107166.2031	51188.62209	20500.28653	25912.39929	69796.25244	36726.30681	ENSG00000182899
D3DQ64	D3DQ64_HUMAN	K|SLLVPDHVITR|L	[TMTsixplex_Nterm]SLLVPDHVITR	9-19	FALSE	6.099	579050.625	405397.6921	88050.39113	85751.05074	297706.2422	186478.4448	ENSG00000162433
D3DQ64	D3DQ64_HUMAN	R|GQHWLLDGFPR|T	[TMTsixplex_Nterm]GQHWLLDGFPR	30-40	FALSE	5.876	251399.8599	165669.8666	42619.3641	46086.46244	130973.3896	96313.88062	ENSG00000162433
D3DQ64	D3DQ64_HUMAN	R|GVLHQFSGTETNK|I	[TMTsixplex_Nterm]GVLHQFSGTETNK[TMTsixplex_K]	137-149	FALSE	7.456	1547439.833	1250394.074	294013.3328	273876.977	879655.3803	567798.4096	ENSG00000162433
D3DQ64	D3DQ64_HUMAN	R|TLGQAEALDK|I	[TMTsixplex_Nterm]TLGQAEALDK[TMTsixplex_K]	41-50	FALSE	6.422	670383.0625	381644.7849	136413.1737	167259.6598	369408.2654	201288.2891	ENSG00000162433
D3DQ64	D3DQ64_HUMAN	K|SLLVPDHVITR|L	[TMTsixplex_Nterm]SLLVPDHVITR	9-19	FALSE	8.716	1284340.961	793268.6371	155376.6046	181475.6584	560025.9238	389819.9926	ENSG00000162433
D3DTZ5	D3DTZ5_HUMAN	R|VSNFKPGVYAVSVTGR|L	[TMTsixplex_Nterm]VSNFK[TMTsixplex_K]PGVYAVSVTGR	36-51	FALSE	5.526	323698.9375	198983.9065	54654.12221	51726.55011	138977.7984	80166.74211	ENSG00000213246
D6R918	D6R918_HUMAN	R|SVPLAATSMLITQGLISK|G	SVPLAATSMLITQGLISK[TMTsixplex_K]	47-64	FALSE	6.728	2473.916329	4785.959423	502.6045478	400.5391971	946.6000576	4693.432346	ENSG00000109180
D6R918	D6R918_HUMAN	R|SVPLAATSMLITQGLISK|G	SVPLAATSMLITQGLISK	47-64	FALSE	8.064	852.7150221	560.8870105	110.2492899	1663.918789	NA	259.1928997	ENSG00000109180
D6R918	D6R918_HUMAN	R|SVPLAATSMLITQGLISK|G	[TMTsixplex_Nterm]SVPLAATSMLITQGLISK[TMTsixplex_K]	47-64	FALSE	7.566	18809.42153	12216.34066	3061.540636	3111.409487	22462.31445	12453.70097	ENSG00000109180
D6R955	D6R955_HUMAN	K|GPEDSGAGGTGCGGADDPAK|K	[TMTsixplex_Nterm]GPEDSGAGGTGC[Cys_CAM]GGADDPAK[TMTsixplex_K]	66-85	FALSE	8.548	64434.27734	46225.73062	50987.46608	62502.2922	23663.31027	15642.38421	ENSG00000069011
D6R9A8	D6R9A8_HUMAN	K|GLPILVELLR|I	[TMTsixplex_Nterm]GLPILVELLR	460-469	FALSE	5.163	11896.85075	12946.54883	2382.615404	2090.833521	4570.882511	3807.567345	ENSG00000169862
D6R9H7	D6R9H7_HUMAN	R|DIDTAAK|F	[TMTsixplex_Nterm]DIDTAAK	62-68	FALSE	5.312	10435.39726	26787.39844	3168.388036	4013.260851	NA	20117.09879	ENSG00000159199
D6R9H7	D6R9H7_HUMAN	R|DIDTAAK|F	[TMTsixplex_Nterm]DIDTAAK[TMTsixplex_K]	62-68	FALSE	4.928	2642404.161	1738566.357	437702.5395	491249.9287	3141799.5	1973717.415	ENSG00000159199
D6R9I9	D6R9I9_HUMAN	K|KCPFGALSIVNLPSNLEK|E	[TMTsixplex_Nterm]K[TMTsixplex_K]C[Cys_CAM]PFGALSIVNLPSNLEK[TMTsixplex_K]	64-81	FALSE	6.749	240014.6875	149957.9186	51796.60942	53528.50104	113719.6957	69789.54556	ENSG00000164163
D6R9I9	D6R9I9_HUMAN	R|NVEDLSGGELQR|F	[TMTsixplex_Nterm]NVEDLSGGELQR	213-224	FALSE	8.196	887239.625	587040.0673	195108.9363	229166.8782	475187.8089	300846.8035	ENSG00000164163
D6R9I9	D6R9I9_HUMAN	K|TQAIVCQQLDLTHLK|E	[TMTsixplex_Nterm]TQAIVC[Cys_CAM]QQLDLTHLK[TMTsixplex_K]	196-210	FALSE	8.144	232926.9063	128300.5147	51132.20531	57289.91613	138213.7065	73858.73825	ENSG00000164163
D6R9I9	D6R9I9_HUMAN	K|TQAIVCQQLDLTHLK|E	[TMTsixplex_Nterm]TQAIVC[Cys_CAM]QQLDLTHLK[TMTsixplex_K]	196-210	FALSE	8.118	769531.875	470356.8476	199063.3296	211238.9116	503707.2281	268439.7545	ENSG00000164163
D6R9I9	D6R9I9_HUMAN	R|FACAVVCIQK|A	FAC[Cys_CAM]AVVC[Cys_CAM]IQK[TMTsixplex_K]	225-234	FALSE	5.103	113806.9798	138791.4688	34106.91531	32014.75303	36979.23666	72452.60368	ENSG00000164163
D6R9I9	D6R9I9_HUMAN	K|AIIKPQYVDQIPK|A	[TMTsixplex_Nterm]AIIK[TMTsixplex_K]PQYVDQIPK[TMTsixplex_K]	166-178	FALSE	4.926	390907.7188	206274.686	99598.03189	95409.4709	243649.5666	131731.8628	ENSG00000164163
D6R9I9	D6R9I9_HUMAN	K|CPFGALSIVNLPSNLEK|E	[TMTsixplex_Nterm]C[Cys_CAM]PFGALSIVNLPSNLEK[TMTsixplex_K]	65-81	FALSE	7.159	454615.8125	272999.5664	107964.043	136613.2282	317404.7494	186214.9025	ENSG00000164163
D6R9I9	D6R9I9_HUMAN	K|ADIFMFDEPSSYLDVK|Q	[TMTsixplex_Nterm]ADIFMFDEPSSYLDVK[TMTsixplex_K]	235-250	FALSE	6.368	173234.7188	120846.1173	43559.28599	47688.0273	74218.02464	52540.38683	ENSG00000164163
D6R9P3	D6R9P3_HUMAN	K|FGEVVDCTIK|M	[TMTsixplex_Nterm]FGEVVDC[Cys_CAM]TIK[TMTsixplex_K]	93-102	FALSE	5.678	1332236.25	771851.4608	232346.0344	254189.6704	422109.5065	235665.8351	ENSG00000197451
D6R9P3	D6R9P3_HUMAN	K|IFVGGLNPEATEEK|I	[TMTsixplex_Nterm]IFVGGLNPEATEEK[TMTsixplex_K]	156-169	FALSE	6.976	342370	215453.0936	65692.79069	73272.89672	100730.5086	55943.77941	ENSG00000197451
D6R9P3	D6R9P3_HUMAN	K|DLKDYFTK|F	[TMTsixplex_Nterm]DLK[TMTsixplex_K]DYFTK[TMTsixplex_K]	85-92	FALSE	5.175	1948664	1222064.739	399691.8278	383144.4658	612952.5826	342854.3435	ENSG00000197451
D6R9P3	D6R9P3_HUMAN	K|EVYQQQQYGSGGR|G	[TMTsixplex_Nterm]EVYQQQQYGSGGR	233-245	FALSE	6.859	100060.25	76938.91128	25088.05039	28180.96578	42475.06023	31473.54602	ENSG00000197451
D6R9P3	D6R9P3_HUMAN	K|EVYQQQQYGSGGR|G	[TMTsixplex_Nterm]EVYQQQQYGSGGR	233-245	FALSE	7.464	36483.23047	24266.77829	8230.852992	8745.16808	7762.590526	5370.5992	ENSG00000197451
D6R9P3	D6R9P3_HUMAN	K|IFVGGLNPEATEEK|I	[TMTsixplex_Nterm]IFVGGLNPEATEEK[TMTsixplex_K]	156-169	FALSE	6.98	879147.5625	584229.2328	190737.0892	203268.5597	270745.6843	158184.5161	ENSG00000197451
D6R9P3	D6R9P3_HUMAN	K|MFVGGLSWDTSK|K	[TMTsixplex_Nterm]MFVGGLSWDTSK[TMTsixplex_K]	72-83	FALSE	6.453	911268	562413.3349	187212.4047	208402.2012	320787.1174	189534.3475	ENSG00000197451
D6R9P3	D6R9P3_HUMAN	R|GFVFITFK|E	[TMTsixplex_Nterm]GFVFITFK[TMTsixplex_K]	196-203	FALSE	6.511	74768.14844	48655.44641	19821.90868	21528.4225	25482.73485	16114.2285	ENSG00000197451
D6R9P3	D6R9P3_HUMAN	R|GFGFILFK|D	[TMTsixplex_Nterm]GFGFILFK[TMTsixplex_K]	112-119	FALSE	5.837	100664.8984	66314.7921	21392.37951	22180.11738	28462.59957	18055.68953	ENSG00000197451
D6R9P3	D6R9P3_HUMAN	K|IFVGGLNPEATEEK|I	[TMTsixplex_Nterm]IFVGGLNPEATEEK[TMTsixplex_K]	156-169	FALSE	6.086	377660.8125	225289.6969	20544.18578	47692.51018	123917.4544	58310.46701	ENSG00000197451
D6R9P3	D6R9P3_HUMAN	K|FGEVVDCTIK|M	[TMTsixplex_Nterm]FGEVVDC[Cys_CAM]TIK[TMTsixplex_K]	93-102	FALSE	5.498	1840107.625	1148682.477	411210.5185	406774.7317	906755.8043	488503.5618	ENSG00000197451
D6R9P3	D6R9P3_HUMAN	K|IFVGGLNPEATEEK|I	[TMTsixplex_Nterm]IFVGGLNPEATEEK[TMTsixplex_K]	156-169	FALSE	7.148	809594.75	502277.9684	151155.9228	168500.3565	223438.5674	134667.1714	ENSG00000197451
D6R9W4	D6R9W4_HUMAN	R|EQQIEEHR|R	[TMTsixplex_Nterm]EQQIEEHR	228-235	FALSE	6.14	3295.688287	2174.340758	1297.216901	1592.166641	5681.950789	3627.737889	ENSG00000113758
D6R9W4	D6R9W4_HUMAN	R|KQQTLEAEEAK|R	[TMTsixplex_Nterm]K[TMTsixplex_K]QQTLEAEEAK[TMTsixplex_K]	237-247	FALSE	5.466	158633.0611	95056.53315	52955.35646	61259.44986	286967.1875	171832.1174	ENSG00000113758
D6R9X8	D6R9X8_HUMAN	R|YLLLAGAPR|E	[TMTsixplex_Nterm]YLLLAGAPR	68-76	FALSE	5.525	168768.1094	102734.7145	27460.75655	31540.79007	58380.22058	35178.79661	ENSG00000005884
D6R9X8	D6R9X8_HUMAN	K|EAGNPGSLFGYSVALHR|Q	[TMTsixplex_Nterm]EAGNPGSLFGYSVALHR	44-60	FALSE	6.865	239377.2521	230814.5919	49071.25986	39490.62015	78760.50773	45439.8431	ENSG00000005884
D6R9Z7	D6R9Z7_HUMAN	K|NLPFSVENK|W	[TMTsixplex_Nterm]NLPFSVENK[TMTsixplex_K]	26-34	FALSE	5.545	2186278.365	1278026.115	383191.0642	490105.0311	3524839.75	1954971.827	ENSG00000127184
D6R9Z7	D6R9Z7_HUMAN	K|NLPFSVENK|W	[TMTsixplex_Nterm]NLPFSVENK[TMTsixplex_K]	26-34	FALSE	5.38	652706.3513	415834.229	110545.1353	146930.7006	1015729.25	573395.6002	ENSG00000127184
D6R9Z7	D6R9Z7_HUMAN	K|WSLLAK|M	[TMTsixplex_Nterm]WSLLAK[TMTsixplex_K]	35-40	FALSE	5.963	1722303.541	1032944.087	157116.3839	199473.1195	2885235.75	1642753.02	ENSG00000127184
D6R9Z7	D6R9Z7_HUMAN	R|SHYEEGPGK|N	[TMTsixplex_Nterm]SHYEEGPGK[TMTsixplex_K]	17-25	FALSE	5.414	4924.918903	3188.032728	464.7150353	619.8676286	8564.064453	4978.2008	ENSG00000127184
D6R9Z7	D6R9Z7_HUMAN	K|NLPFSVENK|W	[TMTsixplex_Nterm]NLPFSVENK[TMTsixplex_K]	26-34	FALSE	5.402	681836.0704	390057.5807	111823.5829	135527.4095	1103880.75	600508.6503	ENSG00000127184
D6R9Z7	D6R9Z7_HUMAN	K|NLPFSVENK|W	[TMTsixplex_Nterm]NLPFSVENK[TMTsixplex_K]	26-34	FALSE	5.012	1433758.949	904757.0527	341008.8342	417395.4516	2103645	1177561.297	ENSG00000127184
D6R9Z7	D6R9Z7_HUMAN	K|NLPFSVENK|W	[TMTsixplex_Nterm]NLPFSVENK[TMTsixplex_K]	26-34	FALSE	5.523	2487840.466	1723809.474	333999.2935	544727.6389	3035585	1671389.295	ENSG00000127184
D6R9Z7	D6R9Z7_HUMAN	K|NLPFSVENK|W	[TMTsixplex_Nterm]NLPFSVENK[TMTsixplex_K]	26-34	FALSE	4.982	742213.4589	424594.6858	127333.6188	156578.6424	1193819.125	628823.1899	ENSG00000127184
D6R9Z7	D6R9Z7_HUMAN	K|NLPFSVENK|W	[TMTsixplex_Nterm]NLPFSVENK[TMTsixplex_K]	26-34	FALSE	5.419	1452414.108	824128.6528	210191.1479	283159.5268	2365447.75	1244716.246	ENSG00000127184
D6R9Z7	D6R9Z7_HUMAN	R|SHYEEGPGK|N	[TMTsixplex_Nterm]SHYEEGPGK[TMTsixplex_K]	17-25	FALSE	5.618	75394.19969	48501.23931	7217.200706	8502.053627	129545.5938	76902.66088	ENSG00000127184
D6R9Z7	D6R9Z7_HUMAN	R|SHYEEGPGK|N	SHYEEGPGK[TMTsixplex_K]	17-25	FALSE	5.491	901.9755961	1182.082945	205.3939747	183.6641863	730.3355713	1655.2444	ENSG00000127184
D6R9Z7	D6R9Z7_HUMAN	K|NLPFSVENK|W	[TMTsixplex_Nterm]NLPFSVENK[TMTsixplex_K]	26-34	FALSE	5.164	119201.3706	80202.81262	27951.49577	36363.90934	171326.25	103365.9661	ENSG00000127184
D6RA40	D6RA40_HUMAN	R|VLFPGNSTQYNILEGLEK|L	[TMTsixplex_Nterm]VLFPGNSTQYNILEGLEK[TMTsixplex_K]	361-378	FALSE	5.3	57298.78906	41884.50377	18281.70408	19704.91746	42943.21431	27220.33502	ENSG00000131711
D6RA47	D6RA47_HUMAN	R|DAADLLSPLALLR|F	[TMTsixplex_Nterm]DAADLLSPLALLR	241-253	FALSE	6.904	298186.9063	203653.3619	162634.2663	198410.7804	118444.2994	73883.2425	ENSG00000109736
D6RA47	D6RA47_HUMAN	R|DAADLLSPLALLR|F	[TMTsixplex_Nterm]DAADLLSPLALLR	241-253	FALSE	5.863	232609.4688	156911.6599	116413.5504	136095.1332	94062.13571	55245.74827	ENSG00000109736
D6RA56	D6RA56_HUMAN	K|EHVGTDQFGNK|Y	[TMTsixplex_Nterm]EHVGTDQFGNK[TMTsixplex_K]	21-31	FALSE	6.864	748465.75	516562.8414	179384.3834	196526.334	693758.6495	419771.1884	ENSG00000164182
D6RAL1	D6RAL1_HUMAN	K|AKPLLLQLPIGEAK|T	[TMTsixplex_Nterm]AK[TMTsixplex_K]PLLLQLPIGEAK[TMTsixplex_K]	175-188	FALSE	8.645	1472231.94	866211.0328	183186.1595	184226.286	1546294.25	859764.8472	ENSG00000164347
D6RAL1	D6RAL1_HUMAN	K|AKPLLLQLPIGEAK|T	[TMTsixplex_Nterm]AK[TMTsixplex_K]PLLLQLPIGEAK[TMTsixplex_K]	175-188	FALSE	7.429	266798.7188	136884.9122	35694.00573	35287.65504	256640.5038	141173.7121	ENSG00000164347
D6RAN8	D6RAN8_HUMAN	K|EVYVPHPR|N	[TMTsixplex_Nterm]EVYVPHPR	47-54	FALSE	5.927	323776.9411	229653.2287	50070.82466	56292.29771	207546.751	140608.2188	ENSG00000108826
D6RAW0	D6RAW0_HUMAN	R|IYHPNINSNGSICLDILR|S	[TMTsixplex_Nterm]IYHPNINSNGSIC[Cys_CAM]LDILR	44-61	FALSE	6.824	271644.2376	247975.2045	59590.41644	57109.19304	130478.0086	92981.30164	ENSG00000109332
D6RAW0	D6RAW0_HUMAN	R|SQWSPALTISK|-	[TMTsixplex_Nterm]SQWSPALTISK[TMTsixplex_K]	62-72	FALSE	8.732	1386230.875	871264.1931	298988.8912	324901.369	698537.3515	414356.1876	ENSG00000109332
D6RBF6	D6RBF6_HUMAN	K|VIATDINESK|L	[TMTsixplex_Nterm]VIATDINESK[TMTsixplex_K]	33-42	FALSE	8.428	1525655.75	1005942.695	162182.521	184705.1141	1333460.434	804140.7346	ENSG00000164039
D6RBJ9	D6RBJ9_HUMAN	R|LLFNMAGVTFR|K	[TMTsixplex_Nterm]LLFNMAGVTFR	143-153	FALSE	8.631	13615.29199	9141.439964	3087.021362	3166.451105	6861.003069	4053.047843	ENSG00000129187
D6RBP6	D6RBP6_HUMAN	K|YGGPPPGWEGPHPQR|G	[TMTsixplex_Nterm]YGGPPPGWEGPHPQR	55-69	FALSE	7.603	585409.0625	395409.8115	125936.2549	133309.8238	335684.8105	202662.7149	ENSG00000163694
D6RBR6	D6RBR6_HUMAN	K|NIVHNYSEAEIK|V	[TMTsixplex_Nterm]NIVHNYSEAEIK[TMTsixplex_K]	12-23	FALSE	4.945	1964580.473	1352844.169	352793.4108	366296.5082	1696309.915	889509.4589	ENSG00000049283
D6RBR6	D6RBR6_HUMAN	K|ALTLLDYLLK|T	[TMTsixplex_Nterm]ALTLLDYLLK[TMTsixplex_K]	77-86	FALSE	4.928	10129.76758	6701.988733	1324.704944	1151.309638	5884.43255	3771.703363	ENSG00000049283
D6RC06	D6RC06_HUMAN	K|IIFEDDR|V	[TMTsixplex_Nterm]IIFEDDR	31-37	FALSE	6.273	3206607.25	2261257.484	505871.4957	557439.757	1675331.253	988593.3919	ENSG00000169567
D6RC06	D6RC06_HUMAN	R|PGGDTIFGK|I	[TMTsixplex_Nterm]PGGDTIFGK[TMTsixplex_K]	13-21	FALSE	5.145	732048.625	392600.9788	135071.9567	146173.4258	487850.6264	252868.9013	ENSG00000169567
D6RCD0	D6RCD0_HUMAN	K|SVTGEIVLITGAGHGIGR|L	[TMTsixplex_Nterm]SVTGEIVLITGAGHGIGR	33-50	FALSE	9.94	288988.7766	240955.7569	42303.30915	40805.2599	80864.39441	56219.22655	ENSG00000198189
D6RCD0	D6RCD0_HUMAN	R|LMHGILTEQK|M	[TMTsixplex_Nterm]LMHGILTEQK[TMTsixplex_K]	202-211	FALSE	5.536	694441.9833	654353.388	205290.4392	182423.962	506242.4803	318894.8018	ENSG00000198189
D6RDU5	D6RDU5_HUMAN	K|SLDLVTMK|K	[TMTsixplex_Nterm]SLDLVTMK[TMTsixplex_K]	155-162	FALSE	5.542	414534.8125	275804.1681	89289.47758	113930.9954	231893.351	138268.9192	ENSG00000138758
D6RDU5	D6RDU5_HUMAN	K|VNIIPIIAK|A	VNIIPIIAK	168-176	FALSE	7.941	129928.1171	93696.34302	23035.97348	106588.2347	NA	55985.62759	ENSG00000138758
D6RDU5	D6RDU5_HUMAN	K|VNIIPIIAK|A	[TMTsixplex_Nterm]VNIIPIIAK[TMTsixplex_K]	168-176	FALSE	6.658	316793.3125	234039.9235	80749.22043	33249.53109	209380.0452	103187.0936	ENSG00000138758
D6RDU5	D6RDU5_HUMAN	K|VNIIPIIAK|A	VNIIPIIAK[TMTsixplex_K]	168-176	FALSE	5.039	701447.4375	498331.9841	169520.2673	176364.2585	270013.8475	232225.6711	ENSG00000138758
D6RDU5	D6RDU5_HUMAN	K|EAEKELHEK|F	[TMTsixplex_Nterm]EAEK[TMTsixplex_K]ELHEK[TMTsixplex_K]	350-358	FALSE	5.223	419995.8438	250404.1321	65720.73741	66738.85782	194579.1235	124592.9968	ENSG00000138758
D6RDU5	D6RDU5_HUMAN	K|VNIIPIIAK|A	[TMTsixplex_Nterm]VNIIPIIAK[TMTsixplex_K]	168-176	FALSE	7.417	3262158.25	1985552.399	720502.9339	743097.0221	1907366.347	1130747.247	ENSG00000138758
D6RDU5	D6RDU5_HUMAN	K|VNIIPIIAK|A	[TMTsixplex_Nterm]VNIIPIIAK[TMTsixplex_K]	168-176	FALSE	6.971	252552.5781	167439.6684	51365.86582	68142.74405	131639.4672	74354.54368	ENSG00000138758
D6RDU5	D6RDU5_HUMAN	R|QYPWGVVQVENENHCDFVK|L	[TMTsixplex_Nterm]QYPWGVVQVENENHC[Cys_CAM]DFVK[TMTsixplex_K]	246-264	FALSE	9.124	408755.6875	255745.8916	103173.1472	115921.6957	252038.9896	141429.8355	ENSG00000138758
D6REB4	D6REB4_HUMAN	R|IENVVLDANCSR|D	[TMTsixplex_Nterm]IENVVLDANC[Cys_CAM]SR	270-281	FALSE	7.093	663543.5625	441767.5191	95444.4766	106605.0138	197927.0319	133193.6457	ENSG00000172239
D6REB4	D6REB4_HUMAN	K|LTGSVLEDAWK|E	[TMTsixplex_Nterm]LTGSVLEDAWK[TMTsixplex_K]	246-256	FALSE	6.119	331318.9375	186757.6224	50806.42923	65853.51467	144649.179	92633.81438	ENSG00000172239
D6REM4	D6REM4_HUMAN	K|TVLMLADQMISR|I	[TMTsixplex_Nterm]TVLMLADQMISR	23-34	FALSE	7.38	28337.92188	20920.4508	13280.9722	15768.14344	19552.69574	11197.999	ENSG00000113712
D6REM4	D6REM4_HUMAN	R|TSLPWQGLK|A	[TMTsixplex_Nterm]TSLPWQGLK[TMTsixplex_K]	128-136	FALSE	6.147	2335981.5	1396388.835	1034706.622	1224895.284	1037877.017	554768.7181	ENSG00000113712
D6REM4	D6REM4_HUMAN	R|YASINAHLGIEQSR|R	[TMTsixplex_Nterm]YASINAHLGIEQSR	98-111	FALSE	8.271	512052.0065	451966.902	231397.757	245900.8259	251207.8057	145564.0673	ENSG00000113712
D6REQ6	D6REQ6_HUMAN	K|LGIKPSINYYQVADFK|D	[TMTsixplex_Nterm]LGIK[TMTsixplex_K]PSINYYQVADFK[TMTsixplex_K]	116-131	FALSE	5.488	1258568.5	737210.0117	78312.32945	47992.46747	275283.2064	158870.8579	ENSG00000026297
D6REQ6	D6REQ6_HUMAN	R|ELDLNSVLLK|L	[TMTsixplex_Nterm]ELDLNSVLLK[TMTsixplex_K]	106-115	FALSE	5.34	729690.375	459038.2143	54152.80584	69404.6337	194178.2845	115227.1057	ENSG00000026297
D6REQ6	D6REQ6_HUMAN	K|LGIKPSINYYQVADFK|D	[TMTsixplex_Nterm]LGIK[TMTsixplex_K]PSINYYQVADFK[TMTsixplex_K]	116-131	FALSE	5.724	779759.375	442187.3065	45487.31822	25238.78117	171211.5332	92877.52908	ENSG00000026297
D6REQ6	D6REQ6_HUMAN	K|HGTCAAQVDALNSQK|K	[TMTsixplex_Nterm]HGTC[Cys_CAM]AAQVDALNSQK[TMTsixplex_K]	80-94	FALSE	7.345	277884.0488	444926.75	30238.40175	18633.74121	64505.23323	39145.22291	ENSG00000026297
D6REQ6	D6REQ6_HUMAN	K|LGIKPSINYYQVADFK|D	[TMTsixplex_Nterm]LGIKPSINYYQVADFK[TMTsixplex_K]	116-131	FALSE	7.167	116678.2304	143493.6875	13055.96898	6044.836664	14675.973	37742.77572	ENSG00000026297
D6RF69	D6RF69_HUMAN	R|WALGQVFR|Q	[TMTsixplex_Nterm]WALGQVFR	191-198	FALSE	5.589	50697.60156	31290.30409	14161.53743	15376.22983	27159.21986	16331.54884	ENSG00000131446
D6RFH4	D6RFH4_HUMAN	K|GQEVETSVTYYR|L	[TMTsixplex_Nterm]GQEVETSVTYYR	13-24	FALSE	8.327	1295245.75	971273.3274	256064.4629	270189.4135	808404.4756	532139.1084	ENSG00000103018
D6RFH4	D6RFH4_HUMAN	K|ELWLVIHGR|V	[TMTsixplex_Nterm]ELWLVIHGR	36-44	FALSE	8.957	1053574.569	710951.8405	189164.8039	191227.0039	NA	389255.687	ENSG00000103018
D6RFL4	D6RFL4_HUMAN	K|VLSIAQAHSPAFSCEQVR|A	[TMTsixplex_Nterm]VLSIAQAHSPAFSC[Cys_CAM]EQVR	174-191	FALSE	9.819	323964.6465	261806.9607	63007.9799	63181.96251	135938.3937	97271.35841	ENSG00000170458
D6RFL4	D6RFL4_HUMAN	R|LTVGAAQVPAQLLVGALR|V	[TMTsixplex_Nterm]LTVGAAQVPAQLLVGALR	94-111	FALSE	6.081	26767.50586	17938.63537	7348.846784	7223.026786	12392.86104	7553.238853	ENSG00000170458
D6RFW3	D6RFW3_HUMAN	R|FLVGPYQNTIGAAFVAK|V	[TMTsixplex_Nterm]FLVGPYQNTIGAAFVAK[TMTsixplex_K]	32-48	FALSE	6.515	150931.0938	95531.72025	40038.91506	47524.73586	115166.1949	66759.25189	ENSG00000169228
D6RG15	D6RG15_HUMAN	K|HLSSCAAPAPLTSAER|E	[TMTsixplex_Nterm]HLSSC[Cys_CAM]AAPAPLTSAER	137-152	FALSE	6.104	4043272.01	3051186.445	829362.6847	842358.0709	1449110.72	821496.7348	ENSG00000247596
D6RG15	D6RG15_HUMAN	R|AVLPLLDAQQPCYLLYR|L	[TMTsixplex_Nterm]AVLPLLDAQQPC[Cys_CAM]YLLYR	56-72	FALSE	6.287	144455.5	110923.7602	30134.74151	31637.59549	52637.86446	31767.23293	ENSG00000247596
D6RG15	D6RG15_HUMAN	R|AVLPLLDAQQPCYLLYR|L	[TMTsixplex_Nterm]AVLPLLDAQQPC[Cys_CAM]YLLYR	56-72	FALSE	7.921	215439.0082	145352.1819	38938.55971	41664.84213	89613.90025	54518.20601	ENSG00000247596
D6RG15	D6RG15_HUMAN	R|AVLPLLDAQQPCYLLYR|L	[TMTsixplex_Nterm]AVLPLLDAQQPC[Cys_CAM]YLLYR	56-72	FALSE	6.731	162604.3281	120252.7256	38546.9691	42897.33444	50303.6921	33496.43234	ENSG00000247596
D6RG15	D6RG15_HUMAN	R|WDQDYDR|A	[TMTsixplex_Nterm]WDQDYDR	49-55	FALSE	5.309	279976.25	189811.1259	56241.31411	60423.15741	84897.562	54236.34732	ENSG00000247596
D6RG15	D6RG15_HUMAN	R|AVLPLLDAQQPCYLLYR|L	[TMTsixplex_Nterm]AVLPLLDAQQPC[Cys_CAM]YLLYR	56-72	FALSE	6.788	14863.94824	10925.81502	3022.146304	3169.880485	5431.340161	4369.936861	ENSG00000247596
D6RG15	D6RG15_HUMAN	R|AVLPLLDAQQPCYLLYR|L	[TMTsixplex_Nterm]AVLPLLDAQQPC[Cys_CAM]YLLYR	56-72	FALSE	6.042	19521.58594	13155.80164	3270.597584	3109.836228	10238.51191	5705.944753	ENSG00000247596
D6RG15	D6RG15_HUMAN	R|AVLPLLDAQQPCYLLYR|L	[TMTsixplex_Nterm]AVLPLLDAQQPC[Cys_CAM]YLLYR	56-72	FALSE	7.455	42457.9052	32802.29657	8138.809304	8601.72717	16931.23879	10781.13435	ENSG00000247596
D6RHJ6	D6RHJ6_HUMAN	R|SSEDPNEDIVER|N	[TMTsixplex_Nterm]SSEDPNEDIVER	63-74	FALSE	6.991	1385136	914715.087	294271.6295	311490.85	284715.8803	173774.4342	ENSG00000132465
D6RHJ6	D6RHJ6_HUMAN	R|FVYHLSDLCK|K	[TMTsixplex_Nterm]FVYHLSDLC[Cys_CAM]K[TMTsixplex_K]	99-108	FALSE	5.172	1322853.959	1052031.421	290571.4116	303819.6935	491231.3471	326056.5972	ENSG00000132465
D6RHX2	D6RHX2_HUMAN	K|LWNLLMPTK|K	[TMTsixplex_Nterm]LWNLLMPTK[TMTsixplex_K]	57-65	FALSE	6.815	65365.47656	42283.49776	11994.256	13147.6436	42102.64237	24304.75082	ENSG00000179387
D6RIS5	D6RIS5_HUMAN	K|LYTGLIQGQR|A	[TMTsixplex_Nterm]LYTGLIQGQR	89-98	FALSE	7.665	166757.7344	110304.4853	28001.67847	27616.22822	128237.1906	79264.39458	ENSG00000151611
D6RJA6	D6RJA6_HUMAN	K|TIAFLLPMFR|H	[TMTsixplex_Nterm]TIAFLLPMFR	375-384	FALSE	5.802	915.925293	546.6201872	181.4516773	215.0056693	411.9772564	233.0381759	ENSG00000145833
D6RJA6	D6RJA6_HUMAN	K|TIAFLLPMFR|H	[TMTsixplex_Nterm]TIAFLLPMFR	375-384	FALSE	7.693	1731.267456	1063.752715	385.1911739	408.4273308	735.129695	446.0255836	ENSG00000145833
D6RJC7	D6RJC7_HUMAN	R|NFGASLLLPGLK|Q	NFGASLLLPGLK[TMTsixplex_K]	147-158	FALSE	5.64	189575.3364	211392.5938	50044.67556	45718.99279	116563.2216	153933.6631	ENSG00000113048
D7R525	D7R525_HUMAN	K|ILDFGLAR|T	[TMTsixplex_Nterm]ILDFGLAR	167-174	FALSE	5.329	210404.8438	154562.8866	70413.90848	75337.47965	118957.8916	71328.11177	ENSG00000050748
D7R525	D7R525_HUMAN	K|NIISLLNVFTPQK|T	NIISLLNVFTPQK	84-96	FALSE	6.407	2708.858154	2013.967458	509.7567742	601.9965708	1317.844472	1500.092127	ENSG00000050748
D7R525	D7R525_HUMAN	K|NIISLLNVFTPQK|T	[TMTsixplex_Nterm]NIISLLNVFTPQK[TMTsixplex_K]	84-96	FALSE	6.436	5652.052246	3172.997315	861.0867667	1034.317376	3618.753952	1977.949345	ENSG00000050748
D7R525	D7R525_HUMAN	K|NIISLLNVFTPQK|T	NIISLLNVFTPQK	84-96	FALSE	8.12	2661.997868	2026.001494	370.536248	944.6174841	1552.013981	1306.989615	ENSG00000050748
D7R525	D7R525_HUMAN	K|ILDFGLAR|T	[TMTsixplex_Nterm]ILDFGLAR	167-174	FALSE	5.814	343051.5625	229844.2663	100083.876	98247.09536	162062.2167	85979.22112	ENSG00000050748
D7R525	D7R525_HUMAN	K|ILDFGLAR|T	[TMTsixplex_Nterm]ILDFGLAR	167-174	FALSE	6.056	132368.7188	85826.97719	51796.58903	60620.72245	80192.16912	52542.1624	ENSG00000050748
D7R525	D7R525_HUMAN	K|ILDFGLAR|T	[TMTsixplex_Nterm]ILDFGLAR	167-174	FALSE	6.789	434693.375	293489.9783	154734.6446	189991.7388	268427.423	140347.5166	ENSG00000050748
D7R525	D7R525_HUMAN	K|ILDFGLAR|T	[TMTsixplex_Nterm]ILDFGLAR	167-174	FALSE	5.631	453477.375	313391.262	190179.275	200135.1465	270172.1765	181131.8674	ENSG00000050748
D7R525	D7R525_HUMAN	K|NIISLLNVFTPQK|T	[TMTsixplex_Nterm]NIISLLNVFTPQK[TMTsixplex_K]	84-96	FALSE	5.4	96793.79688	55678.99427	16697.16786	16699.50641	65029.57066	35329.44693	ENSG00000050748
D7R525	D7R525_HUMAN	K|ILDFGLAR|T	[TMTsixplex_Nterm]ILDFGLAR	167-174	FALSE	6.536	700981.75	471401.6248	247688.1886	300608.3168	463974.9616	261919.7149	ENSG00000050748
D7R525	D7R525_HUMAN	K|ILDFGLAR|T	[TMTsixplex_Nterm]ILDFGLAR	167-174	FALSE	5.902	165935.125	115477.3934	46738.70106	54450.71422	78431.73924	48079.46197	ENSG00000050748
E5RG31	E5RG31_HUMAN	K|GILLQLFGGTR|K	[TMTsixplex_Nterm]GILLQLFGGTR	197-207	FALSE	7.759	6418.52832	4484.195904	2047.373333	2443.784497	1095.834622	773.3070533	ENSG00000104738
E5RG31	E5RG31_HUMAN	R|VNVTGIYR|A	[TMTsixplex_Nterm]VNVTGIYR	106-113	FALSE	5.791	102096.8828	59535.72776	17385.6745	20634.34048	91253.27005	51978.52923	ENSG00000104738
E5RGA2	E5RGA2_HUMAN	R|LFIFETFCR|I	[TMTsixplex_Nterm]LFIFETFC[Cys_CAM]R	245-253	FALSE	6.303	14239.08623	9399.500363	3765.464372	4088.412552	7983.271016	5154.788916	ENSG00000104408
E5RGA2	E5RGA2_HUMAN	R|YLTTAVITNK|D	YLTTAVITNK[TMTsixplex_K]	163-172	FALSE	4.969	89523.66296	117151.4071	30747.95389	26041.76693	26921.09158	61151.16532	ENSG00000104408
E5RGA2	E5RGA2_HUMAN	R|YLTTAVITNK|D	[TMTsixplex_Nterm]YLTTAVITNK[TMTsixplex_K]	163-172	FALSE	5.716	761251	459599.4579	200891.3429	235491.3708	446795.2947	253251.4053	ENSG00000104408
E5RGA2	E5RGA2_HUMAN	R|LFIFETFCR|I	[TMTsixplex_Nterm]LFIFETFC[Cys_CAM]R	245-253	FALSE	5.709	8785.450753	6071.25174	2329.275953	2560.085167	4845.232552	3185.83182	ENSG00000104408
E5RGA2	E5RGA2_HUMAN	R|LFIFETFCR|I	[TMTsixplex_Nterm]LFIFETFC[Cys_CAM]R	245-253	FALSE	5.888	12295.928	8484.656737	3305.653373	3640.580779	6898.586314	4398.605966	ENSG00000104408
E5RGA2	E5RGA2_HUMAN	R|NALSSLWGK|L	[TMTsixplex_Nterm]NALSSLWGK[TMTsixplex_K]	71-79	FALSE	7.09	453078.0938	246927.1584	117593.2816	141517.4026	266488.2165	146370.1546	ENSG00000104408
E5RGA2	E5RGA2_HUMAN	R|LFIFETFCR|I	[TMTsixplex_Nterm]LFIFETFC[Cys_CAM]R	245-253	FALSE	5.778	41048.98083	27170.19431	10564.78089	11881.68772	23290.86137	14454.48597	ENSG00000104408
E5RGA2	E5RGA2_HUMAN	K|LGHVVMGNNAVSPYQQVIEK|T	[TMTsixplex_Nterm]LGHVVMGNNAVSPYQQVIEK[TMTsixplex_K]	295-314	FALSE	6.524	568097.875	411674.886	145307.9037	162311.2898	349298.281	232705.1372	ENSG00000104408
E5RGA2	E5RGA2_HUMAN	R|IHQCISINMLADK|L	[TMTsixplex_Nterm]IHQC[Cys_CAM]ISINMLADK[TMTsixplex_K]	254-266	FALSE	6.527	1463678.75	952523.8531	396205.2733	430147.7653	855294.5971	489170.5415	ENSG00000104408
E5RGA2	E5RGA2_HUMAN	R|MLFDYLADK|H	[TMTsixplex_Nterm]MLFDYLADK[TMTsixplex_K]	19-27	FALSE	4.958	252346.7813	172974.8458	61805.37998	57458.43166	193527.8981	115163.3655	ENSG00000104408
E5RGA2	E5RGA2_HUMAN	R|LFIFETFCR|I	[TMTsixplex_Nterm]LFIFETFC[Cys_CAM]R	245-253	FALSE	5.179	73952.43251	48282.21745	19825.82475	21236.15954	42113.33831	25258.03004	ENSG00000104408
E5RGA2	E5RGA2_HUMAN	K|LASEILMQNWDAAMEDLTR|L	[TMTsixplex_Nterm]LASEILMQNWDAAMEDLTR	80-98	FALSE	6.469	178215.0313	131030.401	55111.15907	48293.33365	103742.7759	69803.55341	ENSG00000104408
E5RGA2	E5RGA2_HUMAN	R|LFIFETFCR|I	[TMTsixplex_Nterm]LFIFETFC[Cys_CAM]R	245-253	FALSE	5.697	5038.185662	3436.306107	1250.587061	1407.983602	2561.338898	1862.187015	ENSG00000104408
E5RGA7	E5RGA7_HUMAN	K|ALLNHLDVGVGR|G	[TMTsixplex_Nterm]ALLNHLDVGVGR	64-75	FALSE	6.785	1399803.699	925147.2782	281384.8734	317196.8271	721860.6839	455019.9795	ENSG00000104635
E5RGG1	E5RGG1_HUMAN	K|AYYLACGFCR|W	[TMTsixplex_Nterm]AYYLAC[Cys_CAM]GFC[Cys_CAM]R	49-58	FALSE	7.383	131349.9778	72487.09406	17335.35573	19702.30482	103337.4119	61148.42683	ENSG00000132912
E5RGP3	E5RGP3_HUMAN	K|TPFCFVINALSQR|Y	[TMTsixplex_Nterm]TPFC[Cys_CAM]FVINALSQR	78-90	FALSE	7.632	2522.345947	1590.308812	456.5306378	512.900429	1135.940855	673.360566	ENSG00000169499
E5RGX5	E5RGX5_HUMAN	K|ALEENNNFSK|M	[TMTsixplex_Nterm]ALEENNNFSK[TMTsixplex_K]	109-118	FALSE	7.125	121475.5859	75708.99521	46935.53995	59565.50035	30535.48007	20000.49136	ENSG00000104435
E5RGX5	E5RGX5_HUMAN	K|DLSLEEIQK|K	[TMTsixplex_Nterm]DLSLEEIQK[TMTsixplex_K]	67-75	FALSE	6.324	326779.8438	197055.6366	138572.002	143794.6933	91876.37472	51770.4557	ENSG00000104435
E5RGY1	E5RGY1_HUMAN	R|YFIEPLSPIHR|D	[TMTsixplex_Nterm]YFIEPLSPIHR	138-148	FALSE	5.962	118735.3347	125387.5873	18216.69974	16337.67107	40004.76586	34632.34911	ENSG00000042980
E5RHW4	E5RHW4_HUMAN	K|LALQQDLTSMAPGLVIQAVR|V	[TMTsixplex_Nterm]LALQQDLTSMAPGLVIQAVR	150-169	FALSE	5.641	184208.5469	118883.6533	41316.99563	39902.39132	106464.0427	66663.04243	ENSG00000147475
E5RHW4	E5RHW4_HUMAN	K|LALQQDLTSMAPGLVIQAVR|V	[TMTsixplex_Nterm]LALQQDLTSMAPGLVIQAVR	150-169	FALSE	6.389	171353.1057	113279.5775	55057.615	63739.91366	92650.24274	53951.76638	ENSG00000147475
E5RHW4	E5RHW4_HUMAN	R|IEVVNFLVPNAVYDIVK|N	[TMTsixplex_Nterm]IEVVNFLVPNAVYDIVK[TMTsixplex_K]	89-105	FALSE	5.091	67724.03125	43120.19777	12011.56202	13110.40678	38809.65205	22979.36922	ENSG00000147475
E5RHW4	E5RHW4_HUMAN	K|LALQQDLTSMAPGLVIQAVR|V	[TMTsixplex_Nterm]LALQQDLTSMAPGLVIQAVR	150-169	FALSE	7.79	35804.01859	26415.62015	5608.31647	5426.539449	21588.2829	13470.4325	ENSG00000147475
E5RHW4	E5RHW4_HUMAN	K|VAQVAEITYGQK|V	[TMTsixplex_Nterm]VAQVAEITYGQK[TMTsixplex_K]	221-232	FALSE	8.855	122104.5	74735.4696	15020.45551	16314.26682	65668.76099	41773.8479	ENSG00000147475
E5RHW4	E5RHW4_HUMAN	K|LALQQDLTSMAPGLVIQAVR|V	[TMTsixplex_Nterm]LALQQDLTSMAPGLVIQAVR	150-169	FALSE	6.826	161114.6094	117371.5352	31069.62158	33795.773	104672.8615	63358.59345	ENSG00000147475
E5RHW4	E5RHW4_HUMAN	K|IEEGHIGVYYR|G	[TMTsixplex_Nterm]IEEGHIGVYYR	26-36	FALSE	5.101	1410986.375	906402.5033	388547.5495	388923.8254	872067.8355	500297.8445	ENSG00000147475
E5RHW4	E5RHW4_HUMAN	K|LSFGLEDEPLETATK|E	[TMTsixplex_Nterm]LSFGLEDEPLETATK[TMTsixplex_K]	323-337	FALSE	7.604	476334.25	285351.0813	54092.11412	71233.54731	277868.8574	173551.8523	ENSG00000147475
E5RHW4	E5RHW4_HUMAN	K|ALIEAEK|V	[TMTsixplex_Nterm]ALIEAEK[TMTsixplex_K]	214-220	FALSE	4.961	1001637.813	627470.8594	118942.0056	131623.0234	534997.3557	318389.2277	ENSG00000147475
E5RHW4	E5RHW4_HUMAN	K|LALQQDLTSMAPGLVIQAVR|V	[TMTsixplex_Nterm]LALQQDLTSMAPGLVIQAVR	150-169	FALSE	7.473	220625.3281	143168.9109	46112.81409	56126.26216	118445.9511	78799.43853	ENSG00000147475
E5RHW4	E5RHW4_HUMAN	K|ADAECYTAMK|I	[TMTsixplex_Nterm]ADAEC[Cys_CAM]YTAMK[TMTsixplex_K]	258-267	FALSE	6.401	151758.5781	100050.231	19660.6898	21159.58489	87116.3235	54456.33181	ENSG00000147475
E5RHW4	E5RHW4_HUMAN	K|ISEIEDAAFLAR|E	[TMTsixplex_Nterm]ISEIEDAAFLAR	242-253	FALSE	5.614	508661.5938	354753.4465	86062.94773	92935.19531	394026.6378	230110.4185	ENSG00000147475
E5RI16	E5RI16_HUMAN	K|DAEGILEDLQSYR|G	[TMTsixplex_Nterm]DAEGILEDLQSYR	45-57	FALSE	9.309	308823.4063	203703.3139	78074.38321	85218.86912	126363.1794	72707.75476	ENSG00000153310
E5RI16	E5RI16_HUMAN	K|VLTCTDLEQGPNFFLDFENAQPTESEK|E	[TMTsixplex_Nterm]VLTC[Cys_CAM]TDLEQGPNFFLDFENAQPTESEK[TMTsixplex_K]	7-33	FALSE	5.818	77665.59375	54669.93337	24830.63996	24215.70342	39530.95391	24732.86879	ENSG00000153310
E5RI16	E5RI16_HUMAN	R|GLLGALTSTPYSPTQHLER|E	[TMTsixplex_Nterm]GLLGALTSTPYSPTQHLER	106-124	FALSE	8.559	243990.2775	246377.3272	111659.6119	93857.70338	114287.5981	94901.42331	ENSG00000153310
E5RI16	E5RI16_HUMAN	K|VLTCTDLEQGPNFFLDFENAQPTESEK|E	[TMTsixplex_Nterm]VLTC[Cys_CAM]TDLEQGPNFFLDFENAQPTESEK[TMTsixplex_K]	7-33	FALSE	6.902	78347.25781	53960.09886	25047.5721	27471.09346	40937.36708	25537.25754	ENSG00000153310
E5RI16	E5RI16_HUMAN	K|QFAEILHFTLR|F	[TMTsixplex_Nterm]QFAEILHFTLR	131-141	FALSE	6.737	41256.82127	73561.99248	14916.89407	9522.176262	20326.38606	14165.42814	ENSG00000153310
E5RI16	E5RI16_HUMAN	K|DAEGILEDLQSYR|G	[TMTsixplex_Nterm]DAEGILEDLQSYR	45-57	FALSE	8.246	275195.1875	166871.4156	64713.57704	84154.16796	104916.7995	72765.89199	ENSG00000153310
E5RI99	E5RI99_HUMAN	K|LVILANNCPALR|K	LVILANNC[Cys_CAM]PALR	45-56	FALSE	7.675	180894.258	115222.2724	41863.19623	38844.04319	70027.25986	42168.97958	ENSG00000156482
E5RI99	E5RI99_HUMAN	K|LVILANNCPALR|K	[TMTsixplex_Nterm]LVILANNC[Cys_CAM]PALR	45-56	FALSE	8.34	89165.22656	57544.60576	22907.41312	26059.52327	52586.8438	31827.55678	ENSG00000156482
E5RI99	E5RI99_HUMAN	R|VCTLAIIDPGDSDIIR|S	[TMTsixplex_Nterm]VC[Cys_CAM]TLAIIDPGDSDIIR	91-106	FALSE	6.296	7467060	4701327.977	2002654.468	2279642.864	5016927.46	2717631.061	ENSG00000156482
E5RI99	E5RI99_HUMAN	K|TGVHHYSGNNIELGTACGK|Y	[TMTsixplex_Nterm]TGVHHYSGNNIELGTAC[Cys_CAM]GK[TMTsixplex_K]	69-87	FALSE	6.083	264197.629	209705.5093	73830.80726	72684.65423	171669.6295	95357.27209	ENSG00000156482
E5RI99	E5RI99_HUMAN	R|VCTLAIIDPGDSDIIR|S	[TMTsixplex_Nterm]VC[Cys_CAM]TLAIIDPGDSDIIR	91-106	FALSE	6.266	1035856.313	748508.986	NA	453189.4258	511145.6692	290037.3636	ENSG00000156482
E5RI99	E5RI99_HUMAN	K|LVILANNCPALR|K	LVILANNC[Cys_CAM]PALR	45-56	FALSE	8.721	703537.0625	431131.9806	77719.63195	99622.79894	372006.6462	247407.3712	ENSG00000156482
E5RI99	E5RI99_HUMAN	K|SEIEYYAMLAK|T	[TMTsixplex_Nterm]SEIEYYAMLAK[TMTsixplex_K]	58-68	FALSE	7.515	288173.5	179524.5539	82972.80451	92784.09777	188584.9787	112952.7442	ENSG00000156482
E5RI99	E5RI99_HUMAN	R|VCTLAIIDPGDSDIIR|S	[TMTsixplex_Nterm]VC[Cys_CAM]TLAIIDPGDSDIIR	91-106	FALSE	6.825	12743186	8597183.182	3443993.603	4149666.406	8456310.318	4867980.712	ENSG00000156482
E5RI99	E5RI99_HUMAN	R|KSEIEYYAMLAK|T	[TMTsixplex_Nterm]K[TMTsixplex_K]SEIEYYAMLAK[TMTsixplex_K]	57-68	FALSE	7.287	1498223.875	936782.2319	354999.2671	382983.623	906214.2631	535500.8798	ENSG00000156482
E5RI99	E5RI99_HUMAN	K|LVILANNCPALR|K	[TMTsixplex_Nterm]LVILANNC[Cys_CAM]PALR	45-56	FALSE	9.028	188386.2656	117944.4952	47743.67885	50982.61342	109897.9526	63295.92131	ENSG00000156482
E5RI99	E5RI99_HUMAN	K|LVILANNCPALR|K	[TMTsixplex_Nterm]LVILANNC[Cys_CAM]PALR	45-56	FALSE	6.864	212792.326	150567.9306	49293.66271	56010.28839	152150.2008	93998.96785	ENSG00000156482
E5RI99	E5RI99_HUMAN	R|KSEIEYYAMLAK|T	[TMTsixplex_Nterm]K[TMTsixplex_K]SEIEYYAMLAK[TMTsixplex_K]	57-68	FALSE	5.347	598923.6875	380182.8189	132750.6279	141815.4883	372291.5405	222772.7337	ENSG00000156482
E5RI99	E5RI99_HUMAN	R|KSEIEYYAMLAK|T	[TMTsixplex_Nterm]K[TMTsixplex_K]SEIEYYAMLAK[TMTsixplex_K]	57-68	FALSE	7.343	1624575.5	975223.9644	361776.2895	401334.0636	969426.3947	560311.6469	ENSG00000156482
E5RI99	E5RI99_HUMAN	R|KSEIEYYAMLAK|T	[TMTsixplex_Nterm]K[TMTsixplex_K]SEIEYYAMLAK[TMTsixplex_K]	57-68	FALSE	7.195	2235302	1524726.498	527200.5362	679891.6345	1478209.322	943963.1401	ENSG00000156482
E5RIM3	E5RIM3_HUMAN	K|LPYNTSDDPWLTAYNFLQK|N	[TMTsixplex_Nterm]LPYNTSDDPWLTAYNFLQK[TMTsixplex_K]	418-436	FALSE	6.323	162982.0938	114879.9731	45634.73812	44729.27315	81229.26865	51929.77584	ENSG00000137055
E5RIM3	E5RIM3_HUMAN	K|HGECAQTIR|L	[TMTsixplex_Nterm]HGEC[Cys_CAM]AQTIR	260-268	FALSE	5.866	1238.179631	862.2586487	242.087422	227.9377975	574.6829689	330.3074637	ENSG00000137055
E5RIM3	E5RIM3_HUMAN	R|DFVTTAEDR|S	[TMTsixplex_Nterm]DFVTTAEDR	245-253	FALSE	7.525	66234.92969	43830.57414	20326.91344	18407.83116	35703.72997	17801.61325	ENSG00000137055
E5RIP7	E5RIP7_HUMAN	K|SILTDNPTWIIDPIDGTTNFVHR|F	[TMTsixplex_Nterm]SILTDNPTWIIDPIDGTTNFVHR	71-93	FALSE	8.568	423941.5	310993.9638	117765.0094	130337.0679	378628.3245	217058.4416	ENSG00000133731
E5RIP7	E5RIP7_HUMAN	K|LQVSQQEDITK|S	[TMTsixplex_Nterm]LQVSQQEDITK[TMTsixplex_K]	138-148	FALSE	7.418	310342.8438	195995.2044	62197.66338	75983.04034	267819.1775	160696.6226	ENSG00000133731
E5RIW3	E5RIW3_HUMAN	R|AEDGENYDIK|K	[TMTsixplex_Nterm]AEDGENYDIK[TMTsixplex_K]	18-27	FALSE	6.136	3283291.228	2143280.222	1093079.596	1244237.312	4130714	2581955.033	ENSG00000171530
E5RIW3	E5RIW3_HUMAN	R|RLEAAYLDLQR|I	[TMTsixplex_Nterm]RLEAAYLDLQR	46-56	FALSE	8.711	2736662.5	1933114.882	570380.2229	663171.8565	1825696.247	1172953.879	ENSG00000171530
E5RIW3	E5RIW3_HUMAN	R|LEAAYLDLQR|I	[TMTsixplex_Nterm]LEAAYLDLQR	47-56	FALSE	6.193	1036877.688	728642.8522	157128.8517	246457.0257	741345.9224	480040.0718	ENSG00000171530
E5RIX9	E5RIX9_HUMAN	R|VFIGNLNTAIVK|K	VFIGNLNTAIVK	23-34	FALSE	9.027	40743.92385	NA	8309.033044	20438.05186	NA	14016.82167	ENSG00000184672
E5RIX9	E5RIX9_HUMAN	R|VFIGNLNTAIVK|K	VFIGNLNTAIVK[TMTsixplex_K]	23-34	FALSE	5.918	95219.593	123366.0938	21166.353	16202.40525	16135.45749	37735.04177	ENSG00000184672
E5RIX9	E5RIX9_HUMAN	R|VFIGNLNTAIVK|K	[TMTsixplex_Nterm]VFIGNLNTAIVK[TMTsixplex_K]	23-34	FALSE	5.227	195863.5625	121866.5757	26866.90957	26859.30186	64823.1501	35849.92702	ENSG00000184672
E5RJI7	E5RJI7_HUMAN	K|VYSSHTGYPGGFR|Q	[TMTsixplex_Nterm]VYSSHTGYPGGFR	52-64	FALSE	7.612	327129.7769	191064.4521	66337.15269	74286.53349	243700.9701	144947.1754	ENSG00000172172
E5RJT0	E5RJT0_HUMAN	R|VDEMSQDIVK|Y	[TMTsixplex_Nterm]VDEMSQDIVK[TMTsixplex_K]	218-227	FALSE	6.058	720530.75	464800.0122	520615.9096	610878.4899	453559.7519	262447.5483	ENSG00000147677
E5RK62	E5RK62_HUMAN	K|LHLDYIGPCK|Y	[TMTsixplex_Nterm]LHLDYIGPC[Cys_CAM]K[TMTsixplex_K]	50-59	FALSE	5.47	630610.125	408730.5166	146442.3684	152160.7595	347483.2859	210193.3619	ENSG00000113140
E7EM64	E7EM64_HUMAN	K|QVCEIIESPLFLK|L	[TMTsixplex_Nterm]QVC[Cys_CAM]EIIESPLFLK[TMTsixplex_K]	140-152	FALSE	5.559	307188.375	226501.4424	55876.31119	66144.2084	176301.3344	103371.8004	ENSG00000168090
E7EM64	E7EM64_HUMAN	K|ASEAGEVPFNHEILR|E	[TMTsixplex_Nterm]ASEAGEVPFNHEILR	243-257	FALSE	6.953	3180235.5	2259279.551	743647.6236	812856.1349	2178421.627	1352928.756	ENSG00000168090
E7EMB1	E7EMB1_HUMAN	R|KQALEQYEEVK|K	[TMTsixplex_Nterm]K[TMTsixplex_K]QALEQYEEVK[TMTsixplex_K]	453-463	FALSE	4.959	159101.8281	111766.8726	53136.93932	59165.78707	79532.52752	51741.73456	ENSG00000133789
E7EMM4	E7EMM4_HUMAN	R|TSQENISFETMYDVLSTKPVLNK|L	[TMTsixplex_Nterm]TSQENISFETMYDVLSTK[TMTsixplex_K]PVLNK[TMTsixplex_K]	319-341	FALSE	7.432	164659.125	94026.53774	25215.05418	26683.82689	136037.5036	74107.66322	ENSG00000104763
E7EMM4	E7EMM4_HUMAN	R|TSQENISFETMYDVLSTKPVLNK|L	[TMTsixplex_Nterm]TSQENISFETMYDVLSTK[TMTsixplex_K]PVLNK[TMTsixplex_K]	319-341	FALSE	7.793	154482.9531	86930.83818	23884.18491	23703.82773	129917.7517	77430.41621	ENSG00000104763
E7EMM4	E7EMM4_HUMAN	K|GQFETYLR|D	[TMTsixplex_Nterm]GQFETYLR	354-361	FALSE	6.459	125199.2109	85416.97054	19118.9789	19224.03285	61258.95624	41508.15384	ENSG00000104763
E7EMM4	E7EMM4_HUMAN	K|LPGLLGNFPGPFEEEMK|G	[TMTsixplex_Nterm]LPGLLGNFPGPFEEEMK[TMTsixplex_K]	101-117	FALSE	8.06	962216.875	573798.7349	152472.805	165334.245	836546.3743	499379.8842	ENSG00000104763
E7EMM4	E7EMM4_HUMAN	K|GQFETYLR|D	[TMTsixplex_Nterm]GQFETYLR	354-361	FALSE	6.424	392033.625	276329.5253	70249.96011	69109.17892	253605.6651	177572.233	ENSG00000104763
E7EMM4	E7EMM4_HUMAN	K|LPGLLGNFPGPFEEEMK|G	[TMTsixplex_Nterm]LPGLLGNFPGPFEEEMK[TMTsixplex_K]	101-117	FALSE	6.453	238742.6719	160325.1937	48682.74838	48798.36001	181004.9616	118932.889	ENSG00000104763
E7EMM4	E7EMM4_HUMAN	K|LPGLLGNFPGPFEEEMK|G	[TMTsixplex_Nterm]LPGLLGNFPGPFEEEMK[TMTsixplex_K]	101-117	FALSE	7.457	466913	291394.9496	82978.26454	81251.37988	407659.3529	247230.9059	ENSG00000104763
E7EMM4	E7EMM4_HUMAN	R|KSTYPPSGPTYR|G	[TMTsixplex_Nterm]K[TMTsixplex_K]STYPPSGPTYR	33-44	FALSE	6.444	168744.5781	101062.4297	23556.73561	24451.64732	102908.973	59440.57734	ENSG00000104763
E7EMM4	E7EMM4_HUMAN	K|LTVYTTLIDVTK|G	[TMTsixplex_Nterm]LTVYTTLIDVTK[TMTsixplex_K]	342-353	FALSE	6.705	263980.0938	168037.5187	39677.23579	45593.15699	222375.72	138229.1675	ENSG00000104763
E7EMM4	E7EMM4_HUMAN	K|LPGLLGNFPGPFEEEMK|G	[TMTsixplex_Nterm]LPGLLGNFPGPFEEEMK[TMTsixplex_K]	101-117	FALSE	6.912	498901.25	335566.228	81564.68992	97637.06233	419947.7078	248713.8572	ENSG00000104763
E7EMM4	E7EMM4_HUMAN	K|STYPPSGPTYR|G	[TMTsixplex_Nterm]STYPPSGPTYR	34-44	FALSE	6.338	141884.3125	84612.67113	22178.83669	24430.07884	80738.20034	48643.61673	ENSG00000104763
E7EMM4	E7EMM4_HUMAN	K|HPFFLDDR|R	[TMTsixplex_Nterm]HPFFLDDR	301-308	FALSE	5.532	943947.7105	668752.2847	166498.8237	176225.0593	981482.0669	610747.8576	ENSG00000104763
E7EMM4	E7EMM4_HUMAN	K|LTVYTTLIDVTK|G	[TMTsixplex_Nterm]LTVYTTLIDVTK[TMTsixplex_K]	342-353	FALSE	6.419	80272.69531	52366.58653	12325.70474	14525.14488	72307.86664	40473.11099	ENSG00000104763
E7EMM4	E7EMM4_HUMAN	R|TSQENISFETMYDVLSTKPVLNK|L	[TMTsixplex_Nterm]TSQENISFETMYDVLSTK[TMTsixplex_K]PVLNK[TMTsixplex_K]	319-341	FALSE	5.288	2125548.25	1267558.922	297341.4384	415712.5518	1769783.962	973099.5403	ENSG00000104763
E7EMM4	E7EMM4_HUMAN	K|ESLDVYELDAK|Q	[TMTsixplex_Nterm]ESLDVYELDAK[TMTsixplex_K]	275-285	FALSE	6.884	1149625	706636.1312	209899.0929	206895.8719	915979.5741	567169.1193	ENSG00000104763
E7EMM4	E7EMM4_HUMAN	K|STYPPSGPTYR|G	[TMTsixplex_Nterm]STYPPSGPTYR	34-44	FALSE	8.388	542146.875	336558.3606	81437.94746	89367.73997	282984.7591	163185.5227	ENSG00000104763
E7EMM4	E7EMM4_HUMAN	K|STYPPSGPTYR|G	[TMTsixplex_Nterm]STYPPSGPTYR	34-44	FALSE	7.637	221109.3438	132410.3334	35117.46079	41636.24291	180450.019	103656.5375	ENSG00000104763
E7EMM4	E7EMM4_HUMAN	K|LPGLLGNFPGPFEEEMK|G	[TMTsixplex_Nterm]LPGLLGNFPGPFEEEM[Oxidation_M]K[TMTsixplex_K]	101-117	FALSE	5.57	325793.9375	160564.8391	49705.39072	59658.42195	176994.7275	103586.5776	ENSG00000104763
E7EMM4	E7EMM4_HUMAN	K|LPGLLGNFPGPFEEEMK|G	[TMTsixplex_Nterm]LPGLLGNFPGPFEEEM[Oxidation_M]K[TMTsixplex_K]	101-117	FALSE	6.426	784750.6875	461456.2305	188060.5615	219432.4637	522394.9587	303703.5572	ENSG00000104763
E7EMN6	E7EMN6_HUMAN	K|LHYNEGLNIK|L	[TMTsixplex_Nterm]LHYNEGLNIK[TMTsixplex_K]	120-129	FALSE	5.372	358461.4375	224663.7105	121264.3032	126553.9137	255218.7866	146352.2638	ENSG00000184203
E7EN38	E7EN38_HUMAN	R|VFQTEAELQEVISDLQSK|L	[TMTsixplex_Nterm]VFQTEAELQEVISDLQSK[TMTsixplex_K]	626-643	FALSE	8.055	561164.8125	427693.0551	126564.0212	143916.7582	364005.6503	217997.1457	ENSG00000113522
E7ENZ3	E7ENZ3_HUMAN	K|ISDSVLVDIKDTEPLIQTAK|T	[TMTsixplex_Nterm]ISDSVLVDIK[TMTsixplex_K]DTEPLIQTAK[TMTsixplex_K]	96-115	FALSE	6.849	642090.875	390362.2736	176590.9176	206784.0621	353333.4164	200839.626	ENSG00000150753
E7ENZ3	E7ENZ3_HUMAN	K|IAILTCPFEPPKPK|T	[TMTsixplex_Nterm]IAILTC[Cys_CAM]PFEPPK[TMTsixplex_K]PK[TMTsixplex_K]	193-206	FALSE	5.689	302928.9063	190754.595	79350.57017	94429.88713	161500.7218	93887.79374	ENSG00000150753
E7ENZ3	E7ENZ3_HUMAN	K|EKFEEMIQQIK|E	[TMTsixplex_Nterm]EK[TMTsixplex_K]FEEMIQQIK[TMTsixplex_K]	228-238	FALSE	6.549	2842077.5	1803692.384	788299.6746	936271.6817	1524372.435	894317.812	ENSG00000150753
E7ENZ3	E7ENZ3_HUMAN	K|LGFAGLVQEISFGTTK|D	[TMTsixplex_Nterm]LGFAGLVQEISFGTTK[TMTsixplex_K]	298-313	FALSE	6.816	29887.6543	19902.71314	8222.371948	9781.677677	15400.50491	9106.952769	ENSG00000150753
E7ENZ3	E7ENZ3_HUMAN	K|KQQISLATQMVR|M	[TMTsixplex_Nterm]K[TMTsixplex_K]QQISLATQMVR	459-470	FALSE	7.978	85491.63281	51797.90543	21052.12643	21586.2969	42648.40341	23459.44152	ENSG00000150753
E7ENZ3	E7ENZ3_HUMAN	R|AFADALEVIPMALSENSGMNPIQTMTEVR|A	[TMTsixplex_Nterm]AFADALEVIPMALSENSGMNPIQTMTEVR	395-423	FALSE	7.338	246162.2658	201387.1047	64180.03363	52836.39956	125446.0942	89614.90595	ENSG00000150753
E7ENZ3	E7ENZ3_HUMAN	K|HKLDVTSVEDYK|A	HKLDVTSVEDYK	209-220	FALSE	5.783	61573.98828	45642.51046	15919.23854	115969.2072	NA	30106.36502	ENSG00000150753
E7ENZ3	E7ENZ3_HUMAN	K|EMNPALGIDCLHK|G	[TMTsixplex_Nterm]EMNPALGIDC[Cys_CAM]LHK[TMTsixplex_K]	429-441	FALSE	6.461	379646.9375	288074.6982	83011.25585	83167.19646	177349.6707	112520.5689	ENSG00000150753
E7ENZ3	E7ENZ3_HUMAN	K|EKFEEMIQQIK|E	[TMTsixplex_Nterm]EK[TMTsixplex_K]FEEMIQQIK[TMTsixplex_K]	228-238	FALSE	5.583	607425	371619.8974	165336.9018	182816.1638	320987.3566	188698.9565	ENSG00000150753
E7ENZ3	E7ENZ3_HUMAN	R|WVGGPEIELIAIATGGR|I	[TMTsixplex_Nterm]WVGGPEIELIAIATGGR	269-285	FALSE	9.15	22317.30078	15088.18742	6446.318635	7170.107859	11685.03409	7501.027396	ENSG00000150753
E7ENZ3	E7ENZ3_HUMAN	R|LMGLEALK|S	[TMTsixplex_Nterm]LMGLEALK[TMTsixplex_K]	28-35	FALSE	5.165	461955.0625	279446.07	112643.496	134376.1601	233298.0876	138103.3925	ENSG00000150753
E7ENZ3	E7ENZ3_HUMAN	K|LGFAGLVQEISFGTTK|D	[TMTsixplex_Nterm]LGFAGLVQEISFGTTK[TMTsixplex_K]	298-313	FALSE	5.37	46876.40625	32502.88884	11778.30525	11632.85911	27033.84627	16673.5576	ENSG00000150753
E7ENZ3	E7ENZ3_HUMAN	R|WVGGPEIELIAIATGGR|I	[TMTsixplex_Nterm]WVGGPEIELIAIATGGR	269-285	FALSE	6.176	58919.72656	39223.32709	16112.48535	17193.00788	33181.77787	17973.50032	ENSG00000150753
E7ENZ3	E7ENZ3_HUMAN	K|IAILTCPFEPPKPK|T	[TMTsixplex_Nterm]IAILTC[Cys_CAM]PFEPPK[TMTsixplex_K]PK[TMTsixplex_K]	193-206	FALSE	5.327	1078757.375	727833.1534	292379.2575	353902.0061	629913.1258	393285.4441	ENSG00000150753
E7ENZ3	E7ENZ3_HUMAN	K|LGFAGLVQEISFGTTK|D	LGFAGLVQEISFGTTK	298-313	FALSE	6.931	10539.51428	7511.296918	4866.602249	5633.518109	8140.01278	4256.053209	ENSG00000150753
E7ENZ3	E7ENZ3_HUMAN	R|SLHDALCVIR|N	[TMTsixplex_Nterm]SLHDALC[Cys_CAM]VIR	346-355	FALSE	7.482	210590.9815	165588.1952	55733.38836	55936.61574	100140.0537	69071.29281	ENSG00000150753
E7ENZ3	E7ENZ3_HUMAN	R|SLHDALCVIR|N	[TMTsixplex_Nterm]SLHDALC[Cys_CAM]VIR	346-355	FALSE	6.607	613823.5101	529300.8141	134991.7433	133316.2017	168125.6975	150658.7695	ENSG00000150753
E7ENZ3	E7ENZ3_HUMAN	R|WVGGPEIELIAIATGGR|I	[TMTsixplex_Nterm]WVGGPEIELIAIATGGR	269-285	FALSE	5.674	168746.8438	127246.245	47447.89773	45960.5255	79011.32253	61877.41919	ENSG00000150753
E7ENZ3	E7ENZ3_HUMAN	R|LMGLEALK|S	[TMTsixplex_Nterm]LMGLEALK[TMTsixplex_K]	28-35	FALSE	4.945	400968.2813	259367.4128	109660.5343	120871.5294	219893.0685	126842.5437	ENSG00000150753
E7ENZ3	E7ENZ3_HUMAN	K|LGFAGLVQEISFGTTK|D	[TMTsixplex_Nterm]LGFAGLVQEISFGTTK[TMTsixplex_K]	298-313	FALSE	5.199	23190.44531	16448.93933	5265.466685	5104.799384	21055.51717	13473.48913	ENSG00000150753
E7ENZ3	E7ENZ3_HUMAN	R|SLHDALCVIR|N	[TMTsixplex_Nterm]SLHDALC[Cys_CAM]VIR	346-355	FALSE	6.783	317893.2633	274865.5254	91030.9267	91494.6711	168251.7524	112896.6199	ENSG00000150753
E7ENZ3	E7ENZ3_HUMAN	K|EKFEEMIQQIK|E	[TMTsixplex_Nterm]EK[TMTsixplex_K]FEEMIQQIK[TMTsixplex_K]	228-238	FALSE	5.881	3097300.25	2021882.813	1229952.533	1418859.989	1648011.891	948076.3496	ENSG00000150753
E7ENZ3	E7ENZ3_HUMAN	K|LGFAGLVQEISFGTTK|D	[TMTsixplex_Nterm]LGFAGLVQEISFGTTK[TMTsixplex_K]	298-313	FALSE	6.212	13350.07422	8754.032812	3596.594092	3954.037789	6716.03837	3989.300641	ENSG00000150753
E7ENZ3	E7ENZ3_HUMAN	K|QQISLATQMVR|M	[TMTsixplex_Nterm]QQISLATQMVR	460-470	FALSE	9.822	175184.5469	104534.8547	50972.58383	57504.8732	100333.3572	58832.22948	ENSG00000150753
E7ENZ3	E7ENZ3_HUMAN	R|LMGLEALK|S	[TMTsixplex_Nterm]LMGLEALK[TMTsixplex_K]	28-35	FALSE	5.054	367900.7813	236489.1021	94820.74607	109178.5673	202173.2703	118372.5597	ENSG00000150753
E7ENZ3	E7ENZ3_HUMAN	K|EMNPALGIDCLHK|G	[TMTsixplex_Nterm]EMNPALGIDC[Cys_CAM]LHK[TMTsixplex_K]	429-441	FALSE	6.807	525519.625	427634.7538	123756.4638	111028.0114	234278.4461	130721.7554	ENSG00000150753
E7ENZ3	E7ENZ3_HUMAN	K|LGFAGLVQEISFGTTK|D	[TMTsixplex_Nterm]LGFAGLVQEISFGTTK[TMTsixplex_K]	298-313	FALSE	6.188	74839.58594	46506.65163	21004.0661	22987.93154	40315.28883	22693.21196	ENSG00000150753
E7ENZ3	E7ENZ3_HUMAN	R|QMAEIAVNAVLTVADMER|R	[TMTsixplex_Nterm]QMAEIAVNAVLTVADMER	129-146	FALSE	7.97	193367.25	134708.4333	47920.47201	63291.99811	110217.8194	68827.58458	ENSG00000150753
E7ENZ3	E7ENZ3_HUMAN	R|WVGGPEIELIAIATGGR|I	[TMTsixplex_Nterm]WVGGPEIELIAIATGGR	269-285	FALSE	8.078	49170.85938	33264.21225	13036.56124	14108.14833	26306.12417	15973.18097	ENSG00000150753
E7ENZ3	E7ENZ3_HUMAN	R|SLHDALCVIR|N	[TMTsixplex_Nterm]SLHDALC[Cys_CAM]VIR	346-355	FALSE	5.767	456328.7887	368615.6649	128197.8743	128633.8498	220951.6889	137765.563	ENSG00000150753
E7EPB3	E7EPB3_HUMAN	R|ALVDGPCTQVR|R	[TMTsixplex_Nterm]ALVDGPC[Cys_CAM]TQVR	36-46	FALSE	7.29	643858.875	479303.3461	119799.4682	138704.3137	424803.3225	283073.2423	ENSG00000188846
E7EPB3	E7EPB3_HUMAN	R|ALVDGPCTQVR|R	[TMTsixplex_Nterm]ALVDGPC[Cys_CAM]TQVR	36-46	FALSE	7.385	3678484	2512184.906	724849.0229	839373.7621	2275843.195	1562039.846	ENSG00000188846
E7EPB3	E7EPB3_HUMAN	R|ALVDGPCTQVR|R	[TMTsixplex_Nterm]ALVDGPC[Cys_CAM]TQVR	36-46	FALSE	7.703	2037737.75	1391398.358	345983.5563	412981.7502	2020658.781	1394990.579	ENSG00000188846
E7EPB3	E7EPB3_HUMAN	K|LVAIVDVIDQNR|A	[TMTsixplex_Nterm]LVAIVDVIDQNR	24-35	FALSE	8.255	1880177.25	1251880.892	303019.1167	363942.4694	1204385.062	740022.9304	ENSG00000188846
E7EPB3	E7EPB3_HUMAN	K|CMQLTDFILK|F	[TMTsixplex_Nterm]C[Cys_CAM]MQLTDFILK[TMTsixplex_K]	54-63	FALSE	5.716	444067.4688	259070.8223	76002.19307	98814.22691	334568.921	182923.8444	ENSG00000188846
E7EPB3	E7EPB3_HUMAN	K|CMQLTDFILK|F	[TMTsixplex_Nterm]C[Cys_CAM]MQLTDFILK[TMTsixplex_K]	54-63	FALSE	5.416	441708.1875	267057.0279	81475.75944	104327.9416	368188.2492	192737.5548	ENSG00000188846
E7EPB3	E7EPB3_HUMAN	K|CMQLTDFILK|F	[TMTsixplex_Nterm]C[Cys_CAM]MQLTDFILK[TMTsixplex_K]	54-63	FALSE	5.518	28232.04883	16624.77103	5704.28647	6401.301631	21435.41579	12190.21174	ENSG00000188846
E7EPB3	E7EPB3_HUMAN	R|ALVDGPCTQVR|R	[TMTsixplex_Nterm]ALVDGPC[Cys_CAM]TQVR	36-46	FALSE	6.887	1399382.375	1008494.312	279870.5	302212.3151	981987.0798	643126.5034	ENSG00000188846
E7EPB3	E7EPB3_HUMAN	R|ALVDGPCTQVR|R	[TMTsixplex_Nterm]ALVDGPC[Cys_CAM]TQVR	36-46	FALSE	7.871	1786132.125	1247408.939	335393.9611	346893.234	1127269.779	733044.3234	ENSG00000188846
E7EPB3	E7EPB3_HUMAN	K|CMQLTDFILK|F	[TMTsixplex_Nterm]C[Cys_CAM]MQLTDFILK[TMTsixplex_K]	54-63	FALSE	5.457	157402.0469	85589.78008	27562.95323	30856.31561	116693.5347	62199.60213	ENSG00000188846
E7EPB3	E7EPB3_HUMAN	K|CMQLTDFILK|F	[TMTsixplex_Nterm]C[Cys_CAM]MQLTDFILK[TMTsixplex_K]	54-63	FALSE	5.62	367076.5	213843.3661	66132.86564	73515.103	275160.4582	153792.1384	ENSG00000188846
E7EPB3	E7EPB3_HUMAN	K|LVAIVDVIDQNR|A	[TMTsixplex_Nterm]LVAIVDVIDQNR	24-35	FALSE	5.891	432565.8125	218989.0671	51425.15675	63547.84394	173158.902	104516.9392	ENSG00000188846
E7EPB3	E7EPB3_HUMAN	K|CMQLTDFILK|F	[TMTsixplex_Nterm]C[Cys_CAM]MQLTDFILK[TMTsixplex_K]	54-63	FALSE	5.433	461565.1563	261738.276	75398.26447	98533.79054	356472.6331	189019.691	ENSG00000188846
E7EPB3	E7EPB3_HUMAN	K|CMQLTDFILK|F	[TMTsixplex_Nterm]C[Cys_CAM]MQLTDFILK[TMTsixplex_K]	54-63	FALSE	5.62	1329230.5	754982.2142	245229.9808	267502.0146	1047996.863	551964.9839	ENSG00000188846
E7EPB3	E7EPB3_HUMAN	R|VAYVSFGPHAGK|L	[TMTsixplex_Nterm]VAYVSFGPHAGK[TMTsixplex_K]	12-23	FALSE	9.032	431840.3125	327100.2716	65306.34965	66993.62178	239690.0611	146604.9339	ENSG00000188846
E7EPB3	E7EPB3_HUMAN	K|CMQLTDFILK|F	[TMTsixplex_Nterm]C[Cys_CAM]MQLTDFILK[TMTsixplex_K]	54-63	FALSE	5.637	167484.7656	99518.58644	29985.23585	34695.79414	126868.7366	68770.76853	ENSG00000188846
E7EPB3	E7EPB3_HUMAN	K|CMQLTDFILK|F	[TMTsixplex_Nterm]C[Cys_CAM]MQLTDFILK[TMTsixplex_K]	54-63	FALSE	5.611	63791.87109	37956.25702	11531.28048	13625.32289	49808.21577	27627.92144	ENSG00000188846
E7EQ69	E7EQ69_HUMAN	K|MLNHVLNICEK|D	[TMTsixplex_Nterm]MLNHVLNIC[Cys_CAM]EK[TMTsixplex_K]	91-101	FALSE	5.585	399294.3536	226359.9273	133926.9298	151144.9999	252266.4285	145066.9778	ENSG00000121579
E7EQ69	E7EQ69_HUMAN	R|LYIMTLGCLAPYR|R	[TMTsixplex_Nterm]LYIMTLGC[Cys_CAM]LAPYR	71-83	FALSE	7.444	10544.09277	6855.415012	3759.232857	4527.333369	5562.372682	3396.435479	ENSG00000121579
E7EQV9	E7EQV9_HUMAN	K|FFEVILIDPFHK|A	[TMTsixplex_Nterm]FFEVILIDPFHK[TMTsixplex_K]	129-140	FALSE	7.866	17808.46484	11231.33959	3864.792273	4145.030554	12638.04274	7456.666955	ENSG00000174748
E7EQV9	E7EQV9_HUMAN	R|VLNSYWVGEDSTYK|F	[TMTsixplex_Nterm]VLNSYWVGEDSTYK[TMTsixplex_K]	115-128	FALSE	5.83	748883.25	456041.4298	189997.7355	247167.2948	408827.4828	209491.2779	ENSG00000174748
E7EQV9	E7EQV9_HUMAN	K|YIQELWR|K	[TMTsixplex_Nterm]YIQELWR	6-12	FALSE	5.233	1988827.25	1318218.226	400043.3635	459661.2492	1515503.856	928101.9271	ENSG00000174748
E7EQV9	E7EQV9_HUMAN	K|FFEVILIDPFHK|A	[TMTsixplex_Nterm]FFEVILIDPFHK[TMTsixplex_K]	129-140	FALSE	8.245	43470.57031	26544.44045	9125.178459	9836.107406	31003.46201	18392.44523	ENSG00000174748
E7EQV9	E7EQV9_HUMAN	K|QGYVIYR|I	[TMTsixplex_Nterm]QGYVIYR	57-63	FALSE	4.971	395906.9688	261248.3294	102797.792	101825.2201	375594.4346	209432.1023	ENSG00000174748
E7EQV9	E7EQV9_HUMAN	R|VLNSYWVGEDSTYK|F	[TMTsixplex_Nterm]VLNSYWVGEDSTYK[TMTsixplex_K]	115-128	FALSE	10.215	906357.8125	550330.1181	203787.0943	222247.5998	674904.8188	377000.6425	ENSG00000174748
E7EQV9	E7EQV9_HUMAN	K|FFEVILIDPFHK|A	[TMTsixplex_Nterm]FFEVILIDPFHK[TMTsixplex_K]	129-140	FALSE	6.781	12918.5332	8856.897712	2743.626709	2909.555211	9118.403099	5610.302288	ENSG00000174748
E7ESJ7	E7ESJ7_HUMAN	R|TSNEVTVETDKK|T	[TMTsixplex_Nterm]TSNEVTVETDK[TMTsixplex_K]K[TMTsixplex_K]	153-164	FALSE	5.708	420092.25	342088.1453	92552.27633	95997.03326	315391.4264	195017.345	ENSG00000055147
E7ESJ7	E7ESJ7_HUMAN	K|SVISGGLDALEFIGK|K	[TMTsixplex_Nterm]SVISGGLDALEFIGK[TMTsixplex_K]	98-112	FALSE	6.461	1003610.625	695864.2637	216676.9261	219989.9937	554360.9514	422773.3283	ENSG00000055147
E7ESS6	E7ESS6_HUMAN	K|GGSAIEAMEDFTGGVAETFQTK|E	[TMTsixplex_Nterm]GGSAIEAMEDFTGGVAETFQTK[TMTsixplex_K]	126-147	FALSE	6.51	130479.6484	86820.10205	19253.44902	21207.74191	42393.12606	29480.77128	ENSG00000135773
E7ESS6	E7ESS6_HUMAN	K|GGSAIEAMEDFTGGVAETFQTK|E	[TMTsixplex_Nterm]GGSAIEAMEDFTGGVAETFQTK[TMTsixplex_K]	126-147	FALSE	7.627	181040.25	116956.1092	22653.84763	20625.46739	42000.4569	32195.72482	ENSG00000135773
E7ESS6	E7ESS6_HUMAN	R|NFLDTFWTNPQIK|L	[TMTsixplex_Nterm]NFLDTFWTNPQIK[TMTsixplex_K]	306-318	FALSE	5.837	215697.1563	135971.4913	20933.12815	22224.61379	62314.8406	32750.94493	ENSG00000135773
E7ESS6	E7ESS6_HUMAN	R|GSLLGCFIDTR|S	[TMTsixplex_Nterm]GSLLGC[Cys_CAM]FIDTR	164-174	FALSE	7.219	119549.9219	84717.85432	7783.477025	5544.671753	21778.71379	15123.76824	ENSG00000135773
E7ESS6	E7ESS6_HUMAN	R|ITHSSGQSFEQMR|Q	[TMTsixplex_Nterm]ITHSSGQSFEQM[Oxidation_M]R	21-33	FALSE	5.806	56292.13598	42816.2552	11655.19575	12188.73993	14992.96675	9881.27442	ENSG00000135773
E7ESS6	E7ESS6_HUMAN	R|ITHSSGQSFEQMR|Q	[TMTsixplex_Nterm]ITHSSGQSFEQMR	21-33	FALSE	8.167	455571.3991	333718.9065	50206.04017	46420.84014	148486.2934	97264.95954	ENSG00000135773
E7ESU0	E7ESU0_HUMAN	K|VLPVFYFAR|E	[TMTsixplex_Nterm]VLPVFYFAR	490-498	FALSE	7.561	44907.32422	29154.93216	10093.76283	11431.44952	22860.8221	14191.24473	ENSG00000172046
E7ETC2	E7ETC2_HUMAN	R|AHEAQDAGYR|M	[TMTsixplex_Nterm]AHEAQDAGYR	182-191	FALSE	5.597	4993.292611	3457.983786	913.4341695	916.9779079	2505.105511	1549.027193	ENSG00000138814
E7ETC2	E7ETC2_HUMAN	K|TLFLLR|G	[TMTsixplex_Nterm]TLFLLR	45-50	FALSE	6.689	218758.4063	128651.6976	56134.8034	59961.98984	119615.2244	65694.53237	ENSG00000138814
E7ETC2	E7ETC2_HUMAN	K|TLFLLR|G	[TMTsixplex_Nterm]TLFLLR	45-50	FALSE	6.627	235200.8906	139904.2621	34954.01027	34569.72648	123693.9409	75373.01064	ENSG00000138814
E7ETC2	E7ETC2_HUMAN	R|EESESVLTLK|G	[TMTsixplex_Nterm]EESESVLTLK[TMTsixplex_K]	317-326	FALSE	5.57	293457.125	181188.6152	57448.97449	61450.79267	134809.7617	79159.34969	ENSG00000138814
E7ETG2	E7ETG2_HUMAN	K|LPFTIPELVHASPCR|S	[TMTsixplex_Nterm]LPFTIPELVHASPC[Cys_CAM]R	104-118	FALSE	7.597	54991.44197	47240.48677	5685.309415	3510.341342	15221.03913	10694.04478	ENSG00000134398
E7ETT4	E7ETT4_HUMAN	R|ICCDLDVLASK|K	[TMTsixplex_Nterm]IC[Cys_CAM]C[Cys_CAM]DLDVLASK[TMTsixplex_K]	458-468	FALSE	6.047	468363.1563	348977.6896	106691.9442	123134.2045	405620.9206	246914.456	ENSG00000114054
E7ETT4	E7ETT4_HUMAN	R|AFENDVDALCNLR|D	[TMTsixplex_Nterm]AFENDVDALC[Cys_CAM]NLR	203-215	FALSE	8.423	965255.4375	645847.1274	279057.184	325659.6692	733676.5008	488250.3788	ENSG00000114054
E7ETT4	E7ETT4_HUMAN	K|FANPFPAAVR|G	[TMTsixplex_Nterm]FANPFPAAVR	433-442	FALSE	5.763	137265.295	98141.83722	13206.73114	13816.65022	172444.2344	104275.6048	ENSG00000114054
E7ETT4	E7ETT4_HUMAN	R|KAYGGAYDVMSSK|H	[TMTsixplex_Nterm]K[TMTsixplex_K]AYGGAYDVMSSK[TMTsixplex_K]	376-388	FALSE	7.863	1315018	691473.912	92715.61483	90695.64501	1292664.766	655966.5897	ENSG00000114054
E7ETT4	E7ETT4_HUMAN	K|GHENVEAAQAEYIEK|F	[TMTsixplex_Nterm]GHENVEAAQAEYIEK[TMTsixplex_K]	418-432	FALSE	6.317	856218.0485	575737.3923	74545.4945	118795.5187	1260292	807162.8324	ENSG00000114054
E7ETT4	E7ETT4_HUMAN	K|AYNMVDIIHSVVDER|E	[TMTsixplex_Nterm]AYNMVDIIHSVVDER	256-270	FALSE	8.067	844953.5194	601928.4396	96958.66893	85123.4255	1112025.894	704113.853	ENSG00000114054
E7ETT4	E7ETT4_HUMAN	R|DFFNYLPLSSQDPAPVR|E	[TMTsixplex_Nterm]DFFNYLPLSSQDPAPVR	216-232	FALSE	7.282	799627.3976	509812.5452	73572.66496	102569.3824	1052732.125	634100.3613	ENSG00000114054
E7ETT4	E7ETT4_HUMAN	R|ISLLLDPGSFVESDMFVEHR|C	[TMTsixplex_Nterm]ISLLLDPGSFVESDMFVEHR	70-89	FALSE	7.884	202115.8616	144508.1148	30771.70001	34378.02752	198805.1803	120598.2027	ENSG00000114054
E7ETT4	E7ETT4_HUMAN	R|DFFNYLPLSSQDPAPVR|E	[TMTsixplex_Nterm]DFFNYLPLSSQDPAPVR	216-232	FALSE	5.57	1021116.166	708259.5338	178227.1925	273849.1618	1123395.125	646968.9485	ENSG00000114054
E7EU80	E7EU80_HUMAN	R|TGWFPSNYVR|E	[TMTsixplex_Nterm]TGWFPSNYVR	52-61	FALSE	5.617	113001.1094	67074.90408	16257.21593	18479.54116	71333.06188	37572.78857	ENSG00000102606
E7EU80	E7EU80_HUMAN	K|ASEKPVSPK|S	[TMTsixplex_Nterm]ASEK[TMTsixplex_K]PVSPK[TMTsixplex_K]	65-73	FALSE	4.946	774474.625	481632.4662	135452.4055	141911.8704	463108.5346	292334.0505	ENSG00000102606
E7EV71	E7EV71_HUMAN	K|HPPEASVQIHQVSR|I	[TMTsixplex_Nterm]HPPEASVQIHQVSR	163-176	FALSE	8.744	87775.33858	83976.5226	13500.69002	11291.87372	41267.45331	25216.21907	ENSG00000049323
E7EV71	E7EV71_HUMAN	K|EICPGGMGYTVSGVHR|R	[TMTsixplex_Nterm]EIC[Cys_CAM]PGGMGYTVSGVHR	401-416	FALSE	8.914	88769.1163	86910.10117	16066.1903	11860.49722	26924.66552	19643.60649	ENSG00000049323
E7EV71	E7EV71_HUMAN	K|HPPEASVQIHQVSR|I	[TMTsixplex_Nterm]HPPEASVQIHQVSR	163-176	FALSE	5.379	346256.1774	343273.825	52229.55405	39434.17012	108383.0407	75115.34059	ENSG00000049323
E7EVH9	E7EVH9_HUMAN	K|EELVEESQTK|L	[TMTsixplex_Nterm]EELVEESQTK[TMTsixplex_K]	72-81	FALSE	6.237	162352.4844	102383.6361	14256.31894	16640.59321	102521.0747	63308.53284	ENSG00000130021
E7EW69	E7EW69_HUMAN	K|TTCMSSQGSDDEQIKR|E	[TMTsixplex_Nterm]TTC[Cys_CAM]MSSQGSDDEQIK[TMTsixplex_K]R	20-35	FALSE	6.268	114874.3203	71595.34773	41650.23533	49769.06102	70924.17363	38722.28498	ENSG00000186522
E7EW69	E7EW69_HUMAN	R|QYPWGVVQVENENHCDFVK|L	[TMTsixplex_Nterm]QYPWGVVQVENENHC[Cys_CAM]DFVK[TMTsixplex_K]	279-297	FALSE	9.124	408755.6875	255745.8916	103173.1472	115921.6957	252038.9896	141429.8355	ENSG00000186522
E7EWK3	E7EWK3_HUMAN	R|LGGIAYFLSR|L	[TMTsixplex_Nterm]LGGIAYFLSR	562-571	FALSE	7.533	11728.42871	7333.096749	2886.267209	3353.536738	4768.559504	2771.332953	ENSG00000174953
E7EX54	E7EX54_HUMAN	K|ILDFGLAR|H	[TMTsixplex_Nterm]ILDFGLAR	89-96	FALSE	6.789	434693.375	293489.9783	154734.6446	189991.7388	268427.423	140347.5166	ENSG00000112062
E7EX54	E7EX54_HUMAN	K|YIHSADIIHR|D	[TMTsixplex_Nterm]YIHSADIIHR	63-72	FALSE	8.778	88783.48296	68817.32298	29334.28268	28000.1831	43348.1712	28424.82927	ENSG00000112062
E7EX54	E7EX54_HUMAN	K|ILDFGLAR|H	[TMTsixplex_Nterm]ILDFGLAR	89-96	FALSE	5.814	343051.5625	229844.2663	100083.876	98247.09536	162062.2167	85979.22112	ENSG00000112062
E7EX54	E7EX54_HUMAN	K|ILDFGLAR|H	[TMTsixplex_Nterm]ILDFGLAR	89-96	FALSE	5.902	165935.125	115477.3934	46738.70106	54450.71422	78431.73924	48079.46197	ENSG00000112062
E7EX54	E7EX54_HUMAN	K|ILDFGLAR|H	[TMTsixplex_Nterm]ILDFGLAR	89-96	FALSE	5.631	453477.375	313391.262	190179.275	200135.1465	270172.1765	181131.8674	ENSG00000112062
E7EX54	E7EX54_HUMAN	K|ILDFGLAR|H	[TMTsixplex_Nterm]ILDFGLAR	89-96	FALSE	5.329	210404.8438	154562.8866	70413.90848	75337.47965	118957.8916	71328.11177	ENSG00000112062
E7EX54	E7EX54_HUMAN	K|ILDFGLAR|H	[TMTsixplex_Nterm]ILDFGLAR	89-96	FALSE	6.536	700981.75	471401.6248	247688.1886	300608.3168	463974.9616	261919.7149	ENSG00000112062
E7EX54	E7EX54_HUMAN	K|ILDFGLAR|H	[TMTsixplex_Nterm]ILDFGLAR	89-96	FALSE	6.056	132368.7188	85826.97719	51796.58903	60620.72245	80192.16912	52542.1624	ENSG00000112062
E9PB18	E9PB18_HUMAN	R|YSLGTGIR|F	[TMTsixplex_Nterm]YSLGTGIR	116-123	FALSE	5.894	658084.875	395707.6963	35744.43307	21981.42057	326543.4738	190859.8336	ENSG00000116299
E9PB18	E9PB18_HUMAN	K|AHQPYGVQACVPCGPGTK|N	[TMTsixplex_Nterm]AHQPYGVQAC[Cys_CAM]VPC[Cys_CAM]GPGTK[TMTsixplex_K]	579-596	FALSE	6.584	2271213.75	1516968.158	106204.7276	74186.36677	959486.0686	557502.9926	ENSG00000116299
E9PB18	E9PB18_HUMAN	K|IHSLCYNDCTFSR|N	[TMTsixplex_Nterm]IHSLC[Cys_CAM]YNDC[Cys_CAM]TFSR	600-612	FALSE	7.456	208811.5907	132461.7605	22442.45907	20840.791	90890.97408	53496.91063	ENSG00000116299
E9PBW4	E9PBW4_HUMAN	K|GTFAQLSELHCDK|L	[TMTsixplex_Nterm]GTFAQLSELHC[Cys_CAM]DK[TMTsixplex_K]	74-86	FALSE	5.905	3092070.035	3363037.5	417913.7836	361522.5036	640467.6881	402307.89	ENSG00000196565
E9PBW4	E9PBW4_HUMAN	R|LLVVYPWTQR|F	LLVVYPWTQR	22-31	FALSE	6.26	219829.2344	156510.2595	34436.51	53678.43903	NA	63536.28912	ENSG00000196565
E9PBW4	E9PBW4_HUMAN	R|LLVVYPWTQR|F	[TMTsixplex_Nterm]LLVVYPWTQR	22-31	FALSE	5.215	8304.147461	5392.751596	1095.306895	984.2974779	2815.328717	1698.596837	ENSG00000196565
E9PBW4	E9PBW4_HUMAN	R|FFDSFGNLSSASAIMGNPK|V	[TMTsixplex_Nterm]FFDSFGNLSSASAIMGNPK[TMTsixplex_K]	32-50	FALSE	7.301	235779.5313	150668.2784	29986.35023	26396.25965	58508.45125	35144.48592	ENSG00000196565
E9PBW4	E9PBW4_HUMAN	R|LLVVYPWTQR|F	LLVVYPWTQR	22-31	FALSE	5.858	240410.2185	125340.318	42647.14898	43330.93147	NA	90588.71068	ENSG00000196565
E9PBW4	E9PBW4_HUMAN	R|FFDSFGNLSSASAIMGNPK|V	[TMTsixplex_Nterm]FFDSFGNLSSASAIM[Oxidation_M]GNPK[TMTsixplex_K]	32-50	FALSE	8.205	103772.3281	68589.11529	23414.89179	26413.39635	38176.28312	23308.54288	ENSG00000196565
E9PBW4	E9PBW4_HUMAN	R|LLVVYPWTQR|F	LLVVYPWTQR	22-31	FALSE	7.456	54238.5883	66160.50687	NA	NA	NA	44550.69673	ENSG00000196565
E9PBW4	E9PBW4_HUMAN	R|LLVVYPWTQR|F	[TMTsixplex_Nterm]LLVVYPWTQR	22-31	FALSE	6.912	5116.371094	3279.61227	528.149497	440.394017	1010.013538	661.778824	ENSG00000196565
E9PBW4	E9PBW4_HUMAN	K|LHVDPENFK|L	[TMTsixplex_Nterm]LHVDPENFK[TMTsixplex_K]	87-95	FALSE	5.136	7198083	4672900.35	1070237.124	1156458.412	1962076.755	1357191.168	ENSG00000196565
E9PBW4	E9PBW4_HUMAN	R|LLVVYPWTQR|F	[TMTsixplex_Nterm]LLVVYPWTQR	22-31	FALSE	6.981	4041.345703	2614.938704	385.4422317	374.9412508	849.5226113	490.6406099	ENSG00000196565
E9PBW4	E9PBW4_HUMAN	R|LLVVYPWTQR|F	[TMTsixplex_Nterm]LLVVYPWTQR	22-31	FALSE	6.641	4251.463379	2995.600063	439.9532399	435.4588847	903.7549528	537.2109996	ENSG00000196565
E9PBW4	E9PBW4_HUMAN	R|LLVVYPWTQR|F	[TMTsixplex_Nterm]LLVVYPWTQR	22-31	FALSE	7.284	10415.94043	7268.588859	1041.488072	936.7299732	2133.981331	1427.530446	ENSG00000196565
E9PBW4	E9PBW4_HUMAN	R|LLVVYPWTQR|F	LLVVYPWTQR	22-31	FALSE	6.855	656829.2025	664937.9755	140259.3207	NA	NA	220813.9952	ENSG00000196565
E9PBW4	E9PBW4_HUMAN	R|LLVVYPWTQR|F	[TMTsixplex_Nterm]LLVVYPWTQR	22-31	FALSE	6.1	38791.37109	26473.03546	5630.584559	5491.55171	NA	5586.741475	ENSG00000196565
E9PBW4	E9PBW4_HUMAN	R|LLVVYPWTQR|F	[TMTsixplex_Nterm]LLVVYPWTQR	22-31	FALSE	5.564	5057.53125	3307.989597	828.1261122	768.8347703	1354.338533	839.2135243	ENSG00000196565
E9PBW4	E9PBW4_HUMAN	R|LLVVYPWTQR|F	[TMTsixplex_Nterm]LLVVYPWTQR	22-31	FALSE	6.64	678.5817871	438.3954587	71.07574812	70.10900595	161.082836	97.96644213	ENSG00000196565
E9PBW4	E9PBW4_HUMAN	R|LLVVYPWTQR|F	[TMTsixplex_Nterm]LLVVYPWTQR	22-31	FALSE	8.219	4315.075195	2878.943088	453.8249365	363.217557	892.8490677	507.300848	ENSG00000196565
E9PBW4	E9PBW4_HUMAN	R|FFDSFGNLSSASAIMGNPK|V	[TMTsixplex_Nterm]FFDSFGNLSSASAIMGNPK[TMTsixplex_K]	32-50	FALSE	6.288	83687.88281	52430.71656	8843.30221	8848.364508	18998.72149	9867.623737	ENSG00000196565
E9PBW4	E9PBW4_HUMAN	R|FFDSFGNLSSASAIMGNPK|V	[TMTsixplex_Nterm]FFDSFGNLSSASAIMGNPK[TMTsixplex_K]	32-50	FALSE	7.88	286719.375	183291.3264	35613.47332	30539.43359	66488.31339	42344.93105	ENSG00000196565
E9PBW4	E9PBW4_HUMAN	R|LLVVYPWTQR|F	[TMTsixplex_Nterm]LLVVYPWTQR	22-31	FALSE	5.625	278873.5313	158442.9699	30198.3879	23983.85362	70218.81923	46586.36384	ENSG00000196565
E9PBW4	E9PBW4_HUMAN	K|VLTSLGDAIK|H	[TMTsixplex_Nterm]VLTSLGDAIK[TMTsixplex_K]	58-67	FALSE	6.027	433703.5625	274090.9819	58431.18109	57349.55984	104834.681	63658.84885	ENSG00000196565
E9PBW4	E9PBW4_HUMAN	R|LLVVYPWTQR|F	[TMTsixplex_Nterm]LLVVYPWTQR	22-31	FALSE	6.723	4721.999512	3198.624032	450.0360711	429.4195111	922.6261637	570.6521121	ENSG00000196565
E9PBW4	E9PBW4_HUMAN	R|LLVVYPWTQR|F	[TMTsixplex_Nterm]LLVVYPWTQR	22-31	FALSE	5.676	1204.336548	903.0925908	107.7033454	NA	427.3387715	159.4908811	ENSG00000196565
E9PBW4	E9PBW4_HUMAN	R|LLVVYPWTQR|F	[TMTsixplex_Nterm]LLVVYPWTQR	22-31	FALSE	6.089	1120.894409	748.7044539	84.60887434	102.0569873	194.1314739	133.1858185	ENSG00000196565
E9PBW4	E9PBW4_HUMAN	R|LLVVYPWTQR|F	[TMTsixplex_Nterm]LLVVYPWTQR	22-31	FALSE	5.58	112319.96	86193.8077	14455.60466	12843.61672	NA	17279.72991	ENSG00000196565
E9PBW4	E9PBW4_HUMAN	R|LLVVYPWTQR|F	[TMTsixplex_Nterm]LLVVYPWTQR	22-31	FALSE	6.531	76263.85938	50518.60457	6295.398484	4860.160914	21228.09913	12543.24099	ENSG00000196565
E9PBW4	E9PBW4_HUMAN	R|LLVVYPWTQR|F	LLVVYPWTQR	22-31	FALSE	6.576	5782766.83	3506471.34	5678383.88	6583134.203	2289486.645	1481981.222	ENSG00000196565
E9PBW4	E9PBW4_HUMAN	K|MVTGVASALSSR|Y	[TMTsixplex_Nterm]MVTGVASALSSR	124-135	FALSE	8.228	278823.875	179543.815	29621.74989	26936.1345	57689.9405	36269.53111	ENSG00000196565
E9PBW4	E9PBW4_HUMAN	R|LLVVYPWTQR|F	[TMTsixplex_Nterm]LLVVYPWTQR	22-31	FALSE	6.415	957807.5	674275.1384	101792.8364	82581.1869	178684.46	117822.3785	ENSG00000196565
E9PBW4	E9PBW4_HUMAN	R|LLVVYPWTQR|F	[TMTsixplex_Nterm]LLVVYPWTQR	22-31	FALSE	6.375	3739586	2497222.11	342147.7019	316665.9746	743418.2059	475572.7585	ENSG00000196565
E9PBW4	E9PBW4_HUMAN	R|LLVVYPWTQR|F	[TMTsixplex_Nterm]LLVVYPWTQR	22-31	FALSE	7.44	5467.782715	3625.340753	569.9497329	520.8026074	1145.697303	710.186772	ENSG00000196565
E9PBW4	E9PBW4_HUMAN	R|LLVVYPWTQR|F	[TMTsixplex_Nterm]LLVVYPWTQR	22-31	FALSE	5.234	12752.45313	9420.504812	1926.486578	1659.35758	3610.36449	1942.94083	ENSG00000196565
E9PBW4	E9PBW4_HUMAN	R|LLVVYPWTQR|F	[TMTsixplex_Nterm]LLVVYPWTQR	22-31	FALSE	6.83	75320728	49849660.89	7726071.872	5953063.242	13969094.15	8404709.556	ENSG00000196565
E9PBW4	E9PBW4_HUMAN	R|FFDSFGNLSSASAIMGNPK|V	[TMTsixplex_Nterm]FFDSFGNLSSASAIMGNPK[TMTsixplex_K]	32-50	FALSE	6.281	35628.40625	23842.47177	4790.540669	3598.999419	7540.818905	5056.54128	ENSG00000196565
E9PBW4	E9PBW4_HUMAN	K|KVLTSLGDAIK|H	[TMTsixplex_Nterm]K[TMTsixplex_K]VLTSLGDAIK[TMTsixplex_K]	57-67	FALSE	6.313	1721478	929844.657	143765.8245	102671.2792	310338.8057	158313.8833	ENSG00000196565
E9PBW4	E9PBW4_HUMAN	R|LLVVYPWTQR|F	[TMTsixplex_Nterm]LLVVYPWTQR	22-31	FALSE	6.985	35462.87891	23860.70866	4221.317605	3588.483995	7963.594023	5004.559547	ENSG00000196565
E9PBW4	E9PBW4_HUMAN	R|LLVVYPWTQR|F	[TMTsixplex_Nterm]LLVVYPWTQR	22-31	FALSE	5.707	1327424.057	889055.7908	98233.81094	92450.78871	NA	156605.2228	ENSG00000196565
E9PBW4	E9PBW4_HUMAN	R|FFDSFGNLSSASAIMGNPK|V	[TMTsixplex_Nterm]FFDSFGNLSSASAIMGNPK[TMTsixplex_K]	32-50	FALSE	7.169	490484.5625	307123.146	58361.57267	54116.12621	102649.4002	61324.11227	ENSG00000196565
E9PBW4	E9PBW4_HUMAN	R|LLVVYPWTQR|F	[TMTsixplex_Nterm]LLVVYPWTQR	22-31	FALSE	6.479	2691.927002	1761.521801	277.132756	244.6618655	558.0147341	304.3260519	ENSG00000196565
E9PBW4	E9PBW4_HUMAN	R|LLVVYPWTQR|F	[TMTsixplex_Nterm]LLVVYPWTQR	22-31	FALSE	7.486	22837.17578	15545.89196	2555.909663	1907.111918	4597.486976	3371.796695	ENSG00000196565
E9PBW4	E9PBW4_HUMAN	R|LLVVYPWTQR|F	[TMTsixplex_Nterm]LLVVYPWTQR	22-31	FALSE	7.185	46880.76172	30643.17616	6109.319961	5205.684265	10823.54436	6602.768679	ENSG00000196565
E9PBW4	E9PBW4_HUMAN	R|LLVVYPWTQR|F	[TMTsixplex_Nterm]LLVVYPWTQR	22-31	FALSE	8.007	9040.750977	6138.161249	925.0007195	776.8758845	1864.450138	1225.202096	ENSG00000196565
E9PBW4	E9PBW4_HUMAN	R|LLVVYPWTQR|F	[TMTsixplex_Nterm]LLVVYPWTQR	22-31	FALSE	7.375	4216.369141	2850.552249	436.3990454	399.696924	862.8979015	569.2194333	ENSG00000196565
E9PBW4	E9PBW4_HUMAN	R|LLVVYPWTQR|F	[TMTsixplex_Nterm]LLVVYPWTQR	22-31	FALSE	6.51	5670.041992	3811.440213	528.380961	498.464944	1137.266062	713.8564539	ENSG00000196565
E9PBW4	E9PBW4_HUMAN	R|LLVVYPWTQR|F	[TMTsixplex_Nterm]LLVVYPWTQR	22-31	FALSE	6.725	7444.766113	5154.904881	737.8093523	711.2599949	1761.288542	1146.702338	ENSG00000196565
E9PBW4	E9PBW4_HUMAN	R|LLVVYPWTQR|F	[TMTsixplex_Nterm]LLVVYPWTQR	22-31	FALSE	6.497	747.9118652	537.5948814	86.58333817	97.23637428	175.0391342	103.6883798	ENSG00000196565
E9PBW4	E9PBW4_HUMAN	R|LLVVYPWTQR|F	[TMTsixplex_Nterm]LLVVYPWTQR	22-31	FALSE	7.378	3948.836914	2729.666538	407.7877193	389.164088	916.4679684	606.0837699	ENSG00000196565
E9PBW4	E9PBW4_HUMAN	K|VLTSLGDAIK|H	[TMTsixplex_Nterm]VLTSLGDAIK[TMTsixplex_K]	58-67	FALSE	5.074	476122.3438	297154.8095	87063.15521	91814.8615	130888.1938	87530.69004	ENSG00000196565
E9PBW4	E9PBW4_HUMAN	R|LLVVYPWTQR|F	[TMTsixplex_Nterm]LLVVYPWTQR	22-31	FALSE	7.012	4628.530273	3056.132498	510.9480699	385.1035512	948.6534106	584.8425438	ENSG00000196565
E9PBW4	E9PBW4_HUMAN	R|LLVVYPWTQR|F	[TMTsixplex_Nterm]LLVVYPWTQR	22-31	FALSE	7.339	66234060	44289392.72	6718764.736	5691531.92	11867713.24	7240637.732	ENSG00000196565
E9PBW4	E9PBW4_HUMAN	R|FFDSFGNLSSASAIMGNPK|V	[TMTsixplex_Nterm]FFDSFGNLSSASAIMGNPK[TMTsixplex_K]	32-50	FALSE	5.385	17889.9043	13605.88015	3475.134901	3800.708586	8401.87669	4749.003767	ENSG00000196565
E9PBW4	E9PBW4_HUMAN	K|VLTSLGDAIK|H	[TMTsixplex_Nterm]VLTSLGDAIK[TMTsixplex_K]	58-67	FALSE	5.76	929141.5	574365.454	103696.2589	115191.5635	213662.4927	128401.0933	ENSG00000196565
E9PBW4	E9PBW4_HUMAN	R|FFDSFGNLSSASAIMGNPK|V	[TMTsixplex_Nterm]FFDSFGNLSSASAIMGNPK[TMTsixplex_K]	32-50	FALSE	7.178	54201.1875	34814.30451	6827.894859	6367.003704	12837.94617	7596.277355	ENSG00000196565
E9PBW4	E9PBW4_HUMAN	R|LLVVYPWTQR|F	[TMTsixplex_Nterm]LLVVYPWTQR	22-31	FALSE	5.202	1402.482422	959.2607727	263.1466089	280.7326647	340.3636917	235.0042375	ENSG00000196565
E9PBW4	E9PBW4_HUMAN	R|LLVVYPWTQR|F	LLVVYPWTQR	22-31	FALSE	5.885	146277.9766	63418.61771	19717.55126	23855.50547	NA	63630.15717	ENSG00000196565
E9PBW4	E9PBW4_HUMAN	R|LLVVYPWTQR|F	[TMTsixplex_Nterm]LLVVYPWTQR	22-31	FALSE	6.864	61594504	41056298.15	5718665.07	5373263.357	11516663.41	6878843.536	ENSG00000196565
E9PBW4	E9PBW4_HUMAN	K|VLTSLGDAIK|H	[TMTsixplex_Nterm]VLTSLGDAIK[TMTsixplex_K]	58-67	FALSE	6.049	1520554.5	944849.1813	210240.4424	186872.4919	371489.1779	222046.3384	ENSG00000196565
E9PBW4	E9PBW4_HUMAN	R|LLVVYPWTQR|F	[TMTsixplex_Nterm]LLVVYPWTQR	22-31	FALSE	5.529	901.4301758	654.495115	NA	90.63711403	234.3283037	116.4910425	ENSG00000196565
E9PBW4	E9PBW4_HUMAN	R|LLVVYPWTQR|F	[TMTsixplex_Nterm]LLVVYPWTQR	22-31	FALSE	5.623	647.2841187	449.8565083	160.5833857	182.6873273	194.8684011	87.85809935	ENSG00000196565
E9PBW4	E9PBW4_HUMAN	R|FFDSFGNLSSASAIMGNPK|V	[TMTsixplex_Nterm]FFDSFGNLSSASAIMGNPK[TMTsixplex_K]	32-50	FALSE	7.153	400159.75	255577.6928	43256.82993	40225.84764	82646.60891	52985.96711	ENSG00000196565
E9PBW4	E9PBW4_HUMAN	R|LLVVYPWTQR|F	[TMTsixplex_Nterm]LLVVYPWTQR	22-31	FALSE	7.086	1509.793579	1032.842805	91.08846099	130.728554	313.8042023	191.0636244	ENSG00000196565
E9PBW4	E9PBW4_HUMAN	K|VLTSLGDAIK|H	[TMTsixplex_Nterm]VLTSLGDAIK[TMTsixplex_K]	58-67	FALSE	5.433	167840.0781	116938.4021	22421.68691	28144.93415	54163.98074	28328.06311	ENSG00000196565
E9PBW4	E9PBW4_HUMAN	R|LLVVYPWTQR|F	[TMTsixplex_Nterm]LLVVYPWTQR	22-31	FALSE	6.261	680.0888672	441.8289457	82.87112544	73.1686411	153.7613557	94.1389677	ENSG00000196565
E9PBW4	E9PBW4_HUMAN	R|LLVVYPWTQR|F	[TMTsixplex_Nterm]LLVVYPWTQR	22-31	FALSE	5.206	1936.085938	1290.530544	325.895145	365.4110028	466.7455724	316.5607251	ENSG00000196565
E9PBW4	E9PBW4_HUMAN	R|LLVVYPWTQR|F	[TMTsixplex_Nterm]LLVVYPWTQR	22-31	FALSE	6.835	2337.382324	1502.88541	215.5793396	194.2591332	493.6321574	265.762754	ENSG00000196565
E9PBW4	E9PBW4_HUMAN	R|LLVVYPWTQR|F	[TMTsixplex_Nterm]LLVVYPWTQR	22-31	FALSE	7.235	5070.378906	3412.480316	520.2864682	444.9895596	1059.95568	653.1360893	ENSG00000196565
E9PBW4	E9PBW4_HUMAN	R|FFDSFGNLSSASAIMGNPK|V	[TMTsixplex_Nterm]FFDSFGNLSSASAIM[Oxidation_M]GNPK[TMTsixplex_K]	32-50	FALSE	9.066	73800.84375	46460.34327	10041.26612	8302.261951	17239.06322	10827.63649	ENSG00000196565
E9PBW4	E9PBW4_HUMAN	R|LLVVYPWTQR|F	[TMTsixplex_Nterm]LLVVYPWTQR	22-31	FALSE	6.916	30036820	20445988.91	2994795.61	2614867.033	5923709.568	3512093.117	ENSG00000196565
E9PBW4	E9PBW4_HUMAN	R|LLVVYPWTQR|F	[TMTsixplex_Nterm]LLVVYPWTQR	22-31	FALSE	7.557	64509060	41975039.43	6241142.637	5194972.482	11742238.7	7130991.318	ENSG00000196565
E9PBW4	E9PBW4_HUMAN	R|LLVVYPWTQR|F	[TMTsixplex_Nterm]LLVVYPWTQR	22-31	FALSE	5.53	687.4631958	453.3365406	81.12838964	60.39239354	155.0755482	98.7355006	ENSG00000196565
E9PBW4	E9PBW4_HUMAN	R|LLVVYPWTQR|F	[TMTsixplex_Nterm]LLVVYPWTQR	22-31	FALSE	6.751	13597.2793	9103.632584	1633.692978	1275.576512	2971.68531	1964.017157	ENSG00000196565
E9PBW4	E9PBW4_HUMAN	R|LLVVYPWTQR|F	[TMTsixplex_Nterm]LLVVYPWTQR	22-31	FALSE	6.731	5656.975098	3751.763571	533.2578418	515.1376272	1184.614072	664.5402293	ENSG00000196565
E9PBW4	E9PBW4_HUMAN	R|FFDSFGNLSSASAIMGNPK|V	[TMTsixplex_Nterm]FFDSFGNLSSASAIMGNPK[TMTsixplex_K]	32-50	FALSE	6.329	118293.7656	77703.74567	16581.91443	13714.14097	30943.2826	16530.31327	ENSG00000196565
E9PC52	E9PC52_HUMAN	R|LNVWDLSK|I	[TMTsixplex_Nterm]LNVWDLSK[TMTsixplex_K]	332-339	FALSE	4.87	356442.6875	224946.0359	111947.9612	125861.1496	147822.9254	89866.52711	ENSG00000102054
E9PC52	E9PC52_HUMAN	K|EMFEDTVEER|V	[TMTsixplex_Nterm]EMFEDTVEER	5-14	FALSE	6.264	994949.0984	675358.0168	343786.9559	393808.31	423994.7682	260247.1594	ENSG00000102054
E9PC52	E9PC52_HUMAN	K|HPAKPDPSGECNPDLR|L	[TMTsixplex_Nterm]HPAK[TMTsixplex_K]PDPSGEC[Cys_CAM]NPDLR	147-162	FALSE	5.975	1530585.677	1008774.166	530343.56	603486.7895	605453.005	339619.0533	ENSG00000102054
E9PC52	E9PC52_HUMAN	K|HPAKPDPSGECNPDLR|L	[TMTsixplex_Nterm]HPAK[TMTsixplex_K]PDPSGEC[Cys_CAM]NPDLR	147-162	FALSE	5.57	224558.1702	142691.5178	80341.72315	89575.72724	87576.02783	50017.70611	ENSG00000102054
E9PC52	E9PC52_HUMAN	K|TVALWDLR|N	[TMTsixplex_Nterm]TVALWDLR	287-294	FALSE	5.707	2771572.5	1934989.327	714041.6457	811073.7879	935877.0732	637825.8627	ENSG00000102054
E9PC52	E9PC52_HUMAN	K|TVALWDLR|N	[TMTsixplex_Nterm]TVALWDLR	287-294	FALSE	5.539	626538.9375	467045.455	201698.7066	233684.8837	261365.1063	179794.8842	ENSG00000102054
E9PC84	E9PC84_HUMAN	K|IQALNGPLR|S	[TMTsixplex_Nterm]IQALNGPLR	1682-1690	FALSE	4.955	220477.5469	136709.3298	139395.4084	165077.2421	128241.2107	74126.17732	ENSG00000041982
E9PC84	E9PC84_HUMAN	R|VFAILENK|K	[TMTsixplex_Nterm]VFAILENK[TMTsixplex_K]	692-699	FALSE	5.001	119151.3826	86291.60293	193910.376	203003.1406	85995.20573	41238.45828	ENSG00000041982
E9PC84	E9PC84_HUMAN	R|VSIYGVIR|G	[TMTsixplex_Nterm]VSIYGVIR	1415-1422	FALSE	7.427	60335.55349	44022.40944	145435.877	170819.5625	24022.48516	12419.25116	ENSG00000041982
E9PC84	E9PC84_HUMAN	R|WQPAIATVDSYVISYTGEK|V	[TMTsixplex_Nterm]WQPAIATVDSYVISYTGEK[TMTsixplex_K]	1546-1564	FALSE	8.059	1140724.125	747608.5064	325059.1686	354719.13	211968.2151	123535.9188	ENSG00000041982
E9PC84	E9PC84_HUMAN	R|EQCTAGAGCCLQPATGR|L	[TMTsixplex_Nterm]EQC[Cys_CAM]TAGAGC[Cys_CAM]C[Cys_CAM]LQPATGR	138-154	FALSE	6.285	53835.23868	44545.27224	85541.05536	102219.7344	35907.59273	17454.31452	ENSG00000041982
E9PC84	E9PC84_HUMAN	K|ETFTTGLDAPR|N	[TMTsixplex_Nterm]ETFTTGLDAPR	887-897	FALSE	6.397	420052.3866	316733.2013	833270.7607	856380.5	269699.3925	155941.3129	ENSG00000041982
E9PC84	E9PC84_HUMAN	K|SQQATTK|T	[TMTsixplex_Nterm]SQQATTK[TMTsixplex_K]	943-949	FALSE	5.277	1990.781616	1251.593316	5511.151014	6463.808105	1716.391515	877.2820765	ENSG00000041982
E9PC84	E9PC84_HUMAN	R|DLTATEVQSETALLTWRPPR|A	[TMTsixplex_Nterm]DLTATEVQSETALLTWRPPR	1619-1638	FALSE	7.901	123839.6518	89710.39371	225483.646	272588.2813	97792.69826	63155.99121	ENSG00000041982
E9PC84	E9PC84_HUMAN	R|LEELENLVSSLR|E	[TMTsixplex_Nterm]LEELENLVSSLR	126-137	FALSE	6.134	148468.8998	99485.25309	170287.793	212460.0156	80516.44049	50623.41744	ENSG00000041982
E9PC84	E9PC84_HUMAN	R|LEELENLVSSLR|E	[TMTsixplex_Nterm]LEELENLVSSLR	126-137	FALSE	9.071	35936.47982	24891.46809	95702.81739	111909.7031	28676.39158	16084.88115	ENSG00000041982
E9PC84	E9PC84_HUMAN	K|AATHYTITIR|G	[TMTsixplex_Nterm]AATHYTITIR	1227-1236	FALSE	5.077	51320.50232	37720.67491	54566.72992	56782.26754	26637.74364	17898.84773	ENSG00000041982
E9PC84	E9PC84_HUMAN	R|EQCTAGAGCCLQPATGR|L	[TMTsixplex_Nterm]EQC[Cys_CAM]TAGAGC[Cys_CAM]C[Cys_CAM]LQPATGR	138-154	FALSE	8.674	159271.0703	115919.6001	61649.48188	72685.04028	230563.1875	148192.2327	ENSG00000041982
E9PC84	E9PC84_HUMAN	R|EQCTAGAGCCLQPATGR|L	[TMTsixplex_Nterm]EQC[Cys_CAM]TAGAGC[Cys_CAM]C[Cys_CAM]LQPATGR	138-154	FALSE	6.884	250028.125	194017.5595	73744.04714	76068.84345	107723.0866	75657.88062	ENSG00000041982
E9PC84	E9PC84_HUMAN	R|LDAPSQIEVK|D	[TMTsixplex_Nterm]LDAPSQIEVK[TMTsixplex_K]	803-812	FALSE	7.11	374826.4985	275791.8164	775682.9405	953069.1875	308718.6358	190688.3204	ENSG00000041982
E9PCG9	E9PCG9_HUMAN	K|KMWEELPEVVR|K	[TMTsixplex_Nterm]K[TMTsixplex_K]MWEELPEVVR	172-182	FALSE	7.684	323613.5	211553.5209	42306.0336	43581.86512	308607.5834	189243.3704	ENSG00000275544
E9PCG9	E9PCG9_HUMAN	K|KMWEELPEVVR|K	[TMTsixplex_Nterm]K[TMTsixplex_K]MWEELPEVVR	172-182	FALSE	7.684	323613.5	211553.5209	42306.0336	43581.86512	308607.5834	189243.3704	ENSG00000161267
E9PCG9	E9PCG9_HUMAN	K|FGVEAFSDCLR|Y	[TMTsixplex_Nterm]FGVEAFSDC[Cys_CAM]LR	126-136	FALSE	7.236	445991.4688	301564.8281	71341.47289	107621.5348	386911.9176	214833.1952	ENSG00000275544
E9PCG9	E9PCG9_HUMAN	K|FGVEAFSDCLR|Y	[TMTsixplex_Nterm]FGVEAFSDC[Cys_CAM]LR	126-136	FALSE	7.236	445991.4688	301564.8281	71341.47289	107621.5348	386911.9176	214833.1952	ENSG00000161267
E9PCG9	E9PCG9_HUMAN	K|SFLPLIR|R	[TMTsixplex_Nterm]SFLPLIR	91-97	FALSE	8.125	128797.8146	84774.03098	19139.37573	21220.85972	148928.3131	85621.65	ENSG00000275544
E9PCG9	E9PCG9_HUMAN	K|SFLPLIR|R	[TMTsixplex_Nterm]SFLPLIR	91-97	FALSE	8.125	128797.8146	84774.03098	19139.37573	21220.85972	148928.3131	85621.65	ENSG00000161267
E9PCG9	E9PCG9_HUMAN	R|MQIMTHLPGAISDMIYIR|-	[TMTsixplex_Nterm]MQIMTHLPGAISDMIYIR	239-256	FALSE	7.045	14997.44537	16471.23991	3311.874262	3040.835456	13062.76032	8675.226791	ENSG00000275544
E9PCG9	E9PCG9_HUMAN	R|MQIMTHLPGAISDMIYIR|-	[TMTsixplex_Nterm]MQIMTHLPGAISDMIYIR	239-256	FALSE	7.045	14997.44537	16471.23991	3311.874262	3040.835456	13062.76032	8675.226791	ENSG00000161267
E9PCG9	E9PCG9_HUMAN	K|VSVVEPGNFIAATSLYSPESIQAIAK|K	[TMTsixplex_Nterm]VSVVEPGNFIAATSLYSPESIQAIAK[TMTsixplex_K]	146-171	FALSE	6.386	56472.2348	36281.36781	7937.846583	6098.228179	72113.21875	41981.51882	ENSG00000275544
E9PCG9	E9PCG9_HUMAN	K|VSVVEPGNFIAATSLYSPESIQAIAK|K	[TMTsixplex_Nterm]VSVVEPGNFIAATSLYSPESIQAIAK[TMTsixplex_K]	146-171	FALSE	6.386	56472.2348	36281.36781	7937.846583	6098.228179	72113.21875	41981.51882	ENSG00000161267
E9PCG9	E9PCG9_HUMAN	K|VSVVEPGNFIAATSLYSPESIQAIAK|K	[TMTsixplex_Nterm]VSVVEPGNFIAATSLYSPESIQAIAK[TMTsixplex_K]	146-171	FALSE	6.962	130557.8264	93118.85151	15671.37725	14385.02265	152991.7969	92063.68631	ENSG00000275544
E9PCG9	E9PCG9_HUMAN	K|VSVVEPGNFIAATSLYSPESIQAIAK|K	[TMTsixplex_Nterm]VSVVEPGNFIAATSLYSPESIQAIAK[TMTsixplex_K]	146-171	FALSE	6.962	130557.8264	93118.85151	15671.37725	14385.02265	152991.7969	92063.68631	ENSG00000161267
E9PCG9	E9PCG9_HUMAN	K|VSVVEPGNFIAATSLYSPESIQAIAK|K	[TMTsixplex_Nterm]VSVVEPGNFIAATSLYSPESIQAIAK[TMTsixplex_K]	146-171	FALSE	6.162	99202.67416	55528.23589	15530.37103	19813.97136	110125.8281	67293.30463	ENSG00000275544
E9PCG9	E9PCG9_HUMAN	K|VSVVEPGNFIAATSLYSPESIQAIAK|K	[TMTsixplex_Nterm]VSVVEPGNFIAATSLYSPESIQAIAK[TMTsixplex_K]	146-171	FALSE	6.162	99202.67416	55528.23589	15530.37103	19813.97136	110125.8281	67293.30463	ENSG00000161267
E9PCT1	E9PCT1_HUMAN	K|VNLEVIKPWITK|R	[TMTsixplex_Nterm]VNLEVIK[TMTsixplex_K]PWITK[TMTsixplex_K]	43-54	FALSE	5.513	34363.14245	95977.29688	12377.0658	34500.11558	12200.37244	25442.01879	ENSG00000133226
E9PCT1	E9PCT1_HUMAN	K|VNLEVIKPWITK|R	[TMTsixplex_Nterm]VNLEVIK[TMTsixplex_K]PWITK[TMTsixplex_K]	43-54	FALSE	5.625	157351.7031	52813.03408	24259.12424	10997.08175	55549.88097	19283.66303	ENSG00000133226
E9PCY5	E9PCY5_HUMAN	K|GIPVVEHK|V	[TMTsixplex_Nterm]GIPVVEHK[TMTsixplex_K]	140-147	FALSE	7.364	414072.625	291452.5733	115947.506	124116.393	146530.9983	101207.9073	ENSG00000077097
E9PCY5	E9PCY5_HUMAN	K|LAQAEAAGLHK|V	[TMTsixplex_Nterm]LAQAEAAGLHK[TMTsixplex_K]	993-1003	FALSE	6.244	1661784.5	1030557.965	459419.5018	479633.8289	863619.5693	537655.6285	ENSG00000077097
E9PCY5	E9PCY5_HUMAN	R|YIFTMLSTLAR|L	[TMTsixplex_Nterm]YIFTMLSTLAR	821-831	FALSE	5.929	1053.007935	773.3246595	325.3958812	407.7184445	469.1067742	262.8726655	ENSG00000077097
E9PCY7	E9PCY7_HUMAN	R|STGEAFVQFASQEIAEK|A	[TMTsixplex_Nterm]STGEAFVQFASQEIAEK[TMTsixplex_K]	151-167	FALSE	8.516	434703.3438	261650.1214	130001.073	127133.0568	200792.0593	109964.9859	ENSG00000169045
E9PCY7	E9PCY7_HUMAN	R|GLPWSCSADEVQR|F	[TMTsixplex_Nterm]GLPWSC[Cys_CAM]SADEVQR	17-29	FALSE	8.586	1256346.125	879220.8781	391518.0664	456344.1947	617394.2116	376559.0465	ENSG00000169045
E9PCY7	E9PCY7_HUMAN	R|YGDGGSTFQSTTGHCVHMR|G	[TMTsixplex_Nterm]YGDGGSTFQSTTGHC[Cys_CAM]VHMR	276-294	FALSE	5.54	397009.0989	447004.3904	127039.9375	109465.0305	207295.8578	140194.6115	ENSG00000169045
E9PCY7	E9PCY7_HUMAN	R|ATENDIYNFFSPLNPVR|V	[TMTsixplex_Nterm]ATENDIYNFFSPLNPVR	300-316	FALSE	7.349	837773.25	569519.5253	139754.7618	158488.1162	248086.1272	170832.7294	ENSG00000169045
E9PCY7	E9PCY7_HUMAN	R|STGEAFVQFASQEIAEK|A	[TMTsixplex_Nterm]STGEAFVQFASQEIAEK[TMTsixplex_K]	151-167	FALSE	6.806	4036862.5	2610158.272	1036485.907	1116873.716	2140998.663	1271066.623	ENSG00000169045
E9PCY7	E9PCY7_HUMAN	R|ATENDIYNFFSPLNPVR|V	[TMTsixplex_Nterm]ATENDIYNFFSPLNPVR	300-316	FALSE	8.906	292958.1875	206357.7466	73306.59846	79539.11109	122805.1535	79854.67979	ENSG00000169045
E9PCY7	E9PCY7_HUMAN	R|ATENDIYNFFSPLNPVR|V	[TMTsixplex_Nterm]ATENDIYNFFSPLNPVR	300-316	FALSE	6.275	325947.125	222863.5786	60320.86823	65472.73495	150649.0702	85107.00858	ENSG00000169045
E9PCY7	E9PCY7_HUMAN	K|HTGPNSPDTANDGFVR|L	[TMTsixplex_Nterm]HTGPNSPDTANDGFVR	99-114	FALSE	8.213	148881.4844	132703.5732	47535.36429	46602.67623	68075.26635	42651.68132	ENSG00000169045
E9PCY7	E9PCY7_HUMAN	R|VHIEIGPDGR|V	[TMTsixplex_Nterm]VHIEIGPDGR	317-326	FALSE	7.854	1617617.222	1051554.823	387152.14	444635.4286	538219.3492	363975.9338	ENSG00000169045
E9PCY7	E9PCY7_HUMAN	R|STGEAFVQFASQEIAEK|A	[TMTsixplex_Nterm]STGEAFVQFASQEIAEK[TMTsixplex_K]	151-167	FALSE	7.433	1347668.5	915392.5227	299879.1353	390523.5831	831951.6895	464146.974	ENSG00000169045
E9PCY7	E9PCY7_HUMAN	R|YGDGGSTFQSTTGHCVHMR|G	YGDGGSTFQSTTGHC[Cys_CAM]VHMR	276-294	FALSE	5.855	15032.26053	10596.02557	3994.356919	4220.828334	6862.779421	4573.407398	ENSG00000169045
E9PCY7	E9PCY7_HUMAN	K|SNNVEMDWVLK|H	[TMTsixplex_Nterm]SNNVEMDWVLK[TMTsixplex_K]	88-98	FALSE	5.683	817185.625	494634.6627	237555.9917	265367.015	624820.1541	362834.1095	ENSG00000169045
E9PCY7	E9PCY7_HUMAN	K|HTGPNSPDTANDGFVR|L	[TMTsixplex_Nterm]HTGPNSPDTANDGFVR	99-114	FALSE	9.317	125141.2891	104165.6768	40723.45182	44554.24151	60505.11559	38953.16554	ENSG00000169045
E9PCY7	E9PCY7_HUMAN	R|ATENDIYNFFSPLNPVR|V	[TMTsixplex_Nterm]ATENDIYNFFSPLNPVR	300-316	FALSE	7.1	743209.875	474527.552	133813.589	149690.1273	224138.1272	140553.935	ENSG00000169045
E9PCY7	E9PCY7_HUMAN	R|STGEAFVQFASQEIAEK|A	[TMTsixplex_Nterm]STGEAFVQFASQEIAEK[TMTsixplex_K]	151-167	FALSE	7.769	1501335.5	993299.3417	222267.6045	218426.4258	637175.9973	449860.6483	ENSG00000169045
E9PCY7	E9PCY7_HUMAN	R|YGDGGSTFQSTTGHCVHMR|G	[TMTsixplex_Nterm]YGDGGSTFQSTTGHC[Cys_CAM]VHMR	276-294	FALSE	10.047	49828.06163	68093.03109	17728.02921	14024.43295	16188.8829	12003.75841	ENSG00000169045
E9PCY7	E9PCY7_HUMAN	R|YGDGGSTFQSTTGHCVHMR|G	[TMTsixplex_Nterm]YGDGGSTFQSTTGHC[Cys_CAM]VHM[Oxidation_M]R	276-294	FALSE	6.588	8470.898483	10965.0515	5762.359404	7469.101789	3253.055732	2166.888703	ENSG00000169045
E9PDE4	E9PDE4_HUMAN	K|DTMSDQALEALSASLGTR|Q	[TMTsixplex_Nterm]DTMSDQALEALSASLGTR	212-229	FALSE	10.096	141374.9219	99695.1946	96753.25469	118124.508	56308.77687	33790.47526	ENSG00000153113
E9PDE4	E9PDE4_HUMAN	R|DDTIPPEYR|H	[TMTsixplex_Nterm]DDTIPPEYR	539-547	FALSE	5.131	211852.6875	146170.1238	164614.3633	191208.4572	87131.15229	52679.18211	ENSG00000153113
E9PDE4	E9PDE4_HUMAN	K|CGEDDETIPSEYR|L	[TMTsixplex_Nterm]C[Cys_CAM]GEDDETIPSEYR	256-268	FALSE	8.015	368241.4063	209900.1117	252598.7393	305891.4337	141722.7163	78660.65627	ENSG00000153113
E9PDE4	E9PDE4_HUMAN	K|DTMSDQALEALSASLGTR|Q	[TMTsixplex_Nterm]DTMSDQALEALSASLGTR	212-229	FALSE	7.984	148975.9063	92180.99054	45797.51699	57345.27841	66728.44389	39337.98513	ENSG00000153113
E9PDE4	E9PDE4_HUMAN	K|EADPEDGKPVMDK|V	[TMTsixplex_Nterm]EADPEDGK[TMTsixplex_K]PVMDK[TMTsixplex_K]	373-385	FALSE	5.469	1856759.25	1119511.124	1097471.719	1279653.347	674251.6782	424472.5954	ENSG00000153113
E9PDE4	E9PDE4_HUMAN	K|QASDTGSNDAHNK|K	[TMTsixplex_Nterm]QASDTGSNDAHNK[TMTsixplex_K]	47-59	FALSE	7.212	332.5314806	371.7759223	384.4638318	375.6666352	97.15388422	51.12953209	ENSG00000153113
E9PDE4	E9PDE4_HUMAN	R|SESELIDELSEDFDRSECK|E	[TMTsixplex_Nterm]SESELIDELSEDFDRSEC[Cys_CAM]K[TMTsixplex_K]	292-310	FALSE	7.784	255842.4219	155484.6399	73045.55009	80016.05515	64861.8375	37848.5411	ENSG00000153113
E9PDE4	E9PDE4_HUMAN	K|EQLPPMSEDFLLDALSEDFSGPQNASSLK|F	[TMTsixplex_Nterm]EQLPPMSEDFLLDALSEDFSGPQNASSLK[TMTsixplex_K]	429-457	FALSE	7.535	24954.01886	17411.94802	32122.6785	35869.08984	16688.0044	10932.00709	ENSG00000153113
E9PDE4	E9PDE4_HUMAN	K|GTVPDDAVEALADSLGK|K	[TMTsixplex_Nterm]GTVPDDAVEALADSLGK[TMTsixplex_K]	355-371	FALSE	8.178	40826.08203	30046.12925	25381.05691	28871.53179	17630.0194	12146.76147	ENSG00000153113
E9PDE4	E9PDE4_HUMAN	R|SESELIDELSEDFDR|S	[TMTsixplex_Nterm]SESELIDELSEDFDR	292-306	FALSE	7.921	261559.9531	170765.7761	99703.97732	199292.1161	155295.2838	176289.5479	ENSG00000153113
E9PDE4	E9PDE4_HUMAN	K|AAAPAPVSEAVCR|T	[TMTsixplex_Nterm]AAAPAPVSEAVC[Cys_CAM]R	325-337	FALSE	7.886	240481.0313	176673.1323	186697.5779	221290.0577	90791.14906	61310.38719	ENSG00000153113
E9PDE4	E9PDE4_HUMAN	R|DTSQSDKDLDDALDK|L	[TMTsixplex_Nterm]DTSQSDK[TMTsixplex_K]DLDDALDK[TMTsixplex_K]	487-501	FALSE	5.183	426553.5907	248746.9272	387731.9486	463744.6875	180979.5212	103337.3393	ENSG00000153113
E9PDE4	E9PDE4_HUMAN	K|QASDTGSNDAHNK|K	[TMTsixplex_Nterm]QASDTGSNDAHNK[TMTsixplex_K]	47-59	FALSE	7.01	619.2735596	563.0060135	460.3186891	503.1411507	206.1646452	110.9257533	ENSG00000153113
E9PDE4	E9PDE4_HUMAN	R|SESELIDELSEDFDR|S	[TMTsixplex_Nterm]SESELIDELSEDFDR	292-306	FALSE	10.676	94458.40544	67422.81894	83790.21964	104035.8125	43856.89339	25551.68305	ENSG00000153113
E9PDE4	E9PDE4_HUMAN	R|QPDPDENKPMEDK|V	[TMTsixplex_Nterm]QPDPDENK[TMTsixplex_K]PMEDK[TMTsixplex_K]	510-522	FALSE	5.943	498912.125	302533.6069	379641.9212	431917.2516	188570.6386	109558.3508	ENSG00000153113
E9PDE8	E9PDE8_HUMAN	R|GCALQCAILSPAFK|V	[TMTsixplex_Nterm]GC[Cys_CAM]ALQC[Cys_CAM]AILSPAFK[TMTsixplex_K]	349-362	FALSE	6.89	559219.5625	379384.6991	213422.3364	245764.6632	233850.9922	156504.0722	ENSG00000164070
E9PDE8	E9PDE8_HUMAN	R|GCALQCAILSPAFK|V	[TMTsixplex_Nterm]GC[Cys_CAM]ALQC[Cys_CAM]AILSPAFK[TMTsixplex_K]	349-362	FALSE	5.529	2343519.5	1649196.129	578585.0836	715835.0411	928716.3194	697261.1532	ENSG00000164070
E9PDE8	E9PDE8_HUMAN	R|GCALQCAILSPAFK|V	GC[Cys_CAM]ALQC[Cys_CAM]AILSPAFK	349-362	FALSE	9.355	311627.6563	203551.4397	85982.83705	49231.31468	145814.3693	82703.14582	ENSG00000164070
E9PDE8	E9PDE8_HUMAN	K|DISTTLNADEAVAR|G	[TMTsixplex_Nterm]DISTTLNADEAVAR	335-348	FALSE	7.196	184376.8125	124416.8033	71216.48656	76470.37169	60861.78074	36394.53732	ENSG00000164070
E9PDE8	E9PDE8_HUMAN	R|GCALQCAILSPAFK|V	[TMTsixplex_Nterm]GC[Cys_CAM]ALQC[Cys_CAM]AILSPAFK[TMTsixplex_K]	349-362	FALSE	6.989	1207133.625	768854.0823	425708.1061	489992.6555	500048.1059	303125.7702	ENSG00000164070
E9PDE8	E9PDE8_HUMAN	K|KPVADCVISIPSFFTDAER|R	[TMTsixplex_Nterm]K[TMTsixplex_K]PVADC[Cys_CAM]VISIPSFFTDAER	109-127	FALSE	6.981	363168.6563	256214.5588	322850.3316	357884.6467	251743.1946	154967.9946	ENSG00000164070
E9PDM8	E9PDM8_HUMAN	K|LFIFHSSLPTAEAPGK|L	[TMTsixplex_Nterm]LFIFHSSLPTAEAPGK[TMTsixplex_K]	208-223	FALSE	5.663	551742	374590.5204	66859.81315	80663.83325	255423.9007	165671.4304	ENSG00000150961
E9PDM8	E9PDM8_HUMAN	R|EILVNQTAHMLACYR|K	[TMTsixplex_Nterm]EILVNQTAHMLAC[Cys_CAM]YR	438-452	FALSE	7.271	264843.4535	200064.1222	23311.96407	17552.94756	116619.211	73191.17552	ENSG00000150961
E9PDM8	E9PDM8_HUMAN	K|VLPVYMNCLLK|N	[TMTsixplex_Nterm]VLPVYMNC[Cys_CAM]LLK[TMTsixplex_K]	472-482	FALSE	6.724	883342.875	572747.6239	78876.46553	71423.06465	411578.7847	251659.1464	ENSG00000150961
E9PDM8	E9PDM8_HUMAN	K|SCETDALINFFAK|S	[TMTsixplex_Nterm]SC[Cys_CAM]ETDALINFFAK[TMTsixplex_K]	410-422	FALSE	5.394	517259.8125	392621.57	41748.02396	76236.05464	248177.9028	129246.5558	ENSG00000150961
E9PDM8	E9PDM8_HUMAN	K|GLYGGSSYVDFLCCVHK|E	[TMTsixplex_Nterm]GLYGGSSYVDFLC[Cys_CAM]C[Cys_CAM]VHK[TMTsixplex_K]	640-656	FALSE	7.826	246164.6719	178405.9512	25513.06397	18858.22258	110648.6922	68803.48243	ENSG00000150961
E9PEM5	E9PEM5_HUMAN	R|LLQDMDINR|L	[TMTsixplex_Nterm]LLQDMDINR	1506-1514	FALSE	4.974	318348.9375	195873.5731	62753.99128	60543.00422	143518.9526	93585.46441	ENSG00000198589
E9PEM5	E9PEM5_HUMAN	R|EIFVDFAPFLSR|T	[TMTsixplex_Nterm]EIFVDFAPFLSR	1813-1824	FALSE	5.308	101423.7813	73208.4719	18122.70933	16870.12096	63603.49692	40195.02753	ENSG00000198589
E9PEM5	E9PEM5_HUMAN	K|KVVNYLPR|V	[TMTsixplex_Nterm]K[TMTsixplex_K]VVNYLPR	2164-2171	FALSE	4.894	122571.9141	81629.92633	32304.8518	34913.28796	81296.00609	51667.92841	ENSG00000198589
E9PEM5	E9PEM5_HUMAN	K|VVNYLPR|V	[TMTsixplex_Nterm]VVNYLPR	2165-2171	FALSE	5.469	66440.1875	44391.40383	18559.2358	20972.37097	29779.46954	17542.52151	ENSG00000198589
E9PEM5	E9PEM5_HUMAN	R|SFGQTPSQLLIEPHPPR|G	[TMTsixplex_Nterm]SFGQTPSQLLIEPHPPR	2462-2478	FALSE	7.805	461557.7188	327502.2995	84657.99787	84859.59721	260141.0179	156344.0081	ENSG00000198589
E9PEM5	E9PEM5_HUMAN	R|IPEFNWSQMHQR|L	[TMTsixplex_Nterm]IPEFNWSQMHQR	1306-1317	FALSE	6.899	274881.5117	211189.2802	53602.8154	56769.73972	149730.9411	89481.8857	ENSG00000198589
E9PEM5	E9PEM5_HUMAN	R|LDYWEDDLR|R	[TMTsixplex_Nterm]LDYWEDDLR	1982-1990	FALSE	6.878	320592.0938	219553.3833	108192.8432	121169.9033	212955.2982	132054.1895	ENSG00000198589
E9PEM5	E9PEM5_HUMAN	K|LSSAIAFTYNPR|A	[TMTsixplex_Nterm]LSSAIAFTYNPR	413-424	FALSE	6.877	137838.5156	79474.72439	21371.77735	25757.62958	65790.27361	36063.51834	ENSG00000198589
E9PEM5	E9PEM5_HUMAN	K|NAGLAFIELVNEGR|L	[TMTsixplex_Nterm]NAGLAFIELVNEGR	1869-1882	FALSE	6.874	139036.1875	75994.68243	23369.00409	24011.3481	94543.14414	51721.98787	ENSG00000198589
E9PEM5	E9PEM5_HUMAN	K|VTFEIHK|E	[TMTsixplex_Nterm]VTFEIHK[TMTsixplex_K]	923-929	FALSE	4.904	1270651.75	942173.3893	276548.0469	298247.9185	1116771.864	685431.0091	ENSG00000198589
E9PEM5	E9PEM5_HUMAN	R|NCLECQQHSQLK|T	[TMTsixplex_Nterm]NC[Cys_CAM]LEC[Cys_CAM]QQHSQLK[TMTsixplex_K]	1454-1465	FALSE	6.245	559570.9375	310626.4148	88422.04036	95330.27462	371309.5305	210509.9482	ENSG00000198589
E9PES6	E9PES6_HUMAN	K|MSAYAFFVQTCR|E	[TMTsixplex_Nterm]M[Oxidation_M]SAYAFFVQTC[Cys_CAM]R	13-24	FALSE	5.678	309918.3636	193521.1674	100788.6136	109077.061	161954.5899	94146.17004	ENSG00000029993
E9PES6	E9PES6_HUMAN	K|SKFDEMAK|A	[TMTsixplex_Nterm]SK[TMTsixplex_K]FDEMAK[TMTsixplex_K]	58-65	FALSE	5.202	4043008.5	2391369.334	561204.3314	517871.0083	805503.6386	433603.906	ENSG00000029993
E9PF10	E9PF10_HUMAN	R|LLEVYDQLFK|S	[TMTsixplex_Nterm]LLEVYDQLFK[TMTsixplex_K]	1235-1244	FALSE	5.329	71837.32813	44631.3332	19241.18102	20066.78345	32055.50769	18641.94126	ENSG00000113569
E9PF10	E9PF10_HUMAN	K|ISLQAIQQLVR|K	[TMTsixplex_Nterm]ISLQAIQQLVR	776-786	FALSE	8.566	64396.46484	40632.77025	17375.61309	18612.15719	30735.35281	17378.53185	ENSG00000113569
E9PF10	E9PF10_HUMAN	R|LYFSTCPFR|Q	[TMTsixplex_Nterm]LYFSTC[Cys_CAM]PFR	368-376	FALSE	7.197	216090.2188	133281.2736	56139.11214	63140.96102	96509.21796	54764.18131	ENSG00000113569
E9PF10	E9PF10_HUMAN	K|LLQVASPFLEPHLVR|M	[TMTsixplex_Nterm]LLQVASPFLEPHLVR	988-1002	FALSE	10.094	91402.01609	72301.96986	32105.37028	34900.36743	47538.97601	29815.83875	ENSG00000113569
E9PF19	E9PF19_HUMAN	R|LALSPNAQVLALASGSSIHLYNTR|R	[TMTsixplex_Nterm]LALSPNAQVLALASGSSIHLYNTR	301-324	FALSE	8.468	21525.1365	51457.88858	4687.636199	2553.935268	8757.166829	11641.23533	ENSG00000106638
E9PF63	E9PF63_HUMAN	K|NLICAFLTDR|E	[TMTsixplex_Nterm]NLIC[Cys_CAM]AFLTDR	84-93	FALSE	5.592	23635.37305	13673.67237	4329.026277	5049.1933	13601.0791	7960.709723	ENSG00000134318
E9PF63	E9PF63_HUMAN	K|NLICAFLTDR|E	[TMTsixplex_Nterm]NLIC[Cys_CAM]AFLTDR	84-93	FALSE	5.692	8729.744141	5266.297563	1671.010489	2017.087392	4925.951775	2869.516208	ENSG00000134318
E9PF63	E9PF63_HUMAN	K|NLICAFLTDR|E	[TMTsixplex_Nterm]NLIC[Cys_CAM]AFLTDR	84-93	FALSE	5.532	25932.47852	15891.1494	5179.336154	5930.231088	14671.46668	8702.20324	ENSG00000134318
E9PF63	E9PF63_HUMAN	R|LEGWLSLPVR|N	[TMTsixplex_Nterm]LEGWLSLPVR	910-919	FALSE	6.646	26832.69922	18384.69485	4400.249776	4804.50693	17077.64823	10379.51465	ENSG00000134318
E9PF63	E9PF63_HUMAN	R|KNEESQEIQK|K	[TMTsixplex_Nterm]K[TMTsixplex_K]NEESQEIQK[TMTsixplex_K]	195-204	FALSE	5.843	342279	216015.1197	71222.99756	73324.44577	175900.4633	103536.9442	ENSG00000134318
E9PFH4	E9PFH4_HUMAN	K|QLTDFHK|Q	[TMTsixplex_Nterm]QLTDFHK[TMTsixplex_K]	828-834	FALSE	5.194	627345.125	429599.6401	181936.5478	187551.6723	340082.3273	211223.1019	ENSG00000064419
E9PFH4	E9PFH4_HUMAN	K|ETTVGAVTVTHK|Q	[TMTsixplex_Nterm]ETTVGAVTVTHK[TMTsixplex_K]	816-827	FALSE	7.772	1197746.875	837127.4973	307977.4396	359826.1167	692345.2303	419385.3953	ENSG00000064419
E9PG35	E9PG35_HUMAN	K|ESLCQAALGLILK|E	[TMTsixplex_Nterm]ESLC[Cys_CAM]QAALGLILK[TMTsixplex_K]	459-471	FALSE	6.442	42431.04093	26759.23246	3599.671097	4357.950761	69856.09375	40963.19965	ENSG00000078070
E9PG35	E9PG35_HUMAN	K|IPLSQEEITLQGHAFEAR|I	[TMTsixplex_Nterm]IPLSQEEITLQGHAFEAR	321-338	FALSE	8.744	647206.3381	465759.6071	112002.6755	131787.9347	642704.8174	403864.4264	ENSG00000078070
E9PG35	E9PG35_HUMAN	K|ESLCQAALGLILK|E	[TMTsixplex_Nterm]ESLC[Cys_CAM]QAALGLILK[TMTsixplex_K]	459-471	FALSE	6.266	12040.41106	8004.671998	1206.964596	1523.189527	19304.63086	11661.02681	ENSG00000078070
E9PG35	E9PG35_HUMAN	K|ESLCQAALGLILK|E	ESLC[Cys_CAM]QAALGLILK	459-471	FALSE	9.596	108837.5	73879.59508	22473.65843	23919.48363	63629.10127	40141.71875	ENSG00000078070
E9PG35	E9PG35_HUMAN	K|ESLCQAALGLILK|E	ESLC[Cys_CAM]QAALGLILK	459-471	FALSE	7.276	71115.75781	61082.16212	16584.30194	16958.441	35734.66553	21703.33698	ENSG00000078070
E9PG35	E9PG35_HUMAN	K|ESLCQAALGLILK|E	[TMTsixplex_Nterm]ESLC[Cys_CAM]QAALGLILK[TMTsixplex_K]	459-471	FALSE	5.453	303735.6494	191930.1854	36962.25682	38744.46438	426102.0625	252483.0007	ENSG00000078070
E9PG35	E9PG35_HUMAN	K|HNFCFMEMNTR|L	[TMTsixplex_Nterm]HNFC[Cys_CAM]FMEMNTR	282-292	FALSE	7.768	1592010.373	898410.6204	235793.7761	322229.4469	1603527.25	901794.9228	ENSG00000078070
E9PG35	E9PG35_HUMAN	K|ESLCQAALGLILK|E	[TMTsixplex_Nterm]ESLC[Cys_CAM]QAALGLILK[TMTsixplex_K]	459-471	FALSE	5.837	26940.30337	16356.82388	2750.386845	3151.613275	42659.97656	25533.60992	ENSG00000078070
E9PG35	E9PG35_HUMAN	K|AVNYVGAGTVEFIMDSK|H	[TMTsixplex_Nterm]AVNYVGAGTVEFIMDSK[TMTsixplex_K]	265-281	FALSE	8.349	614237.25	414829.5926	81852.96139	115663.3943	531236.5614	295513.13	ENSG00000078070
E9PG35	E9PG35_HUMAN	K|ESLCQAALGLILK|E	[TMTsixplex_Nterm]ESLC[Cys_CAM]QAALGLILK[TMTsixplex_K]	459-471	FALSE	6.859	39030.86491	25860.66866	3641.710905	4170.107731	65498.82031	39346.31452	ENSG00000078070
E9PG35	E9PG35_HUMAN	K|ESLCQAALGLILK|E	[TMTsixplex_Nterm]ESLC[Cys_CAM]QAALGLILK[TMTsixplex_K]	459-471	FALSE	5.772	6545.271841	4237.225658	703.0853416	809.7103086	10596.5293	6627.857879	ENSG00000078070
E9PG35	E9PG35_HUMAN	K|ESLCQAALGLILK|E	[TMTsixplex_Nterm]ESLC[Cys_CAM]QAALGLILK[TMTsixplex_K]	459-471	FALSE	6.584	35645.4642	23511.98767	2716.484783	4159.503988	58250.42188	34587.42677	ENSG00000078070
E9PG35	E9PG35_HUMAN	K|TFQVLGNLYSEGDCTYLK|C	[TMTsixplex_Nterm]TFQVLGNLYSEGDC[Cys_CAM]TYLK[TMTsixplex_K]	535-552	FALSE	6.948	360960.5816	414889.375	105029.6092	114768.5503	223155.2942	116246.3259	ENSG00000078070
E9PG35	E9PG35_HUMAN	K|ESLCQAALGLILK|E	[TMTsixplex_Nterm]ESLC[Cys_CAM]QAALGLILK[TMTsixplex_K]	459-471	FALSE	6.316	8429.096966	5340.97975	809.3117117	959.3602949	13830.90332	8334.674328	ENSG00000078070
E9PG35	E9PG35_HUMAN	R|SEQEFQEQLESAR|R	[TMTsixplex_Nterm]SEQEFQEQLESAR	173-185	FALSE	10.694	860652.5	583189.514	105361.8046	116089.4712	645488.0789	416040.3404	ENSG00000078070
E9PG35	E9PG35_HUMAN	R|LNISYTR|N	[TMTsixplex_Nterm]LNISYTR	498-504	FALSE	6.98	382917.9279	251652.0969	38572.35841	44976.93799	640703.125	363365.1265	ENSG00000078070
E9PG35	E9PG35_HUMAN	K|ESLCQAALGLILK|E	[TMTsixplex_Nterm]ESLC[Cys_CAM]QAALGLILK[TMTsixplex_K]	459-471	FALSE	6.24	16187.39777	10787.81844	1553.546972	2008.991507	25280.79492	15822.32241	ENSG00000078070
E9PG46	E9PG46_HUMAN	R|GHYVLCDFGSATNK|F	[TMTsixplex_Nterm]GHYVLC[Cys_CAM]DFGSATNK[TMTsixplex_K]	188-201	FALSE	6.248	622023.8125	446296.3143	119922.3906	128595.7829	518632.4974	316940.0924	ENSG00000115977
E9PG46	E9PG46_HUMAN	R|GHYVLCDFGSATNK|F	[TMTsixplex_Nterm]GHYVLC[Cys_CAM]DFGSATNK[TMTsixplex_K]	188-201	FALSE	7.825	616472	414289.3635	113768.7637	124133.545	507093.4048	315884.4411	ENSG00000115977
E9PG46	E9PG46_HUMAN	K|YTTLSYR|A	[TMTsixplex_Nterm]YTTLSYR	220-226	FALSE	6.367	342592.599	202816.0677	69865.56445	76431.71159	283240.8611	164565.0688	ENSG00000115977
E9PGB1	E9PGB1_HUMAN	K|VLNEAVGALMYHTITLTR|E	[TMTsixplex_Nterm]VLNEAVGALMYHTITLTR	55-72	FALSE	10.458	6985.694293	5018.081693	1631.732634	1701.456875	3421.959519	2107.729361	ENSG00000159692
E9PGE5	E9PGE5_HUMAN	R|KGLAYIQSR|Q	[TMTsixplex_Nterm]K[TMTsixplex_K]GLAYIQSR	490-498	FALSE	5.804	400391.8438	276606.0758	86375.60683	69265.71289	180060.083	103358.9961	ENSG00000036054
E9PGF5	E9PGF5_HUMAN	R|LLSGFGLER|E	[TMTsixplex_Nterm]LLSGFGLER	443-451	FALSE	5.266	56323.92578	36458.39853	9063.733796	7943.563442	30109.38502	17317.14677	ENSG00000079308
E9PGF5	E9PGF5_HUMAN	R|HVAYGGYSTPEDR|R	[TMTsixplex_Nterm]HVAYGGYSTPEDR	1299-1311	FALSE	10.295	446034.25	320988.7096	218998.4255	240096.7478	181726.3904	105923.1918	ENSG00000079308
E9PGF5	E9PGF5_HUMAN	K|ATSETLAADPTPAATIVHFK|V	[TMTsixplex_Nterm]ATSETLAADPTPAATIVHFK[TMTsixplex_K]	1600-1619	FALSE	8.179	748246	538804.2311	212099.9049	229794.0648	590215.5187	366583.6823	ENSG00000079308
E9PGF5	E9PGF5_HUMAN	K|VATTPGSPSLGR|H	[TMTsixplex_Nterm]VATTPGSPSLGR	1242-1253	FALSE	7.45	140976.3438	88355.26237	28376.20828	30371.33999	72303.32874	42954.86811	ENSG00000079308
E9PGF5	E9PGF5_HUMAN	K|IVPIGQPSQR|R	[TMTsixplex_Nterm]IVPIGQPSQR	154-163	FALSE	4.97	187525.0313	133444.9187	47449.58613	54921.6888	124196.8069	83293.2214	ENSG00000079308
E9PGF5	E9PGF5_HUMAN	K|SFSAPATQAYGHEIPLR|N	[TMTsixplex_Nterm]SFSAPATQAYGHEIPLR	1025-1041	FALSE	8.192	415692.7813	285064.119	137075.5729	145987.4608	270694.2044	169608.7086	ENSG00000079308
E9PGF5	E9PGF5_HUMAN	R|IIAVSFPSTANEENFR|S	[TMTsixplex_Nterm]IIAVSFPSTANEENFR	22-37	FALSE	8.328	767923.5625	542195.7089	177334.0429	195301.9657	487695.9661	270122.0671	ENSG00000079308
E9PGF5	E9PGF5_HUMAN	K|VLEFGWPDLHTPALEK|I	[TMTsixplex_Nterm]VLEFGWPDLHTPALEK[TMTsixplex_K]	74-89	FALSE	5.7	695795.375	465527.3185	213905.5309	238347.0623	461938.9289	279879.8815	ENSG00000079308
E9PGF5	E9PGF5_HUMAN	K|LFGFVAR|K	[TMTsixplex_Nterm]LFGFVAR	1668-1674	FALSE	5.356	96491.84715	60563.1371	40017.9142	45635.41256	58495.14313	33285.11319	ENSG00000079308
E9PGF5	E9PGF5_HUMAN	R|HFLIETGPR|G	[TMTsixplex_Nterm]HFLIETGPR	1505-1513	FALSE	5.952	489632.9839	297241.3477	198618.1902	232311.6312	302710.2224	176743.2387	ENSG00000079308
E9PGM4	E9PGM4_HUMAN	R|GYESFGVHR|C	[TMTsixplex_Nterm]GYESFGVHR	31-39	FALSE	6.066	29294.96002	27388.52573	9218.53356	8894.342549	17868.40646	13442.45576	ENSG00000114480
E9PGM4	E9PGM4_HUMAN	R|GYESFGVHR|C	[TMTsixplex_Nterm]GYESFGVHR	31-39	FALSE	7.337	316095.4539	313891.8391	100842.856	92427.58459	196342.6202	145920.5903	ENSG00000114480
E9PGT1	E9PGT1_HUMAN	R|EILTLLQGVHQGAGFQDIPK|R	[TMTsixplex_Nterm]EILTLLQGVHQGAGFQDIPK[TMTsixplex_K]	32-51	FALSE	7.897	303262.6563	197638.0634	70337.7812	73793.26502	156161.4376	95311.87601	ENSG00000211460
E9PGT1	E9PGT1_HUMAN	R|EILTLLQGVHQGAGFQDIPK|R	[TMTsixplex_Nterm]EILTLLQGVHQGAGFQDIPK[TMTsixplex_K]	32-51	FALSE	7.145	397863	270557.3908	79633.37697	84029.71678	215552.332	127322.7759	ENSG00000211460
E9PGT1	E9PGT1_HUMAN	R|EAVTEILGIEPDREK|G	[TMTsixplex_Nterm]EAVTEILGIEPDREK[TMTsixplex_K]	112-126	FALSE	8.801	507606.8125	344116.6011	106283.9785	125473.3758	275094.7266	183398.5734	ENSG00000211460
E9PGT1	E9PGT1_HUMAN	K|KVEEVVYDLSIR|G	[TMTsixplex_Nterm]K[TMTsixplex_K]VEEVVYDLSIR	199-210	FALSE	7.128	2616830	1704188.691	593342.9327	634216.221	1322735.732	771004.3583	ENSG00000211460
E9PGT1	E9PGT1_HUMAN	R|EAVTEILGIEPDREK|G	[TMTsixplex_Nterm]EAVTEILGIEPDREK[TMTsixplex_K]	112-126	FALSE	8.959	1208640.125	754290.9596	252964.8458	283025.6367	617487.1429	378118.1336	ENSG00000211460
E9PGT1	E9PGT1_HUMAN	R|EAVTEILGIEPDREK|G	[TMTsixplex_Nterm]EAVTEILGIEPDREK[TMTsixplex_K]	112-126	FALSE	7.583	590069.9375	365213.9819	126644.2012	126923.9443	271047.644	183953.4011	ENSG00000211460
E9PH18	E9PH18_HUMAN	R|HAPHCLSEEEGEQDRPR|A	[TMTsixplex_Nterm]HAPHC[Cys_CAM]LSEEEGEQDRPR	156-172	FALSE	5.46	6871.967773	5072.365097	2757.923678	3001.477319	3537.478467	2072.439933	ENSG00000105993
E9PH18	E9PH18_HUMAN	R|HAPHCLSEEEGEQDRPR|A	[TMTsixplex_Nterm]HAPHC[Cys_CAM]LSEEEGEQDRPR	156-172	FALSE	4.896	14816.67403	11695.72423	6816.056486	6752.292998	8325.000925	5083.18112	ENSG00000105993
E9PH64	E9PH64_HUMAN	K|EGDLPPLWWYIVTRPR|E	[TMTsixplex_Nterm]EGDLPPLWWYIVTRPR	149-164	FALSE	6.689	29977.51172	19605.14098	6376.938093	5516.124791	18511.62653	10996.45769	ENSG00000147684
E9PH64	E9PH64_HUMAN	R|HLESWCVQR|A	[TMTsixplex_Nterm]HLESWC[Cys_CAM]VQR	26-34	FALSE	7.372	1012982.179	669214.6771	149415.0229	131872.6037	960048.2521	584261.1078	ENSG00000147684
E9PH64	E9PH64_HUMAN	K|EAEEEFWYR|Q	[TMTsixplex_Nterm]EAEEEFWYR	55-63	FALSE	7.795	849356.3571	617144.6087	237235.6503	290073.076	1034018.063	619968.1671	ENSG00000147684
E9PH64	E9PH64_HUMAN	K|EGDLPPLWWYIVTRPR|E	[TMTsixplex_Nterm]EGDLPPLWWYIVTRPR	149-164	FALSE	7.438	15833.72622	11345.64767	2292.167408	2661.525296	18706.76563	11659.90416	ENSG00000147684
E9PH64	E9PH64_HUMAN	K|AMYPDYFAK|R	[TMTsixplex_Nterm]AMYPDYFAK[TMTsixplex_K]	102-110	FALSE	5.426	1147444.503	781994.5299	197302.4373	211733.196	1399754.125	866735.5338	ENSG00000147684
E9PH64	E9PH64_HUMAN	K|VPEWCLDDWHPSEK|A	[TMTsixplex_Nterm]VPEWC[Cys_CAM]LDDWHPSEK[TMTsixplex_K]	88-101	FALSE	7.003	2707760	2245050.278	718466.5887	756558.9873	2328692.98	1617794.367	ENSG00000147684
E9PHS0	E9PHS0_HUMAN	K|QSLNCLTK|R	QSLNC[Cys_CAM]LTK[TMTsixplex_K]	94-101	FALSE	5.021	142555.337	173585.2031	53542.58148	50460.31153	55780.4582	124404.1865	ENSG00000115365
E9PHS0	E9PHS0_HUMAN	K|IPQSHIQQICETILTSGENLAR|K	[TMTsixplex_Nterm]IPQSHIQQIC[Cys_CAM]ETILTSGENLAR	174-195	FALSE	6.85	177078.5283	129209.4211	46145.45914	45544.15849	125558.0596	87712.11834	ENSG00000115365
E9PHS0	E9PHS0_HUMAN	K|QAEDCITR|L	[TMTsixplex_Nterm]QAEDC[Cys_CAM]ITR	129-136	FALSE	6.029	16583.43359	11362.61768	4822.781844	5555.195828	12352.05234	7755.741235	ENSG00000115365
E9PHS0	E9PHS0_HUMAN	K|SLAEGYFDAAGR|L	[TMTsixplex_Nterm]SLAEGYFDAAGR	16-27	FALSE	8.199	614715.9375	422517.8063	126322.7661	162788.5945	441402.7172	272801.4423	ENSG00000115365
E9PHV4	E9PHV4_HUMAN	R|FEDEELQQILDDIQTK|R	[TMTsixplex_Nterm]FEDEELQQILDDIQTK[TMTsixplex_K]	90-105	FALSE	7.491	115293.2188	77770.8666	30554.3257	31765.29581	59868.9879	41359.44023	ENSG00000144231
E9PHY8	E9PHY8_HUMAN	K|SIGILNIFK|D	SIGILNIFK[TMTsixplex_K]	718-726	FALSE	6.965	31256.31748	40263.15625	7607.776757	5740.722542	8831.19366	23272.08524	ENSG00000179832
E9PHY8	E9PHY8_HUMAN	R|AAAPLFTGFLVLHSEPR|Q	[TMTsixplex_Nterm]AAAPLFTGFLVLHSEPR	1576-1592	FALSE	9.737	38972.38199	36986.53719	8016.800149	7836.038892	23854.98981	15648.29599	ENSG00000179832
E9PHY8	E9PHY8_HUMAN	R|ALGLSALLLR|Y	[TMTsixplex_Nterm]ALGLSALLLR	930-939	FALSE	5.778	28188.87109	20094.17406	6234.339441	6499.781004	18162.90761	11467.2887	ENSG00000179832
E9PI38	E9PI38_HUMAN	R|LPPVLSHPIFDNR|A	[TMTsixplex_Nterm]LPPVLSHPIFDNR	144-156	FALSE	7.325	883449.2336	580631.7646	224550.0385	241086.5374	387313.6324	234916.2493	ENSG00000173039
E9PI86	E9PI86_HUMAN	K|EAQLYAAQAHLK|L	[TMTsixplex_Nterm]EAQLYAAQAHLK[TMTsixplex_K]	197-208	FALSE	7.775	1155107.5	781243.1675	525216.8081	596934.5246	410446.6572	244069.7855	ENSG00000132780
E9PIM6	E9PIM6_HUMAN	K|VTSLTACLVDQSLR|L	[TMTsixplex_Nterm]VTSLTAC[Cys_CAM]LVDQSLR	22-35	FALSE	8.141	250714.5156	150997.3141	56556.39685	56938.69334	134761.187	75803.8113	ENSG00000154096
E9PIM6	E9PIM6_HUMAN	K|HVLFGTVGVPEHTYR|S	HVLFGTVGVPEHTYR	61-75	FALSE	6.319	158938.8452	114068.6566	41743.41287	48200.3098	87837.34047	60966.23867	ENSG00000154096
E9PIM6	E9PIM6_HUMAN	K|VLYLSAFTSK|D	[TMTsixplex_Nterm]VLYLSAFTSK[TMTsixplex_K]	88-97	FALSE	6.079	92738.09375	62543.0625	18622.7271	19401.30421	42483.89052	26347.60179	ENSG00000154096
E9PIM6	E9PIM6_HUMAN	K|VTSLTACLVDQSLR|L	[TMTsixplex_Nterm]VTSLTAC[Cys_CAM]LVDQSLR	22-35	FALSE	8.644	103589.7188	65617.40716	24701.88403	27060.52633	45719.1589	31128.48507	ENSG00000154096
E9PIM6	E9PIM6_HUMAN	K|HVLFGTVGVPEHTYR|S	[TMTsixplex_Nterm]HVLFGTVGVPEHTYR	61-75	FALSE	5.559	1024889.627	724154.9067	268592.175	299679.5812	537875.2243	357390.3232	ENSG00000154096
E9PIN7	E9PIN7_HUMAN	K|KWQSVEPLTGWK|S	[TMTsixplex_Nterm]K[TMTsixplex_K]WQSVEPLTGWK[TMTsixplex_K]	111-122	FALSE	6.2	572673.3125	294941.0411	136277.5207	121700.3004	388761.8811	190650.8876	ENSG00000125827
E9PIQ8	E9PIQ8_HUMAN	K|LISVEDLWK|A	[TMTsixplex_Nterm]LISVEDLWK[TMTsixplex_K]	40-48	FALSE	6.589	379585	241460.2936	99567.6628	121002.4674	288585.7281	176156.2412	ENSG00000167323
E9PIQ8	E9PIQ8_HUMAN	K|ALDTVLFGPPLLTR|H	[TMTsixplex_Nterm]ALDTVLFGPPLLTR	120-133	FALSE	9.065	8508.367188	5881.710967	2037.040144	2574.34112	6377.167193	4409.963729	ENSG00000167323
E9PIQ8	E9PIQ8_HUMAN	K|ALDTVLFGPPLLTR|H	[TMTsixplex_Nterm]ALDTVLFGPPLLTR	120-133	FALSE	7.634	8854.789063	6083.748481	2259.342198	2685.009691	7270.98449	5032.560854	ENSG00000167323
E9PIQ8	E9PIQ8_HUMAN	K|ALDTVLFGPPLLTR|H	[TMTsixplex_Nterm]ALDTVLFGPPLLTR	120-133	FALSE	8.709	17014.2168	11848.39859	4476.094141	5273.013851	13547.69289	9291.5119	ENSG00000167323
E9PIQ8	E9PIQ8_HUMAN	K|ALDTVLFGPPLLTR|H	[TMTsixplex_Nterm]ALDTVLFGPPLLTR	120-133	FALSE	5.295	13597.42871	9506.021225	3499.013127	3239.352936	7183.998519	4242.608398	ENSG00000167323
E9PIQ8	E9PIQ8_HUMAN	K|ALDTVLFGPPLLTR|H	[TMTsixplex_Nterm]ALDTVLFGPPLLTR	120-133	FALSE	6.276	7464.579102	5557.429605	1827.451727	1847.201957	4108.413448	2812.790567	ENSG00000167323
E9PIQ9	E9PIQ9_HUMAN	R|KLTFLYLANDVIQNSK|R	[TMTsixplex_Nterm]K[TMTsixplex_K]LTFLYLANDVIQNSK[TMTsixplex_K]	56-71	FALSE	7.608	36508.76172	22159.07322	7453.125971	7619.256266	14290.23975	8274.830645	ENSG00000101413
E9PIQ9	E9PIQ9_HUMAN	K|LTFLYLANDVIQNSK|R	[TMTsixplex_Nterm]LTFLYLANDVIQNSK[TMTsixplex_K]	57-71	FALSE	8.806	9571.720703	6243.765696	2512.404968	2573.892978	5234.479884	3181.043912	ENSG00000101413
E9PIR7	E9PIR7_HUMAN	R|MIEAVQNHIGSLNWGYR|V	[TMTsixplex_Nterm]MIEAVQNHIGSLNWGYR	101-117	FALSE	7.543	412799.4427	515398.7065	60655.95537	30312.47981	161128.3484	111133.8196	ENSG00000198431
E9PIR7	E9PIR7_HUMAN	K|VMVLDFVTPTPLGTR|W	[TMTsixplex_Nterm]VMVLDFVTPTPLGTR	38-52	FALSE	6.849	36875.9375	27473.92271	5094.606886	5131.316264	16598.08457	11448.12971	ENSG00000198431
E9PIR7	E9PIR7_HUMAN	R|WGLGGTCVNVGCIPK|K	[TMTsixplex_Nterm]WGLGGTC[Cys_CAM]VNVGC[Cys_CAM]IPK[TMTsixplex_K]	53-67	FALSE	8.296	435164.8125	269306.2613	23327.63374	28143.20626	418034.824	241186.8904	ENSG00000198431
E9PIR7	E9PIR7_HUMAN	K|VMVLDFVTPTPLGTR|W	[TMTsixplex_Nterm]VMVLDFVTPTPLGTR	38-52	FALSE	6.885	30924.91016	20378.78032	2773.801839	2402.756329	14346.21399	9231.548166	ENSG00000198431
E9PIR7	E9PIR7_HUMAN	K|VVYENAYGQFIGPHR|I	[TMTsixplex_Nterm]VVYENAYGQFIGPHR	125-139	FALSE	10.026	268872.0532	218507.6479	33968.64285	25577.21442	122124.56	91858.25611	ENSG00000198431
E9PIR7	E9PIR7_HUMAN	R|VVGFHVLGPNAGEVTQGFAAALK|C	VVGFHVLGPNAGEVTQGFAAALK	435-457	FALSE	8.28	42213.43591	38215.96612	5121.450956	9013.581156	NA	11953.35836	ENSG00000198431
E9PIR7	E9PIR7_HUMAN	K|KVMVLDFVTPTPLGTR|W	[TMTsixplex_Nterm]K[TMTsixplex_K]VMVLDFVTPTPLGTR	37-52	FALSE	9.142	330362.6563	202489.686	22321.9292	15626.36259	114285.7784	68052.72996	ENSG00000198431
E9PIR7	E9PIR7_HUMAN	R|WGLGGTCVNVGCIPK|K	[TMTsixplex_Nterm]WGLGGTC[Cys_CAM]VNVGC[Cys_CAM]IPK[TMTsixplex_K]	53-67	FALSE	5.666	619366.375	381303.627	92383.38224	107334.5168	258463.2957	151924.6506	ENSG00000198431
E9PIR7	E9PIR7_HUMAN	R|FLIATGERPR|Y	[TMTsixplex_Nterm]FLIATGERPR	157-166	FALSE	7.671	785602.1934	499592.638	72394.29026	56439.00599	348892.369	195212.73	ENSG00000198431
E9PIR7	E9PIR7_HUMAN	K|VMVLDFVTPTPLGTR|W	[TMTsixplex_Nterm]VMVLDFVTPTPLGTR	38-52	FALSE	7.225	66648.82031	50523.66812	11725.27769	9926.767412	33191.64877	23784.58812	ENSG00000198431
E9PIR7	E9PIR7_HUMAN	R|WGLGGTCVNVGCIPK|K	[TMTsixplex_Nterm]WGLGGTC[Cys_CAM]VNVGC[Cys_CAM]IPK[TMTsixplex_K]	53-67	FALSE	7.771	253363.7031	183304.94	24574.6879	53356.65013	147804.6528	90214.0275	ENSG00000198431
E9PIR7	E9PIR7_HUMAN	K|KVMVLDFVTPTPLGTR|W	[TMTsixplex_Nterm]K[TMTsixplex_K]VMVLDFVTPTPLGTR	37-52	FALSE	8.531	178365.9688	111535.0666	12915.85945	10679.87352	56672.24236	32819.31827	ENSG00000198431
E9PIR7	E9PIR7_HUMAN	K|KLMHQAALLGQALQDSR|N	[TMTsixplex_Nterm]K[TMTsixplex_K]LMHQAALLGQALQDSR	68-84	FALSE	8.874	425920.7188	287642.403	33196.43185	24852.48385	153643.6087	96684.67197	ENSG00000198431
E9PIR7	E9PIR7_HUMAN	K|IPVTDEEQTNVPYIYAIGDILEDKVELTPVAIQAGR|L	[TMTsixplex_Nterm]IPVTDEEQTNVPYIYAIGDILEDK[TMTsixplex_K]VELTPVAIQAGR	316-351	FALSE	5.146	81475.67188	50940.90662	NA	34156.8444	43544.1986	32394.82855	ENSG00000198431
E9PIR7	E9PIR7_HUMAN	R|VVGFHVLGPNAGEVTQGFAAALK|C	[TMTsixplex_Nterm]VVGFHVLGPNAGEVTQGFAAALK[TMTsixplex_K]	435-457	FALSE	7.416	344451.2813	229314.3215	26892.75178	17203.64684	199106.9343	120493.0966	ENSG00000198431
E9PIR7	E9PIR7_HUMAN	R|WGLGGTCVNVGCIPK|K	WGLGGTC[Cys_CAM]VNVGC[Cys_CAM]IPK[TMTsixplex_K]	53-67	FALSE	7.036	72771.96817	107285.6094	8970.586185	4364.310087	NA	96859.11084	ENSG00000198431
E9PIR7	E9PIR7_HUMAN	K|LMHQAALLGQALQDSR|N	[TMTsixplex_Nterm]LMHQAALLGQALQDSR	69-84	FALSE	8.718	1213775.678	855057.8192	174156.195	286226.3764	686462.5444	475502.975	ENSG00000198431
E9PIR7	E9PIR7_HUMAN	R|VVAQSTNSEEIIEGEYNTVMLAIGR|D	[TMTsixplex_Nterm]VVAQSTNSEEIIEGEYNTVMLAIGR	269-293	FALSE	6.48	60500.75967	46658.40919	11881.11478	12917.88912	31630.53723	19336.33317	ENSG00000198431
E9PIR7	E9PIR7_HUMAN	R|WGLGGTCVNVGCIPK|K	[TMTsixplex_Nterm]WGLGGTC[Cys_CAM]VNVGC[Cys_CAM]IPK[TMTsixplex_K]	53-67	FALSE	6.376	734908.25	452979.557	51862.50239	68813.88695	643627.5859	340313.9214	ENSG00000198431
E9PIT3	E9PIT3_HUMAN	K|HQDFNSAVQLVENFCR|N	[TMTsixplex_Nterm]HQDFNSAVQLVENFC[Cys_CAM]R	248-263	FALSE	6.56	1569928.25	1186245.888	427586.9496	501550.2128	731917.7308	513293.2071	ENSG00000180210
E9PIT3	E9PIT3_HUMAN	K|YGFYTHVFR|L	[TMTsixplex_Nterm]YGFYTHVFR	561-569	FALSE	8.71	192289.708	123047.6003	63644.50645	70186.66837	83424.53837	49669.55531	ENSG00000180210
E9PIT3	E9PIT3_HUMAN	R|ELLESYIDGR|I	[TMTsixplex_Nterm]ELLESYIDGR	354-363	FALSE	7.903	974861.5625	664229.6803	258762.7342	276455.5789	349615.6716	207702.3862	ENSG00000180210
E9PIT3	E9PIT3_HUMAN	R|DKLAACLEGNCAEGLGTNYR|G	[TMTsixplex_Nterm]DK[TMTsixplex_K]LAAC[Cys_CAM]LEGNC[Cys_CAM]AEGLGTNYR	98-117	FALSE	7.784	333184.6875	213286.2531	59563.61574	64189.39806	98022.19055	54746.71906	ENSG00000180210
E9PIT3	E9PIT3_HUMAN	R|VTGWGNLK|E	VTGWGNLK[TMTsixplex_K]	462-469	FALSE	5.121	685023.5244	728822.5625	162468.6922	137333.4196	NA	254659.0913	ENSG00000180210
E9PIT3	E9PIT3_HUMAN	R|TFGSGEADCGLRPLFEK|K	[TMTsixplex_Nterm]TFGSGEADC[Cys_CAM]GLRPLFEK[TMTsixplex_K]	328-344	FALSE	5.432	3140852.5	1917394.806	749667.0842	875245.7537	1173285.446	651796.6592	ENSG00000180210
E9PIX6	E9PIX6_HUMAN	K|GKVEEVELPVEK|V	[TMTsixplex_Nterm]GK[TMTsixplex_K]VEEVELPVEK[TMTsixplex_K]	98-109	FALSE	4.875	3616294.75	2256906.662	1181422.093	1479138.643	1667525.679	1049804.186	ENSG00000126457
E9PIX6	E9PIX6_HUMAN	K|QLVTNACLIK|V	QLVTNAC[Cys_CAM]LIK[TMTsixplex_K]	198-207	FALSE	5.49	45246.3174	58618.45313	18836.5919	16272.01258	12467.81219	29613.00527	ENSG00000126457
E9PIX6	E9PIX6_HUMAN	K|WLAPDGLIFPDR|A	[TMTsixplex_Nterm]WLAPDGLIFPDR	138-149	FALSE	6.867	149705.0873	182037.7344	58894.31355	54973.89539	114334.4059	85930.81361	ENSG00000126457
E9PIX6	E9PIX6_HUMAN	K|WLAPDGLIFPDR|A	[TMTsixplex_Nterm]WLAPDGLIFPDR	138-149	FALSE	7.059	198291.1857	214306.4063	76771.19352	72633.52179	114955.4124	100746.1067	ENSG00000126457
E9PJC4	E9PJC4_HUMAN	R|ILCHMQLSSAQVEQLR|Q	[TMTsixplex_Nterm]ILC[Cys_CAM]HMQLSSAQVEQLR	105-120	FALSE	7.677	267716.0021	199275.9039	78239.51237	91571.60583	151416.7338	96975.13473	ENSG00000100926
E9PJC7	E9PJC7_HUMAN	R|EDSLQDAWDYVQAQVK|C	[TMTsixplex_Nterm]EDSLQDAWDYVQAQVK[TMTsixplex_K]	114-129	FALSE	5.971	463796	289437.5708	209393.2214	236797.0095	297882.874	187539.4716	ENSG00000085117
E9PJD9	E9PJD9_HUMAN	K|TGAAPIIDVVR|S	[TMTsixplex_Nterm]TGAAPIIDVVR	38-48	FALSE	5.321	98276.0625	60327.32312	19459.24265	23327.08803	69194.64382	40458.51796	ENSG00000166441
E9PJD9	E9PJD9_HUMAN	K|TGAAPIIDVVR|S	[TMTsixplex_Nterm]TGAAPIIDVVR	38-48	FALSE	10.099	544542.4375	289922.7537	143863.1442	78036.26429	296501.8427	145291.1773	ENSG00000166441
E9PJD9	E9PJD9_HUMAN	K|TGAAPIIDVVR|S	[TMTsixplex_Nterm]TGAAPIIDVVR	38-48	FALSE	6.199	427775.2188	266062.9968	99761.27751	122099.4922	312130.7531	169926.0117	ENSG00000166441
E9PJD9	E9PJD9_HUMAN	K|TGAAPIIDVVR|S	[TMTsixplex_Nterm]TGAAPIIDVVR	38-48	FALSE	8.339	362656.5625	204622.8688	67541.63445	75155.21061	253824.2255	132279.3402	ENSG00000166441
E9PJD9	E9PJD9_HUMAN	K|LWTLVSEQTR|V	[TMTsixplex_Nterm]LWTLVSEQTR	21-30	FALSE	7.51	476917.9063	303908.7325	97565.6093	101595.4345	332972.847	196848.1382	ENSG00000166441
E9PJD9	E9PJD9_HUMAN	K|TGAAPIIDVVR|S	[TMTsixplex_Nterm]TGAAPIIDVVR	38-48	FALSE	5.309	493437.1563	313125.4339	132815.7657	149356.3058	334756.5488	194618.126	ENSG00000166441
E9PJD9	E9PJD9_HUMAN	K|LWTLVSEQTR|V	[TMTsixplex_Nterm]LWTLVSEQTR	21-30	FALSE	7.152	294667.5625	187360.8717	56246.66802	66046.67738	200432.2378	124468.8632	ENSG00000166441
E9PJD9	E9PJD9_HUMAN	K|LWTLVSEQTR|V	[TMTsixplex_Nterm]LWTLVSEQTR	21-30	FALSE	7.928	596919.375	379386.3693	102736.1257	121962.3449	437970.6341	253769.1505	ENSG00000166441
E9PJD9	E9PJD9_HUMAN	K|LWTLVSEQTR|V	[TMTsixplex_Nterm]LWTLVSEQTR	21-30	FALSE	8.12	1236467.75	783429.8736	218315.5802	251322.1296	834429.7925	497263.0115	ENSG00000166441
E9PJD9	E9PJD9_HUMAN	R|NQSFCPTVNLDK|L	NQSFC[Cys_CAM]PTVNLDK	9-20	FALSE	7.306	802510.6878	322833.7427	257098.9589	333831.0087	367303.8983	244211.3372	ENSG00000166441
E9PJD9	E9PJD9_HUMAN	K|TGAAPIIDVVR|S	[TMTsixplex_Nterm]TGAAPIIDVVR	38-48	FALSE	7.925	496870.8125	323281.4261	130553.9632	152862.337	443203.3231	269908.9304	ENSG00000166441
E9PJD9	E9PJD9_HUMAN	K|LWTLVSEQTR|V	[TMTsixplex_Nterm]LWTLVSEQTR	21-30	FALSE	7.889	115913.6172	73563.04442	21172.36901	24512.06668	77451.59984	43979.19615	ENSG00000166441
E9PJD9	E9PJD9_HUMAN	K|RNQSFCPTVNLDK|L	RNQSFC[Cys_CAM]PTVNLDK[TMTsixplex_K]	8-20	FALSE	5.024	163808.8996	199116.3125	36632.11394	29572.7241	45053.27413	95505.40644	ENSG00000166441
E9PJD9	E9PJD9_HUMAN	K|TGAAPIIDVVR|S	[TMTsixplex_Nterm]TGAAPIIDVVR	38-48	FALSE	8.161	665765.1875	390696.4252	135706.7138	157809.8439	470236.6405	227650.9999	ENSG00000166441
E9PJD9	E9PJD9_HUMAN	R|NQSFCPTVNLDK|L	NQSFC[Cys_CAM]PTVNLDK[TMTsixplex_K]	9-20	FALSE	6.296	921872.3256	1002381.625	186633.7106	149280.8209	390125.1063	518943.6286	ENSG00000166441
E9PJD9	E9PJD9_HUMAN	K|LWTLVSEQTR|V	LWTLVSEQTR	21-30	FALSE	5.307	522015.75	337508.2453	71949.4679	82676.66471	339413.8167	206778.7472	ENSG00000166441
E9PJD9	E9PJD9_HUMAN	K|LWTLVSEQTR|V	[TMTsixplex_Nterm]LWTLVSEQTR	21-30	FALSE	6.557	44053.60938	29507.77148	8873.386352	9956.851564	27912.28156	17542.93958	ENSG00000166441
E9PJD9	E9PJD9_HUMAN	K|LWTLVSEQTR|V	[TMTsixplex_Nterm]LWTLVSEQTR	21-30	FALSE	7.031	240981.5469	157740.3292	47188.22027	44311.89905	161912.3565	99523.29122	ENSG00000166441
E9PJF0	E9PJF0_HUMAN	R|DVYIVQDLMETDLYK|L	[TMTsixplex_Nterm]DVYIVQDLMETDLYK[TMTsixplex_K]	117-131	FALSE	4.889	92569.71875	59630.23219	21398.04291	22337.23462	42169.81693	24964.58628	ENSG00000102882
E9PJF0	E9PJF0_HUMAN	R|DVYIVQDLMETDLYK|L	[TMTsixplex_Nterm]DVYIVQDLMETDLYK[TMTsixplex_K]	117-131	FALSE	8.026	47392.40234	30173.29394	10394.01202	12684.88821	21037.09621	12300.11507	ENSG00000102882
E9PJF0	E9PJF0_HUMAN	R|RTEGVGPGVPGEVEMVK|G	[TMTsixplex_Nterm]RTEGVGPGVPGEVEMVK[TMTsixplex_K]	16-32	FALSE	6.286	345887.25	226149.1935	66320.70756	73332.2527	123631.0599	79965.34253	ENSG00000102882
E9PJF0	E9PJF0_HUMAN	K|ISPFEHQTYCQR|T	[TMTsixplex_Nterm]ISPFEHQTYC[Cys_CAM]QR	73-84	FALSE	5.863	546497.6456	1061029.828	158255.3127	135194.4472	219322.5041	199677.5559	ENSG00000102882
E9PJF0	E9PJF0_HUMAN	R|DLKPSNLLINTTCDLK|I	[TMTsixplex_Nterm]DLK[TMTsixplex_K]PSNLLINTTC[Cys_CAM]DLK[TMTsixplex_K]	166-181	FALSE	5.515	941637	588946.5631	179672.2171	206264.0107	282685.8385	175374.5826	ENSG00000102882
E9PJF0	E9PJF0_HUMAN	R|DLKPSNLLINTTCDLK|I	[TMTsixplex_Nterm]DLK[TMTsixplex_K]PSNLLINTTC[Cys_CAM]DLK[TMTsixplex_K]	166-181	FALSE	6.258	554465.125	354717.022	148757.1955	175797.4746	368407.3438	216801.3426	ENSG00000102882
E9PJF0	E9PJF0_HUMAN	R|RTEGVGPGVPGEVEMVK|G	[TMTsixplex_Nterm]RTEGVGPGVPGEVEMVK[TMTsixplex_K]	16-32	FALSE	6.697	445404	303557.7382	87239.57095	88734.75936	128749.6417	81522.16235	ENSG00000102882
E9PJK1	E9PJK1_HUMAN	K|NNLCPSGSNIISNLFK|E	NNLC[Cys_CAM]PSGSNIISNLFK[TMTsixplex_K]	101-116	FALSE	7.679	72954.08609	97207.95313	26870.72957	22745.75256	31563.12233	56786.34754	ENSG00000110651
E9PJK1	E9PJK1_HUMAN	K|QFYDQALQQAVVDDDANNAK|A	[TMTsixplex_Nterm]QFYDQALQQAVVDDDANNAK[TMTsixplex_K]	54-73	FALSE	8.659	1004288.375	601700.6079	260053.3937	285501.3797	797637.6823	468384.4516	ENSG00000110651
E9PJK1	E9PJK1_HUMAN	K|NNLCPSGSNIISNLFK|E	NNLC[Cys_CAM]PSGSNIISNLFK	101-116	FALSE	7.396	44383.22453	41593.67211	5000.271834	18125.86252	53053.14386	38237.91192	ENSG00000110651
E9PJK1	E9PJK1_HUMAN	K|QFYDQALQQAVVDDDANNAK|A	[TMTsixplex_Nterm]QFYDQALQQAVVDDDANNAK[TMTsixplex_K]	54-73	FALSE	8.309	646308.875	409092.3033	177603.1495	204501.9546	538410.3678	304869.7126	ENSG00000110651
E9PJK1	E9PJK1_HUMAN	K|NNLCPSGSNIISNLFK|E	[TMTsixplex_Nterm]NNLC[Cys_CAM]PSGSNIISNLFK[TMTsixplex_K]	101-116	FALSE	6.131	5000466	2524090.636	1276492.04	1509092.104	3984546.977	1986917.099	ENSG00000110651
E9PJK1	E9PJK1_HUMAN	K|NNLCPSGSNIISNLFK|E	NNLC[Cys_CAM]PSGSNIISNLFK	101-116	FALSE	8.337	11269.23605	6172.63479	4640.803814	10339.98481	11060.37225	6600.425327	ENSG00000110651
E9PJK1	E9PJK1_HUMAN	K|NNLCPSGSNIISNLFK|E	NNLC[Cys_CAM]PSGSNIISNLFK[TMTsixplex_K]	101-116	FALSE	7.986	180265.8671	238617.7813	64448.61455	51141.32027	78265.6015	139383.3388	ENSG00000110651
E9PJK1	E9PJK1_HUMAN	K|NNLCPSGSNIISNLFK|E	[TMTsixplex_Nterm]NNLC[Cys_CAM]PSGSNIISNLFK[TMTsixplex_K]	101-116	FALSE	5.157	2872155.5	1423553.919	668008.3802	919304.7329	2143671.77	1119315.526	ENSG00000110651
E9PJK1	E9PJK1_HUMAN	K|NNLCPSGSNIISNLFK|E	NNLC[Cys_CAM]PSGSNIISNLFK[TMTsixplex_K]	101-116	FALSE	5.587	147688.2577	176838.625	48281.62687	43069.86265	79915.72387	72469.29846	ENSG00000110651
E9PJK1	E9PJK1_HUMAN	K|NNLCPSGSNIISNLFK|E	NNLC[Cys_CAM]PSGSNIISNLFK	101-116	FALSE	8.398	25228.37349	10385.85838	2727.635533	13517.86478	NA	5483.918802	ENSG00000110651
E9PJT3	E9PJT3_HUMAN	R|VGEPVALSEEER|L	[TMTsixplex_Nterm]VGEPVALSEEER	135-146	FALSE	7.827	570945.75	375660.9571	136110.2744	144633.8421	230814.2382	150449.326	ENSG00000087365
E9PJT3	E9PJT3_HUMAN	R|AAVLLEQER|Q	[TMTsixplex_Nterm]AAVLLEQER	183-191	FALSE	6.523	369453.9688	263391.9318	90668.6519	92355.16974	133697.1997	81453.32335	ENSG00000087365
E9PJX1	E9PJX1_HUMAN	K|VTNLFCFEHR|V	[TMTsixplex_Nterm]VTNLFC[Cys_CAM]FEHR	11-20	FALSE	5.879	163831.7704	157383.1996	27745.81823	20080.9838	65985.98568	44119.88044	ENSG00000162300
E9PK01	E9PK01_HUMAN	R|IASLEVENQSLR|G	[TMTsixplex_Nterm]IASLEVENQSLR	84-95	FALSE	8.779	4242796	3094766.075	1517992.483	1693195.631	2950064.812	1749996.007	ENSG00000104529
E9PK01	E9PK01_HUMAN	R|IASLEVENQSLR|G	[TMTsixplex_Nterm]IASLEVENQSLR	84-95	FALSE	8.779	4242796	3094766.075	1517992.483	1693195.631	2950064.812	1749996.007	ENSG00000273594
E9PK01	E9PK01_HUMAN	R|SIQLDGLVWGASK|L	[TMTsixplex_Nterm]SIQLDGLVWGASK[TMTsixplex_K]	220-232	FALSE	6.373	246916.7188	184271.7648	61185.60815	53064.69194	116177.7394	81655.39991	ENSG00000104529
E9PK01	E9PK01_HUMAN	R|SIQLDGLVWGASK|L	[TMTsixplex_Nterm]SIQLDGLVWGASK[TMTsixplex_K]	220-232	FALSE	6.373	246916.7188	184271.7648	61185.60815	53064.69194	116177.7394	81655.39991	ENSG00000273594
E9PK01	E9PK01_HUMAN	R|SIQLDGLVWGASK|L	[TMTsixplex_Nterm]SIQLDGLVWGASK[TMTsixplex_K]	220-232	FALSE	6.198	333575	241739.2891	80339.92269	95146.71367	231431.8513	142625.2968	ENSG00000104529
E9PK01	E9PK01_HUMAN	R|SIQLDGLVWGASK|L	[TMTsixplex_Nterm]SIQLDGLVWGASK[TMTsixplex_K]	220-232	FALSE	6.198	333575	241739.2891	80339.92269	95146.71367	231431.8513	142625.2968	ENSG00000273594
E9PK01	E9PK01_HUMAN	R|IASLEVENQSLR|G	[TMTsixplex_Nterm]IASLEVENQSLR	84-95	FALSE	7.552	536160.5	354222.1116	145739.3769	152560.494	379424.0266	233295.758	ENSG00000104529
E9PK01	E9PK01_HUMAN	R|IASLEVENQSLR|G	[TMTsixplex_Nterm]IASLEVENQSLR	84-95	FALSE	7.552	536160.5	354222.1116	145739.3769	152560.494	379424.0266	233295.758	ENSG00000273594
E9PK01	E9PK01_HUMAN	R|GVVQELQQAISK|L	[TMTsixplex_Nterm]GVVQELQQAISK[TMTsixplex_K]	96-107	FALSE	6.922	1004964.688	728966.0312	198226.1465	210103.9564	644863.7941	392833.6149	ENSG00000104529
E9PK01	E9PK01_HUMAN	R|GVVQELQQAISK|L	[TMTsixplex_Nterm]GVVQELQQAISK[TMTsixplex_K]	96-107	FALSE	6.922	1004964.688	728966.0312	198226.1465	210103.9564	644863.7941	392833.6149	ENSG00000273594
E9PK01	E9PK01_HUMAN	K|SLAGSSGPGASSGTSGDHGELVVR|I	[TMTsixplex_Nterm]SLAGSSGPGASSGTSGDHGELVVR	60-83	FALSE	11.032	352774.5587	670919.4375	151053.5605	105373.9582	184437.0193	149375.8883	ENSG00000104529
E9PK01	E9PK01_HUMAN	K|SLAGSSGPGASSGTSGDHGELVVR|I	[TMTsixplex_Nterm]SLAGSSGPGASSGTSGDHGELVVR	60-83	FALSE	11.032	352774.5587	670919.4375	151053.5605	105373.9582	184437.0193	149375.8883	ENSG00000273594
E9PK01	E9PK01_HUMAN	R|GVVQELQQAISK|L	[TMTsixplex_Nterm]GVVQELQQAISK[TMTsixplex_K]	96-107	FALSE	7.666	288271.5	203487.794	83041.22143	95554.67813	200323.0645	132255.4612	ENSG00000104529
E9PK01	E9PK01_HUMAN	R|GVVQELQQAISK|L	[TMTsixplex_Nterm]GVVQELQQAISK[TMTsixplex_K]	96-107	FALSE	7.666	288271.5	203487.794	83041.22143	95554.67813	200323.0645	132255.4612	ENSG00000273594
E9PK01	E9PK01_HUMAN	R|SIQLDGLVWGASK|L	[TMTsixplex_Nterm]SIQLDGLVWGASK[TMTsixplex_K]	220-232	FALSE	8.45	686391.5	436914.9619	211355.0189	258954.8428	499962.0016	286516.4563	ENSG00000104529
E9PK01	E9PK01_HUMAN	R|SIQLDGLVWGASK|L	[TMTsixplex_Nterm]SIQLDGLVWGASK[TMTsixplex_K]	220-232	FALSE	8.45	686391.5	436914.9619	211355.0189	258954.8428	499962.0016	286516.4563	ENSG00000273594
E9PK01	E9PK01_HUMAN	R|ATAPQTQHVSPMR|Q	[TMTsixplex_Nterm]ATAPQTQHVSPMR	124-136	FALSE	6.607	3446.753114	2609.756479	1091.469468	1034.129334	2491.883317	1570.067086	ENSG00000104529
E9PK01	E9PK01_HUMAN	R|ATAPQTQHVSPMR|Q	[TMTsixplex_Nterm]ATAPQTQHVSPMR	124-136	FALSE	6.607	3446.753114	2609.756479	1091.469468	1034.129334	2491.883317	1570.067086	ENSG00000273594
E9PK01	E9PK01_HUMAN	R|ATAPQTQHVSPMR|Q	[TMTsixplex_Nterm]ATAPQTQHVSPM[Oxidation_M]R	124-136	FALSE	5.656	1121.112435	885.8705018	302.2120053	318.8475304	768.5370298	501.5188284	ENSG00000104529
E9PK01	E9PK01_HUMAN	R|ATAPQTQHVSPMR|Q	[TMTsixplex_Nterm]ATAPQTQHVSPM[Oxidation_M]R	124-136	FALSE	5.656	1121.112435	885.8705018	302.2120053	318.8475304	768.5370298	501.5188284	ENSG00000273594
E9PK01	E9PK01_HUMAN	R|SIQLDGLVWGASK|L	[TMTsixplex_Nterm]SIQLDGLVWGASK[TMTsixplex_K]	220-232	FALSE	5.83	226432.4219	178974.5541	61168.28172	52175.57726	124943.9513	85844.1076	ENSG00000104529
E9PK01	E9PK01_HUMAN	R|SIQLDGLVWGASK|L	[TMTsixplex_Nterm]SIQLDGLVWGASK[TMTsixplex_K]	220-232	FALSE	5.83	226432.4219	178974.5541	61168.28172	52175.57726	124943.9513	85844.1076	ENSG00000273594
E9PK01	E9PK01_HUMAN	R|GVVQELQQAISK|L	[TMTsixplex_Nterm]GVVQELQQAISK[TMTsixplex_K]	96-107	FALSE	7.538	494274.4375	331742.3219	141572.9138	171189.3726	351212.6008	220003.3526	ENSG00000104529
E9PK01	E9PK01_HUMAN	R|GVVQELQQAISK|L	[TMTsixplex_Nterm]GVVQELQQAISK[TMTsixplex_K]	96-107	FALSE	7.538	494274.4375	331742.3219	141572.9138	171189.3726	351212.6008	220003.3526	ENSG00000273594
E9PK01	E9PK01_HUMAN	R|GVVQELQQAISK|L	[TMTsixplex_Nterm]GVVQELQQAISK[TMTsixplex_K]	96-107	FALSE	4.938	1775451.75	1299368.904	419205.7577	382359.8124	926471.3096	558001.88	ENSG00000104529
E9PK01	E9PK01_HUMAN	R|GVVQELQQAISK|L	[TMTsixplex_Nterm]GVVQELQQAISK[TMTsixplex_K]	96-107	FALSE	4.938	1775451.75	1299368.904	419205.7577	382359.8124	926471.3096	558001.88	ENSG00000273594
E9PK01	E9PK01_HUMAN	R|GVVQELQQAISK|L	[TMTsixplex_Nterm]GVVQELQQAISK[TMTsixplex_K]	96-107	FALSE	5.066	1543082	1011336.693	397681.458	317813.0617	862286.933	497751.8369	ENSG00000104529
E9PK01	E9PK01_HUMAN	R|GVVQELQQAISK|L	[TMTsixplex_Nterm]GVVQELQQAISK[TMTsixplex_K]	96-107	FALSE	5.066	1543082	1011336.693	397681.458	317813.0617	862286.933	497751.8369	ENSG00000273594
E9PK01	E9PK01_HUMAN	R|GVVQELQQAISK|L	[TMTsixplex_Nterm]GVVQELQQAISK[TMTsixplex_K]	96-107	FALSE	7.697	361853.7813	253990.1647	113655.9748	123268.7737	264228.7105	164551.3983	ENSG00000104529
E9PK01	E9PK01_HUMAN	R|GVVQELQQAISK|L	[TMTsixplex_Nterm]GVVQELQQAISK[TMTsixplex_K]	96-107	FALSE	7.697	361853.7813	253990.1647	113655.9748	123268.7737	264228.7105	164551.3983	ENSG00000273594
E9PK01	E9PK01_HUMAN	R|GVVQELQQAISK|L	[TMTsixplex_Nterm]GVVQELQQAISK[TMTsixplex_K]	96-107	FALSE	6.165	1150299.375	682261.2062	499751.6403	671349.1047	660853.9135	438335.7463	ENSG00000104529
E9PK01	E9PK01_HUMAN	R|GVVQELQQAISK|L	[TMTsixplex_Nterm]GVVQELQQAISK[TMTsixplex_K]	96-107	FALSE	6.165	1150299.375	682261.2062	499751.6403	671349.1047	660853.9135	438335.7463	ENSG00000273594
E9PK01	E9PK01_HUMAN	R|GVVQELQQAISK|L	[TMTsixplex_Nterm]GVVQELQQAISK[TMTsixplex_K]	96-107	FALSE	7.46	389285.625	249102.2549	111284.4006	126921.5056	274671.9341	166320.4882	ENSG00000104529
E9PK01	E9PK01_HUMAN	R|GVVQELQQAISK|L	[TMTsixplex_Nterm]GVVQELQQAISK[TMTsixplex_K]	96-107	FALSE	7.46	389285.625	249102.2549	111284.4006	126921.5056	274671.9341	166320.4882	ENSG00000273594
E9PK52	E9PK52_HUMAN	K|APHLQLIEGK|S	[TMTsixplex_Nterm]APHLQLIEGK[TMTsixplex_K]	602-611	FALSE	6.496	6792027	4332360.547	1429740.091	1399302.374	4243141.311	2498573.738	ENSG00000079819
E9PK52	E9PK52_HUMAN	K|VRPAELEQFESTIGFK|L	[TMTsixplex_Nterm]VRPAELEQFESTIGFK[TMTsixplex_K]	459-474	FALSE	6.145	1431555.5	919448.8407	275527.6479	301531.2671	914272.0119	561148.7198	ENSG00000079819
E9PK52	E9PK52_HUMAN	K|EVAENQQNQSSDPEEEK|G	[TMTsixplex_Nterm]EVAENQQNQSSDPEEEK[TMTsixplex_K]	29-45	FALSE	8.302	144553.8438	91235.25258	39869.60403	47062.13799	107892.4532	61967.73235	ENSG00000079819
E9PK52	E9PK52_HUMAN	K|VCVEHHTFYR|L	[TMTsixplex_Nterm]VC[Cys_CAM]VEHHTFYR	487-496	FALSE	6.518	39685.77215	56782.54857	10829.72067	8318.000137	23617.16553	20228.62594	ENSG00000079819
E9PK52	E9PK52_HUMAN	R|NLPWLFTFNVK|F	NLPWLFTFNVK	285-295	FALSE	5.925	11113.54747	14169.78568	2993.841558	3262.947464	5514.186097	6690.110936	ENSG00000079819
E9PK52	E9PK52_HUMAN	R|NLPWLFTFNVK|F	NLPWLFTFNVK[TMTsixplex_K]	285-295	FALSE	6.157	30435.28614	37531.38281	6395.376063	5116.524148	10106.12379	19232.50224	ENSG00000079819
E9PK52	E9PK52_HUMAN	R|LSMYGVDLHHAK|D	[TMTsixplex_Nterm]LSMYGVDLHHAK[TMTsixplex_K]	401-412	FALSE	6.814	768639.4493	588452.9239	152043.2397	158472.3033	533529.3452	334812.2112	ENSG00000079819
E9PK52	E9PK52_HUMAN	R|NLPWLFTFNVK|F	[TMTsixplex_Nterm]NLPWLFTFNVK[TMTsixplex_K]	285-295	FALSE	9.378	32243.54492	18755.25231	4846.673312	5313.349757	20215.44618	10984.53557	ENSG00000079819
E9PK52	E9PK52_HUMAN	R|NLPWLFTFNVK|F	[TMTsixplex_Nterm]NLPWLFTFNVK[TMTsixplex_K]	285-295	FALSE	7.789	79665.42188	44990.70081	13639.08389	16178.79718	50385.08073	27413.53534	ENSG00000079819
E9PK52	E9PK52_HUMAN	R|KVEPVTQK|D	[TMTsixplex_Nterm]K[TMTsixplex_K]VEPVTQK[TMTsixplex_K]	655-662	FALSE	6.117	1770575.625	1368938.611	395899.0315	515336.1477	1016570.619	759331.6025	ENSG00000079819
E9PK52	E9PK52_HUMAN	R|QASTLIDRPAPHFER|T	[TMTsixplex_Nterm]QASTLIDRPAPHFER	527-541	FALSE	5.392	1305588.426	833514.0762	215290.7523	259930.9931	622035.2031	480541.89	ENSG00000079819
E9PK67	E9PK67_HUMAN	R|YSPPNADGHK|A	[TMTsixplex_Nterm]YSPPNADGHK[TMTsixplex_K]	923-932	FALSE	5.085	32261.75781	23922.59384	8386.451301	8268.535997	17041.46708	10901.55146	ENSG00000178685
E9PK99	E9PK99_HUMAN	R|YILNFLR|T	[TMTsixplex_Nterm]YILNFLR	58-64	FALSE	5.205	13124.2168	8675.899748	5781.178714	6181.059723	6438.373068	3986.252077	ENSG00000188997
E9PKE4	E9PKE4_HUMAN	K|AYQLLSAR|S	[TMTsixplex_Nterm]AYQLLSAR	104-111	FALSE	6.326	37908.42969	23896.15115	7013.374149	7874.189304	17348.11444	11556.46368	ENSG00000185803
E9PKG4	E9PKG4_HUMAN	R|KLIEFLLK|A	[TMTsixplex_Nterm]K[TMTsixplex_K]LIEFLLK[TMTsixplex_K]	43-50	FALSE	6.238	32624.82227	18734.66899	7237.917874	6976.60588	16497.49807	9360.094524	ENSG00000110075
E9PKV2	E9PKV2_HUMAN	R|NLLTGLVR|H	[TMTsixplex_Nterm]NLLTGLVR	31-38	FALSE	5.63	67158.02344	39674.02204	8156.934628	10592.47574	43379.48742	24983.42578	ENSG00000158042
E9PKZ0	E9PKZ0_HUMAN	R|TELFIAAEGIHTGQFVYCGK|K	[TMTsixplex_Nterm]TELFIAAEGIHTGQFVYC[Cys_CAM]GK[TMTsixplex_K]	73-92	FALSE	8.3	640228.8125	402912.1485	117316.5688	141731.2115	444910.2854	267157.0237	ENSG00000161016
E9PKZ0	E9PKZ0_HUMAN	R|ASGNYATVISHNPETK|K	[TMTsixplex_Nterm]ASGNYATVISHNPETK[TMTsixplex_K]	129-144	FALSE	7.743	300885.0938	216320.6317	63073.68602	66747.06634	193203.8161	120225.0452	ENSG00000161016
E9PKZ0	E9PKZ0_HUMAN	R|ASGNYATVISHNPETK|K	[TMTsixplex_Nterm]ASGNYATVISHNPETK[TMTsixplex_K]	129-144	FALSE	5.545	737446.1875	423144.8025	135697.2353	164770.8532	439942.4116	235764.0619	ENSG00000161016
E9PKZ0	E9PKZ0_HUMAN	R|AVVGVVAGGGR|I	[TMTsixplex_Nterm]AVVGVVAGGGR	164-174	FALSE	6.938	169823.7969	113228.3928	37837.1797	39369.72751	99684.17208	64274.23242	ENSG00000161016
E9PKZ0	E9PKZ0_HUMAN	R|ASGNYATVISHNPETK|K	[TMTsixplex_Nterm]ASGNYATVISHNPETK[TMTsixplex_K]	129-144	FALSE	8.913	4472397	3216320.568	889222.7888	1003400.438	3041771.224	1894934.35	ENSG00000161016
E9PKZ0	E9PKZ0_HUMAN	R|ASGNYATVISHNPETK|K	[TMTsixplex_Nterm]ASGNYATVISHNPETK[TMTsixplex_K]	129-144	FALSE	6.856	4424790	3160398.466	865220.3458	933240.9942	2865240.138	1878013.825	ENSG00000161016
E9PKZ0	E9PKZ0_HUMAN	R|ASGNYATVISHNPETK|K	[TMTsixplex_Nterm]ASGNYATVISHNPETK[TMTsixplex_K]	129-144	FALSE	8.192	1290759.625	936960.838	292435.5628	294057.4945	819898.7127	488188.5242	ENSG00000161016
E9PL10	E9PL10_HUMAN	K|LAVNNIAGIEEVNMIKDDGTVIHFNNPK|V	[TMTsixplex_Nterm]LAVNNIAGIEEVNMIK[TMTsixplex_K]DDGTVIHFNNPK[TMTsixplex_K]	46-73	FALSE	6.297	63741.53906	41389.4192	16760.74725	18374.70713	46851.69929	27983.40066	ENSG00000134717
E9PL47	E9PL47_HUMAN	R|LISELSLLNHK|L	[TMTsixplex_Nterm]LISELSLLNHK[TMTsixplex_K]	20-30	FALSE	6.001	150011.4688	144290.6885	50149.13033	50586.88863	92289.0559	55746.87917	ENSG00000143393
E9PL75	E9PL75_HUMAN	R|YGLSSMQGWR|V	[TMTsixplex_Nterm]YGLSSMQGWR	24-33	FALSE	7.001	231076.6875	136017.1653	64047.00915	72908.96176	129555.6404	70587.10133	ENSG00000100614
E9PLP8	E9PLP8_HUMAN	K|VLHIDLWK|C	[TMTsixplex_Nterm]VLHIDLWK[TMTsixplex_K]	127-134	FALSE	5.33	497646.7541	351004.4181	134305.4057	139894.2903	200779.3155	136454.2988	ENSG00000176102
E9PLV6	E9PLV6_HUMAN	R|YMVSGTNVYGILR|A	[TMTsixplex_Nterm]YMVSGTNVYGILR	122-134	FALSE	7.854	73066.42188	46388.82713	13217.16443	14488.31267	36731.68169	21041.09118	ENSG00000197858
E9PLY7	E9PLY7_HUMAN	K|FQSFQDHK|L	[TMTsixplex_Nterm]FQSFQDHK[TMTsixplex_K]	85-92	FALSE	5.673	74731.0625	57955.86996	18222.06976	17933.82357	25127.66331	16261.0179	ENSG00000275145
E9PLY7	E9PLY7_HUMAN	K|FQSFQDHK|L	[TMTsixplex_Nterm]FQSFQDHK[TMTsixplex_K]	85-92	FALSE	5.673	74731.0625	57955.86996	18222.06976	17933.82357	25127.66331	16261.0179	ENSG00000283630
E9PLY7	E9PLY7_HUMAN	K|FQSFQDHK|L	[TMTsixplex_Nterm]FQSFQDHK[TMTsixplex_K]	85-92	FALSE	5.673	74731.0625	57955.86996	18222.06976	17933.82357	25127.66331	16261.0179	ENSG00000109536
E9PM12	E9PM12_HUMAN	R|VNFVAGAVEPHK|A	[TMTsixplex_Nterm]VNFVAGAVEPHK[TMTsixplex_K]	167-178	FALSE	5.233	763004.3125	542013.4643	175688.4347	184964.8587	367775.6855	299659.4914	ENSG00000110719
E9PM35	E9PM35_HUMAN	K|VQYAPERPGPQPTAETTR|Q	[TMTsixplex_Nterm]VQYAPERPGPQPTAETTR	166-183	FALSE	5.15	137652.3438	90914.08213	24660.29684	25067.86935	99047.27393	61139.17202	ENSG00000137486
E9PM35	E9PM35_HUMAN	K|VQYAPERPGPQPTAETTR|Q	[TMTsixplex_Nterm]VQYAPERPGPQPTAETTR	166-183	FALSE	5.327	309638.9375	189889.4279	57219.94062	64733.02829	191691.2112	117030.817	ENSG00000137486
E9PM35	E9PM35_HUMAN	K|VQYAPERPGPQPTAETTR|Q	[TMTsixplex_Nterm]VQYAPERPGPQPTAETTR	166-183	FALSE	4.901	168398.125	109467.3705	32982.33356	33504.89266	124815.8508	72781.38906	ENSG00000137486
E9PM35	E9PM35_HUMAN	R|DFVDHIDLVDPVDGVVLVDPEYLK|E	[TMTsixplex_Nterm]DFVDHIDLVDPVDGVVLVDPEYLK[TMTsixplex_K]	21-44	FALSE	8.429	236399.692	148799.4065	28264.00285	28559.63561	169283.6391	98332.32511	ENSG00000137486
E9PM39	E9PM39_HUMAN	M|LLGLAAMELK|V	[TMTsixplex_Nterm]LLGLAAM[Oxidation_M]ELK[TMTsixplex_K]	2-11	FALSE	5.136	90364.64206	134893.3517	15534.26325	10888.92063	9038.629189	31137.84309	ENSG00000099849
E9PM39	E9PM39_HUMAN	M|LLGLAAMELK|V	[TMTsixplex_Nterm]LLGLAAM[Oxidation_M]ELK[TMTsixplex_K]	2-11	FALSE	5.136	90364.64206	134893.3517	15534.26325	10888.92063	9038.629189	31137.84309	ENSG00000273859
E9PM75	E9PM75_HUMAN	K|LSLQDVAELIR|A	[TMTsixplex_Nterm]LSLQDVAELIR	123-133	FALSE	7.046	246602.8594	158327.814	33024.69223	38101.03836	189225.9428	123210.7524	ENSG00000142082
E9PMB9	E9PMB9_HUMAN	K|FMPIVYTPTVGLACQHYGLTFR|R	[TMTsixplex_Nterm]FMPIVYTPTVGLAC[Cys_CAM]QHYGLTFR	132-153	FALSE	7.751	11815.6326	8932.198931	853.3719155	1145.048937	19110.15048	11220.16429	ENSG00000151376
E9PMB9	E9PMB9_HUMAN	R|LYPPLSTIR|D	[TMTsixplex_Nterm]LYPPLSTIR	534-542	FALSE	6.233	176899.424	111764.1352	53561.6056	69196.84142	314045.5313	185863.7926	ENSG00000151376
E9PMB9	E9PMB9_HUMAN	K|TFIPGQGNNAYVFPGVALGVIAGGIR|H	[TMTsixplex_Nterm]TFIPGQGNNAYVFPGVALGVIAGGIR	481-506	FALSE	4.888	452.5162451	322.1480769	48.047781	212.3202162	1197.508789	682.4016511	ENSG00000151376
E9PMB9	E9PMB9_HUMAN	R|GLFITIHDK|G	[TMTsixplex_Nterm]GLFITIHDK[TMTsixplex_K]	157-165	FALSE	5.376	353326.6538	249242.2564	67810.65425	67200.14076	504374.25	284230.893	ENSG00000151376
E9PMB9	E9PMB9_HUMAN	R|VLTSDVEK|F	[TMTsixplex_Nterm]VLTSDVEK[TMTsixplex_K]	124-131	FALSE	5.386	786055.4553	539040.3537	128612.37	189512.7099	1162063.625	659119.4116	ENSG00000151376
E9PMB9	E9PMB9_HUMAN	R|KIWMVDSK|G	[TMTsixplex_Nterm]K[TMTsixplex_K]IWMVDSK[TMTsixplex_K]	365-372	FALSE	5.6	326746.7411	176843.3071	34255.28965	46689.33622	722958	358739.5119	ENSG00000151376
E9PMB9	E9PMB9_HUMAN	K|GHLATMLNSWPEDNIK|A	[TMTsixplex_Nterm]GHLATMLNSWPEDNIK[TMTsixplex_K]	166-181	FALSE	5.878	960296.1636	555868.17	109788.0906	147495.1143	1048345.063	640048.9235	ENSG00000151376
E9PMH2	E9PMH2_HUMAN	K|FKLPVWETIVCTMR|E	[TMTsixplex_Nterm]FK[TMTsixplex_K]LPVWETIVC[Cys_CAM]TMR	68-81	FALSE	5.528	3102.810303	1866.370936	526.1098433	534.503147	1317.324817	731.0081101	ENSG00000110711
E9PMH2	E9PMH2_HUMAN	R|GKPMELIIGK|K	[TMTsixplex_Nterm]GK[TMTsixplex_K]PMELIIGK[TMTsixplex_K]	57-66	FALSE	5.334	314523.25	230209.4322	63756.01745	78225.10253	130024.998	97219.00395	ENSG00000110711
E9PMS6	E9PMS6_HUMAN	R|RQPQEEVVHEDQGK|K	[TMTsixplex_Nterm]RQPQEEVVHEDQGK[TMTsixplex_K]	915-928	FALSE	5.063	143714.063	91877.41016	68037.86793	79181.10454	66860.30813	41816.32347	ENSG00000136153
E9PMS6	E9PMS6_HUMAN	R|NHQLYCNDCYLR|F	[TMTsixplex_Nterm]NHQLYC[Cys_CAM]NDC[Cys_CAM]YLR	1255-1266	FALSE	7.274	803256.1371	395725.6229	193058.4021	208048.6633	403928.2112	214227.5005	ENSG00000136153
E9PMS6	E9PMS6_HUMAN	R|RQPQEEVVHEDQGK|K	[TMTsixplex_Nterm]RQPQEEVVHEDQGK[TMTsixplex_K]	915-928	FALSE	5.217	488854.25	333681.7938	201160.9966	239826.7342	199502.3715	121850.9568	ENSG00000136153
E9PMS6	E9PMS6_HUMAN	K|AQETGHLVMDVR|R	[TMTsixplex_Nterm]AQETGHLVMDVR	676-687	FALSE	5.074	2107160.405	1517622.974	1021402.488	1054064.985	983412.2919	563545.2937	ENSG00000136153
E9PMS6	E9PMS6_HUMAN	R|RQPQEEVVHEDQGK|K	[TMTsixplex_Nterm]RQPQEEVVHEDQGK[TMTsixplex_K]	915-928	FALSE	7.433	43529.91016	27791.91911	23048.58929	26277.45252	21384.34722	13126.13253	ENSG00000136153
E9PN17	E9PN17_HUMAN	K|TPALVNAAVTYSKPR|L	[TMTsixplex_Nterm]TPALVNAAVTYSK[TMTsixplex_K]PR	12-26	FALSE	10.793	5846905.703	3496335.064	442185.6322	549735.9083	8440434	5041159.725	ENSG00000167283
E9PN17	E9PN17_HUMAN	R|LATFWYYAK|V	LATFWYYAK[TMTsixplex_K]	27-35	FALSE	4.89	289801.0625	203405.2498	28058.32091	26385.78391	103380.2877	198038.8558	ENSG00000167283
E9PN17	E9PN17_HUMAN	K|TPALVNAAVTYSKPR|L	[TMTsixplex_Nterm]TPALVNAAVTYSK[TMTsixplex_K]PR	12-26	FALSE	9.752	173310.2896	107235.121	16062.35528	19725.17242	220151.4375	123514.2498	ENSG00000167283
E9PN17	E9PN17_HUMAN	K|VELVPPTPAEIPR|A	[TMTsixplex_Nterm]VELVPPTPAEIPR	36-48	FALSE	7.277	3964353.547	2990333.984	519459.3767	662712.5456	5198149.5	3626416.51	ENSG00000167283
E9PN17	E9PN17_HUMAN	K|IVNSAQTGSFK|Q	IVNSAQTGSFK[TMTsixplex_K]	56-66	FALSE	7.719	207181.8048	293183.7195	40923.98506	25753.74974	135590.1029	546791.4375	ENSG00000167283
E9PN17	E9PN17_HUMAN	K|TPALVNAAVTYSK|P	[TMTsixplex_Nterm]TPALVNAAVTYSK[TMTsixplex_K]	12-24	FALSE	9.311	138647.3488	86395.66654	20065.20585	32184.11223	320656.5	192374.2073	ENSG00000167283
E9PN17	E9PN17_HUMAN	R|LATFWYYAK|V	[TMTsixplex_Nterm]LATFWYYAK[TMTsixplex_K]	27-35	FALSE	6.95	762706.7699	509801.7905	106581.2327	132372.2933	1383457.125	855044.1661	ENSG00000167283
E9PN17	E9PN17_HUMAN	K|VELVPPTPAEIPR|A	[TMTsixplex_Nterm]VELVPPTPAEIPR	36-48	FALSE	5.932	7729991	5260134.729	756110.287	594907.5627	2950587.401	1802473.373	ENSG00000167283
E9PN17	E9PN17_HUMAN	K|KIVNSAQTGSFK|Q	[TMTsixplex_Nterm]K[TMTsixplex_K]IVNSAQTGSFK[TMTsixplex_K]	55-66	FALSE	6.742	4686549.251	2999110.034	456976.6276	562645.7465	6975098	4129911.943	ENSG00000167283
E9PN17	E9PN17_HUMAN	K|TPALVNAAVTYSK|P	[TMTsixplex_Nterm]TPALVNAAVTYSK[TMTsixplex_K]	12-24	FALSE	9.106	203044.2274	137972.1445	28290.52935	39351.47106	528641	305384.1807	ENSG00000167283
E9PN17	E9PN17_HUMAN	K|IVNSAQTGSFK|Q	[TMTsixplex_Nterm]IVNSAQTGSFK[TMTsixplex_K]	56-66	FALSE	8.957	1689382.165	1056906.054	197603.1451	258578.4523	2998032.25	1878217.067	ENSG00000167283
E9PN17	E9PN17_HUMAN	K|TPALVNAAVTYSK|P	TPALVNAAVTYSK[TMTsixplex_K]	12-24	FALSE	8.474	56260.26019	75179.76761	13488.7816	14071.97134	36822.88852	143844	ENSG00000167283
E9PN17	E9PN17_HUMAN	R|LATFWYYAK|V	[TMTsixplex_Nterm]LATFWYYAK[TMTsixplex_K]	27-35	FALSE	6.814	7121.59737	3398.601887	737.9002678	875.1462092	13105.95703	5712.364223	ENSG00000167283
E9PN51	E9PN51_HUMAN	R|TLLWTELFR|G	[TMTsixplex_Nterm]TLLWTELFR	58-66	FALSE	8.973	3124.6171	2103.712679	468.1763172	590.3782307	4211.851563	2555.667804	ENSG00000110717
E9PN51	E9PN51_HUMAN	R|TLLWTELFR|G	TLLWTELFR	58-66	FALSE	6.183	89256.53906	62775.47217	20317.08957	19853.62197	52662.34468	35701.46264	ENSG00000110717
E9PN51	E9PN51_HUMAN	R|TLLWTELFR|G	[TMTsixplex_Nterm]TLLWTELFR	58-66	FALSE	8.391	1430.44427	1006.224164	243.3267434	267.6964007	1992.062134	1202.964622	ENSG00000110717
E9PN51	E9PN51_HUMAN	R|TLLWTELFR|G	[TMTsixplex_Nterm]TLLWTELFR	58-66	FALSE	7.688	58934.06977	37546.93531	9612.160142	10250.17219	65342.84375	38122.51565	ENSG00000110717
E9PN51	E9PN51_HUMAN	R|EPATINYPFEK|G	[TMTsixplex_Nterm]EPATINYPFEK[TMTsixplex_K]	78-88	FALSE	6.801	868848.4873	589967.7753	114407.7267	185011.418	1131088.375	705720.0105	ENSG00000110717
E9PN51	E9PN51_HUMAN	R|TLLWTELFR|G	[TMTsixplex_Nterm]TLLWTELFR	58-66	FALSE	9.057	42145.18064	26452.74841	6205.592744	6917.897711	56916.00781	32630.12247	ENSG00000110717
E9PN51	E9PN51_HUMAN	R|GLGMTLSYLFR|E	[TMTsixplex_Nterm]GLGM[Oxidation_M]TLSYLFR	67-77	FALSE	7.39	1288981.293	863932.1743	136552.8373	151512.0636	2089463.5	1304591.781	ENSG00000110717
E9PN51	E9PN51_HUMAN	R|TLLWTELFR|G	[TMTsixplex_Nterm]TLLWTELFR	58-66	FALSE	8.274	33869.62741	21832.97611	5893.092533	5801.851085	44295.53516	25039.98633	ENSG00000110717
E9PN51	E9PN51_HUMAN	R|GLGMTLSYLFR|E	GLGMTLSYLFR	67-77	FALSE	8.265	7184.254677	5015.343565	1828.287414	1963.474518	4093.46983	2919.00494	ENSG00000110717
E9PN51	E9PN51_HUMAN	R|GLGMTLSYLFR|E	[TMTsixplex_Nterm]GLGMTLSYLFR	67-77	FALSE	7.307	7030.627844	4748.790592	915.1367658	913.2528613	8692.633789	5235.858828	ENSG00000110717
E9PN51	E9PN51_HUMAN	R|GLGMTLSYLFR|E	[TMTsixplex_Nterm]GLGM[Oxidation_M]TLSYLFR	67-77	FALSE	6.535	552196.7786	466678.5797	77574.12242	86047.79528	855045.25	644371.9372	ENSG00000110717
E9PN51	E9PN51_HUMAN	R|GLGMTLSYLFR|E	[TMTsixplex_Nterm]GLGMTLSYLFR	67-77	FALSE	8.092	9656.543945	7509.612	1584.840989	1830.984341	9011.307517	7013.424356	ENSG00000110717
E9PN51	E9PN51_HUMAN	R|TLLWTELFR|G	[TMTsixplex_Nterm]TLLWTELFR	58-66	FALSE	8.544	9638.635574	6174.757191	1328.404897	1440.304095	13248.21484	7541.972125	ENSG00000110717
E9PN51	E9PN51_HUMAN	R|TLLWTELFR|G	[TMTsixplex_Nterm]TLLWTELFR	58-66	FALSE	8.208	10414.3039	6679.881896	1758.668295	1809.851755	13269.91699	7757.695223	ENSG00000110717
E9PN51	E9PN51_HUMAN	R|TLLWTELFR|G	TLLWTELFR	58-66	FALSE	8.03	187141.3841	117991.2993	36569.6468	38957.91827	NA	67192.86206	ENSG00000110717
E9PNQ9	E9PNQ9_HUMAN	K|SWHDMQTTTAYK|K	[TMTsixplex_Nterm]SWHDMQTTTAYK[TMTsixplex_K]	57-68	FALSE	6.33	484361.8438	315975.6122	196691.8375	236378.2024	455147.11	238156.9336	ENSG00000111907
E9PNQ9	E9PNQ9_HUMAN	K|LGMNLMNELK|Q	[TMTsixplex_Nterm]LGMNLMNELK[TMTsixplex_K]	42-51	FALSE	5.854	171987.3588	114894.7076	88217.70709	108612.2453	235994.5156	139766.8849	ENSG00000111907
E9PNW4	E9PNW4_HUMAN	K|FEHCNFNDVTTR|L	[TMTsixplex_Nterm]FEHC[Cys_CAM]NFNDVTTR	67-78	FALSE	6.604	632105.8989	405130.5347	197079.199	220789.3582	360302.6169	215027.4683	ENSG00000284969
E9PNW4	E9PNW4_HUMAN	R|LRENELTYYCCK|K	[TMTsixplex_Nterm]LRENELTYYC[Cys_CAM]C[Cys_CAM]K[TMTsixplex_K]	79-90	FALSE	5.485	444672.6875	287094.1461	102896.6959	119531.6263	241145.4553	146989.1168	ENSG00000284969
E9PNW4	E9PNW4_HUMAN	R|ENELTYYCCK|K	[TMTsixplex_Nterm]ENELTYYC[Cys_CAM]C[Cys_CAM]K[TMTsixplex_K]	81-90	FALSE	7.638	305357.0625	213009.0282	175714.2313	212661.396	236412.1447	141648.4525	ENSG00000284969
E9PNW4	E9PNW4_HUMAN	K|FEHCNFNDVTTR|L	[TMTsixplex_Nterm]FEHC[Cys_CAM]NFNDVTTR	67-78	FALSE	7.935	258530.8599	183254.8456	105059.3845	110699.0139	150709.3498	91523.78534	ENSG00000284969
E9PNW4	E9PNW4_HUMAN	R|ENELTYYCCK|K	[TMTsixplex_Nterm]ENELTYYC[Cys_CAM]C[Cys_CAM]K[TMTsixplex_K]	81-90	FALSE	7.187	310621.4063	194032.5022	173014.377	202657.2707	230488.508	134062.7499	ENSG00000284969
E9PNW4	E9PNW4_HUMAN	K|FEHCNFNDVTTR|L	[TMTsixplex_Nterm]FEHC[Cys_CAM]NFNDVTTR	67-78	FALSE	6.085	904132.4375	541957.5219	198587.8488	195906.6212	402015.7698	241642.6537	ENSG00000284969
E9PNW4	E9PNW4_HUMAN	R|ENELTYYCCK|K	ENELTYYC[Cys_CAM]C[Cys_CAM]K[TMTsixplex_K]	81-90	FALSE	6.245	255356.375	164769.6742	52351.19318	53400.23398	132273.2285	86445.74339	ENSG00000284969
E9PNZ9	E9PNZ9_HUMAN	K|VAAVGGQSYLSSILR|F	[TMTsixplex_Nterm]VAAVGGQSYLSSILR	7-21	FALSE	10.999	165791.7188	112767.9373	27472.93092	33158.25076	104646.7916	62518.63789	ENSG00000175115
E9PP16	E9PP16_HUMAN	K|SALLDHIWVTR|W	[TMTsixplex_Nterm]SALLDHIWVTR	469-479	FALSE	6.717	222497.3161	185426.2767	45608.52703	44344.97847	118233.7604	82163.63792	ENSG00000166387
E9PP28	E9PP28_HUMAN	K|KIPGIYVLSLEIGK|T	[TMTsixplex_Nterm]K[TMTsixplex_K]IPGIYVLSLEIGK[TMTsixplex_K]	11-24	FALSE	7.8	108982.6016	69763.48931	20726.32076	23609.57557	91808.22607	59483.30937	ENSG00000131238
E9PP28	E9PP28_HUMAN	K|LQQGYNAMGFSQGGQFLR|A	[TMTsixplex_Nterm]LQQGYNAMGFSQGGQFLR	55-72	FALSE	9.705	346318.4931	218511.8472	71718.26035	69340.41027	296980.4808	180776.2961	ENSG00000131238
E9PP28	E9PP28_HUMAN	K|KIPGIYVLSLEIGK|T	[TMTsixplex_Nterm]K[TMTsixplex_K]IPGIYVLSLEIGK[TMTsixplex_K]	11-24	FALSE	7.3	84710.95313	55239.46744	16354.05977	16683.936	55070.79611	37533.96805	ENSG00000131238
E9PP67	E9PP67_HUMAN	R|IAWTHITIPESLR|Q	[TMTsixplex_Nterm]IAWTHITIPESLR	81-93	FALSE	5.091	188137.9849	177736.129	52011.74246	52493.93496	93686.94625	67736.87376	ENSG00000078902
E9PP67	E9PP67_HUMAN	K|WYSLSGR|Q	[TMTsixplex_Nterm]WYSLSGR	101-107	FALSE	5.508	136773.9375	84698.93856	43538.01853	49840.16589	77968.45124	44264.76211	ENSG00000078902
E9PP76	E9PP76_HUMAN	R|SLIIDEGEDDLGR|G	[TMTsixplex_Nterm]SLIIDEGEDDLGR	15-27	FALSE	8.088	404631.0938	271125.3476	69720.92018	82702.55389	196424.3979	115106.9341	ENSG00000173992
E9PPH5	E9PPH5_HUMAN	K|SLDLFNCEITNLEDYR|E	[TMTsixplex_Nterm]SLDLFNC[Cys_CAM]EITNLEDYR	67-82	FALSE	8.158	171314.4844	115570.4139	48060.71247	49213.73479	61291.78984	35557.98888	ENSG00000143401
E9PPJ7	E9PPJ7_HUMAN	K|TQAETIVSALTALSNVSLDTIYK|E	[TMTsixplex_Nterm]TQAETIVSALTALSNVSLDTIYK[TMTsixplex_K]	78-100	FALSE	5.916	21623.25381	13309.35864	4012.920114	4794.115249	28322.90234	15730.64368	ENSG00000137500
E9PPM8	E9PPM8_HUMAN	K|DSLAWLSLVK|E	[TMTsixplex_Nterm]DSLAWLSLVK[TMTsixplex_K]	221-230	FALSE	6.56	42091.02344	25255.65734	8858.572303	9302.9837	24286.68467	13849.22663	ENSG00000023697
E9PPM8	E9PPM8_HUMAN	K|DSLAWLSLVK|E	[TMTsixplex_Nterm]DSLAWLSLVK[TMTsixplex_K]	221-230	FALSE	6.242	60171.58594	37593.88202	12497.02337	13916.69838	33096.93638	19956.71561	ENSG00000023697
E9PPM8	E9PPM8_HUMAN	K|ETVNATFPVAIVMLR|A	[TMTsixplex_Nterm]ETVNATFPVAIVMLR	181-195	FALSE	7.007	35237.75781	25616.88721	5240.74038	4965.186338	17689.83871	12862.79807	ENSG00000023697
E9PPM8	E9PPM8_HUMAN	K|EELGDEWLKPELFR|I	[TMTsixplex_Nterm]EELGDEWLK[TMTsixplex_K]PELFR	231-244	FALSE	6.335	513246.7813	337753.4137	124368.6764	111706.7551	290178.0927	186291.4288	ENSG00000023697
E9PPM8	E9PPM8_HUMAN	K|GITTAAVCVYPAR|V	[TMTsixplex_Nterm]GITTAAVC[Cys_CAM]VYPAR	93-105	FALSE	8.082	60644.33203	39759.38723	13922.74637	15044.20501	35955.06333	22036.73608	ENSG00000023697
E9PPM8	E9PPM8_HUMAN	K|DSLAWLSLVK|E	[TMTsixplex_Nterm]DSLAWLSLVK[TMTsixplex_K]	221-230	FALSE	6.029	117569.0234	74936.41974	23741.39314	25662.6155	66766.55315	41412.51991	ENSG00000023697
E9PPM8	E9PPM8_HUMAN	K|IQVNHPAVLR|R	[TMTsixplex_Nterm]IQVNHPAVLR	18-27	FALSE	8.678	632138.0537	434385.3545	132497.4512	147551.336	327552.5495	221593.621	ENSG00000023697
E9PPM8	E9PPM8_HUMAN	K|DSLAWLSLVK|E	[TMTsixplex_Nterm]DSLAWLSLVK[TMTsixplex_K]	221-230	FALSE	6.617	15098.18848	9764.445073	3082.642429	3447.024606	8839.940727	5498.68217	ENSG00000023697
E9PPM9	E9PPM9_HUMAN	R|DPSQELEFIADILNQDAK|N	[TMTsixplex_Nterm]DPSQELEFIADILNQDAK[TMTsixplex_K]	30-47	FALSE	7.615	117577.0781	74441.67748	46255.52249	52357.60958	78721.653	46631.08743	ENSG00000168522
E9PPM9	E9PPM9_HUMAN	R|DPSQELEFIADILNQDAK|N	[TMTsixplex_Nterm]DPSQELEFIADILNQDAK[TMTsixplex_K]	30-47	FALSE	8.687	331107.3438	209902.4637	138885.2028	167440.5202	210210.1945	142294.2331	ENSG00000168522
E9PPM9	E9PPM9_HUMAN	R|DPSQELEFIADILNQDAK|N	[TMTsixplex_Nterm]DPSQELEFIADILNQDAK[TMTsixplex_K]	30-47	FALSE	8.007	161844.7344	118632.1966	69312.33935	81210.91499	110678.617	69973.98776	ENSG00000168522
E9PPZ0	E9PPZ0_HUMAN	K|YVGLWGR|L	[TMTsixplex_Nterm]YVGLWGR	97-103	FALSE	4.98	95085.43455	64809.08276	9546.480556	13729.56443	204193.9375	119308.8266	ENSG00000053918
E9PPZ7	E9PPZ7_HUMAN	R|FYVPPTQEDGVDPVEAFAQNVLSK|A	[TMTsixplex_Nterm]FYVPPTQEDGVDPVEAFAQNVLSK[TMTsixplex_K]	68-91	FALSE	6.446	124766.4453	85328.49066	27623.60537	30960.01108	65282.18966	44449.41064	ENSG00000149136
E9PPZ7	E9PPZ7_HUMAN	K|IPYTTVLR|L	[TMTsixplex_Nterm]IPYTTVLR	137-144	FALSE	5.749	617994	393524.5065	142148.6883	153200.2546	208693.8995	116135.1666	ENSG00000149136
E9PQQ8	E9PQQ8_HUMAN	K|WSLIAK|I	[TMTsixplex_Nterm]WSLIAK[TMTsixplex_K]	154-159	FALSE	5.963	1722303.541	1032944.087	157116.3839	199473.1195	2885235.75	1642753.02	ENSG00000154027
E9PQX8	E9PQX8_HUMAN	R|GILSLIQSSTR|R	[TMTsixplex_Nterm]GILSLIQSSTR	46-56	FALSE	8.801	18826.93555	14975.30132	4041.044543	4123.247217	14062.23552	9095.29403	ENSG00000168958
E9PR16	E9PR16_HUMAN	R|LLTGWMPTAIR|G	[TMTsixplex_Nterm]LLTGWMPTAIR	152-162	FALSE	6.773	46493.91016	29262.48428	10827.62545	12288.78192	30099.58933	17020.67028	ENSG00000030066
E9PR16	E9PR16_HUMAN	R|TAPLLLSYYLIK|W	[TMTsixplex_Nterm]TAPLLLSYYLIK[TMTsixplex_K]	652-663	FALSE	6.648	17405.3457	10886.52165	5319.072024	5974.497956	7672.979266	4180.388557	ENSG00000030066
E9PR16	E9PR16_HUMAN	R|TAPLLLSYYLIK|W	TAPLLLSYYLIK	652-663	FALSE	7.977	16411.56975	9788.125294	2506.009263	3362.605893	7840.17962	4788.612319	ENSG00000030066
E9PR42	E9PR42_HUMAN	K|AMLVFAEHR|Y	[TMTsixplex_Nterm]AMLVFAEHR	10-18	FALSE	6.343	105610.9795	93755.02919	52631.8674	51156.28599	95571.49999	71841.08307	ENSG00000137509
E9PRB9	E9PRB9_HUMAN	R|KDPTGMDPDDIWQLSSSLK|R	[TMTsixplex_Nterm]K[TMTsixplex_K]DPTGMDPDDIWQLSSSLK[TMTsixplex_K]	7-25	FALSE	5.584	961558.1875	641646.5653	143294.2383	154993.1629	804759.5947	514484.558	ENSG00000118363
E9PRB9	E9PRB9_HUMAN	K|LTFISGR|T	[TMTsixplex_Nterm]LTFISGR	35-41	FALSE	7.778	472065.8438	302080.6438	62038.18231	71925.07401	339066.9775	201330.965	ENSG00000118363
E9PRJ5	E9PRJ5_HUMAN	K|TYGEIFEK|F	[TMTsixplex_Nterm]TYGEIFEK[TMTsixplex_K]	59-66	FALSE	5.585	323161.4588	191571.19	52075.25613	60585.03188	339912.1875	201125.8041	ENSG00000151366
E9PRM7	E9PRM7_HUMAN	R|TLGPTVGGLLYR|S	[TMTsixplex_Nterm]TLGPTVGGLLYR	280-291	FALSE	9.197	211347.2344	129668.2157	22432.9221	26107.34386	45220.60582	27609.43144	ENSG00000110628
E9PRR2	E9PRR2_HUMAN	R|FSIFGK|D	FSIFGK[TMTsixplex_K]	137-142	FALSE	5.38	171715.6392	214516.332	25628.03368	16470.41899	56204.46301	101693.9094	ENSG00000150687
E9PRU1	E9PRU1_HUMAN	R|FSCHCPQGYQLLATR|L	[TMTsixplex_Nterm]FSC[Cys_CAM]HC[Cys_CAM]PQGYQLLATR	265-279	FALSE	7.835	253248.3346	161883.106	44570.48057	44594.08014	141940.5353	75419.38735	ENSG00000172638
E9PRV7	E9PRV7_HUMAN	K|LGYLLFR|D	[TMTsixplex_Nterm]LGYLLFR	63-69	FALSE	6.599	21040.41406	13214.7757	6373.752687	7316.558571	9570.00893	5689.242595	ENSG00000173020
E9PRZ9	E9PRZ9_HUMAN	R|LVIGDHK|S	[TMTsixplex_Nterm]LVIGDHK[TMTsixplex_K]	28-34	FALSE	5.711	654227.5	435795.919	165075.7123	169703.038	216904.8783	135679.6059	ENSG00000110696
E9PS17	E9PS17_HUMAN	R|HPNILAYIDGLETEK|C	[TMTsixplex_Nterm]HPNILAYIDGLETEK[TMTsixplex_K]	73-87	FALSE	5.945	113664.7031	57649.42068	18003.7428	20754.54501	55049.26718	39464.78925	ENSG00000142186
E9PS17	E9PS17_HUMAN	K|IGSYLSASTR|H	[TMTsixplex_Nterm]IGSYLSASTR	455-464	FALSE	7.134	126804.4922	73955.93662	45735.28873	58481.93666	66588.14811	34248.0979	ENSG00000142186
E9PS17	E9PS17_HUMAN	R|ASQVSNSDHK|S	[TMTsixplex_Nterm]ASQVSNSDHK[TMTsixplex_K]	675-684	FALSE	4.969	319.1247916	322.7396809	72.81391635	68.91176711	166.9584738	115.1990609	ENSG00000142186
E9PS95	E9PS95_HUMAN	K|GLGATLLR|D	[TMTsixplex_Nterm]GLGATLLR	185-192	FALSE	6.062	88327.38281	54945.46869	13780.1453	17436.18441	61113.40759	34978.61517	ENSG00000177542
E9PSD3	E9PSD3_HUMAN	R|GSLVDNIQQHFLLSDR|L	[TMTsixplex_Nterm]GSLVDNIQQHFLLSDR	150-165	FALSE	6.075	206201.1563	161823.257	28418.56139	27977.13703	81069.24279	52808.80142	ENSG00000172500
F2Z2B0	F2Z2B0_HUMAN	R|LMAAYVQLMPALVQR|R	[TMTsixplex_Nterm]LMAAYVQLMPALVQR	31-45	FALSE	6.75	32874.75617	23297.95791	7125.61315	7817.793739	26880.55556	17200.39429	ENSG00000283977
F2Z2B0	F2Z2B0_HUMAN	R|LMAAYVQLMPALVQR|R	[TMTsixplex_Nterm]LMAAYVQLMPALVQR	31-45	FALSE	6.75	32874.75617	23297.95791	7125.61315	7817.793739	26880.55556	17200.39429	ENSG00000132286
F2Z2E7	F2Z2E7_HUMAN	K|VYFHTDAAQAVGK|I	[TMTsixplex_Nterm]VYFHTDAAQAVGK[TMTsixplex_K]	167-179	FALSE	5.539	909273.5625	471961.2183	187627.68	221792.9832	891059.9959	515823.8673	ENSG00000244005
F2Z2K0	F2Z2K0_HUMAN	R|EFVAVTGAEEDR|A	[TMTsixplex_Nterm]EFVAVTGAEEDR	11-22	FALSE	6.634	454162.4375	332515.1472	197266.839	224734.3392	224973.6843	150692.776	ENSG00000088833
F2Z2K0	F2Z2K0_HUMAN	R|DLIHDQDEDEEEEEGQR|F	[TMTsixplex_Nterm]DLIHDQDEDEEEEEGQR	77-93	FALSE	7.443	152946.2382	103369.3853	52870.77365	64623.72404	82204.14297	50557.4201	ENSG00000088833
F2Z2K0	F2Z2K0_HUMAN	R|DLIHDQDEDEEEEEGQR|F	[TMTsixplex_Nterm]DLIHDQDEDEEEEEGQR	77-93	FALSE	9.154	124564.7472	85024.3293	50079.40639	52863.11917	66474.81662	42326.97974	ENSG00000088833
F2Z2K8	F2Z2K8_HUMAN	R|LWFTYR|K	[TMTsixplex_Nterm]LWFTYR	50-55	FALSE	6.206	56367.9879	34280.5899	15819.22433	17949.6647	36039.35957	20602.11761	ENSG00000168397
F2Z2Y6	F2Z2Y6_HUMAN	K|GFDQTINLILDESHER|V	[TMTsixplex_Nterm]GFDQTINLILDESHER	29-44	FALSE	9.684	1017632.125	722651.3214	217401.4619	273640.8143	492467.4395	292839.5155	ENSG00000128534
F2Z357	F2Z357_HUMAN	R|TYHDVIPISCLTEFPNVVQMAK|L	[TMTsixplex_Nterm]TYHDVIPISC[Cys_CAM]LTEFPNVVQMAK[TMTsixplex_K]	137-158	FALSE	6.168	54396.33767	47662.7798	5086.539878	5601.17679	128524.9531	88742.69333	ENSG00000076864
F2Z357	F2Z357_HUMAN	K|LVCEDVNVDR|F	[TMTsixplex_Nterm]LVC[Cys_CAM]EDVNVDR	159-168	FALSE	6.009	615166.2509	450473.7705	102829.9174	137816.2112	1109481.5	693002.3564	ENSG00000076864
F2Z357	F2Z357_HUMAN	K|EIMFHVSTK|L	[TMTsixplex_Nterm]EIMFHVSTK[TMTsixplex_K]	263-271	FALSE	4.99	460527.0793	280942.6592	79940.93244	106309.8625	516493.5252	313179.8627	ENSG00000076864
F2Z3A7	F2Z3A7_HUMAN	K|SAFSGGYYR|A	[TMTsixplex_Nterm]SAFSGGYYR	43-51	FALSE	6.848	91745.89063	53647.44609	14108.02539	15490.9052	66096.02828	35884.97974	ENSG00000205981
F2Z3C8	F2Z3C8_HUMAN	R|TVAACDLLQSLLHK|D	[TMTsixplex_Nterm]TVAAC[Cys_CAM]DLLQSLLHK[TMTsixplex_K]	258-271	FALSE	8.865	20029.07664	21656.63672	2206.92206	1067.222739	15024.59054	10291.6723	ENSG00000101049
F5GWI4	F5GWI4_HUMAN	K|VEPIPWNQAEGDLTPDEVVALVGQGLQEGER|D	[TMTsixplex_Nterm]VEPIPWNQAEGDLTPDEVVALVGQGLQEGER	112-142	FALSE	6.45	49865.36915	34140.03042	NA	NA	71788.82037	51971.57158	ENSG00000196839
F5GWI4	F5GWI4_HUMAN	R|DMGFTEEEFKR|L	[TMTsixplex_Nterm]DMGFTEEEFK[TMTsixplex_K]R	290-300	FALSE	5.942	1079217.068	675016.7244	62139.59469	93738.20437	1330051	827168.0522	ENSG00000196839
F5GWI4	F5GWI4_HUMAN	R|IAYEFVEMK|A	[TMTsixplex_Nterm]IAYEFVEMK[TMTsixplex_K]	82-90	FALSE	5.708	325843.2487	204640.1923	27697.12377	36473.03661	442275.4063	271344.9691	ENSG00000196839
F5GWI4	F5GWI4_HUMAN	K|SSFLPEDEKR|E	[TMTsixplex_Nterm]SSFLPEDEK[TMTsixplex_K]R	308-317	FALSE	5.007	3719537.238	2300571	254319.16	336395.8342	4722734.5	2610793.538	ENSG00000196839
F5GWI4	F5GWI4_HUMAN	R|YSPHLLANSK|V	YSPHLLANSK[TMTsixplex_K]	102-111	FALSE	6.422	130030.5555	200337.0199	27869.82686	15821.13481	46011.45883	204495.924	ENSG00000196839
F5GWP8	F5GWP8_HUMAN	R|TKFETEQALR|L	[TMTsixplex_Nterm]TK[TMTsixplex_K]FETEQALR	330-339	FALSE	6.337	8217850.5	4819487.058	644144.9553	266325.1259	1854661.099	1018125.796	ENSG00000128422
F5GWP8	F5GWP8_HUMAN	R|VLDELTLAR|A	[TMTsixplex_Nterm]VLDELTLAR	352-360	FALSE	6.775	9498116	6720453.569	3120396.12	3455228.908	1983096.244	1317371.426	ENSG00000128422
F5GWP8	F5GWP8_HUMAN	K|LLNDEDPVVVTK|A	[TMTsixplex_Nterm]LLNDEDPVVVTK[TMTsixplex_K]	150-161	FALSE	6.661	1309181.75	857212.1519	2974333.213	3517032.75	424537.0875	235781.8029	ENSG00000128422
F5GWP8	F5GWP8_HUMAN	K|LLNDEDPVVVTK|A	[TMTsixplex_Nterm]LLNDEDPVVVTK[TMTsixplex_K]	150-161	FALSE	6.358	715218.9592	499661.296	1615249.642	1860204.75	235296.383	105661.947	ENSG00000128422
F5GWP8	F5GWP8_HUMAN	R|LAEPSQLLK|S	[TMTsixplex_Nterm]LAEPSQLLK[TMTsixplex_K]	116-124	FALSE	4.869	3737819.671	2620544.621	4813174.423	6027689	1511001.991	847685.1326	ENSG00000128422
F5GWP8	F5GWP8_HUMAN	R|LEQEIATYR|R	[TMTsixplex_Nterm]LEQEIATYR	536-544	FALSE	7.134	264696.9323	193399.4162	261377.6196	306488.4375	112733.7371	63311.21391	ENSG00000128422
F5GWP8	F5GWP8_HUMAN	R|LEQEIATYR|R	[TMTsixplex_Nterm]LEQEIATYR	536-544	FALSE	6.933	895852.67	642901.5133	814339.7637	920590.375	367146.0608	230873.5642	ENSG00000128422
F5GWP8	F5GWP8_HUMAN	R|ALMGSPQLVAAVVR|T	[TMTsixplex_Nterm]ALMGSPQLVAAVVR	178-191	FALSE	7.475	33388.53278	27018.91559	72391.57451	81496.88281	12488.64941	6719.811699	ENSG00000128422
F5GWP8	F5GWP8_HUMAN	K|SAIVHLINYQDDAELATR|A	[TMTsixplex_Nterm]SAIVHLINYQDDAELATR	125-142	FALSE	7.149	824715.0965	777508.1778	2111186.378	2509124.958	405496.1012	203156.465	ENSG00000128422
F5GWP8	F5GWP8_HUMAN	R|LAEPSQLLK|S	[TMTsixplex_Nterm]LAEPSQLLK[TMTsixplex_K]	116-124	FALSE	4.989	798063.0434	554481.6222	1384714.199	1623206.625	314382.2754	169773.4008	ENSG00000128422
F5GWP8	F5GWP8_HUMAN	K|LLNDEDPVVVTK|A	[TMTsixplex_Nterm]LLNDEDPVVVTK[TMTsixplex_K]	150-161	FALSE	7.666	465937.7977	328298.5644	962086.7913	1093805.875	177075.3081	93634.27385	ENSG00000128422
F5GWP8	F5GWP8_HUMAN	R|EVATNSELVQSGK|S	[TMTsixplex_Nterm]EVATNSELVQSGK[TMTsixplex_K]	444-456	FALSE	9.285	52133.51831	52286.85191	480722.8984	549547.8125	44621.24198	9288.592734	ENSG00000128422
F5GWP8	F5GWP8_HUMAN	R|TKFETEQALR|L	[TMTsixplex_Nterm]TK[TMTsixplex_K]FETEQALR	330-339	FALSE	4.983	836897.4375	473141.5895	44240.2574	26804.0155	180875.3835	102881.8043	ENSG00000128422
F5GWP8	F5GWP8_HUMAN	K|SAIVHLINYQDDAELATR|A	[TMTsixplex_Nterm]SAIVHLINYQDDAELATR	125-142	FALSE	6.23	121236.0861	91385.23656	119686.9241	132913.6666	63083.25034	41630.86989	ENSG00000128422
F5GWP8	F5GWP8_HUMAN	K|TRLEQEIATYR|R	[TMTsixplex_Nterm]TRLEQEIATYR	534-544	FALSE	6.564	113180.9428	199933.7966	284777.715	350670.0313	29436.00979	21579.24201	ENSG00000128422
F5GWP8	F5GWP8_HUMAN	K|TRLEQEIATYR|R	[TMTsixplex_Nterm]TRLEQEIATYR	534-544	FALSE	6.5	488407.6984	349495.8095	1020559.927	1131420.5	184554.7868	95576.23722	ENSG00000128422
F5GWP8	F5GWP8_HUMAN	R|EGLLAIFK|S	[TMTsixplex_Nterm]EGLLAIFK[TMTsixplex_K]	217-224	FALSE	5.419	129027.8624	85309.00118	123702.2378	141538	61723.5403	33317.14392	ENSG00000128422
F5GWP8	F5GWP8_HUMAN	R|EVATNSELVQSGK|S	[TMTsixplex_Nterm]EVATNSELVQSGK[TMTsixplex_K]	444-456	FALSE	6.508	1021401.089	664702.6863	1721621.606	1858442.25	519313.9137	316214.4226	ENSG00000128422
F5GWP8	F5GWP8_HUMAN	R|EVATNSELVQSGK|S	[TMTsixplex_Nterm]EVATNSELVQSGK[TMTsixplex_K]	444-456	FALSE	9.575	101192.8612	65167.78783	196214.5345	208633.8906	28661.62006	20619.46101	ENSG00000128422
F5GWP8	F5GWP8_HUMAN	R|TKFETEQALR|L	[TMTsixplex_Nterm]TK[TMTsixplex_K]FETEQALR	330-339	FALSE	6.7	7541659	4418114.32	390389.5425	199186.7092	1611416.806	887531.6906	ENSG00000128422
F5GWP8	F5GWP8_HUMAN	K|TRLEQEIATYR|R	TRLEQEIATYR	534-544	FALSE	6.064	669943.0995	401851.9003	230702.595	329700.9152	483286.5239	238990.8529	ENSG00000128422
F5GWP8	F5GWP8_HUMAN	R|EGLLAIFK|S	[TMTsixplex_Nterm]EGLLAIFK[TMTsixplex_K]	217-224	FALSE	5.959	107444.625	69297.10368	92841.42721	101677.2137	51606.19207	28519.64857	ENSG00000128422
F5GWP8	F5GWP8_HUMAN	R|VLDELTLAR|A	[TMTsixplex_Nterm]VLDELTLAR	352-360	FALSE	5.415	4508189	2959624.209	1376656.275	1532044.212	1426117.437	833130.4383	ENSG00000128422
F5GWP8	F5GWP8_HUMAN	K|SAIVHLINYQDDAELATR|A	[TMTsixplex_Nterm]SAIVHLINYQDDAELATR	125-142	FALSE	6.938	257390.8688	203071.7811	384741.3971	422681.8799	131982.2528	66540.55114	ENSG00000128422
F5GWP8	F5GWP8_HUMAN	K|SGGIPALVR|M	[TMTsixplex_Nterm]SGGIPALVR	225-233	FALSE	7.047	215712.7614	130385.6524	283067.9214	365539.9375	80418.14818	29851.91739	ENSG00000128422
F5GWP8	F5GWP8_HUMAN	K|TRLEQEIATYR|R	[TMTsixplex_Nterm]TRLEQEIATYR	534-544	FALSE	6.96	85111.85056	71526.91132	133875.926	161981.875	36275.58266	25554.31324	ENSG00000128422
F5GWP8	F5GWP8_HUMAN	K|LLNDEDPVVVTK|A	[TMTsixplex_Nterm]LLNDEDPVVVTK[TMTsixplex_K]	150-161	FALSE	7.011	649570.2596	420989.9559	1012553.07	1171161.375	251624.51	107430.7468	ENSG00000128422
F5GWP8	F5GWP8_HUMAN	R|TKFETEQALR|L	[TMTsixplex_Nterm]TK[TMTsixplex_K]FETEQALR	330-339	FALSE	6.029	3428932.5	2027941.714	192519.2002	109377.9621	759539.5715	425964.269	ENSG00000128422
F5GWP8	F5GWP8_HUMAN	R|VLDELTLAR|A	VLDELTLAR	352-360	FALSE	7.554	1549577.827	1494408.381	NA	390654.1407	701482.6781	371137.6337	ENSG00000128422
F5GWP8	F5GWP8_HUMAN	R|ALMGSPQLVAAVVR|T	[TMTsixplex_Nterm]ALMGSPQLVAAVVR	178-191	FALSE	7.184	172373.7328	137659.2994	313157.4481	343979.25	63213.97079	32515.11634	ENSG00000128422
F5GWP8	F5GWP8_HUMAN	K|AAMIVNQLSK|K	[TMTsixplex_Nterm]AAMIVNQLSK[TMTsixplex_K]	162-171	FALSE	6.759	645514.5189	424404.9416	1290649.566	1483801.125	212138.4679	118400.2734	ENSG00000128422
F5GWP8	F5GWP8_HUMAN	K|TRLEQEIATYR|R	[TMTsixplex_Nterm]TRLEQEIATYR	534-544	FALSE	6.653	698546.8564	456491.3755	1416903.518	1560311	296364.8125	160402.3494	ENSG00000128422
F5GWP8	F5GWP8_HUMAN	R|TKFETEQALR|L	[TMTsixplex_Nterm]TK[TMTsixplex_K]FETEQALR	330-339	FALSE	4.931	933469.1875	555683.7494	40530.39235	30865.37577	201832.3124	118655.5366	ENSG00000128422
F5GWP8	F5GWP8_HUMAN	R|EAMCPGVSGEDSSLLLATQVEGQATNLQR|L	[TMTsixplex_Nterm]EAMC[Cys_CAM]PGVSGEDSSLLLATQVEGQATNLQR	87-115	FALSE	7.114	102950.7393	81132.89024	103377.9604	122117.4609	90583.60749	73904.17243	ENSG00000128422
F5GWP8	F5GWP8_HUMAN	R|EGLLAIFK|S	[TMTsixplex_Nterm]EGLLAIFK[TMTsixplex_K]	217-224	FALSE	6.929	447225.4666	285092.1684	468680.3072	543999.25	214943.3399	122321.7312	ENSG00000128422
F5GWP8	F5GWP8_HUMAN	R|ALMGSPQLVAAVVR|T	[TMTsixplex_Nterm]ALMGSPQLVAAVVR	178-191	FALSE	8.201	29938.7098	21607.93837	60072.10213	68221.91406	10449.37151	5466.630464	ENSG00000128422
F5GWP8	F5GWP8_HUMAN	R|TKFETEQALR|L	[TMTsixplex_Nterm]TK[TMTsixplex_K]FETEQALR	330-339	FALSE	5.862	1008158	582629.7003	52955.6487	30584.81839	212731.2871	117144.6361	ENSG00000128422
F5GWP8	F5GWP8_HUMAN	K|TRLEQEIATYR|R	[TMTsixplex_Nterm]TRLEQEIATYR	534-544	FALSE	7.211	313235.139	244434.544	834620.6805	991964.75	201161.9086	125304.2019	ENSG00000128422
F5GWX5	F5GWX5_HUMAN	R|HHYEQQQEDLAR|N	[TMTsixplex_Nterm]HHYEQQQEDLAR	1313-1324	FALSE	7.389	1315.565081	900.5518267	308.4304754	294.2557626	619.9099851	372.0579921	ENSG00000111642
F5GWX5	F5GWX5_HUMAN	K|AYVSLFMR|H	[TMTsixplex_Nterm]AYVSLFMR	1451-1458	FALSE	7.927	80914.30469	57379.64126	18267.00471	20038.29978	32825.65669	21383.33783	ENSG00000111642
F5GWX5	F5GWX5_HUMAN	K|TYEIWHR|R	[TMTsixplex_Nterm]TYEIWHR	1718-1724	FALSE	4.904	53514.37109	42672.91552	14312.48287	14303.16879	21745.59077	17335.21669	ENSG00000111642
F5GWX5	F5GWX5_HUMAN	R|IGVMSLIR|K	[TMTsixplex_Nterm]IGVMSLIR	1489-1496	FALSE	6.522	222796.9063	145528.3255	58107.45922	63262.2604	83604.7082	50886.98892	ENSG00000111642
F5GWX5	F5GWX5_HUMAN	K|AFLNAIMR|Y	[TMTsixplex_Nterm]AFLNAIMR	1416-1423	FALSE	5.327	64413.04688	44851.21165	16117.01565	16295.82238	30636.10186	20146.19422	ENSG00000111642
F5GWX5	F5GWX5_HUMAN	K|TYEIWHR|R	[TMTsixplex_Nterm]TYEIWHR	1718-1724	FALSE	8.916	460021.4931	306182.7063	126634.2954	125961.4385	180187.2234	116000.3491	ENSG00000111642
F5GX24	F5GX24_HUMAN	K|NLSLNSQALK|E	[TMTsixplex_Nterm]NLSLNSQALK	387-396	FALSE	4.916	734463.75	451752.5286	79910.42869	72380.84276	402018.7382	236118.5488	ENSG00000092140
F5GXJ9	F5GXJ9_HUMAN	K|EMDPVTQLYTMTSTLEYK|T	[TMTsixplex_Nterm]EMDPVTQLYTMTSTLEYK[TMTsixplex_K]	140-157	FALSE	5.591	212772.75	150545.5008	23445.95419	23503.37541	130937.1368	80542.58437	ENSG00000170017
F5GXJ9	F5GXJ9_HUMAN	K|ALFLETEQLK|K	[TMTsixplex_Nterm]ALFLETEQLK[TMTsixplex_K]	92-101	FALSE	7.338	484187.8438	321581.1902	33803.76258	39635.37123	316058.9678	178101.501	ENSG00000170017
F5GXM3	F5GXM3_HUMAN	R|FGLIQSMK|E	[TMTsixplex_Nterm]FGLIQSMK[TMTsixplex_K]	83-90	FALSE	5.463	1149233.75	721746.7154	221425.1551	264005.5665	732221.9906	459947.4059	ENSG00000182149
F5GXM3	F5GXM3_HUMAN	K|ELDSGLAESVSTLIWAAPR|L	[TMTsixplex_Nterm]ELDSGLAESVSTLIWAAPR	91-109	FALSE	6.868	188961.4531	132473.5379	33539.47541	36497.02133	120079.4618	77685.5108	ENSG00000182149
F5GXM3	F5GXM3_HUMAN	R|LQSEVAELK|I	[TMTsixplex_Nterm]LQSEVAELK[TMTsixplex_K]	110-118	FALSE	5.204	134592.3594	82835.46752	31610.46428	33677.99142	82375.86151	48993.72636	ENSG00000182149
F5GXQ0	F5GXQ0_HUMAN	K|HAPGLIAALAYETANFYQK|A	[TMTsixplex_Nterm]HAPGLIAALAYETANFYQK[TMTsixplex_K]	204-222	FALSE	6.494	30325.5	20291.59783	5622.683317	6064.043009	21462.07516	12117.1849	ENSG00000162819
F5GXW5	F5GXW5_HUMAN	K|VVLAEVIQAFSAPENAVR|M	[TMTsixplex_Nterm]VVLAEVIQAFSAPENAVR	18-35	FALSE	5.279	58677.14844	45251.79948	13880.27973	15598.16563	39196.73573	25250.97561	ENSG00000111678
F5GXX5	F5GXX5_HUMAN	R|FLEEYLSSTPQR|L	[TMTsixplex_Nterm]FLEEYLSSTPQR	12-23	FALSE	6.31	373793	266790.3314	73316.72516	65039.53597	213543.6016	159377.5377	ENSG00000129562
F5GXX5	F5GXX5_HUMAN	R|IQINPQNK|A	IQINPQNK[TMTsixplex_K]	47-54	FALSE	5.443	226452.8104	244508.7031	50624.76993	44657.28984	83166.11799	221944.2636	ENSG00000129562
F5GXX5	F5GXX5_HUMAN	R|FLEEYLSSTPQR|L	[TMTsixplex_Nterm]FLEEYLSSTPQR	12-23	FALSE	6.201	147450.3281	107639.0808	25235.67601	20457.88734	90154.02024	61122.34268	ENSG00000129562
F5GXX5	F5GXX5_HUMAN	K|ADFQGISPER|A	[TMTsixplex_Nterm]ADFQGISPER	55-64	FALSE	5.638	535687.875	375593.9633	78706.40844	74982.71443	418647.7104	259631.4253	ENSG00000129562
F5GY80	F5GY80_HUMAN	R|KPYNVESYTPQTQGK|Y	[TMTsixplex_Nterm]K[TMTsixplex_K]PYNVESYTPQTQGK[TMTsixplex_K]	150-164	FALSE	8.974	431300.8125	259939.6318	104884.8989	104711.1719	173650.7681	94711.0774	ENSG00000021852
F5GY80	F5GY80_HUMAN	R|KPYNVESYTPQTQGK|Y	[TMTsixplex_Nterm]K[TMTsixplex_K]PYNVESYTPQTQGK[TMTsixplex_K]	150-164	FALSE	5.17	537946.25	331898.1946	127684.8085	128789.6731	236026.4191	152666.1343	ENSG00000021852
F5GY80	F5GY80_HUMAN	R|GDYTLNNVHACAK|N	[TMTsixplex_Nterm]GDYTLNNVHAC[Cys_CAM]AK[TMTsixplex_K]	306-318	FALSE	6.34	804102.6875	597697.962	176442.474	189508.5217	305467.1638	185798.6311	ENSG00000021852
F5GY90	F5GY90_HUMAN	R|ENPHDAVVFHPK|F	[TMTsixplex_Nterm]ENPHDAVVFHPK[TMTsixplex_K]	100-111	FALSE	5.534	2145549.955	1418554.819	475360.7138	539444.6109	1072927.432	670255.7162	ENSG00000281702
F5GY90	F5GY90_HUMAN	R|ENPHDAVVFHPK|F	[TMTsixplex_Nterm]ENPHDAVVFHPK[TMTsixplex_K]	100-111	FALSE	5.534	2145549.955	1418554.819	475360.7138	539444.6109	1072927.432	670255.7162	ENSG00000256269
F5GYK2	F5GYK2_HUMAN	K|TCVQEITAHR|K	[TMTsixplex_Nterm]TC[Cys_CAM]VQEITAHR	593-602	FALSE	8.376	361485.9643	245813.354	88198.87086	90405.39423	193757.1581	119246.9476	ENSG00000090372
F5GYN4	F5GYN4_HUMAN	R|GEGGTTNPHIFPEGSEPK|V	[TMTsixplex_Nterm]GEGGTTNPHIFPEGSEPK[TMTsixplex_K]	209-226	FALSE	9.947	3231804	2538949.067	1121548.516	1086191.221	1871121.831	1150310.032	ENSG00000167770
F5GYN4	F5GYN4_HUMAN	R|AFGFSHLEALLDDSK|E	[TMTsixplex_Nterm]AFGFSHLEALLDDSK[TMTsixplex_K]	65-79	FALSE	5.246	3837112.343	2527311.879	1248284.094	1412709.427	2342004.964	1561817.696	ENSG00000167770
F5GYN4	F5GYN4_HUMAN	R|GEGGTTNPHIFPEGSEPK|V	[TMTsixplex_Nterm]GEGGTTNPHIFPEGSEPK[TMTsixplex_K]	209-226	FALSE	8.382	2533899.25	2058825.373	882051.4731	909134.7042	1465207.119	944576.2731	ENSG00000167770
F5GYN4	F5GYN4_HUMAN	K|FFEHFIEGGR|T	[TMTsixplex_Nterm]FFEHFIEGGR	159-168	FALSE	4.912	1386544.361	988129.8303	580169.9708	698743.3993	780382.0749	478609.0748	ENSG00000167770
F5GYN4	F5GYN4_HUMAN	R|LLTSGYLQR|E	[TMTsixplex_Nterm]LLTSGYLQR	147-155	FALSE	6.74	168295.3438	103459.6314	50142.98209	55104.5443	100231.2023	57450.85463	ENSG00000167770
F5GYN4	F5GYN4_HUMAN	R|AFGFSHLEALLDDSK|E	[TMTsixplex_Nterm]AFGFSHLEALLDDSK[TMTsixplex_K]	65-79	FALSE	5.348	3633570.057	2315329.975	1253786.668	1368838.128	2476650.505	1502615.282	ENSG00000167770
F5GYN4	F5GYN4_HUMAN	K|VYLLYR|P	[TMTsixplex_Nterm]VYLLYR	227-232	FALSE	5.543	232395.58	142645.131	92153.42072	101229.385	123140.5317	72390.74042	ENSG00000167770
F5GYN4	F5GYN4_HUMAN	R|LELSVLYK|E	[TMTsixplex_Nterm]LELSVLYK[TMTsixplex_K]	22-29	FALSE	5.368	131752.1406	82078.37962	36750.27228	42183.72896	72695.00856	46308.89985	ENSG00000167770
F5GZ54	F5GZ54_HUMAN	-|MELLHPLGR|D	[TMTsixplex_Nterm]MELLHPLGR	1-9	FALSE	6.117	594066.304	385032.4626	66895.77611	65536.14598	812395.6391	439019.9056	ENSG00000124370
F5GZM3	F5GZM3_HUMAN	R|TAYLFSR|F	[TMTsixplex_Nterm]TAYLFSR	66-72	FALSE	5.054	135739.3281	84632.01291	41924.9735	49431.95688	91940.85123	51786.88305	ENSG00000184575
F5H0M4	F5H0M4_HUMAN	K|VWLFETNPR|F	[TMTsixplex_Nterm]VWLFETNPR	321-329	FALSE	6.598	85276.35938	58099.51565	9698.965912	11003.1662	53041.52896	33866.42893	ENSG00000111684
F5H0M4	F5H0M4_HUMAN	K|VWLFETNPR|F	[TMTsixplex_Nterm]VWLFETNPR	321-329	FALSE	6.427	128940.0781	92986.82753	18152.72389	16285.44367	77371.10595	47487.66407	ENSG00000111684
F5H1F6	F5H1F6_HUMAN	R|QSSSASLETLLALLQAEGAK|I	[TMTsixplex_Nterm]QSSSASLETLLALLQAEGAK[TMTsixplex_K]	95-114	FALSE	5.883	135639.1406	85248.94441	35606.80443	43843.65123	75246.69658	39832.77631	ENSG00000139722
F5H1F6	F5H1F6_HUMAN	K|FLDGELPLDSFIDVYQSK|R	[TMTsixplex_Nterm]FLDGELPLDSFIDVYQSK[TMTsixplex_K]	126-143	FALSE	6.323	103370.5781	74636.64438	23208.32673	27956.13093	88812.35933	49089.35795	ENSG00000139722
F5H1F6	F5H1F6_HUMAN	K|FLDGELPLDSFIDVYQSK|R	[TMTsixplex_Nterm]FLDGELPLDSFIDVYQSK[TMTsixplex_K]	126-143	FALSE	7.281	60586.25781	44346.13621	12103.26565	16496.64555	46303.98864	30264.50678	ENSG00000139722
F5H1F6	F5H1F6_HUMAN	R|QSSSASLETLLALLQAEGAK|I	[TMTsixplex_Nterm]QSSSASLETLLALLQAEGAK[TMTsixplex_K]	95-114	FALSE	5.843	265456.7813	159267.7704	70174.84897	79821.78492	130697.6772	68913.6339	ENSG00000139722
F5H1H2	F5H1H2_HUMAN	K|EADGEQDEEEKDDGEAK|E	[TMTsixplex_Nterm]EADGEQDEEEK[TMTsixplex_K]DDGEAK[TMTsixplex_K]	412-428	FALSE	6.341	213263.125	114700.4617	48256.89638	57248.97056	90646.9066	50767.74316	ENSG00000060339
F5H1Z6	F5H1Z6_HUMAN	R|AVSIQTGYLIQSTGPK|S	AVSIQTGYLIQSTGPK	164-179	FALSE	8.356	194359.8594	161081.272	14188.62858	13839.7679	15319.66113	11369.30505	ENSG00000214530
F5H1Z6	F5H1Z6_HUMAN	R|MECCDVPAETLYDVLHDIEYR|K	[TMTsixplex_Nterm]MEC[Cys_CAM]C[Cys_CAM]DVPAETLYDVLHDIEYR	72-92	FALSE	9.434	521083.2735	333077.86	40883.49153	37496.68024	416296.1989	242229.622	ENSG00000214530
F5H1Z6	F5H1Z6_HUMAN	K|LAASTEPQGPRPVLGR|E	[TMTsixplex_Nterm]LAASTEPQGPRPVLGR	4-19	FALSE	5.507	2337860.75	1443349.854	186389.9835	162569.4241	1549591.907	817845.615	ENSG00000214530
F5H1Z6	F5H1Z6_HUMAN	R|AVSIQTGYLIQSTGPK|S	[TMTsixplex_Nterm]AVSIQTGYLIQSTGPK[TMTsixplex_K]	164-179	FALSE	6.552	1253837.5	838050.2805	625330.9435	689610.5657	773949.9653	523698.9538	ENSG00000214530
F5H1Z6	F5H1Z6_HUMAN	K|SCVITYLAQVDPK|G	[TMTsixplex_Nterm]SC[Cys_CAM]VITYLAQVDPK[TMTsixplex_K]	180-192	FALSE	6.769	553982.25	357136.958	82882.35674	79623.04829	405030.4328	240999.4183	ENSG00000214530
F5H1Z6	F5H1Z6_HUMAN	K|SCVITYLAQVDPK|G	[TMTsixplex_Nterm]SC[Cys_CAM]VITYLAQVDPK[TMTsixplex_K]	180-192	FALSE	6.03	976734.5625	695082.5414	160930.3555	176003.7625	803563.8123	521117.9256	ENSG00000214530
F5H1Z6	F5H1Z6_HUMAN	K|SCVITYLAQVDPK|G	[TMTsixplex_Nterm]SC[Cys_CAM]VITYLAQVDPK[TMTsixplex_K]	180-192	FALSE	6.37	2136788.75	1417888.181	357573.9985	365380.9866	1755731.469	1090062.193	ENSG00000214530
F5H1Z6	F5H1Z6_HUMAN	R|ESVQVPDDQDFR|S	[TMTsixplex_Nterm]ESVQVPDDQDFR	20-31	FALSE	7.593	645938.75	441049.0241	43653.10447	46833.44769	510635.4063	321586.3217	ENSG00000214530
F5H1Z6	F5H1Z6_HUMAN	K|KWDSNVIETFDIAR|L	[TMTsixplex_Nterm]K[TMTsixplex_K]WDSNVIETFDIAR	94-107	FALSE	7.006	814806.8597	548653.2911	920506.4917	1120494.875	737252.4337	437019.7393	ENSG00000214530
F5H1Z6	F5H1Z6_HUMAN	K|WDSNVIETFDIAR|L	[TMTsixplex_Nterm]WDSNVIETFDIAR	95-107	FALSE	7.053	333491.375	209726.805	22288.74922	24496.96497	283881.3056	144807.1006	ENSG00000214530
F5H1Z6	F5H1Z6_HUMAN	R|ESVQVPDDQDFR|S	ESVQVPDDQDFR	20-31	FALSE	5.614	473954.0625	287746.0762	188101.9693	257241.2486	199054.3469	137681.0662	ENSG00000214530
F5H1Z6	F5H1Z6_HUMAN	K|SCVITYLAQVDPK|G	[TMTsixplex_Nterm]SC[Cys_CAM]VITYLAQVDPK[TMTsixplex_K]	180-192	FALSE	5.304	1469847.661	877339.7602	175137.6105	187766.7194	1772977.875	936103.3784	ENSG00000214530
F5H2G8	F5H2G8_HUMAN	K|NACCTASTSQELHK|-	[TMTsixplex_Nterm]NAC[Cys_CAM]C[Cys_CAM]TASTSQELHK[TMTsixplex_K]	61-74	FALSE	9.834	139420.8594	114704.6632	32577.07318	29624.67759	76478.04017	38631.05331	ENSG00000110203
F5H2J1	F5H2J1_HUMAN	R|LFSWIVNR|I	[TMTsixplex_Nterm]LFSWIVNR	700-707	FALSE	5.958	10987.58398	7246.544529	6496.992028	7402.923706	8776.510737	5259.491678	ENSG00000071909
F5H2R5	F5H2R5_HUMAN	K|ELQEMDKDDESLIK|Y	[TMTsixplex_Nterm]ELQEMDK[TMTsixplex_K]DDESLIK[TMTsixplex_K]	34-47	FALSE	7.011	1799677	1049478.127	452446.1859	506359.4898	696806.8076	411885.0061	ENSG00000111348
F5H2R5	F5H2R5_HUMAN	K|APEPHVEEDDDDELDSK|L	[TMTsixplex_Nterm]APEPHVEEDDDDELDSK	5-21	FALSE	6.549	240629.0721	374334.875	94251.70945	75353.60421	NA	100805.7932	ENSG00000111348
F5H2R5	F5H2R5_HUMAN	K|ELQEMDKDDESLIK|Y	[TMTsixplex_Nterm]ELQEMDK[TMTsixplex_K]DDESLIK[TMTsixplex_K]	34-47	FALSE	5.856	578625.3125	325818.8111	126750.7377	134483.7295	198810.5862	106765.6272	ENSG00000111348
F5H2R5	F5H2R5_HUMAN	K|TLLGDGPVVTDPK|A	[TMTsixplex_Nterm]TLLGDGPVVTDPK[TMTsixplex_K]	51-63	FALSE	7.749	2665934.25	1566113.789	618641.77	727722.0991	968493.2934	600354.5835	ENSG00000111348
F5H2T0	F5H2T0_HUMAN	R|INLNLIYDHNPK|V	[TMTsixplex_Nterm]INLNLIYDHNPK[TMTsixplex_K]	401-412	FALSE	8.007	601468	379033.2346	204269.8201	193858.7833	327577.7905	178725.7724	ENSG00000070061
F5H2X8	F5H2X8_HUMAN	K|DGVMVLSATHR|Y	[TMTsixplex_Nterm]DGVMVLSATHR	80-90	FALSE	8.948	286717.9591	261943.4855	50004.54758	54493.59628	173819.9838	115448.0211	ENSG00000111725
F5H2X8	F5H2X8_HUMAN	R|APPILPPHLLQVILNK|D	[TMTsixplex_Nterm]APPILPPHLLQVILNK[TMTsixplex_K]	36-51	FALSE	7.481	149934.5	99288.80133	22600.0513	24104.51312	99315.55637	64447.88673	ENSG00000111725
F5H362	F5H362_HUMAN	K|SAFTLDGWFK|T	[TMTsixplex_Nterm]SAFTLDGWFK[TMTsixplex_K]	180-189	FALSE	5.609	89484.60938	56315.86029	9830.238598	9582.002693	69269.55813	42244.10017	ENSG00000176715
F5H365	F5H365_HUMAN	R|MVVPVAALFTPLK|E	[TMTsixplex_Nterm]MVVPVAALFTPLK[TMTsixplex_K]	34-46	FALSE	5.018	41707.1875	26401.71032	8395.991948	8701.861537	16074.82489	9132.063109	ENSG00000100934
F5H365	F5H365_HUMAN	R|AVLNPLCQVDYR|A	[TMTsixplex_Nterm]AVLNPLC[Cys_CAM]QVDYR	68-79	FALSE	5.883	231689.7813	146042.6237	42263.6835	54299.54593	122589.7195	74841.27125	ENSG00000100934
F5H365	F5H365_HUMAN	K|LWACNFCYQR|N	[TMTsixplex_Nterm]LWAC[Cys_CAM]NFC[Cys_CAM]YQR	82-91	FALSE	6.875	221784.9219	141247.6147	42310.64252	52006.24851	86479.0899	47250.95165	ENSG00000100934
F5H365	F5H365_HUMAN	R|FSWNVWPSSR|L	[TMTsixplex_Nterm]FSWNVWPSSR	19-28	FALSE	6.257	65619.17188	41712.69722	10113.18287	10068.76565	33703.60191	19888.96771	ENSG00000100934
F5H365	F5H365_HUMAN	R|GAIQFVTQYQHSSGQR|R	[TMTsixplex_Nterm]GAIQFVTQYQHSSGQR	448-463	FALSE	7.752	226676.8591	173878.1849	53162.84408	53981.13645	87105.58242	59410.60474	ENSG00000100934
F5H365	F5H365_HUMAN	K|IDMNLTDLLGELQR|D	[TMTsixplex_Nterm]IDMNLTDLLGELQR	207-220	FALSE	6.406	352834.375	255396.1199	75326.18344	74080.54929	239511.9392	166816.8862	ENSG00000100934
F5H365	F5H365_HUMAN	K|IDMNLTDLLGELQR|D	[TMTsixplex_Nterm]IDMNLTDLLGELQR	207-220	FALSE	5.989	407918.8438	306231.2384	80755.09931	94173.20034	328771.3069	201853.244	ENSG00000100934
F5H365	F5H365_HUMAN	R|MVVPVAALFTPLK|E	MVVPVAALFTPLK[TMTsixplex_K]	34-46	FALSE	5.08	6899.879122	9535.882813	1887.968497	1640.979395	1784.325027	4194.589786	ENSG00000100934
F5H365	F5H365_HUMAN	R|MVVPVAALFTPLK|E	MVVPVAALFTPLK[TMTsixplex_K]	34-46	FALSE	6.103	4519.754374	7107.355469	1938.053083	1156.690311	1041.266963	4534.100994	ENSG00000100934
F5H442	F5H442_HUMAN	K|IYLPYLHEWK|H	[TMTsixplex_Nterm]IYLPYLHEWK[TMTsixplex_K]	109-118	FALSE	5.027	725781.6875	503702.8464	223010.3525	254694.7327	462562.0097	274891.8372	ENSG00000074319
F5H4C6	F5H4C6_HUMAN	R|WQTLLSVDDLVEK|L	[TMTsixplex_Nterm]WQTLLSVDDLVEK[TMTsixplex_K]	217-229	FALSE	5.269	313426.1362	220787.0318	43814.49484	49102.26851	316920.7188	182583.0397	ENSG00000135677
F5H4F6	F5H4F6_HUMAN	R|QIVSAVQYCHQK|F	QIVSAVQYC[Cys_CAM]HQK[TMTsixplex_K]	125-136	FALSE	5.75	86620.86052	106421.3203	34844.56227	26854.2765	28405.15329	60385.55398	ENSG00000072518
F5H4N4	F5H4N4_HUMAN	R|ALAQYLLFLR|L	[TMTsixplex_Nterm]ALAQYLLFLR	21-30	FALSE	8.661	3174.127753	2179.230046	371.1559328	311.8399105	4467.912598	2940.34554	ENSG00000176894
F5H4R4	F5H4R4_HUMAN	R|IVDVASQVALYTFGHR|A	[TMTsixplex_Nterm]IVDVASQVALYTFGHR	31-46	FALSE	7.982	15955.62347	14032.64621	3268.629963	3051.71244	7323.042641	5476.708322	ENSG00000151065
F5H4Y5	F5H4Y5_HUMAN	K|GCCFVTFYTR|K	[TMTsixplex_Nterm]GC[Cys_CAM]C[Cys_CAM]FVTFYTR	60-69	FALSE	6.373	124178.6094	79409.12437	25715.17999	27924.47724	57807.62082	34456.29879	ENSG00000149187
F5H5B7	F5H5B7_HUMAN	K|TPAILYTYSGLR|N	[TMTsixplex_Nterm]TPAILYTYSGLR	67-78	FALSE	7.446	295187.4688	192031.9394	86661.69435	93424.85533	106353.1866	65600.11502	ENSG00000149532
F5H5G4	F5H5G4_HUMAN	R|KLEVEYEQK|R	[TMTsixplex_Nterm]K[TMTsixplex_K]LEVEYEQK[TMTsixplex_K]	109-117	FALSE	5.655	558073.5625	334886.671	117356.7551	124170.8829	273481.6357	169441.7371	ENSG00000084463
F5H658	F5H658_HUMAN	R|SRSQSPPK|D	[TMTsixplex_Nterm]SRSQSPPK[TMTsixplex_K]	226-233	FALSE	5.51	57955.92619	37994.63071	10114.0396	11013.66414	82534.32813	52985.37308	ENSG00000067596
F5H6I7	F5H6I7_HUMAN	K|NVFSTFR|T	[TMTsixplex_Nterm]NVFSTFR	418-424	FALSE	5.894	243274.8438	162051.3604	107750.6774	117797.047	142047.0583	84497.57029	ENSG00000184743
F5H6I7	F5H6I7_HUMAN	K|IYQGEDLPHPK|S	[TMTsixplex_Nterm]IYQGEDLPHPK[TMTsixplex_K]	313-323	FALSE	7.855	860758.125	577844.753	178230.8722	161206.7569	414263.5459	245457.8502	ENSG00000184743
F5H6I7	F5H6I7_HUMAN	K|ALASILLQDHIR|D	[TMTsixplex_Nterm]ALASILLQDHIR	27-38	FALSE	7.405	234130.6447	196085.2313	62732.6574	67656.60787	112650.506	81615.48955	ENSG00000184743
F5H6I7	F5H6I7_HUMAN	K|EHQHEEIQNVR|N	[TMTsixplex_Nterm]EHQHEEIQNVR	222-232	FALSE	6.249	1508.292074	1054.12418	440.9760094	453.4662758	723.6138991	474.4486709	ENSG00000184743
F5H6P7	F5H6P7_HUMAN	R|IIDDSEITKEDDALWPPPDR|V	[TMTsixplex_Nterm]IIDDSEITK[TMTsixplex_K]EDDALWPPPDR	19-38	FALSE	6.604	286462.875	179964.8921	63887.87751	73128.67389	104848.2785	64874.2957	ENSG00000111196
F5H6P7	F5H6P7_HUMAN	R|VFYYLVQDLK|C	[TMTsixplex_Nterm]VFYYLVQDLK[TMTsixplex_K]	77-86	FALSE	5.642	19561.16211	13327.6661	14119.82926	16263.1027	11806.54206	7043.444422	ENSG00000111196
F5H7F6	F5H7F6_HUMAN	R|KVFANPEDCVAFGK|G	[TMTsixplex_Nterm]K[TMTsixplex_K]VFANPEDC[Cys_CAM]VAFGK[TMTsixplex_K]	42-55	FALSE	6.282	3091308.75	1893639.294	489822.095	491310.5269	1313484.392	816658.5004	ENSG00000008394
F5H7F6	F5H7F6_HUMAN	K|VFANPEDCVAFGK|G	[TMTsixplex_Nterm]VFANPEDC[Cys_CAM]VAFGK[TMTsixplex_K]	43-55	FALSE	7.136	1427453.125	967277.1309	246022.8287	243479.2145	740703.5688	458443.6265	ENSG00000008394
F5H7F6	F5H7F6_HUMAN	R|KVFANPEDCVAFGK|G	[TMTsixplex_Nterm]K[TMTsixplex_K]VFANPEDC[Cys_CAM]VAFGK[TMTsixplex_K]	42-55	FALSE	5.953	1671689.25	1100041.007	275535.3831	271508.8459	728521.4566	417257.5763	ENSG00000008394
F5H7F6	F5H7F6_HUMAN	R|KVFANPEDCVAFGK|G	[TMTsixplex_Nterm]K[TMTsixplex_K]VFANPEDC[Cys_CAM]VAFGK[TMTsixplex_K]	42-55	FALSE	6.704	1538134.5	963250.7034	243592.4452	243678.1801	650105.5222	398538.4492	ENSG00000008394
F5H7F6	F5H7F6_HUMAN	K|MMLMSTATAFYR|L	[TMTsixplex_Nterm]MMLMSTATAFYR	27-38	FALSE	7.918	15970.04102	11095.62637	2527.228653	2758.778486	8362.493238	4882.767413	ENSG00000008394
F5H7F6	F5H7F6_HUMAN	R|KVFANPEDCVAFGK|G	[TMTsixplex_Nterm]K[TMTsixplex_K]VFANPEDC[Cys_CAM]VAFGK[TMTsixplex_K]	42-55	FALSE	6.622	3732460.75	2466825.848	602164.2764	653598.4807	1695864.132	976320.9165	ENSG00000008394
F5H7F6	F5H7F6_HUMAN	R|KVFANPEDCVAFGK|G	[TMTsixplex_Nterm]K[TMTsixplex_K]VFANPEDC[Cys_CAM]VAFGK[TMTsixplex_K]	42-55	FALSE	5.981	1904148.75	1256084.714	313968.1026	338201.6637	984189.6156	606547.5288	ENSG00000008394
F5H7F6	F5H7F6_HUMAN	K|MMLMSTATAFYR|L	[TMTsixplex_Nterm]MM[Oxidation_M]LMSTATAFYR	27-38	FALSE	6.789	1803250.5	1221076.11	276010.8977	305028.5254	878546.5435	498583.6174	ENSG00000008394
F5H7F6	F5H7F6_HUMAN	K|MMLMSTATAFYR|L	[TMTsixplex_Nterm]MMLMSTATAFYR	27-38	FALSE	7.937	790829	496300.0948	120699.3598	106701.3452	464969.0954	249347.7466	ENSG00000008394
F5H7V1	F5H7V1_HUMAN	K|GSILSFLR|K	[TMTsixplex_Nterm]GSILSFLR	339-346	FALSE	7.113	41525.28906	28774.99701	21036.97633	23081.88547	20252.58194	12991.05898	ENSG00000078618
F5H7V1	F5H7V1_HUMAN	K|TYFNILIKPETLAK|D	[TMTsixplex_Nterm]TYFNILIK[TMTsixplex_K]PETLAK[TMTsixplex_K]	669-682	FALSE	5.079	33999.21083	39828.75781	11180.02122	32151.12772	14359.63168	17379.03565	ENSG00000078618
F6T1Q0	F6T1Q0_HUMAN	K|LSLSFALADGSHK|N	[TMTsixplex_Nterm]LSLSFALADGSHK[TMTsixplex_K]	49-61	FALSE	10.198	111769.25	107173.5014	23384.96711	24291.66658	38560.13771	26411.7193	ENSG00000174840
F8VNS3	F8VNS3_HUMAN	K|SIPCSVAAYVPR|G	[TMTsixplex_Nterm]SIPC[Cys_CAM]SVAAYVPR	83-94	FALSE	8.681	281316.7502	162495.7204	35285.05196	49600.565	417777.4063	240196.8385	ENSG00000151093
F8VNT9	F8VNT9_HUMAN	K|VMSEFNNNFR|Q	[TMTsixplex_Nterm]VMSEFNNNFR	111-120	FALSE	7.243	94402.58594	63274.74591	9789.612994	8740.737213	33401.50838	21335.5076	ENSG00000135404
F8VNT9	F8VNT9_HUMAN	K|VMSEFNNNFR|Q	[TMTsixplex_Nterm]VMSEFNNNFR	111-120	FALSE	8.523	229079.4063	150957.0058	21597.42022	19122.1748	80440.4857	49032.61917	ENSG00000135404
F8VNT9	F8VNT9_HUMAN	R|QQMENYPK|N	[TMTsixplex_Nterm]QQM[Oxidation_M]ENYPK[TMTsixplex_K]	121-128	FALSE	4.978	278958.8438	172771.5313	24626.94801	24989.08004	92071.13818	56330.91121	ENSG00000135404
F8VNT9	F8VNT9_HUMAN	K|VMSEFNNNFR|Q	[TMTsixplex_Nterm]VMSEFNNNFR	111-120	FALSE	7.956	574360	375958.223	52891.72191	47637.92291	203492.2071	115883.195	ENSG00000135404
F8VNT9	F8VNT9_HUMAN	K|VMSEFNNNFR|Q	[TMTsixplex_Nterm]VMSEFNNNFR	111-120	FALSE	7.458	321509.3125	204847.3886	35014.04184	30255.15405	120738.9683	71467.19464	ENSG00000135404
F8VNT9	F8VNT9_HUMAN	K|VMSEFNNNFR|Q	[TMTsixplex_Nterm]VMSEFNNNFR	111-120	FALSE	8.246	1988530.625	1267591.196	202758.1475	165123.1828	720415.3156	435372.9758	ENSG00000135404
F8VPF5	F8VPF5_HUMAN	R|LPVIDPESGNTLYILTHK|R	[TMTsixplex_Nterm]LPVIDPESGNTLYILTHK[TMTsixplex_K]	69-86	FALSE	6.215	170848.1719	109753.0226	34409.10398	35354.56349	95252.33049	62421.47862	ENSG00000181929
F8VPF5	F8VPF5_HUMAN	R|LPVIDPESGNTLYILTHK|R	[TMTsixplex_Nterm]LPVIDPESGNTLYILTHK[TMTsixplex_K]	69-86	FALSE	7.144	551312.6875	355780.3778	108727.8955	112442.1908	346890.8906	217578.2856	ENSG00000181929
F8VPF5	F8VPF5_HUMAN	R|LPVIDPESGNTLYILTHK|R	[TMTsixplex_Nterm]LPVIDPESGNTLYILTHK[TMTsixplex_K]	69-86	FALSE	6.422	356724.9688	252699.3017	65127.235	71645.15626	213862.8356	149928.8198	ENSG00000181929
F8VR84	F8VR84_HUMAN	R|LDFYQHSWLPAR|A	[TMTsixplex_Nterm]LDFYQHSWLPAR	69-80	FALSE	7.138	399317.6291	278496.729	83015.46841	86852.07419	205595.9291	130212.7567	ENSG00000139637
F8VS95	F8VS95_HUMAN	K|YLDFSLFK|H	[TMTsixplex_Nterm]YLDFSLFK[TMTsixplex_K]	121-128	FALSE	5.19	10915.18563	7157.039718	1442.232479	1568.239805	12474.05762	7770.507097	ENSG00000118596
F8VS95	F8VS95_HUMAN	K|TEDDSSPK|K	[TMTsixplex_Nterm]TEDDSSPK[TMTsixplex_K]	99-106	FALSE	5.859	5850.237757	3498.275091	453.4966907	568.1505339	8947.300781	5203.288059	ENSG00000118596
F8VSA6	F8VSA6_HUMAN	K|EIEIDIEPTDKVER|I	[TMTsixplex_Nterm]EIEIDIEPTDK[TMTsixplex_K]VER	12-25	FALSE	7.804	1289047.5	838851.7017	188779.8572	292983.4282	774861.7491	507453.7964	ENSG00000129559
F8VUA7	F8VUA7_HUMAN	K|SLIWTLLK|Q	[TMTsixplex_Nterm]SLIWTLLK[TMTsixplex_K]	380-387	FALSE	5.458	64159.47656	40116.59142	20473.5119	22705.35037	34397.95902	20084.32234	ENSG00000091039
F8VUA7	F8VUA7_HUMAN	K|VVLPTFILEPR|S	[TMTsixplex_Nterm]VVLPTFILEPR	398-408	FALSE	6.314	31779.93945	22227.69262	9322.762412	10795.83844	20763.647	13716.49092	ENSG00000091039
F8VUA7	F8VUA7_HUMAN	K|WYLSGFYK|K	[TMTsixplex_Nterm]WYLSGFYK[TMTsixplex_K]	443-450	FALSE	5.077	21318.36328	10247.08197	7916.258343	7091.708285	12847.78394	5766.676508	ENSG00000091039
F8VUA7	F8VUA7_HUMAN	K|LFHPLEQSIWAVK|G	[TMTsixplex_Nterm]LFHPLEQSIWAVK[TMTsixplex_K]	187-199	FALSE	5.747	169534.2813	134264.8351	47265.99071	45395.7949	80760.92809	56602.05809	ENSG00000091039
F8VUC8	F8VUC8_HUMAN	R|SDADLVVFLSPLTTFQDQLNR|R	[TMTsixplex_Nterm]SDADLVVFLSPLTTFQDQLNR	74-94	FALSE	7.469	66892.59375	45024.7904	11468.23727	11445.65317	22990.20656	15057.01666	ENSG00000089127
F8VUC8	F8VUC8_HUMAN	R|SDADLVVFLSPLTTFQDQLNR|R	[TMTsixplex_Nterm]SDADLVVFLSPLTTFQDQLNR	74-94	FALSE	7.057	67019.38281	47285.74336	9561.455616	9682.741426	32314.11013	20067.65837	ENSG00000089127
F8VUY0	F8VUY0_HUMAN	K|NFTDTSLMYPEDTCK|S	[TMTsixplex_Nterm]NFTDTSLM[Oxidation_M]YPEDTC[Cys_CAM]K	187-201	FALSE	5.234	58663.1875	41396.49152	13355.65032	14381.37272	24004.14171	15455.4858	ENSG00000177426
F8VV64	F8VV64_HUMAN	R|HFLIETGPK|G	[TMTsixplex_Nterm]HFLIETGPK[TMTsixplex_K]	1136-1144	FALSE	7.738	181829.0625	102862.3104	50912.04556	55396.86761	93100.43264	61712.78508	ENSG00000111077
F8VV64	F8VV64_HUMAN	K|LALPTAALYGLR|L	[TMTsixplex_Nterm]LALPTAALYGLR	697-708	FALSE	6.732	79074.46875	69349.78069	NA	4829.629603	23196.8442	6813.441454	ENSG00000111077
F8VX55	F8VX55_HUMAN	K|ILPFQYVLCAATSPAVK|L	[TMTsixplex_Nterm]ILPFQYVLC[Cys_CAM]AATSPAVK[TMTsixplex_K]	64-80	FALSE	7.256	45307.70313	28865.56784	7676.770021	9009.179493	21857.82804	13048.57383	ENSG00000135457
F8VXJ7	F8VXJ7_HUMAN	R|IDSDISGTLK|F	[TMTsixplex_Nterm]IDSDISGTLK[TMTsixplex_K]	125-134	FALSE	5.51	1164789.125	739043.7427	178182.4062	194551.6013	670415.924	397479.8541	ENSG00000257727
F8VXJ7	F8VXJ7_HUMAN	R|SQDLHCGACR|A	[TMTsixplex_Nterm]SQDLHC[Cys_CAM]GAC[Cys_CAM]R	23-32	FALSE	6.171	8364.880316	5834.189961	1285.096244	989.4666363	4692.555103	2435.795101	ENSG00000257727
F8VXJ7	F8VXJ7_HUMAN	R|SQDLHCGACR|A	[TMTsixplex_Nterm]SQDLHC[Cys_CAM]GAC[Cys_CAM]R	23-32	FALSE	6.323	1139.517022	728.2580974	139.718146	59.03055897	551.4320901	312.4737221	ENSG00000257727
F8VXJ7	F8VXJ7_HUMAN	K|TIQMGSFR|I	[TMTsixplex_Nterm]TIQMGSFR	50-57	FALSE	7.495	256840.1406	158850.7138	44454.80012	46267.94164	188349.1455	103924.2529	ENSG00000257727
F8VYE9	F8VYE9_HUMAN	R|SILPTAPR|A	[TMTsixplex_Nterm]SILPTAPR	71-78	FALSE	6.096	330887.0938	215494.5593	89188.31126	99625.34505	168954.3773	90969.3102	ENSG00000063046
F8VYH8	F8VYH8_HUMAN	K|FMNELHK|I	[TMTsixplex_Nterm]FM[Oxidation_M]NELHK[TMTsixplex_K]	47-53	FALSE	4.878	380081.375	223249.5223	100555.8041	117272.4554	214435.9372	123447.8307	ENSG00000067715
F8VZ29	F8VZ29_HUMAN	R|LLAEPVPGIK|A	[TMTsixplex_Nterm]LLAEPVPGIK[TMTsixplex_K]	15-24	FALSE	5.03	1573271.25	1010240.67	632468.7026	774518.7361	949965.9914	617590.8353	ENSG00000177889
F8VZ29	F8VZ29_HUMAN	R|LLAEPVPGIK|A	[TMTsixplex_Nterm]LLAEPVPGIK[TMTsixplex_K]	15-24	FALSE	4.923	909890.6875	575654.2718	224840.5993	233006.9968	541070.0636	342196.8259	ENSG00000177889
F8VZ29	F8VZ29_HUMAN	K|AEPDESNAR|Y	[TMTsixplex_Nterm]AEPDESNAR	25-33	FALSE	6.886	4613.275391	3399.480845	986.9712141	1029.855526	2694.463122	1852.370204	ENSG00000177889
F8VZJ2	F8VZJ2_HUMAN	K|NILFVITKPDVYK|S	[TMTsixplex_Nterm]NILFVITK[TMTsixplex_K]PDVYK[TMTsixplex_K]	22-34	FALSE	6.511	34040.64453	19191.9452	21765.25807	26939.65713	15991.67895	9210.408448	ENSG00000196531
F8VZJ2	F8VZJ2_HUMAN	K|DIELVMSQANVSR|A	[TMTsixplex_Nterm]DIELVMSQANVSR	101-113	FALSE	6.787	648788.0625	412787.4802	238522.736	296769.718	328604.1072	203233.1172	ENSG00000196531
F8VZJ2	F8VZJ2_HUMAN	K|NILFVITKPDVYK|S	[TMTsixplex_Nterm]NILFVITK[TMTsixplex_K]PDVYK[TMTsixplex_K]	22-34	FALSE	6.713	216187.9219	125931.5703	143593.4495	190737.8391	101776.5269	55910.31289	ENSG00000196531
F8W050	F8W050_HUMAN	K|EHVIANSGQFHCQR|R	[TMTsixplex_Nterm]EHVIANSGQFHC[Cys_CAM]QR	327-340	FALSE	10.283	10781.92295	8831.376586	2428.657698	2349.048861	3741.020714	2584.891953	ENSG00000123338
F8W1G3	F8W1G3_HUMAN	R|KINFDALLK|F	[TMTsixplex_Nterm]K[TMTsixplex_K]INFDALLK[TMTsixplex_K]	7-15	FALSE	5.595	711182.125	369368.7717	104502.1743	92794.12459	498948.4635	262689.9221	ENSG00000139644
F8W1R0	F8W1R0_HUMAN	R|AQATIPLLGYVVDEMPR|S	[TMTsixplex_Nterm]AQATIPLLGYVVDEMPR	592-608	FALSE	6.764	100798.1875	76393.84915	27875.54884	27776.61923	90428.67858	56865.08001	ENSG00000139132
F8W1R0	F8W1R0_HUMAN	K|DNDIHSEVSTAELGK|R	[TMTsixplex_Nterm]DNDIHSEVSTAELGK[TMTsixplex_K]	444-458	FALSE	6.03	912090.6067	747777.8434	174266.0012	164701.9579	1075276.25	712040.9031	ENSG00000139132
F8W1R0	F8W1R0_HUMAN	K|SVHSFAADSEELK|Q	[TMTsixplex_Nterm]SVHSFAADSEELK[TMTsixplex_K]	623-635	FALSE	5.336	622614.8165	450863.5035	94027.05163	94400.87545	473110.1503	316705.2714	ENSG00000139132
F8W1R0	F8W1R0_HUMAN	K|ALQETIDAFHQR|H	[TMTsixplex_Nterm]ALQETIDAFHQR	422-433	FALSE	8.35	844304.375	606520.5769	142849.8671	190796.6559	788114.8645	544573.4391	ENSG00000139132
F8W1R0	F8W1R0_HUMAN	K|IVETQNEEYPHTFQVSGK|E	[TMTsixplex_Nterm]IVETQNEEYPHTFQVSGK[TMTsixplex_K]	385-402	FALSE	10.043	294115.7656	221251.5166	31032.41666	33725.27328	453817.6875	278821.2377	ENSG00000139132
F8W1R0	F8W1R0_HUMAN	K|SLEIISTAASHSNSAIR|K	[TMTsixplex_Nterm]SLEIISTAASHSNSAIR	286-302	FALSE	7.343	190419.2555	196789.793	40089.7235	36723.85247	185438.1335	128251.5335	ENSG00000139132
F8W1R0	F8W1R0_HUMAN	R|LDLLDQVFYCK|L	[TMTsixplex_Nterm]LDLLDQVFYC[Cys_CAM]K[TMTsixplex_K]	132-142	FALSE	6.118	229925.0095	152228.9472	24579.65005	31142.20645	324634.9688	195450.2294	ENSG00000139132
F8W1R0	F8W1R0_HUMAN	R|LDLLDQVFYCK|L	[TMTsixplex_Nterm]LDLLDQVFYC[Cys_CAM]K[TMTsixplex_K]	132-142	FALSE	5.322	218002.5817	129748.9924	30787.601	53066.37161	250158.0313	154279.0283	ENSG00000139132
F8W1R7	F8W1R7_HUMAN	K|ILYSQCGDVMR|A	ILYSQC[Cys_CAM]GDVMR	27-37	FALSE	8.325	1041484.25	587073.0008	155932.6757	183342.1711	442143.5786	247096.2499	ENSG00000092841
F8W1R7	F8W1R7_HUMAN	K|DQGTYEDYVEGLR|V	[TMTsixplex_Nterm]DQGTYEDYVEGLR	82-94	FALSE	7.665	1388058.467	899554.5978	849880.3223	936771.3471	934776.1741	551185.6713	ENSG00000092841
F8W1R7	F8W1R7_HUMAN	K|ILYSQCGDVMR|A	[TMTsixplex_Nterm]ILYSQC[Cys_CAM]GDVMR	27-37	FALSE	8.265	1317430.5	864604.4094	527003.267	614900.1856	646779.8662	381356.9128	ENSG00000092841
F8W1R7	F8W1R7_HUMAN	K|ILYSQCGDVMR|A	[TMTsixplex_Nterm]ILYSQC[Cys_CAM]GDVMR	27-37	FALSE	7.8	232954.7344	154969.5499	95199.11116	108898.1756	114556.1763	71281.76932	ENSG00000092841
F8W1R7	F8W1R7_HUMAN	K|ILYSQCGDVMR|A	[TMTsixplex_Nterm]ILYSQC[Cys_CAM]GDVMR	27-37	FALSE	8.753	91665.60156	62502.95618	39866.66513	47090.11443	44129.83213	27237.66983	ENSG00000092841
F8W1R7	F8W1R7_HUMAN	R|HVLVTLGEK|M	[TMTsixplex_Nterm]HVLVTLGEK[TMTsixplex_K]	111-119	FALSE	5.052	6428837.035	4107724.336	2847742.955	3140668.586	3086794.386	1784753.412	ENSG00000092841
F8W1R7	F8W1R7_HUMAN	K|ILYSQCGDVMR|A	[TMTsixplex_Nterm]ILYSQC[Cys_CAM]GDVMR	27-37	FALSE	7.582	1797642.25	1178737.58	690925.0734	806079.9617	863231.1645	501185.8895	ENSG00000092841
F8W1R7	F8W1R7_HUMAN	K|EAFQLFDR|T	[TMTsixplex_Nterm]EAFQLFDR	14-21	FALSE	6.987	1847515.268	1247195.396	886332.1542	939448.1018	909697.7422	573995.9752	ENSG00000092841
F8W1R7	F8W1R7_HUMAN	K|VLDFEHFLPMLQTVAK|N	[TMTsixplex_Nterm]VLDFEHFLPMLQTVAK	64-79	FALSE	5.201	61447.47894	118503.3641	31521.35357	21684.51436	40843.99137	43824.79193	ENSG00000092841
F8W1R7	F8W1R7_HUMAN	R|ALGQNPTNAEVLK|V	[TMTsixplex_Nterm]ALGQNPTNAEVLK[TMTsixplex_K]	38-50	FALSE	5.972	1795734.625	1137574.826	806145.3837	960463.1076	885209.0376	533202.2907	ENSG00000092841
F8W1R7	F8W1R7_HUMAN	K|VLDFEHFLPMLQTVAK|N	VLDFEHFLPMLQTVAK	64-79	FALSE	7.482	27801.09995	19050.93046	3407.800561	8698.133851	48471.25382	33332.62568	ENSG00000092841
F8W1R7	F8W1R7_HUMAN	K|VLDFEHFLPMLQTVAK|N	[TMTsixplex_Nterm]VLDFEHFLPMLQTVAK[TMTsixplex_K]	64-79	FALSE	6.249	52808.07683	34508.89515	20409.96947	22473.53753	31789.08319	19495.00585	ENSG00000092841
F8W1R7	F8W1R7_HUMAN	R|ALGQNPTNAEVLK|V	[TMTsixplex_Nterm]ALGQNPTNAEVLK[TMTsixplex_K]	38-50	FALSE	6.948	924689	591798.5012	420439.3802	514961.2238	461471.8111	293048.3794	ENSG00000092841
F8W1R7	F8W1R7_HUMAN	K|DQGTYEDYVEGLR|V	[TMTsixplex_Nterm]DQGTYEDYVEGLR	82-94	FALSE	6.841	633667.7893	434671.4155	222842.5337	222350.5162	361273.6001	224484.5021	ENSG00000092841
F8W1R7	F8W1R7_HUMAN	R|HVLVTLGEK|M	[TMTsixplex_Nterm]HVLVTLGEK[TMTsixplex_K]	111-119	FALSE	5.173	1835984.625	1161161.809	791370.5077	878344.2379	893074.9135	490065.1254	ENSG00000092841
F8W1R7	F8W1R7_HUMAN	R|ALGQNPTNAEVLK|V	[TMTsixplex_Nterm]ALGQNPTNAEVLK[TMTsixplex_K]	38-50	FALSE	6.32	2587412.75	1579053.15	1178148.11	1344714.395	1256240.804	767465.0808	ENSG00000092841
F8W1R7	F8W1R7_HUMAN	K|NKDQGTYEDYVEGLR|V	[TMTsixplex_Nterm]NK[TMTsixplex_K]DQGTYEDYVEGLR	80-94	FALSE	8.1	576512.9375	324804.1286	185969.3443	208276.2254	256527.0911	134335.6924	ENSG00000092841
F8W1R7	F8W1R7_HUMAN	K|NKDQGTYEDYVEGLR|V	[TMTsixplex_Nterm]NK[TMTsixplex_K]DQGTYEDYVEGLR	80-94	FALSE	7.574	1691903.875	1009508.729	525813.8373	634305.6803	781403.7685	344291.2623	ENSG00000092841
F8W1R7	F8W1R7_HUMAN	K|ILYSQCGDVMR|A	[TMTsixplex_Nterm]ILYSQC[Cys_CAM]GDVMR	27-37	FALSE	7.568	428410.9688	285350.4639	181122.8233	209935.9058	206947.3019	124347.3143	ENSG00000092841
F8W1R7	F8W1R7_HUMAN	R|ALGQNPTNAEVLK|V	[TMTsixplex_Nterm]ALGQNPTNAEVLK[TMTsixplex_K]	38-50	FALSE	6.311	1785320.5	1155392.183	813439.9525	946782.1564	881243.3191	553690.213	ENSG00000092841
F8W1R7	F8W1R7_HUMAN	K|ILYSQCGDVMR|A	ILYSQC[Cys_CAM]GDVM[Oxidation_M]R	27-37	FALSE	7.535	68006.68131	39551.97284	14919.68003	NA	26112.21711	20421.66477	ENSG00000092841
F8W1R7	F8W1R7_HUMAN	K|ILYSQCGDVMR|A	ILYSQC[Cys_CAM]GDVM[Oxidation_M]R	27-37	FALSE	8.706	45547.3869	NA	10815.32962	NA	18864.09786	14551.49746	ENSG00000092841
F8W1R7	F8W1R7_HUMAN	R|ALGQNPTNAEVLK|V	[TMTsixplex_Nterm]ALGQNPTNAEVLK[TMTsixplex_K]	38-50	FALSE	6.717	488266.8438	298649.7623	215395.8755	234232.8055	237035.9834	131748.6347	ENSG00000092841
F8W1R7	F8W1R7_HUMAN	R|ALGQNPTNAEVLK|V	[TMTsixplex_Nterm]ALGQNPTNAEVLK[TMTsixplex_K]	38-50	FALSE	7.572	2376112.25	1547942.183	1159208.667	1261893.588	1245549.574	771603.3506	ENSG00000092841
F8W1R7	F8W1R7_HUMAN	K|VLDFEHFLPMLQTVAK|N	[TMTsixplex_Nterm]VLDFEHFLPMLQTVAK[TMTsixplex_K]	64-79	FALSE	6.342	20192.17188	13496.80891	7564.717848	8287.568866	9950.690214	6100.427067	ENSG00000092841
F8W1R7	F8W1R7_HUMAN	K|ILYSQCGDVMR|A	[TMTsixplex_Nterm]ILYSQC[Cys_CAM]GDVMR	27-37	FALSE	7.816	334830.75	233417.0108	125230.1916	137119.264	148173.4015	87668.79902	ENSG00000092841
F8W1R7	F8W1R7_HUMAN	R|ALGQNPTNAEVLK|V	[TMTsixplex_Nterm]ALGQNPTNAEVLK[TMTsixplex_K]	38-50	FALSE	6.864	1137843.5	759170.2558	517856.7682	578277.9707	577759.3027	362116.026	ENSG00000092841
F8W1R7	F8W1R7_HUMAN	K|ILYSQCGDVMR|A	[TMTsixplex_Nterm]ILYSQC[Cys_CAM]GDVMR	27-37	FALSE	7.94	476811.9688	312447.7593	164558.8095	177744.7175	190210.7953	112424.7789	ENSG00000092841
F8W1R7	F8W1R7_HUMAN	R|ALGQNPTNAEVLK|V	[TMTsixplex_Nterm]ALGQNPTNAEVLK[TMTsixplex_K]	38-50	FALSE	6.052	610466	430322.5577	293007.5675	369163.2146	316408.1366	215747.1973	ENSG00000092841
F8W1R7	F8W1R7_HUMAN	R|ALGQNPTNAEVLK|V	[TMTsixplex_Nterm]ALGQNPTNAEVLK[TMTsixplex_K]	38-50	FALSE	6.637	749679.9375	515354.2314	365685.1606	412044.4446	382583.4617	241582.5104	ENSG00000092841
F8W1R7	F8W1R7_HUMAN	K|EAFQLFDR|T	[TMTsixplex_Nterm]EAFQLFDR	14-21	FALSE	6.478	508388.4985	337103.5688	196513.5796	258553.4397	235209.1548	141534.6733	ENSG00000092841
F8W1R7	F8W1R7_HUMAN	R|ALGQNPTNAEVLK|V	[TMTsixplex_Nterm]ALGQNPTNAEVLK[TMTsixplex_K]	38-50	FALSE	7.952	811755.5625	526571.6898	357884.0366	416011.8651	388215.4546	240407.9022	ENSG00000092841
F8W1R7	F8W1R7_HUMAN	K|VLDFEHFLPMLQTVAK|N	[TMTsixplex_Nterm]VLDFEHFLPMLQTVAK[TMTsixplex_K]	64-79	FALSE	6.018	76461.87825	50546.32854	30370.80656	34588.63577	38010.59182	23792.54293	ENSG00000092841
F8W1R7	F8W1R7_HUMAN	K|ILYSQCGDVMR|A	[TMTsixplex_Nterm]ILYSQC[Cys_CAM]GDVMR	27-37	FALSE	7.965	83726.28125	51942.99187	29620.20521	34750.27061	39458.22881	23568.7224	ENSG00000092841
F8W1R7	F8W1R7_HUMAN	K|VLDFEHFLPMLQTVAK|N	[TMTsixplex_Nterm]VLDFEHFLPM[Oxidation_M]LQTVAK[TMTsixplex_K]	64-79	FALSE	5.538	246984.2969	177861.3408	95483.3121	109876.2166	136791.9196	83166.48139	ENSG00000092841
F8W1R7	F8W1R7_HUMAN	K|VLDFEHFLPMLQTVAK|N	[TMTsixplex_Nterm]VLDFEHFLPMLQTVAK	64-79	FALSE	6.121	74178.24683	176151.7565	44180.49394	30533.25003	27898.12391	48331.36131	ENSG00000092841
F8W1R7	F8W1R7_HUMAN	K|EAFQLFDR|T	EAFQLFDR	14-21	FALSE	6.961	81809.73666	33887.3171	NA	20247.31062	37368.1118	18127.54606	ENSG00000092841
F8W1R7	F8W1R7_HUMAN	K|ILYSQCGDVMR|A	[TMTsixplex_Nterm]ILYSQC[Cys_CAM]GDVMR	27-37	FALSE	8.099	1763984.375	1153591.628	768363.6671	841796.5331	934880.1667	530010.3622	ENSG00000092841
F8W1R7	F8W1R7_HUMAN	K|VLDFEHFLPMLQTVAK|N	[TMTsixplex_Nterm]VLDFEHFLPM[Oxidation_M]LQTVAK[TMTsixplex_K]	64-79	FALSE	6.409	93300.88281	63626.35413	36725.1484	42928.17815	50194.63506	32165.60854	ENSG00000092841
F8W1R7	F8W1R7_HUMAN	R|ALGQNPTNAEVLK|V	[TMTsixplex_Nterm]ALGQNPTNAEVLK[TMTsixplex_K]	38-50	FALSE	7.211	677710.6875	460575.2859	305627.7642	376962.7076	336628.5515	211338.0616	ENSG00000092841
F8W1R7	F8W1R7_HUMAN	K|DQGTYEDYVEGLR|V	DQGTYEDYVEGLR	82-94	FALSE	8.387	197118.0398	162342.8053	34798.66672	43541.27227	134967.8211	85756.87604	ENSG00000092841
F8W1R7	F8W1R7_HUMAN	K|NKDQGTYEDYVEGLR|V	[TMTsixplex_Nterm]NK[TMTsixplex_K]DQGTYEDYVEGLR	80-94	FALSE	5.962	3811636.5	2231500.91	1171894.867	1471070.698	1921467.98	1097156.271	ENSG00000092841
F8W6C2	F8W6C2_HUMAN	R|KYDEELGK|A	[TMTsixplex_Nterm]K[TMTsixplex_K]YDEELGK[TMTsixplex_K]	257-264	FALSE	4.895	356489.1563	220957.7748	44481.50969	40418.96717	91611.26542	57123.37449	ENSG00000196141
F8W733	F8W733_HUMAN	K|LPVDFSNIPTYLLK|D	[TMTsixplex_Nterm]LPVDFSNIPTYLLK[TMTsixplex_K]	177-190	FALSE	4.886	41279.25	27081.79125	6994.113401	8491.261628	30681.80624	19208.98038	ENSG00000158019
F8W733	F8W733_HUMAN	K|LPVDFSNIPTYLLK|D	[TMTsixplex_Nterm]LPVDFSNIPTYLLK[TMTsixplex_K]	177-190	FALSE	5.011	24367.64453	16960.21229	4304.060945	4338.764828	14924.0187	9625.271264	ENSG00000158019
F8W785	F8W785_HUMAN	R|QAELEEGRPQHQEQLR|Q	[TMTsixplex_Nterm]QAELEEGRPQHQEQLR	435-450	FALSE	6.295	180606.4844	120657.0467	26155.9963	25701.73818	64852.41048	39704.74693	ENSG00000173905
F8W785	F8W785_HUMAN	R|QAELEEGRPQHQEQLR|Q	[TMTsixplex_Nterm]QAELEEGRPQHQEQLR	435-450	FALSE	5.436	264737.3635	178239.3431	39178.40891	NA	93026.54352	57860.99246	ENSG00000173905
F8W7Q4	F8W7Q4_HUMAN	K|EDEIPETVSLEMLDAAK|N	[TMTsixplex_Nterm]EDEIPETVSLEMLDAAK[TMTsixplex_K]	70-86	FALSE	6.052	2408373.383	1483955.666	601191.9267	741907.075	3531051.25	2034729.386	ENSG00000114023
F8W7Q4	F8W7Q4_HUMAN	K|EDEIPETVSLEMLDAAK|N	[TMTsixplex_Nterm]EDEIPETVSLEM[Oxidation_M]LDAAK[TMTsixplex_K]	70-86	FALSE	6.816	334391.121	217202.0108	85886.52696	126991.406	462588.4375	293798.5292	ENSG00000114023
F8W7Q4	F8W7Q4_HUMAN	R|LKEEAAMK|A	[TMTsixplex_Nterm]LK[TMTsixplex_K]EEAAMK[TMTsixplex_K]	133-140	FALSE	6.128	3527697.282	2216612.89	881170.888	1083423.309	5144636.5	3277305.089	ENSG00000114023
F8W7Q4	F8W7Q4_HUMAN	K|EDEIPETVSLEMLDAAK|N	[TMTsixplex_Nterm]EDEIPETVSLEMLDAAK[TMTsixplex_K]	70-86	FALSE	8.511	226286.5018	141847.0413	70270.69404	86903.50158	405913.375	258374.9663	ENSG00000114023
F8W7Q4	F8W7Q4_HUMAN	R|LKEEAAMK|A	[TMTsixplex_Nterm]LK[TMTsixplex_K]EEAAMK[TMTsixplex_K]	133-140	FALSE	5.717	3056359.66	1762926.759	779642.3769	898673.7903	4829693	2800970.788	ENSG00000114023
F8W7Q4	F8W7Q4_HUMAN	K|EDEIPETVSLEMLDAAK|N	[TMTsixplex_Nterm]EDEIPETVSLEMLDAAK[TMTsixplex_K]	70-86	FALSE	5.207	412666.6563	253678.3474	76639.33898	89403.26163	262889.9575	154662.8588	ENSG00000114023
F8W7Q4	F8W7Q4_HUMAN	R|HETLTSLNLEK|K	[TMTsixplex_Nterm]HETLTSLNLEK[TMTsixplex_K]	119-129	FALSE	6.011	3539705.5	2564382.067	865447.1162	1024342.121	1773469.332	1094212.915	ENSG00000114023
F8W7Q4	F8W7Q4_HUMAN	R|LKEEAAMK|A	[TMTsixplex_Nterm]LK[TMTsixplex_K]EEAAMK[TMTsixplex_K]	133-140	FALSE	4.89	2482812.48	1509435.282	609688.8467	750149.9461	3909753	2279132.793	ENSG00000114023
F8W7Q4	F8W7Q4_HUMAN	R|LKEEAAMK|A	[TMTsixplex_Nterm]LK[TMTsixplex_K]EEAAMK[TMTsixplex_K]	133-140	FALSE	4.965	264843.6993	159868.4342	67815.58241	79990.79405	415759.2813	235276.1419	ENSG00000114023
F8W7Q4	F8W7Q4_HUMAN	K|ILIWSGR|F	ILIWSGR	60-66	FALSE	4.934	74849.26331	36654.95705	13583.72123	19641.74131	NA	31945.51554	ENSG00000114023
F8W7Q4	F8W7Q4_HUMAN	K|ILIWSGR|F	[TMTsixplex_Nterm]ILIWSGR	60-66	FALSE	5.382	613529.1661	378447.1637	173948.8138	186752.9484	930727.4375	573265.4616	ENSG00000114023
F8W7Q4	F8W7Q4_HUMAN	R|HETLTSLNLEK|K	HETLTSLNLEK	119-129	FALSE	4.953	11513.67096	6378.226228	1767.314837	13933.29483	NA	3023.452638	ENSG00000114023
F8W7Q4	F8W7Q4_HUMAN	K|ILIWSGR|F	[TMTsixplex_Nterm]ILIWSGR	60-66	FALSE	4.88	67237.27424	49256.95964	19958.94476	20987.42569	92130.39844	54045.35141	ENSG00000114023
F8W7Q4	F8W7Q4_HUMAN	R|HETLTSLNLEK|K	HETLTSLNLEK	119-129	FALSE	7.659	37986.02089	18962.85066	16397.99877	34776.87793	NA	9804.8002	ENSG00000114023
F8W7Q4	F8W7Q4_HUMAN	K|EDEIPETVSLEMLDAAK|N	[TMTsixplex_Nterm]EDEIPETVSLEMLDAAK[TMTsixplex_K]	70-86	FALSE	5.497	1094209.377	792448.7166	325290.5515	418789.9533	1627835.25	913170.3248	ENSG00000114023
F8W914	F8W914_HUMAN	-|MEPEDEEEEEEEEEEDEDEDLEELEVLERK|P	[TMTsixplex_Nterm]M[Oxidation_M]EPEDEEEEEEEEEEDEDEDLEELEVLERK[TMTsixplex_K]	1-30	TRUE	6.185	86.21931419	1472.52776	NA	159.5155892	72.8895019	NA	ENSG00000115310
F8W914	F8W914_HUMAN	R|GPLPAAPPVAPER|Q	[TMTsixplex_Nterm]GPLPAAPPVAPER	64-76	FALSE	7.629	111091.6563	83032.0124	45668.77753	53022.79483	53685.76983	38468.47329	ENSG00000115310
F8W914	F8W914_HUMAN	R|HQAQIDHYLGLANK|N	[TMTsixplex_Nterm]HQAQIDHYLGLANK[TMTsixplex_K]	311-324	FALSE	5.657	1959291.119	1221240.646	533602.7337	626765.219	1459973.581	804751.408	ENSG00000115310
F8W914	F8W914_HUMAN	K|YSNSALGHVNCTIK|E	[TMTsixplex_Nterm]YSNSALGHVNC[Cys_CAM]TIK[TMTsixplex_K]	244-257	FALSE	7.382	2689720.111	1812504.203	753365.6823	854475.7161	2011603.544	1108354.465	ENSG00000115310
F8W914	F8W914_HUMAN	K|YSNSALGHVNCTIK|E	YSNSALGHVNC[Cys_CAM]TIK[TMTsixplex_K]	244-257	FALSE	6.137	371079.841	508197.3375	121379.385	94425.4321	126772.6993	308324.5154	ENSG00000115310
F8W914	F8W914_HUMAN	R|GPLPAAPPVAPER|Q	[TMTsixplex_Nterm]GPLPAAPPVAPER	64-76	FALSE	6.979	596917.75	420030.0111	241997.4994	268068.818	270824.7761	195320.515	ENSG00000115310
F8WB26	F8WB26_HUMAN	K|ELQELNELFKPVVAAQK|I	[TMTsixplex_Nterm]ELQELNELFK[TMTsixplex_K]PVVAAQK[TMTsixplex_K]	77-93	FALSE	5.499	111436.4141	68415.48018	29036.37915	30713.46556	48546.46417	29452.48899	ENSG00000065548
F8WBH7	F8WBH7_HUMAN	R|AGTEDEEEEEEGRR|E	[TMTsixplex_Nterm]AGTEDEEEEEEGRR	16-29	FALSE	8.056	3465.097656	2596.506794	901.3894168	1041.099058	1463.715965	919.8069416	ENSG00000183527
F8WBJ6	F8WBJ6_HUMAN	K|IFTPIVEHLGLQIR|F	[TMTsixplex_Nterm]IFTPIVEHLGLQIR	95-108	FALSE	5.48	45300.59956	33315.46619	12676.46744	13954.99331	19136.24138	11715.13307	ENSG00000115946
F8WBJ7	F8WBJ7_HUMAN	R|QGALAPWPIVGLGK|F	QGALAPWPIVGLGK[TMTsixplex_K]	169-182	FALSE	6.828	33195.1516	46253.15234	6731.094408	5629.729261	11945.26471	36247.51918	ENSG00000106771
F8WBL3	F8WBL3_HUMAN	K|IAILGYR|S	[TMTsixplex_Nterm]IAILGYR	9-15	FALSE	5.711	300116.0938	199710.9385	82818.82847	97492.08824	220971.0044	124060.3106	ENSG00000106615
F8WDG1	F8WDG1_HUMAN	K|IFSFNVWGK|I	[TMTsixplex_Nterm]IFSFNVWGK[TMTsixplex_K]	35-43	FALSE	6.157	39758.01172	23644.41015	10505.92435	12861.6977	24966.85	14282.156	ENSG00000075790
F8WF46	F8WF46_HUMAN	R|LSIQDAVFSQK|T	LSIQDAVFSQK[TMTsixplex_K]	31-41	TRUE	5.005	121091.2422	103818.8755	49077.31342	56227.61751	77472.03351	64876.74659	ENSG00000078070
F8WF48	F8WF48_HUMAN	K|AVDCLLDSK|W	[TMTsixplex_Nterm]AVDC[Cys_CAM]LLDSK[TMTsixplex_K]	52-60	FALSE	5.522	778723.8125	529306.3771	108242.8764	137830.1158	608455.3353	369300.9919	ENSG00000008952
G3V0G5	G3V0G5_HUMAN	R|KFPYCEATLLQQLVR|S	[TMTsixplex_Nterm]K[TMTsixplex_K]FPYC[Cys_CAM]EATLLQQLVR	273-287	FALSE	8.511	13375.77734	6915.799093	1088.89234	1042.410719	5900.616184	3602.673168	ENSG00000106524
G3V0G5	G3V0G5_HUMAN	R|KFPYCEATLLQQLVR|S	[TMTsixplex_Nterm]K[TMTsixplex_K]FPYC[Cys_CAM]EATLLQQLVR	273-287	FALSE	8.034	15588.04297	9615.043402	1902.657915	1862.767098	11353.29732	7050.071586	ENSG00000106524
G3V126	G3V126_HUMAN	K|NTAWPYFLPMLNR|Q	[TMTsixplex_Nterm]NTAWPYFLPMLNR	80-92	FALSE	8.179	17845.67773	9622.475483	5625.548678	6419.797659	12842.07189	6777.117995	ENSG00000047249
G3V126	G3V126_HUMAN	K|NTAWPYFLPMLNR|Q	NTAWPYFLPMLNR	80-92	FALSE	6.178	10555.73633	6946.236735	1742.74325	NA	10077.75698	7582.479907	ENSG00000047249
G3V126	G3V126_HUMAN	R|YNIIPVLSDILQESVK|E	[TMTsixplex_Nterm]YNIIPVLSDILQESVK[TMTsixplex_K]	223-238	FALSE	5.369	202992.0781	126809.1724	89624.0416	105494.7272	157537.1097	92935.21628	ENSG00000047249
G3V126	G3V126_HUMAN	K|NTAWPYFLPMLNR|Q	NTAWPYFLPMLNR	80-92	FALSE	7.353	3931.945457	5453.773999	1341.279212	NA	NA	3362.251309	ENSG00000047249
G3V126	G3V126_HUMAN	K|NTAWPYFLPMLNR|Q	[TMTsixplex_Nterm]NTAWPYFLPMLNR	80-92	FALSE	4.925	22939.23242	20583.09989	10917.96054	8011.880009	17638.30311	8870.723743	ENSG00000047249
G3V126	G3V126_HUMAN	K|LMVHNWEYLGK|Q	[TMTsixplex_Nterm]LMVHNWEYLGK[TMTsixplex_K]	419-429	FALSE	6.076	820806.6455	499312.6775	237626.554	270649.3693	522026.9476	311138.9563	ENSG00000047249
G3V143	G3V143_HUMAN	R|RPMSFR|R	[TMTsixplex_Nterm]RPM[Oxidation_M]SFR	101-106	TRUE	4.88	726410.625	580751.6728	118535.9644	123695.4937	307272.7979	241539.1052	ENSG00000063438
G3V154	G3V154_HUMAN	K|VPTHVPVCVLGNYR|D	[TMTsixplex_Nterm]VPTHVPVC[Cys_CAM]VLGNYR	127-140	FALSE	6.117	1057271.931	662860.6444	88543.57713	231163.1769	863708.2231	663225.9756	ENSG00000196642
G3V154	G3V154_HUMAN	K|FFNIPFLQLQR|E	[TMTsixplex_Nterm]FFNIPFLQLQR	188-198	FALSE	6.393	2539.051736	1392.156939	303.3752235	302.4060897	2037.859942	1158.744921	ENSG00000196642
G3V154	G3V154_HUMAN	K|VPTHVPVCVLGNYR|D	[TMTsixplex_Nterm]VPTHVPVC[Cys_CAM]VLGNYR	127-140	FALSE	6.583	386461.0993	252720.7628	NA	NA	434424.6687	336691.517	ENSG00000196642
G3V154	G3V154_HUMAN	K|FFNIPFLQLQR|E	FFNIPFLQLQR	188-198	FALSE	6.102	1573.075421	1201.092188	384.3838242	419.6441662	1021.511396	733.7416983	ENSG00000196642
G3V154	G3V154_HUMAN	K|GPAPAPQQCSEPETK|W	[TMTsixplex_Nterm]GPAPAPQQC[Cys_CAM]SEPETK[TMTsixplex_K]	445-459	FALSE	5.852	335421.2813	219032.6961	134494.4395	144462.9107	191784.9022	120193.2379	ENSG00000196642
G3V154	G3V154_HUMAN	K|FFNIPFLQLQR|E	[TMTsixplex_Nterm]FFNIPFLQLQR	188-198	FALSE	5.777	10468.41719	6793.794553	1619.590233	2062.415703	6924.875514	4088.22846	ENSG00000196642
G3V154	G3V154_HUMAN	K|FFNIPFLQLQR|E	[TMTsixplex_Nterm]FFNIPFLQLQR	188-198	FALSE	7.818	6466.283366	3791.10939	672.1499848	804.5833022	4753.585979	2645.666101	ENSG00000196642
G3V1A4	G3V1A4_HUMAN	K|AVLFCLSEDKK|N	[TMTsixplex_Nterm]AVLFC[Cys_CAM]LSEDK[TMTsixplex_K]K[TMTsixplex_K]	18-28	FALSE	5.692	730755.375	450445.5778	82553.55242	73901.04675	207837.1085	123932.5027	ENSG00000172757
G3V1A4	G3V1A4_HUMAN	K|EILVGDVGQTVDDPYATFVK|M	EILVGDVGQTVDDPYATFVK	37-56	FALSE	10.177	52350.14729	31076.0548	NA	NA	NA	NA	ENSG00000172757
G3V1A4	G3V1A4_HUMAN	K|AVLFCLSEDKK|N	[TMTsixplex_Nterm]AVLFC[Cys_CAM]LSEDK[TMTsixplex_K]K[TMTsixplex_K]	18-28	FALSE	6.252	7075559	4261935.752	976403.2074	894648.3129	1889184.139	1190023.267	ENSG00000172757
G3V1A4	G3V1A4_HUMAN	K|NIILEEGKEILVGDVGQTVDDPYATFVK|M	[TMTsixplex_Nterm]NIILEEGK[TMTsixplex_K]EILVGDVGQTVDDPYATFVK[TMTsixplex_K]	29-56	FALSE	7.395	481537.9063	279561.8364	55769.65138	57302.58046	152573.2463	79568.47217	ENSG00000172757
G3V1A4	G3V1A4_HUMAN	R|YALYDATYETK|E	[TMTsixplex_Nterm]YALYDATYETK[TMTsixplex_K]	65-75	FALSE	7.424	3061361.25	1870453.707	400532.8632	400514.6783	933520.1909	560184.1065	ENSG00000172757
G3V1A4	G3V1A4_HUMAN	K|AVLFCLSEDKK|N	[TMTsixplex_Nterm]AVLFC[Cys_CAM]LSEDK[TMTsixplex_K]K[TMTsixplex_K]	18-28	FALSE	6.877	504027.4063	311588.7323	64408.75101	53917.87485	132235.1027	79778.05012	ENSG00000172757
G3V1A4	G3V1A4_HUMAN	K|AVLFCLSEDK|K	[TMTsixplex_Nterm]AVLFC[Cys_CAM]LSEDK[TMTsixplex_K]	18-27	FALSE	5.307	384941.4063	249358.7929	96591.05771	115752.1561	233272.8808	146197.5268	ENSG00000172757
G3V1A4	G3V1A4_HUMAN	K|HELQANCYEEVKDR|C	[TMTsixplex_Nterm]HELQANC[Cys_CAM]YEEVK[TMTsixplex_K]DR	116-129	FALSE	5.112	5476604.5	3241434.436	653053.1902	677521.677	1709670.093	964218.8629	ENSG00000172757
G3V1A4	G3V1A4_HUMAN	K|AVLFCLSEDKK|N	[TMTsixplex_Nterm]AVLFC[Cys_CAM]LSEDK[TMTsixplex_K]K[TMTsixplex_K]	18-28	FALSE	5.374	1213894.75	827895.6628	152701.3893	146076.8504	471178.2171	232774.3153	ENSG00000172757
G3V1A4	G3V1A4_HUMAN	R|YALYDATYETK|E	[TMTsixplex_Nterm]YALYDATYETK[TMTsixplex_K]	65-75	FALSE	7.35	250212.9688	152139.2521	35459.8587	37081.27901	85282.21728	47961.92701	ENSG00000172757
G3V1A4	G3V1A4_HUMAN	K|AVLFCLSEDKK|N	[TMTsixplex_Nterm]AVLFC[Cys_CAM]LSEDK[TMTsixplex_K]K[TMTsixplex_K]	18-28	FALSE	6.33	6788612	4336670.226	885250.2454	908814.6358	2070395.483	1260824.756	ENSG00000172757
[truncated: 36,428 more rows]
