# Supplementary material for: Multi-Omic Analysis of Esophageal Adenocarcinoma Uncovers Candidate Therapeutic Targets and Cancer-Selective Posttranscriptional Regulation
Source: Mol Cell Proteomics. 2024 Apr 9;23(6):100764. doi: 10.1016/j.mcpro.2024.100764 (PMC11245951; doi:10.1016/j.mcpro.2024.100764)
Supplement: Supplemental Data 9 [file mmc18.csv]

peptide	PSMs	spectrum	ENSG_GENE	ENSG	mapped_genes	HGNC	X126	X127	X128	X129	X130	X131
AYLESEVAISEELVQK	18	Pat_50_4.58618.58618.3	ENSG00000115310|RTN4, ENSG00000115310|-|chr2:g.55253514:T>G',, ENSG00000115310|-|chr2:g.55277278:C>A',, ENSG00000115310|-|chr2:g.55209692:T>C',, ENSG00000115310|-|chr2:g.55253886:G>A',, ENSG00000115310|-|chr2:g.55253886:G>A']	ENSG00000115310	1	HGNC:14085	2198515.9650000003	2241221.074	1713196.0891000004	2262856.0526	2391013.9319999996	2964857.959
EAALTSEEVGADLEQVEVLQK	7	Pat_50_2.61500.61500.3	ENSG00000197694|SPTAN1, ENSG00000197694|+|chr9:g.131388718:A>C',, ENSG00000197694|+|chr9:g.131388814:C>T',, ENSG00000197694|+|chr9:g.131379968:G>A',, ENSG00000197694|+|chr9:g.131388752:A>G',, ENSG00000197694|+|chr9:g.131346711:G>A',, ENSG00000197694|+|chr9:g.131344110:C>T',, ENSG00000197694|+|chr9:g.131341955:G>C',, ENSG00000197694|+|chr9:g.131341955:G>C']	ENSG00000197694	1	HGNC:11273	470911.322	465312.7475	128615.0742	183516.9281	350286.56399999995	416624.865
DLPPDTTLLDLQNNK	26	Pat_50_4.55034.55034.3	ENSG00000011465|DCN, ENSG00000011465|-|chr12:g.91539867:G>T',, ENSG00000011465|-|chr12:g.91572142:C>A',, ENSG00000011465|-|chr12:g.91572298:G>A',, ENSG00000011465|-|chr12:g.91572213:T>G',, ENSG00000011465|-|chr12:g.91545441:T>G',, ENSG00000011465|-|chr12:g.91545441:T>G']	ENSG00000011465	1	HGNC:2705	8781455.099	8703481.175999999	19226995.470000006	21566329.872999996	3430511.9349999996	3839416.738999999
VDQIQEIVTGNPTVIK	7	Pat_50_6.59470.59470.3	ENSG00000140575|IQGAP1, ENSG00000140575|+|chr15:g.90986644:G>C',, ENSG00000140575|+|chr15:g.91030207:A>G',, ENSG00000140575|+|chr15:g.91035840:A>G',, ENSG00000140575|+|chr15:g.90934041:A>G',, ENSG00000140575|+|chr15:g.90934041:A>G']	ENSG00000140575	1	HGNC:6110	671338.729	702124.0440000001	1214378.495	1149162.132	1596221.9299999997	1701898.57
VSLDVNHFAPDELTVK	25	Pat_50_5.56644.56644.3	ENSG00000106211|HSPB1	ENSG00000106211	1	HGNC:5246	17924356.02	16710167.813000001	54051455.690000005	68930324.33000001	10013536.064	11622537.403
VYALPEDLVEVNPK	15	Pat_50_5.60074.60074.2	ENSG00000136167|LCP1, ENSG00000136167|-|chr13:g.46708291:T>C',, ENSG00000136167|-|chr13:g.46725149:C>A',, ENSG00000136167|-|chr13:g.46725111:G>T',, ENSG00000136167|-|chr13:g.46721186:A>G',, ENSG00000136167|-|chr13:g.46725160:A>T',, ENSG00000136167|-|chr13:g.46725160:A>T']	ENSG00000136167	1	HGNC:6528	6353338.434000001	6977361.365	4041899.8940000003	4481287.612	24345281.627	28398602.348
TLSQWIAENQDSLGSK	1	Pat_50_6.55176.55176.3	ENSG00000178802|MPI, ENSG00000178802|+|chr15:g.75182927:G>T',, ENSG00000178802|+|chr15:g.75182927:G>T']	ENSG00000178802	1	HGNC:7216	245367.22	309208.3	199760.97	185302.75	387768.9	500046.44
VINEPTAAALAYGLDK	6	Pat_50_5.58724.58724.3	ENSG00000113013|HSPA9, ENSG00000113013|-|chr5:g.137897475:C>T']	ENSG00000113013	1	HGNC:5244	4374125.976	4492205.52	2123280.186	2241278.882	4772648.49	4731405.75
LASVLGSEPSLDSEVTSK	3	Pat_50_5.57142.57142.3	ENSG00000254986|DPP3, ENSG00000254986|+|chr11:g.66272110:G>A',, ENSG00000254986|+|chr11:g.66272207:C>A',, ENSG00000254986|+|chr11:g.66252662:G>A',, ENSG00000254986|+|chr11:g.66252662:G>A']	ENSG00000254986	1	HGNC:3008	739365.42	803281.03	339752.676	397855.006	815051.34	875897.97
DLGLSESGEDVNAAILDESGK	3	Pat_50_2.56345.56345.4	ENSG00000155660|PDIA4, ENSG00000155660|-|chr7:g.148709352:C>T',, ENSG00000155660|-|chr7:g.148708982:A>C']	ENSG00000155660	1	HGNC:30167	100182.2263	111954.417	36759.11689999999	36453.6359	109349.766	107040.82170000001
ETAVDGELVVLYDVK	7	Pat_50_3.60290.60290.3	ENSG00000151655|ITIH2, ENSG00000151655|+|chr10:g.7759629:A>C',, ENSG00000151655|+|chr10:g.7777019:C>T',, ENSG00000151655|+|chr10:g.7747128:G>C',, ENSG00000151655|+|chr10:g.7774317:T>C',, ENSG00000151655|+|chr10:g.7747102:C>T',, ENSG00000151655|+|chr10:g.7769725:T>G',, ENSG00000151655|+|chr10:g.7776968:C>T',, ENSG00000151655|+|chr10:g.7776989:A>G',, ENSG00000151655|+|chr10:g.7786883:A>G',, ENSG000…	ENSG00000151655	1	HGNC:6167	3018861.128	2647010.702	558162.051	801587.6880000001	947875.372	1001468.907
INESTQNWHQLENIGNFIK	2	Pat_50_6.57943.57943.3	ENSG00000130176|CNN1, ENSG00000130176|+|chr19:g.11660310:C>T',, ENSG00000130176|+|chr19:g.11651901:A>G',, ENSG00000130176|+|chr19:g.11660584:G>A',, ENSG00000130176|+|chr19:g.11660300:C>T']	ENSG00000130176	1	HGNC:2155	301894.3	297766.94	2035981.8	1252851.44	352581.19	403626.48
AQPVQVAEGSEPDGFWEALGGK	18	Pat_50_5.61274.61274.3	ENSG00000148180|GSN, ENSG00000148180|+|chr9:g.124074719:C>T',, ENSG00000148180|+|chr9:g.124074719:C>T']	ENSG00000148180	1	HGNC:4620	8636715.235000001	8364732.003	3613720.5190000003	4634893.566000001	6051323.83	7081487.291999999
TLYDFPGNDAEDLPFK	2	Pat_50_4.58620.58620.3	ENSG00000099942|CRKL, ENSG00000099942|+|chr22:g.21288455:C>G',, ENSG00000099942|+|chr22:g.21288455:C>G']	ENSG00000099942	1	HGNC:2363	187748.792	203999.292	125699.825	159811.58299999998	208874.734	267240.588
VEGFPTIYFAPSGDK	3	Pat_50_6.59990.59990.3	ENSG00000155660|PDIA4, ENSG00000155660|-|chr7:g.148709352:C>T',, ENSG00000155660|-|chr7:g.148708982:A>C']	ENSG00000155660	1	HGNC:30167	471750.1279999999	415387.364	340028.12	254712.68800000002	2734296.3099999996	2984095.9299999997
VENLQAVQTDFSSDPLQK	2	Pat_50_5.56568.56568.3	ENSG00000138073|PREB, ENSG00000138073|-|chr2:g.27354950:A>C',, ENSG00000138073|-|chr2:g.27354346:A>C',, ENSG00000138073|-|chr2:g.27354346:A>C']	ENSG00000138073	1	HGNC:9356	511086.25	544671.06	264712.04	332652.31000000006	425722.69	491152.67000000004
DLANIAEVEVSIPAK	7	Pat_50_5.60749.60749.2	ENSG00000115677|HDLBP, ENSG00000115677|-|chr2:g.242192848:T>C',, ENSG00000115677|-|chr2:g.242169074:A>G',, ENSG00000115677|-|chr2:g.242174960:C>T',, ENSG00000115677|-|chr2:g.242179168:C>T',, ENSG00000115677|-|chr2:g.242194517:G>C',, ENSG00000115677|-|chr2:g.242179138:T>C',, ENSG00000115677|-|chr2:g.242174946:G>A',, ENSG00000115677|-|chr2:g.242174946:G>A']	ENSG00000115677	1	HGNC:4857	4595895.146000001	4643061.1680000005	730269.4360000001	803835.9750000001	1349068.8109999998	1526427.124
GADFLVTEVENGGSLGSK	39	Pat_50_4.56241.56241.3	ENSG00000067225|PKM, ENSG00000067225|-|chr15:g.72499530:CAAGG>C',, ENSG00000067225|-|chr15:g.72499530:CAAGG>C']	ENSG00000067225	1	HGNC:9021	17483651.985999994	16416352.636000004	34173079.78999999	40490127.752000004	21258367.167	21281279.244
QLDDEEVSEFALDGLK	2	Pat_50_3.59776.59776.3	ENSG00000089154|GCN1, ENSG00000089154|-|chr12:g.120594775:G>A',, ENSG00000089154|-|chr12:g.120567282:G>A',, ENSG00000089154|-|chr12:g.120611630:A>G',, ENSG00000089154|-|chr12:g.120602295:A>G',, ENSG00000089154|-|chr12:g.120584909:G>A',, ENSG00000089154|-|chr12:g.120593217:C>G',, ENSG00000089154|-|chr12:g.120583116:G>A',, ENSG00000089154|-|chr12:g.120615349:C>T',, ENSG00000089154|-|chr12:g.1205803…	ENSG00000089154	1	HGNC:4199	91039.961	82883.992	72536.202	87704.03099999999	113955.735	140802.53
GDNLETLVLLNPSDK	1	Pat_50_4.58412.58412.3	ENSG00000130479|MAP1S	ENSG00000130479	1	HGNC:15715	68171.01	59959.426	68780.72	69744.62	146296.64	162504.03
IAFLGDDESALDNDETQFK	1	Pat_50_3.60274.60274.3	ENSG00000150712|MTMR12, ENSG00000150712|-|chr5:g.32255843:G>A',, ENSG00000150712|-|chr5:g.32268852:G>A',, ENSG00000150712|-|chr5:g.32239213:C>T',, ENSG00000150712|-|chr5:g.32230026:C>T',, ENSG00000150712|-|chr5:g.32230026:C>T']	ENSG00000150712	1	HGNC:18191	181133.4	186286.06	45312.26	60485.582	69389.6	76645.336
NPYYGGESASITPLEDLYK	6	Pat_50_4.54156.54156.3	ENSG00000057608|GDI2, ENSG00000057608|-|chr10:g.5827857:A>G',, ENSG00000057608|-|chr10:g.5808593:C>T',, ENSG00000057608|-|chr10:g.5808593:C>T']	ENSG00000057608	1	HGNC:4227	558328.964	589957.79	892028.56	880541.429	1344998.81	1556798.9840000002
ASAFALQEQPVVNAVIDDTTK	11	Pat_50_4.62140.62140.4	ENSG00000119689|DLST, ENSG00000119689|+|chr14:g.75355830:T>C',, ENSG00000119689|+|chr14:g.75349316:G>A']	ENSG00000119689	1	HGNC:2911	4606378.115	4652032.746	1634299.5860000001	2136801.121	1990887.1330000001	2260748.131
ITYGETGGNSPVQEFTVPGSK	5	Pat_50_5.52500.52500.3	ENSG00000115414|FN1, ENSG00000115414|-|chr2:g.216257711:C>T',, ENSG00000115414|-|chr2:g.216271134:C>T',, ENSG00000115414|-|chr2:g.216226799:A>G',, ENSG00000115414|-|chr2:g.216240008:T>C',, ENSG00000115414|-|chr2:g.216240420:T>C',, ENSG00000115414|-|chr2:g.216270961:T>C',, ENSG00000115414|-|chr2:g.216270993:T>C',, ENSG00000115414|-|chr2:g.216226780:C>T',, ENSG00000115414|-|chr2:g.216256459:G>A',, …	ENSG00000115414	1	HGNC:3778	1898508.926	1868204.1550000003	1824335.01	1900275.4900000002	5002840.64	5179744.9799999995
TVSLLDENNVSSYLSK	4	Pat_50_5.57324.57324.3	ENSG00000253729|PRKDC, ENSG00000253729|-|chr8:g.48701554:G>GT',, ENSG00000253729|-|chr8:g.48825106:A>C',, ENSG00000253729|-|chr8:g.48752677:G>A',, ENSG00000253729|-|chr8:g.48707040:T>C',, ENSG00000253729|-|chr8:g.48736430:G>A',, ENSG00000253729|-|chr8:g.48691338:C>T',, ENSG00000253729|-|chr8:g.48690339:T>C',, ENSG00000253729|-|chr8:g.48769803:C>T',, ENSG00000253729|-|chr8:g.48706987:C>A',, ENSG00…	ENSG00000253729	1	HGNC:9413	2525493.874	2451328.747	2421899.0949999997	2556557.08	5436961.6	6774362.92
AAFYEEQINYYDTYIK	1	Pat_50_4.54241.54241.3	ENSG00000145703|IQGAP2, ENSG00000145703|+|chr5:g.75979036:TTTCTTG>T',, ENSG00000145703|+|chr5:g.75969794:T>C',, ENSG00000145703|+|chr5:g.75858325:C>T',, ENSG00000145703|+|chr5:g.75858325:C>T']	ENSG00000145703	1	HGNC:6111	154109.92	130527.836	54051.285	63453.562000000005	79769.21	79260.79
VEEQEPELTSTPNFVVEVIK	10	Pat_50_3.65206.65206.4	ENSG00000108561|C1QBP, ENSG00000108561|-|chr17:g.5336660:C>T',, ENSG00000108561|-|chr17:g.5336660:C>T']	ENSG00000108561	1	HGNC:1243	1856139.631	1668256.1949999998	775775.182	951876.1529999999	4136658.9960000003	5050425.5649999995
VDEFVTHNLSFDEINK	3	Pat_50_4.55133.55133.3	ENSG00000197894|ADH5, ENSG00000197894|-|chr4:g.99993574:C>G']	ENSG00000197894	1	HGNC:253	563055.507	516222.55700000003	805064.0549999999	818410.58	377036.07	440837.314
SVSDGIAALDLNAVANK	2	Pat_50_5.58763.58763.3	ENSG00000084674|APOB, ENSG00000084674|-|chr2:g.21247831:G>A',, ENSG00000084674|-|chr2:g.21260926:T>A',, ENSG00000084674|-|chr2:g.21228361:T>G',, ENSG00000084674|-|chr2:g.21231513:G>T',, ENSG00000084674|-|chr2:g.21228927:T>G',, ENSG00000084674|-|chr2:g.21255382:T>G',, ENSG00000084674|-|chr2:g.21228497:G>A',, ENSG00000084674|-|chr2:g.21235202:C>T',, ENSG00000084674|-|chr2:g.21225263:A>T',, ENSG0000…	ENSG00000084674	1	HGNC:603	867938.34	874208.25	1286007.15	1313472.22	2468430.9	2563662.74
NAEPLINLDVNNPDFK	2	Pat_50_4.55841.55841.2	ENSG00000087302|RTRAF, ENSG00000087302|+|chr14:g.52471230:G>A']	ENSG00000087302	1	HGNC:23169	147445.27899999998	168785.21399999998	262984.946	326092.457	648642.04	772616.2
VQQLQGLLQNQSLQLQEQEK	1	Pat_50_6.60190.60190.3	ENSG00000009790|TRAF3IP3, ENSG00000009790|+|chr1:g.209933485:G>A',, ENSG00000009790|+|chr1:g.209933472:C>T',, ENSG00000009790|+|chr1:g.209936417:G>A',, ENSG00000009790|+|chr1:g.209936417:G>A']	ENSG00000009790	1	HGNC:30766	51868.453	61816.69	31270.426	31184.842	69205.24	86238.88
IAPQLSTEELVSLGEK	2	Pat_50_5.60790.60790.3	ENSG00000079557|AFM, ENSG00000079557|+|chr4:g.74357673:C>T',, ENSG00000079557|+|chr4:g.74351624:C>T']	ENSG00000079557	1	HGNC:316	410975.18	446420.94	183356.424	202480.694	410140.63	474306.53
SVIEQGGIQTVDQLIK	8	Pat_50_5.60078.60078.3	ENSG00000170248|PDCD6IP, ENSG00000170248|+|chr3:g.33906919:C>A',, ENSG00000170248|+|chr3:g.33906919:C>A']	ENSG00000170248	1	HGNC:8766	3248732.8600000003	3333170.37	2203926.1569999997	2500608.454	2964668.459	3327707.3499999996
IEDGVPQHLVLVLGGK	16	Pat_50_5.62270.62270.3	ENSG00000163359|COL6A3, ENSG00000163359|-|chr2:g.238249544:GA>G',, ENSG00000163359|-|chr2:g.238275518:AC>A',, ENSG00000163359|-|chr2:g.238280477:G>A',, ENSG00000163359|-|chr2:g.238283189:G>A',, ENSG00000163359|-|chr2:g.238296320:C>T',, ENSG00000163359|-|chr2:g.238253406:C>T',, ENSG00000163359|-|chr2:g.238247734:C>G',, ENSG00000163359|-|chr2:g.238283510:C>T',, ENSG00000163359|-|chr2:g.238280852:G>…	ENSG00000163359	1	HGNC:2213	5172576.545	4462180.204	18796834.742000002	23721188.557	4262902.722000001	3499085.4390000002
FGYVDFESAEDLEK	7	Pat_50_4.54444.54444.3	ENSG00000115053|NCL, ENSG00000115053|-|chr2:g.232326267:ATCGTCATCCTCATCATCT>A',, ENSG00000115053|-|chr2:g.232326384:GTCATCCTCC>G',, ENSG00000115053|-|chr2:g.232326414:A>C',, ENSG00000115053|-|chr2:g.232325475:T>C',, ENSG00000115053|-|chr2:g.232325476:C>A']	ENSG00000115053	1	HGNC:7667	2714307.2139999997	2621397.786	1868187.7	2332835.511	3784764.085	4853406.96
QYLQEVGYTDTILDVK	1	Pat_50_4.56044.56044.3	ENSG00000115808|STRN, ENSG00000115808|-|chr2:g.37094982:G>T',, ENSG00000115808|-|chr2:g.37113870:T>C',, ENSG00000115808|-|chr2:g.37085056:G>A',, ENSG00000115808|-|chr2:g.37111075:C>G',, ENSG00000115808|-|chr2:g.37111075:C>G']	ENSG00000115808	1	HGNC:11424	176216.94	166432.5	129780.84	142920.17	166684.84	190106.72
EIGLLSEEVELYGETK	4	Pat_50_3.61806.61806.3	ENSG00000100714|MTHFD1, ENSG00000100714|+|chr14:g.64908845:G>A',, ENSG00000100714|+|chr14:g.64882380:A>G',, ENSG00000100714|+|chr14:g.64882380:A>G']	ENSG00000100714	1	HGNC:7432	578053.922	582261.586	226461.837	313178.326	260063.867	347053.241
EPAPETADGPYLVIVEQPK	1	Pat_50_3.55897.55897.3	ENSG00000077150|NFKB2, ENSG00000077150|+|chr10:g.104160779:A>G',, ENSG00000077150|+|chr10:g.104156766:C>A',, ENSG00000077150|+|chr10:g.104156766:C>A']	ENSG00000077150	1	HGNC:7795	61175.26	84630.65	28767.627	36592.402	90905.26	106477.21
LYPIANGNNQSPVDIK	35	Pat_50_5.52295.52295.3	ENSG00000133742|CA1, ENSG00000133742|-|chr8:g.86240836:GGTT>G',, ENSG00000133742|-|chr8:g.86240836:GGTT>G']	ENSG00000133742	1	HGNC:1368	41907712.239999995	43316692.63	8209382.608000001	9708365.592999997	32296091.405	32239654.74
QYLSGELEVELTPQGTLAER	6	Pat_50_3.56702.56702.3	ENSG00000083720|OXCT1, ENSG00000083720|-|chr5:g.41794810:AG>A',, ENSG00000083720|-|chr5:g.41739586:A>C']	ENSG00000083720	1	HGNC:8527	1087074.2650000001	1191907.2400000002	6669934.3	6443009.738	695637.358	804464.253
GVNLPGAAVDLPAVSEK	8	Pat_50_5.58164.58164.3	ENSG00000067225|PKM, ENSG00000067225|-|chr15:g.72499530:CAAGG>C',, ENSG00000067225|-|chr15:g.72499530:CAAGG>C']	ENSG00000067225	1	HGNC:9021	2036469.258	1881371.3339999998	3545692.56	2953167.33	4917558.745	5054601.28
LTLYDIAHTPGVAADLSHIETK	17	Pat_50_5.63064.63064.3	ENSG00000146701|MDH2, ENSG00000146701|+|chr7:g.75693709:G>A',, ENSG00000146701|+|chr7:g.75693709:G>A']	ENSG00000146701	1	HGNC:6971	16598982.431999996	15259673.947	3209175.442	4008352.363	3341452.299	2910730.8959999997
ATLDVDEAGTEAAAATSFAIK	2	Pat_50_4.56812.56812.3	ENSG00000100665|SERPINA4, ENSG00000100665|+|chr14:g.95033508:G>A',, ENSG00000100665|+|chr14:g.95033508:G>A']	ENSG00000100665	1	HGNC:8948	264106.255	279282.08	186917.593	209540.49	317749.14	355624.97000000003
GQVPENEANVVITTLK	3	Pat_50_4.52498.52498.2	ENSG00000039068|CDH1, ENSG00000039068|+|chr16:g.68855935:TCTG>T',, ENSG00000039068|+|chr16:g.68844141:G>T',, ENSG00000039068|+|chr16:g.68845724:G>T',, ENSG00000039068|+|chr16:g.68845623:A>G',, ENSG00000039068|+|chr16:g.68847376:A>G',, ENSG00000039068|+|chr16:g.68847376:A>G']	ENSG00000039068	1	HGNC:1748	1679302.29	1748294.62	1011038.27	1419340.5100000002	1134590.51	1227172.92
LLQDYSELEEENISLQK	1	Pat_50_3.60000.60000.3	ENSG00000185963|BICD2, ENSG00000185963|-|chr9:g.95526862:G>T',, ENSG00000185963|-|chr9:g.95481486:G>C',, ENSG00000185963|-|chr9:g.95482694:G>C',, ENSG00000185963|-|chr9:g.95482683:T>G',, ENSG00000185963|-|chr9:g.95485053:C>T',, ENSG00000185963|-|chr9:g.95481009:G>A',, ENSG00000185963|-|chr9:g.95481009:G>A']	ENSG00000185963	1	HGNC:17208	35534.113	30737.99	33245.414	41547.937999999995	32026.275	38204.54
DDGLFSGDPNWFPK	17	Pat_50_5.61270.61270.3	ENSG00000158710|TAGLN2	ENSG00000158710	1	HGNC:11554	15203046.193000002	13234507.741999999	7299518.275000001	8171072.308	15160719.581	17298543.645000003
ILEDQEENPLPAALVQPHTGK	5	Pat_50_4.54508.54508.3	ENSG00000130313|PGLS	ENSG00000130313	1	HGNC:8903	942715.6200000001	998154.84	497883.30100000004	568528.05	978429.21	1114153.87
VPVAVQGEDTVQSLTQGDGVAK	12	Pat_50_4.53125.53125.3	ENSG00000125730|C3, ENSG00000125730|-|chr19:g.6697558:C>A',, ENSG00000125730|-|chr19:g.6707931:C>T',, ENSG00000125730|-|chr19:g.6697682:C>T']	ENSG00000125730	1	HGNC:1318	6002620.370000001	6043178.664999999	3591852.858	3902674.749	9691840.135	9862095.174
VVNNSPQPQNVVFDVQIPK	5	Pat_50_6.59270.59270.3	ENSG00000151655|ITIH2, ENSG00000151655|+|chr10:g.7759629:A>C',, ENSG00000151655|+|chr10:g.7777019:C>T',, ENSG00000151655|+|chr10:g.7747128:G>C',, ENSG00000151655|+|chr10:g.7774317:T>C',, ENSG00000151655|+|chr10:g.7747102:C>T',, ENSG00000151655|+|chr10:g.7769725:T>G',, ENSG00000151655|+|chr10:g.7776968:C>T',, ENSG00000151655|+|chr10:g.7776989:A>G',, ENSG00000151655|+|chr10:g.7786883:A>G',, ENSG000…	ENSG00000151655	1	HGNC:6167	1442667.35	1458671.9540000001	677641.47	814598.0900000001	1695938.87	1753544
VTPPEGYEVVTVFPK	9	Pat_50_6.57948.57948.2	ENSG00000107438|PDLIM1, ENSG00000107438|-|chr10:g.97023630:T>C']	ENSG00000107438	1	HGNC:2067	11302360.914	11281471.693000002	5260890.730999999	6458277.544	15656278.38	17425427.919999998
LGESVQDLSSFDEYSSELK	3	Pat_50_3.59632.59632.3	ENSG00000047249|ATP6V1H, ENSG00000047249|-|chr8:g.54714396:A>G',, ENSG00000047249|-|chr8:g.54714396:A>G']	ENSG00000047249	1	HGNC:18303	405956.85	399264.43	213964.59999999998	278595.75	302962.393	331163.88
IEWLESHQDADIEDFK	8	Pat_50_3.57649.57649.3	ENSG00000044574|HSPA5, ENSG00000044574|-|chr9:g.128001036:A>G']	ENSG00000044574	1	HGNC:5238	2664233.1799999997	2376159.24	1022505.218	1169871.131	1463126.036	1577968.359
TIQEADQDGDSAISFTEFVK	4	Pat_50_3.59092.59092.4	ENSG00000187446|CHP1	ENSG00000187446	1	HGNC:17433	1525267.74	1588602.02	204033.695	281520.9	402358.658	477832.78299999994
NQDLAPNSAEQASILSLVTK	9	Pat_50_6.61903.61903.3	ENSG00000143621|ILF2, ENSG00000143621|-|chr1:g.153634895:C>G']	ENSG00000143621	1	HGNC:6037	2127496.8270000005	2444244.694	1711707.983	2084711.321	4111752.9600000004	5074534.714
AYYENSPQQVFSTEFEVK	9	Pat_50_3.56502.56502.3	ENSG00000125730|C3, ENSG00000125730|-|chr19:g.6697558:C>A',, ENSG00000125730|-|chr19:g.6707931:C>T',, ENSG00000125730|-|chr19:g.6697682:C>T']	ENSG00000125730	1	HGNC:1318	2390445.5000000005	2257329.7539999997	1283297.403	1274499.2	3160802.367	3739184.3200000003
LPYDVTTEQALTYPEVK	1	Pat_50_5.56478.56478.3	ENSG00000145703|IQGAP2, ENSG00000145703|+|chr5:g.75979036:TTTCTTG>T',, ENSG00000145703|+|chr5:g.75969794:T>C',, ENSG00000145703|+|chr5:g.75858325:C>T',, ENSG00000145703|+|chr5:g.75858325:C>T']	ENSG00000145703	1	HGNC:6111	406418.75	405660	122052.37	143335.3	268528.2	335792.1
SEEITTGSAWFSFLESHNK	2	Pat_50_6.59436.59436.3	ENSG00000162734|PEA15, ENSG00000162734|+|chr1:g.160181369:C>A',, ENSG00000162734|+|chr1:g.160183220:C>T',, ENSG00000162734|+|chr1:g.160182980:C>A',, ENSG00000162734|+|chr1:g.160182980:C>A']	ENSG00000162734	1	HGNC:8822	228327.46	224650.87	246717.82	185086.804	219425.06	204536.429
DLDEDELLGNLSETELK	3	Pat_50_2.61431.61431.3	ENSG00000138594|TMOD3, ENSG00000138594|+|chr15:g.52155089:T>A',, ENSG00000138594|+|chr15:g.52155092:C>A',, ENSG00000138594|+|chr15:g.52155092:C>A']	ENSG00000138594	1	HGNC:11873	65624.732	74094.56099999999	50771.764	56950.664000000004	69404.822	82928.463
LAPITSDPTEATAVGAVEASFK	28	Pat_50_5.64119.64119.3	ENSG00000067225|PKM	ENSG00000067225	1	HGNC:9021	17980212.401	18887893.026	16361972.172999999	19951766.968	22998656.054	24130772.311
QYTSFHFASLEDVQAK	2	Pat_50_6.49888.49888.3	ENSG00000057149|SERPINB3, ENSG00000057149|-|chr18:g.61322995:T>C',, ENSG00000057149|-|chr18:g.61325752:G>A']	ENSG00000057149	1	HGNC:10569	204400.95500000002	206248.698	1002543.27	1356801.03	187679.191	208212.406
TSLQQSLNEISGQSVAEQLQK	1	Pat_50_5.58506.58506.3	ENSG00000054654|SYNE2, ENSG00000054654|+|chr14:g.64464030:C>T',, ENSG00000054654|+|chr14:g.64542756:C>A',, ENSG00000054654|+|chr14:g.64430635:A>G',, ENSG00000054654|+|chr14:g.64447776:T>C',, ENSG00000054654|+|chr14:g.64518321:A>G',, ENSG00000054654|+|chr14:g.64519709:A>T',, ENSG00000054654|+|chr14:g.64491695:T>C',, ENSG00000054654|+|chr14:g.64496749:C>T',, ENSG00000054654|+|chr14:g.64497930:G>A',…	ENSG00000054654	1	HGNC:17084	79024.414	85980.164	58998.945	69682.086	75801.47	81940.03
DISEASVFDAYVLPK	12	Pat_50_4.59674.59674.3	ENSG00000197728|RPS26	ENSG00000197728	1	HGNC:10414	4263053.42	4260419.574	4922517.549000001	5717310.92	7528991.199999999	8154683.390000001
NANPEWNQVVNLQIK	1	Pat_50_6.54794.54794.3	ENSG00000138119|MYOF, ENSG00000138119|-|chr10:g.95168639:T>G',, ENSG00000138119|-|chr10:g.95147609:G>A',, ENSG00000138119|-|chr10:g.95111455:T>A',, ENSG00000138119|-|chr10:g.95072940:G>A',, ENSG00000138119|-|chr10:g.95085678:G>A',, ENSG00000138119|-|chr10:g.95211838:C>A',, ENSG00000138119|-|chr10:g.95159187:C>T',, ENSG00000138119|-|chr10:g.95159187:C>T']	ENSG00000138119	1	HGNC:3656	325642.84	341856.75	311403.97	301760.9	650058.06	768433.06
FFVADTANEALEAAK	9	Pat_50_4.57544.57544.3	ENSG00000172340|SUCLG2, ENSG00000172340|-|chr3:g.67548591:AT>A',, ENSG00000172340|-|chr3:g.67411103:C>T',, ENSG00000172340|-|chr3:g.67546245:T>C',, ENSG00000172340|-|chr3:g.67546245:T>C']	ENSG00000172340	1	HGNC:11450	8047425.5600000005	7633210.17	1799754.05	2002946.6300000001	2396080.736	2750855.83
DYAVSTVPVADGLHLK	5	Pat_50_4.49979.49979.3	ENSG00000153904|DDAH1	ENSG00000153904	1	HGNC:2715	2116524.87	2057453.9600000002	2092084.2149999999	2178699.96	4418163.68	4751938.46
VIAINVDDPDAANYNDINDVK	3	Pat_50_3.55907.55907.3	ENSG00000180817|PPA1, ENSG00000180817|-|chr10:g.71966025:C>G',, ENSG00000180817|-|chr10:g.71969331:C>T']	ENSG00000180817	1	HGNC:9226	339058.81	376640.33999999997	324473.2	363969.44	588632.34	707033.04
LQGLSASDVTEQIIK	3	Pat_50_5.58470.58470.3	ENSG00000134046|MBD2	ENSG00000134046	1	HGNC:6917	552545.965	572146.34	429475.636	567688.848	621124.1799999999	680810.865
LTDPTGWVTIDENTGSIK	6	Pat_50_6.58169.58169.3	ENSG00000134755|DSC2, ENSG00000134755|-|chr18:g.28660078:T>G',, ENSG00000134755|-|chr18:g.28673590:C>G',, ENSG00000134755|-|chr18:g.28666694:C>T',, ENSG00000134755|-|chr18:g.28666694:C>T']	ENSG00000134755	1	HGNC:3036	671690.3740000001	666775.774	2767603.83	3570495.6100000003	825916.455	888147.415
YAGPEDDAAITLAFSK	1	Pat_50_4.55011.55011.3	ENSG00000077097|TOP2B, ENSG00000077097|-|chr3:g.25674225:TAACTACTTC>T',, ENSG00000077097|-|chr3:g.25654182:G>A',, ENSG00000077097|-|chr3:g.25671883:C>T',, ENSG00000077097|-|chr3:g.25671883:C>T']	ENSG00000077097	1	HGNC:11990	211404.97	204330.84	197994.33	182731.56	400677.16	440122.44
GIDASDYQTVQIFYPSK	2	Pat_50_6.54986.54986.3	ENSG00000085377|PREP, ENSG00000085377|-|chr6:g.105726036:C>T',, ENSG00000085377|-|chr6:g.105730436:T>G',, ENSG00000085377|-|chr6:g.105845748:G>A',, ENSG00000085377|-|chr6:g.105726060:C>T']	ENSG00000085377	1	HGNC:9358	365860.93	351445.32999999996	353968.92000000004	396240.23	375013.45	429050.99
IGPIATPDYIQNAPGLPK	1	Pat_50_6.59609.59609.3	ENSG00000131069|ACSS2, ENSG00000131069|+|chr20:g.33470702:G>T',, ENSG00000131069|+|chr20:g.33513506:C>T',, ENSG00000131069|+|chr20:g.33507328:G>A',, ENSG00000131069|+|chr20:g.33511199:T>A',, ENSG00000131069|+|chr20:g.33511199:T>A']	ENSG00000131069	1	HGNC:15814	115396.086	151989.75	92375.65	84756.016	238317.36	245738.52
TQIAPGSQTVLGIGPGPADLIDK	1	Pat_50_5.63932.63932.3	ENSG00000141378|PTRH2, ENSG00000141378|-|chr17:g.57775125:C>T',, ENSG00000141378|-|chr17:g.57775135:G>T',, ENSG00000141378|-|chr17:g.57775135:G>T']	ENSG00000141378	1	HGNC:24265	56231.76	54693.523	49833.01	57869.19	93585.305	114913.98
AVLDVFEEGTEASAATAVK	25	Pat_50_4.59930.59930.3	ENSG00000196136|SERPINA3, ENSG00000196136|+|chr14:g.95081328:G>A',, ENSG00000196136|+|chr14:g.95085616:T>C',, ENSG00000196136|+|chr14:g.95085616:T>C']	ENSG00000196136	1	HGNC:16	7341277.354000001	7646165.329	2685619.801	3457088.0979999993	8222735.535000001	9075450.28
VFLLGEEVAQYDGAYK	7	Pat_50_5.63988.63988.3	ENSG00000168291|PDHB, ENSG00000168291|-|chr3:g.58414280:T>G',, ENSG00000168291|-|chr3:g.58414280:T>G']	ENSG00000168291	1	HGNC:8808	10207765.379999999	9840838.4	1377479.9829999998	1657749.0089999998	1469155.6500000001	1728855.2010000001
LPSEGPRPAHVVVGDVLQAADVDK	5	Pat_50_4.53733.53733.3	ENSG00000090013|BLVRB, ENSG00000090013|-|chr19:g.40953909:G>A',, ENSG00000090013|-|chr19:g.40953909:G>A']	ENSG00000090013	1	HGNC:1063	4829444.68	4418992.138	5190853.573	6940996.07	10526765.697999999	15039752.397
GQPAIIDGELYNEVK	2	Pat_50_3.52147.52147.3	ENSG00000090273|NUDC, ENSG00000090273|+|chr1:g.27250619:G>A',, ENSG00000090273|+|chr1:g.27271964:G>T']	ENSG00000090273	1	HGNC:8045	906891.22	956188.63	717910.72	782343.9199999999	1134819.3199999998	1200989.77
ESGVGQTDWSGVEAGEFLK	2	Pat_50_4.52456.52456.3	ENSG00000149115|TNKS1BP1, ENSG00000149115|-|chr11:g.57088022:G>T',, ENSG00000149115|-|chr11:g.57080530:C>A',, ENSG00000149115|-|chr11:g.57076158:C>T',, ENSG00000149115|-|chr11:g.57080076:C>T',, ENSG00000149115|-|chr11:g.57075947:T>A',, ENSG00000149115|-|chr11:g.57075947:T>A']	ENSG00000149115	1	HGNC:19081	444666.29000000004	451460.91	350596.82	435027.25	405522.29000000004	491401.31000000006
EGGSIPVTLTFQEATGK	5	Pat_50_5.56372.56372.3	ENSG00000133313|CNDP2, ENSG00000133313|+|chr18:g.72176114:C>G',, ENSG00000133313|+|chr18:g.72176114:C>G']	ENSG00000133313	1	HGNC:24437	2927992.66	3173639.9000000004	918823.736	1162702.362	2571946.01	2866070.08
DGTAGIPNLQLYDVK	2	Pat_50_5.55846.55846.3	ENSG00000144895|EIF2A, ENSG00000144895|+|chr3:g.150281384:G>GA',, ENSG00000144895|+|chr3:g.150281384:G>GA']	ENSG00000144895	1	HGNC:3254	667700.0800000001	762978.63	472780.24000000005	517456.06	686190.71	781658.9600000001
TEHPFTVEEFVLPK	7	Pat_50_4.54620.54620.3	ENSG00000175899|A2M, ENSG00000175899|-|chr12:g.9266045:T>G',, ENSG00000175899|-|chr12:g.9243017:G>A',, ENSG00000175899|-|chr12:g.9225335:G>A',, ENSG00000175899|-|chr12:g.9262610:C>T',, ENSG00000175899|-|chr12:g.9268363:T>G',, ENSG00000175899|-|chr12:g.9251347:A>C',, ENSG00000175899|-|chr12:g.9259171:C>A',, ENSG00000175899|-|chr12:g.9229357:T>G',, ENSG00000175899|-|chr12:g.9242554:G>A',, ENSG00000…	ENSG00000175899	1	HGNC:7	2042735.3359999994	1906102.9640000004	869691.6560000001	1032631.0920000001	1368916.144	1635914.12
LDGAQLEGDLSLADK	1	Pat_50_3.56375.56375.3	ENSG00000185567|AHNAK2, ENSG00000185567|-|chr14:g.105408720:C>G',, ENSG00000185567|-|chr14:g.105410314:G>A',, ENSG00000185567|-|chr14:g.105410221:T>G',, ENSG00000185567|-|chr14:g.105418694:G>C',, ENSG00000185567|-|chr14:g.105411775:G>A',, ENSG00000185567|-|chr14:g.105408755:G>C',, ENSG00000185567|-|chr14:g.105408917:T>C',, ENSG00000185567|-|chr14:g.105411236:C>T',, ENSG00000185567|-|chr14:g.10541…	ENSG00000185567	1	HGNC:20125	46747.508	55218.55	160838.23	180422.48	44911.41	50383.83
LAENSASSDDLLVAEVGISDYGDK	2	Pat_50_2.60467.60467.3	ENSG00000089248|ERP29	ENSG00000089248	1	HGNC:13799	75300.611	64494.395000000004	21119.006299999997	24524.572	60825.488	73862.199
SVILEAFSSPSEEVK	2	Pat_50_5.58246.58246.3	ENSG00000111530|CAND1, ENSG00000111530|+|chr12:g.67706448:G>T',, ENSG00000111530|+|chr12:g.67699777:C>T',, ENSG00000111530|+|chr12:g.67691290:C>T',, ENSG00000111530|+|chr12:g.67691287:G>A']	ENSG00000111530	1	HGNC:30688	1775321.6	1650125.74	795890.82	1101478.8399999999	1152097.5	1341686.1
TSSAETPTIPLGSAVEAIK	9	Pat_50_4.56461.56461.3	ENSG00000132305|IMMT, ENSG00000132305|-|chr2:g.86378436:G>A',, ENSG00000132305|-|chr2:g.86374875:G>A',, ENSG00000132305|-|chr2:g.86400824:G>A',, ENSG00000132305|-|chr2:g.86408458:C>T',, ENSG00000132305|-|chr2:g.86408458:C>T']	ENSG00000132305	1	HGNC:6047	5720307.960000001	7210963.17	1611410.5629999998	1962720.8649999998	2519544.567	2733046.52
ELLSNVDEGIYQLEK	1	Pat_50_3.61409.61409.3	ENSG00000116584|ARHGEF2, ENSG00000116584|-|chr1:g.155922578:G>A',, ENSG00000116584|-|chr1:g.155932001:G>A',, ENSG00000116584|-|chr1:g.155931569:G>A',, ENSG00000116584|-|chr1:g.155931569:G>A']	ENSG00000116584	1	HGNC:682	29149.375	32177.04	20729.338	26581.824	67231.8	79376.875
LLESSLSSSEGEEPVEYK	2	Pat_50_2.52028.52028.3	ENSG00000161638|ITGA5, ENSG00000161638|-|chr12:g.54799470:C>T',, ENSG00000161638|-|chr12:g.54795630:C>T',, ENSG00000161638|-|chr12:g.54798505:C>T',, ENSG00000161638|-|chr12:g.54795844:C>T',, ENSG00000161638|-|chr12:g.54794776:T>C',, ENSG00000161638|-|chr12:g.54797092:C>A',, ENSG00000161638|-|chr12:g.54792407:G>A',, ENSG00000161638|-|chr12:g.54795836:C>G']	ENSG00000161638	1	HGNC:6141	215693.54200000002	257586.55	314662.26	370326.65	198295.65399999998	221682.83999999997
EVGPPLPQEAVPLQK	6	Pat_50_5.54223.54223.3	ENSG00000143369|ECM1, ENSG00000143369|+|chr1:g.150484264:G>A',, ENSG00000143369|+|chr1:g.150484264:G>A']	ENSG00000143369	1	HGNC:3153	1959172.11	1985656.4700000002	5339627.5	5348449.18	3974231.755	5492161.946
IVFDSIDNLEAAPHDIGYVK	6	Pat_50_4.63179.63179.3	ENSG00000124357|NAGK, ENSG00000124357|+|chr2:g.71303760:C>T',, ENSG00000124357|+|chr2:g.71305490:A>G',, ENSG00000124357|+|chr2:g.71295758:G>T']	ENSG00000124357	1	HGNC:17174	683609.118	679514.024	814004.595	850448.1460000001	663194.081	792448.464
LDITTLTGVPEEHIK	7	Pat_50_4.54612.54612.3	ENSG00000164258|NDUFS4, ENSG00000164258|+|chr5:g.52942123:T>G',, ENSG00000164258|+|chr5:g.52942123:T>G']	ENSG00000164258	1	HGNC:7711	6783482.525	6445331.57	2624907.676	3277431.693	2998728.586	3382213.676
FDEHQSKPEILNLVK	3	Pat_50_6.54126.54126.3	ENSG00000163359|COL6A3, ENSG00000163359|-|chr2:g.238249544:GA>G',, ENSG00000163359|-|chr2:g.238275518:AC>A',, ENSG00000163359|-|chr2:g.238280477:G>A',, ENSG00000163359|-|chr2:g.238283189:G>A',, ENSG00000163359|-|chr2:g.238296320:C>T',, ENSG00000163359|-|chr2:g.238253406:C>T',, ENSG00000163359|-|chr2:g.238247734:C>G',, ENSG00000163359|-|chr2:g.238283510:C>T',, ENSG00000163359|-|chr2:g.238280852:G>…	ENSG00000163359	1	HGNC:2213	2566355.19	2267525.3800000004	3556281.52	3170531.95	7688553.66	8972433.48
VVSEDFLQDVSASTK	3	Pat_50_4.55150.55150.2	ENSG00000143799|PARP1, ENSG00000143799|-|chr1:g.226568769:T>C',, ENSG00000143799|-|chr1:g.226555302:A>G',, ENSG00000143799|-|chr1:g.226568781:T>C']	ENSG00000143799	1	HGNC:270	1487780.17	1447654.18	726027	874945.75	2263413.31	2349509.02
VAEEHAPSIVFIDEIDAIGTK	4	Pat_50_4.63313.63313.4	ENSG00000100764|PSMC1, ENSG00000100764|+|chr14:g.90735751:A>G',, ENSG00000100764|+|chr14:g.90735751:A>G']	ENSG00000100764	1	HGNC:9547	563534.7760000001	537273.34	210355.262	273931.382	134984.155	145532.228
AQFAQPEILIGTIPGAGGTQR	4	Pat_50_6.59607.59607.3	ENSG00000127884|ECHS1	ENSG00000127884	1	HGNC:3151	972783.19	843297.41	232952.533	281141.252	791161.586	944663.723
EIVVTDYSDQNLQELEK	2	Pat_50_2.53769.53769.3	ENSG00000166741|NNMT, ENSG00000166741|+|chr11:g.114168736:C>T',, ENSG00000166741|+|chr11:g.114167294:A>G',, ENSG00000166741|+|chr11:g.114183027:A>T',, ENSG00000166741|+|chr11:g.114183027:A>T']	ENSG00000166741	1	HGNC:7861	114089.978	119661.725	111686.95000000001	141141.192	515959.32999999996	597409.9
ENSLLFDPLSSSSSNK	2	Pat_50_5.56582.56582.3	ENSG00000166825|ANPEP, ENSG00000166825|-|chr15:g.90349370:C>T',, ENSG00000166825|-|chr15:g.90349391:C>G',, ENSG00000166825|-|chr15:g.90340819:T>C']	ENSG00000166825	1	HGNC:500	380316.24	423340.9	251408.005	239280.236	970876.1399999999	988839.81
TNQIDLLQAEISENQAIIQK	1	Pat_50_4.61112.61112.3	ENSG00000173230|GOLGB1, ENSG00000173230|-|chr3:g.121415610:G>A',, ENSG00000173230|-|chr3:g.121417065:C>T',, ENSG00000173230|-|chr3:g.121414777:T>G',, ENSG00000173230|-|chr3:g.121410302:C>A',, ENSG00000173230|-|chr3:g.121433775:A>G',, ENSG00000173230|-|chr3:g.121416273:G>C',, ENSG00000173230|-|chr3:g.121416798:G>A',, ENSG00000173230|-|chr3:g.121415105:T>G',, ENSG00000173230|-|chr3:g.121410361:G>A'…	ENSG00000173230	1	HGNC:4429	95024.58	91907.09	37837.937999999995	40974.133	58615.848	78438.53
NIGDINQDGYPDIAVGAPYDDLGK	2	Pat_50_4.56397.56397.3	ENSG00000091409|ITGA6	ENSG00000091409	1	HGNC:6142	278188.07	305064.3	90331.813	107710.542	229478.78999999998	284430.85
VEGTDVTGIEEVVIPK	3	Pat_50_3.58971.58971.3	ENSG00000132300|PTCD3	ENSG00000132300	1	HGNC:24717	640706.1699999999	708243.96	270615.73600000003	391092.928	261955.68	289396.175
IDNSQVESGSLEDDWDFLPPK	6	Pat_50_3.62730.62730.4	ENSG00000179218|CALR, ENSG00000179218|+|chr19:g.13054379:T>TCCTCATCA']	ENSG00000179218	1	HGNC:1455	523548.40300000005	530042.2409999999	215919.04599999997	262152.958	724682.193	818207.0519999999
TSESGELHGLTTEEEFVEGIYK	2	Pat_50_3.55661.55661.3	ENSG00000118271|TTR, ENSG00000118271|+|chr18:g.29172865:G>A']	ENSG00000118271	1	HGNC:12405	170122.194	153817.49	73776.898	84383.742	205200.99	243716.24000000002
QAWFIENEEQEYVQTVK	12	Pat_50_4.53821.53821.3	ENSG00000135046|ANXA1	ENSG00000135046	1	HGNC:533	2451744.2479999997	2477100.1363999997	28563661.28	39006872.93	2151811.482	2722764.5655
YTPVQQGPVGVNVTYGGDPIPK	11	Pat_50_6.52537.52537.3	ENSG00000196924|FLNA, ENSG00000196924|-|chrX:g.153581155:C>T',, ENSG00000196924|-|chrX:g.153590917:G>C',, ENSG00000196924|-|chrX:g.153590917:G>C']	ENSG00000196924	1	HGNC:3754	5291223.08	5617342.5	13553246.38	14872263.699999997	5615535.4399999995	5733985.276000001
EGAAHAFAQYNLDQFTPVK	5	Pat_50_6.52128.52128.3	ENSG00000198898|CAPZA2, ENSG00000198898|+|chr7:g.116550291:G>A',, ENSG00000198898|+|chr7:g.116557857:G>T',, ENSG00000198898|+|chr7:g.116546321:A>G',, ENSG00000198898|+|chr7:g.116546321:A>G']	ENSG00000198898	1	HGNC:1490	1432134.1199999999	1397677.77	3671842.1900000004	1908890.78	2633324.66	3222566.1799999997
LVAQDNFGYDLAAVEAAK	2	Pat_50_4.58940.58940.3	ENSG00000070182|SPTB, ENSG00000070182|-|chr14:g.65237682:G>A',, ENSG00000070182|-|chr14:g.65260437:C>A',, ENSG00000070182|-|chr14:g.65258572:A>C',, ENSG00000070182|-|chr14:g.65262200:G>A',, ENSG00000070182|-|chr14:g.65249124:G>A',, ENSG00000070182|-|chr14:g.65259866:G>T',, ENSG00000070182|-|chr14:g.65239653:C>T',, ENSG00000070182|-|chr14:g.65260126:G>A',, ENSG00000070182|-|chr14:g.65249160:T>C',,…	ENSG00000070182	1	HGNC:11274	532049.6	569043.53	147576.07	185980.164	292392.16000000003	347401.53
SEGALELADVSNELPGLK	3	Pat_50_3.62503.62503.3	ENSG00000037474|NSUN2, ENSG00000037474|-|chr5:g.6600167:C>T',, ENSG00000037474|-|chr5:g.6604777:C>T',, ENSG00000037474|-|chr5:g.6632739:G>A',, ENSG00000037474|-|chr5:g.6632739:G>A']	ENSG00000037474	1	HGNC:25994	1145224.4700000002	1265415.7999999998	651599.18	854976.585	1923365.7799999998	2282137.61
AASADSTTEGTPADGFTVLSTK	8	Pat_50_4.47629.47629.3	ENSG00000113648|H2AFY, ENSG00000113648|-|chr5:g.134724711:C>T',, ENSG00000113648|-|chr5:g.134724711:C>T']	ENSG00000113648	1	HGNC:4740	2805943.0599999996	2808073.636	2354903.904	2519390.19	4764765.698	4990374.595
APEVNLNAPDVDVHGPDWNLK	3	Pat_50_4.54189.54189.3	ENSG00000124942|AHNAK, ENSG00000124942|-|chr11:g.62295776:T>G',, ENSG00000124942|-|chr11:g.62290365:T>C',, ENSG00000124942|-|chr11:g.62295549:C>T',, ENSG00000124942|-|chr11:g.62296271:G>A',, ENSG00000124942|-|chr11:g.62287549:C>T',, ENSG00000124942|-|chr11:g.62300583:C>T',, ENSG00000124942|-|chr11:g.62294188:T>G',, ENSG00000124942|-|chr11:g.62299055:T>C',, ENSG00000124942|-|chr11:g.62285441:A>G',…	ENSG00000124942	1	HGNC:347	483030.914	485087.06999999995	685811.4700000001	800314.38	580318.467	689800.5700000001
SDAPTGDVLLDEALK	3	Pat_50_2.57430.57430.3	ENSG00000113384|GOLPH3, ENSG00000113384|-|chr5:g.32126523:C>T',, ENSG00000113384|-|chr5:g.32135734:T>A']	ENSG00000113384	1	HGNC:15452	353178.663	397303.215	126608.45000000001	147266.854	326093.57	357497.7
LAEGEQILSGGVFNK	3	Pat_50_5.59566.59566.3	ENSG00000004897|CDC27, ENSG00000004897|-|chr17:g.45232052:C>T',, ENSG00000004897|-|chr17:g.45232052:C>T']	ENSG00000004897	1	HGNC:1728	763290.28	784509.3300000001	352140.964	392342.13	706142.3	785927.2
AFYNNVLGEYEEYITK	1	Pat_50_5.63036.63036.2	ENSG00000065154|OAT, ENSG00000065154|-|chr10:g.126097486:C>A']	ENSG00000065154	1	HGNC:8091	13507.461000000001	13464.401000000002	91153.36	87665.96	24741.826	31226.718999999997
DFPEYTFAIADEEDYAGEVK	6	Pat_50_3.59631.59631.3	ENSG00000155660|PDIA4, ENSG00000155660|-|chr7:g.148709352:C>T',, ENSG00000155660|-|chr7:g.148708982:A>C']	ENSG00000155660	1	HGNC:30167	855158.338	792884.539	199036.2425	243905.177	855499.998	1059181.301
GDVVLQSDHVIETLTK	1	Pat_50_4.54984.54984.3	ENSG00000197879|MYO1C, ENSG00000197879|-|chr17:g.1385827:C>T',, ENSG00000197879|-|chr17:g.1385827:C>T']	ENSG00000197879	1	HGNC:7597	189297.34	163521.72	175781.17	214041.86	89755.09	113750.234
GGLVGTPAPFSIDTK	4	Pat_50_6.55180.55180.2	ENSG00000128591|FLNC, ENSG00000128591|+|chr7:g.128487762:C>T',, ENSG00000128591|+|chr7:g.128483582:T>C',, ENSG00000128591|+|chr7:g.128494159:C>T',, ENSG00000128591|+|chr7:g.128485123:G>A',, ENSG00000128591|+|chr7:g.128480715:G>A',, ENSG00000128591|+|chr7:g.128486412:G>A',, ENSG00000128591|+|chr7:g.128496611:G>A',, ENSG00000128591|+|chr7:g.128488745:G>A',, ENSG00000128591|+|chr7:g.128493010:C>T',,…	ENSG00000128591	1	HGNC:3756	3449918.04	3352700.87	5929323.77	6902952.54	3301552.16	3537988.84
DNWISVDSVTSEIK	2	Pat_50_4.54559.54559.3	ENSG00000046604|DSG2, ENSG00000046604|+|chr18:g.29118899:G>A',, ENSG00000046604|+|chr18:g.29104714:A>G']	ENSG00000046604	1	HGNC:3049	279872.74	272223.85	213288.73599999998	244713.438	805530.48	869166.3200000001
TDALQPPHEYVPWVTVNGK	2	Pat_50_6.53965.53965.4	ENSG00000216490|IFI30, ENSG00000216490|+|chr19:g.18285896:C>T']	ENSG00000216490	1	HGNC:5398	237877.71399999998	244477.8	140054.43	144709.48	418564.05000000005	516733.68999999994
TADTAVTGLASPLSTGK	5	Pat_50_6.49104.49104.3	ENSG00000204291|COL15A1, ENSG00000204291|+|chr9:g.101824573:C>T',, ENSG00000204291|+|chr9:g.101812027:T>G',, ENSG00000204291|+|chr9:g.101748234:G>A',, ENSG00000204291|+|chr9:g.101748356:A>G',, ENSG00000204291|+|chr9:g.101767315:G>A',, ENSG00000204291|+|chr9:g.101778275:A>C',, ENSG00000204291|+|chr9:g.101765810:C>T',, ENSG00000204291|+|chr9:g.101800986:T>C',, ENSG00000204291|+|chr9:g.101777742:C>T…	ENSG00000204291	1	HGNC:2192	4942589.794	5029591.854	30281283.413	26008716.976999998	7843820.194	8949537.219999999
IIYSPTVGDPIDEYTTVPGR	2	Pat_50_4.54288.54288.2	ENSG00000111799|COL12A1, ENSG00000111799|-|chr6:g.75823429:A>G',, ENSG00000111799|-|chr6:g.75884880:T>C',, ENSG00000111799|-|chr6:g.75834978:G>C',, ENSG00000111799|-|chr6:g.75890675:C>A',, ENSG00000111799|-|chr6:g.75884843:T>G',, ENSG00000111799|-|chr6:g.75848654:A>C',, ENSG00000111799|-|chr6:g.75816199:C>T',, ENSG00000111799|-|chr6:g.75829158:T>G',, ENSG00000111799|-|chr6:g.75811728:A>G',, ENSG0…	ENSG00000111799	1	HGNC:2188	283032.92	294028.04	279458.975	365274.43	443823.43999999994	485771.67000000004
ISVTQPDSIVGIVAVDK	1	Pat_50_6.62462.62462.3	ENSG00000156535|CD109, ENSG00000156535|+|chr6:g.74497009:A>G',, ENSG00000156535|+|chr6:g.74497152:G>A',, ENSG00000156535|+|chr6:g.74440068:T>C',, ENSG00000156535|+|chr6:g.74477849:T>G',, ENSG00000156535|+|chr6:g.74473343:G>A',, ENSG00000156535|+|chr6:g.74440236:G>A',, ENSG00000156535|+|chr6:g.74476710:C>T',, ENSG00000156535|+|chr6:g.74476710:C>T']	ENSG00000156535	1	HGNC:21685	177536.64	148437.36	193954.4	234989.73	152002.45	167841.19
QSEDLGSQFTEIFIK	2	Pat_50_5.64054.64054.3	ENSG00000138768|USO1, ENSG00000138768|+|chr4:g.76731652:G>GA',, ENSG00000138768|+|chr4:g.76691679:T>C',, ENSG00000138768|+|chr4:g.76725311:C>A',, ENSG00000138768|+|chr4:g.76725311:C>A']	ENSG00000138768	1	HGNC:30904	445343.32999999996	388343.97	267602.805	281434.51	778526.09	987301.5999999999
IQEGVFDINNEANGIK	9	Pat_50_4.51902.51902.2	ENSG00000104388|RAB2A, ENSG00000104388|+|chr8:g.61504506:A>C',, ENSG00000104388|+|chr8:g.61504506:A>C']	ENSG00000104388	1	HGNC:9763	3444216.696	3500430.593	1756924.113	2008729.153	3287875.375	3530855.3000000003
TITAEVLAIDEYTGK	5	Pat_50_4.58202.58202.3	ENSG00000134757|DSG3, ENSG00000134757|+|chr18:g.29049247:C>T',, ENSG00000134757|+|chr18:g.29055831:G>C',, ENSG00000134757|+|chr18:g.29056170:C>T',, ENSG00000134757|+|chr18:g.29052728:G>T']	ENSG00000134757	1	HGNC:3050	656934.788	628155.2579999999	4737310.08	6466175.84	581369.674	625051.095
LLAQDQGQGAPLLEPAP	4	Pat_50_4.57854.57854.2	ENSG00000079462|PAFAH1B3	ENSG00000079462	1	HGNC:8576	229777.88799999998	227312.73700000002	127817.948	133770.052	232664.59399999998	263605.823
DILVLPLDLTDTGSHEAATK	2	Pat_50_4.63436.63436.3	ENSG00000100612|DHRS7, ENSG00000100612|-|chr14:g.60616896:TA>T',, ENSG00000100612|-|chr14:g.60616052:A>C',, ENSG00000100612|-|chr14:g.60619791:C>T',, ENSG00000100612|-|chr14:g.60619791:C>T']	ENSG00000100612	1	HGNC:21524	2009714.58	1647582.0699999998	151996.84600000002	195008.762	534001.6579999999	636358.203
LTNLQENLSEVSQVK	2	Pat_50_5.56706.56706.3	ENSG00000130779|CLIP1, ENSG00000130779|-|chr12:g.122819233:G>C',, ENSG00000130779|-|chr12:g.122862311:T>A',, ENSG00000130779|-|chr12:g.122862311:T>A']	ENSG00000130779	1	HGNC:10461	1015651.4	901543.46	1608024.1	1556477.7999999998	2270369	2733069
VVVAENFDEIVNNENK	8	Pat_50_4.53905.53905.2	ENSG00000167004|PDIA3, ENSG00000167004|+|chr15:g.44048944:A>T',, ENSG00000167004|+|chr15:g.44048950:G>T',, ENSG00000167004|+|chr15:g.44060755:A>T',, ENSG00000167004|+|chr15:g.44060755:A>T']	ENSG00000167004	1	HGNC:4606	1678078.632	1637230.121	1666088.9880000001	1600113.883	4148815.8229999994	4472485.996
VDIDVPDVNVQGPDWHLK	5	Pat_50_4.57629.57629.3	ENSG00000124942|AHNAK, ENSG00000124942|-|chr11:g.62295776:T>G',, ENSG00000124942|-|chr11:g.62290365:T>C',, ENSG00000124942|-|chr11:g.62295549:C>T',, ENSG00000124942|-|chr11:g.62296271:G>A',, ENSG00000124942|-|chr11:g.62287549:C>T',, ENSG00000124942|-|chr11:g.62300583:C>T',, ENSG00000124942|-|chr11:g.62294188:T>G',, ENSG00000124942|-|chr11:g.62299055:T>C',, ENSG00000124942|-|chr11:g.62285441:A>G',…	ENSG00000124942	1	HGNC:347	646218.155	672583.9299999999	556444.626	729410.896	577840.736	665459.77
IEDPNQFVPLNTNPNEVLEK	1	Pat_50_4.58972.58972.3	ENSG00000148700|ADD3, ENSG00000148700|+|chr10:g.111893147:G>T',, ENSG00000148700|+|chr10:g.111893147:G>T']	ENSG00000148700	1	HGNC:245	122192.836	140997.55	72286.93	95475.29	129718.01	146074.78
YDGQVAVFGSDLQEK	4	Pat_50_4.48061.48061.3	ENSG00000130985|UBA1, ENSG00000130985|+|chrX:g.47063064:G>A',, ENSG00000130985|+|chrX:g.47063064:G>A']	ENSG00000130985	1	HGNC:12469	2890488.72	2997966.68	1918658.27	2418806.78	4809880.9	5220207.799999999
YGGPPPDSVYSGQQPSVGTEIFVGK	2	Pat_50_5.55387.55387.3	ENSG00000135316|SYNCRIP, ENSG00000135316|-|chr6:g.86332353:GT>G',, ENSG00000135316|-|chr6:g.86324763:C>T',, ENSG00000135316|-|chr6:g.86324763:C>T']	ENSG00000135316	1	HGNC:16918	205375.28999999998	206716.85	145491.306	160728.25	336853.97	368248.63
SNALDIIFQTDLTGQK	3	Pat_50_6.65149.65149.3	ENSG00000182326|C1S, ENSG00000182326|+|chr12:g.7177840:G>T',, ENSG00000182326|+|chr12:g.7177833:G>A',, ENSG00000182326|+|chr12:g.7170336:G>A',, ENSG00000182326|+|chr12:g.7177942:C>T',, ENSG00000182326|+|chr12:g.7175027:C>T',, ENSG00000182326|+|chr12:g.7174985:A>G',, ENSG00000182326|+|chr12:g.7174985:A>G']	ENSG00000182326	1	HGNC:1247	481444.787	478832.368	165198.65000000002	220017.86899999998	521382.52600000007	637277.424
GLSPAQADSQFLENAK	1	Pat_50_4.47204.47204.3	ENSG00000079819|EPB41L2, ENSG00000079819|-|chr6:g.131222276:C>T',, ENSG00000079819|-|chr6:g.131206408:G>A',, ENSG00000079819|-|chr6:g.131206408:G>A']	ENSG00000079819	1	HGNC:3379	555634	614793.8	447388.62	427107.5	666496.5	713600.9
YFEITDESPYVHYLNTFSSK	1	Pat_50_6.59530.59530.3	ENSG00000110880|CORO1C, ENSG00000110880|-|chr12:g.109095045:G>A',, ENSG00000110880|-|chr12:g.109051115:G>A',, ENSG00000110880|-|chr12:g.109051115:G>A']	ENSG00000110880	1	HGNC:2254	88544.484	60514.797	88860.4	122608.47	69776.1	68104.75
NYCGLPGEYWLGNDK	24	Pat_50_4.50444.50444.3	ENSG00000171564|FGB, ENSG00000171564|+|chr4:g.155490726:T>G',, ENSG00000171564|+|chr4:g.155490415:A>C',, ENSG00000171564|+|chr4:g.155487734:G>T',, ENSG00000171564|+|chr4:g.155487704:A>G']	ENSG00000171564	1	HGNC:3662	16530819.152000003	16166091.327000003	9083641.956	15988111.732999997	98124496.38000001	133521862.242
DDVAQTDLLQIDPNFGSK	2	Pat_50_3.59712.59712.3	ENSG00000168003|SLC3A2, ENSG00000168003|+|chr11:g.62649528:TA>T',, ENSG00000168003|+|chr11:g.62648766:G>T',, ENSG00000168003|+|chr11:g.62623812:C>T',, ENSG00000168003|+|chr11:g.62623812:C>T']	ENSG00000168003	1	HGNC:11026	177118.454	181336.82	177865.655	172087.195	150452.99	158616.925
DIQDSLTVSNEVQTAK	3	Pat_50_3.47620.47620.3	ENSG00000198898|CAPZA2, ENSG00000198898|+|chr7:g.116550291:G>A',, ENSG00000198898|+|chr7:g.116557857:G>T',, ENSG00000198898|+|chr7:g.116546321:A>G']	ENSG00000198898	1	HGNC:1490	1202999.46	1292172.13	855341.28	991392.01	1175418.56	1286589.65
EVGDVSILINNAGIVTGK	1	Pat_50_6.63422.63422.3	ENSG00000170786|SDR16C5, ENSG00000170786|-|chr8:g.57224759:A>C',, ENSG00000170786|-|chr8:g.57216563:C>T']	ENSG00000170786	1	HGNC:30311	283929.78	275225.4	212511.33	254233.12	65407.125	69509.13
TDEFQLHTNVNDGTEFGGSIYQK	4	Pat_50_4.47655.47655.3	ENSG00000213585|VDAC1	ENSG00000213585	1	HGNC:12669	2196616.1799999997	1907856.8399999999	691535.475	866490.79	1805712.8699999996	2344608.89
AIAELGIYPAVDPLDSTSR	28	Pat_50_4.59724.59724.3	ENSG00000110955|ATP5F1B, ENSG00000110955|-|chr12:g.57037657:C>A',, ENSG00000110955|-|chr12:g.57037657:C>A']	ENSG00000110955	1	HGNC:830	16381628.729999997	17058117.742999993	2103806.325	2538663.452	8221182.448000002	16097759.104000002
ITNLTQQLEQASIVK	7	Pat_50_6.61293.61293.3	ENSG00000096696|DSP, ENSG00000096696|+|chr6:g.7581510:TA>T',, ENSG00000096696|+|chr6:g.7578715:C>T',, ENSG00000096696|+|chr6:g.7580958:A>G',, ENSG00000096696|+|chr6:g.7581636:G>A',, ENSG00000096696|+|chr6:g.7580990:G>A',, ENSG00000096696|+|chr6:g.7585977:G>A',, ENSG00000096696|+|chr6:g.7585981:C>T',, ENSG00000096696|+|chr6:g.7580078:A>G']	ENSG00000096696	1	HGNC:3052	492757.39800000004	498027.769	10450008.040000001	10553835.234	2426352.696	2737800.4729999998
QAIPLDENEGIYVQDVK	5	Pat_50_2.53349.53349.3	ENSG00000013364|MVP, ENSG00000013364|+|chr16:g.29847067:C>T',, ENSG00000013364|+|chr16:g.29842218:C>T',, ENSG00000013364|+|chr16:g.29842218:C>T']	ENSG00000013364	1	HGNC:7531	1292736.71	1447184.7480000001	402467.8585	475691.867	1583212.616	1758591.332
GFGFVTFDDHDPVDK	7	Pat_50_4.52190.52190.3	ENSG00000122566|HNRNPA2B1, ENSG00000122566|-|chr7:g.26233222:C>T',, ENSG00000122566|-|chr7:g.26237461:T>C',, ENSG00000122566|-|chr7:g.26237461:T>C']	ENSG00000122566	1	HGNC:5033	22059803.3	18856335	11199028.6	13190076.700000001	14133477.5	11779869.06
GPDGLTAFEATDNQAIK	9	Pat_50_3.51089.51089.3	ENSG00000105887|MTPN	ENSG00000105887	1	HGNC:15667	7627635.58	7742521.489999999	9694547.969999999	10731228.61	7541220.49	8086615.22
VNWEEEAASGLLTSLK	1	Pat_50_5.66182.66182.3	ENSG00000084674|APOB, ENSG00000084674|-|chr2:g.21247831:G>A',, ENSG00000084674|-|chr2:g.21260926:T>A',, ENSG00000084674|-|chr2:g.21228361:T>G',, ENSG00000084674|-|chr2:g.21231513:G>T',, ENSG00000084674|-|chr2:g.21228927:T>G',, ENSG00000084674|-|chr2:g.21255382:T>G',, ENSG00000084674|-|chr2:g.21228497:G>A',, ENSG00000084674|-|chr2:g.21235202:C>T',, ENSG00000084674|-|chr2:g.21225263:A>T',, ENSG0000…	ENSG00000084674	1	HGNC:603	211005.47	187038.75	291915.22	237859.06	521259.44	656202.94
DAGEGLLTVQILDPEGKPK	8	Pat_50_4.58724.58724.4	ENSG00000128591|FLNC, ENSG00000128591|+|chr7:g.128487762:C>T',, ENSG00000128591|+|chr7:g.128483582:T>C',, ENSG00000128591|+|chr7:g.128494159:C>T',, ENSG00000128591|+|chr7:g.128485123:G>A',, ENSG00000128591|+|chr7:g.128480715:G>A',, ENSG00000128591|+|chr7:g.128486412:G>A',, ENSG00000128591|+|chr7:g.128496611:G>A',, ENSG00000128591|+|chr7:g.128493010:C>T',, ENSG00000128591|+|chr7:g.128482976:C>T',,…	ENSG00000128591	1	HGNC:3756	4317428.9	4586572.3440000005	2823146.93	3975007.4400000004	683717.7309999999	946988.383
DASVAEAWLLGQEPYLSSR	6	Pat_50_4.59234.59234.2	ENSG00000115306|SPTBN1, ENSG00000115306|+|chr2:g.54873104:G>A',, ENSG00000115306|+|chr2:g.54858311:G>A',, ENSG00000115306|+|chr2:g.54880747:T>C',, ENSG00000115306|+|chr2:g.54826301:G>A',, ENSG00000115306|+|chr2:g.54895588:C>T',, ENSG00000115306|+|chr2:g.54876782:C>T',, ENSG00000115306|+|chr2:g.54853150:G>A',, ENSG00000115306|+|chr2:g.54853150:G>A']	ENSG00000115306	1	HGNC:11275	2416147.2800000003	2485976.0599999996	410446.09500000003	576106.949	630269.983	814980.127
SDPVTLNVLYGPDVPTISPSK	10	Pat_50_6.61772.61772.4	ENSG00000086548|CEACAM6	ENSG00000086548	1	HGNC:1818	732603.6841000001	715073.6496	283612.7996	322757.3914000001	3184832.735	3334695.6049999995
QNPLLAEAYSNLGNVYK	1	Pat_50_6.59007.59007.3	ENSG00000147162|OGT	ENSG00000147162	1	HGNC:8127	84970.93	93804.69	83446.61	70084.66	157973.44	184683.03
VNVEAPDVNLEGLGGK	6	Pat_50_4.53834.53834.3	ENSG00000124942|AHNAK, ENSG00000124942|-|chr11:g.62295776:T>G',, ENSG00000124942|-|chr11:g.62290365:T>C',, ENSG00000124942|-|chr11:g.62295549:C>T',, ENSG00000124942|-|chr11:g.62296271:G>A',, ENSG00000124942|-|chr11:g.62287549:C>T',, ENSG00000124942|-|chr11:g.62300583:C>T',, ENSG00000124942|-|chr11:g.62294188:T>G',, ENSG00000124942|-|chr11:g.62299055:T>C',, ENSG00000124942|-|chr11:g.62285441:A>G',…	ENSG00000124942	1	HGNC:347	1423239.245	1532180.723	2270071.307	2649388.562	1197071.79	1254815.9000000001
LATQSNEITIPVTFESR	27	Pat_50_6.54711.54711.3	ENSG00000106211|HSPB1	ENSG00000106211	1	HGNC:5246	5885976.25	6154003.186000002	32053314.183999993	38946756.722	7368295.070999999	7645975.677000002
TPGAAANLELIFVGPQHAGNYR	3	Pat_50_6.56382.56382.3	ENSG00000121410|A1BG, ENSG00000121410|-|chr19:g.58861788:C>A',, ENSG00000121410|-|chr19:g.58862006:C>T',, ENSG00000121410|-|chr19:g.58862885:C>T',, ENSG00000121410|-|chr19:g.58858953:C>A']	ENSG00000121410	1	HGNC:5	371438.61000000004	322600.45	241793.925	274778.66	341542.63	376358.39999999997
ISAPNVDFNLEGPK	6	Pat_50_5.56381.56381.3	ENSG00000124942|AHNAK, ENSG00000124942|-|chr11:g.62295776:T>G',, ENSG00000124942|-|chr11:g.62290365:T>C',, ENSG00000124942|-|chr11:g.62295549:C>T',, ENSG00000124942|-|chr11:g.62296271:G>A',, ENSG00000124942|-|chr11:g.62287549:C>T',, ENSG00000124942|-|chr11:g.62300583:C>T',, ENSG00000124942|-|chr11:g.62294188:T>G',, ENSG00000124942|-|chr11:g.62299055:T>C',, ENSG00000124942|-|chr11:g.62285441:A>G',…	ENSG00000124942	1	HGNC:347	3307410.2700000005	3436093.38	6694513.16	7562505.8	3824561.4000000004	4145444.3800000004
VDINAPDVDVQGPDWHLK	7	Pat_50_4.54042.54042.3	ENSG00000124942|AHNAK, ENSG00000124942|-|chr11:g.62295776:T>G',, ENSG00000124942|-|chr11:g.62290365:T>C',, ENSG00000124942|-|chr11:g.62295549:C>T',, ENSG00000124942|-|chr11:g.62296271:G>A',, ENSG00000124942|-|chr11:g.62287549:C>T',, ENSG00000124942|-|chr11:g.62300583:C>T',, ENSG00000124942|-|chr11:g.62294188:T>G',, ENSG00000124942|-|chr11:g.62299055:T>C',, ENSG00000124942|-|chr11:g.62285441:A>G',…	ENSG00000124942	1	HGNC:347	2731801.9699999997	2684238.02	3556209.0999999996	4668598.21	2184726.8	2624609.1740000006
VLGSLEALEPVHYEEK	1	Pat_50_4.56218.56218.3	ENSG00000069535|MAOB	ENSG00000069535	1	HGNC:6834	150494.88	157810.36	309984.2	219075.31	167473.31	202803.61
AVVQVFEGTSGIDAK	2	Pat_50_5.53959.53959.3	ENSG00000147416|ATP6V1B2, ENSG00000147416|+|chr8:g.20069694:T>G',, ENSG00000147416|+|chr8:g.20068697:T>C',, ENSG00000147416|+|chr8:g.20068697:T>C']	ENSG00000147416	1	HGNC:854	1979074.7	1939362.1	1007928.13	1212259.35	1744107.6600000001	1940940.3
IIGAVDQIQLTQAQLEER	4	Pat_50_5.59638.59638.3	ENSG00000177469|CAVIN1, ENSG00000177469|-|chr17:g.40557018:C>T',, ENSG00000177469|-|chr17:g.40557138:C>T']	ENSG00000177469	1	HGNC:9688	1309539.726	1321124.586	921667.1499999999	845786.78	611363.47	789058.71
YLPRPANPDEIGNFIDENLK	6	Pat_50_5.63656.63656.3	ENSG00000039068|CDH1, ENSG00000039068|+|chr16:g.68855935:TCTG>T',, ENSG00000039068|+|chr16:g.68844141:G>T',, ENSG00000039068|+|chr16:g.68845724:G>T',, ENSG00000039068|+|chr16:g.68845623:A>G',, ENSG00000039068|+|chr16:g.68847376:A>G']	ENSG00000039068	1	HGNC:1748	1616113.87	1645094.67	416448.152	626630.387	306870.085	356951.22099999996
DVPFGFQTVTSDVNK	8	Pat_50_5.56246.56246.3	ENSG00000206075|SERPINB5, ENSG00000206075|+|chr18:g.61170880:CCATCCCTTTATTTACAT>C']	ENSG00000206075	1	HGNC:8949	959220.265	1009374.148	8812628.440000001	8777301.4	12241260.370000001	12701332.555
DQLQTFSEEHPVLLTEAPLNPR	2	Pat_50_3.56983.56983.3	ENSG00000138107|ACTR1A, ENSG00000138107|-|chr10:g.104244129:C>T',, ENSG00000138107|-|chr10:g.104244129:C>T']	ENSG00000138107	1	HGNC:167	52223.666	50209.107	30708.815000000002	32794.604	54087.371	56373.505000000005
LETSEFFELTSEEK	1	Pat_50_3.60012.60012.3	ENSG00000009954|BAZ1B, ENSG00000009954|-|chr7:g.72892179:T>C',, ENSG00000009954|-|chr7:g.72892179:T>C']	ENSG00000009954	1	HGNC:961	45116.74	46136.06	34161.016	39782.605	91171.26	121308.04
VNAGDQPGADLGPLITPQAK	2	Pat_50_5.54391.54391.3	ENSG00000119711|ALDH6A1, ENSG00000119711|-|chr14:g.74538937:A>C']	ENSG00000119711	1	HGNC:7179	1300136.79	1250698.19	555584.61	525253.15	578774.16	659065.98
ILDVNDNIPVVENK	6	Pat_50_4.55086.55086.2	ENSG00000046604|DSG2, ENSG00000046604|+|chr18:g.29118899:G>A',, ENSG00000046604|+|chr18:g.29104714:A>G']	ENSG00000046604	1	HGNC:3049	2295114.756	2353934.72	634353.961	635317.6000000001	2613104.484	2871377.1
AYPDVAALSDGYWVVSNR	1	Pat_50_5.57894.57894.3	ENSG00000166340|TPP1, ENSG00000166340|-|chr11:g.6637981:C>T',, ENSG00000166340|-|chr11:g.6637981:C>T']	ENSG00000166340	1	HGNC:2073	180853.44	211279.05	407403.94	443471.44	206859.4	235475.89
IFDDVSSGVSQLASK	1	Pat_50_6.60263.60263.3	ENSG00000101199|ARFGAP1, ENSG00000101199|+|chr20:g.61917750:C>T',, ENSG00000101199|+|chr20:g.61907982:C>T',, ENSG00000101199|+|chr20:g.61909483:C>T',, ENSG00000101199|+|chr20:g.61909483:C>T']	ENSG00000101199	1	HGNC:15852	254366.53	241092.66	131683.14	128320.76	340012.25	313659.7
NLEPEWAAAASEVK	10	Pat_50_3.53300.53300.2	ENSG00000143870|PDIA6	ENSG00000143870	1	HGNC:30168	12109016.415000001	11392033.309999999	3404188.085	3393029.6230000006	15396001.044999998	16730764.725000001
NLYDIGEQLDSEDLASLK	2	Pat_50_4.60959.60959.3	ENSG00000064012|CASP8, ENSG00000064012|+|chr2:g.202123058:G>A',, ENSG00000064012|+|chr2:g.202141586:C>T',, ENSG00000064012|+|chr2:g.202131431:G>T',, ENSG00000064012|+|chr2:g.202131431:G>T']	ENSG00000064012	1	HGNC:1509	134985.00400000002	166486.89500000002	75821.217	89780.411	160541.46600000001	216904.575
NVGLDIEAEVPAVK	6	Pat_50_4.54336.54336.2	ENSG00000156261|CCT8, ENSG00000156261|-|chr21:g.30439214:C>T',, ENSG00000156261|-|chr21:g.30439214:C>T']	ENSG00000156261	1	HGNC:1623	583937.126	575802.571	1815930.565	1786963.44	1390639.376	1571066.233
DILGEAGLHFDELNK	1	Pat_50_4.56081.56081.3	ENSG00000109083|IFT20, ENSG00000109083|-|chr17:g.26657516:C>G',, ENSG00000109083|-|chr17:g.26657516:C>G']	ENSG00000109083	1	HGNC:30989	244166.08	235748.11	94368.29	119335.016	127634.95	147092.45
DLKPVLDSYVFNDGSSR	1	Pat_50_5.55622.55622.3	ENSG00000074319|TSG101, ENSG00000074319|-|chr11:g.18503346:A>AT',, ENSG00000074319|-|chr11:g.18505425:G>T',, ENSG00000074319|-|chr11:g.18505425:G>T']	ENSG00000074319	1	HGNC:15971	502055.4	532620.56	606666.25	661148.56	609988.6	716487.5
LDPFESSDPFSSSSVSSK	1	Pat_50_4.55649.55649.3	ENSG00000127527|EPS15L1, ENSG00000127527|-|chr19:g.16515539:G>A',, ENSG00000127527|-|chr19:g.16515539:G>A']	ENSG00000127527	1	HGNC:24634	191387.97	176604.16	101938.62	107476.375	176787.27	171818.27
GDVPSVGLEGPDVDLQGPEAK	1	Pat_50_2.55512.55512.3	ENSG00000124942|AHNAK, ENSG00000124942|-|chr11:g.62295776:T>G',, ENSG00000124942|-|chr11:g.62290365:T>C',, ENSG00000124942|-|chr11:g.62295549:C>T',, ENSG00000124942|-|chr11:g.62296271:G>A',, ENSG00000124942|-|chr11:g.62287549:C>T',, ENSG00000124942|-|chr11:g.62300583:C>T',, ENSG00000124942|-|chr11:g.62294188:T>G',, ENSG00000124942|-|chr11:g.62299055:T>C',, ENSG00000124942|-|chr11:g.62285441:A>G',…	ENSG00000124942	1	HGNC:347	39307.51	46170.082	108892.87	102531.02	47142.77	59546.727
VDQVQDIVTGNPTVIK	2	Pat_50_5.55500.55500.3	ENSG00000145703|IQGAP2, ENSG00000145703|+|chr5:g.75979036:TTTCTTG>T',, ENSG00000145703|+|chr5:g.75969794:T>C',, ENSG00000145703|+|chr5:g.75858325:C>T',, ENSG00000145703|+|chr5:g.75858325:C>T']	ENSG00000145703	1	HGNC:6111	686146.04	658319.5	766376.5900000001	541534.48	1217834.94	1585633.6
ITQTAEGLDPENYLSIK	4	Pat_50_4.57964.57964.3	ENSG00000087303|NID2, ENSG00000087303|-|chr14:g.52526930:A>C',, ENSG00000087303|-|chr14:g.52520386:C>T',, ENSG00000087303|-|chr14:g.52520996:C>T',, ENSG00000087303|-|chr14:g.52534664:C>T',, ENSG00000087303|-|chr14:g.52520983:G>A',, ENSG00000087303|-|chr14:g.52535628:C>T',, ENSG00000087303|-|chr14:g.52481918:C>T',, ENSG00000087303|-|chr14:g.52472538:C>G',, ENSG00000087303|-|chr14:g.52526941:G>A',,…	ENSG00000087303	1	HGNC:13389	571948.5349999999	598930.176	532425.633	821198.228	705091.6300000001	760812.5700000001
LGPGGLDPVEVYESLPEELQK	5	Pat_50_4.64748.64748.4	ENSG00000105401|CDC37, ENSG00000105401|-|chr19:g.10506008:G>A']	ENSG00000105401	1	HGNC:1735	1161271.98	1146541.5299999998	538170.3520000001	657950.1499999999	1560191.34	1877548.28
EAEAAIYHLQLFEELR	3	Pat_50_4.57915.57915.3	ENSG00000067225|PKM	ENSG00000067225	1	HGNC:9021	923915.7899999999	860189.53	1134869.694	1134072.7	644353.81	606859.794
ILNNGHAFNVEFDDSQDK	15	Pat_50_4.47628.47628.3	ENSG00000104267|CA2, ENSG00000104267|+|chr8:g.86386634:AT>A',, ENSG00000104267|+|chr8:g.86392941:C>A']	ENSG00000104267	1	HGNC:1373	24678162.54	24479102.48	60388696.20600001	50438196.20300001	90033400.864	101549677.36600001
GLGSTVQEIDLTGVK	2	Pat_50_5.54262.54262.3	ENSG00000066583|ISOC1, ENSG00000066583|+|chr5:g.128448631:C>G',, ENSG00000066583|+|chr5:g.128441029:C>T',, ENSG00000066583|+|chr5:g.128441029:C>T']	ENSG00000066583	1	HGNC:24254	1935495.04	1836521.86	771299.24	923731.64	906306.41	1000427.53
EYFSWEGAFQHVGK	3	Pat_50_6.53435.53435.3	ENSG00000254772|EEF1G	ENSG00000254772	1	HGNC:3213	1478461.64	1212760.95	1371666.94	1679636.76	1141791.84	1117275.24
GYAVNVFDIQQGFDNPQVR	1	Pat_50_5.58198.58198.3	ENSG00000147383|NSDHL	ENSG00000147383	1	HGNC:13398	111016.02	116017.984	67703.68	87843.836	86250.164	97772.49
IEPPDTGLYYDEYLK	4	Pat_50_4.53841.53841.3	ENSG00000070081|NUCB2, ENSG00000070081|+|chr11:g.17323400:A>C',, ENSG00000070081|+|chr11:g.17323400:A>C']	ENSG00000070081	1	HGNC:8044	1421648.2400000002	1458017.49	398403.972	523772.404	530016.1340000001	637253.53
GEGYAKPNEGAIVEVALEGYYK	1	Pat_50_4.56908.56908.4	ENSG00000004478|FKBP4	ENSG00000004478	1	HGNC:3720	174714.39	145727.83	156921.58	205211.84	61627.453	63739.926
EEAAAVPAAAPDDLALLK	3	Pat_50_2.59243.59243.3	ENSG00000147649|MTDH	ENSG00000147649	1	HGNC:29608	232021.41700000002	260870.818	102291.58799999999	111855.714	158785.225	177119.247
LPDGSSFTNQFPSDAPLEEAR	2	Pat_50_3.56067.56067.3	ENSG00000144224|UBXN4, ENSG00000144224|+|chr2:g.136511842:C>G',, ENSG00000144224|+|chr2:g.136527370:G>A']	ENSG00000144224	1	HGNC:14860	209198.95799999998	222118.598	130619.63	150041.32	192657.965	210297.66999999998
QILAADAGADAGQLDLVDQIDQR	1	Pat_50_2.59791.59791.3	ENSG00000178951|ZBTB7A, ENSG00000178951|-|chr19:g.4048070:CG>C',, ENSG00000178951|-|chr19:g.4048109:AG>A',, ENSG00000178951|-|chr19:g.4054150:C>A',, ENSG00000178951|-|chr19:g.4047854:C>T',, ENSG00000178951|-|chr19:g.4054958:G>C',, ENSG00000178951|-|chr19:g.4054958:G>C']	ENSG00000178951	1	HGNC:18078	6818.8535	11780.357	4759.916	6505.701	11147.933	16037.143
VTFEADENENITVVK	5	Pat_50_3.50772.50772.3	ENSG00000106554|CHCHD3, ENSG00000106554|-|chr7:g.132481325:G>A',, ENSG00000106554|-|chr7:g.132707176:A>C']	ENSG00000106554	1	HGNC:21906	2062311.5	2064356.7	549799.552	658411.1610000001	871166.44	976978.1199999999
LKPDTPYTITVSSLYPDGEGGR	2	Pat_50_6.52962.52962.3	ENSG00000111799|COL12A1, ENSG00000111799|-|chr6:g.75823429:A>G',, ENSG00000111799|-|chr6:g.75884880:T>C',, ENSG00000111799|-|chr6:g.75834978:G>C',, ENSG00000111799|-|chr6:g.75890675:C>A',, ENSG00000111799|-|chr6:g.75884843:T>G',, ENSG00000111799|-|chr6:g.75848654:A>C',, ENSG00000111799|-|chr6:g.75816199:C>T',, ENSG00000111799|-|chr6:g.75829158:T>G',, ENSG00000111799|-|chr6:g.75811728:A>G',, ENSG0…	ENSG00000111799	1	HGNC:2188	160517.59499999997	150905.15	134255.925	147870.60700000002	396559.635	476521.48
ICDQWDNLGALTQK	7	Pat_50_5.56805.56805.3	ENSG00000072110|ACTN1, ENSG00000072110|-|chr14:g.69387818:C>T',, ENSG00000072110|-|chr14:g.69387818:C>T']	ENSG00000072110	1	HGNC:163	6516463.3100000005	5763591.050000001	12394696.05	13786195.899999999	17964076.380000003	19993980.22
LLEENETEAVTVPTPSPTPVR	2	Pat_50_2.54121.54121.3	ENSG00000006453|BAIAP2L1	ENSG00000006453	1	HGNC:21649	76878.281	85243.037	46278.233	59091.277	83950.265	105472.568
DFDGLVQVIIPQDESAASVK	4	Pat_50_4.63607.63607.3	ENSG00000117593|DARS2, ENSG00000117593|+|chr1:g.173802613:C>T',, ENSG00000117593|+|chr1:g.173808548:G>A',, ENSG00000117593|+|chr1:g.173806165:A>T',, ENSG00000117593|+|chr1:g.173826672:A>G']	ENSG00000117593	1	HGNC:25538	1713950.4000000001	1636942.02	376473.97	514418.8670000001	1530067.7	1811985.69
AFGFSHLEALLDDSK	1	Pat_50_5.64185.64185.3	ENSG00000167770|OTUB1, ENSG00000167770|+|chr11:g.63753944:C>A',, ENSG00000167770|+|chr11:g.63753881:C>T']	ENSG00000167770	1	HGNC:23077	141801.88	132073.03	160176.02	151046.27	120702.86	104673.484
LTIVDAVGFGDQINK	1	Pat_50_6.61948.61948.3	ENSG00000164402|SEPT8, ENSG00000164402|-|chr5:g.132090193:A>C']	ENSG00000164402	1	HGNC:16511	88047.91	83643.19	106507.07	110575.63	92974.2	102508.26
EASSASQFEELEIVLK	4	Pat_50_3.62897.62897.3	ENSG00000126777|KTN1, ENSG00000126777|+|chr14:g.56106685:ACGTGAT>A',, ENSG00000126777|+|chr14:g.56125284:ATTGT>A',, ENSG00000126777|+|chr14:g.56139363:A>G',, ENSG00000126777|+|chr14:g.56078848:T>A',, ENSG00000126777|+|chr14:g.56106684:A>C',, ENSG00000126777|+|chr14:g.56106684:A>C']	ENSG00000126777	1	HGNC:6467	373799.60000000003	355556.33	148220.796	207551.26499999998	250007.859	308447.954
GAGIGGLGITVEGPSESK	6	Pat_50_4.48867.48867.2	ENSG00000136068|FLNB, ENSG00000136068|+|chr3:g.58138487:GT>G',, ENSG00000136068|+|chr3:g.58134543:G>A',, ENSG00000136068|+|chr3:g.58062899:C>G',, ENSG00000136068|+|chr3:g.58121746:A>G',, ENSG00000136068|+|chr3:g.58089697:G>T',, ENSG00000136068|+|chr3:g.58095423:G>T',, ENSG00000136068|+|chr3:g.58095424:A>T',, ENSG00000136068|+|chr3:g.58127630:G>T',, ENSG00000136068|+|chr3:g.58128446:A>G',, ENSG000…	ENSG00000136068	1	HGNC:3755	5508811.1	5507603.76	4657670.18	5006844.54	5809794.82	6358349.75
TGEAETITSHYLFALGVYR	1	Pat_50_6.58519.58519.3	ENSG00000105438|KDELR1	ENSG00000105438	1	HGNC:6304	223479.8	228167.11	119310.16	141582.44	274540.47	276818.3
EIAAVISPELEHLDK	1	Pat_50_3.58871.58871.3	ENSG00000173821|RNF213, ENSG00000173821|+|chr17:g.78317762:G>A',, ENSG00000173821|+|chr17:g.78314099:G>A',, ENSG00000173821|+|chr17:g.78272230:C>G',, ENSG00000173821|+|chr17:g.78357600:A>G',, ENSG00000173821|+|chr17:g.78305871:G>A',, ENSG00000173821|+|chr17:g.78306280:A>G',, ENSG00000173821|+|chr17:g.78318754:G>A',, ENSG00000173821|+|chr17:g.78319290:G>C',, ENSG00000173821|+|chr17:g.78319454:G>C'…	ENSG00000173821	1	HGNC:14539	45178.91	43382.645	43882.53	46970.973	58355.085999999996	68460.516
NIDNPALADIYTEHAHQVVVAK	2	Pat_50_4.47644.47644.4	ENSG00000071127|WDR1	ENSG00000071127	1	HGNC:12754	2369689.6	2675868.8	1519864.9	1792208.6	979140.0399999999	927982.2200000001
APDVEGQGLDWSLK	4	Pat_50_4.51228.51228.3	ENSG00000124942|AHNAK, ENSG00000124942|-|chr11:g.62295776:T>G',, ENSG00000124942|-|chr11:g.62290365:T>C',, ENSG00000124942|-|chr11:g.62295549:C>T',, ENSG00000124942|-|chr11:g.62296271:G>A',, ENSG00000124942|-|chr11:g.62287549:C>T',, ENSG00000124942|-|chr11:g.62300583:C>T',, ENSG00000124942|-|chr11:g.62294188:T>G',, ENSG00000124942|-|chr11:g.62299055:T>C',, ENSG00000124942|-|chr11:g.62285441:A>G',…	ENSG00000124942	1	HGNC:347	2133549.1	1815051.62	4654322.97	5418248.7	3003250.76	3174362.3
LYGSEAFATDFQDSAAAK	9	Pat_50_4.51050.51050.3	ENSG00000196136|SERPINA3, ENSG00000196136|+|chr14:g.95081328:G>A',, ENSG00000196136|+|chr14:g.95085616:T>C',, ENSG00000196136|+|chr14:g.95085616:T>C']	ENSG00000196136	1	HGNC:16	5675373.74	5620428.66	3405915.48	3893903.5760000004	7988451.19	9613729.64
TPDGTENGDFLALDLGGTNFR	8	Pat_50_4.57310.57310.3	ENSG00000156515|HK1, ENSG00000156515|+|chr10:g.71129326:G>A',, ENSG00000156515|+|chr10:g.71052083:C>T',, ENSG00000156515|+|chr10:g.71052065:G>A',, ENSG00000156515|+|chr10:g.71152039:T>C',, ENSG00000156515|+|chr10:g.71152045:C>G',, ENSG00000156515|+|chr10:g.71052064:A>C',, ENSG00000156515|+|chr10:g.71060609:C>T',, ENSG00000156515|+|chr10:g.71142480:G>T',, ENSG00000156515|+|chr10:g.71142480:G>T']	ENSG00000156515	1	HGNC:4922	724461.4600000001	696125.108	290710.152	355435.653	316693.3636	390604.384
EQNKPDSSPLYIQNPFETSLNISK	3	Pat_50_6.60226.60226.4	ENSG00000107951|MTPAP, ENSG00000107951|-|chr10:g.30653679:C>A']	ENSG00000107951	1	HGNC:25532	1119178.52	1067133.8800000001	512926.02999999997	606029.46	1227972.02	1406270.22
STAEGEAFIQALPGSGTTPLLR	5	Pat_50_5.61142.61142.3	ENSG00000118898|PPL, ENSG00000118898|-|chr16:g.4945699:CCTT>C',, ENSG00000118898|-|chr16:g.4947749:G>C',, ENSG00000118898|-|chr16:g.4949235:G>A',, ENSG00000118898|-|chr16:g.4949235:G>A']	ENSG00000118898	1	HGNC:9273	499030.63	506141.386	645165.8200000001	759992.885	323808.065	407399.484
TIAVDFASEDIYDK	4	Pat_50_3.55638.55638.3	ENSG00000149084|HSD17B12, ENSG00000149084|+|chr11:g.43876698:C>T']	ENSG00000149084	1	HGNC:18646	1321971.21	1276174.017	601739.69	475685.068	1983717.6300000001	2182377.66
VLAGETLSVNDPPDVLDR	6	Pat_50_2.56984.56984.3	ENSG00000129351|ILF3, ENSG00000129351|+|chr19:g.10794656:C>T',, ENSG00000129351|+|chr19:g.10794656:C>T']	ENSG00000129351	1	HGNC:6038	321021.93100000004	332132.70999999996	186613.417	225202.99399999998	384139.50099999993	441510.507
SDSPTGDVLLDETLK	2	Pat_50_2.54593.54593.2	ENSG00000143457|GOLPH3L	ENSG00000143457	1	HGNC:24882	258974.624	275345.12	97227.348	110205.532	186007.364	211599.264
VENQENVSNLVIEDTELK	18	Pat_50_2.56238.56238.4	ENSG00000131236|CAP1	ENSG00000131236	1	HGNC:20040	3715649.0624000006	4085339.1233999995	2912508.2379600005	3526120.9663	6232706.012799999	6675576.236
IDLPAENSNSETIIITGK	2	Pat_50_4.55036.55036.3	ENSG00000115677|HDLBP, ENSG00000115677|-|chr2:g.242192848:T>C',, ENSG00000115677|-|chr2:g.242169074:A>G',, ENSG00000115677|-|chr2:g.242174960:C>T',, ENSG00000115677|-|chr2:g.242179168:C>T',, ENSG00000115677|-|chr2:g.242194517:G>C',, ENSG00000115677|-|chr2:g.242179138:T>C',, ENSG00000115677|-|chr2:g.242174946:G>A',, ENSG00000115677|-|chr2:g.242174946:G>A']	ENSG00000115677	1	HGNC:4857	2272792	2138963.0999999996	371689.805	513702.72	995346.45	1106778.16
WNTDNTLGTEITVEDQLAR	12	Pat_50_4.51684.51684.2	ENSG00000213585|VDAC1	ENSG00000213585	1	HGNC:12669	5239356.205	5443825.37	926345.5582999999	1131663.0083	2385559.946	2852570.6240000003
QAVDQISSGFFSPK	2	Pat_50_6.53726.53726.2	ENSG00000100994|PYGB, ENSG00000100994|+|chr20:g.25270513:G>A',, ENSG00000100994|+|chr20:g.25228833:G>T',, ENSG00000100994|+|chr20:g.25274828:G>A',, ENSG00000100994|+|chr20:g.25228831:C>A']	ENSG00000100994	1	HGNC:9723	202912.478	280544.94	1121852.78	683142.21	1403199.3	1475404.2
ENPGFDFSGAEISGNYTK	1	Pat_50_4.48007.48007.3	ENSG00000170584|NUDCD2, ENSG00000170584|-|chr5:g.162881001:C>T',, ENSG00000170584|-|chr5:g.162884018:G>C']	ENSG00000170584	1	HGNC:30535	657570.06	630155.8	308259.06	368070.12	499526.34	527734.5
GAGTGGLGLAIEGPSEAK	2	Pat_50_4.47008.47008.2	ENSG00000128591|FLNC, ENSG00000128591|+|chr7:g.128487762:C>T',, ENSG00000128591|+|chr7:g.128483582:T>C',, ENSG00000128591|+|chr7:g.128494159:C>T',, ENSG00000128591|+|chr7:g.128485123:G>A',, ENSG00000128591|+|chr7:g.128480715:G>A',, ENSG00000128591|+|chr7:g.128486412:G>A',, ENSG00000128591|+|chr7:g.128496611:G>A',, ENSG00000128591|+|chr7:g.128488745:G>A',, ENSG00000128591|+|chr7:g.128493010:C>T',,…	ENSG00000128591	1	HGNC:3756	926367.5900000001	994340.94	2952625.5	3430234.4	530103.67	445166.97
GQIEEAGWSYVGGWTGQGGSK	1	Pat_50_5.52654.52654.3	ENSG00000152556|PFKM, ENSG00000152556|+|chr12:g.48534608:G>A',, ENSG00000152556|+|chr12:g.48527151:C>G',, ENSG00000152556|+|chr12:g.48527151:C>G']	ENSG00000152556	1	HGNC:8877	303349.2	289369.66	173267.78	196102.83	209665.86	231589.53
ETNLDSLPLVDTHSK	18	Pat_50_3.48821.48821.3	ENSG00000026025|VIM, ENSG00000026025|+|chr10:g.17271887:G>A',, ENSG00000026025|+|chr10:g.17271555:G>A',, ENSG00000026025|+|chr10:g.17277329:G>T',, ENSG00000026025|+|chr10:g.17277329:G>T']	ENSG00000026025	1	HGNC:12692	6331911.272000001	6326904.165	12599263.121	13580944.843000002	34437586.464999996	36622414.653000005
TVSGVNGPLVILDHVK	1	Pat_50_6.59255.59255.3	ENSG00000147416|ATP6V1B2, ENSG00000147416|+|chr8:g.20069694:T>G',, ENSG00000147416|+|chr8:g.20068697:T>C',, ENSG00000147416|+|chr8:g.20068697:T>C']	ENSG00000147416	1	HGNC:854	185691.53	178864.12	165515.25	202263.56	199409.95	223944.12
AFLEVNEEGSEAAASTAVVIAGR	6	Pat_50_4.56084.56084.3	ENSG00000117601|SERPINC1	ENSG00000117601	1	HGNC:775	321923.329	350684.119	224721.3194	232970.855	270919.378	302211.256
IATGHNIIDELPPCK	7	Pat_50_5.50404.50404.3	ENSG00000008282|SYPL1, ENSG00000008282|-|chr7:g.105752930:C>T']	ENSG00000008282	1	HGNC:11507	4634738.640000001	4772318.28	1699951.8950000003	2147741.88	2385305.83	2713465.6100000003
QEAFLENEDLGNSLGSAEALLQK	1	Pat_50_4.63572.63572.3	ENSG00000163554|SPTA1, ENSG00000163554|-|chr1:g.158606546:T>G',, ENSG00000163554|-|chr1:g.158655019:T>C',, ENSG00000163554|-|chr1:g.158583547:T>C',, ENSG00000163554|-|chr1:g.158589075:A>C',, ENSG00000163554|-|chr1:g.158622411:C>T',, ENSG00000163554|-|chr1:g.158655107:C>A',, ENSG00000163554|-|chr1:g.158592947:T>G',, ENSG00000163554|-|chr1:g.158651439:G>A',, ENSG00000163554|-|chr1:g.158655019:T>G',…	ENSG00000163554	1	HGNC:11272	98724.61	107630.39	21382.965	25635.861	78393.53	99781.54
LQLDSPEDAEFIVAK	4	Pat_50_3.60298.60298.3	ENSG00000108344|PSMD3	ENSG00000108344	1	HGNC:9560	986245	979288.76	516403.628	667663.246	954318.8659999999	1098868.32
LSSTDDGYIDLQFK	2	Pat_50_4.53344.53344.2	ENSG00000089063|TMEM230	ENSG00000089063	1	HGNC:15876	556142.26	552021.86	369095.86699999997	414194.69000000006	509707.66000000003	559514.74
IFVGGLSPDTPEEK	16	Pat_50_5.53445.53445.3	ENSG00000138668|HNRNPD, ENSG00000138668|-|chr4:g.83280653:G>C',, ENSG00000138668|-|chr4:g.83277831:T>A',, ENSG00000138668|-|chr4:g.83277831:T>A']	ENSG00000138668	1	HGNC:5036	11810322.07	12281684.25	6060171.035999999	6929216.670000001	14492256.700000001	15927090.369999997
NNLSFIETSALDSTNVEEAFK	1	Pat_50_4.63004.63004.3	ENSG00000185236|RAB11B, ENSG00000185236|+|chr19:g.8468305:C>T',, ENSG00000185236|+|chr19:g.8464908:G>T',, ENSG00000185236|+|chr19:g.8468434:A>T']	ENSG00000185236	1	HGNC:9761	65459.664000000004	68060.27	156019.83	121394.336	338535.34	509649.5
QPSQPPPQEIFVPTTK	23	Pat_50_5.49541.49541.3	ENSG00000163209|SPRR3, ENSG00000163209|+|chr1:g.152975985:G>T',, ENSG00000163209|+|chr1:g.152976000:G>T',, ENSG00000163209|+|chr1:g.152976000:G>T']	ENSG00000163209	1	HGNC:11268	2106527.6709999996	2373524.2421999997	127179532.31199999	139227086.445	3343529.7490000003	3342425.38
SSGSEGSSPNWLQALK	2	Pat_50_6.53011.53011.3	ENSG00000149115|TNKS1BP1, ENSG00000149115|-|chr11:g.57088022:G>T',, ENSG00000149115|-|chr11:g.57080530:C>A',, ENSG00000149115|-|chr11:g.57076158:C>T',, ENSG00000149115|-|chr11:g.57080076:C>T',, ENSG00000149115|-|chr11:g.57075947:T>A',, ENSG00000149115|-|chr11:g.57075947:T>A']	ENSG00000149115	1	HGNC:19081	628941.4199999999	557475.33	713995.57	831978.74	1017649.4199999999	1061515.8199999998
ELFDDPSYVNVQNLDK	1	Pat_50_3.56362.56362.3	ENSG00000160691|SHC1, ENSG00000160691|-|chr1:g.154942878:A>G',, ENSG00000160691|-|chr1:g.154942878:A>G']	ENSG00000160691	1	HGNC:10840	163842.84	172293.16	66774.1	76322.805	143600.31	154223.1
DQLEAAQEAVPPADIVFSVK	1	Pat_50_4.61839.61839.3	ENSG00000173546|CSPG4, ENSG00000173546|-|chr15:g.75975026:C>T',, ENSG00000173546|-|chr15:g.75982346:A>G',, ENSG00000173546|-|chr15:g.75982946:G>C',, ENSG00000173546|-|chr15:g.75968877:G>A',, ENSG00000173546|-|chr15:g.75967961:G>A',, ENSG00000173546|-|chr15:g.75968976:T>G',, ENSG00000173546|-|chr15:g.75968675:C>T',, ENSG00000173546|-|chr15:g.75981407:G>A',, ENSG00000173546|-|chr15:g.75977964:C>T']	ENSG00000173546	1	HGNC:2466	63325.562000000005	75218.8	32464.922000000002	44977.434	72588.984	79213.99
EAQAVPATLPELEATK	7	Pat_50_3.52419.52419.3	ENSG00000178209|PLEC, ENSG00000178209|-|chr8:g.145008183:C>T',, ENSG00000178209|-|chr8:g.144995759:G>A',, ENSG00000178209|-|chr8:g.145016667:C>T',, ENSG00000178209|-|chr8:g.144994888:G>A',, ENSG00000178209|-|chr8:g.144996236:C>G',, ENSG00000178209|-|chr8:g.145010020:G>A',, ENSG00000178209|-|chr8:g.144996968:C>T',, ENSG00000178209|-|chr8:g.144990901:C>T',, ENSG00000178209|-|chr8:g.145001648:C>T',,…	ENSG00000178209	1	HGNC:9069	2011363.8050000002	2014890.53	4153877.76	5250958.000000001	4399931.51	4913653.2299999995
ESCLEAYTGIVQGLK	3	Pat_50_5.57942.57942.3	ENSG00000108424|KPNB1, ENSG00000108424|+|chr17:g.45747138:C>T',, ENSG00000108424|+|chr17:g.45747138:C>T']	ENSG00000108424	1	HGNC:6400	457623.94	378603.34	560331.52	544534.005	1059565.24	1116975.286
TDSFEYVDPVDGTVTK	5	Pat_50_2.51468.51468.2	ENSG00000154330|PGM5, ENSG00000154330|+|chr9:g.71094399:G>A',, ENSG00000154330|+|chr9:g.71002409:T>G']	ENSG00000154330	1	HGNC:8908	1076403.162	1259689.7600000002	4265775.3	4437055.43	683416.3954999999	922879.096
STNGDTFLGGEDFDQALLR	22	Pat_50_2.57920.57920.2	ENSG00000113013|HSPA9, ENSG00000113013|-|chr5:g.137897475:C>T']	ENSG00000113013	1	HGNC:5244	2600552.4720000005	2816628.161999999	947045.3429999999	1093528.21	1428700.6525999997	1962002.5476000004
NHVVDISESGLITIAGGK	3	Pat_50_5.54152.54152.3	ENSG00000115159|GPD2, ENSG00000115159|+|chr2:g.157406249:G>A',, ENSG00000115159|+|chr2:g.157425357:G>A',, ENSG00000115159|+|chr2:g.157352671:T>A',, ENSG00000115159|+|chr2:g.157332700:C>T',, ENSG00000115159|+|chr2:g.157332700:C>T']	ENSG00000115159	1	HGNC:4456	1481223.26	1539488.01	916982.5199999999	1273851.2	819296.974	938330.81
AGLQEGDQVLAVNDVDFQDIEHSK	3	Pat_50_2.57900.57900.3	ENSG00000120509|PDZD11	ENSG00000120509	1	HGNC:28034	132870.713	140548.79700000002	45079.341	57342.556599999996	85346.93599999999	114296.524
LTEDVDVSDEAGLDYLLSK	4	Pat_50_3.65478.65478.3	ENSG00000182253|SYNM, ENSG00000182253|+|chr15:g.99672544:C>G',, ENSG00000182253|+|chr15:g.99645781:G>A',, ENSG00000182253|+|chr15:g.99670265:C>T',, ENSG00000182253|+|chr15:g.99671720:A>C',, ENSG00000182253|+|chr15:g.99670103:C>A',, ENSG00000182253|+|chr15:g.99672320:C>T',, ENSG00000182253|+|chr15:g.99671572:G>A',, ENSG00000182253|+|chr15:g.99671572:G>A']	ENSG00000182253	1	HGNC:24466	772599.687	668735.875	1837968.28	2498087.6500000004	685608.258	618257.798
DVGSLDFEDLPLYK	2	Pat_50_4.61548.61548.3	ENSG00000102886|GDPD3	ENSG00000102886	1	HGNC:28638	165632.02000000002	136662.028	264832.6	330234.31	59037.156	68759.747
VSEGGPAEIAGLQIGDK	2	Pat_50_4.51393.51393.2	ENSG00000213977|TAX1BP3, ENSG00000213977|-|chr17:g.3567137:G>C',, ENSG00000213977|-|chr17:g.3567980:G>A']	ENSG00000213977	1	HGNC:30684	2262097.1	2207097.65	1434711.74	1997893.1	2117252.34	2529659.7
GTYIPVPIVSELQSGK	4	Pat_50_6.63600.63600.3	ENSG00000124491|F13A1, ENSG00000124491|-|chr6:g.6266964:GC>G',, ENSG00000124491|-|chr6:g.6197536:G>A',, ENSG00000124491|-|chr6:g.6318795:C>A',, ENSG00000124491|-|chr6:g.6152160:C>T',, ENSG00000124491|-|chr6:g.6197557:T>G',, ENSG00000124491|-|chr6:g.6305638:A>C',, ENSG00000124491|-|chr6:g.6174939:G>A']	ENSG00000124491	1	HGNC:3531	228928.01799999998	211160.854	474912.233	386413.39	429226.43999999994	470115.18500000006
TSYVTSVEENTVDVEILR	2	Pat_50_2.55773.55773.2	ENSG00000134755|DSC2, ENSG00000134755|-|chr18:g.28660078:T>G',, ENSG00000134755|-|chr18:g.28673590:C>G',, ENSG00000134755|-|chr18:g.28666694:C>T',, ENSG00000134755|-|chr18:g.28666694:C>T']	ENSG00000134755	1	HGNC:3036	44412.667	49011.695	198347.53	277376.26	36770.352999999996	40712.72749999999
NTDSDVNLVVPLEVIK	1	Pat_50_4.62626.62626.3	ENSG00000137200|CMTR1, ENSG00000137200|+|chr6:g.37442327:C>A',, ENSG00000137200|+|chr6:g.37440237:A>G']	ENSG00000137200	1	HGNC:21077	28474.504	32720.422000000002	38421.812000000005	42014.56	41192.09	48693.535
IAGGTSNEVAQFLSK	1	Pat_50_6.56018.56018.3	ENSG00000104413|ESRP1, ENSG00000104413|+|chr8:g.95686610:TA>T',, ENSG00000104413|+|chr8:g.95683826:A>G',, ENSG00000104413|+|chr8:g.95686669:A>C',, ENSG00000104413|+|chr8:g.95686630:G>A',, ENSG00000104413|+|chr8:g.95686630:G>A']	ENSG00000104413	1	HGNC:25966	357348.53	322081.97	258360.02	282464.84	348074.28	351229.34
GFGFVYFQNHDAADK	1	Pat_50_6.49755.49755.3	ENSG00000177733|HNRNPA0	ENSG00000177733	1	HGNC:5030	51628.69	55854.418	77246.32	64678.1	181759.16	185625.9
ENAAYFQFFEEAQSTEAYLK	1	Pat_50_4.63439.63439.3	ENSG00000096696|DSP, ENSG00000096696|+|chr6:g.7581510:TA>T',, ENSG00000096696|+|chr6:g.7578715:C>T',, ENSG00000096696|+|chr6:g.7580958:A>G',, ENSG00000096696|+|chr6:g.7581636:G>A',, ENSG00000096696|+|chr6:g.7580990:G>A',, ENSG00000096696|+|chr6:g.7585977:G>A',, ENSG00000096696|+|chr6:g.7585981:C>T',, ENSG00000096696|+|chr6:g.7580078:A>G']	ENSG00000096696	1	HGNC:3052	59127.7	67375.39	634457.56	414032.12	66664.54	56169.59
AQDEGLLSDVVPFK	3	Pat_50_4.60013.60013.2	ENSG00000138029|HADHB	ENSG00000138029	1	HGNC:4803	806459.74	819920.51	1515546.2399999998	1829265.31	1079685.1900000002	1222513.3299999998
ELSGESDELGISQDEQLSK	1	Pat_50_1.49048.49048.3	ENSG00000147010|SH3KBP1, ENSG00000147010|-|chrX:g.19560085:C>T',, ENSG00000147010|-|chrX:g.19650053:A>G',, ENSG00000147010|-|chrX:g.19650053:A>G']	ENSG00000147010	1	HGNC:13867	48123.023	55454.918	22797.115	30264.67	89129.3	97747.06
LFLNETQTQEITEDIPVK	4	Pat_50_4.61850.61850.3	ENSG00000196305|IARS, ENSG00000196305|-|chr9:g.95040557:C>T',, ENSG00000196305|-|chr9:g.95033937:C>T',, ENSG00000196305|-|chr9:g.95012544:C>G',, ENSG00000196305|-|chr9:g.95012544:C>G']	ENSG00000196305	1	HGNC:5330	1211639.11	1319076.085	469898.851	694052.147	600745.8319999999	723904.9280000001
FLSQLEDGGTEYVIATTK	1	Pat_50_5.62551.62551.3	ENSG00000139719|VPS33A, ENSG00000139719|-|chr12:g.122735567:G>A',, ENSG00000139719|-|chr12:g.122750898:G>C',, ENSG00000139719|-|chr12:g.122716905:G>A',, ENSG00000139719|-|chr12:g.122720374:G>A']	ENSG00000139719	1	HGNC:18179	178956.92	182144.8	128580.98	161807.17	213450.17	268401.4
DNHLLGTFDLTGIPPAPR	21	Pat_50_5.57607.57607.3	ENSG00000044574|HSPA5, ENSG00000044574|-|chr9:g.128001036:A>G']	ENSG00000044574	1	HGNC:5238	6962949.607	6642104.997999999	2594234.1610000003	3177558.7190000005	3417158.467	4151180.469
VPLQQNFQDNQFQGK	9	Pat_50_6.47901.47901.3	ENSG00000148346|LCN2	ENSG00000148346	1	HGNC:6526	575509.8136999999	502984.40690000006	774434.1346	617824.0458	4835465.1	4953766.04
DYLDLTASNNFFVDDYAR	2	Pat_50_4.58205.58205.3	ENSG00000136731|UGGT1, ENSG00000136731|+|chr2:g.128880792:T>G',, ENSG00000136731|+|chr2:g.128931418:G>A',, ENSG00000136731|+|chr2:g.128917262:G>T',, ENSG00000136731|+|chr2:g.128936060:G>T',, ENSG00000136731|+|chr2:g.128934434:G>A',, ENSG00000136731|+|chr2:g.128934434:G>A']	ENSG00000136731	1	HGNC:15663	247505.13999999998	244165.07	67956.962	81019.369	98848.942	116178.99
VGDSTPVSEKPVSAAVDANASESP	3	Pat_50_3.45845.45845.3	ENSG00000115806|GORASP2	ENSG00000115806	1	HGNC:17500	481657.35000000003	513638.51	197154.12	215873.054	399128.556	425740.05
WLQDLQEENESLK	3	Pat_50_4.53860.53860.2	ENSG00000126777|KTN1, ENSG00000126777|+|chr14:g.56106685:ACGTGAT>A',, ENSG00000126777|+|chr14:g.56125284:ATTGT>A',, ENSG00000126777|+|chr14:g.56139363:A>G',, ENSG00000126777|+|chr14:g.56078848:T>A',, ENSG00000126777|+|chr14:g.56106684:A>C',, ENSG00000126777|+|chr14:g.56106684:A>C']	ENSG00000126777	1	HGNC:6467	504426.26800000004	474996.30500000005	398980.7	452617.605	602036.22	727494.35
IQNSGDFYDLYGGEK	1	Pat_50_4.47100.47100.3	ENSG00000111679|PTPN6	ENSG00000111679	1	HGNC:9658	422131.47	427300.28	246460.61	283421.2	1020903.7	1144396.5
GIVDQSQQAYQEAFEISK	18	Pat_50_4.51994.51994.3	ENSG00000164924|YWHAZ, ENSG00000164924|-|chr8:g.101936410:A>G',, ENSG00000164924|-|chr8:g.101936410:A>G']	ENSG00000164924	1	HGNC:12855	16348690.19	17391082.473	20178559.957	23591220.164	29272508.32	32888079.42
GYNPGLLVHPDLAYLQAEGGGDR	1	Pat_50_4.52910.52910.3	ENSG00000109320|NFKB1, ENSG00000109320|+|chr4:g.103504038:G>GA',, ENSG00000109320|+|chr4:g.103527700:G>T',, ENSG00000109320|+|chr4:g.103528809:G>A',, ENSG00000109320|+|chr4:g.103528809:G>A']	ENSG00000109320	1	HGNC:7794	166925.94	181104.84	100097.65	115137.76	94982.35	130811.875
AVEYFQDNSPDSPELNK	1	Pat_50_3.47709.47709.3	ENSG00000182473|EXOC7, ENSG00000182473|-|chr17:g.74085302:A>G',, ENSG00000182473|-|chr17:g.74094053:C>T',, ENSG00000182473|-|chr17:g.74082194:C>A',, ENSG00000182473|-|chr17:g.74082194:C>A']	ENSG00000182473	1	HGNC:23214	96759.01	94043.95	108168.375	105721.86	146203.44	162899.8
LPSSPVYEDAASFK	2	Pat_50_5.52134.52134.3	ENSG00000085733|CTTN, ENSG00000085733|+|chr11:g.70281674:G>A',, ENSG00000085733|+|chr11:g.70279325:T>A',, ENSG00000085733|+|chr11:g.70281844:G>C',, ENSG00000085733|+|chr11:g.70275228:C>T',, ENSG00000085733|+|chr11:g.70275255:C>T',, ENSG00000085733|+|chr11:g.70279378:C>G',, ENSG00000085733|+|chr11:g.70279301:G>A',, ENSG00000085733|+|chr11:g.70279301:G>A']	ENSG00000085733	1	HGNC:3338	3788760.9	3662663.6	1649980.6800000002	1647894.5	3340960.4	3462113.3
NADLQVLKPEPELVYEDLR	8	Pat_50_3.60115.60115.3	ENSG00000162896|PIGR, ENSG00000162896|-|chr1:g.207108000:CGAG>C',, ENSG00000162896|-|chr1:g.207110628:A>C',, ENSG00000162896|-|chr1:g.207109148:C>T',, ENSG00000162896|-|chr1:g.207112706:C>T']	ENSG00000162896	1	HGNC:8968	1373826.993	1360204.6896000002	753508.6807000001	958272.236	2438136.6240000003	3307979.772
QLVHHFEIDVDIFEPQGISK	1	Pat_50_5.61401.61401.4	ENSG00000055957|ITIH1, ENSG00000055957|+|chr3:g.52816016:T>A',, ENSG00000055957|+|chr3:g.52823750:G>T',, ENSG00000055957|+|chr3:g.52820981:A>T',, ENSG00000055957|+|chr3:g.52821011:A>G',, ENSG00000055957|+|chr3:g.52825800:G>T',, ENSG00000055957|+|chr3:g.52816234:T>A',, ENSG00000055957|+|chr3:g.52825835:G>A',, ENSG00000055957|+|chr3:g.52819174:G>C',, ENSG00000055957|+|chr3:g.52819174:G>C']	ENSG00000055957	1	HGNC:6166	207842.84	184273.61	101967.055	117174.79	161225.62	196647.34
LAQDFLDSQNLSAYNTR	5	Pat_50_4.52253.52253.3	ENSG00000254986|DPP3, ENSG00000254986|+|chr11:g.66272110:G>A',, ENSG00000254986|+|chr11:g.66272207:C>A',, ENSG00000254986|+|chr11:g.66252662:G>A',, ENSG00000254986|+|chr11:g.66252662:G>A']	ENSG00000254986	1	HGNC:3008	2458432.7800000003	2516627.56	9214239	4353060.23	10856479.5	12327334.95
SLVLENVTDTAQDIPTTVDTK	4	Pat_50_4.57420.57420.4	ENSG00000112297|CRYBG1, ENSG00000112297|+|chr6:g.106999822:G>A',, ENSG00000112297|+|chr6:g.106992482:T>A']	ENSG00000112297	1	HGNC:356	1350142.06	1022208.19	1032458.906	1337747.232	543039.252	467328.97599999997
IYNEIPDINLDVPHSYSVLER	3	Pat_50_4.58826.58826.3	ENSG00000150593|PDCD4, ENSG00000150593|+|chr10:g.112653876:C>T',, ENSG00000150593|+|chr10:g.112653876:C>T']	ENSG00000150593	1	HGNC:8763	518130.28	495502.41000000003	252883.76	342735.9	187550.385	202386.015
ALAPTWEQLALGLEHSETVK	6	Pat_50_5.65962.65962.3	ENSG00000239264|TXNDC5, ENSG00000239264|-|chr6:g.7886198:G>A',, ENSG00000239264|-|chr6:g.7883409:A>T',, ENSG00000239264|-|chr6:g.7883409:A>T']	ENSG00000239264	1	HGNC:21073	7015854.8	6619734.4	1801617.8	1996175.6800000002	1574716.545	1521055.16
DFLLQSSTVAAEAQDGPQEA	3	Pat_50_3.55517.55517.2	ENSG00000162896|PIGR, ENSG00000162896|-|chr1:g.207108000:CGAG>C',, ENSG00000162896|-|chr1:g.207110628:A>C',, ENSG00000162896|-|chr1:g.207109148:C>T',, ENSG00000162896|-|chr1:g.207112706:C>T']	ENSG00000162896	1	HGNC:8968	104382.49100000001	115109.62	190899.415	193748.45	156169.59399999998	190667.59
LGHAETDEQLQNIISK	1	Pat_50_4.46449.46449.3	ENSG00000136813|ECPAS, ENSG00000136813|-|chr9:g.114202785:T>A',, ENSG00000136813|-|chr9:g.114151877:T>C',, ENSG00000136813|-|chr9:g.114133942:C>T',, ENSG00000136813|-|chr9:g.114174415:T>C',, ENSG00000136813|-|chr9:g.114159355:G>A',, ENSG00000136813|-|chr9:g.114145492:T>A',, ENSG00000136813|-|chr9:g.114204667:C>T',, ENSG00000136813|-|chr9:g.114159367:A>C',, ENSG00000136813|-|chr9:g.114159367:A>C']	ENSG00000136813	1	HGNC:29020	318323.72	333241.84	259928.75	262680.38	423658.97	578961.6
VLCGGDIYVPEDPK	5	Pat_50_3.52068.52068.3	ENSG00000143149|ALDH9A1, ENSG00000143149|-|chr1:g.165648813:C>G',, ENSG00000143149|-|chr1:g.165636556:C>T',, ENSG00000143149|-|chr1:g.165636556:C>T']	ENSG00000143149	1	HGNC:412	3942636.1799999997	4133720.61	4321510.87	4716531.380000001	4192203.0200000005	4652970.69
ADLFYDVEALDLESPK	5	Pat_50_4.64141.64141.3	ENSG00000113905|HRG, ENSG00000113905|+|chr3:g.186395645:G>GT',, ENSG00000113905|+|chr3:g.186390627:C>T',, ENSG00000113905|+|chr3:g.186392964:A>T']	ENSG00000113905	1	HGNC:5181	3075750.026	3076805.26	566246.7779999999	809558.0800000001	1729666.0729999999	2281741.7970000003
AEEYEFLTPVEEAPK	19	Pat_50_2.54583.54583.3	ENSG00000141522|ARHGDIA, ENSG00000141522|-|chr17:g.79826853:G>A',, ENSG00000141522|-|chr17:g.79826853:G>A']	ENSG00000141522	1	HGNC:678	7394999.872	7933668.739	3688334.1470000003	4118719.6480000005	5633294.526999999	6161236.433
QGFDLNVPGGEIDASLK	1	Pat_50_4.56065.56065.3	ENSG00000124942|AHNAK, ENSG00000124942|-|chr11:g.62295776:T>G',, ENSG00000124942|-|chr11:g.62290365:T>C',, ENSG00000124942|-|chr11:g.62295549:C>T',, ENSG00000124942|-|chr11:g.62296271:G>A',, ENSG00000124942|-|chr11:g.62287549:C>T',, ENSG00000124942|-|chr11:g.62300583:C>T',, ENSG00000124942|-|chr11:g.62294188:T>G',, ENSG00000124942|-|chr11:g.62299055:T>C',, ENSG00000124942|-|chr11:g.62285441:A>G',…	ENSG00000124942	1	HGNC:347	159240.77	166089.64	214292.52	227313.88	168302.97	185983.9
APQETYADIGGLDNQIQEIK	1	Pat_50_3.56102.56102.3	ENSG00000100764|PSMC1, ENSG00000100764|+|chr14:g.90735751:A>G',, ENSG00000100764|+|chr14:g.90735751:A>G']	ENSG00000100764	1	HGNC:9547	134579.47	165192.47	96711.164	125644.19	166162.31	201966
LLPEYPGVLSDVQEEK	1	Pat_50_4.58752.58752.3	ENSG00000228716|DHFR	ENSG00000228716	1	HGNC:2861	76526.94	95225.445	60139.18	83119.164	111731.48	117123.945
GLVEPVDVVDNADGTQTVNYVPSR	14	Pat_50_2.54072.54072.4	ENSG00000196924|FLNA, ENSG00000196924|-|chrX:g.153581155:C>T',, ENSG00000196924|-|chrX:g.153590917:G>C',, ENSG00000196924|-|chrX:g.153590917:G>C']	ENSG00000196924	1	HGNC:3754	919127.0619999999	1027941.3890000002	2316063.1284999996	2940221.6169999996	920574.8200000001	1043991.1050000002
VQQLQISVDQHGDNLK	16	Pat_50_4.43549.43549.3	ENSG00000170477|KRT4, ENSG00000170477|-|chr12:g.53205757:T>C',, ENSG00000170477|-|chr12:g.53207628:G>A',, ENSG00000170477|-|chr12:g.53204559:T>C',, ENSG00000170477|-|chr12:g.53204559:T>C']	ENSG00000170477	1	HGNC:6441	5612005.835200001	6405164.336599999	76839036.244	108770145.74100001	7188491.340299999	8161094.6117
NLFEDQNTLTSICEK	3	Pat_50_4.51629.51629.3	ENSG00000124207|CSE1L, ENSG00000124207|+|chr20:g.47711404:G>GA',, ENSG00000124207|+|chr20:g.47711481:C>T',, ENSG00000124207|+|chr20:g.47691322:C>G',, ENSG00000124207|+|chr20:g.47691322:C>G']	ENSG00000124207	1	HGNC:2431	1163582.33	1311644.04	820509.39	1109331.98	1770372.24	2081242.48
DPGENYNLLGGVAGATPEVLQALK	1	Pat_50_5.67210.67210.3	ENSG00000100299|ARSA, ENSG00000100299|-|chr22:g.51064416:T>C',, ENSG00000100299|-|chr22:g.51064416:T>C']	ENSG00000100299	1	HGNC:713	49458.1	43187.152	47882.273	49412.496	105533.48	100150.34
GLAPDLPEDLYHLIK	3	Pat_50_5.66966.66966.3	ENSG00000110700|RPS13	ENSG00000110700	1	HGNC:10386	1083927.9500000002	983474.0630000001	4786812.609999999	2690937.105	3157836.7	2780753.628
NYEASVDSLTFSVVTGPAPSQEAGTK	4	Pat_50_4.55048.55048.4	ENSG00000198959|TGM2, ENSG00000198959|-|chr20:g.36769726:C>A',, ENSG00000198959|-|chr20:g.36760745:G>C',, ENSG00000198959|-|chr20:g.36766614:G>A',, ENSG00000198959|-|chr20:g.36775260:G>A',, ENSG00000198959|-|chr20:g.36789911:C>T',, ENSG00000198959|-|chr20:g.36758748:T>C',, ENSG00000198959|-|chr20:g.36784408:C>T',, ENSG00000198959|-|chr20:g.36784408:C>T']	ENSG00000198959	1	HGNC:11778	1013701.36	1089127.27	857598.6300000001	1138655.1600000001	1107963.6400000001	1334498.93
GGPGSAVSPYPTFNPSSDVAALHK	19	Pat_50_6.51901.51901.3	ENSG00000135046|ANXA1	ENSG00000135046	1	HGNC:533	6705941.447000001	6538822.088	31670800.155	36428150.958	10889142.174	10558134.8
DLLVTGAYEISDQSGGAGGLR	3	Pat_50_4.52187.52187.3	ENSG00000170348|TMED10, ENSG00000170348|-|chr14:g.75643188:A>T',, ENSG00000170348|-|chr14:g.75602579:A>T']	ENSG00000170348	1	HGNC:16998	2213870.52	2586398.24	582316.97	779478.585	1229450.04	1471205.38
QNLYDLDEDDDGIASVPTK	1	Pat_50_2.52157.52157.3	ENSG00000100227|POLDIP3, ENSG00000100227|-|chr22:g.42999026:A>G',, ENSG00000100227|-|chr22:g.43010817:G>A',, ENSG00000100227|-|chr22:g.43010817:G>A']	ENSG00000100227	1	HGNC:23782	45940.473	48460.883	26355.959	28618.343999999997	58986.765999999996	60488.727
NAGYGGLGLSIEGPSK	1	Pat_50_5.49980.49980.2	ENSG00000128591|FLNC, ENSG00000128591|+|chr7:g.128487762:C>T',, ENSG00000128591|+|chr7:g.128483582:T>C',, ENSG00000128591|+|chr7:g.128494159:C>T',, ENSG00000128591|+|chr7:g.128485123:G>A',, ENSG00000128591|+|chr7:g.128480715:G>A',, ENSG00000128591|+|chr7:g.128486412:G>A',, ENSG00000128591|+|chr7:g.128496611:G>A',, ENSG00000128591|+|chr7:g.128488745:G>A',, ENSG00000128591|+|chr7:g.128493010:C>T',,…	ENSG00000128591	1	HGNC:3756	133612.28	160788.34	603953.2	778472.3	98746.09	110480.09
QYNSFNFALLEDVQAK	6	Pat_50_6.61963.61963.3	ENSG00000206073|SERPINB4, ENSG00000206073|-|chr18:g.61310423:T>G',, ENSG00000206073|-|chr18:g.61305191:G>A',, ENSG00000206073|-|chr18:g.61306882:A>T',, ENSG00000206073|-|chr18:g.61306882:A>T']	ENSG00000206073	1	HGNC:10570	3218860.8899999997	2294288.39	5117268.48	6822867.160000001	2987013.7299999995	3134199.1700000004
GQIIGNFQAFDEDTGLPAHAR	1	Pat_50_4.50366.50366.3	ENSG00000046604|DSG2, ENSG00000046604|+|chr18:g.29118899:G>A',, ENSG00000046604|+|chr18:g.29104714:A>G']	ENSG00000046604	1	HGNC:3049	200966.42	212426.73	117568.97	138147.23	117544.516	133645.1
NDDIPEQDSLGLSNLQK	3	Pat_50_3.50775.50775.3	ENSG00000285723|AL034430.2	ENSG00000285723	1		584733.5900000001	699057.95	158016.012	193972.04700000002	283524.157	342151.419
VQETGDIVISNAYVDLAPTSGTSAK	2	Pat_50_4.55924.55924.3	ENSG00000133835|HSD17B4, ENSG00000133835|+|chr5:g.118813159:G>T',, ENSG00000133835|+|chr5:g.118813159:G>T']	ENSG00000133835	1	HGNC:5213	265005.15	271125.51	125268.37	163193.33500000002	357282.17000000004	358396.48
GIHFQDYDTTPFQAK	2	Pat_50_5.48135.48135.3	ENSG00000164120|HPGD	ENSG00000164120	1	HGNC:5154	2588191	2417219.3	380563.99	439055.05	453897.39	515569.1
EYVLPSFEVIVEPTEK	5	Pat_50_4.63315.63315.3	ENSG00000125730|C3, ENSG00000125730|-|chr19:g.6697558:C>A',, ENSG00000125730|-|chr19:g.6707931:C>T',, ENSG00000125730|-|chr19:g.6697682:C>T']	ENSG00000125730	1	HGNC:1318	1535091.53	1363287.675	693241.724	900071.729	1532189.92	1966043.8780000003
QHFPATPLLDYALEVEK	1	Pat_50_5.63753.63753.3	ENSG00000131473|ACLY, ENSG00000131473|-|chr17:g.40028421:G>C',, ENSG00000131473|-|chr17:g.40028371:C>G',, ENSG00000131473|-|chr17:g.40062812:C>T',, ENSG00000131473|-|chr17:g.40030110:C>G',, ENSG00000131473|-|chr17:g.40030110:C>G']	ENSG00000131473	1	HGNC:115	96950.38	87579.65	187123.98	214953.86	123395	140925.45
VVIEDEQLVLGASQEPVGR	6	Pat_50_2.57109.57109.3	ENSG00000247596|TWF2, ENSG00000247596|-|chr3:g.52265145:C>T',, ENSG00000247596|-|chr3:g.52265145:C>T']	ENSG00000247596	1	HGNC:9621	183705.858	193187.03900000002	133415.485	155611.70500000002	199776.9005	243198.34100000001
DVTVLQNTDGNNNEAWAK	5	Pat_50_3.47731.47731.3	ENSG00000012223|LTF, ENSG00000012223|-|chr3:g.46497330:C>T',, ENSG00000012223|-|chr3:g.46501213:T>C',, ENSG00000012223|-|chr3:g.46501268:C>T',, ENSG00000012223|-|chr3:g.46501291:C>T',, ENSG00000012223|-|chr3:g.46501291:C>T']	ENSG00000012223	1	HGNC:6720	596041.4609999999	631513.729	358208.38	401889.892	3457120.1500000004	3569665.275
GEELLSPLNLEQAAYAR	3	Pat_50_4.56290.56290.2	ENSG00000197879|MYO1C, ENSG00000197879|-|chr17:g.1385827:C>T',, ENSG00000197879|-|chr17:g.1385827:C>T']	ENSG00000197879	1	HGNC:7597	328763.67699999997	298034.70999999996	372234.097	446973.27	450260.054	490432.885
AEDNFEDIITKPPVR	2	Pat_50_3.52148.52148.3	ENSG00000144635|DYNC1LI1, ENSG00000144635|-|chr3:g.32578589:G>A',, ENSG00000144635|-|chr3:g.32578589:G>A']	ENSG00000144635	1	HGNC:18745	576491.83	556973.4199999999	512047.99	541470.1799999999	1075606.91	1225303.56
VGVVQYSHEGTFEAIQLDDER	4	Pat_50_2.50664.50664.3	ENSG00000142173|COL6A2, ENSG00000142173|+|chr21:g.47548832:T>G',, ENSG00000142173|+|chr21:g.47549181:C>A',, ENSG00000142173|+|chr21:g.47542031:G>A',, ENSG00000142173|+|chr21:g.47532345:G>A',, ENSG00000142173|+|chr21:g.47545417:G>A',, ENSG00000142173|+|chr21:g.47545417:G>A']	ENSG00000142173	1	HGNC:2212	176548.18199999997	184174.931	400485.154	314035.321	341282.605	364499.37
QLQLSDPQTVAGAFGYFQQDTK	1	Pat_50_6.62134.62134.3	ENSG00000176454|LPCAT4, ENSG00000176454|-|chr15:g.34657304:G>A']	ENSG00000176454	1	HGNC:30059	60035.21	47387.723	30831.92	37275.53	60650.55	75869.32
DVTPPQTSGYIEVTDLQSK	1	Pat_50_3.52090.52090.3	ENSG00000102763|VWA8, ENSG00000102763|-|chr13:g.42161725:C>G',, ENSG00000102763|-|chr13:g.42404702:C>G',, ENSG00000102763|-|chr13:g.42357950:A>C',, ENSG00000102763|-|chr13:g.42144799:G>A',, ENSG00000102763|-|chr13:g.42460097:C>A',, ENSG00000102763|-|chr13:g.42404758:A>G',, ENSG00000102763|-|chr13:g.42481762:C>T',, ENSG00000102763|-|chr13:g.42407516:A>G',, ENSG00000102763|-|chr13:g.42245237:C>A',,…	ENSG00000102763	1	HGNC:29071	166419.61	183053.06	56896.76	77218.22	92370.52	122496.836
EVEENGIVLDPLK	4	Pat_50_3.55339.55339.2	ENSG00000113163|COL4A3BP, ENSG00000113163|-|chr5:g.74715173:T>G',, ENSG00000113163|-|chr5:g.74706898:C>T',, ENSG00000113163|-|chr5:g.74695199:G>C',, ENSG00000113163|-|chr5:g.74695199:G>C']	ENSG00000113163	1	HGNC:2205	281836.79000000004	302161.975	206085.533	227918.08	207302.7	260416.04000000004
TATEEWGTEDWNEDLSETK	1	Pat_50_2.50462.50462.3	ENSG00000143569|UBAP2L, ENSG00000143569|+|chr1:g.154241299:C>G',, ENSG00000143569|+|chr1:g.154207206:G>A',, ENSG00000143569|+|chr1:g.154207206:G>A']	ENSG00000143569	1	HGNC:29877	44744.125	36855.812000000005	31157.074	40473.83	68845.54	75849.05
DICEEQVNSLPGSITK	12	Pat_50_4.46012.46012.3	ENSG00000125730|C3, ENSG00000125730|-|chr19:g.6697558:C>A',, ENSG00000125730|-|chr19:g.6707931:C>T',, ENSG00000125730|-|chr19:g.6697682:C>T']	ENSG00000125730	1	HGNC:1318	5161073.144	5543202.53	2744997.7180000003	3260103.138	8229162.1499999985	8803925.48
ALPAVQQNNLDEDLIR	3	Pat_50_3.52371.52371.2	ENSG00000130985|UBA1, ENSG00000130985|+|chrX:g.47063064:G>A',, ENSG00000130985|+|chrX:g.47063064:G>A']	ENSG00000130985	1	HGNC:12469	437789.48699999996	444513.14599999995	351416.042	437459.245	790062.918	873297.445
IEEVPELPLVVEDK	17	Pat_50_3.65092.65092.3	ENSG00000174444|RPL4	ENSG00000174444	1	HGNC:10353	1483530.7410000002	1487402.0287	1339108.8617999998	1286344.8944	2468509.4460000005	2694344.5397
THLPGFVEQAEALK	10	Pat_50_5.51921.51921.3	ENSG00000126432|PRDX5, ENSG00000126432|+|chr11:g.64088254:C>T']	ENSG00000126432	1	HGNC:9355	14443439.570000002	15422341.680000002	3445470.74	5405555.0600000005	9268856.644	14556786.700000001
HVVLPVDDDSDLNVVASFDR	1	Pat_50_3.58096.58096.3	ENSG00000117222|RBBP5, ENSG00000117222|-|chr1:g.205083945:C>T',, ENSG00000117222|-|chr1:g.205083945:C>T']	ENSG00000117222	1	HGNC:9888	108306.05	101966.47	60987.2	67562.47	164278.05	163184.92
ELETVLADEPGLLGPK	2	Pat_50_3.63376.63376.3	ENSG00000123338|NCKAP1L, ENSG00000123338|+|chr12:g.54913005:T>C',, ENSG00000123338|+|chr12:g.54911392:A>G',, ENSG00000123338|+|chr12:g.54905832:G>A',, ENSG00000123338|+|chr12:g.54925044:A>T',, ENSG00000123338|+|chr12:g.54911321:T>C',, ENSG00000123338|+|chr12:g.54903701:C>T',, ENSG00000123338|+|chr12:g.54902248:C>T',, ENSG00000123338|+|chr12:g.54925050:G>A',, ENSG00000123338|+|chr12:g.54925050:G>A…	ENSG00000123338	1	HGNC:4862	35396.683	37106.631199999996	24650.585300000002	31069.311	78283.7	89358.732
NGPLEVAGAAVSAGHGLPAK	3	Pat_50_6.51866.51866.3	ENSG00000113648|H2AFY, ENSG00000113648|-|chr5:g.134724711:C>T',, ENSG00000113648|-|chr5:g.134724711:C>T']	ENSG00000113648	1	HGNC:4740	614034.45	662698.77	447794.47500000003	468639.45499999996	816555.77	925299.6100000001
VQLDTIQGELNAPTQFK	1	Pat_50_5.58169.58169.3	ENSG00000138750|NUP54, ENSG00000138750|-|chr4:g.77065423:G>T',, ENSG00000138750|-|chr4:g.77065433:C>T']	ENSG00000138750	1	HGNC:17359	153841.64	150232.83	134834.89	93843.28	210111.39	214259.8
LEGDSEFLQPLYAK	3	Pat_50_4.57443.57443.3	ENSG00000170624|SGCD, ENSG00000170624|+|chr5:g.155771507:G>T',, ENSG00000170624|+|chr5:g.156016313:A>C',, ENSG00000170624|+|chr5:g.156186321:G>A',, ENSG00000170624|+|chr5:g.156016260:A>C',, ENSG00000170624|+|chr5:g.156186360:G>T',, ENSG00000170624|+|chr5:g.156016294:T>G',, ENSG00000170624|+|chr5:g.156016294:T>G']	ENSG00000170624	1	HGNC:10807	521742.54000000004	536303.55	726344.66	818049.8900000001	205476.77399999998	241009.674
VIFPYEAQNDDELTIK	1	Pat_50_4.57147.57147.3	ENSG00000147010|SH3KBP1, ENSG00000147010|-|chrX:g.19560085:C>T',, ENSG00000147010|-|chrX:g.19560085:C>T']	ENSG00000147010	1	HGNC:13867	100505.15	96248.93	69150.14	79893.81	228901.81	264717.6
IGLADYALESGGASVISTR	2	Pat_50_5.57355.57355.2	ENSG00000100242|SUN2, ENSG00000100242|-|chr22:g.39134207:C>T',, ENSG00000100242|-|chr22:g.39147357:G>T',, ENSG00000100242|-|chr22:g.39144768:G>A',, ENSG00000100242|-|chr22:g.39144768:G>A']	ENSG00000100242	1	HGNC:14210	329098.79000000004	335945.14	801882.6440000001	911406.54	290478.28	306809.59
LSQEQVDNFTLDINTAYAR	2	Pat_50_4.53933.53933.3	ENSG00000132305|IMMT, ENSG00000132305|-|chr2:g.86378436:G>A',, ENSG00000132305|-|chr2:g.86374875:G>A',, ENSG00000132305|-|chr2:g.86400824:G>A',, ENSG00000132305|-|chr2:g.86408458:C>T',, ENSG00000132305|-|chr2:g.86408458:C>T']	ENSG00000132305	1	HGNC:6047	677344.85	678292.12	116384.386	165368.038	172604.71000000002	199705.85
LLQSIGQAPESISEK	2	Pat_50_5.55655.55655.3	ENSG00000159593|NAE1	ENSG00000159593	1	HGNC:621	363302.36600000004	385461.625	391334.86	436809.87	470577.49	529748.31
VEQVLSLEPQHELK	4	Pat_50_4.48716.48716.3	ENSG00000124164|VAPB, ENSG00000124164|+|chr20:g.57016104:G>A']	ENSG00000124164	1	HGNC:12649	1621885.9549999998	1667354.755	891787.66	1048132.8859999999	1789242.66	1986195.064
KPANDITSQLEINFGDLGR	1	Pat_50_6.58330.58330.3	ENSG00000142864|SERBP1	ENSG00000142864	1	HGNC:17860	47898.195	49193.87	190355.3	76717.95	356063.3	348368.72
DSNGAILVYDITDEDSFQK	2	Pat_50_3.59058.59058.3	ENSG00000080371|RAB21, ENSG00000080371|+|chr12:g.72149051:C>G']	ENSG00000080371	1	HGNC:18263	48346.1106	57280.0173	80729.22	104941.54160000001	109536.993	149411.82299999997
YDNQIHIIDFDDENNIINK	1	Pat_50_3.57211.57211.3	ENSG00000032389|EIPR1, ENSG00000032389|-|chr2:g.3212412:G>T',, ENSG00000032389|-|chr2:g.3212481:C>T',, ENSG00000032389|-|chr2:g.3322700:G>A',, ENSG00000032389|-|chr2:g.3261095:T>C',, ENSG00000032389|-|chr2:g.3261095:T>C']	ENSG00000032389	1	HGNC:12383	89050.42	89345.54	36678.727	58146.293	49585.566	60563.02
EQNIVFNAETYSNLIK	1	Pat_50_5.58774.58774.3	ENSG00000138095|LRPPRC, ENSG00000138095|-|chr2:g.44201795:C>T']	ENSG00000138095	1	HGNC:15714	109351.09	111297.5	103279.625	77764.734	265781.2	323106.66
EFNEDGALAVLQQFK	1	Pat_50_5.66118.66118.3	ENSG00000135316|SYNCRIP, ENSG00000135316|-|chr6:g.86332353:GT>G',, ENSG00000135316|-|chr6:g.86324763:C>T',, ENSG00000135316|-|chr6:g.86324763:C>T']	ENSG00000135316	1	HGNC:16918	248545.56	230486.17	432464.44	326304.44	576410.7	682196.6
TLDVGPEDELPDWAAAK	1	Pat_50_3.58709.58709.3	ENSG00000156873|PHKG2, ENSG00000156873|+|chr16:g.30762482:G>A',, ENSG00000156873|+|chr16:g.30762482:G>A']	ENSG00000156873	1	HGNC:8931	103334.53	104383.98	46333.515999999996	60380.613	84274.73	86760.2
IEIESFYEGEDFSETLTR	9	Pat_50_3.60623.60623.3	ENSG00000044574|HSPA5, ENSG00000044574|-|chr9:g.128001036:A>G']	ENSG00000044574	1	HGNC:5238	1524007.1770000001	1396272.9830000002	231395.242	335332.898	337582.18000000005	391508.0239999999
AFQQSVEQDNLFDISTEEGSTK	1	Pat_50_3.56255.56255.3	ENSG00000148843|PDCD11, ENSG00000148843|+|chr10:g.105177645:G>T',, ENSG00000148843|+|chr10:g.105202090:C>T']	ENSG00000148843	1	HGNC:13408	26167.16	34287.223	18288.104	22708.7	32541.428	45774.066
IVDIIDTTGSGDVNTATEVEPK	6	Pat_50_3.58400.58400.3	ENSG00000134900|TPP2, ENSG00000134900|+|chr13:g.103287949:A>G',, ENSG00000134900|+|chr13:g.103280231:G>T',, ENSG00000134900|+|chr13:g.103286380:C>T',, ENSG00000134900|+|chr13:g.103286380:C>T']	ENSG00000134900	1	HGNC:12016	258420.035	286574.27	173766.425	222741.95200000002	295825.934	352404.95999999996
LTQAQIFDYGEIPNFPR	1	Pat_50_6.60878.60878.3	ENSG00000198805|PNP, ENSG00000198805|+|chr14:g.20940540:A>G',, ENSG00000198805|+|chr14:g.20940540:A>G']	ENSG00000198805	1	HGNC:7892	89540.805	85844.4	66660.1	75913.77	109852.484	117174.73
DYPDFSPSVDAEAIQK	12	Pat_50_4.48342.48342.3	ENSG00000138772|ANXA3	ENSG00000138772	1	HGNC:541	9850855.74	10277462.079999998	7318571.544	8312759.6899999995	19955659.79	20520790.109999996
LGFYGLDESDLDK	1	Pat_50_4.54543.54543.2	ENSG00000105953|OGDH, ENSG00000105953|+|chr7:g.44747551:C>G',, ENSG00000105953|+|chr7:g.44706443:G>T',, ENSG00000105953|+|chr7:g.44736996:G>C',, ENSG00000105953|+|chr7:g.44734072:C>T',, ENSG00000105953|+|chr7:g.44737221:C>T',, ENSG00000105953|+|chr7:g.44737244:G>T',, ENSG00000105953|+|chr7:g.44706400:G>A',, ENSG00000105953|+|chr7:g.44739836:C>T']	ENSG00000105953	1	HGNC:8124	222590.55	225967.5	142172.16	96668.92	317812.7	344879.06
VQYTPLTGLGQPLPSER	2	Pat_50_6.52562.52562.3	ENSG00000114270|COL7A1, ENSG00000114270|-|chr3:g.48619919:C>T',, ENSG00000114270|-|chr3:g.48602850:C>A',, ENSG00000114270|-|chr3:g.48626375:C>T',, ENSG00000114270|-|chr3:g.48613705:G>A',, ENSG00000114270|-|chr3:g.48605933:G>A',, ENSG00000114270|-|chr3:g.48612948:G>A',, ENSG00000114270|-|chr3:g.48612948:G>A']	ENSG00000114270	1	HGNC:2214	1253880.66	1376483.54	1051748.78	1243434.19	1278118.02	1515619.96
LFSADPFDLEAQAK	2	Pat_50_5.65174.65174.3	ENSG00000197312|DDI2, ENSG00000197312|+|chr1:g.15953248:C>T']	ENSG00000197312	1	HGNC:24578	553736.63	637209.81	296523.44	385887.68000000005	471198.73	553284.98
VSPNPELLSLLQNSEGK	3	Pat_50_6.62654.62654.3	ENSG00000172403|SYNPO2, ENSG00000172403|+|chr4:g.119951620:G>A',, ENSG00000172403|+|chr4:g.119978566:G>A',, ENSG00000172403|+|chr4:g.119978566:G>A']	ENSG00000172403	1	HGNC:17732	443243.376	440931.75	646737.94	696058.26	428747.38800000004	450004.87399999995
STGFETLVVTSEDGITK	4	Pat_50_4.54476.54476.3	ENSG00000198721|ECI2, ENSG00000198721|-|chr6:g.4133855:C>T',, ENSG00000198721|-|chr6:g.4133855:C>T']	ENSG00000198721	1	HGNC:14601	5037775.54	5004911.21	823219.63	1070573.94	734763.48	821128.4299999999
ENSETVVTGSLDDLVK	2	Pat_50_3.55034.55034.3	ENSG00000140395|WDR61	ENSG00000140395	1	HGNC:30300	353109.344	345018.55999999994	260484.32	291871.283	423805.36600000004	446819.26
FVDHVFDEQVIDSLTVK	5	Pat_50_4.63434.63434.3	ENSG00000163902|RPN1, ENSG00000163902|-|chr3:g.128356698:G>A',, ENSG00000163902|-|chr3:g.128348979:A>T',, ENSG00000163902|-|chr3:g.128341218:C>T',, ENSG00000163902|-|chr3:g.128341218:C>T']	ENSG00000163902	1	HGNC:10381	3769303.5	3537864.1	731360.043	1088256.13	817117.106	720036.15
VQEQLSSLWEENQALATQTR	1	Pat_50_4.55757.55757.3	ENSG00000130702|LAMA5, ENSG00000130702|-|chr20:g.60912928:C>T',, ENSG00000130702|-|chr20:g.60886269:G>A',, ENSG00000130702|-|chr20:g.60902628:C>A',, ENSG00000130702|-|chr20:g.60894013:C>T',, ENSG00000130702|-|chr20:g.60885597:C>G',, ENSG00000130702|-|chr20:g.60900586:G>A',, ENSG00000130702|-|chr20:g.60899242:C>T',, ENSG00000130702|-|chr20:g.60892429:G>T',, ENSG00000130702|-|chr20:g.60903921:A>G',…	ENSG00000130702	1	HGNC:6485	140148.28	127279.68	85894.516	93978.63	118309.47	112448.08
LLFDDGYECDVLGK	2	Pat_50_4.59326.59326.2	ENSG00000067369|TP53BP1, ENSG00000067369|-|chr15:g.43748553:C>T',, ENSG00000067369|-|chr15:g.43762196:C>T',, ENSG00000067369|-|chr15:g.43771670:C>T',, ENSG00000067369|-|chr15:g.43762133:A>G',, ENSG00000067369|-|chr15:g.43738612:C>G',, ENSG00000067369|-|chr15:g.43738612:C>G']	ENSG00000067369	1	HGNC:11999	944468.05	906203.1799999999	215777.473	323599.98000000004	518834.77	445310.104
NPVEGFSAGLIDDNDLYR	1	Pat_50_3.58128.58128.3	ENSG00000132388|UBE2G1	ENSG00000132388	1	HGNC:12482	38363.6	54197.082	28225.885	29490.373	31489.295	31342.625
AFTGFIVEADTPGIQIGR	2	Pat_50_6.61774.61774.3	ENSG00000117054|ACADM, ENSG00000117054|+|chr1:g.76198403:G>A',, ENSG00000117054|+|chr1:g.76198403:G>A']	ENSG00000117054	1	HGNC:89	348924.77	275873.29	71622.41500000001	85880.625	110234.513	123483.51000000001
KPFSIEDVEVAPPK	6	Pat_50_6.53717.53717.4	ENSG00000196616|ADH1B, ENSG00000196616|-|chr4:g.100232755:G>A']	ENSG00000196616	1	HGNC:250	4612035.485	4445766.74	4018732.82	4871255.45	1873549.7400000002	2480487.5300000003
DLAEIGIAVGNNDVK	2	Pat_50_4.52972.52972.3	ENSG00000170759|KIF5B, ENSG00000170759|-|chr10:g.32324888:T>C',, ENSG00000170759|-|chr10:g.32307480:C>T']	ENSG00000170759	1	HGNC:6324	157954.5	165673.84	172498.72	197292.36	392138.03	415773.1
EGLVHSFDFQGFNGDWTAR	6	Pat_50_5.56359.56359.3	ENSG00000140519|RHCG	ENSG00000140519	1	HGNC:18140	2487967.86	2537391.66	1862774.72	2238197.2800000003	1432275.07	1583274.0999999999
LLEGIGLENLDSPAATK	1	Pat_50_5.63341.63341.3	ENSG00000138246|DNAJC13, ENSG00000138246|+|chr3:g.132207260:T>C',, ENSG00000138246|+|chr3:g.132215456:A>G',, ENSG00000138246|+|chr3:g.132221139:C>T',, ENSG00000138246|+|chr3:g.132235601:C>T',, ENSG00000138246|+|chr3:g.132231863:G>A',, ENSG00000138246|+|chr3:g.132256053:G>A',, ENSG00000138246|+|chr3:g.132175643:A>C']	ENSG00000138246	1	HGNC:30343	121016.836	108402.55	85240.625	82788.914	216346.47	241653.2
AGAVGAHLPASGLDIFGDLK	1	Pat_50_6.62575.62575.3	ENSG00000166562|SEC11C	ENSG00000166562	1	HGNC:23400	121670.05	114652.19	142418.94	129999.07	133785.2	144991.14
GYPTYTNVEVVNDGAESAAFK	1	Pat_50_3.50488.50488.3	ENSG00000136059|VILL, ENSG00000136059|+|chr3:g.38047720:T>C',, ENSG00000136059|+|chr3:g.38048073:G>A',, ENSG00000136059|+|chr3:g.38040863:A>C',, ENSG00000136059|+|chr3:g.38037295:G>A',, ENSG00000136059|+|chr3:g.38047971:C>T',, ENSG00000136059|+|chr3:g.38047971:C>T']	ENSG00000136059	1	HGNC:30906	91044.12	98085.1	26928.156000000003	29879.287	81783.18	90767.45
LIVDEAINEDNSVVSLSQPK	17	Pat_50_3.61211.61211.3	ENSG00000165280|VCP, ENSG00000165280|-|chr9:g.35068023:G>A',, ENSG00000165280|-|chr9:g.35062113:C>T',, ENSG00000165280|-|chr9:g.35059116:G>T',, ENSG00000165280|-|chr9:g.35061087:A>T']	ENSG00000165280	1	HGNC:12666	5076045.845	5374064.296	2078811.664	2731380.41	3805147.441	4408721.006
VYWDNGAQIISPHDK	2	Pat_50_5.47340.47340.3	ENSG00000169299|PGM2	ENSG00000169299	1	HGNC:8906	889023.86	854946.71	444701.71	724133.1599999999	668116.05	758748.83
QEIFQEQLAAVPEFR	5	Pat_50_4.55631.55631.2	ENSG00000181789|COPG1, ENSG00000181789|+|chr3:g.128987364:G>A']	ENSG00000181789	1	HGNC:2236	1643793.4499999997	1724883.5899999999	680493.73	703555.53	1402131.7400000002	1680943.65
NQLEESEFTCAAAVK	1	Pat_50_3.46338.46338.3	ENSG00000196535|MYO18A, ENSG00000196535|-|chr17:g.27421998:CCTTCTCCCGCTGCAG>C',, ENSG00000196535|-|chr17:g.27442720:C>A',, ENSG00000196535|-|chr17:g.27445080:G>A',, ENSG00000196535|-|chr17:g.27437540:G>A',, ENSG00000196535|-|chr17:g.27493069:C>T',, ENSG00000196535|-|chr17:g.27425226:G>A',, ENSG00000196535|-|chr17:g.27414105:T>G',, ENSG00000196535|-|chr17:g.27438489:C>G',, ENSG00000196535|-|chr17:…	ENSG00000196535	1	HGNC:31104	401648.7	473092.1	202324.86	244217.67	310978.34	352432.88
QTQVSVLPEGGETPLFK	12	Pat_50_4.54732.54732.2	ENSG00000148180|GSN, ENSG00000148180|+|chr9:g.124089722:G>A',, ENSG00000148180|+|chr9:g.124074719:C>T',, ENSG00000148180|+|chr9:g.124074719:C>T']	ENSG00000148180	1	HGNC:4620	2604437.8	2595771.437	6895937.893999999	6077024.390000001	9384121.112999998	10549780.02
EANIQAVDSEVGLTK	2	Pat_50_3.49312.49312.2	ENSG00000065613|SLK, ENSG00000065613|+|chr10:g.105763026:C>T',, ENSG00000065613|+|chr10:g.105727558:A>C',, ENSG00000065613|+|chr10:g.105761972:G>A',, ENSG00000065613|+|chr10:g.105761972:G>A']	ENSG00000065613	1	HGNC:11088	156421.4	186280.077	333576.66299999994	272180.955	470157.395	507814.824
ESDLPSAILQTSGVSEFTK	4	Pat_50_5.62178.62178.3	ENSG00000096401|CDC5L, ENSG00000096401|+|chr6:g.44371709:C>T',, ENSG00000096401|+|chr6:g.44394454:T>C']	ENSG00000096401	1	HGNC:1743	982429.38	842304.56	559911.5	669899.21	1391703.5799999998	1398426.02
AGYIIPLQGPGLTTTESR	2	Pat_50_6.54680.54680.3	ENSG00000171298|GAA, ENSG00000171298|+|chr17:g.78086379:C>T',, ENSG00000171298|+|chr17:g.78083804:C>T',, ENSG00000171298|+|chr17:g.78083804:C>T']	ENSG00000171298	1	HGNC:4065	387540.33999999997	389540.97	185343.28	188043.28999999998	639399.53	695867.0599999999
GSGQGDSLYPVGYLDK	2	Pat_50_4.47248.47248.3	ENSG00000128463|EMC4	ENSG00000128463	1	HGNC:28032	762001.84	758263.77	340145.9	371192.38	753153.21	845757.3
TEEIHENVISPSDLSDIK	1	Pat_50_2.52238.52238.3	ENSG00000163956|LRPAP1	ENSG00000163956	1	HGNC:6701	42363.887	44766.734000000004	22690.564	25376.355	43589.957	52076.777
LYDDIDFDIEEFAK	5	Pat_50_3.66279.66279.3	ENSG00000133313|CNDP2, ENSG00000133313|+|chr18:g.72176114:C>G',, ENSG00000133313|+|chr18:g.72176114:C>G']	ENSG00000133313	1	HGNC:24437	4964036.7299999995	4768789.7	1028783.9	1502717.91	2143004.16	2649017
TGLIPSNYVAEQAESIDNPLHEAAK	2	Pat_50_4.56575.56575.4	ENSG00000134996|OSTF1	ENSG00000134996	1	HGNC:8510	194458.16	213317.32	154263.474	222962.465	379150.15	443714.81999999995
ALADDDFLTVTGK	2	Pat_50_4.53203.53203.2	ENSG00000104738|MCM4, ENSG00000104738|+|chr8:g.48875567:A>C',, ENSG00000104738|+|chr8:g.48887445:G>A',, ENSG00000104738|+|chr8:g.48888298:C>T',, ENSG00000104738|+|chr8:g.48883197:C>T',, ENSG00000104738|+|chr8:g.48883197:C>T']	ENSG00000104738	1	HGNC:6947	331205.79	357423.13	485158.52	548956.9099999999	919449.4000000001	1000592.6000000001
LSTVVDADEIIVLDQGK	2	Pat_50_3.65400.65400.3	ENSG00000131269|ABCB7, ENSG00000131269|-|chrX:g.74291388:C>G',, ENSG00000131269|-|chrX:g.74291398:A>C',, ENSG00000131269|-|chrX:g.74291398:A>C']	ENSG00000131269	1	HGNC:48	192982.13	182093.2	59260.840000000004	75907.12700000001	106790.076	130520.59
GAGAFGYFEVTHDITK	1	Pat_50_6.52295.52295.3	ENSG00000121691|CAT, ENSG00000121691|+|chr11:g.34482804:CT>C',, ENSG00000121691|+|chr11:g.34477621:G>A']	ENSG00000121691	1	HGNC:1516	1053413.6	960677.3	326895.1	352640.75	564287.6	518741.75
VQLDLAETDLSQGVAR	2	Pat_50_3.53893.53893.3	ENSG00000139641|ESYT1, ENSG00000139641|+|chr12:g.56537101:G>A',, ENSG00000139641|+|chr12:g.56526099:C>T',, ENSG00000139641|+|chr12:g.56525310:C>T',, ENSG00000139641|+|chr12:g.56532718:C>T',, ENSG00000139641|+|chr12:g.56532282:C>T',, ENSG00000139641|+|chr12:g.56532282:C>T']	ENSG00000139641	1	HGNC:29534	208472.5	259190.615	135139.906	162184.77000000002	247579.53999999998	267734.67000000004
GPQITGPSLEGDLGLK	3	Pat_50_5.56262.56262.3	ENSG00000124942|AHNAK, ENSG00000124942|-|chr11:g.62295776:T>G',, ENSG00000124942|-|chr11:g.62290365:T>C',, ENSG00000124942|-|chr11:g.62295549:C>T',, ENSG00000124942|-|chr11:g.62296271:G>A',, ENSG00000124942|-|chr11:g.62287549:C>T',, ENSG00000124942|-|chr11:g.62300583:C>T',, ENSG00000124942|-|chr11:g.62294188:T>G',, ENSG00000124942|-|chr11:g.62299055:T>C',, ENSG00000124942|-|chr11:g.62285441:A>G',…	ENSG00000124942	1	HGNC:347	816950.48	883419.9199999999	1540836.67	1406967.22	1438127.39	1530880.29
ASLYNAVTIEDVQK	2	Pat_50_4.48388.48388.2	ENSG00000135069|PSAT1, ENSG00000135069|+|chr9:g.80943103:A>T',, ENSG00000135069|+|chr9:g.80921281:A>T',, ENSG00000135069|+|chr9:g.80919755:C>T',, ENSG00000135069|+|chr9:g.80919755:C>T']	ENSG00000135069	1	HGNC:19129	294050.247	336269.14999999997	222201.973	181923.902	631380.15	687587.69
STGDPWLTDGSYLDGTGFAR	1	Pat_50_4.51759.51759.3	ENSG00000130702|LAMA5, ENSG00000130702|-|chr20:g.60912928:C>T',, ENSG00000130702|-|chr20:g.60886269:G>A',, ENSG00000130702|-|chr20:g.60902628:C>A',, ENSG00000130702|-|chr20:g.60894013:C>T',, ENSG00000130702|-|chr20:g.60885597:C>G',, ENSG00000130702|-|chr20:g.60900586:G>A',, ENSG00000130702|-|chr20:g.60899242:C>T',, ENSG00000130702|-|chr20:g.60892429:G>T',, ENSG00000130702|-|chr20:g.60903921:A>G',…	ENSG00000130702	1	HGNC:6485	331391.06	351267.88	143315.55	227497.94	157725.66	183125.88
VGLNELYNGQILETIGGK	6	Pat_50_6.64844.64844.3	ENSG00000133110|POSTN, ENSG00000133110|-|chr13:g.38145578:CT>C',, ENSG00000133110|-|chr13:g.38158870:A>G',, ENSG00000133110|-|chr13:g.38164571:C>T',, ENSG00000133110|-|chr13:g.38172766:C>T',, ENSG00000133110|-|chr13:g.38153366:T>G',, ENSG00000133110|-|chr13:g.38164585:A>G',, ENSG00000133110|-|chr13:g.38156594:A>G',, ENSG00000133110|-|chr13:g.38159011:C>A',, ENSG00000133110|-|chr13:g.38154111:A>G'…	ENSG00000133110	1	HGNC:16953	1108561.892	924974.126	469666.181	598119.217	1581292.676	2019851.6700000002
TAFTDLPEQVPESISNQK	1	Pat_50_4.52125.52125.3	ENSG00000172164|SNTB1, ENSG00000172164|-|chr8:g.121824014:C>G',, ENSG00000172164|-|chr8:g.121561101:G>A',, ENSG00000172164|-|chr8:g.121561101:G>A']	ENSG00000172164	1	HGNC:11168	332253.06	360653.97	235270.39	218463.02	171999.58	185342.4
ELFSNLQEFAGPSGK	4	Pat_50_6.58635.58635.2	ENSG00000185432|METTL7A, ENSG00000185432|+|chr12:g.51323887:C>T',, ENSG00000185432|+|chr12:g.51323887:C>T']	ENSG00000185432	1	HGNC:24550	3895991.9	3427721.7800000003	3213580.42	3597340.5840000003	2545323.82	1935935.32
ADAASSLTVDVTPPTAK	3	Pat_50_4.46765.46765.3	ENSG00000115806|GORASP2	ENSG00000115806	1	HGNC:17500	815107.97	813219.75	504079.61	530437.664	868477.42	942047.59
NIYVLQELDNPGAK	4	Pat_50_4.54274.54274.3	ENSG00000196419|XRCC6, ENSG00000196419|+|chr22:g.42057419:C>T',, ENSG00000196419|+|chr22:g.42057419:C>T']	ENSG00000196419	1	HGNC:4055	2897592.98	3190304.16	1791213.9	2153002.94	2875405.7199999997	3857397.86
GNFLELSAAASAPAEK	2	Pat_50_5.53464.53464.3	ENSG00000179403|VWA1, ENSG00000179403|+|chr1:g.1372535:T>C',, ENSG00000179403|+|chr1:g.1372535:T>C']	ENSG00000179403	1	HGNC:30910	264600.07	255963.18	390710.14	338052.92000000004	514757.69	543646.64
AVGDGILCNTYIDSYK	2	Pat_50_5.53367.53367.3	ENSG00000150593|PDCD4, ENSG00000150593|+|chr10:g.112653876:C>T',, ENSG00000150593|+|chr10:g.112653876:C>T']	ENSG00000150593	1	HGNC:8763	606027.27	608354.97	501010.16	549603.6	856171.1599999999	1004651.5
VTYCPTEPGNYIINIK	9	Pat_50_6.55221.55221.3	ENSG00000196924|FLNA, ENSG00000196924|-|chrX:g.153581155:C>T',, ENSG00000196924|-|chrX:g.153590917:G>C',, ENSG00000196924|-|chrX:g.153590917:G>C']	ENSG00000196924	1	HGNC:3754	8130157.250000001	8563965.86	4458498.760000001	7980298.749999999	10388508.89	11697079.39
VDELSLYSVPEGQSK	3	Pat_50_4.48355.48355.2	ENSG00000184831|APOO	ENSG00000184831	1	HGNC:28727	2183037.88	2331987.38	378792.49	519373.83999999997	884881.09	950240.81
VATGQELSNNILDTVFK	1	Pat_50_6.65478.65478.3	ENSG00000165487|MICU2, ENSG00000165487|-|chr13:g.22067445:T>A',, ENSG00000165487|-|chr13:g.22067424:T>A',, ENSG00000165487|-|chr13:g.22070207:A>C']	ENSG00000165487	1	HGNC:31830	502549.56	465681.03	304325.97	359314.75	605135.2	739145.56
ASLNPSDTPPSVVNEDFLHDLK	1	Pat_50_4.57936.57936.3	ENSG00000018510|AGPS, ENSG00000018510|+|chr2:g.178301607:C>A',, ENSG00000018510|+|chr2:g.178362467:G>A',, ENSG00000018510|+|chr2:g.178370286:G>A']	ENSG00000018510	1	HGNC:327	63134.655999999995	63445.047	50339.105	62315.31	177167.3	200322.86
QLPPVDAELDNVNNVLR	1	Pat_50_3.59722.59722.3	ENSG00000007062|PROM1, ENSG00000007062|-|chr4:g.15995679:AT>A',, ENSG00000007062|-|chr4:g.15995679:AT>A']	ENSG00000007062	1	HGNC:9454	35647.15	34238.516	25173.787	28211.89	31959.25	36928.207
DLLIAYYDVDYEK	11	Pat_50_4.55940.55940.3	ENSG00000167004|PDIA3, ENSG00000167004|+|chr15:g.44048944:A>T',, ENSG00000167004|+|chr15:g.44048950:G>T',, ENSG00000167004|+|chr15:g.44060755:A>T',, ENSG00000167004|+|chr15:g.44060755:A>T']	ENSG00000167004	1	HGNC:4606	19983238.586	16504642.190000001	3778260.7399999998	5305443.923999999	3555755.933	2342944.76
TEEALQLYNQIIK	5	Pat_50_6.59054.59054.3	ENSG00000174780|SRP72, ENSG00000174780|+|chr4:g.57335848:G>T',, ENSG00000174780|+|chr4:g.57366720:A>G']	ENSG00000174780	1	HGNC:11303	1155687.65	1127444.8599999999	1261817.404	1402224.36	2263498.41	2717354.16
DSTYSLSSTLTLSK	115	Pat_50_6.50745.50745.2	ENSG00000211592|IGKC, ENSG00000211592|-|chr2:g.89157104:A>C']	ENSG00000211592	1	HGNC:5716	38731176.7787	41146747.72000001	19993434.362900004	21010178.65818001	64381504.45539998	63935567.92254998
AITPPHPASQANIIFDITEGNLR	1	Pat_50_6.61843.61843.3	ENSG00000077942|FBLN1, ENSG00000077942|+|chr22:g.45996220:C>CA',, ENSG00000077942|+|chr22:g.45996312:G>C',, ENSG00000077942|+|chr22:g.45928948:G>A',, ENSG00000077942|+|chr22:g.45898873:G>A',, ENSG00000077942|+|chr22:g.45898873:G>A']	ENSG00000077942	1	HGNC:3600	48053.13	46426.176	29261.957000000002	35991.844	43567.004	33777.426
EQLGPVTQEFWDNLEK	4	Pat_50_4.61594.61594.3	ENSG00000118137|APOA1, ENSG00000118137|-|chr11:g.116708063:G>A',, ENSG00000118137|-|chr11:g.116708063:G>A']	ENSG00000118137	1	HGNC:600	188100.79129999998	172650.40519999998	269690.409	217996.71999999997	801295.52	933379.26
EQLLELPEQQEGHLK	6	Pat_50_3.50531.50531.3	ENSG00000163207|IVL, ENSG00000163207|+|chr1:g.152883049:A>G',, ENSG00000163207|+|chr1:g.152882821:T>C',, ENSG00000163207|+|chr1:g.152882821:T>G',, ENSG00000163207|+|chr1:g.152883465:C>A',, ENSG00000163207|+|chr1:g.152882716:A>C',, ENSG00000163207|+|chr1:g.152882385:A>C',, ENSG00000163207|+|chr1:g.152883151:T>G',, ENSG00000163207|+|chr1:g.152883538:A>G',, ENSG00000163207|+|chr1:g.152883562:T>G',, …	ENSG00000163207	1	HGNC:6187	918136.8570000001	932173.313	7121225.46	8985791.96	726376.645	870206.505
AVTFIDLTTLSGDDTSSNIQR	1	Pat_50_5.61352.61352.3	ENSG00000023697|DERA	ENSG00000023697	1	HGNC:24269	93518.78	89342.94	56922.13	66626.74	58628.754	64272.105
FTASAGIQVVGDDLTVTNPK	18	Pat_50_5.60265.60265.3	ENSG00000074800|ENO1, ENSG00000074800|-|chr1:g.8925416:C>A',, ENSG00000074800|-|chr1:g.8923371:C>T',, ENSG00000074800|-|chr1:g.8926455:T>C',, ENSG00000074800|-|chr1:g.8934964:A>T']	ENSG00000074800	1	HGNC:3350	13650819.674000002	14476389.760000002	12003102.139999999	14597521.790000001	16494280.759	18407623.442000005
EFNAETFTFHADICTLSEK	64	Pat_50_5.59830.59830.3	ENSG00000163631|ALB, ENSG00000163631|+|chr4:g.74281976:G>A',, ENSG00000163631|+|chr4:g.74276060:C>T',, ENSG00000163631|+|chr4:g.74276060:C>T']	ENSG00000163631	1	HGNC:399	196428657.8145	164127605.93129998	64680551.577599995	90999486.7465	48602141.82909998	21374322.828099992
ESLSQPGDFVLSVLSDQPK	2	Pat_50_5.67270.67270.3	ENSG00000111679|PTPN6	ENSG00000111679	1	HGNC:9658	584302.12	572194.9099999999	348743.88	367819.68	1030205.94	1125918.19
VQANLGAPDINIEGLDAK	3	Pat_50_5.58397.58397.3	ENSG00000124942|AHNAK, ENSG00000124942|-|chr11:g.62295776:T>G',, ENSG00000124942|-|chr11:g.62290365:T>C',, ENSG00000124942|-|chr11:g.62295549:C>T',, ENSG00000124942|-|chr11:g.62296271:G>A',, ENSG00000124942|-|chr11:g.62287549:C>T',, ENSG00000124942|-|chr11:g.62300583:C>T',, ENSG00000124942|-|chr11:g.62294188:T>G',, ENSG00000124942|-|chr11:g.62299055:T>C',, ENSG00000124942|-|chr11:g.62285441:A>G',…	ENSG00000124942	1	HGNC:347	1934239.6600000001	1611105.76	2423710.68	2870304.94	1283653.3599999999	1316915.31
LDNGQVGLYPANYVEAIQ	8	Pat_50_4.58045.58045.2	ENSG00000100266|PACSIN2	ENSG00000100266	1	HGNC:8571	746156.9169999999	961865.399	706448.5225	802038.5630000001	631010.7000000001	648601.0190000001
EAGAGGLAIAVEGPSK	14	Pat_50_3.48862.48862.2	ENSG00000196924|FLNA, ENSG00000196924|-|chrX:g.153581155:C>T',, ENSG00000196924|-|chrX:g.153590917:G>C',, ENSG00000196924|-|chrX:g.153590917:G>C']	ENSG00000196924	1	HGNC:3754	9443748.411700001	9289137.246	31130652.568	31952793.713	12219242.488000002	12616209.851
TVEPPISQVGNVDTASELEK	1	Pat_50_3.52764.52764.3	ENSG00000156304|SCAF4, ENSG00000156304|-|chr21:g.33068916:C>T',, ENSG00000156304|-|chr21:g.33068984:G>A',, ENSG00000156304|-|chr21:g.33065781:G>A',, ENSG00000156304|-|chr21:g.33067175:G>C',, ENSG00000156304|-|chr21:g.33067175:G>C']	ENSG00000156304	1	HGNC:19304	56279.977	75268.67	48962.21	63428.21	72896.125	82069.266
DKPPLTDIGVLYEGK	1	Pat_50_5.56224.56224.3	ENSG00000137145|DENND4C, ENSG00000137145|+|chr9:g.19316668:A>C',, ENSG00000137145|+|chr9:g.19346710:A>G',, ENSG00000137145|+|chr9:g.19372124:G>A',, ENSG00000137145|+|chr9:g.19324492:A>C',, ENSG00000137145|+|chr9:g.19357022:C>T',, ENSG00000137145|+|chr9:g.19305495:G>T',, ENSG00000137145|+|chr9:g.19328155:A>G',, ENSG00000137145|+|chr9:g.19328155:A>G']	ENSG00000137145	1	HGNC:26079	226796.64	236298.03	121912.83	162342.14	138719.78	149193.31
ANLQIDQINTDLNLER	4	Pat_50_3.54323.54323.3	ENSG00000100345|MYH9, ENSG00000100345|-|chr22:g.36708257:G>A',, ENSG00000100345|-|chr22:g.36684946:G>A',, ENSG00000100345|-|chr22:g.36688106:C>T']	ENSG00000100345	1	HGNC:7579	2893133.75	2738228.28	1822175.4000000001	2131179.166	3892819.9699999997	4163408.95
ILATPPQEDAPSVDIANIR	21	Pat_50_4.54530.54530.3	ENSG00000163931|TKT, ENSG00000163931|-|chr3:g.53275162:C>T',, ENSG00000163931|-|chr3:g.53262087:C>T',, ENSG00000163931|-|chr3:g.53259824:A>C',, ENSG00000163931|-|chr3:g.53259824:A>C']	ENSG00000163931	1	HGNC:11834	8321542.859	8537577.174	3936928.504	4828708.934	8067693.5600000005	9617065.11
LVSPGSANETSSILVESVTR	5	Pat_50_4.54130.54130.3	ENSG00000136068|FLNB, ENSG00000136068|+|chr3:g.58134543:G>A',, ENSG00000136068|+|chr3:g.58062899:C>G',, ENSG00000136068|+|chr3:g.58121746:A>G',, ENSG00000136068|+|chr3:g.58089697:G>T',, ENSG00000136068|+|chr3:g.58095423:G>T',, ENSG00000136068|+|chr3:g.58095424:A>T',, ENSG00000136068|+|chr3:g.58127630:G>T',, ENSG00000136068|+|chr3:g.58128446:A>G',, ENSG00000136068|+|chr3:g.58108954:C>A',, ENSG0000…	ENSG00000136068	1	HGNC:3755	1729865.86	1879754.2200000002	775504.2699999999	833983.48	1587203.08	1756165.31
VGAIPANALDDGQWSQGLISAAR	3	Pat_50_5.61350.61350.3	ENSG00000137076|TLN1, ENSG00000137076|-|chr9:g.35711320:CAGA>C',, ENSG00000137076|-|chr9:g.35722121:C>G',, ENSG00000137076|-|chr9:g.35724314:C>T',, ENSG00000137076|-|chr9:g.35717768:G>C',, ENSG00000137076|-|chr9:g.35718843:T>C',, ENSG00000137076|-|chr9:g.35719602:T>C',, ENSG00000137076|-|chr9:g.35719602:T>C']	ENSG00000137076	1	HGNC:11845	232473.648	231498.56499999997	233984.206	261713.49	452958.36000000004	515186.64
DLAEDLYDGQVLQK	7	Pat_50_3.56020.56020.2	ENSG00000197702|PARVA, ENSG00000197702|+|chr11:g.12534975:C>T']	ENSG00000197702	1	HGNC:14652	580515.6429999999	616516.841	2310895.705	1952127.17	2219516.2399999998	2667397.37
YGGEEEDQPIYLAVK	1	Pat_50_3.51480.51480.3	ENSG00000117691|NENF, ENSG00000117691|+|chr1:g.212606382:C>T']	ENSG00000117691	1	HGNC:30384	519139.06	523351.53	146336.5	181215.11	514387.94	517834.16
DLEQPSQAAGINLEIIR	1	Pat_50_3.56120.56120.2	ENSG00000203485|INF2, ENSG00000203485|+|chr14:g.105177286:GCCGCCAGCTGCCCATCTT>G',, ENSG00000203485|+|chr14:g.105169761:G>A',, ENSG00000203485|+|chr14:g.105178792:T>G',, ENSG00000203485|+|chr14:g.105167773:A>G',, ENSG00000203485|+|chr14:g.105167964:G>A',, ENSG00000203485|+|chr14:g.105167964:G>A']	ENSG00000203485	1	HGNC:23791	96478.58	91227.35	26340.021	30173.117000000002	62331.316	76779.195
GSILDPSPEAAVVGGNVLTSQR	2	Pat_50_5.56301.56301.3	ENSG00000178814|OPLAH, ENSG00000178814|-|chr8:g.145112935:C>T',, ENSG00000178814|-|chr8:g.145112983:C>T',, ENSG00000178814|-|chr8:g.145113241:T>G',, ENSG00000178814|-|chr8:g.145114844:C>T',, ENSG00000178814|-|chr8:g.145106688:C>T',, ENSG00000178814|-|chr8:g.145111611:G>A',, ENSG00000178814|-|chr8:g.145108290:G>A',, ENSG00000178814|-|chr8:g.145111350:G>A',, ENSG00000178814|-|chr8:g.145107999:G>A']	ENSG00000178814	1	HGNC:8149	584688.98	548355.74	271148.32	343894.68	500799.37	482550.7
EAGELKPEEEITVGPVQK	7	Pat_50_3.49173.49173.3	ENSG00000129083|COPB1, ENSG00000129083|-|chr11:g.14515224:C>G',, ENSG00000129083|-|chr11:g.14502334:G>A',, ENSG00000129083|-|chr11:g.14501184:C>T',, ENSG00000129083|-|chr11:g.14504631:A>C',, ENSG00000129083|-|chr11:g.14496046:G>A',, ENSG00000129083|-|chr11:g.14496046:G>A']	ENSG00000129083	1	HGNC:2231	3338685.34	3461747.93	888186.698	1084712.687	2637632.57	2891675.56
VIFLEDDDVAAVVDGR	7	Pat_50_3.63400.63400.2	ENSG00000198380|GFPT1, ENSG00000198380|-|chr2:g.69569322:G>A',, ENSG00000198380|-|chr2:g.69555453:G>A',, ENSG00000198380|-|chr2:g.69575324:C>T',, ENSG00000198380|-|chr2:g.69575324:C>T']	ENSG00000198380	1	HGNC:4241	1219858.816	1093810.276	219545.69770000002	288394.976	374082.897	454490.42260000005
CDTAVGTPDYISPEVLK	1	Pat_50_3.53076.53076.3	ENSG00000067900|ROCK1, ENSG00000067900|-|chr18:g.18533678:AT>A',, ENSG00000067900|-|chr18:g.18534826:AG>A',, ENSG00000067900|-|chr18:g.18564393:A>C',, ENSG00000067900|-|chr18:g.18571190:C>T']	ENSG00000067900	1	HGNC:10251	88984.02	102739.27	67692.03	85942.586	86538.16	101260.336
IEGYEDQVLITEHGDLGNGK	3	Pat_50_3.50139.50139.4	ENSG00000198898|CAPZA2, ENSG00000198898|+|chr7:g.116550291:G>A',, ENSG00000198898|+|chr7:g.116557857:G>T',, ENSG00000198898|+|chr7:g.116546321:A>G',, ENSG00000198898|+|chr7:g.116546321:A>G']	ENSG00000198898	1	HGNC:1490	116091.957	126292.706	96131.18	97481.66399999999	139936.6	179549.735
NQLTSNPENTVFDAK	14	Pat_50_4.43834.43834.3	ENSG00000044574|HSPA5, ENSG00000044574|-|chr9:g.128001036:A>G']	ENSG00000044574	1	HGNC:5238	13111758.9	16882003.965	4676768.157	5046636.870000001	12809625.54	14722808.489999998
DVTFSPATIENELIK	4	Pat_50_4.62947.62947.3	ENSG00000145050|MANF	ENSG00000145050	1	HGNC:15461	1847634.1400000001	1821838.8	559188.377	656221.855	2512842.83	2748904.12
YVLINWVGEDVPDAR	3	Pat_50_5.59930.59930.2	ENSG00000113758|DBN1, ENSG00000113758|-|chr5:g.176885499:T>C',, ENSG00000113758|-|chr5:g.176894543:C>T',, ENSG00000113758|-|chr5:g.176894024:C>T',, ENSG00000113758|-|chr5:g.176885642:G>T',, ENSG00000113758|-|chr5:g.176885642:G>T']	ENSG00000113758	1	HGNC:2695	1393851.88	1223846.81	7541582.220000001	7998069.48	9517577.086	12675801.870000001
GAGTGGLGLAVEGPSEAK	7	Pat_50_3.47153.47153.3	ENSG00000196924|FLNA, ENSG00000196924|-|chrX:g.153581155:C>T',, ENSG00000196924|-|chrX:g.153590917:G>C',, ENSG00000196924|-|chrX:g.153590917:G>C']	ENSG00000196924	1	HGNC:3754	13902476.44	13483225.852000002	46120974.36	53710252.54000001	13454748.765	14573901.224
LGLQDDEDLQALLK	1	Pat_50_4.61823.61823.3	ENSG00000187091|PLCD1, ENSG00000187091|-|chr3:g.38065849:C>T',, ENSG00000187091|-|chr3:g.38049996:C>T',, ENSG00000187091|-|chr3:g.38050780:C>A',, ENSG00000187091|-|chr3:g.38051918:G>C',, ENSG00000187091|-|chr3:g.38051918:G>C']	ENSG00000187091	1	HGNC:9060	90939.18	96532.27	32927.504	38068.75	48087.562000000005	56511.793
LANQAADYFGDAFK	5	Pat_50_5.57232.57232.3	ENSG00000170248|PDCD6IP, ENSG00000170248|+|chr3:g.33906919:C>A',, ENSG00000170248|+|chr3:g.33906919:C>A']	ENSG00000170248	1	HGNC:8766	3365788.6599999997	2784652.9699999997	3068365.4	2615016.344	4335404.41	4958422.01
LTPVQVLEYGEAIAK	1	Pat_50_6.66156.66156.3	ENSG00000095637|SORBS1, ENSG00000095637|-|chr10:g.97098953:A>AG',, ENSG00000095637|-|chr10:g.97111112:G>A',, ENSG00000095637|-|chr10:g.97174382:C>T',, ENSG00000095637|-|chr10:g.97116511:G>A',, ENSG00000095637|-|chr10:g.97146820:C>A',, ENSG00000095637|-|chr10:g.97115995:C>G',, ENSG00000095637|-|chr10:g.97194450:C>T',, ENSG00000095637|-|chr10:g.97096391:G>A',, ENSG00000095637|-|chr10:g.97116305:T>C…	ENSG00000095637	1	HGNC:14565	120558.99	122296.05	230921.56	186132.73	128424.85	131511.75
HNQLPLVIEFTEQTAPK	8	Pat_50_5.58837.58837.3	ENSG00000185624|P4HB, ENSG00000185624|-|chr17:g.79801917:C>T',, ENSG00000185624|-|chr17:g.79801917:C>T']	ENSG00000185624	1	HGNC:8548	3554573.6700000004	2990099.345	5421939.970000001	4746537.17	2870168.46	3005320.2300000004
GFAFVYFENVDDAK	2	Pat_50_5.61960.61960.3	ENSG00000136527|TRA2B, ENSG00000136527|-|chr3:g.185643274:C>G',, ENSG00000136527|-|chr3:g.185643270:C>A',, ENSG00000136527|-|chr3:g.185643271:C>G',, ENSG00000136527|-|chr3:g.185643271:C>G']	ENSG00000136527	1	HGNC:10781	462275.98	359465.38	338491.73600000003	455184.06999999995	264791.23	192808.055
AEPEDHYFLLTEPPLNTPENR	6	Pat_50_2.54120.54120.4	ENSG00000115091|ACTR3, ENSG00000115091|+|chr2:g.114674526:G>A',, ENSG00000115091|+|chr2:g.114674526:G>A']	ENSG00000115091	1	HGNC:170	270094.05799999996	280864.957	139138.279	176627.821	249090.90300000002	309877.12200000003
ISPQIQLSGQTEQTQK	12	Pat_50_5.44868.44868.3	ENSG00000143536|CRNN, ENSG00000143536|-|chr1:g.152383111:C>G',, ENSG00000143536|-|chr1:g.152383103:A>C',, ENSG00000143536|-|chr1:g.152382817:G>T',, ENSG00000143536|-|chr1:g.152383114:G>C']	ENSG00000143536	1	HGNC:1230	2712121.2652000003	2603177.8985	49290161.29000001	51200768.283999994	3515193.578300001	3690965.4854
IPDEFDNDPILVQQLR	4	Pat_50_3.60560.60560.3	ENSG00000105197|TIMM50, ENSG00000105197|+|chr19:g.39971432:G>C',, ENSG00000105197|+|chr19:g.39971342:G>A',, ENSG00000105197|+|chr19:g.39980452:C>A',, ENSG00000105197|+|chr19:g.39971392:T>C',, ENSG00000105197|+|chr19:g.39977135:G>T',, ENSG00000105197|+|chr19:g.39977135:G>T']	ENSG00000105197	1	HGNC:23656	620653.6799999999	635038.76	262072.668	291164.32	485633.26	589115.8200000001
GSLVQASEANLQAAQDFVR	3	Pat_50_5.56716.56716.3	ENSG00000055957|ITIH1, ENSG00000055957|+|chr3:g.52816016:T>A',, ENSG00000055957|+|chr3:g.52823750:G>T',, ENSG00000055957|+|chr3:g.52820981:A>T',, ENSG00000055957|+|chr3:g.52821011:A>G',, ENSG00000055957|+|chr3:g.52825800:G>T',, ENSG00000055957|+|chr3:g.52816234:T>A',, ENSG00000055957|+|chr3:g.52825835:G>A',, ENSG00000055957|+|chr3:g.52819174:G>C',, ENSG00000055957|+|chr3:g.52819174:G>C']	ENSG00000055957	1	HGNC:6166	235196.055	253888.534	251600.273	251632.744	690545.3150000001	769358.22
SDLGPSYGGWQVLDATPQER	9	Pat_50_3.52122.52122.3	ENSG00000125780|TGM3, ENSG00000125780|+|chr20:g.2312717:C>T',, ENSG00000125780|+|chr20:g.2312808:A>C',, ENSG00000125780|+|chr20:g.2290958:G>A',, ENSG00000125780|+|chr20:g.2312836:C>G',, ENSG00000125780|+|chr20:g.2291025:T>C',, ENSG00000125780|+|chr20:g.2293658:G>T']	ENSG00000125780	1	HGNC:11779	2383707.8589999997	1992384.0089999998	3697918.3	4891417.98	1231090.885	1268206.709
EKPPEEPTTWTGYFGK	1	Pat_50_5.49963.49963.3	ENSG00000157954|WIPI2, ENSG00000157954|+|chr7:g.5266872:A>AGCT',, ENSG00000157954|+|chr7:g.5257632:C>T',, ENSG00000157954|+|chr7:g.5254138:A>G',, ENSG00000157954|+|chr7:g.5256795:C>T',, ENSG00000157954|+|chr7:g.5256795:C>T']	ENSG00000157954	1	HGNC:32225	118550.42	123490.94	93981.94	102663.68	153916.98	201855.81
LAYLQILSEETSVK	1	Pat_50_6.63807.63807.3	ENSG00000055332|EIF2AK2	ENSG00000055332	1	HGNC:9437	53564.133	53980.39	42931.875	54931.45	47561.207	49699.184
ESDTGLAPPALWDLAADK	1	Pat_50_4.63226.63226.3	ENSG00000161057|PSMC2, ENSG00000161057|+|chr7:g.103006563:C>CA',, ENSG00000161057|+|chr7:g.103008442:A>C',, ENSG00000161057|+|chr7:g.103008442:A>C']	ENSG00000161057	1	HGNC:9548	363254.2	453221.44	377910.7	391767.66	772489.94	889461.5
QSGEAFVELGSEDDVK	10	Pat_50_1.49402.49402.2	ENSG00000169813|HNRNPF, ENSG00000169813|-|chr10:g.43882144:C>G',, ENSG00000169813|-|chr10:g.43882144:C>G']	ENSG00000169813	1	HGNC:5039	2983456.4510000004	3204921.8329999996	6257315.213	6159195.545	9737169.889999999	10801680.83
LDGLVETPTGYIESLPR	3	Pat_50_4.59663.59663.2	ENSG00000187109|NAP1L1, ENSG00000187109|-|chr12:g.76448864:C>T',, ENSG00000187109|-|chr12:g.76448864:C>T']	ENSG00000187109	1	HGNC:7637	280396.98	288632.48	228003.026	279711.87	340603.82	383108.80999999994
LCYYIGATDDAATK	2	Pat_50_5.48486.48486.3	ENSG00000145050|MANF	ENSG00000145050	1	HGNC:15461	2567705.4	2767842.15	1182624.74	1442432.7799999998	2413126.8	2458802.46
LASTLVHLGEYQAAVDGAR	4	Pat_50_5.55179.55179.3	ENSG00000141367|CLTC, ENSG00000141367|+|chr17:g.57743965:T>C',, ENSG00000141367|+|chr17:g.57737921:C>T',, ENSG00000141367|+|chr17:g.57738925:A>T',, ENSG00000141367|+|chr17:g.57743578:A>T',, ENSG00000141367|+|chr17:g.57743578:A>T']	ENSG00000141367	1	HGNC:2092	1115608.2799999998	1289824.255	518859.95999999996	583779.1699999999	1096764.19	1261671.59
VLLEAGEGLVTITPTTGSDGRPDAR	5	Pat_50_5.58584.58584.3	ENSG00000254986|DPP3, ENSG00000254986|+|chr11:g.66272110:G>A',, ENSG00000254986|+|chr11:g.66272207:C>A',, ENSG00000254986|+|chr11:g.66252662:G>A',, ENSG00000254986|+|chr11:g.66252662:G>A']	ENSG00000254986	1	HGNC:3008	7930553.609999999	7277626.2	1475447.644	1839399.216	4341139.59	5194156.158
AIEHADGGVAAGVAVLDNPYPV	5	Pat_50_3.56481.56481.3	ENSG00000100983|GSS, ENSG00000100983|-|chr20:g.33530291:C>T',, ENSG00000100983|-|chr20:g.33530291:C>T']	ENSG00000100983	1	HGNC:4624	204847.45700000002	210264.36899999998	97300.257	108639.57400000001	198583.598	229899.401
EPPTDVTPTFLTTGVLSTLR	2	Pat_50_6.65790.65790.3	ENSG00000163655|GMPS, ENSG00000163655|+|chr3:g.155654216:A>G',, ENSG00000163655|+|chr3:g.155654216:A>G']	ENSG00000163655	1	HGNC:4378	127335.133	122234.269	209017.206	177686.55	315058.44999999995	340303.19
FNEEHIPDSPFVVPVASPSGDAR	11	Pat_50_4.53818.53818.3	ENSG00000196924|FLNA, ENSG00000196924|-|chrX:g.153581155:C>T',, ENSG00000196924|-|chrX:g.153590917:G>C',, ENSG00000196924|-|chrX:g.153590917:G>C']	ENSG00000196924	1	HGNC:3754	1380934.095	1427109.402	1509589.922	1757734.7630000003	1553525.218	1897126.5150000001
YADLTEDQLPSCESLK	4	Pat_50_2.50759.50759.3	ENSG00000171314|PGAM1, ENSG00000171314|+|chr10:g.99190864:C>A']	ENSG00000171314	1	HGNC:8888	299497.015	257663.371	857421.814	695931.7050000001	1010762.76	1034526.584
ITSEAEDLVANFFPK	3	Pat_50_6.66924.66924.3	ENSG00000131467|PSME3	ENSG00000131467	1	HGNC:9570	150259.20299999998	166521.76200000002	311223.705	305888.828	442749.485	519670.18799999997
SSDFLESAELDSGGFGK	1	Pat_50_3.55476.55476.3	ENSG00000137275|RIPK1, ENSG00000137275|+|chr6:g.3106181:G>T',, ENSG00000137275|+|chr6:g.3106181:G>T']	ENSG00000137275	1	HGNC:10019	161785.27	192778.39	76945.21	98320.914	222732.69	256268
FEIGEGENLDLPYGLER	5	Pat_50_3.60426.60426.3	ENSG00000004478|FKBP4	ENSG00000004478	1	HGNC:3720	652780.1830000001	640377.79	540676.6499999999	843957.26	192558.522	235854.061
QSKPVTTPEEIAQVATISANGDK	1	Pat_50_5.52584.52584.4	ENSG00000144381|HSPD1, ENSG00000144381|-|chr2:g.198358179:C>G',, ENSG00000144381|-|chr2:g.198352688:G>C',, ENSG00000144381|-|chr2:g.198352688:G>C']	ENSG00000144381	1	HGNC:5261	185172.05	393571.84	137581.83	150765.8	306993	361121.03
GSVAGGAVYLVYDQELLGPSDK	3	Pat_50_4.59101.59101.3	ENSG00000174917|C19orf70	ENSG00000174917	1	HGNC:33702	682621.8	604898.24	262785.94	321868.544	272397.804	316518.985
QTTVSNSQQAYQEAFEISK	9	Pat_50_4.44780.44780.3	ENSG00000166913|YWHAB	ENSG00000166913	1	HGNC:12849	6732804.87	7711178.590000001	6731568.97	6943904.22	14003474.16	14676020.659999998
TSIDAYDNFDNISLAQR	6	Pat_50_3.50867.50867.3	ENSG00000141367|CLTC, ENSG00000141367|+|chr17:g.57743965:T>C',, ENSG00000141367|+|chr17:g.57737921:C>T',, ENSG00000141367|+|chr17:g.57738925:A>T',, ENSG00000141367|+|chr17:g.57743578:A>T',, ENSG00000141367|+|chr17:g.57743578:A>T']	ENSG00000141367	1	HGNC:2092	3476790.74	3562115.29	1621833.392	2030363.02	3107101.04	3475618.81
GFSLDEATNLNGGLLR	4	Pat_50_5.57580.57580.2	ENSG00000055957|ITIH1, ENSG00000055957|+|chr3:g.52816016:T>A',, ENSG00000055957|+|chr3:g.52823750:G>T',, ENSG00000055957|+|chr3:g.52820981:A>T',, ENSG00000055957|+|chr3:g.52821011:A>G',, ENSG00000055957|+|chr3:g.52825800:G>T',, ENSG00000055957|+|chr3:g.52816234:T>A',, ENSG00000055957|+|chr3:g.52825835:G>A',, ENSG00000055957|+|chr3:g.52819174:G>C',, ENSG00000055957|+|chr3:g.52819174:G>C']	ENSG00000055957	1	HGNC:6166	748824.3400000001	750073.2000000001	563546.505	623993.854	1070231.29	1262948.6500000001
LSLEGDHSTPPSAYGSVK	3	Pat_50_6.43086.43086.3	ENSG00000182718|ANXA2, ENSG00000182718|-|chr15:g.60653205:C>A',, ENSG00000182718|-|chr15:g.60653205:C>A']	ENSG00000182718	1	HGNC:537	788595.58	637859.22	567623.7239999999	672103.676	1331537.57	1007865.6299999999
SQDAEVGDGTTSVTLLAAEFLK	3	Pat_50_4.64956.64956.4	ENSG00000135624|CCT7, ENSG00000135624|+|chr2:g.73479862:C>T',, ENSG00000135624|+|chr2:g.73479862:C>T']	ENSG00000135624	1	HGNC:1622	214130.39	201976.946	352995.21699999995	392672.487	474373.38	593383.26
SPWVESEIGYTALSETESPR	3	Pat_50_3.55377.55377.3	ENSG00000105398|SULT2A1	ENSG00000105398	1	HGNC:11458	417399.326	425397.1	237044.347	254770.97	598367.12	689900.73
NSIYSGLEAFGDVK	2	Pat_50_5.56780.56780.2	ENSG00000112972|HMGCS1, ENSG00000112972|-|chr5:g.43297256:G>A',, ENSG00000112972|-|chr5:g.43297256:G>A']	ENSG00000112972	1	HGNC:5007	286520.134	310724.82	688344.64	805613.36	324106.43	426765.24
VDVSAPDVEAHGPEWNLK	4	Pat_50_3.51928.51928.3	ENSG00000124942|AHNAK, ENSG00000124942|-|chr11:g.62295776:T>G',, ENSG00000124942|-|chr11:g.62290365:T>C',, ENSG00000124942|-|chr11:g.62295549:C>T',, ENSG00000124942|-|chr11:g.62296271:G>A',, ENSG00000124942|-|chr11:g.62287549:C>T',, ENSG00000124942|-|chr11:g.62300583:C>T',, ENSG00000124942|-|chr11:g.62294188:T>G',, ENSG00000124942|-|chr11:g.62299055:T>C',, ENSG00000124942|-|chr11:g.62285441:A>G',…	ENSG00000124942	1	HGNC:347	1269503.544	1286549.529	1921054.093	2472144.8150000004	1463190.79	1709808.4160000002
GPLLEDGALSQAVSAGASSPEFTK	2	Pat_50_5.60299.60299.3	ENSG00000119812|FAM98A, ENSG00000119812|-|chr2:g.33810246:T>C',, ENSG00000119812|-|chr2:g.33810258:C>T']	ENSG00000119812	1	HGNC:24520	215220.91	237651.576	215227.55	215147.45	376225.97	421754.64
QLAQIDGTLSTIEFQR	3	Pat_50_5.56827.56827.2	ENSG00000101421|CHMP4B	ENSG00000101421	1	HGNC:16171	616608.584	624041.165	3227296.5	975319.905	567788.8	626046.27
LGAIVAVTGDGVNDSPALK	13	Pat_50_6.59303.59303.3	ENSG00000105675|ATP4A, ENSG00000105675|-|chr19:g.36044007:C>T',, ENSG00000105675|-|chr19:g.36050843:G>A',, ENSG00000105675|-|chr19:g.36051345:T>G',, ENSG00000105675|-|chr19:g.36044658:C>T',, ENSG00000105675|-|chr19:g.36049380:C>T',, ENSG00000105675|-|chr19:g.36043986:C>T']	ENSG00000105675	1	HGNC:819	12374517.262	11670924.456999999	874250.4527	791458.9506	964558.49	1107097.824
IVPEWQDYDQEIK	5	Pat_50_4.51853.51853.2	ENSG00000136731|UGGT1, ENSG00000136731|+|chr2:g.128880792:T>G',, ENSG00000136731|+|chr2:g.128931418:G>A',, ENSG00000136731|+|chr2:g.128917262:G>T',, ENSG00000136731|+|chr2:g.128936060:G>T',, ENSG00000136731|+|chr2:g.128934434:G>A',, ENSG00000136731|+|chr2:g.128934434:G>A']	ENSG00000136731	1	HGNC:15663	4222986.82	4123746.55	1112114.735	1268636.0380000002	3271180.616	3619383.6999999997
IDLPEYQGEPDEISIQK	10	Pat_50_3.56333.56333.3	ENSG00000125877|ITPA, ENSG00000125877|+|chr20:g.3193842:C>A',, ENSG00000125877|+|chr20:g.3190254:G>T']	ENSG00000125877	1	HGNC:6176	2411854.066	2526386.554	1421461.6339999998	1738247.881	3750623.32	4147743.466
ESQISAEIELLPTNDK	2	Pat_50_3.56337.56337.3	ENSG00000161203|AP2M1, ENSG00000161203|+|chr3:g.183896793:G>T',, ENSG00000161203|+|chr3:g.183899558:G>A',, ENSG00000161203|+|chr3:g.183899558:G>A']	ENSG00000161203	1	HGNC:564	438492.261	445657.97000000003	145522.36	179123.437	284827.83400000003	311434.904
VSGQGLHEGHTFEPAEFIIDTR	3	Pat_50_4.48024.48024.4	ENSG00000196924|FLNA, ENSG00000196924|-|chrX:g.153581155:C>T',, ENSG00000196924|-|chrX:g.153590917:G>C',, ENSG00000196924|-|chrX:g.153590917:G>C']	ENSG00000196924	1	HGNC:3754	1063841.6199999999	1152281.2	1264528.828	1433740.9540000001	816929.25	933653.1930000001
GDVSNLDPNFSFEGTK	1	Pat_50_4.49663.49663.3	ENSG00000103257|SLC7A5	ENSG00000103257	1	HGNC:11063	141371.62	146223.77	479905.34	385489.7	262813.3	258420.97
GANVIAGVWLEEAGQK	2	Pat_50_6.59875.59875.3	ENSG00000178209|PLEC, ENSG00000178209|-|chr8:g.145008183:C>T',, ENSG00000178209|-|chr8:g.144995759:G>A',, ENSG00000178209|-|chr8:g.145016667:C>T',, ENSG00000178209|-|chr8:g.144996236:C>G',, ENSG00000178209|-|chr8:g.145010020:G>A',, ENSG00000178209|-|chr8:g.144996968:C>T',, ENSG00000178209|-|chr8:g.144990901:C>T',, ENSG00000178209|-|chr8:g.145001648:C>T',, ENSG00000178209|-|chr8:g.145007187:G>A',,…	ENSG00000178209	1	HGNC:9069	370699.194	351351.93	502453.69999999995	353377.42	649329.08	724774.75
ALEEQNELLSAELGGLR	2	Pat_50_3.58001.58001.3	ENSG00000132688|NES, ENSG00000132688|-|chr1:g.156641537:C>T',, ENSG00000132688|-|chr1:g.156639980:G>A',, ENSG00000132688|-|chr1:g.156641143:G>A',, ENSG00000132688|-|chr1:g.156639962:C>T',, ENSG00000132688|-|chr1:g.156640235:C>A']	ENSG00000132688	1	HGNC:7756	128622.34	97497.371	77283.212	81142.633	124632.86	122625.66999999998
DIPNENELQFQIK	4	Pat_50_4.51329.51329.2	ENSG00000006125|AP2B1, ENSG00000006125|+|chr17:g.33932743:G>C',, ENSG00000006125|+|chr17:g.33935254:C>G',, ENSG00000006125|+|chr17:g.33925311:G>T',, ENSG00000006125|+|chr17:g.33984809:T>C',, ENSG00000006125|+|chr17:g.33984809:T>C']	ENSG00000006125	1	HGNC:563	1677524.3599999999	1699908.93	2761133.415	1185996.99	1595827.77	1651864.33
IGDLQAFQGHGAGNLAGLK	1	Pat_50_6.54347.54347.3	ENSG00000168003|SLC3A2, ENSG00000168003|+|chr11:g.62649528:TA>T',, ENSG00000168003|+|chr11:g.62648766:G>T',, ENSG00000168003|+|chr11:g.62623812:C>T',, ENSG00000168003|+|chr11:g.62623812:C>T']	ENSG00000168003	1	HGNC:11026	299914.8	289252.16	273804.72	229544.33	351755.66	403749.62
VASESVSLELPVDIVPDSTK	5	Pat_50_4.63100.63100.3	ENSG00000166535|A2ML1, ENSG00000166535|+|chr12:g.9000217:G>A',, ENSG00000166535|+|chr12:g.9006810:C>T',, ENSG00000166535|+|chr12:g.9020886:G>A',, ENSG00000166535|+|chr12:g.8988224:A>G',, ENSG00000166535|+|chr12:g.9009820:G>A',, ENSG00000166535|+|chr12:g.9020489:A>G',, ENSG00000166535|+|chr12:g.9010625:A>G',, ENSG00000166535|+|chr12:g.9000230:C>T',, ENSG00000166535|+|chr12:g.9013755:C>T',, ENSG000…	ENSG00000166535	1	HGNC:23336	408981.90200000006	416728.28270000004	989989.3949999999	1151486.625	293110.9528	367849.509
LLVVDPETDEQLQK	7	Pat_50_3.55998.55998.3	ENSG00000109062|SLC9A3R1	ENSG00000109062	1	HGNC:11075	1795680.0690000001	1809484.096	1129236.713	1337937.0899999999	1257729.7689999999	1801965.295
IIDVVYNASNNELVR	9	Pat_50_5.58020.58020.3	ENSG00000142937|RPS8, ENSG00000142937|+|chr1:g.45244326:T>G',, ENSG00000142937|+|chr1:g.45244326:T>G']	ENSG00000142937	1	HGNC:10441	5535648.790000001	4676990.67	3272842.5840000007	3566250.08	6096747.446	7463821.359999999
GVVPLAGTDGETTTQGLDGLSER	15	Pat_50_2.53077.53077.3	ENSG00000109107|ALDOC, ENSG00000109107|-|chr17:g.26902546:G>T',, ENSG00000109107|-|chr17:g.26902546:G>T']	ENSG00000109107	1	HGNC:418	1471578.941	1481006.737	1341367.0200000003	1368275.373	1316703.6779999998	1408045.866
DTANWLEINPDTGAISTR	4	Pat_50_3.53768.53768.2	ENSG00000039068|CDH1, ENSG00000039068|+|chr16:g.68855935:TCTG>T',, ENSG00000039068|+|chr16:g.68844141:G>T',, ENSG00000039068|+|chr16:g.68845724:G>T',, ENSG00000039068|+|chr16:g.68845623:A>G',, ENSG00000039068|+|chr16:g.68847376:A>G']	ENSG00000039068	1	HGNC:1748	634679.02	608741.47	587987.447	607123.46	623636.97	688607.88
VIPDFVCQGGDITK	2	Pat_50_5.57574.57574.3	ENSG00000153201|RANBP2, ENSG00000153201|+|chr2:g.109352041:G>C',, ENSG00000153201|+|chr2:g.109382873:C>T',, ENSG00000153201|+|chr2:g.109381005:C>T',, ENSG00000153201|+|chr2:g.109365484:C>G',, ENSG00000153201|+|chr2:g.109389014:G>T']	ENSG00000153201	1	HGNC:9848	480038.44	494496.32999999996	311935.54	346164.98	654711.88	682265.5900000001
QVNLEIGVNNEAPFAR	1	Pat_50_4.50197.50197.2	ENSG00000134762|DSC3, ENSG00000134762|-|chr18:g.28576834:C>T',, ENSG00000134762|-|chr18:g.28605830:G>A',, ENSG00000134762|-|chr18:g.28605830:G>A']	ENSG00000134762	1	HGNC:3037	66746.89	71937.49	200467.98	258389.3	56665.473	61848.426
EGIITIESQDGGPFPQLGSR	1	Pat_50_4.56074.56074.3	ENSG00000132470|ITGB4, ENSG00000132470|+|chr17:g.73725378:C>T',, ENSG00000132470|+|chr17:g.73723280:C>T',, ENSG00000132470|+|chr17:g.73738803:G>A',, ENSG00000132470|+|chr17:g.73732433:A>G',, ENSG00000132470|+|chr17:g.73732433:A>G']	ENSG00000132470	1	HGNC:6158	150563.34	185373.42	74779.89	84188.02	136548.61	128596.49
SVEVQGETETIIATK	4	Pat_50_3.48477.48477.3	ENSG00000138768|USO1, ENSG00000138768|+|chr4:g.76731652:G>GA',, ENSG00000138768|+|chr4:g.76691679:T>C',, ENSG00000138768|+|chr4:g.76725311:C>A',, ENSG00000138768|+|chr4:g.76725311:C>A']	ENSG00000138768	1	HGNC:30904	1743641.52	1828950.12	559527.518	636675.1599999999	1263208.23	1411320.78
TIADLELHYQEFIR	4	Pat_50_5.57172.57172.3	ENSG00000096696|DSP, ENSG00000096696|+|chr6:g.7581510:TA>T',, ENSG00000096696|+|chr6:g.7578715:C>T',, ENSG00000096696|+|chr6:g.7580958:A>G',, ENSG00000096696|+|chr6:g.7581636:G>A',, ENSG00000096696|+|chr6:g.7580990:G>A',, ENSG00000096696|+|chr6:g.7585977:G>A',, ENSG00000096696|+|chr6:g.7585981:C>T',, ENSG00000096696|+|chr6:g.7580078:A>G']	ENSG00000096696	1	HGNC:3052	685200.9400000001	691906.53	762639.63	1051703.46	532433.2200000001	585090.64
GQVGGQVSVEVDSAPGTDLAK	10	Pat_50_3.48047.48047.3	ENSG00000171345|KRT19, ENSG00000171345|-|chr17:g.39681180:T>G',, ENSG00000171345|-|chr17:g.39681180:T>G']	ENSG00000171345	1	HGNC:6436	3980345.157	3860022.6399999997	1958455.3320000002	2105524.939	7332070.384000001	7735251.597999999
LETTSNQDNLAPITAK	1	Pat_50_4.44909.44909.3	ENSG00000091409|ITGA6	ENSG00000091409	1	HGNC:6142	311243.62	309261.44	299699.16	242563.25	689294.7	794704.3
ESVPISDTIIPAVPPPTDLR	2	Pat_50_4.59822.59822.3	ENSG00000115414|FN1, ENSG00000115414|-|chr2:g.216271134:C>T',, ENSG00000115414|-|chr2:g.216226799:A>G',, ENSG00000115414|-|chr2:g.216240008:T>C',, ENSG00000115414|-|chr2:g.216240420:T>C',, ENSG00000115414|-|chr2:g.216270961:T>C',, ENSG00000115414|-|chr2:g.216270993:T>C',, ENSG00000115414|-|chr2:g.216226780:C>T',, ENSG00000115414|-|chr2:g.216256459:G>A',, ENSG00000115414|-|chr2:g.216229667:C>T',, …	ENSG00000115414	1	HGNC:3778	101432.32	106934.197	69889.303	79769.446	116803.95700000001	126253.62299999999
TSEEISLNDAGVELK	1	Pat_50_3.50854.50854.3	ENSG00000173230|GOLGB1, ENSG00000173230|-|chr3:g.121415610:G>A',, ENSG00000173230|-|chr3:g.121417065:C>T',, ENSG00000173230|-|chr3:g.121414777:T>G',, ENSG00000173230|-|chr3:g.121410302:C>A',, ENSG00000173230|-|chr3:g.121433775:A>G',, ENSG00000173230|-|chr3:g.121416273:G>C',, ENSG00000173230|-|chr3:g.121416798:G>A',, ENSG00000173230|-|chr3:g.121415105:T>G',, ENSG00000173230|-|chr3:g.121410361:G>A'…	ENSG00000173230	1	HGNC:4429	167570.17	181183.27	153407.92	169960.78	157282.75	172215.11
GAIETYQEVASLPDVPADLLK	2	Pat_50_4.64332.64332.3	ENSG00000198363|ASPH, ENSG00000198363|-|chr8:g.62430151:G>A',, ENSG00000198363|-|chr8:g.62563651:G>C',, ENSG00000198363|-|chr8:g.62596747:T>C',, ENSG00000198363|-|chr8:g.62596747:T>C']	ENSG00000198363	1	HGNC:757	394941.72	362516.1	300199.22000000003	391258.07	277889.28	347251.13
AQLAELELELSEGDITQK	4	Pat_50_3.65072.65072.3	ENSG00000066084|DIP2B, ENSG00000066084|+|chr12:g.51126195:CGGA>C',, ENSG00000066084|+|chr12:g.51133196:G>T',, ENSG00000066084|+|chr12:g.51108332:C>T',, ENSG00000066084|+|chr12:g.51118616:G>A',, ENSG00000066084|+|chr12:g.51128866:G>A']	ENSG00000066084	1	HGNC:29284	555988.1586	568599.5700000001	330057.192	457487.82239999995	235638.14669999998	279048.23000000004
IQYQLVDISQDNALR	2	Pat_50_4.51745.51745.2	ENSG00000142669|SH3BGRL3	ENSG00000142669	1	HGNC:15568	497588.47	471392.57	543504.21	496281.7	541186.99	618129.6
EEYVQEDAGIIFVGSTNR	10	Pat_50_3.52067.52067.3	ENSG00000125780|TGM3, ENSG00000125780|+|chr20:g.2312717:C>T',, ENSG00000125780|+|chr20:g.2312808:A>C',, ENSG00000125780|+|chr20:g.2290958:G>A',, ENSG00000125780|+|chr20:g.2312836:C>G',, ENSG00000125780|+|chr20:g.2291025:T>C',, ENSG00000125780|+|chr20:g.2293658:G>T',, ENSG00000125780|+|chr20:g.2306548:C>T']	ENSG00000125780	1	HGNC:11779	843207.8594	1186423.427	1794221.603	2214273.1100000003	822937.2729999999	1270970.242
AQQVSQGLDVLTAK	4	Pat_50_6.51639.51639.3	ENSG00000035403|VCL, ENSG00000035403|+|chr10:g.75855443:G>A',, ENSG00000035403|+|chr10:g.75871719:C>T',, ENSG00000035403|+|chr10:g.75867021:G>A',, ENSG00000035403|+|chr10:g.75867021:G>A']	ENSG00000035403	1	HGNC:12665	2060150.0599999998	2106118.2800000003	5463924.04	6312700.9	2987672.7800000003	3143878
LSSGFDDIDLPSAVK	7	Pat_50_4.56865.56865.2	ENSG00000184363|PKP3, ENSG00000184363|+|chr11:g.397346:GCAGCCT>G',, ENSG00000184363|+|chr11:g.400031:G>C',, ENSG00000184363|+|chr11:g.394365:G>A',, ENSG00000184363|+|chr11:g.397082:G>A',, ENSG00000184363|+|chr11:g.400629:G>A',, ENSG00000184363|+|chr11:g.400442:C>G']	ENSG00000184363	1	HGNC:9025	3554139.86	3416577.9400000004	5801106.3	6934341.540000001	2926100.5999999996	3186125.21
EVIDLLKPDQVEGIQK	6	Pat_50_4.57461.57461.3	ENSG00000126777|KTN1, ENSG00000126777|+|chr14:g.56106685:ACGTGAT>A',, ENSG00000126777|+|chr14:g.56125284:ATTGT>A',, ENSG00000126777|+|chr14:g.56139363:A>G',, ENSG00000126777|+|chr14:g.56078848:T>A',, ENSG00000126777|+|chr14:g.56106684:A>C',, ENSG00000126777|+|chr14:g.56106684:A>C']	ENSG00000126777	1	HGNC:6467	3489673.0100000002	3343743.6799999997	2844841.9699999997	3515357.13	2306848.46	2635426.12
QVVDCQLADVNNIGK	5	Pat_50_4.46229.46229.3	ENSG00000002549|LAP3, ENSG00000002549|+|chr4:g.17585181:C>T',, ENSG00000002549|+|chr4:g.17600169:G>A',, ENSG00000002549|+|chr4:g.17600169:G>A']	ENSG00000002549	1	HGNC:18449	6183310.489999999	7031259.21	2732576.9799999995	3172520.91	7008040.500000001	7431885.44
LQEAAELEAVELPVPIR	5	Pat_50_4.63447.63447.2	ENSG00000004939|SLC4A1, ENSG00000004939|-|chr17:g.42335473:C>T',, ENSG00000004939|-|chr17:g.42334882:C>T',, ENSG00000004939|-|chr17:g.42333076:G>A']	ENSG00000004939	1	HGNC:11027	381347.375	365117.154	161304.963	194380.93600000002	348531.179	443568.967
TGDLLEVQQPVDLGALR	2	Pat_50_4.56606.56606.2	ENSG00000178814|OPLAH, ENSG00000178814|-|chr8:g.145112935:C>T',, ENSG00000178814|-|chr8:g.145112983:C>T',, ENSG00000178814|-|chr8:g.145113241:T>G',, ENSG00000178814|-|chr8:g.145114844:C>T',, ENSG00000178814|-|chr8:g.145106688:C>T',, ENSG00000178814|-|chr8:g.145111611:G>A',, ENSG00000178814|-|chr8:g.145108290:G>A',, ENSG00000178814|-|chr8:g.145111350:G>A',, ENSG00000178814|-|chr8:g.145107999:G>A']	ENSG00000178814	1	HGNC:8149	229788.394	241612.88	138258.22499999998	149154.88400000002	355034.3	434783.94999999995
IIEVAPQVATQNVNPTPGATS	1	Pat_50_4.53339.53339.3	ENSG00000086475|SEPHS1, ENSG00000086475|-|chr10:g.13365012:C>T',, ENSG00000086475|-|chr10:g.13365012:C>T']	ENSG00000086475	1	HGNC:19685	182310.19	157885.9	73618.83	86620.85	156662.16	192485.1
VAVEYLDPSPEVQK	4	Pat_50_3.51240.51240.3	ENSG00000154473|BUB3	ENSG00000154473	1	HGNC:1151	6602012.4399999995	7055079.94	5895312.68	10824235.66	5447911.199999999	5817443.1
LTHVDSPLEAPAGPLGQVK	2	Pat_50_5.53381.53381.3	ENSG00000139641|ESYT1, ENSG00000139641|+|chr12:g.56536661:GACTCTGTGGT>G',, ENSG00000139641|+|chr12:g.56537101:G>A',, ENSG00000139641|+|chr12:g.56526099:C>T',, ENSG00000139641|+|chr12:g.56525310:C>T',, ENSG00000139641|+|chr12:g.56532718:C>T',, ENSG00000139641|+|chr12:g.56532282:C>T',, ENSG00000139641|+|chr12:g.56532282:C>T']	ENSG00000139641	1	HGNC:29534	715972.28	652879.9	475454.01	534360.62	828295.81	961966.26
LDLDLTADSQPPVFK	9	Pat_50_5.63040.63040.3	ENSG00000130726|TRIM28, ENSG00000130726|+|chr19:g.59058998:C>T',, ENSG00000130726|+|chr19:g.59061521:C>T',, ENSG00000130726|+|chr19:g.59056243:C>T',, ENSG00000130726|+|chr19:g.59056243:C>T']	ENSG00000130726	1	HGNC:16384	5459852.601999999	5219339.154	1476542.498	1831092.132	2919665.526	3074434.7849999997
VALQDAASGLQEQALGWDELAAR	2	Pat_50_4.62919.62919.3	ENSG00000173269|MMRN2, ENSG00000173269|-|chr10:g.88703829:G>A',, ENSG00000173269|-|chr10:g.88717154:C>T',, ENSG00000173269|-|chr10:g.88702854:G>A',, ENSG00000173269|-|chr10:g.88703289:C>T']	ENSG00000173269	1	HGNC:19888	145070.27000000002	157484.303	64029.736999999994	78342.508	141091.967	173751.664
QQNAQGGFSSTQDTVVALHALSK	2	Pat_50_6.49714.49714.4	ENSG00000175899|A2M, ENSG00000175899|-|chr12:g.9266045:T>G',, ENSG00000175899|-|chr12:g.9243017:G>A',, ENSG00000175899|-|chr12:g.9225335:G>A',, ENSG00000175899|-|chr12:g.9262610:C>T',, ENSG00000175899|-|chr12:g.9268363:T>G',, ENSG00000175899|-|chr12:g.9251347:A>C',, ENSG00000175899|-|chr12:g.9259171:C>A',, ENSG00000175899|-|chr12:g.9229357:T>G',, ENSG00000175899|-|chr12:g.9242554:G>A',, ENSG00000…	ENSG00000175899	1	HGNC:7	82722.044	92150.015	41234.974	48124.56	192445.87	201801.055
LVSLSAQNLVDCSTEK	4	Pat_50_5.55702.55702.3	ENSG00000163131|CTSS	ENSG00000163131	1	HGNC:2545	3603337.0300000003	3536681.95	1838480.513	2111445.202	9864527.06	10923202.6
NGNLPEFGDAISTASK	9	Pat_50_5.50518.50518.3	ENSG00000137076|TLN1, ENSG00000137076|-|chr9:g.35711320:CAGA>C',, ENSG00000137076|-|chr9:g.35722121:C>G',, ENSG00000137076|-|chr9:g.35724314:C>T',, ENSG00000137076|-|chr9:g.35717768:G>C',, ENSG00000137076|-|chr9:g.35718843:T>C',, ENSG00000137076|-|chr9:g.35719602:T>C',, ENSG00000137076|-|chr9:g.35719602:T>C']	ENSG00000137076	1	HGNC:11845	3177833.21	4023822.06	8949483.53	10603968.31	4778361.999999999	5946687.67
EAVNLQQDAFVVIGR	1	Pat_50_4.53922.53922.2	ENSG00000013375|PGM3, ENSG00000013375|-|chr6:g.83898487:A>T',, ENSG00000013375|-|chr6:g.83885692:C>T',, ENSG00000013375|-|chr6:g.83885692:C>T']	ENSG00000013375	1	HGNC:8907	166920.02	154799.2	83874.39	95266.08	90555.36	107623.414
GDLDIAGPNLEGDFK	2	Pat_50_3.56105.56105.2	ENSG00000124942|AHNAK, ENSG00000124942|-|chr11:g.62295776:T>G',, ENSG00000124942|-|chr11:g.62290365:T>C',, ENSG00000124942|-|chr11:g.62295549:C>T',, ENSG00000124942|-|chr11:g.62296271:G>A',, ENSG00000124942|-|chr11:g.62287549:C>T',, ENSG00000124942|-|chr11:g.62300583:C>T',, ENSG00000124942|-|chr11:g.62294188:T>G',, ENSG00000124942|-|chr11:g.62299055:T>C',, ENSG00000124942|-|chr11:g.62285441:A>G',…	ENSG00000124942	1	HGNC:347	190614.064	208872.46	645354.4199999999	525002.9500000001	383975.52	413094.78
NETLGGTCLNVGCIPSK	6	Pat_50_6.49376.49376.3	ENSG00000091140|DLD	ENSG00000091140	1	HGNC:2898	4420885.5139999995	5695463.41	1743763.398	1957275.2193	2484746.792	2894508.692
TCLLNETGDEPFQYK	1	Pat_50_4.48509.48509.3	ENSG00000135821|GLUL, ENSG00000135821|-|chr1:g.182354918:T>C',, ENSG00000135821|-|chr1:g.182354918:T>C']	ENSG00000135821	1	HGNC:4341	1952010.1	2149963.2	410575.97	437622.38	743229.1	730879.75
ISEVLDAGTVDPLTK	2	Pat_50_4.58930.58930.2	ENSG00000166401|SERPINB8, ENSG00000166401|+|chr18:g.61654297:A>G',, ENSG00000166401|+|chr18:g.61654297:A>G']	ENSG00000166401	1	HGNC:8952	231337.28	203773.217	649967.936	776233.99	414466.13	436784.61000000004
QELAVFCSPEPPAK	4	Pat_50_5.50950.50950.3	ENSG00000137076|TLN1, ENSG00000137076|-|chr9:g.35711320:CAGA>C',, ENSG00000137076|-|chr9:g.35722121:C>G',, ENSG00000137076|-|chr9:g.35724314:C>T',, ENSG00000137076|-|chr9:g.35717768:G>C',, ENSG00000137076|-|chr9:g.35718843:T>C',, ENSG00000137076|-|chr9:g.35719602:T>C']	ENSG00000137076	1	HGNC:11845	1368994.5699999998	1493300.704	1930478.18	2081163.45	2110068.1199999996	2399921.89
QAAVDHINAVIPEGDPENTLLALK	7	Pat_50_5.62448.62448.4	ENSG00000145703|IQGAP2, ENSG00000145703|+|chr5:g.75979036:TTTCTTG>T',, ENSG00000145703|+|chr5:g.75969794:T>C',, ENSG00000145703|+|chr5:g.75858325:C>T',, ENSG00000145703|+|chr5:g.75858325:C>T']	ENSG00000145703	1	HGNC:6111	3142549.3499999996	3337081.21	1129893.912	1038046.4049999999	2753169.68	3157197.6700000004
DFNDPSQDPDFTQVVELDLK	5	Pat_50_4.62317.62317.3	ENSG00000122729|ACO1	ENSG00000122729	1	HGNC:117	1675374.37	1651291.647	217311.664	290944.255	318000.521	387771.734
FNDEHIPDSPFVVPVASLSDDAR	3	Pat_50_4.59036.59036.3	ENSG00000128591|FLNC, ENSG00000128591|+|chr7:g.128487762:C>T',, ENSG00000128591|+|chr7:g.128483582:T>C',, ENSG00000128591|+|chr7:g.128494159:C>T',, ENSG00000128591|+|chr7:g.128485123:G>A',, ENSG00000128591|+|chr7:g.128480715:G>A',, ENSG00000128591|+|chr7:g.128486412:G>A',, ENSG00000128591|+|chr7:g.128496611:G>A',, ENSG00000128591|+|chr7:g.128488745:G>A',, ENSG00000128591|+|chr7:g.128493010:C>T',,…	ENSG00000128591	1	HGNC:3756	223925.00100000002	239930.652	179473.9005	224279.04700000002	128855.22	167004.85199999998
QTSEILAVQNLLQK	1	Pat_50_6.61726.61726.3	ENSG00000137831|UACA, ENSG00000137831|-|chr15:g.70959933:A>C',, ENSG00000137831|-|chr15:g.70961203:C>T',, ENSG00000137831|-|chr15:g.70961203:C>T']	ENSG00000137831	1	HGNC:15947	59044.895	58424.13	64067.895	71350.35	84142.69	91528.36
QPFSIEEIEVAPPK	7	Pat_50_4.56513.56513.3	ENSG00000196344|ADH7, ENSG00000196344|-|chr4:g.100340208:T>C',, ENSG00000196344|-|chr4:g.100340208:T>C']	ENSG00000196344	1	HGNC:256	2402290.67	2266880.27	3117543.59	3866162.09	1091580.59	1283250.414
VDIDVPDVDVQGPDWHLK	5	Pat_50_4.58088.58088.3	ENSG00000124942|AHNAK, ENSG00000124942|-|chr11:g.62295776:T>G',, ENSG00000124942|-|chr11:g.62290365:T>C',, ENSG00000124942|-|chr11:g.62295549:C>T',, ENSG00000124942|-|chr11:g.62296271:G>A',, ENSG00000124942|-|chr11:g.62287549:C>T',, ENSG00000124942|-|chr11:g.62300583:C>T',, ENSG00000124942|-|chr11:g.62294188:T>G',, ENSG00000124942|-|chr11:g.62299055:T>C',, ENSG00000124942|-|chr11:g.62285441:A>G',…	ENSG00000124942	1	HGNC:347	1461164.599	1495019.614	739685.8239999999	999717.803	469006.78	576025.2349999999
GLVYETSVLDPDEGIR	13	Pat_50_3.52470.52470.3	ENSG00000062485|CS, ENSG00000062485|-|chr12:g.56666978:C>A',, ENSG00000062485|-|chr12:g.56666978:C>A']	ENSG00000062485	1	HGNC:2422	6780955.5200000005	6541658.875000001	826404.8210000001	1055744.331	1610860.39	1807990.6979999999
TAAINADELPTDVAGGEVLLDR	2	Pat_50_2.59157.59157.3	ENSG00000163554|SPTA1, ENSG00000163554|-|chr1:g.158606546:T>G',, ENSG00000163554|-|chr1:g.158655019:T>C',, ENSG00000163554|-|chr1:g.158583547:T>C',, ENSG00000163554|-|chr1:g.158589075:A>C',, ENSG00000163554|-|chr1:g.158622411:C>T',, ENSG00000163554|-|chr1:g.158655107:C>A',, ENSG00000163554|-|chr1:g.158592947:T>G',, ENSG00000163554|-|chr1:g.158651439:G>A',, ENSG00000163554|-|chr1:g.158655019:T>G',…	ENSG00000163554	1	HGNC:11272	84054.16	98136.054	17460.997	17102.4697	54914.55499999999	65830.207
LGSTAPQVLSTSSPAQQAENEAK	1	Pat_50_4.45359.45359.3	ENSG00000088833|NSFL1C, ENSG00000088833|-|chr20:g.1426393:C>T',, ENSG00000088833|-|chr20:g.1426393:C>T']	ENSG00000088833	1	HGNC:15912	248089.66	285944.44	263128.38	301010.12	414472.62	434153.2
LLENVTQEQNELLK	1	Pat_50_4.55955.55955.3	ENSG00000054654|SYNE2, ENSG00000054654|+|chr14:g.64464030:C>T',, ENSG00000054654|+|chr14:g.64542756:C>A',, ENSG00000054654|+|chr14:g.64430635:A>G',, ENSG00000054654|+|chr14:g.64447776:T>C',, ENSG00000054654|+|chr14:g.64518321:A>G',, ENSG00000054654|+|chr14:g.64519709:A>T',, ENSG00000054654|+|chr14:g.64491695:T>C',, ENSG00000054654|+|chr14:g.64496749:C>T',, ENSG00000054654|+|chr14:g.64497930:G>A',…	ENSG00000054654	1	HGNC:17084	211407.97	203966.98	142221.03	159990.08	192229.81	225858.6
VQNATLAVANITNADSATR	4	Pat_50_5.48568.48568.3	ENSG00000148175|STOM, ENSG00000148175|-|chr9:g.124116909:G>A',, ENSG00000148175|-|chr9:g.124132444:G>A']	ENSG00000148175	1	HGNC:3383	424520.888	468026.751	434495.194	541304.91	951299.9310000001	1029959.773
ASYYEISVDDGPWEK	1	Pat_50_3.52359.52359.3	ENSG00000152620|NADK2, ENSG00000152620|-|chr5:g.36197758:C>T',, ENSG00000152620|-|chr5:g.36225654:C>G',, ENSG00000152620|-|chr5:g.36227617:A>C']	ENSG00000152620	1	HGNC:26404	214005.92	200990.81	63616.65	72633.82	96502.24	105370.5
DAGYEFDICFTSVQK	10	Pat_50_4.53902.53902.2	ENSG00000171314|PGAM1, ENSG00000171314|+|chr10:g.99190864:C>A']	ENSG00000171314	1	HGNC:8888	7348564.765	6057063.01	12357777.879999999	15142365.75	5815246.376	5553612.220000001
GQVQEVGWHDVAGWLGR	2	Pat_50_6.52455.52455.3	ENSG00000141959|PFKL, ENSG00000141959|+|chr21:g.45733867:A>T',, ENSG00000141959|+|chr21:g.45730904:G>A',, ENSG00000141959|+|chr21:g.45730904:G>A']	ENSG00000141959	1	HGNC:8876	258759.31	249612.77	206648.97	232921.31	199167.05	214698.17
FGFPEGSVELYAEK	5	Pat_50_5.58068.58068.3	ENSG00000149273|RPS3, ENSG00000149273|+|chr11:g.75115231:G>A',, ENSG00000149273|+|chr11:g.75115231:G>A']	ENSG00000149273	1	HGNC:10420	3658579.07	3135241	3707482.6799999997	4600992.75	5246726.18	6590153.44
DYPVVSIEDPFDQDDWGAWQK	2	Pat_50_4.63741.63741.3	ENSG00000074800|ENO1, ENSG00000074800|-|chr1:g.8925416:C>A',, ENSG00000074800|-|chr1:g.8923371:C>T',, ENSG00000074800|-|chr1:g.8926455:T>C',, ENSG00000074800|-|chr1:g.8934964:A>T']	ENSG00000074800	1	HGNC:3350	671445.36	537365.79	1279116.44	1489139.55	1329566.54	1652573.78
FTDDYQLFEELGK	2	Pat_50_4.60945.60945.2	ENSG00000148660|CAMK2G, ENSG00000148660|-|chr10:g.75574922:C>T',, ENSG00000148660|-|chr10:g.75579392:G>T',, ENSG00000148660|-|chr10:g.75579392:G>T']	ENSG00000148660	1	HGNC:1463	285464.56	308430.08999999997	249048.80000000002	320361.496	254455.41	321764.26
IFVGGLNPEATEEK	8	Pat_50_4.50610.50610.3	ENSG00000197451|HNRNPAB	ENSG00000197451	1	HGNC:5034	8477182.38	8365233.73	4440619.96	4909989.92	11827036.069999998	13434534.79
IPLSQEEITLQGHAFEAR	2	Pat_50_5.51723.51723.3	ENSG00000078070|MCCC1, ENSG00000078070|-|chr3:g.182751830:T>A',, ENSG00000078070|-|chr3:g.182740300:C>T',, ENSG00000078070|-|chr3:g.182817224:G>A',, ENSG00000078070|-|chr3:g.182817224:G>A']	ENSG00000078070	1	HGNC:6936	428362.67000000004	423425.66000000003	231705.38	286333.706	304845.13	339004.25
NPEVPVNFAEFSK	2	Pat_50_5.55863.55863.3	ENSG00000029993|HMGB3, ENSG00000029993|+|chrX:g.150154122:C>T',, ENSG00000029993|+|chrX:g.150154122:C>T']	ENSG00000029993	1	HGNC:5004	251803.68	253815.26	296929.21	271469.946	1038885.5	1130232.9
GFGFVDFNSEEDAK	11	Pat_50_4.52220.52220.2	ENSG00000115053|NCL, ENSG00000115053|-|chr2:g.232326267:ATCGTCATCCTCATCATCT>A',, ENSG00000115053|-|chr2:g.232326384:GTCATCCTCC>G',, ENSG00000115053|-|chr2:g.232326414:A>C',, ENSG00000115053|-|chr2:g.232322044:G>A',, ENSG00000115053|-|chr2:g.232325475:T>C',, ENSG00000115053|-|chr2:g.232325476:C>A']	ENSG00000115053	1	HGNC:7667	18701195.729999997	17297689.99	7985620.250000001	9667248.51	12484117.246000001	15074483.32
LCYVGYNIEQEQK	8	Pat_50_5.46998.46998.3	ENSG00000138071|ACTR2	ENSG00000138071	1	HGNC:169	6145847.48	5992002.13	4788720.185	6300287.63	9957270.32	11470376.68
IYGADDIELLPEAQHK	3	Pat_50_3.54275.54275.3	ENSG00000100714|MTHFD1, ENSG00000100714|+|chr14:g.64908845:G>A',, ENSG00000100714|+|chr14:g.64882380:A>G',, ENSG00000100714|+|chr14:g.64882380:A>G']	ENSG00000100714	1	HGNC:7432	603541.1	642181.594	372015.547	456606.81	735332.01	896468.2960000001
SLDFTELDVAAEK	4	Pat_50_4.55185.55185.2	ENSG00000135744|AGT, ENSG00000135744|-|chr1:g.230846593:G>A',, ENSG00000135744|-|chr1:g.230838934:C>T',, ENSG00000135744|-|chr1:g.230840034:G>T',, ENSG00000135744|-|chr1:g.230846019:G>T']	ENSG00000135744	1	HGNC:333	790152.318	805553.5800000001	876383.8620000001	735092.8570000001	1812502.46	2161485.9099999997
ALTDAGCNLNPLQYIK	1	Pat_50_6.62128.62128.3	ENSG00000092108|SCFD1, ENSG00000092108|+|chr14:g.31144245:G>A',, ENSG00000092108|+|chr14:g.31144245:G>A']	ENSG00000092108	1	HGNC:20726	112187.336	110776.12	101035.34	122519.41	165574.23	177432.25
AAAFEEQENETVVVK	7	Pat_50_2.46088.46088.3	ENSG00000137076|TLN1, ENSG00000137076|-|chr9:g.35711320:CAGA>C',, ENSG00000137076|-|chr9:g.35722121:C>G',, ENSG00000137076|-|chr9:g.35724314:C>T',, ENSG00000137076|-|chr9:g.35717768:G>C',, ENSG00000137076|-|chr9:g.35718843:T>C',, ENSG00000137076|-|chr9:g.35719602:T>C',, ENSG00000137076|-|chr9:g.35719602:T>C']	ENSG00000137076	1	HGNC:11845	2375337.2199999997	2253597.99	1723870.36	2190092.74	4431082.76	4925849.959999999
FLGTEPEPDAVGLDSGHIR	3	Pat_50_3.50291.50291.3	ENSG00000128311|TST, ENSG00000128311|-|chr22:g.37407109:G>C',, ENSG00000128311|-|chr22:g.37407109:G>C']	ENSG00000128311	1	HGNC:12388	585065.93	582028.926	341815.06	319216.13600000006	530844.147	627185.015
SVNESLNNLFITEEDYQALR	6	Pat_50_3.59808.59808.3	ENSG00000141367|CLTC, ENSG00000141367|+|chr17:g.57743965:T>C',, ENSG00000141367|+|chr17:g.57737921:C>T',, ENSG00000141367|+|chr17:g.57738925:A>T',, ENSG00000141367|+|chr17:g.57743578:A>T',, ENSG00000141367|+|chr17:g.57743578:A>T']	ENSG00000141367	1	HGNC:2092	944984.4699999999	929757.26	268127.583	338708.233	488410.51	540649.007
ALNEACESVIQTACK	1	Pat_50_4.44599.44599.3	ENSG00000090863|GLG1, ENSG00000090863|-|chr16:g.74497375:C>CA',, ENSG00000090863|-|chr16:g.74501676:G>T',, ENSG00000090863|-|chr16:g.74537629:C>A',, ENSG00000090863|-|chr16:g.74537629:C>A']	ENSG00000090863	1	HGNC:4316	1996938.8	2136961.2	1032343.25	1251096.8	2078590.1	2333000.2
DAGEGLLAVQITDQEGKPK	6	Pat_50_4.48909.48909.3	ENSG00000136068|FLNB, ENSG00000136068|+|chr3:g.58138487:GT>G',, ENSG00000136068|+|chr3:g.58134543:G>A',, ENSG00000136068|+|chr3:g.58062899:C>G',, ENSG00000136068|+|chr3:g.58121746:A>G',, ENSG00000136068|+|chr3:g.58089697:G>T',, ENSG00000136068|+|chr3:g.58095423:G>T',, ENSG00000136068|+|chr3:g.58095424:A>T',, ENSG00000136068|+|chr3:g.58127630:G>T',, ENSG00000136068|+|chr3:g.58128446:A>G',, ENSG000…	ENSG00000136068	1	HGNC:3755	4407786.75	4288769.66	1324394.13	1518245.2399999998	2789399.89	3142880.09
INNAAFEAVVVTNTIPQEDK	3	Pat_50_4.58911.58911.3	ENSG00000101911|PRPS2, ENSG00000101911|+|chrX:g.12837698:A>C',, ENSG00000101911|+|chrX:g.12837698:A>C']	ENSG00000101911	1	HGNC:9465	1316532.23	1373086.94	419501.42000000004	527011.46	584245.59	649869.884
FLEFQYLTGGLVDPEVHGR	4	Pat_50_6.65180.65180.3	ENSG00000096696|DSP, ENSG00000096696|+|chr6:g.7578715:C>T',, ENSG00000096696|+|chr6:g.7580958:A>G',, ENSG00000096696|+|chr6:g.7581636:G>A',, ENSG00000096696|+|chr6:g.7580990:G>A',, ENSG00000096696|+|chr6:g.7585977:G>A',, ENSG00000096696|+|chr6:g.7585981:C>T',, ENSG00000096696|+|chr6:g.7580078:A>G']	ENSG00000096696	1	HGNC:3052	584524.04	592838.34	563007.74	665285.78	892441.38	962294.5
TVQLTSSELESTLETLK	3	Pat_50_4.63530.63530.3	ENSG00000138095|LRPPRC, ENSG00000138095|-|chr2:g.44145164:C>CT',, ENSG00000138095|-|chr2:g.44201795:C>T']	ENSG00000138095	1	HGNC:15714	375042.24	369661.05000000005	275404.947	245410.842	799760.74	937240.05
QLSLPETGELDSATLK	4	Pat_50_4.53460.53460.3	ENSG00000100985|MMP9, ENSG00000100985|+|chr20:g.44642379:G>T',, ENSG00000100985|+|chr20:g.44639225:G>A',, ENSG00000100985|+|chr20:g.44637624:C>T',, ENSG00000100985|+|chr20:g.44637678:A>G',, ENSG00000100985|+|chr20:g.44640315:A>T']	ENSG00000100985	1	HGNC:7176	993263.73	1079048.94	347077.13300000003	434885.172	3107879.7	3384871.2800000003
VNQIGSVTESIQACK	10	Pat_50_5.50004.50004.3	ENSG00000108515|ENO3	ENSG00000108515	1	HGNC:3354	5249543.857	5284475.581999999	9258523.860999998	9309163.342	12826083.242000002	12319775.749000002
VDINAPDVGVQGPDWHLK	4	Pat_50_4.53429.53429.4	ENSG00000124942|AHNAK, ENSG00000124942|-|chr11:g.62295776:T>G',, ENSG00000124942|-|chr11:g.62290365:T>C',, ENSG00000124942|-|chr11:g.62295549:C>T',, ENSG00000124942|-|chr11:g.62296271:G>A',, ENSG00000124942|-|chr11:g.62287549:C>T',, ENSG00000124942|-|chr11:g.62300583:C>T',, ENSG00000124942|-|chr11:g.62294188:T>G',, ENSG00000124942|-|chr11:g.62299055:T>C',, ENSG00000124942|-|chr11:g.62285441:A>G',…	ENSG00000124942	1	HGNC:347	1434064.65	1298304.6500000001	1441795.09	1816584.04	1352361.78	1877143.8900000001
VEEVEDVSPGPWGLVK	2	Pat_50_4.57270.57270.3	ENSG00000182253|SYNM, ENSG00000182253|+|chr15:g.99672544:C>G',, ENSG00000182253|+|chr15:g.99645781:G>A',, ENSG00000182253|+|chr15:g.99670265:C>T',, ENSG00000182253|+|chr15:g.99671720:A>C',, ENSG00000182253|+|chr15:g.99670103:C>A',, ENSG00000182253|+|chr15:g.99672320:C>T',, ENSG00000182253|+|chr15:g.99671572:G>A',, ENSG00000182253|+|chr15:g.99671572:G>A']	ENSG00000182253	1	HGNC:24466	204326.016	204720.83000000002	714955.31	552359.38	204064.186	224129.01
IVEANPLLEAFGNAK	4	Pat_50_6.65286.65286.3	ENSG00000196586|MYO6, ENSG00000196586|+|chr6:g.76568652:G>A',, ENSG00000196586|+|chr6:g.76617353:G>A',, ENSG00000196586|+|chr6:g.76624716:G>A',, ENSG00000196586|+|chr6:g.76591445:C>T',, ENSG00000196586|+|chr6:g.76602345:G>T',, ENSG00000196586|+|chr6:g.76602345:G>T']	ENSG00000196586	1	HGNC:7605	4154524.58	4502463.63	12895547	19689950.83	3159785.27	3705965.33
GLHVVEVTYDDVPIPNSPFK	8	Pat_50_5.60081.60081.4	ENSG00000136068|FLNB, ENSG00000136068|+|chr3:g.58138487:GT>G',, ENSG00000136068|+|chr3:g.58134543:G>A',, ENSG00000136068|+|chr3:g.58062899:C>G',, ENSG00000136068|+|chr3:g.58121746:A>G',, ENSG00000136068|+|chr3:g.58089697:G>T',, ENSG00000136068|+|chr3:g.58095423:G>T',, ENSG00000136068|+|chr3:g.58095424:A>T',, ENSG00000136068|+|chr3:g.58127630:G>T',, ENSG00000136068|+|chr3:g.58128446:A>G',, ENSG000…	ENSG00000136068	1	HGNC:3755	3255933.386	2731017.1780000003	1058050.9540000001	1315568.415	1061933.571	1261322.203
NPAVQAGSIVVLQGGEETQR	1	Pat_50_4.45569.45569.3	ENSG00000124299|PEPD, ENSG00000124299|-|chr19:g.33968992:C>T',, ENSG00000124299|-|chr19:g.33968992:C>T']	ENSG00000124299	1	HGNC:8840	121710.14	142705.4	70389.93	96092.15	113425.5	134909.53
EALPLIEDSSNCDIVK	2	Pat_50_2.57176.57176.3	ENSG00000177054|ZDHHC13, ENSG00000177054|+|chr11:g.19174231:G>C',, ENSG00000177054|+|chr11:g.19167850:A>G',, ENSG00000177054|+|chr11:g.19167733:G>A']	ENSG00000177054	1	HGNC:18413	197247.313	188311.52	116992.424	140445.41	178144.652	197109.653
IQTEIIEQEDLIK	2	Pat_50_3.57203.57203.3	ENSG00000173230|GOLGB1, ENSG00000173230|-|chr3:g.121415610:G>A',, ENSG00000173230|-|chr3:g.121417065:C>T',, ENSG00000173230|-|chr3:g.121414777:T>G',, ENSG00000173230|-|chr3:g.121410302:C>A',, ENSG00000173230|-|chr3:g.121433775:A>G',, ENSG00000173230|-|chr3:g.121416273:G>C',, ENSG00000173230|-|chr3:g.121416798:G>A',, ENSG00000173230|-|chr3:g.121415105:T>G',, ENSG00000173230|-|chr3:g.121410361:G>A'…	ENSG00000173230	1	HGNC:4429	156890.391	165391.153	57817.985	59812.053	97968.35500000001	114127.407
ELGEYALAEYTEVK	1	Pat_50_3.55012.55012.3	ENSG00000184254|ALDH1A3, ENSG00000184254|+|chr15:g.101447407:C>A',, ENSG00000184254|+|chr15:g.101440899:G>A',, ENSG00000184254|+|chr15:g.101427780:G>A',, ENSG00000184254|+|chr15:g.101434234:C>T',, ENSG00000184254|+|chr15:g.101433161:G>A',, ENSG00000184254|+|chr15:g.101447419:G>A',, ENSG00000184254|+|chr15:g.101447419:G>A']	ENSG00000184254	1	HGNC:409	448294.94	472910.5	164354.3	239203.39	257532.39	319324.28
VNSLPEVLPILNSDEPK	3	Pat_50_5.66232.66232.3	ENSG00000091409|ITGA6	ENSG00000091409	1	HGNC:6142	773855.674	884549.9180000001	423795.9309999999	501482.56499999994	725741.91	761610.2699999999
GSDEPPVFLEIHYK	1	Pat_50_4.50602.50602.3	ENSG00000002549|LAP3, ENSG00000002549|+|chr4:g.17585181:C>T',, ENSG00000002549|+|chr4:g.17600169:G>A',, ENSG00000002549|+|chr4:g.17600169:G>A']	ENSG00000002549	1	HGNC:18449	276062.8	253436.14	148904.69	175963.97	146993.69	159734.81
YLLSQSSPAPLTAAEEELR	6	Pat_50_4.56591.56591.3	ENSG00000151239|TWF1	ENSG00000151239	1	HGNC:9620	573407.375	586273.3770000001	572019.842	719221.938	585446.88	686205.5599999999
LPVGSQCSVDLESASGEK	1	Pat_50_3.49082.49082.3	ENSG00000041982|TNC, ENSG00000041982|-|chr9:g.117853174:G>T',, ENSG00000041982|-|chr9:g.117827000:G>A',, ENSG00000041982|-|chr9:g.117798515:C>T',, ENSG00000041982|-|chr9:g.117788857:T>G',, ENSG00000041982|-|chr9:g.117808862:A>C',, ENSG00000041982|-|chr9:g.117835942:G>T',, ENSG00000041982|-|chr9:g.117819471:T>C',, ENSG00000041982|-|chr9:g.117808785:T>A',, ENSG00000041982|-|chr9:g.117815273:G>A',, …	ENSG00000041982	1	HGNC:5318	155130.53	173009.06	137482.23	129244.49	209365.81	245938.89
AYPVSGSPEYLTEDLPDSIQVGGR	1	Pat_50_3.57830.57830.3	ENSG00000118482|PHF3, ENSG00000118482|+|chr6:g.64421762:A>AC',, ENSG00000118482|+|chr6:g.64422922:C>A',, ENSG00000118482|+|chr6:g.64410249:A>T',, ENSG00000118482|+|chr6:g.64422948:A>C',, ENSG00000118482|+|chr6:g.64404511:A>G',, ENSG00000118482|+|chr6:g.64421493:C>T',, ENSG00000118482|+|chr6:g.64410309:C>G',, ENSG00000118482|+|chr6:g.64421551:G>T',, ENSG00000118482|+|chr6:g.64488097:C>T',, ENSG000…	ENSG00000118482	1	HGNC:8921	23578.516	28634.533	9190.589	11550.892	16519.342	22023.748
LGAAPEEESAYVAGEK	2	Pat_50_2.45085.45085.3	ENSG00000088833|NSFL1C, ENSG00000088833|-|chr20:g.1426393:C>T',, ENSG00000088833|-|chr20:g.1426771:T>A']	ENSG00000088833	1	HGNC:15912	215209.742	214759.18	251570.61000000002	238728.612	269090.49	272155.833
TGSNISGASSDISLDEQYK	1	Pat_50_3.44038.44038.3	ENSG00000110048|OSBP, ENSG00000110048|-|chr11:g.59344474:G>C',, ENSG00000110048|-|chr11:g.59361095:G>A',, ENSG00000110048|-|chr11:g.59344057:A>C',, ENSG00000110048|-|chr11:g.59368789:T>C',, ENSG00000110048|-|chr11:g.59361137:G>A']	ENSG00000110048	1	HGNC:8503	180524.81	214925.12	84647.66	92041.54	234046	281547.12
NIIQQAIDAGEVPSYNAFVK	3	Pat_50_6.64951.64951.3	ENSG00000213551|DNAJC9	ENSG00000213551	1	HGNC:19123	541409.2239999999	543647.186	436591.98	534925.02	978910.83	1408466.9500000002
DQFGFINYEVGDSK	1	Pat_50_4.51262.51262.3	ENSG00000009307|CSDE1, ENSG00000009307|-|chr1:g.115280630:A>T',, ENSG00000009307|-|chr1:g.115280175:C>T',, ENSG00000009307|-|chr1:g.115280175:C>T']	ENSG00000009307	1	HGNC:29905	157786.64	164589.7	134511.56	143045.86	213955.94	254874.1
VLPVGDEVVGIVGYTSK	1	Pat_50_6.63183.63183.3	ENSG00000135318|NT5E	ENSG00000135318	1	HGNC:8021	68764.88	79301.02	81921.74	83844.7	116698.13	139267.6
GSFTYFAPSNEAWDNLDSDIR	3	Pat_50_4.56791.56791.2	ENSG00000133110|POSTN, ENSG00000133110|-|chr13:g.38145578:CT>C',, ENSG00000133110|-|chr13:g.38158870:A>G',, ENSG00000133110|-|chr13:g.38164571:C>T',, ENSG00000133110|-|chr13:g.38172766:C>T',, ENSG00000133110|-|chr13:g.38153366:T>G',, ENSG00000133110|-|chr13:g.38164585:A>G',, ENSG00000133110|-|chr13:g.38156594:A>G',, ENSG00000133110|-|chr13:g.38159011:C>A',, ENSG00000133110|-|chr13:g.38154111:A>G'…	ENSG00000133110	1	HGNC:16953	786555.685	795032.64	530319.014	797693.683	627627.6699999999	796959.434
VALVNDSLSDVTSTTSSR	1	Pat_50_4.47901.47901.3	ENSG00000105939|ZC3HAV1, ENSG00000105939|-|chr7:g.138761034:G>C',, ENSG00000105939|-|chr7:g.138764233:C>T',, ENSG00000105939|-|chr7:g.138764803:C>T',, ENSG00000105939|-|chr7:g.138732497:G>A',, ENSG00000105939|-|chr7:g.138768666:T>C',, ENSG00000105939|-|chr7:g.138764780:G>A',, ENSG00000105939|-|chr7:g.138764780:G>A']	ENSG00000105939	1	HGNC:23721	247456.28	288984.03	117652.695	155648.05	176148.5	192385.39
YSGWPAEIQIEGCIPK	2	Pat_50_5.58630.58630.3	ENSG00000183844|FAM3B, ENSG00000183844|+|chr21:g.42694617:A>G',, ENSG00000183844|+|chr21:g.42694870:G>A',, ENSG00000183844|+|chr21:g.42720579:G>A',, ENSG00000183844|+|chr21:g.42720579:G>A']	ENSG00000183844	1	HGNC:1253	571537.71	542688.1699999999	121835.07800000001	127818.62	181262.378	206943.30699999997
HNEETGDNVGPLIIK	6	Pat_50_3.45082.45082.3	ENSG00000122873|CISD1, ENSG00000122873|+|chr10:g.60036964:G>A']	ENSG00000122873	1	HGNC:30880	7270251.36	7190841.4799999995	1545316.725	1918396.5199999998	3869946.67	4746542.160000001
STGNFLTLTQAIDK	2	Pat_50_6.58237.58237.2	ENSG00000133706|LARS, ENSG00000133706|-|chr5:g.145499996:C>T',, ENSG00000133706|-|chr5:g.145508636:T>C',, ENSG00000133706|-|chr5:g.145538989:T>A',, ENSG00000133706|-|chr5:g.145543994:C>T',, ENSG00000133706|-|chr5:g.145543974:C>T',, ENSG00000133706|-|chr5:g.145543976:A>T',, ENSG00000133706|-|chr5:g.145502120:C>T',, ENSG00000133706|-|chr5:g.145503640:C>T',, ENSG00000133706|-|chr5:g.145503640:C>T']	ENSG00000133706	1	HGNC:6512	224492.862	226751.76400000002	346118.45	302687.91000000003	705205.4	778179
VVAEGFDFANGINISPDGK	1	Pat_50_5.62560.62560.3	ENSG00000005421|PON1, ENSG00000005421|-|chr7:g.94928337:T>A',, ENSG00000005421|-|chr7:g.94946084:A>T',, ENSG00000005421|-|chr7:g.95023967:A>G',, ENSG00000005421|-|chr7:g.94937461:A>G',, ENSG00000005421|-|chr7:g.94937461:A>G']	ENSG00000005421	1	HGNC:9204	125100.89	151097.25	104930.29	88348.8	264994.06	338736.2
ISFDLAEYTADVDGVGTLR	4	Pat_50_4.62932.62932.3	ENSG00000112699|GMDS, ENSG00000112699|-|chr6:g.1961059:G>A',, ENSG00000112699|-|chr6:g.2245641:C>T']	ENSG00000112699	1	HGNC:4369	984271.92	950023.8799999999	306308.456	432899.96200000006	380493.87	476276.797
SPASDTYIVFGEAK	5	Pat_50_4.47748.47748.2	ENSG00000196531|NACA, ENSG00000196531|-|chr12:g.57110434:C>G',, ENSG00000196531|-|chr12:g.57114203:C>T',, ENSG00000196531|-|chr12:g.57109777:G>A',, ENSG00000196531|-|chr12:g.57109777:G>A']	ENSG00000196531	1	HGNC:7629	4302076.15	3965303.1100000003	3767565.46	4641803.709999999	5775191.67	6876606.29
QFYDQALQQAVVDDDANNAK	9	Pat_50_3.51618.51618.3	ENSG00000110651|CD81, ENSG00000110651|+|chr11:g.2411741:A>G',, ENSG00000110651|+|chr11:g.2411735:G>A',, ENSG00000110651|+|chr11:g.2411735:G>A']	ENSG00000110651	1	HGNC:1701	2983666.805	3249075.5199999996	2158604.54	2616338.4000000004	2826376.7449999996	3307672.984
IIQTPGLWESENQNK	1	Pat_50_6.52471.52471.3	ENSG00000099246|RAB18, ENSG00000099246|+|chr10:g.27822736:C>T',, ENSG00000099246|+|chr10:g.27822736:C>T']	ENSG00000099246	1	HGNC:14244	257462.8	271181.66	276082.75	204692.3	280805	306789.8
AAAEDVNVTFEDQQK	2	Pat_50_2.44037.44037.3	ENSG00000101132|PFDN4	ENSG00000101132	1	HGNC:8868	295868.07	290069.77999999997	222803.16	240798.598	377259.216	407145.12
QTGEGVGPQEYTLLK	2	Pat_50_4.45089.45089.2	ENSG00000133706|LARS, ENSG00000133706|-|chr5:g.145499996:C>T',, ENSG00000133706|-|chr5:g.145508636:T>C',, ENSG00000133706|-|chr5:g.145538989:T>A',, ENSG00000133706|-|chr5:g.145543994:C>T',, ENSG00000133706|-|chr5:g.145543974:C>T',, ENSG00000133706|-|chr5:g.145543976:A>T',, ENSG00000133706|-|chr5:g.145502120:C>T',, ENSG00000133706|-|chr5:g.145503640:C>T',, ENSG00000133706|-|chr5:g.145503640:C>T']	ENSG00000133706	1	HGNC:6512	3235159.6	3343902.25	2312931.67	2730197.2300000004	3435407	3665934.4
IPVENILGEVGDGFK	2	Pat_50_5.67253.67253.3	ENSG00000177646|ACAD9, ENSG00000177646|+|chr3:g.128621444:G>A',, ENSG00000177646|+|chr3:g.128621444:G>A']	ENSG00000177646	1	HGNC:21497	448377.06	412374.29	601659.76	610580.62	866788.5599999999	971557.95
DGFFGNPLAPNPADK	2	Pat_50_5.56315.56315.3	ENSG00000135862|LAMC1, ENSG00000135862|+|chr1:g.183096406:A>T',, ENSG00000135862|+|chr1:g.183085755:A>G',, ENSG00000135862|+|chr1:g.183094547:T>C',, ENSG00000135862|+|chr1:g.183091354:T>C',, ENSG00000135862|+|chr1:g.183095259:G>T',, ENSG00000135862|+|chr1:g.183091317:G>C',, ENSG00000135862|+|chr1:g.183097819:G>C',, ENSG00000135862|+|chr1:g.183101582:A>G',, ENSG00000135862|+|chr1:g.183091306:C>T',…	ENSG00000135862	1	HGNC:6492	307405.95	339082	424832.98	427261.81999999995	491134.20999999996	547523
VLPLEALVTDAGEVTEAGK	3	Pat_50_5.68232.68232.3	ENSG00000089154|GCN1, ENSG00000089154|-|chr12:g.120580719:T>TC',, ENSG00000089154|-|chr12:g.120594775:G>A',, ENSG00000089154|-|chr12:g.120567282:G>A',, ENSG00000089154|-|chr12:g.120611630:A>G',, ENSG00000089154|-|chr12:g.120602295:A>G',, ENSG00000089154|-|chr12:g.120584909:G>A',, ENSG00000089154|-|chr12:g.120593217:C>G',, ENSG00000089154|-|chr12:g.120583116:G>A',, ENSG00000089154|-|chr12:g.120615…	ENSG00000089154	1	HGNC:4199	192172.93899999998	196216.067	118284.791	145117.41600000003	194876.643	236355.165
DFNHINVELSLLGK	4	Pat_50_6.59384.59384.3	ENSG00000163682|RPL9	ENSG00000163682	1	HGNC:10369	2158187.495	1803041.395	1348516.9070000001	1647795.392	1023404.936	826897.978
VDINAPDVEVHGPDWHLK	4	Pat_50_4.50332.50332.4	ENSG00000124942|AHNAK, ENSG00000124942|-|chr11:g.62295776:T>G',, ENSG00000124942|-|chr11:g.62290365:T>C',, ENSG00000124942|-|chr11:g.62295549:C>T',, ENSG00000124942|-|chr11:g.62296271:G>A',, ENSG00000124942|-|chr11:g.62287549:C>T',, ENSG00000124942|-|chr11:g.62300583:C>T',, ENSG00000124942|-|chr11:g.62294188:T>G',, ENSG00000124942|-|chr11:g.62299055:T>C',, ENSG00000124942|-|chr11:g.62285441:A>G',…	ENSG00000124942	1	HGNC:347	763144.5349999999	811500.25	822339.73	1117599.49	523687.04	636668.437
IEDLSQQAQLAAAEK	5	Pat_50_4.48747.48747.3	ENSG00000196531|NACA, ENSG00000196531|-|chr12:g.57110434:C>G',, ENSG00000196531|-|chr12:g.57114203:C>T',, ENSG00000196531|-|chr12:g.57109777:G>A',, ENSG00000196531|-|chr12:g.57109777:G>A']	ENSG00000196531	1	HGNC:7629	3020165.4	3135937.0999999996	3204142.9499999997	3585985.1799999997	3110853.7	3252817.29
LHIIEVGTPPTGNQPFPK	2	Pat_50_6.54778.54778.3	ENSG00000141367|CLTC, ENSG00000141367|+|chr17:g.57743965:T>C',, ENSG00000141367|+|chr17:g.57737921:C>T',, ENSG00000141367|+|chr17:g.57738925:A>T',, ENSG00000141367|+|chr17:g.57743578:A>T',, ENSG00000141367|+|chr17:g.57743578:A>T']	ENSG00000141367	1	HGNC:2092	1285005.91	1030631.8	496963.91000000003	827909	367771.01	375003.58999999997
EHAVEGDCDFQLLK	3	Pat_50_3.46736.46736.3	ENSG00000145192|AHSG, ENSG00000145192|+|chr3:g.186335137:G>C',, ENSG00000145192|+|chr3:g.186335137:G>C']	ENSG00000145192	1	HGNC:349	1255125.27	1313895.69	623743.4299999999	684802.443	1561863.8900000001	2039614.28
IYADTFGDINYQEFAK	1	Pat_50_5.58948.58948.3	ENSG00000108883|EFTUD2, ENSG00000108883|-|chr17:g.42929085:C>T',, ENSG00000108883|-|chr17:g.42953468:C>A',, ENSG00000108883|-|chr17:g.42953362:G>T',, ENSG00000108883|-|chr17:g.42929089:G>A',, ENSG00000108883|-|chr17:g.42929089:G>A']	ENSG00000108883	1	HGNC:30858	135813.19	149199.6	104181.41	101427.91	304805.25	356127.75
GGHFAAFEEPELLAQDIR	2	Pat_50_3.56231.56231.3	ENSG00000143819|EPHX1, ENSG00000143819|+|chr1:g.226026456:G>A',, ENSG00000143819|+|chr1:g.226026456:G>A']	ENSG00000143819	1	HGNC:3401	146015.733	140425.5	95894.72	110197.084	109097.09400000001	119626.043
DAFCVFEQNQGLPLR	2	Pat_50_5.58214.58214.3	ENSG00000131471|AOC3, ENSG00000131471|+|chr17:g.41003998:C>T',, ENSG00000131471|+|chr17:g.41004346:G>A']	ENSG00000131471	1	HGNC:550	164100.82	154227.205	387964.95	227609.84	101059.532	127713.18000000001
TSPVEGLSGNPADLEK	2	Pat_50_3.48581.48581.3	ENSG00000058668|ATP2B4, ENSG00000058668|+|chr1:g.203708846:A>C',, ENSG00000058668|+|chr1:g.203689779:T>C',, ENSG00000058668|+|chr1:g.203689779:T>C']	ENSG00000058668	1	HGNC:817	279836.633	303028.37	485234.26	511027.16000000003	312489.06	356134.355
DSFLGGGPGPEEPEDLALQLQQK	1	Pat_50_3.63383.63383.3	ENSG00000162069|BICDL2, ENSG00000162069|-|chr16:g.3081097:C>T',, ENSG00000162069|-|chr16:g.3080541:C>T',, ENSG00000162069|-|chr16:g.3079631:G>A',, ENSG00000162069|-|chr16:g.3079694:C>T',, ENSG00000162069|-|chr16:g.3079694:C>T']	ENSG00000162069	1	HGNC:33584	13832.065	14255.4375	15223.943000000001	18152.137	11156.198999999999	12421.726
QGFNVVVESGAGEASK	2	Pat_50_4.42863.42863.2	ENSG00000112992|NNT, ENSG00000112992|+|chr5:g.43644904:A>C',, ENSG00000112992|+|chr5:g.43644761:C>G',, ENSG00000112992|+|chr5:g.43613166:A>T',, ENSG00000112992|+|chr5:g.43609341:C>A',, ENSG00000112992|+|chr5:g.43653180:G>C',, ENSG00000112992|+|chr5:g.43653180:G>C']	ENSG00000112992	1	HGNC:7863	2594558.2	2848771.9	481525.35	559456.82	957046.55	1042951.1699999999
CEFQDAYVLLSEK	12	Pat_50_5.59892.59892.2	ENSG00000144381|HSPD1, ENSG00000144381|-|chr2:g.198352688:G>C',, ENSG00000144381|-|chr2:g.198352688:G>C']	ENSG00000144381	1	HGNC:5261	27304109.42	34595245.97	6677546.620000001	9309366.17	11654357.456	17104558.87
GITGVDLFGTTDAVVK	11	Pat_50_6.60320.60320.3	ENSG00000122218|COPA, ENSG00000122218|-|chr1:g.160263234:G>A',, ENSG00000122218|-|chr1:g.160268978:C>T',, ENSG00000122218|-|chr1:g.160264372:C>T',, ENSG00000122218|-|chr1:g.160267363:C>T',, ENSG00000122218|-|chr1:g.160264324:C>T',, ENSG00000122218|-|chr1:g.160264324:C>T']	ENSG00000122218	1	HGNC:2230	14967858.86	13003073.18	8151080.927	10315885.66	14827538.69	17231731.46
EAFDLFDADGTGTIDVK	2	Pat_50_3.62320.62320.3	ENSG00000147400|CETN2	ENSG00000147400	1	HGNC:1867	72186.892	79652.029	63524.224	83467.942	115927.002	126459.74
ILWQGTEDLSVPGVEHEAR	1	Pat_50_4.52499.52499.3	ENSG00000156973|PDE6D, ENSG00000156973|-|chr2:g.232601963:G>T',, ENSG00000156973|-|chr2:g.232601963:G>T']	ENSG00000156973	1	HGNC:8788	163349.67	182896.6	117719.695	166840.03	117373.11	123315.75
TLDLGENQLETLPPDLLR	11	Pat_50_4.62874.62874.3	ENSG00000171236|LRG1	ENSG00000171236	1	HGNC:29480	698388.496	719682.686	459747.068	501406.59599999996	953926.372	1134926.75
TDDCHPWVLPVVK	3	Pat_50_6.52377.52377.3	ENSG00000120053|GOT1	ENSG00000120053	1	HGNC:4432	2688648.1799999997	2416249.25	750508.84	851760.92	870176.5800000001	935047.5100000001
CDQCSLGTFSLDAANPK	2	Pat_50_4.47631.47631.3	ENSG00000130702|LAMA5, ENSG00000130702|-|chr20:g.60912928:C>T',, ENSG00000130702|-|chr20:g.60886269:G>A',, ENSG00000130702|-|chr20:g.60902628:C>A',, ENSG00000130702|-|chr20:g.60894013:C>T',, ENSG00000130702|-|chr20:g.60885597:C>G',, ENSG00000130702|-|chr20:g.60900586:G>A',, ENSG00000130702|-|chr20:g.60899242:C>T',, ENSG00000130702|-|chr20:g.60892429:G>T',, ENSG00000130702|-|chr20:g.60903921:A>G',…	ENSG00000130702	1	HGNC:6485	606617.75	645251.4	481253.99	587550.39	488604.72	572648.04
SLQSDILHDADSNDLK	2	Pat_50_2.49783.49783.3	ENSG00000134463|ECHDC3, ENSG00000134463|+|chr10:g.11797434:G>A',, ENSG00000134463|+|chr10:g.11784633:C>T',, ENSG00000134463|+|chr10:g.11784633:C>T']	ENSG00000134463	1	HGNC:23489	984781.44	787474.65	138166.39	163966.764	175438.94	181206.03999999998
EIVSDVIDGNEQLSVVR	2	Pat_50_2.56917.56917.3	ENSG00000149499|EML3, ENSG00000149499|-|chr11:g.62375750:A>G',, ENSG00000149499|-|chr11:g.62376853:G>A',, ENSG00000149499|-|chr11:g.62377122:G>A',, ENSG00000149499|-|chr11:g.62377122:G>A']	ENSG00000149499	1	HGNC:26666	52616.962	64155.486	33382.634999999995	37965.424	60732.482	73914.908
DAGYGGLSLSIEGPSK	3	Pat_50_5.51369.51369.3	ENSG00000196924|FLNA, ENSG00000196924|-|chrX:g.153581155:C>T',, ENSG00000196924|-|chrX:g.153590917:G>C',, ENSG00000196924|-|chrX:g.153590917:G>C']	ENSG00000196924	1	HGNC:3754	726726.9299999999	779898.8899999999	1071630.25	1470013.16	458693.276	498626.44999999995
VDISAPDVDVHGPDWHLK	1	Pat_50_4.51196.51196.4	ENSG00000124942|AHNAK, ENSG00000124942|-|chr11:g.62295776:T>G',, ENSG00000124942|-|chr11:g.62290365:T>C',, ENSG00000124942|-|chr11:g.62295549:C>T',, ENSG00000124942|-|chr11:g.62296271:G>A',, ENSG00000124942|-|chr11:g.62287549:C>T',, ENSG00000124942|-|chr11:g.62300583:C>T',, ENSG00000124942|-|chr11:g.62294188:T>G',, ENSG00000124942|-|chr11:g.62299055:T>C',, ENSG00000124942|-|chr11:g.62285441:A>G',…	ENSG00000124942	1	HGNC:347	263003.16	263926.34	309603.84	403015.03	132660.1	145512.08
VETDHIVAAVGLEPNVELAK	2	Pat_50_4.55247.55247.4	ENSG00000156709|AIFM1	ENSG00000156709	1	HGNC:8768	261810.52000000002	258114.29	90538.31599999999	123074.84	182867.44	214347.535
VIPEDGPAAQNPENVK	5	Pat_50_3.44151.44151.3	ENSG00000105953|OGDH, ENSG00000105953|+|chr7:g.44747551:C>G',, ENSG00000105953|+|chr7:g.44706443:G>T',, ENSG00000105953|+|chr7:g.44736996:G>C',, ENSG00000105953|+|chr7:g.44734072:C>T',, ENSG00000105953|+|chr7:g.44737221:C>T',, ENSG00000105953|+|chr7:g.44737244:G>T',, ENSG00000105953|+|chr7:g.44706400:G>A',, ENSG00000105953|+|chr7:g.44739836:C>T',, ENSG00000105953|+|chr7:g.44739836:C>T']	ENSG00000105953	1	HGNC:8124	713701.424	765449.238	313379.955	334504.33900000004	494231.196	540395.784
FEAHPNDLYVEGLPENIPFR	1	Pat_50_4.56670.56670.3	ENSG00000263001|GTF2I	ENSG00000263001	1	HGNC:4659	156323.5	136734.75	61379.52	82737.055	95413.484	88990.89
TLETQSALGPALQAAFK	1	Pat_50_6.60154.60154.3	ENSG00000113615|SEC24A, ENSG00000113615|+|chr5:g.134050756:A>AT',, ENSG00000113615|+|chr5:g.133997162:C>T']	ENSG00000113615	1	HGNC:10703	112758.79	122145.02	59472.47	71310.06	140574.08	163304.5
GLQAQIASSGLTVEVDAPK	5	Pat_50_4.53276.53276.3	ENSG00000111057|KRT18	ENSG00000111057	1	HGNC:6430	1743313.98	1525451.24	619461.738	688131.08	3270016.7899999996	3603142.3899999997
VDVNAPDVQAPDWHLK	5	Pat_50_5.52408.52408.4	ENSG00000124942|AHNAK, ENSG00000124942|-|chr11:g.62295776:T>G',, ENSG00000124942|-|chr11:g.62290365:T>C',, ENSG00000124942|-|chr11:g.62295549:C>T',, ENSG00000124942|-|chr11:g.62296271:G>A',, ENSG00000124942|-|chr11:g.62287549:C>T',, ENSG00000124942|-|chr11:g.62300583:C>T',, ENSG00000124942|-|chr11:g.62294188:T>G',, ENSG00000124942|-|chr11:g.62299055:T>C',, ENSG00000124942|-|chr11:g.62285441:A>G',…	ENSG00000124942	1	HGNC:347	2373750.15	2360223.9	2432938.5500000003	3076796.7999999993	1804674.1	2201477.7199999997
FQVDPSGEIVELAK	1	Pat_50_4.57563.57563.3	ENSG00000139637|C12orf10	ENSG00000139637	1	HGNC:17590	425567.1	448961.1	197635.72	237387.33	387026.97	404275.25
IAPLEEGTLPFNLAEAQR	5	Pat_50_4.62188.62188.3	ENSG00000004864|SLC25A13, ENSG00000004864|-|chr7:g.95820501:G>A',, ENSG00000004864|-|chr7:g.95761156:G>A',, ENSG00000004864|-|chr7:g.95820484:C>T',, ENSG00000004864|-|chr7:g.95820484:C>T']	ENSG00000004864	1	HGNC:10983	883371.3799999999	911751.4400000001	212582.218	290445.114	477083.73	535647.401
VFEVSLADLQNDEVAFR	6	Pat_50_3.65518.65518.3	ENSG00000145425|RPS3A	ENSG00000145425	1	HGNC:10421	508105.207	476742.365	274249.957	341411.354	217106.44	235036.95100000003
ILGGTEAEEGSWPWQVSLR	1	Pat_50_6.62589.62589.3	ENSG00000153802|TMPRSS11D, ENSG00000153802|-|chr4:g.68691450:C>G',, ENSG00000153802|-|chr4:g.68691548:T>G',, ENSG00000153802|-|chr4:g.68691548:T>G']	ENSG00000153802	1	HGNC:24059	99747.516	102417.68	260319.64	240018.55	135194.2	109381.09
LEQGENVFLQATDK	2	Pat_50_4.51742.51742.2	ENSG00000173369|C1QB, ENSG00000173369|+|chr1:g.22987875:C>G',, ENSG00000173369|+|chr1:g.22987875:C>G']	ENSG00000173369	1	HGNC:1242	576724.81	533989.72	744094.97	790029.4199999999	3149261	3295115.8000000003
QDILDDSGYVSAYK	3	Pat_50_3.49639.49639.3	ENSG00000159713|TPPP3	ENSG00000159713	1	HGNC:24162	94105.40299999999	100196.557	172902.582	184749.097	343114.48	378532.03
QVGYENAGTVEFLVDR	1	Pat_50_3.51260.51260.2	ENSG00000173599|PC, ENSG00000173599|-|chr11:g.66639309:G>A',, ENSG00000173599|-|chr11:g.66617828:C>T',, ENSG00000173599|-|chr11:g.66617146:C>T',, ENSG00000173599|-|chr11:g.66618659:G>A',, ENSG00000173599|-|chr11:g.66619351:C>T',, ENSG00000173599|-|chr11:g.66631410:C>A',, ENSG00000173599|-|chr11:g.66619370:G>A',, ENSG00000173599|-|chr11:g.66619370:G>A']	ENSG00000173599	1	HGNC:8636	335001.06	343359.75	99803.91	127542.055	181012.83	207777.53
SQVQALDDEVGALK	1	Pat_50_3.51507.51507.3	ENSG00000173269|MMRN2, ENSG00000173269|-|chr10:g.88703829:G>A',, ENSG00000173269|-|chr10:g.88717154:C>T',, ENSG00000173269|-|chr10:g.88702854:G>A',, ENSG00000173269|-|chr10:g.88703289:C>T']	ENSG00000173269	1	HGNC:19888	264559	294622.28	160294.75	146166.02	569858.75	627132
SVIDPVPAPVGDSHVDGAAK	4	Pat_50_3.47328.47328.3	ENSG00000180370|PAK2, ENSG00000180370|+|chr3:g.196509669:A>G']	ENSG00000180370	1	HGNC:8591	2634604.39	2736767.37	1246749.7000000002	2529030.8200000003	1802428.5	2249158.9699999997
QLEADILDVNQIFK	7	Pat_50_4.64438.64438.2	ENSG00000117758|STX12, ENSG00000117758|+|chr1:g.28116086:G>T']	ENSG00000117758	1	HGNC:11430	10227919.510000002	10090833.93	710566.9654999999	971269.77	1016580.6290000002	1200508.719
ADIEVACYGYEGIDAVK	2	Pat_50_3.53811.53811.3	ENSG00000134001|EIF2S1	ENSG00000134001	1	HGNC:3265	462932.53	389013.58	676712.67	786954.3300000001	976326.39	1177332.17
DVWGIEGPIDAAFTR	8	Pat_50_4.59693.59693.2	ENSG00000109072|VTN, ENSG00000109072|-|chr17:g.26694894:C>T',, ENSG00000109072|-|chr17:g.26694404:G>A']	ENSG00000109072	1	HGNC:12724	2053510.4800000004	1769836.53	957876.124	1025523.3560000001	1620749.8400000003	1626713.7
LNVAEVTQSEIAQK	2	Pat_50_5.51670.51670.3	ENSG00000197702|PARVA, ENSG00000197702|+|chr11:g.12534975:C>T']	ENSG00000197702	1	HGNC:14652	538546.87	521744.39	1675781.44	1088051	1368351.76	1404747.7
NLQPDTSYTVTVVPVYTEGDGGR	3	Pat_50_4.48515.48515.3	ENSG00000111799|COL12A1, ENSG00000111799|-|chr6:g.75823429:A>G',, ENSG00000111799|-|chr6:g.75884880:T>C',, ENSG00000111799|-|chr6:g.75834978:G>C',, ENSG00000111799|-|chr6:g.75890675:C>A',, ENSG00000111799|-|chr6:g.75884843:T>G',, ENSG00000111799|-|chr6:g.75848654:A>C',, ENSG00000111799|-|chr6:g.75816199:C>T',, ENSG00000111799|-|chr6:g.75829158:T>G',, ENSG00000111799|-|chr6:g.75811728:A>G',, ENSG0…	ENSG00000111799	1	HGNC:2188	250424.71999999997	276666.39	158339.226	205965.478	306228.046	393880.61
SELTDSASVLDNFK	2	Pat_50_4.52846.52846.2	ENSG00000115808|STRN, ENSG00000115808|-|chr2:g.37094982:G>T',, ENSG00000115808|-|chr2:g.37113870:T>C',, ENSG00000115808|-|chr2:g.37085056:G>A',, ENSG00000115808|-|chr2:g.37111075:C>G',, ENSG00000115808|-|chr2:g.37111075:C>G']	ENSG00000115808	1	HGNC:11424	364058.53	395979.86	342229.5	408112.95	434193.11	467294.06999999995
AELGALPDDFIDSLEK	1	Pat_50_3.66665.66665.3	ENSG00000123213|NLN, ENSG00000123213|+|chr5:g.65084272:G>C',, ENSG00000123213|+|chr5:g.65081663:G>C',, ENSG00000123213|+|chr5:g.65081663:G>C']	ENSG00000123213	1	HGNC:16058	155497.25	138123.22	73229.83	88401.43	202649.77	213458.5
LGGPEAGLGEYLFER	9	Pat_50_4.56780.56780.2	ENSG00000087086|FTL, ENSG00000087086|+|chr19:g.49469553:G>C',, ENSG00000087086|+|chr19:g.49469631:C>A']	ENSG00000087086	1	HGNC:3999	11623936.06	10909147.802	1927316.6269999999	2470768.2010000004	6979972.611	8718670.704
VSDSISAQYPVVDHEFDAVVVGAGGAGLR	6	Pat_50_4.58464.58464.3	ENSG00000073578|SDHA, ENSG00000073578|+|chr5:g.225649:C>T',, ENSG00000073578|+|chr5:g.225649:C>T']	ENSG00000073578	1	HGNC:10680	836917.95	853483.64	291417.329	350492.933	263463.314	319569.151
TVNTFSQSVSSLFGEDNVR	2	Pat_50_6.58423.58423.3	ENSG00000184992|BRI3BP	ENSG00000184992	1	HGNC:14251	248245.66400000002	282309.55	132535.989	156555.505	318810.445	382986.41000000003
VPEPCPSIVTPAPAQQK	16	Pat_50_4.46016.46016.3	ENSG00000169469|SPRR1B, ENSG00000169469|+|chr1:g.153004853:C>T',, ENSG00000169469|+|chr1:g.153004853:C>T']	ENSG00000169469	1	HGNC:11260	5406988.068299999	5276494.5163	53419942.113	57005431.952	6137321.139	7680641.544
EFAGEDTSDLFLEER	3	Pat_50_1.52366.52366.3	ENSG00000082898|XPO1, ENSG00000082898|-|chr2:g.61719804:C>CTCT',, ENSG00000082898|-|chr2:g.61719804:C>CTCT']	ENSG00000082898	1	HGNC:12825	71097.15400000001	76353.244	58050.812	82560.208	151963.763	185867.237
VAAIEALNDGELQK	4	Pat_50_4.51582.51582.2	ENSG00000100380|ST13	ENSG00000100380	1	HGNC:11343	914018.7930000001	866769.3539999999	1129483.344	1237834	1256141.1600000001	1351228.18
VSLLDDTVYECVVEK	4	Pat_50_4.59466.59466.3	ENSG00000159023|EPB41, ENSG00000159023|+|chr1:g.29314190:C>T',, ENSG00000159023|+|chr1:g.29314190:C>T']	ENSG00000159023	1	HGNC:3377	803194.9450000001	774236.1499999999	292873.59	508529.25	473100.285	543036.815
QLGGSVELVDIGK	4	Pat_50_4.51806.51806.2	ENSG00000133313|CNDP2, ENSG00000133313|+|chr18:g.72176114:C>G',, ENSG00000133313|+|chr18:g.72176114:C>G']	ENSG00000133313	1	HGNC:24437	2797498.2600000002	2434994.2900000005	1274759.5259999998	1670542.1300000001	3988027.79	4527133.090000001
EIFDIAFPDEQAEALAVER	2	Pat_50_3.65713.65713.3	ENSG00000196365|LONP1, ENSG00000196365|-|chr19:g.5693616:C>T',, ENSG00000196365|-|chr19:g.5693616:C>T']	ENSG00000196365	1	HGNC:9479	110536.9	108849.2246	29293.448	37681.4683	37505.0483	46722.976500000004
SAIVHLINYQDDAELATR	3	Pat_50_4.47675.47675.3	ENSG00000173801|JUP, ENSG00000173801|-|chr17:g.39919450:G>T',, ENSG00000173801|-|chr17:g.39777990:C>T']	ENSG00000173801	1	HGNC:6207	5064528.227	4718025.9860000005	5072304.244	5743962.303	6645045.804	6693922.76
QAQSPAGVSSEVEVLK	1	Pat_50_3.47296.47296.3	ENSG00000131626|PPFIA1, ENSG00000131626|+|chr11:g.70118495:C>T',, ENSG00000131626|+|chr11:g.70185325:C>T',, ENSG00000131626|+|chr11:g.70218633:G>A',, ENSG00000131626|+|chr11:g.70189937:G>A',, ENSG00000131626|+|chr11:g.70208547:G>A',, ENSG00000131626|+|chr11:g.70181709:G>A',, ENSG00000131626|+|chr11:g.70118423:C>T',, ENSG00000131626|+|chr11:g.70118423:C>T']	ENSG00000131626	1	HGNC:9245	57292.28	84533.99	43934.434	47296.594000000005	94473.27	103718.766
IQQQAETTSEELGAVTVK	1	Pat_50_3.51239.51239.3	ENSG00000092929|UNC13D, ENSG00000092929|-|chr17:g.73824915:C>T',, ENSG00000092929|-|chr17:g.73823720:G>A',, ENSG00000092929|-|chr17:g.73827205:T>C',, ENSG00000092929|-|chr17:g.73823667:C>A']	ENSG00000092929	1	HGNC:23147	167739.06	179689.27	60855.7	68811.79	150753.53	168884.95
ICSEDIECSGLTIPK	4	Pat_50_4.50396.50396.3	ENSG00000081277|PKP1, ENSG00000081277|+|chr1:g.201285758:A>T',, ENSG00000081277|+|chr1:g.201282442:C>T',, ENSG00000081277|+|chr1:g.201288985:A>G',, ENSG00000081277|+|chr1:g.201292240:A>C',, ENSG00000081277|+|chr1:g.201292240:A>C']	ENSG00000081277	1	HGNC:9023	678935.88	738045.608	3590001.2399999998	4168725.6599999997	852793.8099999999	931262.266
GTVGFSGAELENLVNQAALK	2	Pat_50_6.65464.65464.3	ENSG00000136758|YME1L1, ENSG00000136758|-|chr10:g.27412580:C>A',, ENSG00000136758|-|chr10:g.27437943:G>C',, ENSG00000136758|-|chr10:g.27406642:T>G',, ENSG00000136758|-|chr10:g.27406642:T>G']	ENSG00000136758	1	HGNC:12843	1997017.86	3025519.5999999996	735924.5	971167.62	828843.65	1015072.68
EGDYVLFHHEGGVDVGDVDAK	3	Pat_50_3.47491.47491.4	ENSG00000131473|ACLY, ENSG00000131473|-|chr17:g.40028421:G>C',, ENSG00000131473|-|chr17:g.40028371:C>G',, ENSG00000131473|-|chr17:g.40062812:C>T',, ENSG00000131473|-|chr17:g.40030110:C>G',, ENSG00000131473|-|chr17:g.40030110:C>G']	ENSG00000131473	1	HGNC:115	812514.73	817260.18	499816.604	477345.08	3582332.64	8879118.57
LNTFGDEVFNDPK	2	Pat_50_4.51793.51793.2	ENSG00000135862|LAMC1, ENSG00000135862|+|chr1:g.183096406:A>T',, ENSG00000135862|+|chr1:g.183085755:A>G',, ENSG00000135862|+|chr1:g.183094547:T>C',, ENSG00000135862|+|chr1:g.183091354:T>C',, ENSG00000135862|+|chr1:g.183095259:G>T',, ENSG00000135862|+|chr1:g.183091317:G>C',, ENSG00000135862|+|chr1:g.183097819:G>C',, ENSG00000135862|+|chr1:g.183101582:A>G',, ENSG00000135862|+|chr1:g.183091306:C>T',…	ENSG00000135862	1	HGNC:6492	311316.47	326878.97	671025.9299999999	831398.9099999999	943037.78	974640.44
TVEGAGSIAAATGFVK	2	Pat_50_6.51784.51784.3	ENSG00000145335|SNCA, ENSG00000145335|-|chr4:g.90650387:C>A',, ENSG00000145335|-|chr4:g.90756740:C>T',, ENSG00000145335|-|chr4:g.90756740:C>T']	ENSG00000145335	1	HGNC:11138	499837.05	549291.93	327444	324536.23	782355.0900000001	838281.45
EKPYFPIPEEYTFIQNVPLEDR	5	Pat_50_4.63188.63188.3	ENSG00000153187|HNRNPU, ENSG00000153187|-|chr1:g.245019795:T>C',, ENSG00000153187|-|chr1:g.245019795:T>C']	ENSG00000153187	1	HGNC:5048	717738.102	682704.493	423652.128	729928.59	309026.471	293186.27400000003
AIQLSGAEQLEALK	1	Pat_50_5.56424.56424.3	ENSG00000138663|COPS4	ENSG00000138663	1	HGNC:16702	79537.39	80077.39	164663.88	109698.02	207524.47	240650.75
ISSLLEEQFQQGK	8	Pat_50_5.58260.58260.3	ENSG00000142937|RPS8, ENSG00000142937|+|chr1:g.45244326:T>G',, ENSG00000142937|+|chr1:g.45244326:T>G']	ENSG00000142937	1	HGNC:10441	2544281.2970000003	2337433.7070000004	7950149.016	7201135.970000001	12837316.34	14085607.476
DQIIELDQTGNQLK	1	Pat_50_3.50851.50851.3	ENSG00000127603|MACF1, ENSG00000127603|+|chr1:g.39901283:G>C',, ENSG00000127603|+|chr1:g.39901260:C>A',, ENSG00000127603|+|chr1:g.39763365:G>T',, ENSG00000127603|+|chr1:g.39797055:A>G',, ENSG00000127603|+|chr1:g.39801815:A>C',, ENSG00000127603|+|chr1:g.39835817:A>G',, ENSG00000127603|+|chr1:g.39824532:T>C',, ENSG00000127603|+|chr1:g.39670795:G>T',, ENSG00000127603|+|chr1:g.39908506:G>A',, ENSG000…	ENSG00000127603	1	HGNC:13664	86785.42	84380.85	70976.83	76634.55	109918.766	116743.836
IDVESLSSASQLDQALR	2	Pat_50_4.55425.55425.2	ENSG00000104413|ESRP1, ENSG00000104413|+|chr8:g.95686610:TA>T',, ENSG00000104413|+|chr8:g.95683826:A>G',, ENSG00000104413|+|chr8:g.95686669:A>C',, ENSG00000104413|+|chr8:g.95686630:G>A',, ENSG00000104413|+|chr8:g.95686630:G>A']	ENSG00000104413	1	HGNC:25966	255160.55	258754.29	242921.52000000002	307122.19999999995	222085.22	238927.69
SVGELPSTVESLQK	4	Pat_50_4.48268.48268.2	ENSG00000136026|CKAP4, ENSG00000136026|-|chr12:g.106641205:T>C',, ENSG00000136026|-|chr12:g.106633980:T>A']	ENSG00000136026	1	HGNC:16991	4523550.5	4716509.5	1867143.1400000001	2185430.5900000003	2952641.7199999997	3027903.2600000002
EATTDFTVDSRPLTQVGGDHIK	2	Pat_50_4.43517.43517.4	ENSG00000136068|FLNB, ENSG00000136068|+|chr3:g.58138487:GT>G',, ENSG00000136068|+|chr3:g.58134543:G>A',, ENSG00000136068|+|chr3:g.58062899:C>G',, ENSG00000136068|+|chr3:g.58121746:A>G',, ENSG00000136068|+|chr3:g.58089697:G>T',, ENSG00000136068|+|chr3:g.58095423:G>T',, ENSG00000136068|+|chr3:g.58095424:A>T',, ENSG00000136068|+|chr3:g.58127630:G>T',, ENSG00000136068|+|chr3:g.58128446:A>G',, ENSG000…	ENSG00000136068	1	HGNC:3755	1082477.9000000001	1076584.91	275277.4	333769.87	530393.65	645287
EVDPQVNWAALVEEK	3	Pat_50_4.58730.58730.3	ENSG00000118898|PPL, ENSG00000118898|-|chr16:g.4944499:T>TG',, ENSG00000118898|-|chr16:g.4945699:CCTT>C',, ENSG00000118898|-|chr16:g.4947749:G>C',, ENSG00000118898|-|chr16:g.4949235:G>A',, ENSG00000118898|-|chr16:g.4949235:G>A']	ENSG00000118898	1	HGNC:9273	533816.693	587774.003	5629557.6	7466480.1	562441.98	709781.21
NFQIIEEDAALVEIGPR	1	Pat_50_3.64615.64615.3	ENSG00000113460|BRIX1	ENSG00000113460	1	HGNC:24170	41785.07	38075.137	11768.055	13179.103000000001	14434.418	13923.027
VLELSIPASAEQIQHLAGAIAER	1	Pat_50_6.66830.66830.3	ENSG00000172037|LAMB2, ENSG00000172037|-|chr3:g.49158923:G>A',, ENSG00000172037|-|chr3:g.49160684:C>T',, ENSG00000172037|-|chr3:g.49162722:C>A',, ENSG00000172037|-|chr3:g.49167419:C>T',, ENSG00000172037|-|chr3:g.49158763:C>T',, ENSG00000172037|-|chr3:g.49163902:G>C',, ENSG00000172037|-|chr3:g.49166533:G>A',, ENSG00000172037|-|chr3:g.49167684:C>T',, ENSG00000172037|-|chr3:g.49167684:C>T']	ENSG00000172037	1	HGNC:6487	39196.418	43333.92	92204.47	96844.99	50651.996	54300.765999999996
FQDVGPQAPVGSVYQK	2	Pat_50_5.48454.48454.3	ENSG00000136279|DBNL	ENSG00000136279	1	HGNC:2696	675145.74	777114.34	742788.164	824552.23	887588.13	1049446.04
VLEQLTGQTPVFSK	4	Pat_50_6.59322.59322.2	ENSG00000142676|RPL11, ENSG00000142676|+|chr1:g.24022386:G>T',, ENSG00000142676|+|chr1:g.24022346:G>A',, ENSG00000142676|+|chr1:g.24022346:G>A']	ENSG00000142676	1	HGNC:10301	6833499.334	6300544.37	3946614.86	3753280.81	6863522.630000001	7563276.13
KPIDYTVLDDVGHGVK	1	Pat_50_5.50938.50938.4	ENSG00000136754|ABI1, ENSG00000136754|-|chr10:g.27048161:G>C',, ENSG00000136754|-|chr10:g.27037557:C>T',, ENSG00000136754|-|chr10:g.27037604:A>T',, ENSG00000136754|-|chr10:g.27037604:A>T']	ENSG00000136754	1	HGNC:11320	646634.9	620112.6	301142.06	374804.7	252547.78	285304.06
TLTDELAALQITGVK	8	Pat_50_5.65437.65437.3	ENSG00000198189|HSD17B11	ENSG00000198189	1	HGNC:22960	1667093.3890000002	1678275.926	14280687.642	25071363.884	3955398.5169999995	4712616.345000001
SDAYYCTGDVTAWTK	2	Pat_50_5.45503.45503.3	ENSG00000143799|PARP1, ENSG00000143799|-|chr1:g.226568769:T>C',, ENSG00000143799|-|chr1:g.226555302:A>G',, ENSG00000143799|-|chr1:g.226568781:T>C']	ENSG00000143799	1	HGNC:270	833738.61	870752.9700000001	584913.03	648027.39	1070709.03	1257662.46
YIAPTVLTDVDPK	5	Pat_50_5.55895.55895.2	ENSG00000072210|ALDH3A2, ENSG00000072210|+|chr17:g.19575165:A>G',, ENSG00000072210|+|chr17:g.19575165:A>G']	ENSG00000072210	1	HGNC:403	15158991.700000001	13940117	5223459.66	7985693.15	4193617.9399999995	3899195.1
RPTELLSNPQFIVDGATR	1	Pat_50_6.51800.51800.3	ENSG00000014216|CAPN1, ENSG00000014216|+|chr11:g.64955504:A>C',, ENSG00000014216|+|chr11:g.64955504:A>C']	ENSG00000014216	1	HGNC:1476	593870.4	616348.7	425215.22	442406.8	640835.5	725715.9
SETSGSFEDALLAIVK	5	Pat_50_4.64583.64583.3	ENSG00000196975|ANXA4, ENSG00000196975|+|chr2:g.70031677:A>G',, ENSG00000196975|+|chr2:g.70033584:C>T',, ENSG00000196975|+|chr2:g.70046423:A>T',, ENSG00000196975|+|chr2:g.70046423:A>T']	ENSG00000196975	1	HGNC:542	3278112.92	2959266.35	969242.18	1254237.75	3235353.66	3976168.1700000004
YYTEFPTVLDITAEDPSK	1	Pat_50_4.61245.61245.3	ENSG00000128708|HAT1, ENSG00000128708|+|chr2:g.172822959:C>T',, ENSG00000128708|+|chr2:g.172822959:C>T']	ENSG00000128708	1	HGNC:4821	83061.445	71139.195	66382.07	74103.93	123567.914	146411.08
QTFTPPPQLQQQQVK	20	Pat_50_6.45602.45602.3	ENSG00000163209|SPRR3, ENSG00000163209|+|chr1:g.152975985:G>T',, ENSG00000163209|+|chr1:g.152976000:G>T',, ENSG00000163209|+|chr1:g.152976000:G>T']	ENSG00000163209	1	HGNC:11268	2689866.66677	2984460.6783	28196459.703	30812356.9436	4607715.5569	4996935.3072
TDDIPVWDQEFLK	3	Pat_50_4.57901.57901.2	ENSG00000113558|SKP1	ENSG00000113558	1	HGNC:10899	980242.0999999999	985529.25	970587.92	1149690.72	2315623.75	3077832.86
AEPLETFPFDQSK	9	Pat_50_4.53615.53615.2	ENSG00000137767|SQOR	ENSG00000137767	1	HGNC:20390	1992398.395	1870244.6600000001	3577383.66	3315988.23	9308578.84	10036711.559999999
IIEELQDLGPQVWSETK	1	Pat_50_4.64911.64911.3	ENSG00000135506|OS9, ENSG00000135506|+|chr12:g.58114284:ATCT>A',, ENSG00000135506|+|chr12:g.58114217:A>AT',, ENSG00000135506|+|chr12:g.58111656:T>C',, ENSG00000135506|+|chr12:g.58111656:T>C']	ENSG00000135506	1	HGNC:16994	78496.77	72875.81	36308.363	53131.613	80746.69	96749.03
TESDDLHTFLLEIK	1	Pat_50_4.59086.59086.3	ENSG00000126883|NUP214, ENSG00000126883|+|chr9:g.134074074:CTT>C',, ENSG00000126883|+|chr9:g.134074351:GCTGCCACCAC>G',, ENSG00000126883|+|chr9:g.134021656:T>C',, ENSG00000126883|+|chr9:g.134098264:G>A',, ENSG00000126883|+|chr9:g.134050912:G>A',, ENSG00000126883|+|chr9:g.134019891:G>A',, ENSG00000126883|+|chr9:g.134074138:G>A',, ENSG00000126883|+|chr9:g.134002957:C>G',, ENSG00000126883|+|chr9:g.13…	ENSG00000126883	1	HGNC:8064	136976.95	117259.13	55145.676	69782.03	69955.914	66682.84
DGDFENPVPYTGAVK	7	Pat_50_3.48102.48102.2	ENSG00000089248|ERP29	ENSG00000089248	1	HGNC:13799	2075424.8879999998	1926982.2810000002	2107458.111	1953710.0320000001	4612582.9399999995	4806888.119
LLELGPKPEVAQQTR	1	Pat_50_6.49601.49601.3	ENSG00000122218|COPA, ENSG00000122218|-|chr1:g.160263234:G>A',, ENSG00000122218|-|chr1:g.160268978:C>T',, ENSG00000122218|-|chr1:g.160264372:C>T',, ENSG00000122218|-|chr1:g.160267363:C>T',, ENSG00000122218|-|chr1:g.160264324:C>T',, ENSG00000122218|-|chr1:g.160264324:C>T']	ENSG00000122218	1	HGNC:2230	129545.24	124002.47	64117.585999999996	64727.473	208900.72	241212.17
SNIVTVGDVEEINK	1	Pat_50_3.49473.49473.3	ENSG00000152818|UTRN, ENSG00000152818|+|chr6:g.144806642:A>C',, ENSG00000152818|+|chr6:g.144860517:A>T',, ENSG00000152818|+|chr6:g.144783899:A>T',, ENSG00000152818|+|chr6:g.144613013:G>A',, ENSG00000152818|+|chr6:g.144854342:G>A',, ENSG00000152818|+|chr6:g.144769899:A>C',, ENSG00000152818|+|chr6:g.144750725:G>A',, ENSG00000152818|+|chr6:g.144869785:A>G',, ENSG00000152818|+|chr6:g.144811275:G>T',,…	ENSG00000152818	1	HGNC:12635	270276.62	296745.53	149771.6	180675.84	157782.23	156047.28
SVVGTPAYLAPEVLLNQGYNR	1	Pat_50_6.61724.61724.3	ENSG00000105287|PRKD2, ENSG00000105287|-|chr19:g.47219475:G>C',, ENSG00000105287|-|chr19:g.47204193:C>A',, ENSG00000105287|-|chr19:g.47204203:G>A',, ENSG00000105287|-|chr19:g.47193910:G>A',, ENSG00000105287|-|chr19:g.47177968:G>A',, ENSG00000105287|-|chr19:g.47217135:C>G',, ENSG00000105287|-|chr19:g.47217135:C>G']	ENSG00000105287	1	HGNC:17293	117292.11	118596.71	58543.99	65605.62	77630.11	96600.914
FNISNGGPAPEAITDK	2	Pat_50_5.50648.50648.3	ENSG00000079739|PGM1, ENSG00000079739|+|chr1:g.64059352:T>C',, ENSG00000079739|+|chr1:g.64097432:C>T',, ENSG00000079739|+|chr1:g.64095112:T>A',, ENSG00000079739|+|chr1:g.64095112:T>A']	ENSG00000079739	1	HGNC:8905	654895.38	664618.37	887659.22	716034.17	1434067.41	1334289.56
NYTDEAIETDDLTIK	5	Pat_50_2.49722.49722.3	ENSG00000101182|PSMA7	ENSG00000101182	1	HGNC:9536	186578.23600000003	230075.715	631144.436	484042.34300000005	1565165.1500000001	1833241.5499999998
EYIPTVFDNYSAQSAVDGR	4	Pat_50_4.50397.50397.3	ENSG00000177105|RHOG	ENSG00000177105	1	HGNC:672	635733.8859999999	736834.3600000001	439360.60199999996	517189.403	1104540.81	1240895.76
NLEAVETLGSTSVICSDK	9	Pat_50_3.54982.54982.3	ENSG00000105675|ATP4A, ENSG00000105675|-|chr19:g.36044007:C>T',, ENSG00000105675|-|chr19:g.36050843:G>A',, ENSG00000105675|-|chr19:g.36051345:T>G',, ENSG00000105675|-|chr19:g.36044658:C>T',, ENSG00000105675|-|chr19:g.36049380:C>T',, ENSG00000105675|-|chr19:g.36043986:C>T']	ENSG00000105675	1	HGNC:819	15076495.69	17283304.05	687543.533	893887.988	984732.2089999999	1184198.003
VGSGDTNNFPYLEK	6	Pat_50_4.46982.46982.2	ENSG00000095380|NANS	ENSG00000095380	1	HGNC:19237	7043386.029999998	7714839.320000001	2316713.048	2028785.1679999998	5176612.8100000005	5491851.22
GEVQTVTFDTEEVK	4	Pat_50_3.46367.46367.2	ENSG00000111799|COL12A1, ENSG00000111799|-|chr6:g.75823429:A>G',, ENSG00000111799|-|chr6:g.75884880:T>C',, ENSG00000111799|-|chr6:g.75834978:G>C',, ENSG00000111799|-|chr6:g.75890675:C>A',, ENSG00000111799|-|chr6:g.75795037:G>T',, ENSG00000111799|-|chr6:g.75884843:T>G',, ENSG00000111799|-|chr6:g.75848654:A>C',, ENSG00000111799|-|chr6:g.75816199:C>T',, ENSG00000111799|-|chr6:g.75829158:T>G',, ENSG0…	ENSG00000111799	1	HGNC:2188	293424.04000000004	309582.354	477998.43799999997	479641.87	1063560.16	1095073.29
TISATATTEAEPEVDNLLVSDATPDGFR	1	Pat_50_2.59467.59467.3	ENSG00000041982|TNC, ENSG00000041982|-|chr9:g.117853174:G>T',, ENSG00000041982|-|chr9:g.117827000:G>A',, ENSG00000041982|-|chr9:g.117798515:C>T',, ENSG00000041982|-|chr9:g.117788857:T>G',, ENSG00000041982|-|chr9:g.117808862:A>C',, ENSG00000041982|-|chr9:g.117835942:G>T',, ENSG00000041982|-|chr9:g.117819471:T>C',, ENSG00000041982|-|chr9:g.117808785:T>A',, ENSG00000041982|-|chr9:g.117804618:T>C',, …	ENSG00000041982	1	HGNC:5318	1542.5048	5018.72	3098.1973	4007.6052	8820.463	11998.756000000001
VQAHAAAALINFTEDCPK	1	Pat_50_6.52366.52366.4	ENSG00000065150|IPO5, ENSG00000065150|+|chr13:g.98664596:G>C',, ENSG00000065150|+|chr13:g.98673368:A>C',, ENSG00000065150|+|chr13:g.98673370:G>T',, ENSG00000065150|+|chr13:g.98658510:G>A',, ENSG00000065150|+|chr13:g.98658510:G>A']	ENSG00000065150	1	HGNC:6402	164446.88	175433.03	115196.46	126282.57	161729.94	179215.2
TCGFDFTGAVEDISK	5	Pat_50_5.57560.57560.3	ENSG00000125166|GOT2, ENSG00000125166|-|chr16:g.58757693:C>T',, ENSG00000125166|-|chr16:g.58757693:C>T']	ENSG00000125166	1	HGNC:4433	7081217.65	7682908.64	2407516.8600000003	2435062.17	4053841.6400000006	4778075.82
EADSVYGEWVPVEK	1	Pat_50_3.51176.51176.3	ENSG00000159140|SON, ENSG00000159140|+|chr21:g.34939590:T>TA',, ENSG00000159140|+|chr21:g.34924735:G>A',, ENSG00000159140|+|chr21:g.34925217:C>G',, ENSG00000159140|+|chr21:g.34925217:C>G']	ENSG00000159140	1	HGNC:11183	114876.695	111088.71	77887.77	90673.48	142097.06	162964.2
LEGDSTDLSDQIAELQAQIAELK	1	Pat_50_5.68187.68187.3	ENSG00000100345|MYH9, ENSG00000100345|-|chr22:g.36708257:G>A',, ENSG00000100345|-|chr22:g.36684946:G>A',, ENSG00000100345|-|chr22:g.36688106:C>T']	ENSG00000100345	1	HGNC:7579	34928.227	37979.824	26804.379	23989.838	72341.484	85707.3
GTPGPDSSGSLGSGEFTGVK	1	Pat_50_4.42094.42094.3	ENSG00000127527|EPS15L1, ENSG00000127527|-|chr19:g.16497039:C>T',, ENSG00000127527|-|chr19:g.16515539:G>A',, ENSG00000127527|-|chr19:g.16515539:G>A']	ENSG00000127527	1	HGNC:24634	113884.836	121966.875	126519.92	124282.23	131017.9	137778
AIDTIYQTTDFSGIR	2	Pat_50_4.49971.49971.2	ENSG00000137845|ADAM10	ENSG00000137845	1	HGNC:188	429128.04	420759.26999999996	268723.80000000005	293277.81	519774.67999999993	583704.98
LLFSEDQQGGSLEQLLQR	1	Pat_50_5.65367.65367.3	ENSG00000164828|SUN1, ENSG00000164828|+|chr7:g.855564:G>C',, ENSG00000164828|+|chr7:g.878527:G>A',, ENSG00000164828|+|chr7:g.925717:G>A',, ENSG00000164828|+|chr7:g.925741:G>A',, ENSG00000164828|+|chr7:g.905626:C>G',, ENSG00000164828|+|chr7:g.881597:G>A',, ENSG00000164828|+|chr7:g.905681:C>T',, ENSG00000164828|+|chr7:g.905681:C>T']	ENSG00000164828	1	HGNC:18587	85304.72	78791.805	56906.99	61920.918	56008.91	66991.04
NQLLQEELEALQLQLR	3	Pat_50_4.64396.64396.3	ENSG00000118898|PPL, ENSG00000118898|-|chr16:g.4945699:CCTT>C',, ENSG00000118898|-|chr16:g.4947749:G>C',, ENSG00000118898|-|chr16:g.4949235:G>A',, ENSG00000118898|-|chr16:g.4949235:G>A']	ENSG00000118898	1	HGNC:9273	292967.951	337265.487	431214.19	600930.95	224947.01	275851.946
LEICNLTPDTLTSDTYK	3	Pat_50_5.58839.58839.3	ENSG00000162909|CAPN2, ENSG00000162909|+|chr1:g.223949898:G>A',, ENSG00000162909|+|chr1:g.223931867:G>A',, ENSG00000162909|+|chr1:g.223951909:C>T',, ENSG00000162909|+|chr1:g.223900424:C>G',, ENSG00000162909|+|chr1:g.223939763:G>A',, ENSG00000162909|+|chr1:g.223939763:G>A']	ENSG00000162909	1	HGNC:1479	1122682.79	1121644.75	871069.03	934426.1799999999	974648.96	1106840.72
LTLTSDESTLIEDGGAR	2	Pat_50_2.51424.51424.2	ENSG00000111897|SERINC1	ENSG00000111897	1	HGNC:13464	130773.20000000001	147624.02000000002	72730.121	86069.518	236797.542	292009.08999999997
IRPGEYEQFESTIGFK	1	Pat_50_5.52359.52359.3	ENSG00000088367|EPB41L1, ENSG00000088367|+|chr20:g.34773157:G>T',, ENSG00000088367|+|chr20:g.34773157:G>T']	ENSG00000088367	1	HGNC:3378	892907.6	874854.25	349601.75	437801.06	347423.12	456922.7
NNQLVAGYLQGPNVNLEEK	7	Pat_50_5.53873.53873.3	ENSG00000136689|IL1RN	ENSG00000136689	1	HGNC:6000	2166382.2044	2300368.2060000002	7250823.14	8155648.16	1331589.9570000002	1514066.6789999998
VAYLDPLELSEGK	3	Pat_50_4.58271.58271.2	ENSG00000187244|BCAM, ENSG00000187244|+|chr19:g.45315461:G>T',, ENSG00000187244|+|chr19:g.45315607:C>T',, ENSG00000187244|+|chr19:g.45314569:G>T',, ENSG00000187244|+|chr19:g.45314569:G>T']	ENSG00000187244	1	HGNC:6722	760168.0700000001	760952.73	568083.25	682324.5599999999	471121.78500000003	528613.63
VPDFNDNCPTAVLEK	4	Pat_50_4.52113.52113.3	ENSG00000134757|DSG3, ENSG00000134757|+|chr18:g.29049247:C>T',, ENSG00000134757|+|chr18:g.29046499:C>T',, ENSG00000134757|+|chr18:g.29055831:G>C',, ENSG00000134757|+|chr18:g.29056170:C>T',, ENSG00000134757|+|chr18:g.29052728:G>T']	ENSG00000134757	1	HGNC:3050	431072.39599999995	499729.19999999995	2708906.65	2586676.28	343076.84500000003	423541.54
GHVDILAPTVQELAALEK	6	Pat_50_5.63353.63353.4	ENSG00000079785|DDX1, ENSG00000079785|+|chr2:g.15760440:G>A',, ENSG00000079785|+|chr2:g.15743947:A>C',, ENSG00000079785|+|chr2:g.15768804:A>T',, ENSG00000079785|+|chr2:g.15768804:A>T']	ENSG00000079785	1	HGNC:2734	1922398.356	2207261.605	641495.4084999999	854340.741	1026729.1304	1299332.336
DTSFLGSDDIGNIDVR	1	Pat_50_2.53080.53080.2	ENSG00000153201|RANBP2, ENSG00000153201|+|chr2:g.109368380:TA>T',, ENSG00000153201|+|chr2:g.109352041:G>C',, ENSG00000153201|+|chr2:g.109382873:C>T',, ENSG00000153201|+|chr2:g.109381005:C>T',, ENSG00000153201|+|chr2:g.109365484:C>G',, ENSG00000153201|+|chr2:g.109389014:G>T']	ENSG00000153201	1	HGNC:9848	47975.594000000005	52363.015999999996	40178.613	39232.184	100549.76	111929.47
VTVTPIYTDGEGVSVSAPGK	2	Pat_50_5.51846.51846.3	ENSG00000187955|COL14A1, ENSG00000187955|+|chr8:g.121357662:C>A',, ENSG00000187955|+|chr8:g.121275192:C>G',, ENSG00000187955|+|chr8:g.121174734:A>G',, ENSG00000187955|+|chr8:g.121256139:A>T',, ENSG00000187955|+|chr8:g.121267554:G>A',, ENSG00000187955|+|chr8:g.121298156:G>C',, ENSG00000187955|+|chr8:g.121344960:G>A',, ENSG00000187955|+|chr8:g.121224768:A>G',, ENSG00000187955|+|chr8:g.121239591:C>A…	ENSG00000187955	1	HGNC:2191	524282.69999999995	615639.26	1324879.76	1116548.84	640731.4550000001	697935.16
ELGEYGFHEYTEVK	18	Pat_50_3.45680.45680.3	ENSG00000165092|ALDH1A1, ENSG00000165092|-|chr9:g.75540464:ACTGTGT>A',, ENSG00000165092|-|chr9:g.75524651:T>A']	ENSG00000165092	1	HGNC:402	61177065.2	60509962.03000001	2467321.4891999997	2852714.9034	4107443.882	4269612.352
WGTDEAQFIYILGNR	4	Pat_50_6.61908.61908.3	ENSG00000197043|ANXA6, ENSG00000197043|-|chr5:g.150498912:C>G',, ENSG00000197043|-|chr5:g.150510803:T>G',, ENSG00000197043|-|chr5:g.150518315:T>G',, ENSG00000197043|-|chr5:g.150518315:T>G']	ENSG00000197043	1	HGNC:544	1218000.34	1216527.82	736485.825	916087.835	746706.63	728166.8600000001
YPFESAEAQLLNK	1	Pat_50_5.57671.57671.3	ENSG00000167325|RRM1, ENSG00000167325|+|chr11:g.4127303:G>A',, ENSG00000167325|+|chr11:g.4153526:A>G',, ENSG00000167325|+|chr11:g.4148022:T>G',, ENSG00000167325|+|chr11:g.4148022:T>G']	ENSG00000167325	1	HGNC:10451	227532.25	201474.6	227043.92	226005.38	370191.75	441559.7
EQVTNVGGAVVTGVTAVAQK	1	Pat_50_6.56362.56362.3	ENSG00000145335|SNCA, ENSG00000145335|-|chr4:g.90650387:C>A',, ENSG00000145335|-|chr4:g.90756740:C>T',, ENSG00000145335|-|chr4:g.90756740:C>T']	ENSG00000145335	1	HGNC:11138	108707.13	99896.18	71942.266	62392.082	143720.33	168850.75
SQVFSTAADGQTQVEIK	12	Pat_50_4.44392.44392.3	ENSG00000113013|HSPA9, ENSG00000113013|-|chr5:g.137897475:C>T']	ENSG00000113013	1	HGNC:5244	25512646.830000002	27909518.080000006	15175810.100000001	15728188.589999998	21627829.37	22352057.52
YVVQNPEQEPLSQFLR	2	Pat_50_5.57159.57159.3	ENSG00000124429|POF1B, ENSG00000124429|-|chrX:g.84563135:T>A',, ENSG00000124429|-|chrX:g.84563135:T>A']	ENSG00000124429	1	HGNC:13711	325941.42	323340.74	179087.554	186637.81	513197.66000000003	672323.69
ESLQDTQPVGVLVDCCK	1	Pat_50_3.51556.51556.3	ENSG00000135372|NAT10, ENSG00000135372|+|chr11:g.34144087:C>T',, ENSG00000135372|+|chr11:g.34161034:C>T',, ENSG00000135372|+|chr11:g.34135287:T>G',, ENSG00000135372|+|chr11:g.34135311:G>A',, ENSG00000135372|+|chr11:g.34139967:C>A',, ENSG00000135372|+|chr11:g.34139967:C>A']	ENSG00000135372	1	HGNC:29830	120539.195	132207.02	85004.47	98676.17	227648.81	243215.92
VTAQGPGLEPSGNIANK	9	Pat_50_5.43482.43482.3	ENSG00000196924|FLNA, ENSG00000196924|-|chrX:g.153581155:C>T',, ENSG00000196924|-|chrX:g.153590917:G>C',, ENSG00000196924|-|chrX:g.153590917:G>C']	ENSG00000196924	1	HGNC:3754	9117866.036	9327291.635	32759057.259999998	35657569.28	13023560.030000001	13736758.39
SALYSPSDPLTLLQADTVR	3	Pat_50_5.63330.63330.2	ENSG00000116260|QSOX1, ENSG00000116260|+|chr1:g.180155276:C>T',, ENSG00000116260|+|chr1:g.180155276:C>T']	ENSG00000116260	1	HGNC:9756	480962.275	473734.75	223976.91499999998	260340.69	210136.90000000002	217155.08
YYAIEVDPVLTVEEK	1	Pat_50_3.60435.60435.3	ENSG00000122643|NT5C3A	ENSG00000122643	1	HGNC:17820	38094.13	37496.312000000005	49445.75	39295.453	211208.33	273049.2
EISPDTTLLDLQNNDISELR	5	Pat_50_3.61061.61061.3	ENSG00000182492|BGN	ENSG00000182492	1	HGNC:1044	58271.375	64298.4084	58752.7953	72241.41	73172.55900000001	81312.50300000001
TASNVEEAFINTAK	4	Pat_50_4.47786.47786.2	ENSG00000104388|RAB2A	ENSG00000104388	1	HGNC:9763	3988674.91	4956164.98	2557715.83	3067746.1599999997	3959469.39	4833429.18
DLNGIDLTPVQDTPVASR	1	Pat_50_3.53431.53431.2	ENSG00000186063|AIDA	ENSG00000186063	1	HGNC:25761	69661.49	91111.12	66620.01	87496.23	80577.62	100411.63
LPACVVDCGTGYTK	7	Pat_50_5.47261.47261.3	ENSG00000115091|ACTR3, ENSG00000115091|+|chr2:g.114674526:G>A']	ENSG00000115091	1	HGNC:170	15658389.962000001	16556828.195999999	10663869.872	13128462.207000002	13815686.966	15818532.101
LPTDASEDADQPAGDSAILLR	1	Pat_50_2.52968.52968.3	ENSG00000101997|CCDC22, ENSG00000101997|+|chrX:g.49105166:C>T']	ENSG00000101997	1	HGNC:28909	33726.824	37679.64	38299.684	32153.736	64937.655999999995	67456.2
LNYYVGGEIVTIAHLDR	1	Pat_50_5.61464.61464.3	ENSG00000184432|COPB2, ENSG00000184432|-|chr3:g.139094399:C>T',, ENSG00000184432|-|chr3:g.139092641:C>T',, ENSG00000184432|-|chr3:g.139092641:C>T']	ENSG00000184432	1	HGNC:2232	197422.62	234612.8	68914.56	75602.75	211016.6	240148.86
DAGEGGLSLAIEGPSK	12	Pat_50_4.47770.47770.3	ENSG00000196924|FLNA, ENSG00000196924|-|chrX:g.153581155:C>T',, ENSG00000196924|-|chrX:g.153590917:G>C',, ENSG00000196924|-|chrX:g.153590917:G>C']	ENSG00000196924	1	HGNC:3754	3139193.84	3156028.017	13696913.14	14627614.7	4056597.141999999	4146969.9839999992
EASDTGQPIVFSQPESDEAK	1	Pat_50_2.45701.45701.3	ENSG00000151413|NUBPL, ENSG00000151413|+|chr14:g.32030743:G>T',, ENSG00000151413|+|chr14:g.32030743:G>T']	ENSG00000151413	1	HGNC:20278	96982.125	95028.5	29210.951	32305.428	56465.926	57424.8
QYELVVHTDIDAAK	1	Pat_50_3.46626.46626.3	ENSG00000127948|POR, ENSG00000127948|+|chr7:g.75615370:G>A',, ENSG00000127948|+|chr7:g.75615486:C>A',, ENSG00000127948|+|chr7:g.75614245:G>A',, ENSG00000127948|+|chr7:g.75614245:G>A']	ENSG00000127948	1	HGNC:9208	140470.98	146519.66	76920.695	102430.55	99326.53	118324.94
SGILAAESIFNQLTSENLQSK	2	Pat_50_6.67284.67284.4	ENSG00000171503|ETFDH, ENSG00000171503|+|chr4:g.159603486:A>C',, ENSG00000171503|+|chr4:g.159603486:A>C']	ENSG00000171503	1	HGNC:3483	139053.24300000002	138573.565	39065.121	42201.707	35174.128	43790.635
TYITDPVSAPCAPPLQPK	3	Pat_50_6.52759.52759.3	ENSG00000145012|LPP, ENSG00000145012|+|chr3:g.188590458:C>A',, ENSG00000145012|+|chr3:g.188590458:C>A']	ENSG00000145012	1	HGNC:6679	583970.51	608889.1799999999	913936.01	910525.08	445544.22000000003	498663.30999999994
DPYTGQSVSLFQALK	3	Pat_50_6.58934.58934.3	ENSG00000178209|PLEC, ENSG00000178209|-|chr8:g.145008183:C>T',, ENSG00000178209|-|chr8:g.144995759:G>A',, ENSG00000178209|-|chr8:g.145016667:C>T',, ENSG00000178209|-|chr8:g.144994888:G>A',, ENSG00000178209|-|chr8:g.144996236:C>G',, ENSG00000178209|-|chr8:g.145010020:G>A',, ENSG00000178209|-|chr8:g.144996968:C>T',, ENSG00000178209|-|chr8:g.144990901:C>T',, ENSG00000178209|-|chr8:g.145001648:C>T',,…	ENSG00000178209	1	HGNC:9069	406714.483	321385.71	368387.01800000004	343770.501	908288.8200000001	910817.6399999999
LALETTVLVESYTLPDGR	3	Pat_50_4.63697.63697.2	ENSG00000138071|ACTR2	ENSG00000138071	1	HGNC:169	712582.895	682912.61	265395.13300000003	356211.71	197950.967	189966.253
QQPTQFINPETPGYVGFANLPNQVHR	2	Pat_50_6.54535.54535.4	ENSG00000168385|SEPT2, ENSG00000168385|+|chr2:g.242285623:T>G',, ENSG00000168385|+|chr2:g.242285623:T>G']	ENSG00000168385	1	HGNC:7729	117692.80500000001	117916.674	87718.069	102992.08600000001	186020.47	224762.03600000002
AGLQDASGNLVPLEDVHIK	1	Pat_50_4.54794.54794.3	ENSG00000102699|PARP4, ENSG00000102699|-|chr13:g.25075864:T>C',, ENSG00000102699|-|chr13:g.25043206:C>T',, ENSG00000102699|-|chr13:g.25009441:C>G',, ENSG00000102699|-|chr13:g.25009485:C>G',, ENSG00000102699|-|chr13:g.25075913:G>C',, ENSG00000102699|-|chr13:g.25009408:C>A',, ENSG00000102699|-|chr13:g.25072306:C>A']	ENSG00000102699	1	HGNC:271	275529.9	247589.81	140083.31	150240.45	174061.83	200182.02
EVNENFAIDLIAEQPVSEVETR	2	Pat_50_3.63081.63081.3	ENSG00000145494|NDUFS6	ENSG00000145494	1	HGNC:7713	18816.969100000002	24402.225599999998	9965.4299	12965.782299999999	7810.9414	10390.049500000001
GSEVGFHGAAPDISVK	2	Pat_50_4.41591.41591.3	ENSG00000124942|AHNAK, ENSG00000124942|-|chr11:g.62295776:T>G',, ENSG00000124942|-|chr11:g.62290365:T>C',, ENSG00000124942|-|chr11:g.62295549:C>T',, ENSG00000124942|-|chr11:g.62296271:G>A',, ENSG00000124942|-|chr11:g.62287549:C>T',, ENSG00000124942|-|chr11:g.62300583:C>T',, ENSG00000124942|-|chr11:g.62294188:T>G',, ENSG00000124942|-|chr11:g.62299055:T>C',, ENSG00000124942|-|chr11:g.62285441:A>G',…	ENSG00000124942	1	HGNC:347	546361.28	502013.08	522487.67000000004	609158.89	655138.05	715566.6799999999
QLQEETPPGGPLTEALPPAR	4	Pat_50_3.52097.52097.3	ENSG00000147684|NDUFB9, ENSG00000147684|+|chr8:g.125562074:G>A',, ENSG00000147684|+|chr8:g.125562122:C>T',, ENSG00000147684|+|chr8:g.125562122:C>T']	ENSG00000147684	1	HGNC:7704	509910.58599999995	548621.3700000001	1208753	1610592.85	349665.405	380843.715
LTVADALEPVQFEDGQK	7	Pat_50_4.58238.58238.2	ENSG00000108946|PRKAR1A, ENSG00000108946|+|chr17:g.66526525:C>G',, ENSG00000108946|+|chr17:g.66547249:G>A',, ENSG00000108946|+|chr17:g.66511706:A>G',, ENSG00000108946|+|chr17:g.66511706:A>G']	ENSG00000108946	1	HGNC:9388	1715227.2039999997	1841109.612	795918.115	1052446.83	1243734.8409999998	1465211.0439999998
ELGEYGLQAYTEVK	6	Pat_50_3.51812.51812.3	ENSG00000111275|ALDH2, ENSG00000111275|+|chr12:g.112237780:C>G',, ENSG00000111275|+|chr12:g.112223141:A>G',, ENSG00000111275|+|chr12:g.112221062:G>A',, ENSG00000111275|+|chr12:g.112227712:G>A',, ENSG00000111275|+|chr12:g.112227712:G>A']	ENSG00000111275	1	HGNC:404	8822065.110000001	8941308.870000001	2179551.2199999997	2842907.4200000004	3866405.209999999	4338342.069999999
VEGTAFVIFGIQDGEQR	4	Pat_50_5.62245.62245.2	ENSG00000125730|C3, ENSG00000125730|-|chr19:g.6697558:C>A',, ENSG00000125730|-|chr19:g.6707931:C>T',, ENSG00000125730|-|chr19:g.6697682:C>T']	ENSG00000125730	1	HGNC:1318	553096.81	485889.49	269717.656	356778.603	335865.837	295426.77
LVNLADCLCNEDLESR	1	Pat_50_3.56692.56692.3	ENSG00000198862|LTN1, ENSG00000198862|-|chr21:g.30313665:CA>C',, ENSG00000198862|-|chr21:g.30319814:C>G',, ENSG00000198862|-|chr21:g.30325585:G>A',, ENSG00000198862|-|chr21:g.30316157:G>A',, ENSG00000198862|-|chr21:g.30316157:G>A']	ENSG00000198862	1	HGNC:13082	99497.66	109589.34	78149.56	79372.72	90144.484	104545.94
EAVTFDQANPTQILGK	1	Pat_50_5.56102.56102.3	ENSG00000137055|PLAA, ENSG00000137055|-|chr9:g.26920362:G>A',, ENSG00000137055|-|chr9:g.26907939:T>C',, ENSG00000137055|-|chr9:g.26905606:T>G',, ENSG00000137055|-|chr9:g.26926411:G>A',, ENSG00000137055|-|chr9:g.26926411:G>A']	ENSG00000137055	1	HGNC:9043	262666.44	306007.16	194638.36	232704.64	297009.34	333401.6
VTNEYNESLLYSPEEPK	3	Pat_50_3.48667.48667.3	ENSG00000152620|NADK2, ENSG00000152620|-|chr5:g.36225654:C>G',, ENSG00000152620|-|chr5:g.36227617:A>C',, ENSG00000152620|-|chr5:g.36227617:A>C']	ENSG00000152620	1	HGNC:26404	1912494.13	1828449.36	841833.9	781082.1000000001	2192741.9	2295780.06
GILFVGSGVSGGEEGAR	7	Pat_50_6.48557.48557.2	ENSG00000142657|PGD, ENSG00000142657|+|chr1:g.10459705:G>T',, ENSG00000142657|+|chr1:g.10459705:G>T']	ENSG00000142657	1	HGNC:8891	1898198.856	1732645.223	2401529.91	2776730.284	1491800.22	1623484.4149999998
ADTSSQGALVFLSK	2	Pat_50_6.53949.53949.2	ENSG00000108256|NUFIP2, ENSG00000108256|-|chr17:g.27613303:C>T',, ENSG00000108256|-|chr17:g.27613713:C>G',, ENSG00000108256|-|chr17:g.27613100:C>A',, ENSG00000108256|-|chr17:g.27613318:T>C']	ENSG00000108256	1	HGNC:17634	462013.45	481539.11	292922	356255.06	758433.2300000001	863548.18
TGDFQLHTNVNDGTEFGGSIYQK	7	Pat_50_4.46577.46577.4	ENSG00000165637|VDAC2, ENSG00000165637|+|chr10:g.76972002:C>T',, ENSG00000165637|+|chr10:g.76971990:A>G',, ENSG00000165637|+|chr10:g.76982065:G>A',, ENSG00000165637|+|chr10:g.76982065:G>A']	ENSG00000165637	1	HGNC:12672	14384863.54	16198288.7	8460941.94	9745560.879999999	12954948.68	15271574.930000002
VNIIGEVVDQGSTNLK	4	Pat_50_5.61940.61940.3	ENSG00000148700|ADD3, ENSG00000148700|+|chr10:g.111893147:G>T',, ENSG00000148700|+|chr10:g.111893147:G>T']	ENSG00000148700	1	HGNC:245	1570027.1099999999	1522587.28	599554.67	752257.838	1127224.3900000001	1107077.53
VVVQVLAEEPEAVLK	7	Pat_50_4.63619.63619.3	ENSG00000169710|FASN, ENSG00000169710|-|chr17:g.80053280:CGAA>C',, ENSG00000169710|-|chr17:g.80039626:T>TG',, ENSG00000169710|-|chr17:g.80049282:C>G',, ENSG00000169710|-|chr17:g.80042560:C>A',, ENSG00000169710|-|chr17:g.80043390:C>T',, ENSG00000169710|-|chr17:g.80045603:A>G']	ENSG00000169710	1	HGNC:3594	4332466.59	5021313.936000001	4626750.13	6034700.529999999	2386492.9140000003	2894387.6900000004
EIAVGDSEGQIVIYDVGEQIAVPR	1	Pat_50_3.64324.64324.3	ENSG00000077380|DYNC1I2, ENSG00000077380|+|chr2:g.172549323:G>A',, ENSG00000077380|+|chr2:g.172585353:C>T',, ENSG00000077380|+|chr2:g.172586295:G>A',, ENSG00000077380|+|chr2:g.172586295:G>A']	ENSG00000077380	1	HGNC:2964	28497.086	27039.445	9636.201	15602.642	16956.873	22687.672000000002
PGGLLLGDVAPNFEANTTVGR	7	Pat_50_6.61110.61110.3	ENSG00000117592|PRDX6	ENSG00000117592	1	HGNC:16753	1025276.006	1184768.12	457453.431	574204.454	634215.72	740243.736
TDLDLDGYVSGQEVK	2	Pat_50_3.50380.50380.3	ENSG00000127527|EPS15L1, ENSG00000127527|-|chr19:g.16497039:C>T',, ENSG00000127527|-|chr19:g.16515539:G>A',, ENSG00000127527|-|chr19:g.16515539:G>A']	ENSG00000127527	1	HGNC:24634	185483.675	213539.38	190725.47699999998	168032.104	333797.04	391634.95999999996
VNEASGDGDGEDAVVILEK	4	Pat_50_2.52203.52203.3	ENSG00000110063|DCPS	ENSG00000110063	1	HGNC:29812	90762.4613	96520.65500000001	86716.06760000001	99032.187	187999.651	209965.18899999998
TISTSDPAEVLVK	1	Pat_50_4.48573.48573.2	ENSG00000147649|MTDH	ENSG00000147649	1	HGNC:29608	424038.88	454384.03	212770.7	220916.69	534269.25	537339.06
LEEEQIILEDQNCK	7	Pat_50_1.51493.51493.3	ENSG00000100345|MYH9, ENSG00000100345|-|chr22:g.36708257:G>A',, ENSG00000100345|-|chr22:g.36684946:G>A',, ENSG00000100345|-|chr22:g.36688106:C>T']	ENSG00000100345	1	HGNC:7579	491759.1031	493642.1033999999	374534.308	462008.259	1140184.3029999998	1350095.601
LLGHWEEAAHDLALACK	6	Pat_50_5.58805.58805.4	ENSG00000100380|ST13	ENSG00000100380	1	HGNC:11343	3933265.577	3790723.3159999996	2069456.498	2740818.89	1203665.229	1201532.8180000002
LLDDNGNIAEELSILK	6	Pat_50_4.64476.64476.3	ENSG00000183291|SELENOF	ENSG00000183291	1	HGNC:17705	1831054.89	1942460.8800000001	429611.026	570285.699	859624.42	1090483.64
ELLLSAIDSVNATSK	1	Pat_50_6.62190.62190.3	ENSG00000111641|NOP2	ENSG00000111641	1	HGNC:7867	193921.78	203181.17	479414.75	526499	372284.56	439953.9
EIVEPELSIEVCEEK	1	Pat_50_2.55891.55891.3	ENSG00000175216|CKAP5, ENSG00000175216|-|chr11:g.46780870:A>T',, ENSG00000175216|-|chr11:g.46831325:G>A',, ENSG00000175216|-|chr11:g.46799042:G>C',, ENSG00000175216|-|chr11:g.46780960:G>C',, ENSG00000175216|-|chr11:g.46801763:A>G',, ENSG00000175216|-|chr11:g.46782175:A>G',, ENSG00000175216|-|chr11:g.46804902:A>T',, ENSG00000175216|-|chr11:g.46804902:A>T']	ENSG00000175216	1	HGNC:28959	30720.455	35584.52	14713.285	19634.117	30369.979	41080.184
QFGPTFALDTVHVDPVIR	1	Pat_50_6.59229.59229.3	ENSG00000160703|NLRX1, ENSG00000160703|+|chr11:g.119044592:C>A',, ENSG00000160703|+|chr11:g.119043636:C>T',, ENSG00000160703|+|chr11:g.119044563:T>C',, ENSG00000160703|+|chr11:g.119044563:T>C']	ENSG00000160703	1	HGNC:29890	129614.56	142989.17	65247.99	86185.19	55097.72	57104.37
LLVFATDDGFHFAGDGK	2	Pat_50_6.62832.62832.3	ENSG00000160255|ITGB2, ENSG00000160255|-|chr21:g.46309947:C>T',, ENSG00000160255|-|chr21:g.46321533:C>A',, ENSG00000160255|-|chr21:g.46320303:C>T',, ENSG00000160255|-|chr21:g.46326929:C>T',, ENSG00000160255|-|chr21:g.46326929:C>T']	ENSG00000160255	1	HGNC:6155	267947.14	201450.27000000002	160865.72	198689.69	509239.07999999996	233701.52000000002
SLFSSIGEVESAK	5	Pat_50_5.55590.55590.2	ENSG00000066044|ELAVL1	ENSG00000066044	1	HGNC:3312	1213308.5	1129012.65	1274755.1639999999	1158274.3800000001	3164404.8	3680911.0800000005
DFTATDLSEFAAK	11	Pat_50_5.55271.55271.2	ENSG00000167315|ACAA2	ENSG00000167315	1	HGNC:83	2940593.28	2581662.5300000003	37252821.14	44490629.79	24741309.580000002	25954984.259999998
IESLSSQLSNLQK	4	Pat_50_6.54915.54915.3	ENSG00000113368|LMNB1, ENSG00000113368|+|chr5:g.126154620:G>A',, ENSG00000113368|+|chr5:g.126156711:T>C',, ENSG00000113368|+|chr5:g.126161764:G>T']	ENSG00000113368	1	HGNC:6637	638188.7150000001	697478.87	1579646.83	1436334.3699999999	3577384.2	3642254.3
TTLLPSGAEVLSYSEAAK	1	Pat_50_5.58103.58103.3	ENSG00000127954|STEAP4, ENSG00000127954|-|chr7:g.87912168:C>T',, ENSG00000127954|-|chr7:g.87913436:C>T',, ENSG00000127954|-|chr7:g.87913278:C>G',, ENSG00000127954|-|chr7:g.87913278:C>G']	ENSG00000127954	1	HGNC:21923	324922.28	311152.3	139855.17	157092.42	228597.1	262714.34
LVGQGASAVLLDLPNSGGEAQAK	13	Pat_50_5.60999.60999.3	ENSG00000072506|HSD17B10, ENSG00000072506|-|chrX:g.53458992:C>T',, ENSG00000072506|-|chrX:g.53458992:C>T']	ENSG00000072506	1	HGNC:4800	4761909.176	4795343.279999999	2511340.7879999997	3297607.15	3697637.575	4124985.6300000004
SLPGQNEDLVLTGYQVDK	16	Pat_50_3.53795.53795.3	ENSG00000121552|CSTA	ENSG00000121552	1	HGNC:2481	6802171.660000002	6852040.871999999	36406131.97	61712198.36	5508474.99	6518966.732
EVPLPAGIYNLDDLK	1	Pat_50_5.64598.64598.3	ENSG00000104884|ERCC2, ENSG00000104884|-|chr19:g.45854919:T>G',, ENSG00000104884|-|chr19:g.45867259:C>T',, ENSG00000104884|-|chr19:g.45856395:C>T',, ENSG00000104884|-|chr19:g.45867149:G>A',, ENSG00000104884|-|chr19:g.45867149:G>A']	ENSG00000104884	1	HGNC:3434	62216.617	58874.758	39027.75	47967.414000000004	67424.58	81452.64
EVGEAICTDPLVSK	4	Pat_50_3.50547.50547.3	ENSG00000112294|ALDH5A1, ENSG00000112294|+|chr6:g.24502809:T>G',, ENSG00000112294|+|chr6:g.24503590:C>T',, ENSG00000112294|+|chr6:g.24520696:T>A',, ENSG00000112294|+|chr6:g.24502776:G>C',, ENSG00000112294|+|chr6:g.24533756:C>G',, ENSG00000112294|+|chr6:g.24523143:C>T',, ENSG00000112294|+|chr6:g.24523143:C>T']	ENSG00000112294	1	HGNC:408	4738012.9	5195866.75	641092.42	769800.14	1317425.9700000002	1407086.04
FIIHAPPGEFNEVFNDVR	4	Pat_50_5.60870.60870.3	ENSG00000198898|CAPZA2, ENSG00000198898|+|chr7:g.116550291:G>A',, ENSG00000198898|+|chr7:g.116557857:G>T',, ENSG00000198898|+|chr7:g.116546321:A>G',, ENSG00000198898|+|chr7:g.116546321:A>G']	ENSG00000198898	1	HGNC:1490	775994.8400000001	761724.6000000001	539706.566	634667.9500000001	374779.734	408743.461
DATNVGDEGGFAPNILENK	15	Pat_50_3.53825.53825.3	ENSG00000074800|ENO1, ENSG00000074800|-|chr1:g.8925416:C>A',, ENSG00000074800|-|chr1:g.8923371:C>T',, ENSG00000074800|-|chr1:g.8926455:T>C',, ENSG00000074800|-|chr1:g.8934964:A>T']	ENSG00000074800	1	HGNC:3350	3675026.6793	4081235.4296000004	18309437.575	11826621.618000003	23771659.966	24696192.779999997
LLTTILHSDGDLTEQGK	1	Pat_50_5.59209.59209.3	ENSG00000083642|PDS5B, ENSG00000083642|+|chr13:g.33332756:G>T',, ENSG00000083642|+|chr13:g.33338714:C>G',, ENSG00000083642|+|chr13:g.33268407:T>G',, ENSG00000083642|+|chr13:g.33258020:C>G',, ENSG00000083642|+|chr13:g.33327473:G>A',, ENSG00000083642|+|chr13:g.33338694:A>G',, ENSG00000083642|+|chr13:g.33338671:C>T',, ENSG00000083642|+|chr13:g.33332325:G>T',, ENSG00000083642|+|chr13:g.33332325:G>T']	ENSG00000083642	1	HGNC:20418	182509.31	181024.6	75516.664	95885.75	207157.98	255854.58
LATGSDDNCAAFFEGPPFK	11	Pat_50_5.60486.60486.3	ENSG00000071127|WDR1	ENSG00000071127	1	HGNC:12754	8073937.31	7403287.51	3215816.074	3877808.916	5474450.330000001	6231140.260000001
DSYLILETLPTEYDSR	4	Pat_50_3.58875.58875.3	ENSG00000165916|PSMC3, ENSG00000165916|-|chr11:g.47445668:C>G',, ENSG00000165916|-|chr11:g.47441826:C>A',, ENSG00000165916|-|chr11:g.47447492:T>A',, ENSG00000165916|-|chr11:g.47447492:T>A']	ENSG00000165916	1	HGNC:9549	391375.828	372583.92500000005	201518.49300000002	304380.669	169532.456	202873.41700000002
NQQDGQLEDSPGLWPGAGTIR	1	Pat_50_3.49678.49678.3	ENSG00000144591|GMPPA	ENSG00000144591	1	HGNC:22923	49866.51	45963.676	26929.014	31633.135	54653.285	61248.703
SPFLQVFNNSPDESSYYR	1	Pat_50_6.55561.55561.3	ENSG00000101310|SEC23B, ENSG00000101310|+|chr20:g.18506439:C>T',, ENSG00000101310|+|chr20:g.18513350:G>A',, ENSG00000101310|+|chr20:g.18535007:C>G',, ENSG00000101310|+|chr20:g.18507119:C>T',, ENSG00000101310|+|chr20:g.18507119:C>T']	ENSG00000101310	1	HGNC:10702	210546.77	219005.34	167421.48	190269.31	168645.31	203539.66
VLPEFDTPGHTLSWGK	1	Pat_50_6.56568.56568.3	ENSG00000049860|HEXB, ENSG00000049860|+|chr5:g.73985215:A>G',, ENSG00000049860|+|chr5:g.73989526:C>T']	ENSG00000049860	1	HGNC:4879	268996.38	223281.81	102948.03	125077.61	231423.08	243486.11
IDQYQGADAVGLEEK	4	Pat_50_3.46247.46247.2	ENSG00000091164|TXNL1	ENSG00000091164	1	HGNC:12436	1226635.17	1303310.1099999999	795408.6100000001	804118.61	1226733.54	1343367.38
LYAQDADGCPIDIK	5	Pat_50_3.50071.50071.2	ENSG00000128591|FLNC, ENSG00000128591|+|chr7:g.128487762:C>T',, ENSG00000128591|+|chr7:g.128483582:T>C',, ENSG00000128591|+|chr7:g.128494159:C>T',, ENSG00000128591|+|chr7:g.128485123:G>A',, ENSG00000128591|+|chr7:g.128480715:G>A',, ENSG00000128591|+|chr7:g.128486412:G>A',, ENSG00000128591|+|chr7:g.128496611:G>A',, ENSG00000128591|+|chr7:g.128488745:G>A',, ENSG00000128591|+|chr7:g.128493010:C>T',,…	ENSG00000128591	1	HGNC:3756	4525669.89	5325223.48	5412432.26	6454108.199999999	939640.9550000001	1167464.9000000001
SSLSSAQADFNQLAELDR	8	Pat_50_3.54851.54851.3	ENSG00000197694|SPTAN1, ENSG00000197694|+|chr9:g.131388718:A>C',, ENSG00000197694|+|chr9:g.131379968:G>A',, ENSG00000197694|+|chr9:g.131388752:A>G',, ENSG00000197694|+|chr9:g.131346711:G>A',, ENSG00000197694|+|chr9:g.131344110:C>T',, ENSG00000197694|+|chr9:g.131341955:G>C',, ENSG00000197694|+|chr9:g.131341955:G>C']	ENSG00000197694	1	HGNC:11273	1448075.24	1506544.6500000001	715417.3670000001	871305.124	1532086.2100000002	1620734
LEGLGSSEADQDGLASTVR	4	Pat_50_2.48313.48313.3	ENSG00000136026|CKAP4, ENSG00000136026|-|chr12:g.106641205:T>C',, ENSG00000136026|-|chr12:g.106633980:T>A']	ENSG00000136026	1	HGNC:16991	855107.104	905602.13	328751.019	348065.503	509589.20599999995	553080.937
DYSNFDQEFLNEK	1	Pat_50_3.51165.51165.3	ENSG00000163932|PRKCD, ENSG00000163932|+|chr3:g.53212455:G>A',, ENSG00000163932|+|chr3:g.53212455:G>A']	ENSG00000163932	1	HGNC:9399	556401.5	514993.56	171380.81	192331.73	462003.56	516300.25
NDLSPASSGNAVYDFFIGR	4	Pat_50_6.61273.61273.3	ENSG00000143815|LBR, ENSG00000143815|-|chr1:g.225600212:T>C',, ENSG00000143815|-|chr1:g.225607143:A>C',, ENSG00000143815|-|chr1:g.225607143:A>C']	ENSG00000143815	1	HGNC:6518	461447.89999999997	535803.8	353064.4	518200.69999999995	576849.174	708486.13
EAVHVTVPDAITEWK	2	Pat_50_4.51612.51612.3	ENSG00000166535|A2ML1, ENSG00000166535|+|chr12:g.9000217:G>A',, ENSG00000166535|+|chr12:g.9006810:C>T',, ENSG00000166535|+|chr12:g.9020886:G>A',, ENSG00000166535|+|chr12:g.8988224:A>G',, ENSG00000166535|+|chr12:g.9009820:G>A',, ENSG00000166535|+|chr12:g.9020489:A>G',, ENSG00000166535|+|chr12:g.9010625:A>G',, ENSG00000166535|+|chr12:g.9000230:C>T',, ENSG00000166535|+|chr12:g.9013755:C>T',, ENSG000…	ENSG00000166535	1	HGNC:23336	662229.12	651852.8	1317522.8	1878125.5	591238.1599999999	689095.19
AANNGALPPDLSYIVR	18	Pat_50_5.53691.53691.2	ENSG00000179091|CYC1	ENSG00000179091	1	HGNC:2579	5816061.09	5979172.109999999	1343136.149	1532732.72	2742518.2800000003	2890369.9249999993
LCEAICPAQAITIEAEPR	7	Pat_50_4.52918.52918.3	ENSG00000110717|NDUFS8, ENSG00000110717|+|chr11:g.67803759:C>T',, ENSG00000110717|+|chr11:g.67803759:C>T']	ENSG00000110717	1	HGNC:7715	14467893.146	15344429.665	1556743.57	2681946.0599999996	1941407.936	2263200.96
YEEENFYLEPYLK	6	Pat_50_4.53226.53226.2	ENSG00000156467|UQCRB	ENSG00000156467	1	HGNC:12582	3120620.5000000005	2838838.39	961518.907	1123196.7200000002	1318531.4100000001	1717241.48
LQDDILDSLGQGINELK	2	Pat_50_4.65094.65094.3	ENSG00000162777|DENND2D, ENSG00000162777|-|chr1:g.111741349:G>A',, ENSG00000162777|-|chr1:g.111741349:G>A']	ENSG00000162777	1	HGNC:26192	405067.48	419951.26	131655.395	187780.50999999998	193834.4	239335.2
TQYACPPFDLTECSFK	1	Pat_50_5.56216.56216.3	ENSG00000197081|IGF2R, ENSG00000197081|+|chr6:g.160482619:G>T',, ENSG00000197081|+|chr6:g.160468848:T>G',, ENSG00000197081|+|chr6:g.160483571:C>A']	ENSG00000197081	1	HGNC:5467	220973.66	228853.89	108151.68	135145.62	345975.53	394144.2
TVEELLETGLIQVATK	1	Pat_50_5.68454.68454.3	ENSG00000126777|KTN1, ENSG00000126777|+|chr14:g.56106685:ACGTGAT>A',, ENSG00000126777|+|chr14:g.56125284:ATTGT>A',, ENSG00000126777|+|chr14:g.56139363:A>G',, ENSG00000126777|+|chr14:g.56078848:T>A',, ENSG00000126777|+|chr14:g.56106684:A>C',, ENSG00000126777|+|chr14:g.56106684:A>C']	ENSG00000126777	1	HGNC:6467	106674.484	78882.51	66936.44	62162.785	87433.695	98411.56
EVESALQTVDLNEGDAAPEPTEAK	1	Pat_50_1.53494.53494.3	ENSG00000064787|BCAS1, ENSG00000064787|-|chr20:g.52570113:T>G',, ENSG00000064787|-|chr20:g.52570006:G>A',, ENSG00000064787|-|chr20:g.52570006:G>A']	ENSG00000064787	1	HGNC:974	20649.191000000003	18490.545	2816.472	2896.5454	3741.5327	4435.9185
LISWYDNEFGYSNR	14	Pat_50_5.55400.55400.3	ENSG00000111640|GAPDH	ENSG00000111640	1	HGNC:4141	2503232.004	2203805.053	5264092.040000001	5694149.379999999	3293200.0560000003	2921758.948000001
SGAQATWTELPWPHEK	14	Pat_50_5.51332.51332.3	ENSG00000110169|HPX, ENSG00000110169|-|chr11:g.6459603:C>T']	ENSG00000110169	1	HGNC:5171	14125412.020000001	13191871.987	8164533.779999999	9075073.79	8747753.845	10161929.859999998
ITGEAFVQFASQELAEK	3	Pat_50_6.65946.65946.3	ENSG00000169813|HNRNPF, ENSG00000169813|-|chr10:g.43882144:C>G',, ENSG00000169813|-|chr10:g.43882144:C>G']	ENSG00000169813	1	HGNC:5039	4581560.443	4583035.7530000005	1171503.985	1521406.927	1354099.924	1618878.2970000003
IATSLDGFDVASVQQQR	4	Pat_50_5.52450.52450.3	ENSG00000105355|PLIN3	ENSG00000105355	1	HGNC:16893	2569371.05	2793029.48	1780166.25	2256389.88	3112247.6399999997	3475758.1500000004
AEQEEEFISNTLFK	3	Pat_50_4.58164.58164.3	ENSG00000108091|CCDC6, ENSG00000108091|-|chr10:g.61574462:C>T']	ENSG00000108091	1	HGNC:18782	376093.79	396377.21599999996	310825.57	369156.46	342100.33400000003	403954.48500000004
AGPGTLSVTIEGPSK	4	Pat_50_5.48171.48171.2	ENSG00000136068|FLNB, ENSG00000136068|+|chr3:g.58134543:G>A',, ENSG00000136068|+|chr3:g.58062899:C>G',, ENSG00000136068|+|chr3:g.58121746:A>G',, ENSG00000136068|+|chr3:g.58089697:G>T',, ENSG00000136068|+|chr3:g.58095423:G>T',, ENSG00000136068|+|chr3:g.58095424:A>T',, ENSG00000136068|+|chr3:g.58127630:G>T',, ENSG00000136068|+|chr3:g.58128446:A>G',, ENSG00000136068|+|chr3:g.58108954:C>A',, ENSG0000…	ENSG00000136068	1	HGNC:3755	1474197.82	1783939.42	575127.384	600290.0669999999	1464834.31	1575471.0899999999
SPFEVQVSPEAGVQK	5	Pat_50_5.49968.49968.2	ENSG00000128591|FLNC, ENSG00000128591|+|chr7:g.128487762:C>T',, ENSG00000128591|+|chr7:g.128483582:T>C',, ENSG00000128591|+|chr7:g.128494159:C>T',, ENSG00000128591|+|chr7:g.128485123:G>A',, ENSG00000128591|+|chr7:g.128480715:G>A',, ENSG00000128591|+|chr7:g.128486412:G>A',, ENSG00000128591|+|chr7:g.128496611:G>A',, ENSG00000128591|+|chr7:g.128488745:G>A',, ENSG00000128591|+|chr7:g.128493010:C>T',,…	ENSG00000128591	1	HGNC:3756	4223341.01	4153006.4899999998	5994762.5	6762007.0600000005	2618995.321	2662411.3099999996
CTNELYWLDQQAK	2	Pat_50_5.50971.50971.2	ENSG00000118898|PPL, ENSG00000118898|-|chr16:g.4944499:T>TG',, ENSG00000118898|-|chr16:g.4945699:CCTT>C',, ENSG00000118898|-|chr16:g.4947749:G>C',, ENSG00000118898|-|chr16:g.4949235:G>A',, ENSG00000118898|-|chr16:g.4949235:G>A']	ENSG00000118898	1	HGNC:9273	428956.79	475684.15	2110265.5	2894368.75	848222.934	1742796.914
VLHFDQVTENTTGK	8	Pat_50_4.42253.42253.3	ENSG00000057149|SERPINB3, ENSG00000057149|-|chr18:g.61322995:T>C',, ENSG00000057149|-|chr18:g.61325752:G>A',, ENSG00000057149|-|chr18:g.61325752:G>A']	ENSG00000057149	1	HGNC:10569	6027870.112	7247434.066	16476660.406	19193959.04	3487365.175	4132642.0470000003
VLPTPQTQATQEGALLNK	1	Pat_50_6.52745.52745.3	ENSG00000166947|EPB42, ENSG00000166947|-|chr15:g.43495336:A>C',, ENSG00000166947|-|chr15:g.43512999:G>A']	ENSG00000166947	1	HGNC:3381	239490.81	254613.64	83969.016	90202.38	268688.3	282298.25
IAHAEAQVGLPEVTLGLLPGAR	1	Pat_50_6.62574.62574.3	ENSG00000113790|EHHADH, ENSG00000113790|-|chr3:g.184910999:A>T',, ENSG00000113790|-|chr3:g.184922240:C>T',, ENSG00000113790|-|chr3:g.184911069:C>A',, ENSG00000113790|-|chr3:g.184911069:C>A']	ENSG00000113790	1	HGNC:3247	69776.15	70335.81	28055.29	38478.652	37961.348	40263.21
ILTATVDNANVLLQIDNAR	7	Pat_50_6.64564.64564.3	ENSG00000186847|KRT14, ENSG00000186847|-|chr17:g.39739852:C>T',, ENSG00000186847|-|chr17:g.39738761:G>A',, ENSG00000186847|-|chr17:g.39739614:G>A',, ENSG00000186847|-|chr17:g.39743071:G>A',, ENSG00000186847|-|chr17:g.39739816:G>A']	ENSG00000186847	1	HGNC:6416	394690.87600000005	407862.967	2405422.2700000005	1998557.9500000002	418967.134	466842.898
DGTVTAGNASGVADGAGAVIIASEDAVK	13	Pat_50_3.58699.58699.4	ENSG00000167315|ACAA2	ENSG00000167315	1	HGNC:83	916358.5078	1014863.4924000001	763808.2934000001	879262.9935	4948096.64	5524118.179
VATLNSEEESDPPTYK	3	Pat_50_2.42643.42643.3	ENSG00000115677|HDLBP, ENSG00000115677|-|chr2:g.242192848:T>C',, ENSG00000115677|-|chr2:g.242169074:A>G',, ENSG00000115677|-|chr2:g.242174960:C>T',, ENSG00000115677|-|chr2:g.242179168:C>T',, ENSG00000115677|-|chr2:g.242194517:G>C',, ENSG00000115677|-|chr2:g.242179138:T>C',, ENSG00000115677|-|chr2:g.242174946:G>A',, ENSG00000115677|-|chr2:g.242174946:G>A']	ENSG00000115677	1	HGNC:4857	1077436.29	1168166.91	848857.43	900010.5499999999	1085970.42	1183363.1300000001
AVGPHQFLGDQEAIQAAIK	1	Pat_50_5.52652.52652.3	ENSG00000172331|BPGM, ENSG00000172331|+|chr7:g.134346321:G>A',, ENSG00000172331|+|chr7:g.134346321:G>A']	ENSG00000172331	1	HGNC:1093	214676.55	225967.98	101837.266	94285.41	156134.34	210083.16
DAGYGGISLAVEGPSK	2	Pat_50_4.46707.46707.3	ENSG00000136068|FLNB, ENSG00000136068|+|chr3:g.58138487:GT>G',, ENSG00000136068|+|chr3:g.58134543:G>A',, ENSG00000136068|+|chr3:g.58062899:C>G',, ENSG00000136068|+|chr3:g.58121746:A>G',, ENSG00000136068|+|chr3:g.58089697:G>T',, ENSG00000136068|+|chr3:g.58095423:G>T',, ENSG00000136068|+|chr3:g.58095424:A>T',, ENSG00000136068|+|chr3:g.58127630:G>T',, ENSG00000136068|+|chr3:g.58128446:A>G',, ENSG000…	ENSG00000136068	1	HGNC:3755	821283.84	839426	607468.9400000001	613032.3	831906.75	888192.3600000001
FYQTSVESVDFANAPEESR	9	Pat_50_2.50231.50231.3	ENSG00000057149|SERPINB3, ENSG00000057149|-|chr18:g.61322995:T>C',, ENSG00000057149|-|chr18:g.61325752:G>A',, ENSG00000057149|-|chr18:g.61325752:G>A']	ENSG00000057149	1	HGNC:10569	779258.7911999999	785462.2515	2492967.264	2201385.1040000003	1259167.0720000002	1375770.4535
HEAGEALGAIGDPEVLEILK	1	Pat_50_3.65150.65150.3	ENSG00000129932|DOHH	ENSG00000129932	1	HGNC:28662	35129.605	41503.94	16939.617	24202.785	14157.563999999998	22469.332000000002
LFDSDPITVTVPVEVSR	9	Pat_50_4.61777.61777.2	ENSG00000120885|CLU, ENSG00000120885|-|chr8:g.27462591:G>A',, ENSG00000120885|-|chr8:g.27462786:G>T',, ENSG00000120885|-|chr8:g.27461885:C>T',, ENSG00000120885|-|chr8:g.27461885:C>T']	ENSG00000120885	1	HGNC:2095	959703.759	966662.5750000001	623581.874	835112.542	810307.339	976921.44
THTQDAVPLTLGQEFSGYVQQVK	6	Pat_50_5.60218.60218.3	ENSG00000091483|FH, ENSG00000091483|-|chr1:g.241680615:G>T']	ENSG00000091483	1	HGNC:3700	505032.474	530922.0090000001	381046.488	339792.084	632969.683	1100689.4260000002
VEVTAPDVEVSLPSVEVDVK	1	Pat_50_3.64605.64605.3	ENSG00000185567|AHNAK2, ENSG00000185567|-|chr14:g.105408720:C>G',, ENSG00000185567|-|chr14:g.105410314:G>A',, ENSG00000185567|-|chr14:g.105410221:T>G',, ENSG00000185567|-|chr14:g.105418694:G>C',, ENSG00000185567|-|chr14:g.105411775:G>A',, ENSG00000185567|-|chr14:g.105408755:G>C',, ENSG00000185567|-|chr14:g.105408917:T>C',, ENSG00000185567|-|chr14:g.105411236:C>T',, ENSG00000185567|-|chr14:g.10541…	ENSG00000185567	1	HGNC:20125	27867.79	31269.667999999998	40012.687999999995	51173.297	17564.502	22224.32
INNACFEAVVVTNTIPQEDK	2	Pat_50_4.55324.55324.3	ENSG00000147224|PRPS1, ENSG00000147224|+|chrX:g.106890974:G>A',, ENSG00000147224|+|chrX:g.106890974:G>A']	ENSG00000147224	1	HGNC:9462	443499.88	426007.23	172037.08000000002	211607.99	211563.47	236452.71000000002
AQGLEEGVAETLVLVK	3	Pat_50_4.63752.63752.3	ENSG00000112655|PTK7	ENSG00000112655	1	HGNC:9618	2002379.27	2017017.6500000001	3992025.5200000005	4143711.63	3357003.86	3884430.13
QTIDNSQGAYQEAFDISK	3	Pat_50_4.45775.45775.2	ENSG00000134308|YWHAQ	ENSG00000134308	1	HGNC:12854	426497.97000000003	455584.38	487148.54000000004	496752.81	746450.84	794604.5700000001
DCLQFIDQLSVPEEK	3	Pat_50_4.58216.58216.3	ENSG00000036054|TBC1D23, ENSG00000036054|+|chr3:g.100042481:T>C',, ENSG00000036054|+|chr3:g.100009465:C>T',, ENSG00000036054|+|chr3:g.100029373:A>C',, ENSG00000036054|+|chr3:g.100029373:A>C']	ENSG00000036054	1	HGNC:25622	687035.79	654492.96	406799.63	467631.55	796329.05	900177.62
SINDPEHPLTLEELNVVEQVR	1	Pat_50_2.58350.58350.3	ENSG00000166595|CIAO2B	ENSG00000166595	1	HGNC:24261	21643.058999999997	24655.209	14922.951000000001	10720.543	15550.336000000001	17650.299
TTLPTFQSPEFSVTR	1	Pat_50_6.52842.52842.2	ENSG00000089006|SNX5, ENSG00000089006|-|chr20:g.17934731:C>A',, ENSG00000089006|-|chr20:g.17936047:C>A',, ENSG00000089006|-|chr20:g.17923816:T>C',, ENSG00000089006|-|chr20:g.17923816:T>C']	ENSG00000089006	1	HGNC:14969	201975.94	235660.62	101426.23	114037	227818.34	243568.39
LQDGTPQAALSPLTPAR	2	Pat_50_5.49424.49424.2	ENSG00000183963|SMTN, ENSG00000183963|+|chr22:g.31487798:GC>G',, ENSG00000183963|+|chr22:g.31491295:G>C',, ENSG00000183963|+|chr22:g.31491332:C>T',, ENSG00000183963|+|chr22:g.31492725:G>A',, ENSG00000183963|+|chr22:g.31487375:A>G',, ENSG00000183963|+|chr22:g.31487375:A>G']	ENSG00000183963	1	HGNC:11126	325368.18	326116.73	437674.87	457832	471656.08999999997	483131.63
ETVSEESNVLCLSK	13	Pat_50_3.48146.48146.3	ENSG00000167658|EEF2	ENSG00000167658	1	HGNC:3214	10032563.013	10335190.575	6205861.530000001	7727815.476	7343350.710000001	8241572.8319999995
YQNLSPVGSGAYGSVCAAFDTK	1	Pat_50_6.53655.53655.3	ENSG00000112062|MAPK14	ENSG00000112062	1	HGNC:6876	729487.3	638938.1	191405.56	230756.3	358711.8	394904.5
IQPGNPSCTDLELSLK	1	Pat_50_5.53878.53878.3	ENSG00000100280|AP1B1, ENSG00000100280|-|chr22:g.29745272:G>A',, ENSG00000100280|-|chr22:g.29745272:G>A']	ENSG00000100280	1	HGNC:554	546521.1	556227.9	213437.78	225642.83	535301.6	574885.5
TDSDQQISILTVPAEEPGTFAVR	1	Pat_50_3.59075.59075.3	ENSG00000188419|CHM, ENSG00000188419|-|chrX:g.85211171:G>C',, ENSG00000188419|-|chrX:g.85149204:A>G',, ENSG00000188419|-|chrX:g.85149204:A>G']	ENSG00000188419	1	HGNC:1940	31360.693	30602.297000000002	26655.404	30745.667999999998	34168.53	47890.273
EESPLLIGQQSTVSDVPR	8	Pat_50_2.49370.49370.3	ENSG00000115414|FN1, ENSG00000115414|-|chr2:g.216257711:C>T',, ENSG00000115414|-|chr2:g.216271134:C>T',, ENSG00000115414|-|chr2:g.216226799:A>G',, ENSG00000115414|-|chr2:g.216240008:T>C',, ENSG00000115414|-|chr2:g.216240420:T>C',, ENSG00000115414|-|chr2:g.216270961:T>C',, ENSG00000115414|-|chr2:g.216270993:T>C',, ENSG00000115414|-|chr2:g.216226780:C>T',, ENSG00000115414|-|chr2:g.216256459:G>A',, …	ENSG00000115414	1	HGNC:3778	1071236.761	1062748.699	959985.615	845695.46	3000781.946	2483327.684
TVTNAVVTVPAYFNDSQR	9	Pat_50_6.50838.50838.3	ENSG00000109971|HSPA8, ENSG00000109971|-|chr11:g.122929130:C>G',, ENSG00000109971|-|chr11:g.122931481:T>A',, ENSG00000109971|-|chr11:g.122929484:C>T',, ENSG00000109971|-|chr11:g.122929484:C>T']	ENSG00000109971	1	HGNC:5241	2460519.557	2476330.9620000003	2844823.905	2775981.314	4703672.83	5399666.7
VVEEAPSIFLDAETR	6	Pat_50_3.57223.57223.2	ENSG00000175198|PCCA, ENSG00000175198|+|chr13:g.100992438:A>G',, ENSG00000175198|+|chr13:g.100992438:A>G']	ENSG00000175198	1	HGNC:8653	1556334.6	1517830.99	687237.502	734641.058	1291883.648	1260905.973
IWEQIQPDLHTNDECVATYK	2	Pat_50_4.51758.51758.4	ENSG00000164022|AIMP1	ENSG00000164022	1	HGNC:10648	900099	826566.6299999999	276145.93	352018.80000000005	635954.75	845441.3400000001
YDGQIAVFGAGFQEK	1	Pat_50_5.54887.54887.3	ENSG00000182179|UBA7, ENSG00000182179|-|chr3:g.49848858:G>A']	ENSG00000182179	1	HGNC:12471	200581.9	195150.95	80554.15	89682.07	151837.86	156345.45
EYLLSGDISEAEHCLK	1	Pat_50_3.54678.54678.3	ENSG00000150593|PDCD4	ENSG00000150593	1	HGNC:8763	146225.16	123762.77	119758.92	144904.4	136878.66	143755.42
LSVFSTVDAPVAPSDK	1	Pat_50_6.56458.56458.3	ENSG00000107959|PITRM1, ENSG00000107959|-|chr10:g.3180478:C>G',, ENSG00000107959|-|chr10:g.3207705:G>C',, ENSG00000107959|-|chr10:g.3207705:G>C']	ENSG00000107959	1	HGNC:17663	117500.44	104431.99	70227.82	77575.52	127686.766	151330.17
AQTYELQESNVQLK	1	Pat_50_3.44656.44656.3	ENSG00000186522|SEPT10, ENSG00000186522|-|chr2:g.110301895:A>AC',, ENSG00000186522|-|chr2:g.110332292:C>T',, ENSG00000186522|-|chr2:g.110303680:G>C',, ENSG00000186522|-|chr2:g.110303680:G>C']	ENSG00000186522	1	HGNC:14349	90581.17	99900.98	116798.74	125281.445	144726.64	152085.61
ILPVFDEPPNPTNVEESLK	3	Pat_50_4.64376.64376.3	ENSG00000138594|TMOD3, ENSG00000138594|+|chr15:g.52155089:T>A',, ENSG00000138594|+|chr15:g.52155092:C>A',, ENSG00000138594|+|chr15:g.52155092:C>A']	ENSG00000138594	1	HGNC:11873	563825.79	625624.31	565570.825	630937.45	722428.26	861759.44
TDLNPDNLQGGDDLDPNYVLSSR	13	Pat_50_2.54775.54775.3	ENSG00000166165|CKB, ENSG00000166165|-|chr14:g.103988233:G>T',, ENSG00000166165|-|chr14:g.103988233:G>T']	ENSG00000166165	1	HGNC:1991	2285766.974	2421409.892	588620.312	650090.4377	664377.3732	897859.2316
NQLDQEVEFLSTSIAQLK	1	Pat_50_5.68138.68138.3	ENSG00000123349|PFDN5	ENSG00000123349	1	HGNC:8869	70343.65	68159.27	66212.6	77236.58	119019.87	136461.27
VQVQDNEGCPVEALVK	10	Pat_50_3.51985.51985.3	ENSG00000196924|FLNA, ENSG00000196924|-|chrX:g.153581155:C>T',, ENSG00000196924|-|chrX:g.153590917:G>C',, ENSG00000196924|-|chrX:g.153590917:G>C']	ENSG00000196924	1	HGNC:3754	8221572.860000001	8480731.057	25163440.014999997	28823080.97	11278160.66	11878965.2
TQFPSLDIEVDGGVGPDTVHK	1	Pat_50_4.54685.54685.3	ENSG00000197713|RPE	ENSG00000197713	1	HGNC:10293	216703.64	237326.89	55662.01	65509.566	79997.625	105453.04
VSAPGESIEALVDVSELK	1	Pat_50_4.63875.63875.3	ENSG00000185567|AHNAK2, ENSG00000185567|-|chr14:g.105408720:C>G',, ENSG00000185567|-|chr14:g.105410314:G>A',, ENSG00000185567|-|chr14:g.105410221:T>G',, ENSG00000185567|-|chr14:g.105418694:G>C',, ENSG00000185567|-|chr14:g.105411775:G>A',, ENSG00000185567|-|chr14:g.105408755:G>C',, ENSG00000185567|-|chr14:g.105408917:T>C',, ENSG00000185567|-|chr14:g.105411236:C>T',, ENSG00000185567|-|chr14:g.10541…	ENSG00000185567	1	HGNC:20125	119477.26	114999.52	188599.5	204358.86	116764.81	126430.99
EITGIGPSTTTETETIAK	3	Pat_50_3.48242.48242.3	ENSG00000122958|VPS26A, ENSG00000122958|+|chr10:g.70928317:A>C',, ENSG00000122958|+|chr10:g.70928317:A>C']	ENSG00000122958	1	HGNC:12711	4462893.39	4884873.39	5482784.79	6221681.85	5016982.73	5018961.42
DSPASLEVASSQSSENLEEDAVYK	1	Pat_50_1.51246.51246.3	ENSG00000196954|CASP4	ENSG00000196954	1	HGNC:1505	2435.891	3127.9856	2712.7136	2817.8992	7233.905	6380.1943
ATLSESENFEAAVGK	1	Pat_50_3.48627.48627.3	ENSG00000138744|NAAA, ENSG00000138744|-|chr4:g.76861934:A>C',, ENSG00000138744|-|chr4:g.76862032:C>T',, ENSG00000138744|-|chr4:g.76862032:C>T']	ENSG00000138744	1	HGNC:736	82179	105257.89	70146.37	69091.05	224349.7	214214.38
VDINAPDVDVHGPDWHLK	4	Pat_50_4.50318.50318.3	ENSG00000124942|AHNAK, ENSG00000124942|-|chr11:g.62295776:T>G',, ENSG00000124942|-|chr11:g.62290365:T>C',, ENSG00000124942|-|chr11:g.62295549:C>T',, ENSG00000124942|-|chr11:g.62296271:G>A',, ENSG00000124942|-|chr11:g.62287549:C>T',, ENSG00000124942|-|chr11:g.62300583:C>T',, ENSG00000124942|-|chr11:g.62294188:T>G',, ENSG00000124942|-|chr11:g.62299055:T>C',, ENSG00000124942|-|chr11:g.62285441:A>G',…	ENSG00000124942	1	HGNC:347	978263.554	934341.3450000001	1162585.525	1511539.084	808645.164	957934.792
WNTDNTLGTEIAIEDQICQGLK	4	Pat_50_4.63294.63294.3	ENSG00000165637|VDAC2, ENSG00000165637|+|chr10:g.76972002:C>T',, ENSG00000165637|+|chr10:g.76971990:A>G',, ENSG00000165637|+|chr10:g.76982065:G>A',, ENSG00000165637|+|chr10:g.76982065:G>A']	ENSG00000165637	1	HGNC:12672	1519534.92	1488781.7	559212.0549999999	680915.99	600105.09	758594.4000000001
SQIFSTASDNQPTVTIK	12	Pat_50_6.49669.49669.3	ENSG00000044574|HSPA5, ENSG00000044574|-|chr9:g.128001036:A>G']	ENSG00000044574	1	HGNC:5238	2789956.5940000005	2955253.5609999998	1033177.1155999999	1136188.5256999999	2648665.693	2792399.3239999996
LDGHPITEDEYLENALK	4	Pat_50_3.53726.53726.3	ENSG00000213512|GBP7, ENSG00000213512|-|chr1:g.89616151:G>GT',, ENSG00000213512|-|chr1:g.89630494:T>C',, ENSG00000213512|-|chr1:g.89637578:G>A',, ENSG00000213512|-|chr1:g.89618057:A>C',, ENSG00000213512|-|chr1:g.89616234:G>A',, ENSG00000213512|-|chr1:g.89630415:T>G']	ENSG00000213512	1	HGNC:29606	902179.763	957973.8630000001	1904065.7200000002	2139287.18	1192070.855	1346999.007
TSGELFAQAPVDQFPGTAVESVTDSSR	1	Pat_50_4.57756.57756.3	ENSG00000157191|NECAP2, ENSG00000157191|+|chr1:g.16778483:G>A',, ENSG00000157191|+|chr1:g.16778483:G>A']	ENSG00000157191	1	HGNC:25528	47854.71	52635.05	25025.102000000003	30183.987999999998	39223.258	44851.363
LLDNWDSVTSTFSK	11	Pat_50_6.61245.61245.3	ENSG00000118137|APOA1, ENSG00000118137|-|chr11:g.116708063:G>A',, ENSG00000118137|-|chr11:g.116708063:G>A']	ENSG00000118137	1	HGNC:600	988294.73	898267.656	2253375.972	1021106.227	16606943.195	18351872.15
WDPTANEDPEWILVEK	1	Pat_50_4.60716.60716.3	ENSG00000117906|RCN2	ENSG00000117906	1	HGNC:9935	130561.07	103902.1	86691.29	91043.56	103190.44	128813.62
GSPNANEPPLVFVGK	6	Pat_50_6.53026.53026.3	ENSG00000002549|LAP3, ENSG00000002549|+|chr4:g.17585181:C>T',, ENSG00000002549|+|chr4:g.17600169:G>A',, ENSG00000002549|+|chr4:g.17600169:G>A']	ENSG00000002549	1	HGNC:18449	3752455.3499999996	3911532.5799999996	3883727.76	5204821.18	4779288	5160999.17
GHDLNEDGLVSWEEYK	1	Pat_50_3.48793.48793.3	ENSG00000128595|CALU, ENSG00000128595|+|chr7:g.128388648:G>A',, ENSG00000128595|+|chr7:g.128394426:G>T',, ENSG00000128595|+|chr7:g.128394435:A>G',, ENSG00000128595|+|chr7:g.128399081:T>C',, ENSG00000128595|+|chr7:g.128399081:T>C']	ENSG00000128595	1	HGNC:1458	92486.58	95779.38	64827.113	64705.305	101853.84	137072.78
VITEYLNAQESAK	4	Pat_50_5.49542.49542.3	ENSG00000197157|SND1, ENSG00000197157|+|chr7:g.127569289:C>T',, ENSG00000197157|+|chr7:g.127725827:G>A',, ENSG00000197157|+|chr7:g.127729551:G>A',, ENSG00000197157|+|chr7:g.127631024:G>A',, ENSG00000197157|+|chr7:g.127714674:G>A',, ENSG00000197157|+|chr7:g.127326782:C>T']	ENSG00000197157	1	HGNC:30646	4652034.3	4829322.75	1938487.91	2016541.16	3883413.85	3895630.6399999997
TFYEPGEEITYSCK	2	Pat_50_4.43919.43919.3	ENSG00000091583|APOH, ENSG00000091583|-|chr17:g.64208268:C>T']	ENSG00000091583	1	HGNC:616	521413.14	575316.96	502646.914	478353.84	1114315.03	1250654.43
QFSFPLSSEPFQGSYK	1	Pat_50_6.59231.59231.3	ENSG00000175899|A2M, ENSG00000175899|-|chr12:g.9266045:T>G',, ENSG00000175899|-|chr12:g.9243017:G>A',, ENSG00000175899|-|chr12:g.9225335:G>A',, ENSG00000175899|-|chr12:g.9262610:C>T',, ENSG00000175899|-|chr12:g.9268363:T>G',, ENSG00000175899|-|chr12:g.9251347:A>C',, ENSG00000175899|-|chr12:g.9259171:C>A',, ENSG00000175899|-|chr12:g.9229357:T>G',, ENSG00000175899|-|chr12:g.9242554:G>A',, ENSG00000…	ENSG00000175899	1	HGNC:7	87007.6	89165.85	93397.77	75192.37	258338.12	332588.28
APGQLECETAIAALNSCLR	1	Pat_50_5.56257.56257.3	ENSG00000137076|TLN1, ENSG00000137076|-|chr9:g.35711320:CAGA>C',, ENSG00000137076|-|chr9:g.35722121:C>G',, ENSG00000137076|-|chr9:g.35724314:C>T',, ENSG00000137076|-|chr9:g.35717768:G>C',, ENSG00000137076|-|chr9:g.35718843:T>C',, ENSG00000137076|-|chr9:g.35719602:T>C',, ENSG00000137076|-|chr9:g.35719602:T>C']	ENSG00000137076	1	HGNC:11845	258969.02	224474.48	144406.34	186744.53	153602.1	154741.52
DYAGVFSDAGLTFTSSSGQQTAQR	3	Pat_50_5.53975.53975.3	ENSG00000125730|C3, ENSG00000125730|-|chr19:g.6697558:C>A',, ENSG00000125730|-|chr19:g.6707931:C>T',, ENSG00000125730|-|chr19:g.6697682:C>T']	ENSG00000125730	1	HGNC:1318	352120.34	386383	182990.467	203694.132	436765.10000000003	493561.02
VIQCFAETGQVQK	5	Pat_50_5.47575.47575.3	ENSG00000141367|CLTC, ENSG00000141367|+|chr17:g.57743965:T>C',, ENSG00000141367|+|chr17:g.57737921:C>T',, ENSG00000141367|+|chr17:g.57738925:A>T',, ENSG00000141367|+|chr17:g.57743578:A>T',, ENSG00000141367|+|chr17:g.57743578:A>T']	ENSG00000141367	1	HGNC:2092	573111.5495	675594.7756	1567825.7449999999	1342669.093	2714941.685	2956493.6040000003
DLEIERPILGQNDNK	1	Pat_50_3.48081.48081.3	ENSG00000101079|NDRG3, ENSG00000101079|-|chr20:g.35335389:C>T',, ENSG00000101079|-|chr20:g.35335389:C>T']	ENSG00000101079	1	HGNC:14462	543634.94	555118.2	164835.23	190429.08	498507.25	617898.75
AVPPNNSNAAEDDLPTVELQGVVPR	5	Pat_50_3.57057.57057.3	ENSG00000124491|F13A1, ENSG00000124491|-|chr6:g.6266964:GC>G',, ENSG00000124491|-|chr6:g.6197536:G>A',, ENSG00000124491|-|chr6:g.6152160:C>T',, ENSG00000124491|-|chr6:g.6197557:T>G',, ENSG00000124491|-|chr6:g.6305638:A>C',, ENSG00000124491|-|chr6:g.6174939:G>A']	ENSG00000124491	1	HGNC:3531	129366.19399999999	136042.833	76164.263	83013.4273	127698.92400000001	151124.855
ITVTFNINNSIPPTFDGEEEPSQGQK	3	Pat_50_5.62842.62842.4	ENSG00000108561|C1QBP, ENSG00000108561|-|chr17:g.5336660:C>T',, ENSG00000108561|-|chr17:g.5336660:C>T']	ENSG00000108561	1	HGNC:1243	256260.468	272508.548	114005.344	134251.4	269581.817	317010.155
YINENLIVNTDELGR	7	Pat_50_3.53154.53154.2	ENSG00000120438|TCP1, ENSG00000120438|-|chr6:g.160200771:T>TTCCC']	ENSG00000120438	1	HGNC:11655	1960500.34	1640927.04	785770.6259999999	1001378.06	1905246.66	2241382.72
ATGSPVSIFVYDVKPGAEEQTQVAK	1	Pat_50_6.58601.58601.4	ENSG00000142186|SCYL1, ENSG00000142186|+|chr11:g.65304162:G>T',, ENSG00000142186|+|chr11:g.65292667:G>A',, ENSG00000142186|+|chr11:g.65305969:G>A',, ENSG00000142186|+|chr11:g.65305969:G>A']	ENSG00000142186	1	HGNC:14372	77888.414	75565.08	52774.082	59640.93	85946.625	102471.05
EILSVDCSTNNPSQAK	6	Pat_50_4.40231.40231.3	ENSG00000120885|CLU, ENSG00000120885|-|chr8:g.27462591:G>A',, ENSG00000120885|-|chr8:g.27462786:G>T',, ENSG00000120885|-|chr8:g.27461885:C>T',, ENSG00000120885|-|chr8:g.27461885:C>T']	ENSG00000120885	1	HGNC:2095	4101646.12	4317811.069999999	2817053.7300000004	3265688.72	6804558.379999999	7015620.52
GAHGIIVVYDVTDQESYANVK	2	Pat_50_4.48000.48000.3	ENSG00000174903|RAB1B, ENSG00000174903|+|chr11:g.66039673:T>G']	ENSG00000174903	1	HGNC:18370	409863.36	335844.53	311328.125	392152.51	214729.43	206029.165
LSTSTTIENIEITIK	2	Pat_50_5.60599.60599.3	ENSG00000148700|ADD3, ENSG00000148700|+|chr10:g.111893147:G>T',, ENSG00000148700|+|chr10:g.111893147:G>T']	ENSG00000148700	1	HGNC:245	1140523.2999999998	1037116.16	289518.85	359411.78	439715.67000000004	493457
GLDYASQQGTAALQK	2	Pat_50_5.42694.42694.3	ENSG00000101425|BPI, ENSG00000101425|+|chr20:g.36937432:G>A',, ENSG00000101425|+|chr20:g.36932647:G>A',, ENSG00000101425|+|chr20:g.36952289:G>T']	ENSG00000101425	1	HGNC:1095	628082.75	759791.58	442552.19	500354.79000000004	5278582.7	5335477.1
SQDIDADGQGFCQGGFSIDFTK	1	Pat_50_4.54768.54768.3	ENSG00000138448|ITGAV, ENSG00000138448|+|chr2:g.187521084:A>AG',, ENSG00000138448|+|chr2:g.187533564:ACT>A',, ENSG00000138448|+|chr2:g.187534449:G>C',, ENSG00000138448|+|chr2:g.187540593:T>A',, ENSG00000138448|+|chr2:g.187511535:C>T',, ENSG00000138448|+|chr2:g.187500878:A>G',, ENSG00000138448|+|chr2:g.187529357:C>T',, ENSG00000138448|+|chr2:g.187529357:C>T']	ENSG00000138448	1	HGNC:6150	143702.53	176970.8	114081.695	144137.9	87519.42	98245.35
STLFNTLLESDYCTAK	1	Pat_50_6.60540.60540.3	ENSG00000084092|NOA1, ENSG00000084092|-|chr4:g.57843621:T>C',, ENSG00000084092|-|chr4:g.57830574:G>A',, ENSG00000084092|-|chr4:g.57829704:C>T',, ENSG00000084092|-|chr4:g.57843091:C>A']	ENSG00000084092	1	HGNC:28473	91616.23	95392.9	45714.515999999996	50626.973	60807.805	73900.24
DKPVYDELFYTLSPINGK	3	Pat_50_6.64753.64753.4	ENSG00000103966|EHD4, ENSG00000103966|-|chr15:g.42235316:C>T']	ENSG00000103966	1	HGNC:3245	748880	722213.52	476414.57999999996	643654.26	404606.89	485465.94999999995
EVENLILENTQLLETK	3	Pat_50_3.66368.66368.3	ENSG00000008294|SPAG9, ENSG00000008294|-|chr17:g.49157008:C>T',, ENSG00000008294|-|chr17:g.49123865:G>A',, ENSG00000008294|-|chr17:g.49067941:G>T',, ENSG00000008294|-|chr17:g.49083573:C>A',, ENSG00000008294|-|chr17:g.49057238:C>T',, ENSG00000008294|-|chr17:g.49057238:C>T']	ENSG00000008294	1	HGNC:14524	502214.203	527619.9	282444.74	351526.646	351512.998	451293.23400000005
LASGVEGSDIPDDGK	1	Pat_50_2.44011.44011.3	ENSG00000172939|OXSR1	ENSG00000172939	1	HGNC:8508	68644.086	81952.625	88760.52	69543.11	148222.53	151015.27
GYLGPEQLPDCLK	6	Pat_50_5.52212.52212.3	ENSG00000146701|MDH2, ENSG00000146701|+|chr7:g.75693709:G>A',, ENSG00000146701|+|chr7:g.75693709:G>A']	ENSG00000146701	1	HGNC:6971	31747625.200000003	30960529.9	5657530.58	6497585.0600000005	11683520.780000001	12374912.24
GEAVLRPGLDAEPELSPEEQR	1	Pat_50_1.47270.47270.3	ENSG00000146540|C7orf50, ENSG00000146540|-|chr7:g.1037310:AG>A',, ENSG00000146540|-|chr7:g.1049619:G>A',, ENSG00000146540|-|chr7:g.1049619:G>A']	ENSG00000146540	1	HGNC:22421	30591.77	27070.135	18854.424	21115.322	60345.555	72146.75
SSALQWLTPEQTSGK	2	Pat_50_6.52336.52336.2	ENSG00000111144|LTA4H, ENSG00000111144|-|chr12:g.96408773:T>G',, ENSG00000111144|-|chr12:g.96396811:C>A',, ENSG00000111144|-|chr12:g.96396811:C>A']	ENSG00000111144	1	HGNC:6710	438387.063	434069.31	493127.42	469950.865	737469.1799999999	738884.24
TFVEESIYNEFLER	4	Pat_50_3.61119.61119.3	ENSG00000137124|ALDH1B1, ENSG00000137124|+|chr9:g.38396332:T>G',, ENSG00000137124|+|chr9:g.38396002:C>T',, ENSG00000137124|+|chr9:g.38396332:T>C',, ENSG00000137124|+|chr9:g.38396773:C>A',, ENSG00000137124|+|chr9:g.38395995:C>T',, ENSG00000137124|+|chr9:g.38396397:G>T',, ENSG00000137124|+|chr9:g.38395935:G>T']	ENSG00000137124	1	HGNC:407	2196295.282	2444414.261	261524.798	300868.56200000003	370909.80799999996	386080.095
TGPLPPGPPPEIVIYQELR	11	Pat_50_5.64996.64996.3	ENSG00000106853|PTGR1, ENSG00000106853|-|chr9:g.114337076:A>C',, ENSG00000106853|-|chr9:g.114337076:A>C']	ENSG00000106853	1	HGNC:18429	1793765.8220000002	1930920.126	772696.56	971528.3859999999	741708.5830000001	827185.0269999999
ILELNQEDFSVVVEPGVTR	6	Pat_50_4.61922.61922.3	ENSG00000166816|LDHD, ENSG00000166816|-|chr16:g.75148010:G>A',, ENSG00000166816|-|chr16:g.75148743:C>T',, ENSG00000166816|-|chr16:g.75148743:C>T']	ENSG00000166816	1	HGNC:19708	903195.91	1042864.945	328590.81	387124.59400000004	879628.9280000001	888974.4339999999
LQLEAVNITDLSENR	6	Pat_50_4.55377.55377.2	ENSG00000136689|IL1RN	ENSG00000136689	1	HGNC:6000	477091.55199999997	455668.091	717733.193	877486.8359999999	413290.03200000006	476658.47400000005
GNDISSGTVLSDYVGSGPPK	13	Pat_50_4.48215.48215.4	ENSG00000089220|PEBP1, ENSG00000089220|+|chr12:g.118577356:G>A',, ENSG00000089220|+|chr12:g.118582592:A>C']	ENSG00000089220	1	HGNC:8630	22760990.34	20812867.48	15954482.350000001	18928019.299999997	17586474.48	18355417.09
TETITGFQVDAVPANGQTPIQR	5	Pat_50_5.50507.50507.3	ENSG00000115414|FN1, ENSG00000115414|-|chr2:g.216257711:C>T',, ENSG00000115414|-|chr2:g.216271134:C>T',, ENSG00000115414|-|chr2:g.216226799:A>G',, ENSG00000115414|-|chr2:g.216240008:T>C',, ENSG00000115414|-|chr2:g.216240420:T>C',, ENSG00000115414|-|chr2:g.216270961:T>C',, ENSG00000115414|-|chr2:g.216270993:T>C',, ENSG00000115414|-|chr2:g.216226780:C>T',, ENSG00000115414|-|chr2:g.216256459:G>A',, …	ENSG00000115414	1	HGNC:3778	501518.662	525529.6177000001	402837.257	462893.73799999995	718925.736	831083.054
DGSCGVSYVVQEPGDYEVSIK	2	Pat_50_3.50644.50644.3	ENSG00000128591|FLNC, ENSG00000128591|+|chr7:g.128487762:C>T',, ENSG00000128591|+|chr7:g.128483582:T>C',, ENSG00000128591|+|chr7:g.128494159:C>T',, ENSG00000128591|+|chr7:g.128485123:G>A',, ENSG00000128591|+|chr7:g.128480715:G>A',, ENSG00000128591|+|chr7:g.128486412:G>A',, ENSG00000128591|+|chr7:g.128496611:G>A',, ENSG00000128591|+|chr7:g.128488745:G>A',, ENSG00000128591|+|chr7:g.128493010:C>T',,…	ENSG00000128591	1	HGNC:3756	333770.05	373405.97	992389.53	1064384.62	272990.94	304489.14
TGAIVDVPVGEELLGR	33	Pat_50_4.56563.56563.2	ENSG00000152234|ATP5F1A	ENSG00000152234	1	HGNC:823	37423204.17339999	45142708.838999994	4005020.3055000007	4872304.618500001	7354578.5407	8905173.145699998
EAGDGVFECEYYPVVPGK	5	Pat_50_3.53651.53651.3	ENSG00000128591|FLNC, ENSG00000128591|+|chr7:g.128487762:C>T',, ENSG00000128591|+|chr7:g.128483582:T>C',, ENSG00000128591|+|chr7:g.128494159:C>T',, ENSG00000128591|+|chr7:g.128485123:G>A',, ENSG00000128591|+|chr7:g.128480715:G>A',, ENSG00000128591|+|chr7:g.128486412:G>A',, ENSG00000128591|+|chr7:g.128496611:G>A',, ENSG00000128591|+|chr7:g.128488745:G>A',, ENSG00000128591|+|chr7:g.128493010:C>T',,…	ENSG00000128591	1	HGNC:3756	721684.505	786748.609	1331552.7999999998	1627090.41	593645.899	699000.269
AHEPTYFTVDCAEAGQGDVSIGIK	8	Pat_50_3.51692.51692.3	ENSG00000196924|FLNA, ENSG00000196924|-|chrX:g.153581155:C>T',, ENSG00000196924|-|chrX:g.153590917:G>C',, ENSG00000196924|-|chrX:g.153590917:G>C']	ENSG00000196924	1	HGNC:3754	1172322.7719999999	1172015.982	1503046.6060000001	2171021.264	942308.0350000001	938696.1359999999
AGPESDAQYQFTGIK	3	Pat_50_4.42636.42636.2	ENSG00000173915|ATP5MD, ENSG00000173915|-|chr10:g.105151973:GT>G',, ENSG00000173915|-|chr10:g.105151973:GT>G']	ENSG00000173915	1	HGNC:30889	1333070.863	1244416.0340000002	1101160.916	861591	1915816.15	1966465.9000000001
AGYPTGTGVGPQAAAAAAAK	1	Pat_50_6.42866.42866.3	ENSG00000049540|ELN, ENSG00000049540|+|chr7:g.73456964:G>GTTACCT',, ENSG00000049540|+|chr7:g.73470714:G>A',, ENSG00000049540|+|chr7:g.73474233:G>C',, ENSG00000049540|+|chr7:g.73474233:G>C']	ENSG00000049540	1	HGNC:3327	19986.238	26830.787	28129.291	33270.387	24267.797000000002	27042.61
ASFENNCEIGCFAK	6	Pat_50_5.46825.46825.3	ENSG00000242372|EIF6	ENSG00000242372	1	HGNC:6159	12608171.42	14254173.4	9221640.739999998	11241487.24	16813124	17696076.6
SSDLPGGEFSTCFTVLQR	1	Pat_50_5.55512.55512.3	ENSG00000111335|OAS2, ENSG00000111335|+|chr12:g.113446971:G>T',, ENSG00000111335|+|chr12:g.113442872:A>G',, ENSG00000111335|+|chr12:g.113416544:T>C',, ENSG00000111335|+|chr12:g.113425098:G>A',, ENSG00000111335|+|chr12:g.113435439:G>A',, ENSG00000111335|+|chr12:g.113444340:T>G',, ENSG00000111335|+|chr12:g.113445604:C>A',, ENSG00000111335|+|chr12:g.113445604:C>A']	ENSG00000111335	1	HGNC:8087	132332.16	115256.72	39836.277	46294.062000000005	79004.68	93742.09
SWDVDPGVCNLDEQLK	1	Pat_50_3.54739.54739.3	ENSG00000130479|MAP1S	ENSG00000130479	1	HGNC:15715	140591.73	132279.55	108538.266	127379.01	380539.1	436641.06
IDCFSEVPTSVFGEK	2	Pat_50_5.60532.60532.3	ENSG00000101361|NOP56, ENSG00000101361|+|chr20:g.2638579:T>C',, ENSG00000101361|+|chr20:g.2638882:T>C',, ENSG00000101361|+|chr20:g.2635406:C>T',, ENSG00000101361|+|chr20:g.2635212:A>G',, ENSG00000101361|+|chr20:g.2638656:A>G',, ENSG00000101361|+|chr20:g.2637836:A>T',, ENSG00000101361|+|chr20:g.2637836:A>T']	ENSG00000101361	1	HGNC:15911	752912.8799999999	805470.0700000001	472003.93	650696.74	1079468.18	1199217.24
TVSGNTVEYALTDLEPATEYTLR	5	Pat_50_3.62104.62104.3	ENSG00000041982|TNC, ENSG00000041982|-|chr9:g.117853174:G>T',, ENSG00000041982|-|chr9:g.117827000:G>A',, ENSG00000041982|-|chr9:g.117798515:C>T',, ENSG00000041982|-|chr9:g.117788857:T>G',, ENSG00000041982|-|chr9:g.117808862:A>C',, ENSG00000041982|-|chr9:g.117835942:G>T',, ENSG00000041982|-|chr9:g.117819471:T>C',, ENSG00000041982|-|chr9:g.117808785:T>A',, ENSG00000041982|-|chr9:g.117815273:G>A',, …	ENSG00000041982	1	HGNC:5318	91959.011	109063.04400000001	71657.70500000002	94372.17850000001	91401.3623	129032.736
SVTGTDVDIVFSK	3	Pat_50_5.53248.53248.2	ENSG00000159713|TPPP3, ENSG00000159713|-|chr16:g.67424252:CCT>C',, ENSG00000159713|-|chr16:g.67424531:T>TC',, ENSG00000159713|-|chr16:g.67424531:T>TC']	ENSG00000159713	1	HGNC:24162	794322.45	712385.95	1182607.75	1340893.53	2009690.12	2229619.7600000002
YGELEPYVYFNK	2	Pat_50_5.54543.54543.2	ENSG00000156398|SFXN2, ENSG00000156398|+|chr10:g.104489111:C>T']	ENSG00000156398	1	HGNC:16086	1586563.6400000001	1530749	238000.69	264425.56	284876.58	360243.72
FTAVEDQYYCVDCYK	3	Pat_50_5.49750.49750.3	ENSG00000022267|FHL1, ENSG00000022267|+|chrX:g.135278980:T>G']	ENSG00000022267	1	HGNC:3702	3117921.87	2816907.9159999997	3855564.6799999997	5027345.29	781268.881	889209.3020000001
TVGIDDLTGEPLIQR	8	Pat_50_3.54408.54408.2	ENSG00000147853|AK3	ENSG00000147853	1	HGNC:17376	2467838.8419999997	2740965.39	2033399.305	2632195.5700000003	1779903.2299999997	3224988.1750000003
NENQLIIFADDTYPR	4	Pat_50_3.54552.54552.2	ENSG00000189091|SF3B3, ENSG00000189091|+|chr16:g.70595563:A>G']	ENSG00000189091	1	HGNC:10770	783251.34	789252.1699999999	895827.8840000001	1449771.9600000002	427896.784	525542.944
ETIIAFAWEPNGSK	2	Pat_50_6.58657.58657.3	ENSG00000106263|EIF3B, ENSG00000106263|+|chr7:g.2419056:A>G',, ENSG00000106263|+|chr7:g.2416608:G>C',, ENSG00000106263|+|chr7:g.2416608:G>C']	ENSG00000106263	1	HGNC:3280	424914	396841.5	363566.97	462858.5	204741.58500000002	196858.62
AVEDIHGLFSLSK	2	Pat_50_6.56071.56071.3	ENSG00000107581|EIF3A, ENSG00000107581|-|chr10:g.120817746:G>A',, ENSG00000107581|-|chr10:g.120817513:C>G',, ENSG00000107581|-|chr10:g.120801743:G>A',, ENSG00000107581|-|chr10:g.120801743:G>A']	ENSG00000107581	1	HGNC:3271	368120.70999999996	320192.08	265299.16599999997	281415.19	333625.18000000005	356186.78
FDPYEHEALFHTPVEGK	3	Pat_50_4.46789.46789.4	ENSG00000109519|GRPEL1	ENSG00000109519	1	HGNC:19696	4904912.9	4709989.5	1155619.52	1388164.9	1781145.02	1745753.28
LQALDTGWNELHK	3	Pat_50_6.52545.52545.3	ENSG00000115306|SPTBN1, ENSG00000115306|+|chr2:g.54873104:G>A',, ENSG00000115306|+|chr2:g.54858311:G>A',, ENSG00000115306|+|chr2:g.54880747:T>C',, ENSG00000115306|+|chr2:g.54826301:G>A',, ENSG00000115306|+|chr2:g.54895588:C>T',, ENSG00000115306|+|chr2:g.54876782:C>T',, ENSG00000115306|+|chr2:g.54853150:G>A',, ENSG00000115306|+|chr2:g.54853150:G>A']	ENSG00000115306	1	HGNC:11275	1389611.54	1367989.34	2031200.8	1835044.5999999999	5073092	6305118.7
DQSDFVGQTVELGELR	2	Pat_50_2.52958.52958.2	ENSG00000178950|GAK, ENSG00000178950|-|chr4:g.906538:TTGAATGA>T',, ENSG00000178950|-|chr4:g.871445:TC>T',, ENSG00000178950|-|chr4:g.898429:A>T',, ENSG00000178950|-|chr4:g.864504:T>G',, ENSG00000178950|-|chr4:g.864504:T>G']	ENSG00000178950	1	HGNC:4113	103001.402	97100.103	89875.545	85955.454	114318.09	133396.58599999998
SLPVSDSVLSGFEQR	7	Pat_50_4.53006.53006.2	ENSG00000176919|C8G, ENSG00000176919|+|chr9:g.139840618:C>T']	ENSG00000176919	1	HGNC:1354	1271132.65	1240065.6199999999	691621.3239999999	832773.8460000001	1525703.32	1704528.8399999999
DAGEGLLAVQITDPEGKPK	11	Pat_50_5.53793.53793.4	ENSG00000196924|FLNA, ENSG00000196924|-|chrX:g.153581155:C>T',, ENSG00000196924|-|chrX:g.153590917:G>C',, ENSG00000196924|-|chrX:g.153590917:G>C']	ENSG00000196924	1	HGNC:3754	9374448.235	8557103.329999998	20198314.93	24671561.08	7228911.715	8167222.424
SLGEIPIVESEIK	1	Pat_50_4.56868.56868.2	ENSG00000129083|COPB1, ENSG00000129083|-|chr11:g.14515224:C>G',, ENSG00000129083|-|chr11:g.14502334:G>A',, ENSG00000129083|-|chr11:g.14501184:C>T',, ENSG00000129083|-|chr11:g.14504631:A>C',, ENSG00000129083|-|chr11:g.14496046:G>A',, ENSG00000129083|-|chr11:g.14496046:G>A']	ENSG00000129083	1	HGNC:2231	325847.16	315074.7	107912.72	119289.48	274566.62	312442.84
QYIISEELISEGK	3	Pat_50_3.54101.54101.3	ENSG00000165609|NUDT5, ENSG00000165609|-|chr10:g.12226918:G>GT',, ENSG00000165609|-|chr10:g.12221074:A>C']	ENSG00000165609	1	HGNC:8052	2307996.7199999997	2376158.35	1245677.3800000001	1782691.2899999998	1814953.01	2209626.38
DIINEEEVQFLK	5	Pat_50_3.58162.58162.2	ENSG00000090861|AARS, ENSG00000090861|-|chr16:g.70292927:T>C',, ENSG00000090861|-|chr16:g.70287193:G>A']	ENSG00000090861	1	HGNC:20	825714.0340000001	843651.534	322768.95999999996	475057.064	548554.335	679421.293
VGNGFEEGTTQGPLINEK	5	Pat_50_4.45119.45119.3	ENSG00000112294|ALDH5A1, ENSG00000112294|+|chr6:g.24502809:T>G',, ENSG00000112294|+|chr6:g.24503590:C>T',, ENSG00000112294|+|chr6:g.24520696:T>A',, ENSG00000112294|+|chr6:g.24502776:G>C',, ENSG00000112294|+|chr6:g.24533756:C>G',, ENSG00000112294|+|chr6:g.24523143:C>T',, ENSG00000112294|+|chr6:g.24523143:C>T']	ENSG00000112294	1	HGNC:408	1364808.145	1588839.81	363815.47000000003	442268.47599999997	641205.945	808524.875
APEEPNIQVNPLGIPVNSK	3	Pat_50_5.57996.57996.3	ENSG00000076706|MCAM, ENSG00000076706|-|chr11:g.119182103:C>T',, ENSG00000076706|-|chr11:g.119185893:G>C']	ENSG00000076706	1	HGNC:6934	380355.99	352192.87000000005	862589.34	715379.8400000001	1062601.7	1118303.73
LVSQDNFGLELAAVEAAVR	1	Pat_50_5.66958.66958.2	ENSG00000173898|SPTBN2, ENSG00000173898|-|chr11:g.66453407:G>A',, ENSG00000173898|-|chr11:g.66483405:A>C',, ENSG00000173898|-|chr11:g.66456311:A>G',, ENSG00000173898|-|chr11:g.66472450:G>A',, ENSG00000173898|-|chr11:g.66481603:C>T',, ENSG00000173898|-|chr11:g.66457736:C>T',, ENSG00000173898|-|chr11:g.66455054:G>T',, ENSG00000173898|-|chr11:g.66455054:G>T']	ENSG00000173898	1	HGNC:11276	44639.984000000004	47626.53	54137.125	71569.47	22448.332000000002	31074.746
QWAEIGFQGDDPK	2	Pat_50_4.47077.47077.2	ENSG00000179387|ELMOD2, ENSG00000179387|+|chr4:g.141471405:A>G']	ENSG00000179387	1	HGNC:28111	514733.26999999996	475746.28	226241.26	248393.354	395459	459781
APVAGTCYQAEWDDYVPK	6	Pat_50_4.48590.48590.3	ENSG00000089220|PEBP1, ENSG00000089220|+|chr12:g.118577356:G>A',, ENSG00000089220|+|chr12:g.118582592:A>C']	ENSG00000089220	1	HGNC:8630	7829802.13	7545351.640000001	5395241.2	5261351.33	6052655.32	6564551.79
SVVCQESDLPDELLYGR	3	Pat_50_2.56177.56177.3	ENSG00000132434|LANCL2, ENSG00000132434|+|chr7:g.55433739:G>C',, ENSG00000132434|+|chr7:g.55479741:G>T',, ENSG00000132434|+|chr7:g.55466163:A>G',, ENSG00000132434|+|chr7:g.55496104:T>C',, ENSG00000132434|+|chr7:g.55498930:G>A']	ENSG00000132434	1	HGNC:6509	259514.225	290616.19	311449.441	318314.99	322128.31	380961.054
LVPLLDTGDIIIDGGNSEYR	11	Pat_50_4.64599.64599.2	ENSG00000142657|PGD, ENSG00000142657|+|chr1:g.10459705:G>T']	ENSG00000142657	1	HGNC:8891	1466054.66	1349998.4139999999	2019102.727	2741059.049	1081278.267	1408191.9079999998
SLLEGQEDHYNNLSASK	23	Pat_50_3.42575.42575.4	ENSG00000171345|KRT19, ENSG00000171345|-|chr17:g.39681180:T>G']	ENSG00000171345	1	HGNC:6436	18247023.322	16144233.345999997	9263330.57	11097085.007	25808607.190000005	26366873.477
DGVLTLANNVTPAK	6	Pat_50_6.51320.51320.2	ENSG00000047849|MAP4, ENSG00000047849|-|chr3:g.47958400:A>G',, ENSG00000047849|-|chr3:g.47913464:C>G',, ENSG00000047849|-|chr3:g.47957996:C>G',, ENSG00000047849|-|chr3:g.48040283:C>T',, ENSG00000047849|-|chr3:g.47908822:T>C',, ENSG00000047849|-|chr3:g.47953405:A>C',, ENSG00000047849|-|chr3:g.47894771:C>A',, ENSG00000047849|-|chr3:g.47958158:T>G',, ENSG00000047849|-|chr3:g.47958158:T>G']	ENSG00000047849	1	HGNC:6862	881525.937	921483.26	813212.8379999999	888287.7	1527496.66	1652496.345
LGDVISIQPCPDVK	9	Pat_50_5.57044.57044.3	ENSG00000165280|VCP, ENSG00000165280|-|chr9:g.35068023:G>A',, ENSG00000165280|-|chr9:g.35062113:C>T',, ENSG00000165280|-|chr9:g.35059116:G>T',, ENSG00000165280|-|chr9:g.35061087:A>T']	ENSG00000165280	1	HGNC:12666	10874545.09	11175042.469999999	8095513.045	9074793.781	11155735.64	11254291.030000001
DLEEAGGLGTEFSELPGK	3	Pat_50_3.57596.57596.3	ENSG00000132688|NES, ENSG00000132688|-|chr1:g.156641537:C>T',, ENSG00000132688|-|chr1:g.156639980:G>A',, ENSG00000132688|-|chr1:g.156641143:G>A',, ENSG00000132688|-|chr1:g.156639962:C>T',, ENSG00000132688|-|chr1:g.156640235:C>A']	ENSG00000132688	1	HGNC:7756	53601.984000000004	66070.516	41723.08	50161.97	92241.92	93783.67
EGDETPNSIPADIVFIIK	1	Pat_50_4.64830.64830.3	ENSG00000162616|DNAJB4	ENSG00000162616	1	HGNC:14886	140649.89	143678.2	192857.42	267069.6	97255.97	118027.945
YFATVGGSASETNIEEK	1	Pat_50_4.42884.42884.3	ENSG00000167306|MYO5B, ENSG00000167306|-|chr18:g.47421505:T>A',, ENSG00000167306|-|chr18:g.47390591:C>T']	ENSG00000167306	1	HGNC:7603	168468.39	173492.02	85571.46	102892.09	170169.84	182833.12
GYAFIEFASFEDAK	3	Pat_50_5.63208.63208.2	ENSG00000115053|NCL, ENSG00000115053|-|chr2:g.232326267:ATCGTCATCCTCATCATCT>A',, ENSG00000115053|-|chr2:g.232326384:GTCATCCTCC>G',, ENSG00000115053|-|chr2:g.232326414:A>C',, ENSG00000115053|-|chr2:g.232322044:G>A',, ENSG00000115053|-|chr2:g.232325475:T>C',, ENSG00000115053|-|chr2:g.232325476:C>A']	ENSG00000115053	1	HGNC:7667	484463.50600000005	415326.17	1195815.71	1171590.55	576097.854	363097.76
NIPTVNENLENYYLEVNQLEK	7	Pat_50_4.59189.59189.3	ENSG00000139329|LUM, ENSG00000139329|-|chr12:g.91502175:A>T',, ENSG00000139329|-|chr12:g.91502123:A>C']	ENSG00000139329	1	HGNC:6724	4611240.506	3986346.826	2378053.64	3324594.412	1036217.417	1117762.6879999998
FFGHGAEDSLADQAANEWGR	1	Pat_50_4.47456.47456.3	ENSG00000173432|SAA1	ENSG00000173432	1	HGNC:10513	284145.88	304185.66	198781.12	220065	194816.77	202244.52
VEESTQVGGDPFPAVFGDFLGR	2	Pat_50_4.64959.64959.3	ENSG00000128591|FLNC, ENSG00000128591|+|chr7:g.128487762:C>T',, ENSG00000128591|+|chr7:g.128483582:T>C',, ENSG00000128591|+|chr7:g.128485123:G>A',, ENSG00000128591|+|chr7:g.128480715:G>A',, ENSG00000128591|+|chr7:g.128486412:G>A',, ENSG00000128591|+|chr7:g.128496611:G>A',, ENSG00000128591|+|chr7:g.128488745:G>A',, ENSG00000128591|+|chr7:g.128493010:C>T',, ENSG00000128591|+|chr7:g.128482976:C>T',,…	ENSG00000128591	1	HGNC:3756	180023.02	196049.015	175354.87	216204.87	108686.793	117550.08499999999
CTVTGAGIGPTIQIGEETVITVDTK	11	Pat_50_4.61738.61738.3	ENSG00000196924|FLNA, ENSG00000196924|-|chrX:g.153581155:C>T',, ENSG00000196924|-|chrX:g.153590917:G>C',, ENSG00000196924|-|chrX:g.153590917:G>C']	ENSG00000196924	1	HGNC:3754	528461.38	621182.8317	1088690.201	1603794.775	389117.7404	533300.211
NPPLAEALLSGDLEK	2	Pat_50_5.64374.64374.3	ENSG00000197312|DDI2, ENSG00000197312|+|chr1:g.15953248:C>T']	ENSG00000197312	1	HGNC:24578	710443.34	694581.79	311116.38	398843.395	605372.8200000001	681854.9299999999
EVSQPDWTPPPEVTLVLTK	5	Pat_50_5.66023.66023.3	ENSG00000155660|PDIA4, ENSG00000155660|-|chr7:g.148709352:C>T',, ENSG00000155660|-|chr7:g.148708982:A>C']	ENSG00000155660	1	HGNC:30167	3587027.39	3045803	609196.8859999999	791390.086	2845443.3599999994	3241890.79
DATLEACAGALQNLTASK	5	Pat_50_5.55654.55654.3	ENSG00000081277|PKP1, ENSG00000081277|+|chr1:g.201285758:A>T',, ENSG00000081277|+|chr1:g.201282442:C>T',, ENSG00000081277|+|chr1:g.201288985:A>G',, ENSG00000081277|+|chr1:g.201292240:A>C',, ENSG00000081277|+|chr1:g.201292240:A>C']	ENSG00000081277	1	HGNC:9023	1073270.588	1006593.697	9052128.68	10384486.66	809118.5900000001	885732.213
CQLALQNVCDDVDNDDVSLK	1	Pat_50_3.53415.53415.3	ENSG00000140718|FTO, ENSG00000140718|+|chr16:g.53859842:G>A',, ENSG00000140718|+|chr16:g.53860290:C>T']	ENSG00000140718	1	HGNC:24678	76183.625	90743.74	48635.42	55505.105	67763.195	77285.25
SQETECTYFSTPLLLGK	19	Pat_50_5.59412.59412.3	ENSG00000146701|MDH2, ENSG00000146701|+|chr7:g.75693709:G>A',, ENSG00000146701|+|chr7:g.75693709:G>A']	ENSG00000146701	1	HGNC:6971	27262449.36	26725970.04	6744759.159999999	8550402.916	12831355.984000001	14168218.959999999
AYIQENLELVEK	5	Pat_50_3.53754.53754.2	ENSG00000100714|MTHFD1, ENSG00000100714|+|chr14:g.64908845:G>A',, ENSG00000100714|+|chr14:g.64882380:A>G',, ENSG00000100714|+|chr14:g.64882380:A>G']	ENSG00000100714	1	HGNC:7432	1001774.5	862228.12	1545469.43	1741797.04	2397862.32	2680554.23
GVDLVLNSLAEEK	4	Pat_50_4.59678.59678.2	ENSG00000169710|FASN, ENSG00000169710|-|chr17:g.80053280:CGAA>C',, ENSG00000169710|-|chr17:g.80039626:T>TG',, ENSG00000169710|-|chr17:g.80049282:C>G',, ENSG00000169710|-|chr17:g.80042560:C>A',, ENSG00000169710|-|chr17:g.80043390:C>T',, ENSG00000169710|-|chr17:g.80045603:A>G']	ENSG00000169710	1	HGNC:3594	723536.62	718379.02	851789.34	1065934.58	566794.6699999999	664648.28
AALAHSEEVTASQVAATK	6	Pat_50_4.39093.39093.2	ENSG00000178209|PLEC, ENSG00000178209|-|chr8:g.145008183:C>T',, ENSG00000178209|-|chr8:g.144995759:G>A',, ENSG00000178209|-|chr8:g.145016667:C>T',, ENSG00000178209|-|chr8:g.144994888:G>A',, ENSG00000178209|-|chr8:g.144996236:C>G',, ENSG00000178209|-|chr8:g.145010020:G>A',, ENSG00000178209|-|chr8:g.144996968:C>T',, ENSG00000178209|-|chr8:g.144990901:C>T',, ENSG00000178209|-|chr8:g.145001648:C>T',,…	ENSG00000178209	1	HGNC:9069	5528860.779999999	5254073.68	7568365.32	7947564.6	32823778.560000002	37068693.72
GDSIDQCALIQSIK	10	Pat_50_5.53690.53690.3	ENSG00000163359|COL6A3, ENSG00000163359|-|chr2:g.238249544:GA>G',, ENSG00000163359|-|chr2:g.238280477:G>A',, ENSG00000163359|-|chr2:g.238283189:G>A',, ENSG00000163359|-|chr2:g.238296320:C>T',, ENSG00000163359|-|chr2:g.238253406:C>T',, ENSG00000163359|-|chr2:g.238247734:C>G',, ENSG00000163359|-|chr2:g.238283510:C>T',, ENSG00000163359|-|chr2:g.238280852:G>A',, ENSG00000163359|-|chr2:g.238289588:G>A…	ENSG00000163359	1	HGNC:2213	1379326.0559999999	1418062.2660000003	16266280.86	12496611.420000002	6155235.97	6505896.2
CYTAVVPLVYGGETK	4	Pat_50_6.52823.52823.3	ENSG00000132465|JCHAIN	ENSG00000132465	1	HGNC:5713	2033140.8399999999	2357388.96	1414861.33	1633717.19	5009234.2	6542997.1
LEGSAPTDVLDSLTTIPELK	4	Pat_50_4.65205.65205.3	ENSG00000149781|FERMT3, ENSG00000149781|+|chr11:g.63988026:G>A',, ENSG00000149781|+|chr11:g.63987788:G>A',, ENSG00000149781|+|chr11:g.63990785:G>A',, ENSG00000149781|+|chr11:g.63990615:G>A',, ENSG00000149781|+|chr11:g.63978768:G>A',, ENSG00000149781|+|chr11:g.63978768:G>A']	ENSG00000149781	1	HGNC:23151	591765.346	574757.6	302092.414	372617.815	1702404.3900000001	1827995.1
QLQPAPLEPLGSPDAGLGAAVGK	1	Pat_50_5.61050.61050.3	ENSG00000114520|SNX4, ENSG00000114520|-|chr3:g.125216824:C>A',, ENSG00000114520|-|chr3:g.125195588:G>A',, ENSG00000114520|-|chr3:g.125217011:A>C',, ENSG00000114520|-|chr3:g.125170232:C>G']	ENSG00000114520	1	HGNC:11175	189703.56	195530.92	99730.69	122580.695	125541.54	131831.56
QIELACDSQEDVDSWK	3	Pat_50_2.50765.50765.3	ENSG00000079805|DNM2, ENSG00000079805|+|chr19:g.10886399:G>A',, ENSG00000079805|+|chr19:g.10893647:G>A',, ENSG00000079805|+|chr19:g.10893647:G>A']	ENSG00000079805	1	HGNC:2974	378409.84500000003	372951.21499999997	330403.285	479185.013	409838.99	475022.93600000005
VANEPVLAFTQGSPER	2	Pat_50_4.46423.46423.2	ENSG00000159423|ALDH4A1, ENSG00000159423|-|chr1:g.19209807:G>A',, ENSG00000159423|-|chr1:g.19201928:C>T',, ENSG00000159423|-|chr1:g.19202847:C>T',, ENSG00000159423|-|chr1:g.19201043:C>T',, ENSG00000159423|-|chr1:g.19212959:T>G',, ENSG00000159423|-|chr1:g.19199352:G>A',, ENSG00000159423|-|chr1:g.19208320:C>T',, ENSG00000159423|-|chr1:g.19208320:C>T']	ENSG00000159423	1	HGNC:406	478316.5	431149.44	875281.06	916224.6	571606.29	629418.66
AAAQLLQSQAQQSGAQQTK	5	Pat_50_6.42267.42267.3	ENSG00000138758|SEPT11	ENSG00000138758	1	HGNC:25589	618071.636	649445.0660000001	649328.621	680642.185	1634442.5999999999	1767257.35
NSDPLVGVILDNGGK	14	Pat_50_4.56938.56938.3	ENSG00000187955|COL14A1, ENSG00000187955|+|chr8:g.121357662:C>A',, ENSG00000187955|+|chr8:g.121275192:C>G',, ENSG00000187955|+|chr8:g.121174734:A>G',, ENSG00000187955|+|chr8:g.121256139:A>T',, ENSG00000187955|+|chr8:g.121267554:G>A',, ENSG00000187955|+|chr8:g.121298156:G>C',, ENSG00000187955|+|chr8:g.121344960:G>A',, ENSG00000187955|+|chr8:g.121224768:A>G',, ENSG00000187955|+|chr8:g.121239591:C>A…	ENSG00000187955	1	HGNC:2191	2101529.5530000003	2285195.0399999996	3629190.777	4559488.052	1876252.388	2133185.8880000003
FYSQAIELNPSNAIYYGNR	1	Pat_50_6.54591.54591.3	ENSG00000011485|PPP5C, ENSG00000011485|+|chr19:g.46878879:C>A',, ENSG00000011485|+|chr19:g.46890659:A>G',, ENSG00000011485|+|chr19:g.46890659:A>G']	ENSG00000011485	1	HGNC:9322	128236.94	166743.33	78057.96	102156.44	95096.8	115670
IIAATIENAQPILQIDNAR	12	Pat_50_6.63863.63863.3	ENSG00000186832|KRT16, ENSG00000186832|-|chr17:g.39767713:C>T',, ENSG00000186832|-|chr17:g.39767227:T>A']	ENSG00000186832	1	HGNC:6423	762209.7176	695594.2268999999	4937398.598999999	2735234.4820000003	532346.6009999999	491501.67499999993
VPADTEVVCAPPTAYIDFAR	17	Pat_50_4.55918.55918.3	ENSG00000111669|TPI1, ENSG00000111669|+|chr12:g.6978340:C>G',, ENSG00000111669|+|chr12:g.6978340:C>G']	ENSG00000111669	1	HGNC:12009	4167350.3940000003	4357365.551	2124105.1000000006	2751454.3479999998	2874503.1329999994	3388537.9869999993
YSEEGVYNVQYSFIK	2	Pat_50_5.51963.51963.3	ENSG00000144827|ABHD10	ENSG00000144827	1	HGNC:25656	1095051.96	923555.9099999999	303459.97	375776.78	637881.89	770687.22
VGDGDLSAEEIPENEVSLR	1	Pat_50_1.49842.49842.3	ENSG00000160208|RRP1B, ENSG00000160208|+|chr21:g.45107651:G>A']	ENSG00000160208	1	HGNC:23818	8091.3857	10429.374	8641.755	8274.916	12427.041000000001	11677.495
QTVLTAAGSIGQASGDLLR	1	Pat_50_6.57002.57002.3	ENSG00000171914|TLN2, ENSG00000171914|+|chr15:g.63054482:AC>A',, ENSG00000171914|+|chr15:g.63112720:A>G',, ENSG00000171914|+|chr15:g.63073358:C>T',, ENSG00000171914|+|chr15:g.63111739:T>C',, ENSG00000171914|+|chr15:g.63000770:C>T',, ENSG00000171914|+|chr15:g.63044619:C>T',, ENSG00000171914|+|chr15:g.63112805:C>A',, ENSG00000171914|+|chr15:g.63112805:C>A']	ENSG00000171914	1	HGNC:15447	179671.73	163926.84	114044.49	114879.98	121599	142198.27
GPAFVNPLIPESPEEEELFR	2	Pat_50_4.63695.63695.3	ENSG00000123130|ACOT9	ENSG00000123130	1	HGNC:17152	94314.44	102119.78	35874.094	43342.05	71360.56	74867.98
EGEAVVLPEVEPGLTAR	3	Pat_50_2.53613.53613.2	ENSG00000115884|SDC1	ENSG00000115884	1	HGNC:10658	82837.83200000001	85795.206	293726.475	285866.58499999996	135234.425	139164.584
DQEQSVIYGSIDFGK	1	Pat_50_4.49694.49694.3	ENSG00000132361|CLUH, ENSG00000132361|-|chr17:g.2598252:CG>C',, ENSG00000132361|-|chr17:g.2600229:G>A',, ENSG00000132361|-|chr17:g.2601389:C>T',, ENSG00000132361|-|chr17:g.2601389:C>T']	ENSG00000132361	1	HGNC:29094	172330.3	170454.89	140289.56	169391.19	184048.69	201173.03
SVSDQDNYIPCTLEPVFGK	2	Pat_50_4.57327.57327.3	ENSG00000135636|DYSF, ENSG00000135636|+|chr2:g.71730372:C>T',, ENSG00000135636|+|chr2:g.71797762:G>A',, ENSG00000135636|+|chr2:g.71909689:C>A',, ENSG00000135636|+|chr2:g.71762413:G>A',, ENSG00000135636|+|chr2:g.71778285:A>C',, ENSG00000135636|+|chr2:g.71896855:A>C',, ENSG00000135636|+|chr2:g.71801364:T>C',, ENSG00000135636|+|chr2:g.71795431:A>C',, ENSG00000135636|+|chr2:g.71791263:G>A',, ENSG0000…	ENSG00000135636	1	HGNC:3097	210397.09000000003	217202.88	126802.37899999999	159768.988	293795.87	309894.353
ESGTDDFNVWIGLHDPK	3	Pat_50_4.51779.51779.3	ENSG00000115386|REG1A, ENSG00000115386|+|chr2:g.79348784:G>A',, ENSG00000115386|+|chr2:g.79347998:C>A',, ENSG00000115386|+|chr2:g.79348009:T>G',, ENSG00000115386|+|chr2:g.79349133:A>C']	ENSG00000115386	1	HGNC:9951	1460542.89	1453080.79	289204.46	360548.94	4404935.140000001	3416357.1799999997
TASQGPQTDSVIQNSENIK	1	Pat_50_3.41790.41790.3	ENSG00000196914|ARHGEF12, ENSG00000196914|+|chr11:g.120340060:A>T',, ENSG00000196914|+|chr11:g.120317694:G>A',, ENSG00000196914|+|chr11:g.120317135:C>T',, ENSG00000196914|+|chr11:g.120327919:C>T',, ENSG00000196914|+|chr11:g.120337931:G>A',, ENSG00000196914|+|chr11:g.120322398:C>G',, ENSG00000196914|+|chr11:g.120336045:G>T',, ENSG00000196914|+|chr11:g.120350689:C>G',, ENSG00000196914|+|chr11:g.120…	ENSG00000196914	1	HGNC:14193	175739.52	200530.72	119256.67	128698.305	177542.05	206478.88
SLHQAIEGDTSGDFLK	3	Pat_50_4.43973.43973.3	ENSG00000197043|ANXA6, ENSG00000197043|-|chr5:g.150498912:C>G',, ENSG00000197043|-|chr5:g.150510803:T>G',, ENSG00000197043|-|chr5:g.150518315:T>G',, ENSG00000197043|-|chr5:g.150518315:T>G']	ENSG00000197043	1	HGNC:544	1361402.893	1357116.3	1143727.944	1207499.235	1746245.905	1969770.248
YFSYDCGADFPGVPLAPPR	2	Pat_50_6.59230.59230.3	ENSG00000172037|LAMB2, ENSG00000172037|-|chr3:g.49158923:G>A',, ENSG00000172037|-|chr3:g.49160684:C>T',, ENSG00000172037|-|chr3:g.49162722:C>A',, ENSG00000172037|-|chr3:g.49167419:C>T',, ENSG00000172037|-|chr3:g.49158763:C>T',, ENSG00000172037|-|chr3:g.49163902:G>C',, ENSG00000172037|-|chr3:g.49166533:G>A',, ENSG00000172037|-|chr3:g.49167684:C>T',, ENSG00000172037|-|chr3:g.49167684:C>T']	ENSG00000172037	1	HGNC:6487	197628.454	209170.58000000002	130775.456	160964.43	155500.44	163916.8
AWDQEAEGAGPELGLR	2	Pat_50_2.48301.48301.3	ENSG00000161618|ALDH16A1, ENSG00000161618|+|chr19:g.49969533:C>T',, ENSG00000161618|+|chr19:g.49969533:C>T']	ENSG00000161618	1	HGNC:28114	293093.46	306162.118	120084.62299999999	169525.16	318949.938	357857.603
TVAGQDAVIVLLGTR	2	Pat_50_6.58761.58761.2	ENSG00000090013|BLVRB, ENSG00000090013|-|chr19:g.40953909:G>A',, ENSG00000090013|-|chr19:g.40953909:G>A']	ENSG00000090013	1	HGNC:1063	346506.73	302695.175	362441.05799999996	372360.456	256482.066	219600.736
GAYCLSVSDFDNAK	2	Pat_50_4.46243.46243.2	ENSG00000197122|SRC, ENSG00000197122|+|chr20:g.36028549:C>G',, ENSG00000197122|+|chr20:g.36028549:C>G']	ENSG00000197122	1	HGNC:11283	1075734	1053161.31	349965.3	419290.32	692649.43	776592.38
LLTPITTLTSEQIQK	4	Pat_50_6.63230.63230.3	ENSG00000163359|COL6A3, ENSG00000163359|-|chr2:g.238249544:GA>G',, ENSG00000163359|-|chr2:g.238275518:AC>A',, ENSG00000163359|-|chr2:g.238280477:G>A',, ENSG00000163359|-|chr2:g.238283189:G>A',, ENSG00000163359|-|chr2:g.238296320:C>T',, ENSG00000163359|-|chr2:g.238253406:C>T',, ENSG00000163359|-|chr2:g.238247734:C>G',, ENSG00000163359|-|chr2:g.238283510:C>T',, ENSG00000163359|-|chr2:g.238280852:G>…	ENSG00000163359	1	HGNC:2213	1124416.9300000002	1093062.925	4039476.2019999996	2412344.7399999998	5072650.626	5137895.914
LTFDTTFSPNTGK	5	Pat_50_6.52125.52125.2	ENSG00000165637|VDAC2, ENSG00000165637|+|chr10:g.76972002:C>T',, ENSG00000165637|+|chr10:g.76971990:A>G',, ENSG00000165637|+|chr10:g.76982065:G>A',, ENSG00000165637|+|chr10:g.76982065:G>A']	ENSG00000165637	1	HGNC:12672	11186403.84	11128732.34	8496765.7	8601378.42	14723302.44	15947651.92
DTQSPSTCSEGLLGWSQK	1	Pat_50_4.46589.46589.3	ENSG00000149115|TNKS1BP1, ENSG00000149115|-|chr11:g.57077166:C>CT',, ENSG00000149115|-|chr11:g.57088022:G>T',, ENSG00000149115|-|chr11:g.57080530:C>A',, ENSG00000149115|-|chr11:g.57076158:C>T',, ENSG00000149115|-|chr11:g.57080076:C>T',, ENSG00000149115|-|chr11:g.57075947:T>A',, ENSG00000149115|-|chr11:g.57075947:T>A']	ENSG00000149115	1	HGNC:19081	471589.38	447982.22	268728.7	282567.38	463130.66	514617.22
AITIAGVPQSVTECVK	6	Pat_50_6.54070.54070.3	ENSG00000169564|PCBP1, ENSG00000169564|+|chr2:g.70315852:A>C',, ENSG00000169564|+|chr2:g.70315157:C>G']	ENSG00000169564	1	HGNC:8647	1242535.6760000002	1221552.137	1739344.5750000002	1319403.095	4951416.989999999	5177663.29
LAGLEVLSDDPDLVK	1	Pat_50_4.62145.62145.3	ENSG00000196116|TDRD7	ENSG00000196116	1	HGNC:30831	56756.45	57040.12	56541.06	74748.85	71815.875	76209.33
FHDIISDAEIEIVK	1	Pat_50_4.58704.58704.3	ENSG00000122884|P4HA1, ENSG00000122884|-|chr10:g.74776653:G>T',, ENSG00000122884|-|chr10:g.74834598:G>T',, ENSG00000122884|-|chr10:g.74810901:T>G',, ENSG00000122884|-|chr10:g.74810901:T>G']	ENSG00000122884	1	HGNC:8546	84269.22	76360.71	56656.043	76298.266	64354.2	61832.81
VLSEDEEDVDFDIIHNANDTFTVK	2	Pat_50_3.62024.62024.4	ENSG00000136068|FLNB, ENSG00000136068|+|chr3:g.58138487:GT>G',, ENSG00000136068|+|chr3:g.58134543:G>A',, ENSG00000136068|+|chr3:g.58062899:C>G',, ENSG00000136068|+|chr3:g.58121746:A>G',, ENSG00000136068|+|chr3:g.58089697:G>T',, ENSG00000136068|+|chr3:g.58095423:G>T',, ENSG00000136068|+|chr3:g.58095424:A>T',, ENSG00000136068|+|chr3:g.58127630:G>T',, ENSG00000136068|+|chr3:g.58128446:A>G',, ENSG000…	ENSG00000136068	1	HGNC:3755	340975.4	346216.14	43739.393	60805.433000000005	108733.223	130500.86499999999
LHQEDNDYINASLIK	1	Pat_50_4.44448.44448.3	ENSG00000196396|PTPN1, ENSG00000196396|+|chr20:g.49195804:C>T',, ENSG00000196396|+|chr20:g.49195766:A>C']	ENSG00000196396	1	HGNC:9642	232642.3	242660.34	170965.69	184492.06	372208.5	452616.3
FYDPLQHCCYDDAVVPLAR	4	Pat_50_4.53304.53304.3	ENSG00000188293|IGFL1	ENSG00000188293	1	HGNC:24093	749210.35	823177.9299999999	1637040.5	2049976.4	1883070.9699999997	2302909.1500000004
EEVVTVETWQEGSLK	6	Pat_50_2.52184.52184.3	ENSG00000084207|GSTP1	ENSG00000084207	1	HGNC:4638	529308.698	529388.8139999999	1138571.3	1121849.35	1086272.915	1399239.7459999998
QYADICLFNTAQYK	1	Pat_50_6.53624.53624.3	ENSG00000137486|ARRB1, ENSG00000137486|-|chr11:g.74989708:C>T',, ENSG00000137486|-|chr11:g.74989708:C>T']	ENSG00000137486	1	HGNC:711	479404.56	412833.2	173509.03	207478.16	294713.28	337811.7
VAGISLAYSSVQDVQK	2	Pat_50_6.53247.53247.3	ENSG00000116863|ADPRHL2	ENSG00000116863	1	HGNC:21304	250188.94	250985.94	216427.62	206961.86	324101.3	343828.7
EQVPSLGSNVACGLAYTDYHK	3	Pat_50_4.47805.47805.3	ENSG00000105135|ILVBL, ENSG00000105135|-|chr19:g.15234287:G>A',, ENSG00000105135|-|chr19:g.15230051:C>A',, ENSG00000105135|-|chr19:g.15226989:C>T',, ENSG00000105135|-|chr19:g.15226989:C>T']	ENSG00000105135	1	HGNC:6041	871973.64	849822.56	257828.59	315116.34	476508.83999999997	510161.73
LAEISLGVDGEGK	3	Pat_50_4.50273.50273.2	ENSG00000134757|DSG3, ENSG00000134757|+|chr18:g.29049247:C>T',, ENSG00000134757|+|chr18:g.29046499:C>T',, ENSG00000134757|+|chr18:g.29055831:G>C',, ENSG00000134757|+|chr18:g.29056170:C>T',, ENSG00000134757|+|chr18:g.29052728:G>T']	ENSG00000134757	1	HGNC:3050	327583.93	357679.70300000004	2702057.0700000003	2833211.7399999998	385439.58	396843.24
VCTLAIIDPGDSDIIR	11	Pat_50_4.57962.57962.3	ENSG00000156482|RPL30	ENSG00000156482	1	HGNC:10333	6176151.339000002	6052165.74	2867493.5270000002	3719684.796	3348987.932	4285023.975000001
VPGDQTSTIIQELEPGVEYFIR	2	Pat_50_4.65090.65090.3	ENSG00000041982|TNC, ENSG00000041982|-|chr9:g.117853174:G>T',, ENSG00000041982|-|chr9:g.117827000:G>A',, ENSG00000041982|-|chr9:g.117798515:C>T',, ENSG00000041982|-|chr9:g.117788857:T>G',, ENSG00000041982|-|chr9:g.117808862:A>C',, ENSG00000041982|-|chr9:g.117835942:G>T',, ENSG00000041982|-|chr9:g.117819471:T>C',, ENSG00000041982|-|chr9:g.117808785:T>A',, ENSG00000041982|-|chr9:g.117815273:G>A',, …	ENSG00000041982	1	HGNC:5318	99046.84599999999	98396.23000000001	49391.31	65679.649	57310.817	79263.09
VSAFENPYVDAIK	2	Pat_50_5.54214.54214.3	ENSG00000156052|GNAQ, ENSG00000156052|-|chr9:g.80646051:C>G',, ENSG00000156052|-|chr9:g.80409484:C>A',, ENSG00000156052|-|chr9:g.80409486:T>C']	ENSG00000156052	1	HGNC:4390	1394792.45	1456935.6600000001	620500.8400000001	730662.1599999999	788836.88	795324.75
GNPTVEVDLFTSK	17	Pat_50_4.51933.51933.2	ENSG00000074800|ENO1, ENSG00000074800|-|chr1:g.8925416:C>A',, ENSG00000074800|-|chr1:g.8923371:C>T',, ENSG00000074800|-|chr1:g.8926455:T>C',, ENSG00000074800|-|chr1:g.8934964:A>T',, ENSG00000074800|-|chr1:g.8934964:A>T']	ENSG00000074800	1	HGNC:3350	27116097.3	25229964.130000003	23091410.610000003	27775600.610000003	30111490.664	32738713.680000003
SLETENSALQLQVTER	3	Pat_50_3.46069.46069.2	ENSG00000113368|LMNB1, ENSG00000113368|+|chr5:g.126154620:G>A',, ENSG00000113368|+|chr5:g.126156711:T>C',, ENSG00000113368|+|chr5:g.126161764:G>T']	ENSG00000113368	1	HGNC:6637	437337.97500000003	437771.48000000004	183971.64	220614.719	316881.835	353730.444
LGYVTADGETSGSITCGK	4	Pat_50_4.42764.42764.3	ENSG00000000971|CFH, ENSG00000000971|+|chr1:g.196696026:T>A',, ENSG00000000971|+|chr1:g.196648872:G>A',, ENSG00000000971|+|chr1:g.196695667:A>C',, ENSG00000000971|+|chr1:g.196715067:T>G',, ENSG00000000971|+|chr1:g.196648816:A>C',, ENSG00000000971|+|chr1:g.196684881:G>C',, ENSG00000000971|+|chr1:g.196659237:C>T',, ENSG00000000971|+|chr1:g.196709774:G>T',, ENSG00000000971|+|chr1:g.196706773:C>T',, …	ENSG00000000971	1	HGNC:4883	1831148.45	2073081.8099999998	1072002.695	1211897.99	2613721.77	2776805.52
AIGSASEGAQSSLQEVYHK	3	Pat_50_4.41198.41198.3	ENSG00000143106|PSMA5	ENSG00000143106	1	HGNC:9534	1352225.26	1290793.1	812557.0900000001	1000248.0800000001	1761476.78	1658962.87
VYYDGTVEQHPFGEAAYPADGADAGQK	1	Pat_50_3.46508.46508.4	ENSG00000185127|C6orf120	ENSG00000185127	1	HGNC:21247	80187.14	82081.945	58724.55	58746.543	64419.515999999996	74924
FTDEYQLFEELGK	7	Pat_50_4.61776.61776.2	ENSG00000145349|CAMK2D, ENSG00000145349|-|chr4:g.114438792:A>G',, ENSG00000145349|-|chr4:g.114436262:A>C',, ENSG00000145349|-|chr4:g.114582879:G>C',, ENSG00000145349|-|chr4:g.114378515:G>A',, ENSG00000145349|-|chr4:g.114378515:G>A']	ENSG00000145349	1	HGNC:1462	2542995.4620000003	2676079.908	464128.728	552623.554	502008.39499999996	619107.8844999999
AAGLVSDLDADSGLTLSR	2	Pat_50_3.55843.55843.3	ENSG00000143374|TARS2, ENSG00000143374|+|chr1:g.150470019:A>G',, ENSG00000143374|+|chr1:g.150461492:G>A',, ENSG00000143374|+|chr1:g.150463943:C>T',, ENSG00000143374|+|chr1:g.150470173:G>C',, ENSG00000143374|+|chr1:g.150470173:G>C']	ENSG00000143374	1	HGNC:30740	118163.244	137772.77000000002	80357.36799999999	93844.584	190213.609	320251.33999999997
DGLALGPGPFVTALEYATDTK	2	Pat_50_5.68470.68470.3	ENSG00000167220|HDHD2	ENSG00000167220	1	HGNC:25364	167182	163821.255	48936.031	55901.86	62021.925	66649.389
QNFIDPLQNLCEK	1	Pat_50_5.58583.58583.3	ENSG00000141985|SH3GL1, ENSG00000141985|-|chr19:g.4365610:T>G',, ENSG00000141985|-|chr19:g.4366973:C>T',, ENSG00000141985|-|chr19:g.4366973:C>T']	ENSG00000141985	1	HGNC:10830	244156.5	220359.12	321796.88	438417.78	303148.28	332913.25
FQEAVGQAGAISITSK	1	Pat_50_6.51114.51114.3	ENSG00000076201|PTPN23, ENSG00000076201|+|chr3:g.47452803:G>A',, ENSG00000076201|+|chr3:g.47452803:G>A']	ENSG00000076201	1	HGNC:14406	288484	352491.44	299721.1	329937.62	413161.6	489996
SGAGTEDSACIPWAYYSTVDQVK	3	Pat_50_4.52558.52558.3	ENSG00000047457|CP, ENSG00000047457|-|chr3:g.148896253:C>T',, ENSG00000047457|-|chr3:g.148916215:G>A',, ENSG00000047457|-|chr3:g.148939568:C>G',, ENSG00000047457|-|chr3:g.148917532:A>G',, ENSG00000047457|-|chr3:g.148903150:G>T',, ENSG00000047457|-|chr3:g.148903150:G>T']	ENSG00000047457	1	HGNC:2295	186919.13	200594.222	320140.706	324284.33	1039457.3999999999	1135490.36
QICPEVENAQPGALK	2	Pat_50_4.42579.42579.3	ENSG00000167107|ACSF2, ENSG00000167107|+|chr17:g.48538121:G>A',, ENSG00000167107|+|chr17:g.48538121:G>A']	ENSG00000167107	1	HGNC:26101	1666766.69	1801995.9	490224.93	558426.5	746430.8200000001	850892.1000000001
ANPDPNCCLGVFGLSLYTTER	1	Pat_50_6.59627.59627.3	ENSG00000136527|TRA2B, ENSG00000136527|-|chr3:g.185643274:C>G',, ENSG00000136527|-|chr3:g.185643270:C>A',, ENSG00000136527|-|chr3:g.185643271:C>G',, ENSG00000136527|-|chr3:g.185643271:C>G']	ENSG00000136527	1	HGNC:10781	341561.5	325854.84	72994.67	101520.65	145064.02	176214.3
EESAGVQDNLFLEK	1	Pat_50_2.51630.51630.3	ENSG00000109320|NFKB1, ENSG00000109320|+|chr4:g.103527700:G>T',, ENSG00000109320|+|chr4:g.103528809:G>A',, ENSG00000109320|+|chr4:g.103528809:G>A']	ENSG00000109320	1	HGNC:7794	63117.515999999996	71586.516	82483.22	93055.5	118009.13	127831.86
EYLPIGGLAEFCK	5	Pat_50_5.61846.61846.3	ENSG00000125166|GOT2, ENSG00000125166|-|chr16:g.58752466:C>T',, ENSG00000125166|-|chr16:g.58757693:C>T']	ENSG00000125166	1	HGNC:4433	2570075.54	3059372.87	520720.05799999996	483118.832	875045.3699999999	988580.05
VEPSDNGPLFTELK	2	Pat_50_4.52998.52998.3	ENSG00000100749|VRK1, ENSG00000100749|+|chr14:g.97321606:G>A']	ENSG00000100749	1	HGNC:12718	597715.67	708296.86	506697.2	521798.97000000003	1102776.5	1279439.26
TFGSGEADCGLRPLFEK	2	Pat_50_6.52585.52585.3	ENSG00000180210|F2, ENSG00000180210|+|chr11:g.46745003:C>T',, ENSG00000180210|+|chr11:g.46747708:G>A',, ENSG00000180210|+|chr11:g.46747708:G>A']	ENSG00000180210	1	HGNC:3535	1636664.92	1689887.3	918401.11	1116966	1210373.34	1422300.6800000002
LGVCFDVPTASVTEIQEK	2	Pat_50_5.60970.60970.3	ENSG00000165732|DDX21, ENSG00000165732|+|chr10:g.70728866:A>G',, ENSG00000165732|+|chr10:g.70728861:C>G']	ENSG00000165732	1	HGNC:2744	178061.58000000002	170422.83500000002	121022.168	145961.68	233673.89	258610.65000000002
LVQDVANNTNEEAGDGTTTATVLAR	13	Pat_50_2.50173.50173.3	ENSG00000144381|HSPD1, ENSG00000144381|-|chr2:g.198358179:C>G',, ENSG00000144381|-|chr2:g.198352688:G>C',, ENSG00000144381|-|chr2:g.198352688:G>C']	ENSG00000144381	1	HGNC:5261	2560993.8197	2755180.5470000003	822048.1876999999	954843.8385000001	1541017.5245	1605770.7784
EVVDPEVFFNATGCLR	8	Pat_50_4.61130.61130.3	ENSG00000081277|PKP1, ENSG00000081277|+|chr1:g.201285758:A>T',, ENSG00000081277|+|chr1:g.201282442:C>T',, ENSG00000081277|+|chr1:g.201288985:A>G',, ENSG00000081277|+|chr1:g.201292240:A>C',, ENSG00000081277|+|chr1:g.201292240:A>C']	ENSG00000081277	1	HGNC:9023	448017.757	448804.89300000004	1197844.617	1471879.778	465005.23799999995	539186.712
IYVGNASVAQDIPK	3	Pat_50_5.50526.50526.2	ENSG00000108861|DUSP3, ENSG00000108861|-|chr17:g.41847075:C>T']	ENSG00000108861	1	HGNC:3069	751955.87	744963.0800000001	779625.5170000001	905927.33	666837.363	731893.2799999999
GFEATLVQEAPIPAEPGALQER	2	Pat_50_3.58769.58769.4	ENSG00000167880|EVPL, ENSG00000167880|-|chr17:g.74006272:C>A',, ENSG00000167880|-|chr17:g.74015086:C>T',, ENSG00000167880|-|chr17:g.74011575:G>C',, ENSG00000167880|-|chr17:g.74011633:G>A',, ENSG00000167880|-|chr17:g.74011633:G>A']	ENSG00000167880	1	HGNC:3503	213985.97999999998	214702.01	152835.846	163311.248	181523.61	196684.707
ADIDATLYEQVILEK	1	Pat_50_4.60754.60754.3	ENSG00000160746|ANO10, ENSG00000160746|-|chr3:g.43602803:C>T',, ENSG00000160746|-|chr3:g.43647342:C>G',, ENSG00000160746|-|chr3:g.43647342:C>G']	ENSG00000160746	1	HGNC:25519	83824.92	75013.49	44562.582	62236.51	82195.71	79597.92
VNFDDYTVNLGGLK	2	Pat_50_6.58257.58257.2	ENSG00000198380|GFPT1, ENSG00000198380|-|chr2:g.69569322:G>A',, ENSG00000198380|-|chr2:g.69555453:G>A',, ENSG00000198380|-|chr2:g.69575324:C>T',, ENSG00000198380|-|chr2:g.69575324:C>T']	ENSG00000198380	1	HGNC:4241	201737.294	208415.84	250282.85499999998	236347.75999999998	1943710.56	2274742.75
LPGELEPVQATQNK	3	Pat_50_4.46254.46254.2	ENSG00000130811|EIF3G	ENSG00000130811	1	HGNC:3274	2130258.8600000003	2212900.02	2524386.2800000003	2725477.8	3174917.45	3684043.5599999996
LISVDTEHSNIYLQNGPDR	1	Pat_50_4.44623.44623.3	ENSG00000047457|CP, ENSG00000047457|-|chr3:g.148896253:C>T',, ENSG00000047457|-|chr3:g.148916215:G>A',, ENSG00000047457|-|chr3:g.148939568:C>G',, ENSG00000047457|-|chr3:g.148917532:A>G',, ENSG00000047457|-|chr3:g.148903150:G>T',, ENSG00000047457|-|chr3:g.148903150:G>T']	ENSG00000047457	1	HGNC:2295	536102.25	502797.28	317199.38	376359.47	375747.28	376250.7
TGQEVVFVAEPDNK	4	Pat_50_3.46194.46194.2	ENSG00000118705|RPN2, ENSG00000118705|+|chr20:g.35812678:C>A',, ENSG00000118705|+|chr20:g.35812678:C>A']	ENSG00000118705	1	HGNC:10382	2824190.865	3262682.87	1627418.7349999999	2083521.16	1926297.73	2292896.87
DPELWGSVLLESNPYR	1	Pat_50_5.62937.62937.2	ENSG00000141367|CLTC, ENSG00000141367|+|chr17:g.57743965:T>C',, ENSG00000141367|+|chr17:g.57737921:C>T',, ENSG00000141367|+|chr17:g.57738925:A>T',, ENSG00000141367|+|chr17:g.57743578:A>T',, ENSG00000141367|+|chr17:g.57743578:A>T']	ENSG00000141367	1	HGNC:2092	63949.043	60558.844000000005	23848.316000000003	25486.664	32515.896	32422.951
EFGATECINPQDFSK	1	Pat_50_4.47841.47841.3	ENSG00000197894|ADH5, ENSG00000197894|-|chr4:g.99993574:C>G']	ENSG00000197894	1	HGNC:253	197268.47	188104.05	368982.88	241725.97	299363.28	301457.3
SWDTNLIECNLDQELK	1	Pat_50_4.57806.57806.3	ENSG00000131711|MAP1B, ENSG00000131711|+|chr5:g.71494547:C>T',, ENSG00000131711|+|chr5:g.71489865:A>T',, ENSG00000131711|+|chr5:g.71490151:G>A',, ENSG00000131711|+|chr5:g.71489723:G>T',, ENSG00000131711|+|chr5:g.71494415:C>T',, ENSG00000131711|+|chr5:g.71489958:A>T',, ENSG00000131711|+|chr5:g.71492618:G>T',, ENSG00000131711|+|chr5:g.71495603:C>A']	ENSG00000131711	1	HGNC:6836	140934.39	129110.38	100185.74	123196.19	140148.33	166895.89
VLAQQGEYSEAIPILR	2	Pat_50_5.56523.56523.2	ENSG00000105701|FKBP8, ENSG00000105701|-|chr19:g.18652750:A>C',, ENSG00000105701|-|chr19:g.18649179:C>T',, ENSG00000105701|-|chr19:g.18649136:A>G',, ENSG00000105701|-|chr19:g.18648476:G>A',, ENSG00000105701|-|chr19:g.18648476:G>A']	ENSG00000105701	1	HGNC:3724	350862.44	372295.01	291851.676	313416.22	511693.44	585462
VELSEQQLQLWPSDVDK	1	Pat_50_4.58167.58167.3	ENSG00000173786|CNP, ENSG00000173786|+|chr17:g.40125905:G>A',, ENSG00000173786|+|chr17:g.40125905:G>A']	ENSG00000173786	1	HGNC:2158	103967.445	99872.81	99119.41	98564.55	132919.52	144499.58
DLADELALVDVIEDK	11	Pat_50_2.67677.67677.3	ENSG00000134333|LDHA	ENSG00000134333	1	HGNC:6535	157991.9876	163229.26593999998	947777.9275	434241.9135	2211950.147	2701591.046
CNVSFLLSEDGSGK	2	Pat_50_5.50758.50758.3	ENSG00000156515|HK1, ENSG00000156515|+|chr10:g.71129326:G>A',, ENSG00000156515|+|chr10:g.71052083:C>T',, ENSG00000156515|+|chr10:g.71052065:G>A',, ENSG00000156515|+|chr10:g.71152039:T>C',, ENSG00000156515|+|chr10:g.71152045:C>G',, ENSG00000156515|+|chr10:g.71052064:A>C',, ENSG00000156515|+|chr10:g.71060609:C>T',, ENSG00000156515|+|chr10:g.71142480:G>T',, ENSG00000156515|+|chr10:g.71142480:G>T']	ENSG00000156515	1	HGNC:4922	1571850.8	1676870.9	1433031.7	1890643.5999999999	1386198.7	1753474
QFTQSPETEASADSFPDTK	3	Pat_50_3.44831.44831.3	ENSG00000182253|SYNM, ENSG00000182253|+|chr15:g.99672544:C>G',, ENSG00000182253|+|chr15:g.99645781:G>A',, ENSG00000182253|+|chr15:g.99670265:C>T',, ENSG00000182253|+|chr15:g.99671720:A>C',, ENSG00000182253|+|chr15:g.99670103:C>A',, ENSG00000182253|+|chr15:g.99672320:C>T',, ENSG00000182253|+|chr15:g.99671572:G>A',, ENSG00000182253|+|chr15:g.99671572:G>A']	ENSG00000182253	1	HGNC:24466	147494.077	157894.488	484727.887	549378.88	167933.19700000001	177754.523
YGEGHQAWIIGIVEK	1	Pat_50_6.54411.54411.3	ENSG00000086475|SEPHS1, ENSG00000086475|-|chr10:g.13365012:C>T',, ENSG00000086475|-|chr10:g.13365012:C>T']	ENSG00000086475	1	HGNC:19685	398341.62	350870.56	189765.2	238899.47	226381.39	219397.61
YGDSGEQIAGFVK	4	Pat_50_5.47052.47052.2	ENSG00000064601|CTSA, ENSG00000064601|+|chr20:g.44521403:C>A',, ENSG00000064601|+|chr20:g.44523710:C>G',, ENSG00000064601|+|chr20:g.44523710:C>G']	ENSG00000064601	1	HGNC:9251	865430.4800000001	900441.0730000001	2256989.568	1897269.84	10909465.43	12465496.42
NANKPLLDEIVPVYR	1	Pat_50_6.54977.54977.3	ENSG00000182827|ACBD3, ENSG00000182827|-|chr1:g.226334378:T>G',, ENSG00000182827|-|chr1:g.226346898:A>G']	ENSG00000182827	1	HGNC:15453	969993.6	1098560.4	367568.6	444754.28	852153.75	969782.44
TAGPLESSETEEASQLK	6	Pat_50_1.45381.45381.2	ENSG00000125844|RRBP1, ENSG00000125844|-|chr20:g.17639529:C>T',, ENSG00000125844|-|chr20:g.17640795:G>A',, ENSG00000125844|-|chr20:g.17640795:G>A']	ENSG00000125844	1	HGNC:10448	2139243.478	2418659.5270000002	1226495.7880000002	1239497.165	2814216.4280000003	3106571.5020000003
LEPKPQPPVAEATPR	1	Pat_50_5.40772.40772.3	ENSG00000184640|SEPT9, ENSG00000184640|+|chr17:g.75369584:C>G',, ENSG00000184640|+|chr17:g.75398498:C>T',, ENSG00000184640|+|chr17:g.75398498:C>T']	ENSG00000184640	1	HGNC:7323	1547497	1517031.6	2528857.2	2067393	1631243.4	1779775.6
TSLATILDGGEENLEK	2	Pat_50_4.56877.56877.3	ENSG00000101158|NELFCD, ENSG00000101158|+|chr20:g.57567059:CTT>C',, ENSG00000101158|+|chr20:g.57566055:A>T',, ENSG00000101158|+|chr20:g.57561865:A>G',, ENSG00000101158|+|chr20:g.57561865:A>G']	ENSG00000101158	1	HGNC:15934	531006.1799999999	476255.4	252848.2	260387.87	580078.89	550101.84
EDPANILQELPAPLLDDK	4	Pat_50_4.65167.65167.3	ENSG00000109911|ELP4, ENSG00000109911|+|chr11:g.31616362:G>A',, ENSG00000109911|+|chr11:g.31616433:A>T',, ENSG00000109911|+|chr11:g.31669388:G>A',, ENSG00000109911|+|chr11:g.31805078:C>A',, ENSG00000109911|+|chr11:g.31703585:G>T']	ENSG00000109911	1	HGNC:1171	425823.196	493373.77	520432.15	737225.65	419646.79	511976.75399999996
GDINVCIVGDPSTAK	1	Pat_50_4.46026.46026.3	ENSG00000076003|MCM6, ENSG00000076003|-|chr2:g.136615471:A>G',, ENSG00000076003|-|chr2:g.136614338:C>T',, ENSG00000076003|-|chr2:g.136620310:C>T']	ENSG00000076003	1	HGNC:6949	221710.89	219919.92	261617.44	246826.06	405063.94	439610.53
VDSLNDEINFLK	71	Pat_50_4.58017.58017.2	ENSG00000170477|KRT4, ENSG00000170477|-|chr12:g.53205757:T>C',, ENSG00000170477|-|chr12:g.53207628:G>A',, ENSG00000170477|-|chr12:g.53204559:T>C',, ENSG00000170477|-|chr12:g.53204559:T>C']	ENSG00000170477	1	HGNC:6441	8659257.757100001	8390641.1338	447823891.0305002	551264263.1568	8304565.338099998	9409564.715800002
IAGGDEVAEVSFEK	2	Pat_50_3.50167.50167.2	ENSG00000197892|KIF13B, ENSG00000197892|-|chr8:g.28991567:T>C',, ENSG00000197892|-|chr8:g.29037680:G>A',, ENSG00000197892|-|chr8:g.28928110:C>T',, ENSG00000197892|-|chr8:g.29037681:G>T',, ENSG00000197892|-|chr8:g.28929784:G>A',, ENSG00000197892|-|chr8:g.28929394:G>A',, ENSG00000197892|-|chr8:g.28974353:G>A']	ENSG00000197892	1	HGNC:14405	1067591.9	970185.85	322829.92	383448.94	1278920.9500000002	1168400.5499999998
APHYPGIGPVDESGIPTAIR	1	Pat_50_4.46252.46252.3	ENSG00000154556|SORBS2, ENSG00000154556|-|chr4:g.186544878:C>CG',, ENSG00000154556|-|chr4:g.186544971:C>T',, ENSG00000154556|-|chr4:g.186544548:C>T',, ENSG00000154556|-|chr4:g.186544548:C>T']	ENSG00000154556	1	HGNC:24098	366347.78	386625.2	251159.7	285446.53	337735.1	393138.88
VWLDPNETNEIANANSR	8	Pat_50_3.49875.49875.2	ENSG00000108298|RPL19, ENSG00000108298|+|chr17:g.37359248:G>A',, ENSG00000108298|+|chr17:g.37360422:C>T',, ENSG00000108298|+|chr17:g.37360422:C>T']	ENSG00000108298	1	HGNC:10312	2247256.96	2059564.5629999998	1942207.5129999998	2370510.5760000004	2810038.489	3156100.4270000006
VDTDGNGYISFNELNDLFK	6	Pat_50_5.66647.66647.3	ENSG00000136167|LCP1, ENSG00000136167|-|chr13:g.46708291:T>C',, ENSG00000136167|-|chr13:g.46725149:C>A',, ENSG00000136167|-|chr13:g.46725111:G>T',, ENSG00000136167|-|chr13:g.46721186:A>G',, ENSG00000136167|-|chr13:g.46701815:C>A',, ENSG00000136167|-|chr13:g.46725160:A>T',, ENSG00000136167|-|chr13:g.46725160:A>T']	ENSG00000136167	1	HGNC:6528	2583518.25	2854962.32	1396897.24	1895554.04	4723285.64	6653851.069999999
FDVQFPENNWINPDK	1	Pat_50_5.62393.62393.3	ENSG00000069345|DNAJA2, ENSG00000069345|-|chr16:g.47005400:G>A',, ENSG00000069345|-|chr16:g.46993270:A>G',, ENSG00000069345|-|chr16:g.47005409:G>C']	ENSG00000069345	1	HGNC:14884	96470.88	102244.71	85461.31	87551.56	112663.47	144913.56
NGVAQEPVHLDSPAIK	6	Pat_50_4.41420.41420.3	ENSG00000121410|A1BG, ENSG00000121410|-|chr19:g.58858845:C>T',, ENSG00000121410|-|chr19:g.58861788:C>A',, ENSG00000121410|-|chr19:g.58863484:C>G',, ENSG00000121410|-|chr19:g.58862006:C>T',, ENSG00000121410|-|chr19:g.58862885:C>T',, ENSG00000121410|-|chr19:g.58858953:C>A']	ENSG00000121410	1	HGNC:5	2137530.42	2093903.12	1054412.8939999999	1227116.935	2488985.1100000003	2304818.575
ITSGPFEPDLYK	5	Pat_50_5.53480.53480.2	ENSG00000170515|PA2G4, ENSG00000170515|+|chr12:g.56504365:C>G',, ENSG00000170515|+|chr12:g.56500985:A>G']	ENSG00000170515	1	HGNC:8550	2206265.04	2176959.9699999997	7308688.88	6359888.8	4508339.17	4839293.58
TQFNNNEYSQDLDAYNTK	2	Pat_50_4.40931.40931.3	ENSG00000084674|APOB, ENSG00000084674|-|chr2:g.21247831:G>A',, ENSG00000084674|-|chr2:g.21260926:T>A',, ENSG00000084674|-|chr2:g.21228361:T>G',, ENSG00000084674|-|chr2:g.21231513:G>T',, ENSG00000084674|-|chr2:g.21228927:T>G',, ENSG00000084674|-|chr2:g.21255382:T>G',, ENSG00000084674|-|chr2:g.21228497:G>A',, ENSG00000084674|-|chr2:g.21235202:C>T',, ENSG00000084674|-|chr2:g.21225263:A>T',, ENSG0000…	ENSG00000084674	1	HGNC:603	597570.58	693485.08	650554.77	717082.05	1541777.6199999999	1721256.38
ELVGPPLAETVFTPK	4	Pat_50_6.62629.62629.3	ENSG00000153201|RANBP2, ENSG00000153201|+|chr2:g.109352041:G>C',, ENSG00000153201|+|chr2:g.109382873:C>T',, ENSG00000153201|+|chr2:g.109381005:C>T',, ENSG00000153201|+|chr2:g.109365484:C>G',, ENSG00000153201|+|chr2:g.109389014:G>T']	ENSG00000153201	1	HGNC:9848	815731.91	823933.7999999999	632467.49	631550.26	862177.44	944184.21
QVQSLTCEVDALK	15	Pat_50_4.49283.49283.3	ENSG00000026025|VIM, ENSG00000026025|+|chr10:g.17271887:G>A',, ENSG00000026025|+|chr10:g.17271555:G>A',, ENSG00000026025|+|chr10:g.17277329:G>T',, ENSG00000026025|+|chr10:g.17277329:G>T']	ENSG00000026025	1	HGNC:12692	9801633.729999997	10839708.58	19331257.936000004	19386080.2	51777703.19000001	54801774.879999995
SAADSISESVPVGPK	4	Pat_50_4.42240.42240.2	ENSG00000111667|USP5, ENSG00000111667|+|chr12:g.6965514:C>T',, ENSG00000111667|+|chr12:g.6961356:A>G',, ENSG00000111667|+|chr12:g.6969334:C>T',, ENSG00000111667|+|chr12:g.6970717:G>A',, ENSG00000111667|+|chr12:g.6970717:G>A']	ENSG00000111667	1	HGNC:12628	1291434.895	1324050.1260000002	1413437.252	1830778.767	857718.173	999744.8330000001
FCPAGVYEFVPVEQGDGFR	4	Pat_50_4.59166.59166.3	ENSG00000171503|ETFDH, ENSG00000171503|+|chr4:g.159603486:A>C',, ENSG00000171503|+|chr4:g.159603486:A>C']	ENSG00000171503	1	HGNC:3483	837259.88	826448.747	944620.335	489150.61399999994	171331.668	185934.09199999998
EINDCIGGTVLNISK	1	Pat_50_5.54246.54246.3	ENSG00000171490|RSL1D1, ENSG00000171490|-|chr16:g.11945303:C>T',, ENSG00000171490|-|chr16:g.11945303:C>T']	ENSG00000171490	1	HGNC:24534	518325.6	484089.2	569515.7	549911.2	953567.9	1055703.4
AIYDFEAAEDNELTFK	1	Pat_50_3.59328.59328.3	ENSG00000136738|STAM	ENSG00000136738	1	HGNC:11357	139842.36	144982.73	41054.137	53004.94	51998.285	66343.68
ALEGLQYPFAVTSYGK	2	Pat_50_6.59449.59449.3	ENSG00000116962|NID1, ENSG00000116962|-|chr1:g.236201529:C>T',, ENSG00000116962|-|chr1:g.236154337:G>A',, ENSG00000116962|-|chr1:g.236205390:T>C',, ENSG00000116962|-|chr1:g.236143883:G>A',, ENSG00000116962|-|chr1:g.236208773:C>T',, ENSG00000116962|-|chr1:g.236195859:G>A',, ENSG00000116962|-|chr1:g.236212012:C>T',, ENSG00000116962|-|chr1:g.236205398:T>C',, ENSG00000116962|-|chr1:g.236141174:T>C',,…	ENSG00000116962	1	HGNC:7821	415867.45	437357.48	482929.42	468810.06000000006	674635.11	784846.22
VPEPCPSTVTPAPAQQK	19	Pat_50_5.42815.42815.3	ENSG00000169474|SPRR1A, ENSG00000169474|+|chr1:g.152957712:T>A',, ENSG00000169474|+|chr1:g.152957712:T>A']	ENSG00000169474	1	HGNC:11259	4284395.727	4369968.447000001	67092563.70599999	67190620.16	9941548.743	9823609.281
NGYHGDLNETFFVGEVDDGAR	1	Pat_50_2.49019.49019.3	ENSG00000164024|METAP1, ENSG00000164024|+|chr4:g.99956581:C>T',, ENSG00000164024|+|chr4:g.99950037:G>T']	ENSG00000164024	1	HGNC:15789	28783.164	35837.863	38291.426	38415.7	31421.308999999997	34144.26
LPGGELNPGEDEVEGLK	1	Pat_50_2.54185.54185.3	ENSG00000167005|NUDT21	ENSG00000167005	1	HGNC:13870	39380.637	41855.715	117728.5	105524.914	183647.64	242153.34
DFLAGGVAAAISK	13	Pat_50_6.60144.60144.3	ENSG00000005022|SLC25A5	ENSG00000005022	1	HGNC:10991	8230915.82	7748195.789999999	2456666.338	2824856.749	4928707.122999999	5600536.618
FYLDSGEQVLVDVETK	1	Pat_50_4.61933.61933.3	ENSG00000131368|MRPS25	ENSG00000131368	1	HGNC:14511	159761.3	159312.16	36739.363	49503.887	48056.023	58891.793
VTLLDASEYECEVEK	2	Pat_50_3.54371.54371.3	ENSG00000088367|EPB41L1, ENSG00000088367|+|chr20:g.34773157:G>T',, ENSG00000088367|+|chr20:g.34773157:G>T']	ENSG00000088367	1	HGNC:3378	627122.6000000001	552017.25	177022.54	233195.79	325323.44999999995	386795.95999999996
YESSALPSGQLTSLSEYASR	2	Pat_50_4.48150.48150.2	ENSG00000126602|TRAP1, ENSG00000126602|-|chr16:g.3714457:C>G',, ENSG00000126602|-|chr16:g.3721773:G>C',, ENSG00000126602|-|chr16:g.3721773:G>C']	ENSG00000126602	1	HGNC:16264	1113069.5	1188476.97	473814.075	513396.03	735998.09	779938.44
VQTDAFVSNELDDPDDLQCK	1	Pat_50_2.53673.53673.3	ENSG00000115211|EIF2B4, ENSG00000115211|-|chr2:g.27592345:TTTC>T',, ENSG00000115211|-|chr2:g.27592043:T>G',, ENSG00000115211|-|chr2:g.27592043:T>G']	ENSG00000115211	1	HGNC:3260	67047.414	58716.92	32512.027000000002	38559.11	57762.277	64228.344000000005
EGGLGPLNIPLLADVTR	5	Pat_50_6.66492.66492.2	ENSG00000167815|PRDX2, ENSG00000167815|-|chr19:g.12911841:A>C',, ENSG00000167815|-|chr19:g.12910769:G>A']	ENSG00000167815	1	HGNC:9353	1054419.24	1091913.77	623176.052	634365.3970000001	1494483.98	1792551.006
ILQELPSVSQETLK	2	Pat_50_5.59920.59920.3	ENSG00000163166|IWS1	ENSG00000163166	1	HGNC:25467	263431.82999999996	313384.41000000003	347869.82	271515.07	670464.44	668636.06
VFANPEDCVAFGK	5	Pat_50_6.51895.51895.3	ENSG00000008394|MGST1	ENSG00000008394	1	HGNC:7061	2701700.4299999997	2801285.29	2649422.28	2677681.5700000003	3742839.16	4005607.25
GYHYATCLEGALK	2	Pat_50_5.42720.42720.3	ENSG00000198380|GFPT1, ENSG00000198380|-|chr2:g.69569322:G>A',, ENSG00000198380|-|chr2:g.69555453:G>A',, ENSG00000198380|-|chr2:g.69575324:C>T',, ENSG00000198380|-|chr2:g.69575324:C>T']	ENSG00000198380	1	HGNC:4241	8292867.5	7428129	1780873.1	1812716.85	6990973.3	8301784.2
CAEGYALYAQALTDQQQFGK	2	Pat_50_5.55783.55783.4	ENSG00000154174|TOMM70, ENSG00000154174|-|chr3:g.100092403:T>G']	ENSG00000154174	1	HGNC:11985	450506.61	600742.78	315462.58999999997	411774.57999999996	445946.04999999993	605626.6699999999
IEGYPDPEVVWFK	9	Pat_50_5.62550.62550.3	ENSG00000065534|MYLK, ENSG00000065534|-|chr3:g.123428615:C>A',, ENSG00000065534|-|chr3:g.123452947:C>A',, ENSG00000065534|-|chr3:g.123441095:C>T',, ENSG00000065534|-|chr3:g.123333044:C>T',, ENSG00000065534|-|chr3:g.123457842:C>A',, ENSG00000065534|-|chr3:g.123345783:C>T',, ENSG00000065534|-|chr3:g.123427584:C>T',, ENSG00000065534|-|chr3:g.123457763:G>A',, ENSG00000065534|-|chr3:g.123383038:G>A',,…	ENSG00000065534	1	HGNC:7590	1762020.425	1647787.5699999998	6527405	7072700.54	1135786.158	1249734.9929999998
LIGPNCPGVINPGECK	8	Pat_50_6.50279.50279.3	ENSG00000163541|SUCLG1, ENSG00000163541|-|chr2:g.84652718:A>G']	ENSG00000163541	1	HGNC:11449	14536801.140000002	15150504.49	9853447.139	11102319.322999999	10006480.129999999	10610168.709999999
DVQDSLTVSNEAQTAK	7	Pat_50_2.41999.41999.3	ENSG00000116489|CAPZA1	ENSG00000116489	1	HGNC:1488	2793838.89	3042041.27	3059157.534	3134307.885	5234380.874	5116164.864
LIAEGPGETVLVAEEEAAR	3	Pat_50_2.58650.58650.2	ENSG00000135900|MRPL44, ENSG00000135900|+|chr2:g.224824290:A>T',, ENSG00000135900|+|chr2:g.224824319:T>C']	ENSG00000135900	1	HGNC:16650	61628.707200000004	65325.89139999999	21296.917500000003	29076.4204	31049.299	39339.5889
FSLVGIGGQDLNEGNR	7	Pat_50_6.53047.53047.3	ENSG00000136167|LCP1, ENSG00000136167|-|chr13:g.46708291:T>C',, ENSG00000136167|-|chr13:g.46725149:C>A',, ENSG00000136167|-|chr13:g.46725111:G>T',, ENSG00000136167|-|chr13:g.46721186:A>G',, ENSG00000136167|-|chr13:g.46701815:C>A',, ENSG00000136167|-|chr13:g.46725160:A>T',, ENSG00000136167|-|chr13:g.46725160:A>T']	ENSG00000136167	1	HGNC:6528	1636377.57	1625754.7249999999	984072.577	1057493.105	2942580.4949999996	3693350.53
YEHLLQLLDLAQEK	1	Pat_50_6.65488.65488.3	ENSG00000118898|PPL, ENSG00000118898|-|chr16:g.4945699:CCTT>C',, ENSG00000118898|-|chr16:g.4947749:G>C',, ENSG00000118898|-|chr16:g.4949235:G>A',, ENSG00000118898|-|chr16:g.4949235:G>A']	ENSG00000118898	1	HGNC:9273	90427.96	98949.31	436298.56	425693.75	109038.13	119710.38
TVELLSGVVDQTK	4	Pat_50_5.56713.56713.2	ENSG00000004864|SLC25A13, ENSG00000004864|-|chr7:g.95820501:G>A',, ENSG00000004864|-|chr7:g.95761156:G>A',, ENSG00000004864|-|chr7:g.95820484:C>T',, ENSG00000004864|-|chr7:g.95820484:C>T']	ENSG00000004864	1	HGNC:10983	2294328.87	2157666.48	1406271.95	1367644.85	3471519.97	3814708.9899999998
EEISATQIIVCTPEK	1	Pat_50_3.51718.51718.3	ENSG00000144028|SNRNP200, ENSG00000144028|-|chr2:g.96955696:GAT>G',, ENSG00000144028|-|chr2:g.96955565:T>G',, ENSG00000144028|-|chr2:g.96943998:G>T']	ENSG00000144028	1	HGNC:30859	169255.38	205833.53	128580.43	126818.305	253113.45	262325.22
EQGVTFPSGDIQEQLIR	2	Pat_50_3.53719.53719.2	ENSG00000169710|FASN, ENSG00000169710|-|chr17:g.80053280:CGAA>C',, ENSG00000169710|-|chr17:g.80039626:T>TG',, ENSG00000169710|-|chr17:g.80049282:C>G',, ENSG00000169710|-|chr17:g.80042560:C>A',, ENSG00000169710|-|chr17:g.80043390:C>T',, ENSG00000169710|-|chr17:g.80045603:A>G']	ENSG00000169710	1	HGNC:3594	219731.29	217721.555	374613.27	451143.56000000006	279015.91000000003	298344.74
EFDPTITDASLSLPSR	4	Pat_50_4.52404.52404.2	ENSG00000122786|CALD1, ENSG00000122786|+|chr7:g.134650070:G>A',, ENSG00000122786|+|chr7:g.134618000:C>G',, ENSG00000122786|+|chr7:g.134613569:C>T',, ENSG00000122786|+|chr7:g.134632261:G>A',, ENSG00000122786|+|chr7:g.134650060:T>G',, ENSG00000122786|+|chr7:g.134618388:G>T',, ENSG00000122786|+|chr7:g.134552540:G>A',, ENSG00000122786|+|chr7:g.134617816:G>A',, ENSG00000122786|+|chr7:g.134617816:G>A']	ENSG00000122786	1	HGNC:1441	470572.6	503808.79400000005	1228491.385	1215543.624	1190311.0499999998	1253443.4600000002
LEQPDPGAVAAAAILR	3	Pat_50_5.58489.58489.2	ENSG00000149476|TKFC, ENSG00000149476|+|chr11:g.61110307:C>T',, ENSG00000149476|+|chr11:g.61106771:A>C']	ENSG00000149476	1	HGNC:24552	790574.89	768552.7899999999	352488.509	449371.2050000001	565692.94	641611.8999999999
EEADYSAFGTDTLIK	1	Pat_50_3.51818.51818.3	ENSG00000124171|PARD6B, ENSG00000124171|+|chr20:g.49366666:A>G',, ENSG00000124171|+|chr20:g.49366625:G>A']	ENSG00000124171	1	HGNC:16245	194550.84	225724.06	89624.39	101257.234	146080.61	182208.81
NLPGLVQEGEPFSEEATLFTK	4	Pat_50_4.63868.63868.3	ENSG00000197157|SND1, ENSG00000197157|+|chr7:g.127569289:C>T',, ENSG00000197157|+|chr7:g.127725827:G>A',, ENSG00000197157|+|chr7:g.127729551:G>A',, ENSG00000197157|+|chr7:g.127714674:G>A',, ENSG00000197157|+|chr7:g.127326782:C>T']	ENSG00000197157	1	HGNC:30646	2875628.61	3418339.41	629819.432	817587.1	1283863.71	1688611.3
LQAFSAAIESCNK	1	Pat_50_6.52793.52793.3	ENSG00000004478|FKBP4	ENSG00000004478	1	HGNC:3720	278124.5	281639.53	435676.88	459425.72	351963.78	411669.25
LWSLDSDEPVADIEGHTVR	1	Pat_50_3.56005.56005.3	ENSG00000136875|PRPF4	ENSG00000136875	1	HGNC:17349	53753.047	57386.66	31366.715	32912.176	43189.98	57801.085999999996
ELLESNFTLVGDDGTNK	2	Pat_50_3.57350.57350.3	ENSG00000108588|CCDC47, ENSG00000108588|-|chr17:g.61843533:C>A',, ENSG00000108588|-|chr17:g.61843533:C>A']	ENSG00000108588	1	HGNC:24856	471107.17000000004	478429.32000000007	250464.608	261761.31	469193.92000000004	563881.9400000001
SLDEISQPAQELK	9	Pat_50_4.45930.45930.2	ENSG00000163359|COL6A3, ENSG00000163359|-|chr2:g.238249544:GA>G',, ENSG00000163359|-|chr2:g.238275518:AC>A',, ENSG00000163359|-|chr2:g.238280477:G>A',, ENSG00000163359|-|chr2:g.238283189:G>A',, ENSG00000163359|-|chr2:g.238296320:C>T',, ENSG00000163359|-|chr2:g.238253406:C>T',, ENSG00000163359|-|chr2:g.238247734:C>G',, ENSG00000163359|-|chr2:g.238283510:C>T',, ENSG00000163359|-|chr2:g.238280852:G>…	ENSG00000163359	1	HGNC:2213	1266626.2755	1435893.4479999999	7015148.562999999	7134501.8100000005	3158531.544	3305929.6629999997
YLVVNADEGEPGTCK	2	Pat_50_3.44942.44942.3	ENSG00000167792|NDUFV1, ENSG00000167792|+|chr11:g.67376042:C>T',, ENSG00000167792|+|chr11:g.67376042:C>T']	ENSG00000167792	1	HGNC:7716	1334909.75	1399865.84	525058.5	510516.55	398101.37	382308.99000000005
NVIFEISPTEEVGDFEVK	3	Pat_50_4.62909.62909.4	ENSG00000140575|IQGAP1, ENSG00000140575|+|chr15:g.90986644:G>C',, ENSG00000140575|+|chr15:g.91030207:A>G',, ENSG00000140575|+|chr15:g.91035840:A>G',, ENSG00000140575|+|chr15:g.90934041:A>G',, ENSG00000140575|+|chr15:g.90934041:A>G']	ENSG00000140575	1	HGNC:6110	440547.224	419588.178	207714.949	268627.17	224073.763	305355.106
AQWEDHHLQDLQDSYGQEWTFGQR	2	Pat_50_4.46557.46557.4	ENSG00000105675|ATP4A, ENSG00000105675|-|chr19:g.36044007:C>T',, ENSG00000105675|-|chr19:g.36050843:G>A',, ENSG00000105675|-|chr19:g.36051345:T>G',, ENSG00000105675|-|chr19:g.36044658:C>T',, ENSG00000105675|-|chr19:g.36049380:C>T']	ENSG00000105675	1	HGNC:819	866555.41	864964.25	166222.853	201869.823	247477.956	340073.43600000005
GHTEIDTAFVYSEGQSETILGGLGLR	10	Pat_50_4.61437.61437.4	ENSG00000162482|AKR7A3	ENSG00000162482	1	HGNC:390	2145181.95	2106951.6119999997	4655279.562000001	3558897.202	1249403.1609999998	1527019.868
EVQDLAFLDVVSK	2	Pat_50_5.64347.64347.2	ENSG00000138698|RAP1GDS1	ENSG00000138698	1	HGNC:9859	344739.2	355013.98	375625.98	446533.01	699158.79	872889.5800000001
SIDVACHPGYALPK	4	Pat_50_5.43985.43985.3	ENSG00000000971|CFH, ENSG00000000971|+|chr1:g.196696026:T>A',, ENSG00000000971|+|chr1:g.196648872:G>A',, ENSG00000000971|+|chr1:g.196695667:A>C',, ENSG00000000971|+|chr1:g.196715067:T>G',, ENSG00000000971|+|chr1:g.196648816:A>C',, ENSG00000000971|+|chr1:g.196684881:G>C',, ENSG00000000971|+|chr1:g.196659237:C>T',, ENSG00000000971|+|chr1:g.196709774:G>T',, ENSG00000000971|+|chr1:g.196706773:C>T',, …	ENSG00000000971	1	HGNC:4883	3316004.977	2926010.6520000002	1791853.4173	1970436.0907	2818413.9979999997	3007059.1123
LGIYDADGDGDFDVDDAK	2	Pat_50_2.53590.53590.3	ENSG00000198363|ASPH, ENSG00000198363|-|chr8:g.62430151:G>A',, ENSG00000198363|-|chr8:g.62563651:G>C',, ENSG00000198363|-|chr8:g.62596747:T>C',, ENSG00000198363|-|chr8:g.62596747:T>C']	ENSG00000198363	1	HGNC:757	563485.97	570459.23	354660.03	324870.64	882011.8200000001	944541.34
WTPYQGCEALCCPEPK	5	Pat_50_4.45709.45709.3	ENSG00000123838|C4BPA, ENSG00000123838|+|chr1:g.207317172:G>T',, ENSG00000123838|+|chr1:g.207314607:C>T',, ENSG00000123838|+|chr1:g.207304900:T>C',, ENSG00000123838|+|chr1:g.207297534:C>G',, ENSG00000123838|+|chr1:g.207288814:A>G']	ENSG00000123838	1	HGNC:1325	4778430.88	5208126.859999999	1821506.71	2231693.4	4059221.0599999996	4422247.3
QASPETSASPDGSQNLVYETELLR	1	Pat_50_2.51579.51579.3	ENSG00000173230|GOLGB1, ENSG00000173230|-|chr3:g.121415610:G>A',, ENSG00000173230|-|chr3:g.121417065:C>T',, ENSG00000173230|-|chr3:g.121414777:T>G',, ENSG00000173230|-|chr3:g.121410302:C>A',, ENSG00000173230|-|chr3:g.121433775:A>G',, ENSG00000173230|-|chr3:g.121416273:G>C',, ENSG00000173230|-|chr3:g.121416798:G>A',, ENSG00000173230|-|chr3:g.121415105:T>G',, ENSG00000173230|-|chr3:g.121410361:G>A'…	ENSG00000173230	1	HGNC:4429	30473.416	38233.348	21631.137000000002	23274.916	50115.613	66114.08
GIFGFTDSDCIGK	5	Pat_50_6.55448.55448.3	ENSG00000140105|WARS	ENSG00000140105	1	HGNC:12729	1518106.9200000002	1454748.9300000002	1535604.7399999998	1515619.8	4644021.54	5270023.74
GPSLQGDLAVSGDIK	3	Pat_50_4.46877.46877.2	ENSG00000124942|AHNAK, ENSG00000124942|-|chr11:g.62295776:T>G',, ENSG00000124942|-|chr11:g.62290365:T>C',, ENSG00000124942|-|chr11:g.62295549:C>T',, ENSG00000124942|-|chr11:g.62296271:G>A',, ENSG00000124942|-|chr11:g.62287549:C>T',, ENSG00000124942|-|chr11:g.62300583:C>T',, ENSG00000124942|-|chr11:g.62294188:T>G',, ENSG00000124942|-|chr11:g.62299055:T>C',, ENSG00000124942|-|chr11:g.62285441:A>G',…	ENSG00000124942	1	HGNC:347	886887.94	950675.9	1529292.72	1678019.8900000001	1129906.27	1272741.98
ALINADELASDVAGAEALLDR	5	Pat_50_3.67993.67993.2	ENSG00000197694|SPTAN1, ENSG00000197694|+|chr9:g.131388718:A>C',, ENSG00000197694|+|chr9:g.131388814:C>T',, ENSG00000197694|+|chr9:g.131379968:G>A',, ENSG00000197694|+|chr9:g.131388752:A>G',, ENSG00000197694|+|chr9:g.131346711:G>A',, ENSG00000197694|+|chr9:g.131344110:C>T',, ENSG00000197694|+|chr9:g.131341955:G>C',, ENSG00000197694|+|chr9:g.131341955:G>C']	ENSG00000197694	1	HGNC:11273	179472.514	199908.2405	67038.6955	96442.34049999999	84824.083	88939.76000000001
ETSEELLPPPVQTQIK	3	Pat_50_3.54431.54431.3	ENSG00000164182|NDUFAF2	ENSG00000164182	1	HGNC:28086	672231.4450000001	715269.6699999999	261574.076	367300.833	611356.074	659981.7600000001
LYGPSSVSFADDFVR	6	Pat_50_5.56516.56516.2	ENSG00000149257|SERPINH1, ENSG00000149257|+|chr11:g.75282985:G>A',, ENSG00000149257|+|chr11:g.75277731:G>A',, ENSG00000149257|+|chr11:g.75277530:C>T',, ENSG00000149257|+|chr11:g.75277530:C>T']	ENSG00000149257	1	HGNC:1546	1295789.32	1519996.6099999999	1258708.69	2090725.7639999997	2784649.79	3329268.5
SSPVVIDASTAIDAPSNLR	8	Pat_50_3.52083.52083.3	ENSG00000115414|FN1, ENSG00000115414|-|chr2:g.216257711:C>T',, ENSG00000115414|-|chr2:g.216271134:C>T',, ENSG00000115414|-|chr2:g.216226799:A>G',, ENSG00000115414|-|chr2:g.216240008:T>C',, ENSG00000115414|-|chr2:g.216240420:T>C',, ENSG00000115414|-|chr2:g.216270961:T>C',, ENSG00000115414|-|chr2:g.216270993:T>C',, ENSG00000115414|-|chr2:g.216226780:C>T',, ENSG00000115414|-|chr2:g.216256459:G>A',, …	ENSG00000115414	1	HGNC:3778	959649.505	1092046.136	779366.549	936903.76	1835633.9759999998	1930342.6760000002
VDSTTCLFPVEEK	4	Pat_50_4.49949.49949.2	ENSG00000198380|GFPT1, ENSG00000198380|-|chr2:g.69569322:G>A',, ENSG00000198380|-|chr2:g.69555453:G>A',, ENSG00000198380|-|chr2:g.69575324:C>T',, ENSG00000198380|-|chr2:g.69575324:C>T']	ENSG00000198380	1	HGNC:4241	1688472.91	1767442.08	400874.90599999996	412337.64599999995	912506.22	1008494.82
VASEEEEVPLVVYLK	4	Pat_50_4.60042.60042.3	ENSG00000171992|SYNPO, ENSG00000171992|+|chr5:g.149998128:G>A',, ENSG00000171992|+|chr5:g.150028978:T>G',, ENSG00000171992|+|chr5:g.149997993:G>A',, ENSG00000171992|+|chr5:g.149997993:G>A']	ENSG00000171992	1	HGNC:30672	670696.27	671280.1199999999	395617.826	478432.615	715210.086	860987.8200000001
HDIAFVEFDNEVQAGAAR	2	Pat_50_2.50634.50634.3	ENSG00000077312|SNRPA	ENSG00000077312	1	HGNC:11151	144009.97600000002	150112.46399999998	81469.058	94587.437	137934.25	161811.679
SPVVDSELAALEK	2	Pat_50_3.54734.54734.2	ENSG00000167080|B4GALNT2, ENSG00000167080|+|chr17:g.47237959:C>T',, ENSG00000167080|+|chr17:g.47246239:G>A',, ENSG00000167080|+|chr17:g.47218802:G>A',, ENSG00000167080|+|chr17:g.47218802:G>A']	ENSG00000167080	1	HGNC:24136	294831.92000000004	323493.69	82108.617	93769.032	103424.043	123544.383
FEAGQFEPSETTAK	4	Pat_50_4.42384.42384.2	ENSG00000168275|COA6	ENSG00000168275	1	HGNC:18025	1346634.6300000001	1461241.17	494154.56200000003	569126.073	1073998.3900000001	1206787.45
GLATSLQNDLQEVPK	1	Pat_50_4.53088.53088.3	ENSG00000133104|SPART, ENSG00000133104|-|chr13:g.36909926:C>A',, ENSG00000133104|-|chr13:g.36909548:T>A',, ENSG00000133104|-|chr13:g.36878680:C>A',, ENSG00000133104|-|chr13:g.36888390:C>A',, ENSG00000133104|-|chr13:g.36888391:C>A',, ENSG00000133104|-|chr13:g.36900757:C>A',, ENSG00000133104|-|chr13:g.36878731:A>T',, ENSG00000133104|-|chr13:g.36900820:T>C',, ENSG00000133104|-|chr13:g.36905675:G>A',…	ENSG00000133104	1	HGNC:18514	176411.83	185315.75	90432.805	106592.09	113953.11	122992.74
TPCTVSCNIPVVSGK	17	Pat_50_6.46061.46061.3	ENSG00000171564|FGB, ENSG00000171564|+|chr4:g.155490726:T>G',, ENSG00000171564|+|chr4:g.155490415:A>C',, ENSG00000171564|+|chr4:g.155487734:G>T',, ENSG00000171564|+|chr4:g.155487704:A>G']	ENSG00000171564	1	HGNC:3662	12079820.108999997	13667160.7613	6291495.530600001	5395595.136000002	84883393.915	80735037.66000001
NTELAVFHDETEIQNQTDLLSLSGK	1	Pat_50_4.58773.58773.4	ENSG00000196305|IARS, ENSG00000196305|-|chr9:g.95040557:C>T',, ENSG00000196305|-|chr9:g.95033937:C>T',, ENSG00000196305|-|chr9:g.95012544:C>G',, ENSG00000196305|-|chr9:g.95012544:C>G']	ENSG00000196305	1	HGNC:5330	157122.5	175209.98	73480.734	96387.195	109568.484	123319.66
LLDEDHTGTVEFK	7	Pat_50_3.47999.47999.3	ENSG00000143536|CRNN, ENSG00000143536|-|chr1:g.152383111:C>G',, ENSG00000143536|-|chr1:g.152383103:A>C',, ENSG00000143536|-|chr1:g.152382817:G>T',, ENSG00000143536|-|chr1:g.152383114:G>C']	ENSG00000143536	1	HGNC:1230	638972.6270000001	647868.365	9153630.7	2899870.89	842038.47	925259.6919999998
GSYPDAILQAQAADK	1	Pat_50_4.44716.44716.3	ENSG00000197632|SERPINB2, ENSG00000197632|+|chr18:g.61569070:C>A',, ENSG00000197632|+|chr18:g.61570529:C>G',, ENSG00000197632|+|chr18:g.61569115:C>T',, ENSG00000197632|+|chr18:g.61564434:A>C',, ENSG00000197632|+|chr18:g.61564434:A>C']	ENSG00000197632	1	HGNC:8584	473275.62	503982.6	1549664.2	1080781.1	629581.6	654289.9
ETSGNLEQLLLAVVK	5	Pat_50_6.67100.67100.3	ENSG00000164111|ANXA5, ENSG00000164111|-|chr4:g.122604580:A>G',, ENSG00000164111|-|chr4:g.122599587:A>C',, ENSG00000164111|-|chr4:g.122599587:A>C']	ENSG00000164111	1	HGNC:543	620258.5719999999	533439.145	3255710.196	1600249.622	3650977.35	3786554.3340000003
TIEYLEEVAITFAK	4	Pat_50_6.67386.67386.3	ENSG00000084754|HADHA, ENSG00000084754|-|chr2:g.26459797:C>T']	ENSG00000084754	1	HGNC:4801	3007479	2475832.9899999998	538970.02	725187.28	435569.13	290381.731
GPFVEAEVPDVDLECPDAK	6	Pat_50_2.59047.59047.3	ENSG00000124942|AHNAK, ENSG00000124942|-|chr11:g.62295776:T>G',, ENSG00000124942|-|chr11:g.62290365:T>C',, ENSG00000124942|-|chr11:g.62295549:C>T',, ENSG00000124942|-|chr11:g.62296271:G>A',, ENSG00000124942|-|chr11:g.62287549:C>T',, ENSG00000124942|-|chr11:g.62300583:C>T',, ENSG00000124942|-|chr11:g.62294188:T>G',, ENSG00000124942|-|chr11:g.62299055:T>C',, ENSG00000124942|-|chr11:g.62285441:A>G',…	ENSG00000124942	1	HGNC:347	248678.01499999998	275061.60400000005	439756.876	506989.617	249037.435	326247.703
CGILTPGDDFLCLEGK	3	Pat_50_5.63015.63015.3	ENSG00000058668|ATP2B4, ENSG00000058668|+|chr1:g.203708846:A>C',, ENSG00000058668|+|chr1:g.203689779:T>C',, ENSG00000058668|+|chr1:g.203689779:T>C']	ENSG00000058668	1	HGNC:817	351073.906	385472.454	324611.87	475924.44	223975.386	318747.43799999997
QHAAVLEEGVLDPK	2	Pat_50_3.44545.44545.3	ENSG00000198682|PAPSS2, ENSG00000198682|+|chr10:g.89503172:G>T',, ENSG00000198682|+|chr10:g.89504954:G>T',, ENSG00000198682|+|chr10:g.89475561:G>C',, ENSG00000198682|+|chr10:g.89475561:G>C']	ENSG00000198682	1	HGNC:8604	133208.788	142718.912	104693.91	114847.102	264632.015	340038.87
DYVSQFEGSALGK	11	Pat_50_4.47650.47650.2	ENSG00000118137|APOA1, ENSG00000118137|-|chr11:g.116708063:G>A',, ENSG00000118137|-|chr11:g.116708063:G>A']	ENSG00000118137	1	HGNC:600	3494914.47	3005575.5600000005	9059616.356000002	4920192.489999999	47091491.28	48842357.36
FLADQQSEIDGLK	1	Pat_50_4.50257.50257.2	ENSG00000047410|TPR, ENSG00000047410|-|chr1:g.186296719:C>T',, ENSG00000047410|-|chr1:g.186340119:G>A',, ENSG00000047410|-|chr1:g.186316488:C>T',, ENSG00000047410|-|chr1:g.186313638:G>C',, ENSG00000047410|-|chr1:g.186315419:C>T',, ENSG00000047410|-|chr1:g.186312586:C>A',, ENSG00000047410|-|chr1:g.186322948:G>A',, ENSG00000047410|-|chr1:g.186313065:G>C',, ENSG00000047410|-|chr1:g.186291479:A>T',, …	ENSG00000047410	1	HGNC:12017	293857.94	298202.44	247449.38	292286.75	635507.6	693752.7
IGPSILNSDLANLGAECLR	2	Pat_50_6.63616.63616.3	ENSG00000197713|RPE	ENSG00000197713	1	HGNC:10293	83151.756	78403.902	47915.951	58375.74	84062.14600000001	107402.55
LIQSHPESAEDLQEK	3	Pat_50_2.41098.41098.3	ENSG00000197694|SPTAN1, ENSG00000197694|+|chr9:g.131388718:A>C',, ENSG00000197694|+|chr9:g.131388814:C>T',, ENSG00000197694|+|chr9:g.131379968:G>A',, ENSG00000197694|+|chr9:g.131388752:A>G',, ENSG00000197694|+|chr9:g.131346711:G>A',, ENSG00000197694|+|chr9:g.131344110:C>T',, ENSG00000197694|+|chr9:g.131341955:G>C',, ENSG00000197694|+|chr9:g.131341955:G>C']	ENSG00000197694	1	HGNC:11273	2254845.73	2117228.615	770305.5700000001	877621.613	2005903.7700000003	1865910.34
GLIPSSPQNEPTASVPPESDVYR	3	Pat_50_3.49059.49059.3	ENSG00000154553|PDLIM3, ENSG00000154553|-|chr4:g.186435923:G>C']	ENSG00000154553	1	HGNC:20767	174940.641	200863.356	629875.774	821180.36	172318.77000000002	187774.347
AYEDQTKPVLEYYQK	2	Pat_50_4.42797.42797.3	ENSG00000147853|AK3	ENSG00000147853	1	HGNC:17376	6316189.9	5685924.6	1124865.47	1233590.82	2402111.45	2534518.9000000004
FIADQLDHLNVTK	1	Pat_50_6.55192.55192.3	ENSG00000173141|MRPL57	ENSG00000173141	1	HGNC:14514	465775.06	463967.78	156527.17	204291.89	226710.61	265148.28
AGTEEAIVYSDIDLK	2	Pat_50_2.53835.53835.3	ENSG00000114021|NIT2	ENSG00000114021	1	HGNC:29878	455630.57	478369.46	413937.187	437314.413	901357.984	1021469.24
TDGQLNYQAASPDEGALVNAAR	1	Pat_50_2.45009.45009.3	ENSG00000081923|ATP8B1, ENSG00000081923|-|chr18:g.55315859:C>T',, ENSG00000081923|-|chr18:g.55321229:C>T',, ENSG00000081923|-|chr18:g.55328594:C>G',, ENSG00000081923|-|chr18:g.55328520:A>G',, ENSG00000081923|-|chr18:g.55342123:A>G',, ENSG00000081923|-|chr18:g.55342123:A>G']	ENSG00000081923	1	HGNC:3706	36928.496	52042.49	44294.203	41958.155999999995	50943.24	59879.047
AENNSEVGASGYGVPGPTWDR	1	Pat_50_2.43584.43584.3	ENSG00000135829|DHX9, ENSG00000135829|+|chr1:g.182852490:T>G',, ENSG00000135829|+|chr1:g.182850733:A>C',, ENSG00000135829|+|chr1:g.182856546:G>T',, ENSG00000135829|+|chr1:g.182853933:T>C',, ENSG00000135829|+|chr1:g.182825708:G>A',, ENSG00000135829|+|chr1:g.182852289:A>C',, ENSG00000135829|+|chr1:g.182853821:G>T']	ENSG00000135829	1	HGNC:2750	90696.73	95679.44	42845.515999999996	52273.27	114961.52	124432.27
EGPYSISVLYGDEEVPR	9	Pat_50_3.51236.51236.3	ENSG00000196924|FLNA, ENSG00000196924|-|chrX:g.153581155:C>T',, ENSG00000196924|-|chrX:g.153590917:G>C',, ENSG00000196924|-|chrX:g.153590917:G>C']	ENSG00000196924	1	HGNC:3754	2044370.417	1809617.1539999999	3719248.41	5064866.153000001	1197419.777	1554614.6230000001
QEAQLELPEQQVGQPK	14	Pat_50_3.46330.46330.3	ENSG00000163207|IVL, ENSG00000163207|+|chr1:g.152883049:A>G',, ENSG00000163207|+|chr1:g.152882821:T>C',, ENSG00000163207|+|chr1:g.152882821:T>G',, ENSG00000163207|+|chr1:g.152883465:C>A',, ENSG00000163207|+|chr1:g.152882716:A>C',, ENSG00000163207|+|chr1:g.152882385:A>C',, ENSG00000163207|+|chr1:g.152882720:A>C',, ENSG00000163207|+|chr1:g.152883151:T>G',, ENSG00000163207|+|chr1:g.152883538:A>G',, …	ENSG00000163207	1	HGNC:6187	1328021.8560000001	1713387.4260000004	15473020.811999999	16364914.563000001	3105157.3240000005	4816884.117000001
EGETITEVIHGEPIIK	5	Pat_50_3.54755.54755.3	ENSG00000133110|POSTN, ENSG00000133110|-|chr13:g.38158870:A>G',, ENSG00000133110|-|chr13:g.38164571:C>T',, ENSG00000133110|-|chr13:g.38172766:C>T',, ENSG00000133110|-|chr13:g.38153366:T>G',, ENSG00000133110|-|chr13:g.38164585:A>G',, ENSG00000133110|-|chr13:g.38156594:A>G',, ENSG00000133110|-|chr13:g.38159011:C>A',, ENSG00000133110|-|chr13:g.38154111:A>G',, ENSG00000133110|-|chr13:g.38145584:T>G',…	ENSG00000133110	1	HGNC:16953	883143.0699999998	933081.12	272709.624	308788.622	754193.3550000001	977395.2060000001
SAQSLEYCAELLGLDQDDLR	2	Pat_50_3.59089.59089.3	ENSG00000196586|MYO6, ENSG00000196586|+|chr6:g.76568652:G>A',, ENSG00000196586|+|chr6:g.76617353:G>A',, ENSG00000196586|+|chr6:g.76624716:G>A',, ENSG00000196586|+|chr6:g.76591445:C>T',, ENSG00000196586|+|chr6:g.76602345:G>T',, ENSG00000196586|+|chr6:g.76602345:G>T']	ENSG00000196586	1	HGNC:7605	131109.257	116296.127	73633.7355	90240.221	103805.83200000001	102217.72899999999
GVLLDIDDLQTNQFK	5	Pat_50_5.63078.63078.3	ENSG00000145703|IQGAP2, ENSG00000145703|+|chr5:g.75979036:TTTCTTG>T',, ENSG00000145703|+|chr5:g.75969794:T>C',, ENSG00000145703|+|chr5:g.75858325:C>T']	ENSG00000145703	1	HGNC:6111	4414354.006	4152394.37	398847.69700000004	434183.547	561373.4169999999	650979.223
VGTGEPCCDWVGDEGAGHFVK	7	Pat_50_3.47953.47953.3	ENSG00000142657|PGD, ENSG00000142657|+|chr1:g.10459705:G>T',, ENSG00000142657|+|chr1:g.10459705:G>T']	ENSG00000142657	1	HGNC:8891	1217560.756	1152416.56	1488013.2719999999	1854678.8	1413877.707	1736962.145
DVPVAEEVSALFAGELNPVAPK	3	Pat_50_5.68413.68413.3	ENSG00000065000|AP3D1, ENSG00000065000|-|chr19:g.2111292:C>T',, ENSG00000065000|-|chr19:g.2120919:G>A',, ENSG00000065000|-|chr19:g.2120919:G>A']	ENSG00000065000	1	HGNC:568	211677.234	215684.641	48692.989	57663.475	83803.56999999999	96587.152
LEEQCVDALQAQGFPR	2	Pat_50_3.50396.50396.3	ENSG00000178814|OPLAH, ENSG00000178814|-|chr8:g.145112935:C>T',, ENSG00000178814|-|chr8:g.145112983:C>T',, ENSG00000178814|-|chr8:g.145113241:T>G',, ENSG00000178814|-|chr8:g.145114844:C>T',, ENSG00000178814|-|chr8:g.145106688:C>T',, ENSG00000178814|-|chr8:g.145111611:G>A',, ENSG00000178814|-|chr8:g.145108290:G>A',, ENSG00000178814|-|chr8:g.145111350:G>A',, ENSG00000178814|-|chr8:g.145107999:G>A']	ENSG00000178814	1	HGNC:8149	297563.58999999997	333367.8	141789.772	161755.622	306666.56	375352.87
TQTVCNFTDGALVQHQEWDGK	11	Pat_50_4.46093.46093.4	ENSG00000164687|FABP5	ENSG00000164687	1	HGNC:3560	3793855.3299999996	3983487.3600000003	23053655.94	24336322.000000004	18109288.48	21251462.46
SATLASIDAELQK	4	Pat_50_4.50381.50381.2	ENSG00000170759|KIF5B, ENSG00000170759|-|chr10:g.32324888:T>C',, ENSG00000170759|-|chr10:g.32307480:C>T']	ENSG00000170759	1	HGNC:6324	2462017.99	2756384.46	2361984.79	2728522.5599999996	7290463.3	7694494.7
SGSEEVLCDSCIGNK	5	Pat_50_3.41875.41875.3	ENSG00000137699|TRIM29, ENSG00000137699|-|chr11:g.119986057:G>T']	ENSG00000137699	1	HGNC:17274	1090811.5799999998	1247274.0629999998	6527948.6	6582212.460000001	2186212.7460000003	2251477.76
FVLCPECENPETDLHVNPK	2	Pat_50_4.50277.50277.3	ENSG00000100664|EIF5, ENSG00000100664|+|chr14:g.103804695:AAAAG>A',, ENSG00000100664|+|chr14:g.103805129:C>T',, ENSG00000100664|+|chr14:g.103806874:A>T',, ENSG00000100664|+|chr14:g.103806874:A>T']	ENSG00000100664	1	HGNC:3299	469760.17	460520.9	382873.55	501421.98	603965.5	732841.6799999999
GGSFQLNELQGLK	5	Pat_50_6.53514.53514.2	ENSG00000012223|LTF, ENSG00000012223|-|chr3:g.46497330:C>T',, ENSG00000012223|-|chr3:g.46501213:T>C',, ENSG00000012223|-|chr3:g.46501268:C>T',, ENSG00000012223|-|chr3:g.46501291:C>T',, ENSG00000012223|-|chr3:g.46501291:C>T']	ENSG00000012223	1	HGNC:6720	2890748.13	2969993.41	1821853.574	2818509.9620000003	9806893.36	11059155.84
IDSLSAQLSQLQK	9	Pat_50_6.57433.57433.3	ENSG00000160789|LMNA, ENSG00000160789|+|chr1:g.156084902:G>A',, ENSG00000160789|+|chr1:g.156108510:C>T',, ENSG00000160789|+|chr1:g.156104629:C>T',, ENSG00000160789|+|chr1:g.156106151:G>A',, ENSG00000160789|+|chr1:g.156106776:G>A',, ENSG00000160789|+|chr1:g.156106776:G>A']	ENSG00000160789	1	HGNC:6636	1350250.5150000001	1527747.1819999998	17146000.58	14541803.52	18279323.074	19086854.18
EDPLLTPVPASENPFR	2	Pat_50_3.56820.56820.3	ENSG00000186469|GNG2, ENSG00000186469|+|chr14:g.52417455:A>C',, ENSG00000186469|+|chr14:g.52417461:A>T',, ENSG00000186469|+|chr14:g.52417461:A>T']	ENSG00000186469	1	HGNC:4404	98223.26999999999	94436.973	127241.367	104043.746	205712.72999999998	209071.96600000001
VFVGEEDPEAESVTLR	4	Pat_50_1.50400.50400.3	ENSG00000149781|FERMT3, ENSG00000149781|+|chr11:g.63988026:G>A',, ENSG00000149781|+|chr11:g.63987788:G>A',, ENSG00000149781|+|chr11:g.63990785:G>A',, ENSG00000149781|+|chr11:g.63990615:G>A',, ENSG00000149781|+|chr11:g.63978768:G>A',, ENSG00000149781|+|chr11:g.63978768:G>A']	ENSG00000149781	1	HGNC:23151	112634.17199999999	123901.29199999999	96987.974	107778.321	183214.113	229322.46899999998
LIDDYGVEEEPAELPEGTSLTVDNK	1	Pat_50_2.58894.58894.3	ENSG00000185129|PURA, ENSG00000185129|+|chr5:g.139494548:A>G']	ENSG00000185129	1	HGNC:9701	17358.736	23937.987999999998	5115.698	8484.376	9857.735	11700.534
GFFADYEIPNLQK	2	Pat_50_6.59680.59680.3	ENSG00000109743|BST1, ENSG00000109743|+|chr4:g.15739414:CTG>C',, ENSG00000109743|+|chr4:g.15709192:G>A',, ENSG00000109743|+|chr4:g.15733416:C>T',, ENSG00000109743|+|chr4:g.15707167:C>A',, ENSG00000109743|+|chr4:g.15739428:A>T']	ENSG00000109743	1	HGNC:1118	525734.8400000001	447310.58	340142	381510.08	769892.95	938974.56
QGETLNFLEIGYSR	6	Pat_50_4.52965.52965.2	ENSG00000143369|ECM1, ENSG00000143369|+|chr1:g.150484264:G>A',, ENSG00000143369|+|chr1:g.150484264:G>A']	ENSG00000143369	1	HGNC:3153	1403644.004	1469862.13	2116736.37	2621126.26	1851427.33	2094256.84
CNQIANELCECPELLGSAFR	1	Pat_50_4.56335.56335.3	ENSG00000001084|GCLC	ENSG00000001084	1	HGNC:4311	101224.06	108791.84	55996.64	74003.72	107547.695	158355.75
GAVDAAVPTNIIAAK	4	Pat_50_5.52529.52529.2	ENSG00000047249|ATP6V1H, ENSG00000047249|-|chr8:g.54714396:A>G',, ENSG00000047249|-|chr8:g.54714396:A>G']	ENSG00000047249	1	HGNC:18303	2261010.87	2205248.49	1901260.955	2295470.96	1474194.1099999999	1740130.63
VLPAQATEYAFAFIQVPQDDDAR	2	Pat_50_5.67192.67192.3	ENSG00000197157|SND1, ENSG00000197157|+|chr7:g.127569289:C>T',, ENSG00000197157|+|chr7:g.127725827:G>A',, ENSG00000197157|+|chr7:g.127631024:G>A',, ENSG00000197157|+|chr7:g.127714674:G>A',, ENSG00000197157|+|chr7:g.127326782:C>T']	ENSG00000197157	1	HGNC:30646	171362.668	176367.37	105036.854	126721.27	125918.75	136929.89
ITVVDALHEIPVK	3	Pat_50_6.60186.60186.3	ENSG00000163453|IGFBP7, ENSG00000163453|-|chr4:g.57976051:C>T',, ENSG00000163453|-|chr4:g.57899381:C>A',, ENSG00000163453|-|chr4:g.57907099:C>A',, ENSG00000163453|-|chr4:g.57907038:C>G',, ENSG00000163453|-|chr4:g.57907038:C>G']	ENSG00000163453	1	HGNC:5476	378733.895	385782.38800000004	181174.488	216961.883	559084.1440000001	641874.548
FDEFFSEGCAPGSK	15	Pat_50_5.54762.54762.3	ENSG00000091513|TF, ENSG00000091513|+|chr3:g.133494360:G>T',, ENSG00000091513|+|chr3:g.133467337:G>A',, ENSG00000091513|+|chr3:g.133478078:G>A',, ENSG00000091513|+|chr3:g.133485130:G>T',, ENSG00000091513|+|chr3:g.133485130:G>T']	ENSG00000091513	1	HGNC:11740	56538184.879999995	53640952.68	15201954.440000001	17506782.240000002	132081959.58000001	146948324.06
ADLVIVGAEGVVENGGIINK	1	Pat_50_5.66777.66777.3	ENSG00000111361|EIF2B1, ENSG00000111361|-|chr12:g.124111700:T>C']	ENSG00000111361	1	HGNC:3257	132927.19	129100.74	169016.4	229351.97	159324.22	207270.44
STVISYECCPGYEK	4	Pat_50_3.41705.41705.3	ENSG00000120708|TGFBI, ENSG00000120708|+|chr5:g.135364761:G>T',, ENSG00000120708|+|chr5:g.135390526:A>C',, ENSG00000120708|+|chr5:g.135390526:A>C']	ENSG00000120708	1	HGNC:11771	927217.9530000001	912949.664	1511377.24	1720228.9300000002	1882690.98	1922132.26
VLGSAPPPFTPSLLEQEVR	1	Pat_50_6.64188.64188.3	ENSG00000141854|MISP3, ENSG00000141854|+|chr19:g.14184169:G>T',, ENSG00000141854|+|chr19:g.14184677:C>A',, ENSG00000141854|+|chr19:g.14184677:C>A']	ENSG00000141854	1	HGNC:26963	92070.05	80079.016	40441.887	41687.387	52648.28	49525.38
ELAEQLGLSTGEK	2	Pat_50_4.47519.47519.2	ENSG00000130811|EIF3G	ENSG00000130811	1	HGNC:3274	882768.96	930975.1799999999	768738.94	783887.5	1376667.55	1432528.3
GSDCGIVNVNIPTSGAEIGGAFGGEK	4	Pat_50_4.55726.55726.4	ENSG00000164904|ALDH7A1	ENSG00000164904	1	HGNC:877	1167728.71	1205412.3800000001	524755.57	596041.98	756064.3099999999	818772.1699999999
LQEGQTLEFLVASVPK	1	Pat_50_6.65613.65613.3	ENSG00000172037|LAMB2, ENSG00000172037|-|chr3:g.49158923:G>A',, ENSG00000172037|-|chr3:g.49160684:C>T',, ENSG00000172037|-|chr3:g.49162722:C>A',, ENSG00000172037|-|chr3:g.49167419:C>T',, ENSG00000172037|-|chr3:g.49158763:C>T',, ENSG00000172037|-|chr3:g.49163902:G>C',, ENSG00000172037|-|chr3:g.49166533:G>A',, ENSG00000172037|-|chr3:g.49167684:C>T',, ENSG00000172037|-|chr3:g.49167684:C>T']	ENSG00000172037	1	HGNC:6487	142078.19	110065.62	244232.7	323847.4	99614.98	138397.97
GEVPCTVTSASPLEEATLSELK	5	Pat_50_4.57341.57341.4	ENSG00000241837|ATP5PO, ENSG00000241837|-|chr21:g.35281496:T>C']	ENSG00000241837	1	HGNC:850	318375.21499999997	313492.491	528971.534	325772.84400000004	1299055.75	1365177.9239999999
IQQEIAVQNPLVSER	2	Pat_50_4.48378.48378.3	ENSG00000167770|OTUB1, ENSG00000167770|+|chr11:g.63753944:C>A',, ENSG00000167770|+|chr11:g.63753881:C>T']	ENSG00000167770	1	HGNC:23077	557175.94	574742.5900000001	403627.89	446130.58999999997	723880.44	809966.47
IENLELVPVDSK	2	Pat_50_4.54830.54830.2	ENSG00000127831|VIL1, ENSG00000127831|+|chr2:g.219305476:A>G',, ENSG00000127831|+|chr2:g.219314009:C>G',, ENSG00000127831|+|chr2:g.219314009:C>G']	ENSG00000127831	1	HGNC:12690	448380.81	488551.86	205315.96899999998	243497.81	4505219.8	4635782.4
SEEWADNHLPLTDAELAR	2	Pat_50_1.50608.50608.3	ENSG00000105355|PLIN3	ENSG00000105355	1	HGNC:16893	199646.921	180813.721	82961.179	93076.376	195943.20799999998	216627.75900000002
DAGEGLLAVQITDPEGK	5	Pat_50_3.56356.56356.3	ENSG00000196924|FLNA, ENSG00000196924|-|chrX:g.153581155:C>T',, ENSG00000196924|-|chrX:g.153590917:G>C',, ENSG00000196924|-|chrX:g.153590917:G>C']	ENSG00000196924	1	HGNC:3754	317072.924	325231.703	940955.772	1011835.004	347312.57499999995	401731.46300000005
DGSCGVAYVVQEPGDYEVSVK	10	Pat_50_3.50758.50758.3	ENSG00000196924|FLNA, ENSG00000196924|-|chrX:g.153581155:C>T',, ENSG00000196924|-|chrX:g.153590917:G>C',, ENSG00000196924|-|chrX:g.153590917:G>C']	ENSG00000196924	1	HGNC:3754	2137207.495	2297105.2600000002	5613930.86	6827209.220000001	1712828.1629999997	2065211.114
VSALDLAVLDQVEAR	4	Pat_50_4.61085.61085.2	ENSG00000175203|DCTN2, ENSG00000175203|-|chr12:g.57927879:G>A',, ENSG00000175203|-|chr12:g.57927879:G>A']	ENSG00000175203	1	HGNC:2712	152324.014	154135.17599999998	231376.695	237947.361	205827.624	276717.23000000004
GCWDSIHVVEVQEK	2	Pat_50_5.46009.46009.3	ENSG00000077549|CAPZB	ENSG00000077549	1	HGNC:1491	2401166.22	2178497	906175.48	1202359.23	808803.53	785120.86
VLHFDQVTENTTEK	1	Pat_50_4.41788.41788.3	ENSG00000206073|SERPINB4, ENSG00000206073|-|chr18:g.61305191:G>A',, ENSG00000206073|-|chr18:g.61306882:A>T',, ENSG00000206073|-|chr18:g.61306882:A>T']	ENSG00000206073	1	HGNC:10570	80716.27	96837.945	436689.12	541752.44	75681.836	79636.89
ADFPVDEELGLDLGDLSR	5	Pat_50_3.65094.65094.3	ENSG00000185615|PDIA2	ENSG00000185615	1	HGNC:14180	349272.793	388644.93	60442.6708	99607.736	48347.2913	58862.047600000005
DQDQLQAWESEGLFQISQNK	1	Pat_50_4.59168.59168.3	ENSG00000117143|UAP1, ENSG00000117143|+|chr1:g.162562526:G>A',, ENSG00000117143|+|chr1:g.162546711:G>A',, ENSG00000117143|+|chr1:g.162560177:C>G',, ENSG00000117143|+|chr1:g.162560177:C>G']	ENSG00000117143	1	HGNC:12457	87705.21	76759.86	38986.453	46198.633	31572.145	35951.34
CIAYAESHDQALVGDK	1	Pat_50_3.42151.42151.3	ENSG00000114480|GBE1, ENSG00000114480|-|chr3:g.81720006:G>A',, ENSG00000114480|-|chr3:g.81627175:T>C',, ENSG00000114480|-|chr3:g.81698130:T>C',, ENSG00000114480|-|chr3:g.81584391:C>G',, ENSG00000114480|-|chr3:g.81586193:C>A',, ENSG00000114480|-|chr3:g.81586193:C>A']	ENSG00000114480	1	HGNC:4180	569404.8	678614.75	265450.78	327024.94	536503.7	705577.75
VCNDEQLLLELQQIK	1	Pat_50_5.64105.64105.3	ENSG00000086758|HUWE1, ENSG00000086758|-|chrX:g.53579831:C>T',, ENSG00000086758|-|chrX:g.53654441:T>C',, ENSG00000086758|-|chrX:g.53563205:T>A',, ENSG00000086758|-|chrX:g.53621576:G>A',, ENSG00000086758|-|chrX:g.53570921:C>T',, ENSG00000086758|-|chrX:g.53622277:T>C',, ENSG00000086758|-|chrX:g.53611997:G>A',, ENSG00000086758|-|chrX:g.53611997:G>A']	ENSG00000086758	1	HGNC:30892	105277.195	105665.74	84913.64	88138.81	80213.48	101674.61
ITAQSIEELCAVNLYGPDAQVDR	1	Pat_50_4.58554.58554.3	ENSG00000253729|PRKDC, ENSG00000253729|-|chr8:g.48701554:G>GT',, ENSG00000253729|-|chr8:g.48825106:A>C',, ENSG00000253729|-|chr8:g.48752677:G>A',, ENSG00000253729|-|chr8:g.48707040:T>C',, ENSG00000253729|-|chr8:g.48736430:G>A',, ENSG00000253729|-|chr8:g.48691338:C>T',, ENSG00000253729|-|chr8:g.48690339:T>C',, ENSG00000253729|-|chr8:g.48769803:C>T',, ENSG00000253729|-|chr8:g.48706987:C>A',, ENSG00…	ENSG00000253729	1	HGNC:9413	68323.49	79547.72	29168.857000000004	35901.3	42913.03	52921.66
AELFTQSCADLDK	2	Pat_50_4.46588.46588.3	ENSG00000115306|SPTBN1, ENSG00000115306|+|chr2:g.54873104:G>A',, ENSG00000115306|+|chr2:g.54858311:G>A',, ENSG00000115306|+|chr2:g.54880747:T>C',, ENSG00000115306|+|chr2:g.54826301:G>A',, ENSG00000115306|+|chr2:g.54895588:C>T',, ENSG00000115306|+|chr2:g.54876782:C>T',, ENSG00000115306|+|chr2:g.54853150:G>A',, ENSG00000115306|+|chr2:g.54853150:G>A']	ENSG00000115306	1	HGNC:11275	296523.68	303666.54000000004	527745.96	428719.98000000004	1098940.95	1213301.81
CHVPLAQAQALVTSELEK	1	Pat_50_5.59079.59079.3	ENSG00000035141|FAM136A	ENSG00000035141	1	HGNC:25911	205976.31	225527.81	127241.94	190807.5	115330.555	183041.28
VFNTTPDDLDLHVIYDVSHNIAK	1	Pat_50_5.66162.66162.4	ENSG00000100220|RTCB, ENSG00000100220|-|chr22:g.32792090:G>A']	ENSG00000100220	1	HGNC:26935	989418.1	981588.4	256681.9	404350.28	184510.8	120831.836
AGIVQEDVQPPGLK	3	Pat_50_4.46683.46683.3	ENSG00000250317|SMIM20	ENSG00000250317	1	HGNC:37260	1162949.68	1201807.21	525601.2640000001	621305.1049999999	734627.6000000001	802178.0700000001
WNSPAEEGSSDCEVFSK	2	Pat_50_3.46785.46785.3	ENSG00000170606|HSPA4, ENSG00000170606|+|chr5:g.132439994:CA>C',, ENSG00000170606|+|chr5:g.132439712:A>C']	ENSG00000170606	1	HGNC:5237	472749.103	500573.14	351245.375	455420.04000000004	508279.82999999996	539331.926
VGTSFSIPVVSDVR	1	Pat_50_6.55724.55724.2	ENSG00000126749|EMG1, ENSG00000126749|+|chr12:g.7080171:C>T',, ENSG00000126749|+|chr12:g.7084414:T>A',, ENSG00000126749|+|chr12:g.7083570:C>T',, ENSG00000126749|+|chr12:g.7080117:C>T']	ENSG00000126749	1	HGNC:16912	124247.445	125148.516	121550.164	139182.6	215162.25	246549.66
GYVSCALGCPYEGK	1	Pat_50_5.43128.43128.3	ENSG00000117305|HMGCL	ENSG00000117305	1	HGNC:5005	754364.25	734932.8	619826.6	460768.22	1655851.8	1855008
LLSYASYCIEHGDLELAAK	2	Pat_50_5.63861.63861.3	ENSG00000132305|IMMT, ENSG00000132305|-|chr2:g.86378436:G>A',, ENSG00000132305|-|chr2:g.86374875:G>A',, ENSG00000132305|-|chr2:g.86400824:G>A',, ENSG00000132305|-|chr2:g.86408458:C>T',, ENSG00000132305|-|chr2:g.86408458:C>T']	ENSG00000132305	1	HGNC:6047	240374.59000000003	211232.25	273339.497	304289.82	181769.37300000002	127530.044
SGCIVNNLAEFTVDPK	4	Pat_50_5.58889.58889.4	ENSG00000136068|FLNB, ENSG00000136068|+|chr3:g.58138487:GT>G',, ENSG00000136068|+|chr3:g.58134543:G>A',, ENSG00000136068|+|chr3:g.58062899:C>G',, ENSG00000136068|+|chr3:g.58121746:A>G',, ENSG00000136068|+|chr3:g.58089697:G>T',, ENSG00000136068|+|chr3:g.58095423:G>T',, ENSG00000136068|+|chr3:g.58095424:A>T',, ENSG00000136068|+|chr3:g.58127630:G>T',, ENSG00000136068|+|chr3:g.58128446:A>G',, ENSG000…	ENSG00000136068	1	HGNC:3755	1144416.64	1203926	376139.063	455123.05	1019732.46	1127341.03
LNQNLNDVLVGLEK	2	Pat_50_6.62799.62799.3	ENSG00000136717|BIN1, ENSG00000136717|-|chr2:g.127818196:G>A',, ENSG00000136717|-|chr2:g.127818196:G>A']	ENSG00000136717	1	HGNC:1052	318667.23	305616.6	242507.57	292928	201798.52000000002	244282.25
VYEIQDIYENSWTK	1	Pat_50_4.55078.55078.3	ENSG00000100129|EIF3L, ENSG00000100129|+|chr22:g.38247436:C>G',, ENSG00000100129|+|chr22:g.38273924:C>A',, ENSG00000100129|+|chr22:g.38273924:C>A']	ENSG00000100129	1	HGNC:18138	141099.03	154371.11	121008.86	150899.22	136186.95	184836.52
LGEDIVITAHVLK	8	Pat_50_6.58822.58822.3	ENSG00000112304|ACOT13, ENSG00000112304|+|chr6:g.24667494:G>T',, ENSG00000112304|+|chr6:g.24698117:C>A',, ENSG00000112304|+|chr6:g.24698117:C>A']	ENSG00000112304	1	HGNC:20999	5317361.22	4719481.68	1304449.3499999999	1800976.2899999996	1090857.35	1088778.5299999998
SYTITGLQPGTDYK	6	Pat_50_5.45732.45732.3	ENSG00000115414|FN1, ENSG00000115414|-|chr2:g.216257711:C>T',, ENSG00000115414|-|chr2:g.216271134:C>T',, ENSG00000115414|-|chr2:g.216226799:A>G',, ENSG00000115414|-|chr2:g.216240008:T>C',, ENSG00000115414|-|chr2:g.216270961:T>C',, ENSG00000115414|-|chr2:g.216270993:T>C',, ENSG00000115414|-|chr2:g.216226780:C>T',, ENSG00000115414|-|chr2:g.216256459:G>A',, ENSG00000115414|-|chr2:g.216229667:C>T',, …	ENSG00000115414	1	HGNC:3778	3801479.7147999997	3843333.8055999996	2879111.2384	3459784.0228	12980645.435400002	13742830.949000001
GEFYNEASNLQVAIR	2	Pat_50_4.47313.47313.2	ENSG00000167792|NDUFV1, ENSG00000167792|+|chr11:g.67376042:C>T',, ENSG00000167792|+|chr11:g.67376042:C>T']	ENSG00000167792	1	HGNC:7716	1038112.02	879540.1299999999	287139.29	327214.9	544574.88	650286.97
VVESGEDIVLQCAVNEGSGPITYK	3	Pat_50_4.56708.56708.3	ENSG00000261371|PECAM1	ENSG00000261371	1	HGNC:8823	135331.315	150742.644	57514.938	79463.381	189495.66999999998	207674.37699999998
YPASTVQILGAEK	4	Pat_50_5.49886.49886.2	ENSG00000101361|NOP56, ENSG00000101361|+|chr20:g.2638579:T>C',, ENSG00000101361|+|chr20:g.2638882:T>C',, ENSG00000101361|+|chr20:g.2635406:C>T',, ENSG00000101361|+|chr20:g.2635212:A>G',, ENSG00000101361|+|chr20:g.2637178:G>T',, ENSG00000101361|+|chr20:g.2638656:A>G',, ENSG00000101361|+|chr20:g.2637836:A>T',, ENSG00000101361|+|chr20:g.2637836:A>T']	ENSG00000101361	1	HGNC:15911	425195.664	465459.73099999997	511054.421	611637.2289999999	890627.744	954610.8380000001
TLLGDGPVVTDPK	7	Pat_50_5.50683.50683.2	ENSG00000111348|ARHGDIB	ENSG00000111348	1	HGNC:679	2886896.4000000004	3016325.4	1424550.68	1655580.98	5371779.569999999	5707259.14
AAAASAAEAGIATTGTEDSDDALLK	2	Pat_50_2.51881.51881.3	ENSG00000159352|PSMD4, ENSG00000159352|+|chr1:g.151234748:G>T']	ENSG00000159352	1	HGNC:9561	169931.31	166392.8	136177.87	150414.05	286595.47	317653.01
ALFEEVPELLTEAEK	4	Pat_50_3.67360.67360.3	ENSG00000138363|ATIC, ENSG00000138363|+|chr2:g.216213943:T>G',, ENSG00000138363|+|chr2:g.216190020:C>G',, ENSG00000138363|+|chr2:g.216199695:G>T',, ENSG00000138363|+|chr2:g.216199695:G>T']	ENSG00000138363	1	HGNC:794	345927.22	318857.16000000003	498359.79000000004	453327.6	1345483.32	1742360.25
QLLDLDPEVECLK	6	Pat_50_4.58805.58805.3	ENSG00000113384|GOLPH3, ENSG00000113384|-|chr5:g.32126523:C>T',, ENSG00000113384|-|chr5:g.32135734:T>A']	ENSG00000113384	1	HGNC:15452	1015552.895	1039353.8600000001	462401.307	627876.273	799196.2450000001	991907.24
VANILHDDCAFLSAFGDVSKPER	3	Pat_50_6.63389.63389.4	ENSG00000023318|ERP44, ENSG00000023318|-|chr9:g.102784481:C>G']	ENSG00000023318	1	HGNC:18311	490919.83999999997	396782.79000000004	204043.661	272269.20900000003	193271.084	159402.155
WINDVEDSYGQQWTYEQR	1	Pat_50_3.51637.51637.3	ENSG00000163399|ATP1A1, ENSG00000163399|+|chr1:g.116942154:A>G',, ENSG00000163399|+|chr1:g.116944177:A>T',, ENSG00000163399|+|chr1:g.116932133:G>T',, ENSG00000163399|+|chr1:g.116930037:T>G',, ENSG00000163399|+|chr1:g.116930037:T>G']	ENSG00000163399	1	HGNC:799	107318.96	131089.08	83111.836	75347.734	147572.4	201602.2
ESVDGQWVCISDVNK	3	Pat_50_4.46280.46280.3	ENSG00000157020|SEC13, ENSG00000157020|-|chr3:g.10347361:C>T',, ENSG00000157020|-|chr3:g.10347361:C>T']	ENSG00000157020	1	HGNC:10697	5003560.18	4801749.9	2695456.5	3197784.88	6466360.539999999	6888943.74
GTFATLSELHCDK	13	Pat_50_6.45056.45056.3	ENSG00000244734|HBB, ENSG00000244734|-|chr11:g.5247816:C>A',, ENSG00000244734|-|chr11:g.5246896:G>T',, ENSG00000244734|-|chr11:g.5248188:C>T',, ENSG00000244734|-|chr11:g.5247967:G>C']	ENSG00000244734	1	HGNC:4827	13851867.3208	12098695.342500001	8273967.853	5415837.582	84027384.746	75623302.67
AAEVGDDFLGDFVVGER	2	Pat_50_2.61917.61917.2	ENSG00000106665|CLIP2, ENSG00000106665|+|chr7:g.73791075:A>AGTTTGC',, ENSG00000106665|+|chr7:g.73771629:G>A',, ENSG00000106665|+|chr7:g.73731934:A>G',, ENSG00000106665|+|chr7:g.73731944:C>T',, ENSG00000106665|+|chr7:g.73770924:G>A',, ENSG00000106665|+|chr7:g.73731884:A>C',, ENSG00000106665|+|chr7:g.73731884:A>C']	ENSG00000106665	1	HGNC:2586	26438.088	33583.8	11011.6522	10815.3326	21845.304	29438.057
IEGNLIFDPNNYLPK	3	Pat_50_6.64653.64653.3	ENSG00000084674|APOB, ENSG00000084674|-|chr2:g.21247831:G>A',, ENSG00000084674|-|chr2:g.21260926:T>A',, ENSG00000084674|-|chr2:g.21228361:T>G',, ENSG00000084674|-|chr2:g.21231513:G>T',, ENSG00000084674|-|chr2:g.21228927:T>G',, ENSG00000084674|-|chr2:g.21255382:T>G',, ENSG00000084674|-|chr2:g.21228497:G>A',, ENSG00000084674|-|chr2:g.21235202:C>T',, ENSG00000084674|-|chr2:g.21225263:A>T',, ENSG0000…	ENSG00000084674	1	HGNC:603	645287.376	655284.714	320159.757	394734.79500000004	608961.22	757765.56
NLEGYVGFANLPNQVYR	2	Pat_50_6.55196.55196.2	ENSG00000122545|SEPT7, ENSG00000122545|+|chr7:g.35937937:G>A',, ENSG00000122545|+|chr7:g.35938046:A>T']	ENSG00000122545	1	HGNC:1717	667097.03	593540.2	467658.19	516704.53	468281.03	637877.75
STDSQCGTVIDVNIDCAVK	1	Pat_50_3.50764.50764.3	ENSG00000175931|UBE2O, ENSG00000175931|-|chr17:g.74449213:G>A',, ENSG00000175931|-|chr17:g.74397109:G>A',, ENSG00000175931|-|chr17:g.74391907:G>A',, ENSG00000175931|-|chr17:g.74395995:C>T',, ENSG00000175931|-|chr17:g.74387584:G>A',, ENSG00000175931|-|chr17:g.74387584:G>A']	ENSG00000175931	1	HGNC:29554	83383.7	95454.69	56792.902	61850.937999999995	109189.305	127762.62
YKPYEEALLQAEAPR	1	Pat_50_4.45213.45213.3	ENSG00000075856|SART3, ENSG00000075856|-|chr12:g.108931933:C>T',, ENSG00000075856|-|chr12:g.108932727:G>A',, ENSG00000075856|-|chr12:g.108918108:G>A',, ENSG00000075856|-|chr12:g.108954862:G>T',, ENSG00000075856|-|chr12:g.108924021:G>A',, ENSG00000075856|-|chr12:g.108924021:G>A']	ENSG00000075856	1	HGNC:16860	334475.6	360216.97	176610.11	184364.11	290534.9	379127.72
AIAEGLGSELLVGTTK	1	Pat_50_5.60383.60383.3	ENSG00000149499|EML3, ENSG00000149499|-|chr11:g.62375750:A>G',, ENSG00000149499|-|chr11:g.62376853:G>A',, ENSG00000149499|-|chr11:g.62377122:G>A',, ENSG00000149499|-|chr11:g.62377122:G>A']	ENSG00000149499	1	HGNC:26666	299141.56	265888.25	129659.32	147410.34	220702.05	258098.12
YIDSADLEPITSQEEPVR	2	Pat_50_1.51497.51497.3	ENSG00000171793|CTPS1, ENSG00000171793|+|chr1:g.41467918:C>CT',, ENSG00000171793|+|chr1:g.41453109:G>A',, ENSG00000171793|+|chr1:g.41461674:G>A',, ENSG00000171793|+|chr1:g.41474373:G>A',, ENSG00000171793|+|chr1:g.41453099:A>G',, ENSG00000171793|+|chr1:g.41453099:A>G']	ENSG00000171793	1	HGNC:2519	46125.9444	59356.308300000004	53451.422	59290.503000000004	84714.845	96327.97200000001
AADDTWEPFASGK	7	Pat_50_4.45979.45979.2	ENSG00000118271|TTR, ENSG00000118271|+|chr18:g.29172865:G>A']	ENSG00000118271	1	HGNC:12405	7243996.65	6770992.98	7061169.4	7671506.13	14101619.44	15087705.719999999
AESAPLPVSADDTPEVLNR	3	Pat_50_2.50393.50393.3	ENSG00000101290|CDS2	ENSG00000101290	1	HGNC:1801	222736.207	244105.537	135401.58500000002	145738.645	187697.405	193801.65399999998
YAQDFGLVEEACFPYTGTDSPCK	4	Pat_50_4.56124.56124.4	ENSG00000109861|CTSC, ENSG00000109861|-|chr11:g.88033713:G>C',, ENSG00000109861|-|chr11:g.88033773:T>C',, ENSG00000109861|-|chr11:g.88027441:T>A',, ENSG00000109861|-|chr11:g.88045701:C>T']	ENSG00000109861	1	HGNC:2528	2354176.954	2060781.2	479536.456	648015.586	1605587.36	1750521.8199999998
SVPTFQSLPEEILSK	2	Pat_50_6.65117.65117.3	ENSG00000185532|PRKG1, ENSG00000185532|+|chr10:g.53893629:C>A',, ENSG00000185532|+|chr10:g.53227582:C>A',, ENSG00000185532|+|chr10:g.53227518:T>G',, ENSG00000185532|+|chr10:g.54032175:G>T',, ENSG00000185532|+|chr10:g.54053604:G>A',, ENSG00000185532|+|chr10:g.54053604:G>A']	ENSG00000185532	1	HGNC:9414	388579.52	382864.78	273222	298776.57999999996	329434.92000000004	359177.03
EAVELDAVLEVPVPVR	2	Pat_50_3.65145.65145.3	ENSG00000164889|SLC4A2, ENSG00000164889|+|chr7:g.150771789:G>A',, ENSG00000164889|+|chr7:g.150773115:A>T',, ENSG00000164889|+|chr7:g.150763944:G>A',, ENSG00000164889|+|chr7:g.150763944:G>A']	ENSG00000164889	1	HGNC:11028	295002.19	238708.13499999998	26690.195	31411.104	57902	62456.735
LIAINANDPEASK	5	Pat_50_4.46079.46079.2	ENSG00000138777|PPA2, ENSG00000138777|-|chr4:g.106327072:C>T',, ENSG00000138777|-|chr4:g.106377901:C>A',, ENSG00000138777|-|chr4:g.106377901:C>A']	ENSG00000138777	1	HGNC:28883	3205218.29	3201460.1599999997	1396934.1500000001	1495864.62	2581440.95	2867503.47
ASGPGLNTTGVPASLPVEFTIDAK	12	Pat_50_5.65092.65092.3	ENSG00000196924|FLNA, ENSG00000196924|-|chrX:g.153581155:C>T',, ENSG00000196924|-|chrX:g.153590917:G>C',, ENSG00000196924|-|chrX:g.153590917:G>C']	ENSG00000196924	1	HGNC:3754	1518864.671	1561536.455	5614474.584000001	6541570.467	1354915.304	1470842.106
ALEYTIYNQELNETR	1	Pat_50_3.47591.47591.2	ENSG00000108055|SMC3, ENSG00000108055|+|chr10:g.112350865:G>A',, ENSG00000108055|+|chr10:g.112356174:G>A']	ENSG00000108055	1	HGNC:2468	94189.58	97114.71	33962.78	39674.723	70693.61	80704.9
AVPGGAGDASVLPSLPR	1	Pat_50_5.51611.51611.3	ENSG00000137824|RMDN3, ENSG00000137824|-|chr15:g.41036274:ACCT>A',, ENSG00000137824|-|chr15:g.41036274:ACCT>A']	ENSG00000137824	1	HGNC:25550	198526.25	222394.73	149328.03	183008.62	222338.78	234447.64
QEPGENSEILPTLK	3	Pat_50_3.50595.50595.3	ENSG00000211445|GPX3, ENSG00000211445|+|chr5:g.150407521:T>C']	ENSG00000211445	1	HGNC:4555	1687452.6400000001	1748107.97	2288863.67	2575609.4	1219011.95	1217105.64
GHAAFTSDPKPTIEVSGK	4	Pat_50_6.42463.42463.4	ENSG00000104687|GSR, ENSG00000104687|-|chr8:g.30546776:C>T',, ENSG00000104687|-|chr8:g.30541634:T>C',, ENSG00000104687|-|chr8:g.30541634:T>C']	ENSG00000104687	1	HGNC:4623	7516281.050000001	5931641.140000001	2504861.7600000002	2550346.05	3858033.44	4172920.32
CSATGSPTPTLEWTGGPGGQLPAK	2	Pat_50_6.51753.51753.3	ENSG00000142798|HSPG2, ENSG00000142798|-|chr1:g.22198768:C>T',, ENSG00000142798|-|chr1:g.22159871:A>G',, ENSG00000142798|-|chr1:g.22173967:G>A',, ENSG00000142798|-|chr1:g.22178616:A>G',, ENSG00000142798|-|chr1:g.22191402:G>C',, ENSG00000142798|-|chr1:g.22201203:G>C',, ENSG00000142798|-|chr1:g.22175254:G>C',, ENSG00000142798|-|chr1:g.22178110:C>T',, ENSG00000142798|-|chr1:g.22149941:G>C',, ENSG000…	ENSG00000142798	1	HGNC:5273	2172591.5900000003	1993897.3399999999	1897590.79	2205831.02	1643113.77	2004410.4
DGTIDFTPGSELLITK	4	Pat_50_4.58880.58880.2	ENSG00000197879|MYO1C, ENSG00000197879|-|chr17:g.1385827:C>T',, ENSG00000197879|-|chr17:g.1385827:C>T']	ENSG00000197879	1	HGNC:7597	1488175.02	1467173.49	933866.04	1107010.27	1106913.1	1146290.456
LHTEAQIQEEGTVVELTGR	4	Pat_50_2.46741.46741.3	ENSG00000175899|A2M, ENSG00000175899|-|chr12:g.9266045:T>G',, ENSG00000175899|-|chr12:g.9243017:G>A',, ENSG00000175899|-|chr12:g.9225335:G>A',, ENSG00000175899|-|chr12:g.9262610:C>T',, ENSG00000175899|-|chr12:g.9268363:T>G',, ENSG00000175899|-|chr12:g.9251347:A>C',, ENSG00000175899|-|chr12:g.9259171:C>A',, ENSG00000175899|-|chr12:g.9229357:T>G',, ENSG00000175899|-|chr12:g.9242554:G>A',, ENSG00000…	ENSG00000175899	1	HGNC:7	1035837.15	1156041.58	994533.5	1101783.47	1074566.31	1289544.58
EELIAELQDCEGLIVR	4	Pat_50_3.63478.63478.3	ENSG00000092621|PHGDH, ENSG00000092621|+|chr1:g.120269694:T>C',, ENSG00000092621|+|chr1:g.120269694:T>C']	ENSG00000092621	1	HGNC:8923	166674.963	155835.843	102045.65400000001	123691.95999999999	75394.7464	87346.41400000002
QQPLFVSGGDDYK	2	Pat_50_4.42197.42197.2	ENSG00000122218|COPA, ENSG00000122218|-|chr1:g.160263234:G>A',, ENSG00000122218|-|chr1:g.160268978:C>T',, ENSG00000122218|-|chr1:g.160264372:C>T',, ENSG00000122218|-|chr1:g.160267363:C>T',, ENSG00000122218|-|chr1:g.160264324:C>T',, ENSG00000122218|-|chr1:g.160264324:C>T']	ENSG00000122218	1	HGNC:2230	887990.8200000001	831905.06	573850.28	652774.78	1508727.1600000001	1599728
DLVPDLSNFYAQYK	3	Pat_50_6.61267.61267.2	ENSG00000117118|SDHB	ENSG00000117118	1	HGNC:10681	392757.273	365795.83999999997	1108266.933	1051980.363	1349672.08	1569777.1099999999
YSGAYGASVSDEELK	5	Pat_50_2.41969.41969.3	ENSG00000106554|CHCHD3, ENSG00000106554|-|chr7:g.132481325:G>A',, ENSG00000106554|-|chr7:g.132707176:A>C']	ENSG00000106554	1	HGNC:21906	3495663.34	3765276.58	728291.71	806787	1320501.6099999999	1407520.73
INQLSEENGDLSFK	1	Pat_50_4.47838.47838.3	ENSG00000137497|NUMA1, ENSG00000137497|-|chr11:g.71724459:T>A',, ENSG00000137497|-|chr11:g.71720083:C>T',, ENSG00000137497|-|chr11:g.71724740:C>T',, ENSG00000137497|-|chr11:g.71717267:A>G',, ENSG00000137497|-|chr11:g.71715727:G>A',, ENSG00000137497|-|chr11:g.71716353:G>A',, ENSG00000137497|-|chr11:g.71726216:T>C',, ENSG00000137497|-|chr11:g.71725567:C>G',, ENSG00000137497|-|chr11:g.71729919:T>A',…	ENSG00000137497	1	HGNC:8059	302922.7	306193.75	194456.92	251623.27	386104.22	421365.78
IIGVHQEDELLECLSPATSR	2	Pat_50_4.55568.55568.3	ENSG00000187555|USP7, ENSG00000187555|-|chr16:g.9009171:G>A',, ENSG00000187555|-|chr16:g.8998345:C>T',, ENSG00000187555|-|chr16:g.9000398:T>C',, ENSG00000187555|-|chr16:g.8996273:C>T',, ENSG00000187555|-|chr16:g.8996273:C>T']	ENSG00000187555	1	HGNC:12630	224472.56699999998	280319.87	213584.75	233135.80000000002	184290.48	226519.404
ALYDYEGQEHDELSFK	2	Pat_50_2.49207.49207.3	ENSG00000100266|PACSIN2	ENSG00000100266	1	HGNC:8571	1527285.5699999998	1422197.1400000001	225998.507	292959.26	395596.60000000003	450290.45
IDEYDYSKPIQGQQK	10	Pat_50_5.41382.41382.3	ENSG00000073578|SDHA, ENSG00000073578|+|chr5:g.225649:C>T',, ENSG00000073578|+|chr5:g.225649:C>T']	ENSG00000073578	1	HGNC:10680	52817007.70199999	53540588.49	9229482.874	10024155.575	13168169.737999998	13671583.875
IDSWENAEDFLEK	1	Pat_50_3.60130.60130.3	ENSG00000134697|GNL2	ENSG00000134697	1	HGNC:29925	29663.167999999998	27236.647999999997	29401.482000000004	27721.549	65155.434	70969.87
LSCFAQTVSPAEK	2	Pat_50_6.48475.48475.3	ENSG00000075618|FSCN1, ENSG00000075618|+|chr7:g.5633113:G>T',, ENSG00000075618|+|chr7:g.5633113:G>T']	ENSG00000075618	1	HGNC:11148	49078.782	51984.085	180224.61	153163.02000000002	135215.317	147742.655
VNPTVFFDIAVDGEPLGR	14	Pat_50_5.67828.67828.3	ENSG00000196262|PPIA	ENSG00000196262	1	HGNC:9253	5525944.842	4865806.193	2430367.3630000004	3433801.6265000002	2197500.1930000004	2046423.6097
AVFVDLEPTVIDEIR	10	Pat_50_3.65625.65625.3	ENSG00000127824|TUBA4A, ENSG00000127824|-|chr2:g.220116820:C>T',, ENSG00000127824|-|chr2:g.220116396:G>A',, ENSG00000127824|-|chr2:g.220115080:T>G',, ENSG00000127824|-|chr2:g.220115080:T>G']	ENSG00000127824	1	HGNC:12407	2332203.395	2105775.304	1098040.8835	1597557.866	606481.4989999998	829582.95
FDYVAQQEQELDIK	1	Pat_50_3.54630.54630.3	ENSG00000158092|NCK1, ENSG00000158092|+|chr3:g.136665002:C>A',, ENSG00000158092|+|chr3:g.136665002:C>A']	ENSG00000158092	1	HGNC:7664	129072.43	149973.3	106945.76	130497.6	145452.97	174597.62
NALQQENHIIDGVK	4	Pat_50_4.40562.40562.2	ENSG00000119705|SLIRP, ENSG00000119705|+|chr14:g.78183897:A>T',, ENSG00000119705|+|chr14:g.78183897:A>T']	ENSG00000119705	1	HGNC:20495	5006981.9799999995	5565790.18	2473574.904	3246157.1160000004	7927112.909999999	8363529.31
GTGGVDTAAVGGVFDVSNADR	20	Pat_50_3.49828.49828.3	ENSG00000166165|CKB, ENSG00000166165|-|chr14:g.103988233:G>T']	ENSG00000166165	1	HGNC:1991	13953684.317999998	13922777.472999997	2209169.9329999997	2751706.8490000004	1462031.7810000002	1483693.257
SDTSGDYEITLLK	8	Pat_50_4.48359.48359.2	ENSG00000138772|ANXA3	ENSG00000138772	1	HGNC:541	9178567.870000001	9102614.18	1767256.715	2582900.5310000004	17391345.57	18692727.650000002
IFDSEEILAGYK	5	Pat_50_5.59432.59432.2	ENSG00000134440|NARS, ENSG00000134440|-|chr18:g.55273172:G>A',, ENSG00000134440|-|chr18:g.55273172:G>A']	ENSG00000134440	1	HGNC:7643	1972309.6099999999	2008011.5	1265178.984	1466389.7999999998	2190725.7	2571093.48
SSPEPVALTESETEYVIR	5	Pat_50_2.51581.51581.2	ENSG00000181789|COPG1, ENSG00000181789|+|chr3:g.128987364:G>A']	ENSG00000181789	1	HGNC:2236	402866.544	418918.453	146363.36200000002	164220.4417	403740.93499999994	459975.16199999995
LSELLPEEVEAEVK	13	Pat_50_3.63364.63364.3	ENSG00000055044|NOP58, ENSG00000055044|+|chr2:g.203168132:GA>G',, ENSG00000055044|+|chr2:g.203155850:G>A',, ENSG00000055044|+|chr2:g.203155176:A>C',, ENSG00000055044|+|chr2:g.203157522:G>A',, ENSG00000055044|+|chr2:g.203147181:G>A']	ENSG00000055044	1	HGNC:29926	928151.0660000001	980621.735	935144.734	1079863.405	1116823.0169999998	1261982.5130000003
VAGALAEAGVGLEEIAK	2	Pat_50_4.63648.63648.3	ENSG00000149476|TKFC, ENSG00000149476|+|chr11:g.61110307:C>T',, ENSG00000149476|+|chr11:g.61106771:A>C',, ENSG00000149476|+|chr11:g.61106771:A>C']	ENSG00000149476	1	HGNC:24552	255714.6	263424.68	268588.52	318585.65	637293.6	724946.12
VIGGDDLSTLTGK	3	Pat_50_5.53544.53544.2	ENSG00000165704|HPRT1	ENSG00000165704	1	HGNC:5157	1652437.56	1655543.61	1816731.0099999998	3877584.964	1401821.1400000001	1466600.8399999999
SAYQTIDSAEAPADPFAVPEGR	1	Pat_50_2.52122.52122.3	ENSG00000177674|AGTRAP	ENSG00000177674	1	HGNC:13539	27266.586	28994.058999999997	19276.047	17236.718999999997	34813.65	35677.652
EQGQAPITPQQGQALAK	1	Pat_50_4.38314.38314.3	ENSG00000177105|RHOG	ENSG00000177105	1	HGNC:672	194735.88	218320.94	631390.25	529598.06	312028.9	328337.12
VNQIGSVTESLQACK	9	Pat_50_6.49088.49088.3	ENSG00000074800|ENO1, ENSG00000074800|-|chr1:g.8925416:C>A',, ENSG00000074800|-|chr1:g.8923371:C>T',, ENSG00000074800|-|chr1:g.8926455:T>C',, ENSG00000074800|-|chr1:g.8934964:A>T']	ENSG00000074800	1	HGNC:3350	1808763.7980000002	1934003.7300000002	4374736.968	4465661.249	4005591.71	4162448.17
GNPTVEVDLYTAK	2	Pat_50_4.45091.45091.2	ENSG00000111674|ENO2, ENSG00000111674|+|chr12:g.7027120:A>G',, ENSG00000111674|+|chr12:g.7027120:A>G']	ENSG00000111674	1	HGNC:3353	631400.86	721292.96	582183.65	660471.17	507716.26999999996	529210.44
LQSLFDSPDFSK	4	Pat_50_6.60088.60088.2	ENSG00000132386|SERPINF1	ENSG00000132386	1	HGNC:8824	836603.024	948160.968	1030757.2150000001	1183280.742	2927230.6	3340359.88
GAQGPAGPAGPPGLIGEQGISGPR	2	Pat_50_4.45370.45370.3	ENSG00000163359|COL6A3, ENSG00000163359|-|chr2:g.238249544:GA>G',, ENSG00000163359|-|chr2:g.238280477:G>A',, ENSG00000163359|-|chr2:g.238283189:G>A',, ENSG00000163359|-|chr2:g.238296320:C>T',, ENSG00000163359|-|chr2:g.238253406:C>T',, ENSG00000163359|-|chr2:g.238247734:C>G',, ENSG00000163359|-|chr2:g.238283510:C>T',, ENSG00000163359|-|chr2:g.238280852:G>A',, ENSG00000163359|-|chr2:g.238289588:G>A…	ENSG00000163359	1	HGNC:2213	434504.23	544374.11	489140.25	526968.81	510708.64	585604.09
QYPPSTQVEVQNDGAESAVFQQLFQK	2	Pat_50_5.63935.63935.3	ENSG00000127831|VIL1, ENSG00000127831|+|chr2:g.219305476:A>G',, ENSG00000127831|+|chr2:g.219314009:C>G',, ENSG00000127831|+|chr2:g.219314009:C>G']	ENSG00000127831	1	HGNC:12690	247252.77	184804.12	41880.437	60675.494000000006	273172.615	340568.32
LPYDVTPEQALAHEEVK	8	Pat_50_3.53155.53155.3	ENSG00000140575|IQGAP1, ENSG00000140575|+|chr15:g.90986644:G>C',, ENSG00000140575|+|chr15:g.91030207:A>G',, ENSG00000140575|+|chr15:g.91035840:A>G',, ENSG00000140575|+|chr15:g.90934041:A>G',, ENSG00000140575|+|chr15:g.90934041:A>G']	ENSG00000140575	1	HGNC:6110	4253703.41	4511773.6	9808883.106	11659475.84	6497352.149999999	7431800.26
DTFFQNPQYIFEVK	2	Pat_50_6.63303.63303.3	ENSG00000149260|CAPN5	ENSG00000149260	1	HGNC:1482	262787.44	223628.25	96472.02	115163.54	231721.27	253667.55
AQDEAFALQDVPLSSVVR	1	Pat_50_3.59810.59810.3	ENSG00000174547|MRPL11, ENSG00000174547|-|chr11:g.66204609:A>T',, ENSG00000174547|-|chr11:g.66204609:A>T']	ENSG00000174547	1	HGNC:14042	29160.83	29466.926	30897.445	31958.568	35505.56	44321.17
GPAVGIDLGTTYSCVGVFQHGK	4	Pat_50_6.54760.54760.3	ENSG00000109971|HSPA8, ENSG00000109971|-|chr11:g.122929130:C>G',, ENSG00000109971|-|chr11:g.122931481:T>A',, ENSG00000109971|-|chr11:g.122929484:C>T',, ENSG00000109971|-|chr11:g.122929484:C>T']	ENSG00000109971	1	HGNC:5241	1817952.64	1385114.2399999998	2063507.68	2201736.27	2131658.73	1979639.5
TGGAYGEDLGADYNLSQVCDGK	3	Pat_50_3.47779.47779.3	ENSG00000169710|FASN, ENSG00000169710|-|chr17:g.80053280:CGAA>C',, ENSG00000169710|-|chr17:g.80049282:C>G',, ENSG00000169710|-|chr17:g.80042560:C>A',, ENSG00000169710|-|chr17:g.80043390:C>T',, ENSG00000169710|-|chr17:g.80045603:A>G']	ENSG00000169710	1	HGNC:3594	230510.385	267482.204	353657.96700000006	436191.12200000003	260021.927	309629.55799999996
GQDEASAGGIWGFIK	1	Pat_50_5.59193.59193.3	ENSG00000164244|PRRC1, ENSG00000164244|+|chr5:g.126860279:C>T',, ENSG00000164244|+|chr5:g.126860279:C>T']	ENSG00000164244	1	HGNC:28164	124446.88	120346.336	119410.8	107059.44	267346.72	312362.66
AGDAFGDTSFLNSK	1	Pat_50_5.50923.50923.2	ENSG00000179604|CDC42EP4, ENSG00000179604|-|chr17:g.71282536:C>T',, ENSG00000179604|-|chr17:g.71282536:C>T']	ENSG00000179604	1	HGNC:17147	185889.7	204696.5	101521	113615.36	161694.78	179660.84
VNQSALEAVTPSPSFQQR	1	Pat_50_5.47319.47319.3	ENSG00000157500|APPL1, ENSG00000157500|+|chr3:g.57269643:A>G',, ENSG00000157500|+|chr3:g.57303684:A>G',, ENSG00000157500|+|chr3:g.57272074:G>A']	ENSG00000157500	1	HGNC:24035	371480.22	416954.6	204216.92	224262.53	301939.72	330422.62
ASGCEGEDVVTLLK	2	Pat_50_3.52515.52515.3	ENSG00000159399|HK2, ENSG00000159399|+|chr2:g.75108904:G>A',, ENSG00000159399|+|chr2:g.75115121:C>T',, ENSG00000159399|+|chr2:g.75104417:T>G',, ENSG00000159399|+|chr2:g.75104417:T>G']	ENSG00000159399	1	HGNC:4923	828534.3300000001	847140.6000000001	628251.22	745636.22	912469.1	975154.22
CVEDPETGLCLLPLTDK	6	Pat_50_4.60690.60690.3	ENSG00000178209|PLEC, ENSG00000178209|-|chr8:g.145008183:C>T',, ENSG00000178209|-|chr8:g.144995759:G>A',, ENSG00000178209|-|chr8:g.145016667:C>T',, ENSG00000178209|-|chr8:g.144994888:G>A',, ENSG00000178209|-|chr8:g.144996236:C>G',, ENSG00000178209|-|chr8:g.145010020:G>A',, ENSG00000178209|-|chr8:g.144996968:C>T',, ENSG00000178209|-|chr8:g.144990901:C>T',, ENSG00000178209|-|chr8:g.145001648:C>T',,…	ENSG00000178209	1	HGNC:9069	1421307.379	1809112.2759999998	946522.482	1350969.4	1773451.29	2291771.59
LIEVANLACSISNNEEGVK	5	Pat_50_6.62893.62893.3	ENSG00000044115|CTNNA1, ENSG00000044115|+|chr5:g.138223247:G>C',, ENSG00000044115|+|chr5:g.138221964:A>G',, ENSG00000044115|+|chr5:g.138260246:G>A',, ENSG00000044115|+|chr5:g.138260246:G>A']	ENSG00000044115	1	HGNC:2509	2297378.044	1967452.927	1626122.7100000002	1629805.4309999999	3113312.98	3731400.4299999997
SQGCSEQVLTVLK	4	Pat_50_5.47920.47920.3	ENSG00000253729|PRKDC, ENSG00000253729|-|chr8:g.48701554:G>GT',, ENSG00000253729|-|chr8:g.48825106:A>C',, ENSG00000253729|-|chr8:g.48752677:G>A',, ENSG00000253729|-|chr8:g.48707040:T>C',, ENSG00000253729|-|chr8:g.48736430:G>A',, ENSG00000253729|-|chr8:g.48691338:C>T',, ENSG00000253729|-|chr8:g.48690339:T>C',, ENSG00000253729|-|chr8:g.48769803:C>T',, ENSG00000253729|-|chr8:g.48706987:C>A',, ENSG00…	ENSG00000253729	1	HGNC:9413	5205602.49	5478364.97	7535188.36	7192596.5	11771760.1	12949598.4
VLGSQEALHPVHYEEK	2	Pat_50_4.37627.37627.4	ENSG00000189221|MAOA, ENSG00000189221|+|chrX:g.43590495:A>G',, ENSG00000189221|+|chrX:g.43590495:A>G']	ENSG00000189221	1	HGNC:6833	1692609.6800000002	1610413.7000000002	535583.89	644725.55	1098913.53	1257893.24
FYQTSVESTDFANAPEESR	6	Pat_50_2.46058.46058.3	ENSG00000206073|SERPINB4, ENSG00000206073|-|chr18:g.61310423:T>G',, ENSG00000206073|-|chr18:g.61305191:G>A',, ENSG00000206073|-|chr18:g.61306882:A>T',, ENSG00000206073|-|chr18:g.61306882:A>T']	ENSG00000206073	1	HGNC:10570	256855.0167	282216.939	844923.8559999999	916339.41	498405.3459999999	653929.067
ADVDVQPYAFTTK	1	Pat_50_4.46293.46293.2	ENSG00000107937|GTPBP4, ENSG00000107937|+|chr10:g.1060218:G>A',, ENSG00000107937|+|chr10:g.1058415:A>C',, ENSG00000107937|+|chr10:g.1051800:G>T',, ENSG00000107937|+|chr10:g.1051800:G>T']	ENSG00000107937	1	HGNC:21535	201798.72	208041.53	167810.05	184421.1	350234.97	370138.72
STQLLQAAAAEASLNK	1	Pat_50_6.55018.55018.3	ENSG00000115977|AAK1, ENSG00000115977|-|chr2:g.69748077:G>A',, ENSG00000115977|-|chr2:g.69736463:G>T',, ENSG00000115977|-|chr2:g.69734678:C>T',, ENSG00000115977|-|chr2:g.69734703:T>G',, ENSG00000115977|-|chr2:g.69757819:G>A',, ENSG00000115977|-|chr2:g.69757819:G>A']	ENSG00000115977	1	HGNC:19679	323328.38	319061.62	147681.3	174410.3	202301.97	233628.31
EIVLADVIDNDSWR	4	Pat_50_3.61744.61744.3	ENSG00000128050|PAICS, ENSG00000128050|+|chr4:g.57314891:G>C',, ENSG00000128050|+|chr4:g.57314891:G>C']	ENSG00000128050	1	HGNC:8587	262403.86799999996	238645.744	189329.457	238801.863	128074.82199999999	134695.472
LVAGQQQVLQQLAEEEPK	2	Pat_50_4.56646.56646.4	ENSG00000149782|PLCB3, ENSG00000149782|+|chr11:g.64022503:C>T',, ENSG00000149782|+|chr11:g.64024171:G>C',, ENSG00000149782|+|chr11:g.64023874:C>T',, ENSG00000149782|+|chr11:g.64023874:C>T']	ENSG00000149782	1	HGNC:9056	215130.62	246098.456	187997.995	205043.22999999998	313996.53	347310.11
LGTQHPESNSAGNDVFAK	1	Pat_50_4.37665.37665.3	ENSG00000159212|CLIC6, ENSG00000159212|+|chr21:g.36079627:T>C',, ENSG00000159212|+|chr21:g.36079653:G>A',, ENSG00000159212|+|chr21:g.36079653:G>A']	ENSG00000159212	1	HGNC:2065	429250.3	288046.47	72563.55	75098.15	139417.95	148669.06
LPQQANDYLNSFNWER	1	Pat_50_6.55933.55933.3	ENSG00000084674|APOB, ENSG00000084674|-|chr2:g.21247831:G>A',, ENSG00000084674|-|chr2:g.21260926:T>A',, ENSG00000084674|-|chr2:g.21228361:T>G',, ENSG00000084674|-|chr2:g.21231513:G>T',, ENSG00000084674|-|chr2:g.21228927:T>G',, ENSG00000084674|-|chr2:g.21255382:T>G',, ENSG00000084674|-|chr2:g.21228497:G>A',, ENSG00000084674|-|chr2:g.21235202:C>T',, ENSG00000084674|-|chr2:g.21225263:A>T',, ENSG0000…	ENSG00000084674	1	HGNC:603	321616.9	334174.88	184420.44	243046.14	361359.03	413533.22
QNCGFPGVTPSQCANK	13	Pat_50_5.39718.39718.3	ENSG00000160182|TFF1	ENSG00000160182	1	HGNC:11755	15570853.866	19538560.808000002	988383.2048000002	1035783.7455	1796357.5855999996	2068446.878
IEPELDGSAQVTSHDASTNGLINFIK	2	Pat_50_4.59416.59416.4	ENSG00000105220|GPI, ENSG00000105220|+|chr19:g.34884918:G>A',, ENSG00000105220|+|chr19:g.34887332:C>G',, ENSG00000105220|+|chr19:g.34887503:T>C',, ENSG00000105220|+|chr19:g.34859505:C>G',, ENSG00000105220|+|chr19:g.34859505:C>G']	ENSG00000105220	1	HGNC:4458	619567.28	666495.4	180549.872	192633.36	364753.8	383728.29000000004
ELPLAADALTFAEVSK	2	Pat_50_4.64708.64708.3	ENSG00000184363|PKP3, ENSG00000184363|+|chr11:g.397346:GCAGCCT>G',, ENSG00000184363|+|chr11:g.400031:G>C',, ENSG00000184363|+|chr11:g.397550:T>C',, ENSG00000184363|+|chr11:g.394365:G>A',, ENSG00000184363|+|chr11:g.397082:G>A',, ENSG00000184363|+|chr11:g.400629:G>A',, ENSG00000184363|+|chr11:g.400442:C>G']	ENSG00000184363	1	HGNC:9025	240674.31	255399.486	1073089.22	976741.75	447077.70399999997	576557.01
ENVNATENCISAVGK	3	Pat_50_3.41146.41146.3	ENSG00000065150|IPO5, ENSG00000065150|+|chr13:g.98664596:G>C',, ENSG00000065150|+|chr13:g.98673368:A>C',, ENSG00000065150|+|chr13:g.98673370:G>T',, ENSG00000065150|+|chr13:g.98658510:G>A',, ENSG00000065150|+|chr13:g.98658510:G>A']	ENSG00000065150	1	HGNC:6402	1410509.87	1514699.955	957998.9	1177256.324	1321344.26	1464205.75
ETGINTGSQELLSETGISLDPR	1	Pat_50_2.57098.57098.3	ENSG00000213341|CHUK, ENSG00000213341|-|chr10:g.101985711:G>A',, ENSG00000213341|-|chr10:g.101964347:G>A']	ENSG00000213341	1	HGNC:1974	13580.63	16099.577	8770.025	11359.044	9879.203000000001	13149.295
VDIDAPDVDVHGPDWHLK	12	Pat_50_4.50750.50750.4	ENSG00000124942|AHNAK, ENSG00000124942|-|chr11:g.62295776:T>G',, ENSG00000124942|-|chr11:g.62290365:T>C',, ENSG00000124942|-|chr11:g.62295549:C>T',, ENSG00000124942|-|chr11:g.62296271:G>A',, ENSG00000124942|-|chr11:g.62287549:C>T',, ENSG00000124942|-|chr11:g.62300583:C>T',, ENSG00000124942|-|chr11:g.62294188:T>G',, ENSG00000124942|-|chr11:g.62299055:T>C',, ENSG00000124942|-|chr11:g.62285441:A>G',…	ENSG00000124942	1	HGNC:347	7306634.525999999	7412178.069999999	9775731.762000002	13028466.876	3624567.725	4578666.028000001
NRPTSISWDGLDSGK	2	Pat_50_5.42042.42042.3	ENSG00000089220|PEBP1, ENSG00000089220|+|chr12:g.118577356:G>A',, ENSG00000089220|+|chr12:g.118582592:A>C']	ENSG00000089220	1	HGNC:8630	2071514.48	2114831.98	2056146.3399999999	2317761.32	2923703.7800000003	3737507.06
YEDGIEVNQEIVVITTK	2	Pat_50_3.58844.58844.3	ENSG00000130826|DKC1	ENSG00000130826	1	HGNC:2890	951824.3700000001	966256.06	355630.44	384910.06	528958.13	516992
LIQEQHPEEELIK	7	Pat_50_3.47137.47137.3	ENSG00000197694|SPTAN1, ENSG00000197694|+|chr9:g.131388718:A>C',, ENSG00000197694|+|chr9:g.131388814:C>T',, ENSG00000197694|+|chr9:g.131379968:G>A',, ENSG00000197694|+|chr9:g.131388752:A>G',, ENSG00000197694|+|chr9:g.131346711:G>A',, ENSG00000197694|+|chr9:g.131344110:C>T',, ENSG00000197694|+|chr9:g.131341955:G>C',, ENSG00000197694|+|chr9:g.131341955:G>C']	ENSG00000197694	1	HGNC:11273	4210777.541999999	4308029.066	1621819.625	1851084.867	3568486.796	4095782.593
LAPDYDALDVANK	8	Pat_50_4.48621.48621.2	ENSG00000198242|RPL23A	ENSG00000198242	1	HGNC:10317	8119760.669999999	8587871.35	5107400.529999999	5828737.879999999	6162263.04	6712105.920000001
DLDIIDNYDYSHTVK	5	Pat_50_4.47126.47126.3	ENSG00000136068|FLNB, ENSG00000136068|+|chr3:g.58138487:GT>G',, ENSG00000136068|+|chr3:g.58134543:G>A',, ENSG00000136068|+|chr3:g.58062899:C>G',, ENSG00000136068|+|chr3:g.58121746:A>G',, ENSG00000136068|+|chr3:g.58089697:G>T',, ENSG00000136068|+|chr3:g.58095423:G>T',, ENSG00000136068|+|chr3:g.58095424:A>T',, ENSG00000136068|+|chr3:g.58127630:G>T',, ENSG00000136068|+|chr3:g.58128446:A>G',, ENSG000…	ENSG00000136068	1	HGNC:3755	3476084.3580000005	3513129.253	884987.6969999999	1293068.0799999998	1703545.32	2135062.0087
NQDLALSNLESIPGGYNALR	1	Pat_50_4.54509.54509.3	ENSG00000188021|UBQLN2, ENSG00000188021|+|chrX:g.56591711:G>A']	ENSG00000188021	1	HGNC:12509	128375.93	148658.83	80625.41	95408.195	88885.15	97836.61
SQDVELWEGEVVK	6	Pat_50_2.52577.52577.2	ENSG00000050405|LIMA1, ENSG00000050405|-|chr12:g.50575757:G>A',, ENSG00000050405|-|chr12:g.50575757:G>A']	ENSG00000050405	1	HGNC:24636	2727569.5	2538437	1847855.428	2399765.633	2549213.86	2939871.75
QLGEVAAFGGSNIEPSVR	1	Pat_50_4.47804.47804.3	ENSG00000152818|UTRN, ENSG00000152818|+|chr6:g.144806642:A>C',, ENSG00000152818|+|chr6:g.144860517:A>T',, ENSG00000152818|+|chr6:g.144783899:A>T',, ENSG00000152818|+|chr6:g.144613013:G>A',, ENSG00000152818|+|chr6:g.144854342:G>A',, ENSG00000152818|+|chr6:g.144769899:A>C',, ENSG00000152818|+|chr6:g.144750725:G>A',, ENSG00000152818|+|chr6:g.144869785:A>G',, ENSG00000152818|+|chr6:g.144811275:G>T',,…	ENSG00000152818	1	HGNC:12635	287157.22	340091.53	203542.97	265819.28	221866.58	254975.67
EVGTPHGIILDSVDAAFICPGSSR	11	Pat_50_5.59462.59462.3	ENSG00000110169|HPX, ENSG00000110169|-|chr11:g.6459603:C>T']	ENSG00000110169	1	HGNC:5171	4344226.634	4017488.14	1845096.9640000002	2002863.9539999997	4518649.14	3687975.275
SESIRPDEFSLEIFER	1	Pat_50_3.57927.57927.3	ENSG00000149782|PLCB3, ENSG00000149782|+|chr11:g.64022503:C>T',, ENSG00000149782|+|chr11:g.64024171:G>C',, ENSG00000149782|+|chr11:g.64023874:C>T',, ENSG00000149782|+|chr11:g.64023874:C>T']	ENSG00000149782	1	HGNC:9056	63198.316	67226.09	83212.61	67891.06	74409.805	63070.437999999995
IEVLQQHENEDIYK	2	Pat_50_3.46602.46602.3	ENSG00000102753|KPNA3, ENSG00000102753|-|chr13:g.50283760:A>G',, ENSG00000102753|-|chr13:g.50299590:G>A',, ENSG00000102753|-|chr13:g.50296613:C>A',, ENSG00000102753|-|chr13:g.50321089:C>G']	ENSG00000102753	1	HGNC:6396	402895.05500000005	418530.366	291896.57	320832.86	450357.48	548803.72
SCETDALINFFAK	2	Pat_50_6.63311.63311.3	ENSG00000150961|SEC24D	ENSG00000150961	1	HGNC:10706	498649.70000000007	486504.5	115757.625	135505.58000000002	363749.15	447737.3
EGFHFEETLTGFK	3	Pat_50_5.53346.53346.3	ENSG00000169299|PGM2	ENSG00000169299	1	HGNC:8906	1348710.73	1322983.74	2292770	1660633.9700000002	2277766.9800000004	2335329.4
QDPGTELLHCENEDLICFK	2	Pat_50_3.56836.56836.4	ENSG00000111911|HINT3, ENSG00000111911|+|chr6:g.126298799:T>G']	ENSG00000111911	1	HGNC:18468	433610.67000000004	435717.75	80515.378	92719.418	91180.128	102863.74
GEVLDNSFTGGICK	2	Pat_50_4.46899.46899.3	ENSG00000039537|C6, ENSG00000039537|-|chr5:g.41176721:G>A',, ENSG00000039537|-|chr5:g.41149516:T>G',, ENSG00000039537|-|chr5:g.41199959:G>T',, ENSG00000039537|-|chr5:g.41199984:G>A',, ENSG00000039537|-|chr5:g.41149356:C>T',, ENSG00000039537|-|chr5:g.41161842:C>A',, ENSG00000039537|-|chr5:g.41203314:A>C',, ENSG00000039537|-|chr5:g.41203314:A>C']	ENSG00000039537	1	HGNC:1339	810733.53	815826.5	573127.75	649028.35	905423.03	990722.76
TDNVATSSPETTEISAVADANGK	5	Pat_50_2.47266.47266.3	ENSG00000064787|BCAS1, ENSG00000064787|-|chr20:g.52570113:T>G',, ENSG00000064787|-|chr20:g.52570006:G>A',, ENSG00000064787|-|chr20:g.52570006:G>A']	ENSG00000064787	1	HGNC:974	673911.8300000001	942213.797	81879.3627	100226.5555	181527.97950000002	241747.272
ILDVGCGGGLLTEPLGR	2	Pat_50_6.61879.61879.3	ENSG00000132423|COQ3	ENSG00000132423	1	HGNC:18175	259403.57	270625.25	194917.41	222299.94	164630.364	172675.35
CAGCDELIFSNEYTQAENQNWHLK	1	Pat_50_4.51390.51390.4	ENSG00000135269|TES, ENSG00000135269|+|chr7:g.115892525:G>A',, ENSG00000135269|+|chr7:g.115892525:G>A']	ENSG00000135269	1	HGNC:14620	166427.83	167564.33	75419.95	108853.875	53499.875	58632.273
SNLDEDIIAEENIVSR	9	Pat_50_1.53220.53220.2	ENSG00000125730|C3, ENSG00000125730|-|chr19:g.6697558:C>A',, ENSG00000125730|-|chr19:g.6707931:C>T',, ENSG00000125730|-|chr19:g.6697682:C>T']	ENSG00000125730	1	HGNC:1318	371054.2213	423324.60620000004	129477.3204	196783.43670000002	447641.72609999997	537378.7723999999
QPEHLGLDQYIIK	1	Pat_50_5.49387.49387.3	ENSG00000107745|MICU1, ENSG00000107745|-|chr10:g.74293518:G>A',, ENSG00000107745|-|chr10:g.74293518:G>A']	ENSG00000107745	1	HGNC:1530	396771	417968.22	257743.81	300016.25	494103.62	562201.6
STGGAPTFNVTVTK	16	Pat_50_6.45428.45428.2	ENSG00000108518|PFN1	ENSG00000108518	1	HGNC:8881	22140271.29	24675247.404	33509311.255999997	35727040.853	65845170.993	69841073.198
YEESNLGLLESSVGDSR	2	Pat_50_2.49585.49585.2	ENSG00000183576|SETD3, ENSG00000183576|-|chr14:g.99865105:C>T']	ENSG00000183576	1	HGNC:20493	53706.492	56765.348	38667.598	46243.793	103589.914	114755.82
LASGCDGSEIPDEVK	2	Pat_50_2.45353.45353.2	ENSG00000198648|STK39, ENSG00000198648|-|chr2:g.169020259:G>C']	ENSG00000198648	1	HGNC:17717	326664.23	359030.26	159542.658	191199.368	296221.08999999997	297814.72
ETVAVKPTENNEEEFTSK	1	Pat_50_3.42569.42569.3	ENSG00000158417|EIF5B, ENSG00000158417|+|chr2:g.99977704:G>A',, ENSG00000158417|+|chr2:g.100007065:T>C',, ENSG00000158417|+|chr2:g.100015305:C>A',, ENSG00000158417|+|chr2:g.99988183:G>C',, ENSG00000158417|+|chr2:g.99976762:A>C']	ENSG00000158417	1	HGNC:30793	26673.535	26051.766	35847.562000000005	38333.965	55615.844000000005	54560.3
AGLPGFYDPCVGEEK	3	Pat_50_4.50092.50092.3	ENSG00000007923|DNAJC11, ENSG00000007923|-|chr1:g.6705944:C>T',, ENSG00000007923|-|chr1:g.6698365:G>A',, ENSG00000007923|-|chr1:g.6698365:G>A']	ENSG00000007923	1	HGNC:25570	2350580.04	2462623.37	637613.944	753679.56	1558661.53	1535119.97
GFGFVTFADPASVDK	1	Pat_50_6.60728.60728.3	ENSG00000153944|MSI2, ENSG00000153944|+|chr17:g.55754371:T>G',, ENSG00000153944|+|chr17:g.55693389:G>A',, ENSG00000153944|+|chr17:g.55335686:C>G',, ENSG00000153944|+|chr17:g.55335686:C>G']	ENSG00000153944	1	HGNC:18585	283965.47	253611.12	85425.05	117418.3	218937.62	270714.4
EATEYEIELYGISK	2	Pat_50_3.53330.53330.3	ENSG00000041982|TNC, ENSG00000041982|-|chr9:g.117853174:G>T',, ENSG00000041982|-|chr9:g.117827000:G>A',, ENSG00000041982|-|chr9:g.117798515:C>T',, ENSG00000041982|-|chr9:g.117788857:T>G',, ENSG00000041982|-|chr9:g.117808862:A>C',, ENSG00000041982|-|chr9:g.117835942:G>T',, ENSG00000041982|-|chr9:g.117819471:T>C',, ENSG00000041982|-|chr9:g.117808785:T>A',, ENSG00000041982|-|chr9:g.117815273:G>A',, …	ENSG00000041982	1	HGNC:5318	590693.1299999999	557629.88	1189386.5	1467037.69	1479480.2000000002	1637085.96
VTTEIQLPSQSPVEEQSPASLSSLR	1	Pat_50_4.54056.54056.3	ENSG00000136153|LMO7, ENSG00000136153|+|chr13:g.76416068:G>A',, ENSG00000136153|+|chr13:g.76395620:C>T',, ENSG00000136153|+|chr13:g.76397731:G>A',, ENSG00000136153|+|chr13:g.76414533:G>A',, ENSG00000136153|+|chr13:g.76381956:G>T',, ENSG00000136153|+|chr13:g.76407290:C>T',, ENSG00000136153|+|chr13:g.76382308:G>A',, ENSG00000136153|+|chr13:g.76381977:C>T',, ENSG00000136153|+|chr13:g.76414548:G>T',,…	ENSG00000136153	1	HGNC:6646	49025.832	46535.543	19070.977	23536.125	43878.9	49239.03
YAPSGFYIASGDVSGK	6	Pat_50_5.49404.49404.3	ENSG00000071127|WDR1	ENSG00000071127	1	HGNC:12754	2695274.1499999994	2476777.275	2407901.65	2474827.9699999997	4561245.92	4215725.85
IPHFGYCDEIDLTELVK	1	Pat_50_5.65095.65095.3	ENSG00000137992|DBT, ENSG00000137992|-|chr1:g.100672083:C>T',, ENSG00000137992|-|chr1:g.100672162:T>C']	ENSG00000137992	1	HGNC:2698	373324.66	298687.88	63152.113	83304.33	95286.45	118382.59
SNLCALCIGDEQGENK	8	Pat_50_4.43334.43334.3	ENSG00000012223|LTF, ENSG00000012223|-|chr3:g.46497330:C>T',, ENSG00000012223|-|chr3:g.46501213:T>C',, ENSG00000012223|-|chr3:g.46501268:C>T',, ENSG00000012223|-|chr3:g.46501291:C>T',, ENSG00000012223|-|chr3:g.46501291:C>T']	ENSG00000012223	1	HGNC:6720	1113180.8050000002	1232317.51	532331.668	590221.46	7030106.42	7554294.260000001
SAGVQCFGPTAEAAQLESSK	1	Pat_50_4.46159.46159.3	ENSG00000159131|GART, ENSG00000159131|-|chr21:g.34883618:T>C',, ENSG00000159131|-|chr21:g.34904656:T>C',, ENSG00000159131|-|chr21:g.34889727:C>T',, ENSG00000159131|-|chr21:g.34897221:T>C',, ENSG00000159131|-|chr21:g.34900858:C>G',, ENSG00000159131|-|chr21:g.34900858:C>G']	ENSG00000159131	1	HGNC:4163	339092.8	357202.6	341641.25	300811.84	564932.6	614161.5
NSLCIENSCIAAHDK	1	Pat_50_4.36975.36975.3	ENSG00000120708|TGFBI, ENSG00000120708|+|chr5:g.135364761:G>T',, ENSG00000120708|+|chr5:g.135390526:A>C',, ENSG00000120708|+|chr5:g.135390526:A>C']	ENSG00000120708	1	HGNC:11771	254856.86	259231.44	238018.83	250857.61	350774.47	384462.75
SIQEAPAVSEDLVIR	3	Pat_50_2.50925.50925.2	ENSG00000143337|TOR1AIP1, ENSG00000143337|+|chr1:g.179886769:G>A',, ENSG00000143337|+|chr1:g.179886769:G>A']	ENSG00000143337	1	HGNC:29456	328708.17299999995	354246.966	157681.571	189679.40000000002	282943.08	334790.255
THVADFAPEVAWVTR	2	Pat_50_5.51210.51210.3	ENSG00000136628|EPRS, ENSG00000136628|-|chr1:g.220160626:T>A',, ENSG00000136628|-|chr1:g.220206982:A>C']	ENSG00000136628	1	HGNC:3418	244309.38	236454.05	122014.45	150333.81	195356.44	268242.72
IVNGWQVEEADDWLR	5	Pat_50_4.56686.56686.2	ENSG00000100994|PYGB, ENSG00000100994|+|chr20:g.25274863:CT>C',, ENSG00000100994|+|chr20:g.25228833:G>T',, ENSG00000100994|+|chr20:g.25274828:G>A',, ENSG00000100994|+|chr20:g.25228831:C>A']	ENSG00000100994	1	HGNC:9723	597279.673	581248.174	420766.81	547296.678	350921.191	441723.95099999994
VDISLENPGTSPALEAYSETAK	2	Pat_50_4.54690.54690.3	ENSG00000164171|ITGA2	ENSG00000164171	1	HGNC:6137	217326.32400000002	240602.96000000002	118335.966	172342.68	455542.39	493288.30999999994
SSLLPTDYLVEINK	2	Pat_50_6.61696.61696.3	ENSG00000152818|UTRN, ENSG00000152818|+|chr6:g.144806642:A>C',, ENSG00000152818|+|chr6:g.144860517:A>T',, ENSG00000152818|+|chr6:g.144783899:A>T',, ENSG00000152818|+|chr6:g.144613013:G>A',, ENSG00000152818|+|chr6:g.144854342:G>A',, ENSG00000152818|+|chr6:g.144769899:A>C',, ENSG00000152818|+|chr6:g.144750725:G>A',, ENSG00000152818|+|chr6:g.144869785:A>G',, ENSG00000152818|+|chr6:g.144811275:G>T',,…	ENSG00000152818	1	HGNC:12635	234269.15000000002	217594.47	177822.91	187673.637	170604.592	175178.92500000002
SPEQQETVLDGNLIIR	4	Pat_50_2.52024.52024.3	ENSG00000055955|ITIH4, ENSG00000055955|-|chr3:g.52852538:G>T',, ENSG00000055955|-|chr3:g.52861211:A>T',, ENSG00000055955|-|chr3:g.52860586:C>T',, ENSG00000055955|-|chr3:g.52850921:G>A',, ENSG00000055955|-|chr3:g.52858542:G>T',, ENSG00000055955|-|chr3:g.52853986:A>G',, ENSG00000055955|-|chr3:g.52848043:C>G',, ENSG00000055955|-|chr3:g.52863268:C>T',, ENSG00000055955|-|chr3:g.52863268:C>T']	ENSG00000055955	1	HGNC:6169	519304.17000000004	525605.237	261151.06	271089.103	601495.1059999999	706650.42
SEVPGIFCAGADLK	2	Pat_50_5.55338.55338.3	ENSG00000148090|AUH	ENSG00000148090	1	HGNC:890	1458133.34	1469757.4	139115.137	143806.76	291087.92000000004	283850.74
ETPPDALILESPFTNIR	2	Pat_50_4.62540.62540.3	ENSG00000100997|ABHD12, ENSG00000100997|-|chr20:g.25289111:G>A',, ENSG00000100997|-|chr20:g.25289111:G>A']	ENSG00000100997	1	HGNC:15868	209277.606	188945.82499999998	110520.52200000001	95828.152	112771.063	129655.63
ELEPITTSQALQIAGR	2	Pat_50_4.50065.50065.2	ENSG00000156502|SUPV3L1, ENSG00000156502|+|chr10:g.70945782:A>G',, ENSG00000156502|+|chr10:g.70951445:G>A']	ENSG00000156502	1	HGNC:11471	492854.23	496316.88	253122.8	348316.92000000004	544104.65	658965.11
NAELDPVTTEEQVLDVK	2	Pat_50_2.57256.57256.3	ENSG00000116688|MFN2, ENSG00000116688|+|chr1:g.12064892:G>A',, ENSG00000116688|+|chr1:g.12061590:G>T',, ENSG00000116688|+|chr1:g.12061590:G>T']	ENSG00000116688	1	HGNC:16877	45451.48	54170.905999999995	31243.31	32601.959	47129.598	58695.434
FNVANGGPAPDVVSDK	11	Pat_50_5.48480.48480.2	ENSG00000154330|PGM5, ENSG00000154330|+|chr9:g.71094399:G>A',, ENSG00000154330|+|chr9:g.71002409:T>G',, ENSG00000154330|+|chr9:g.71002409:T>G']	ENSG00000154330	1	HGNC:8908	3575468.1330000004	3530258.498	11462528.950000001	10912485.84	2844092.08	3113731.024
QLLDLPLDTDLENEK	5	Pat_50_3.64080.64080.3	ENSG00000086827|ZW10, ENSG00000086827|-|chr11:g.113612473:A>G',, ENSG00000086827|-|chr11:g.113607523:C>T']	ENSG00000086827	1	HGNC:13194	339180.122	578729.93	393279.875	456146.906	762922.3640000001	1061087.736
NDSLAGVVIADNEYPSR	3	Pat_50_2.48312.48312.3	ENSG00000106636|YKT6, ENSG00000106636|+|chr7:g.44247011:G>A',, ENSG00000106636|+|chr7:g.44247011:G>A']	ENSG00000106636	1	HGNC:16959	182867.954	242249.11	100043.12700000001	126278.37	192478.53000000003	272217.56
YGELEEGIDVLDSDGNLVGSSK	1	Pat_50_2.63027.63027.3	ENSG00000144040|SFXN5, ENSG00000144040|-|chr2:g.73172180:G>A']	ENSG00000144040	1	HGNC:16073	16701.041	21151.865	2207.5737	3443.7388	7083.5894	8980.323
TIGGGDDSFTTFFCETGAGK	7	Pat_50_5.59844.59844.3	ENSG00000127824|TUBA4A, ENSG00000127824|-|chr2:g.220116396:G>A',, ENSG00000127824|-|chr2:g.220115080:T>G',, ENSG00000127824|-|chr2:g.220115080:T>G']	ENSG00000127824	1	HGNC:12407	7666340.987	7881361.621	3989227.122	5197833.223999999	4470073.964	5506532.144
IQAGEGETAVLNQLQEK	2	Pat_50_4.50795.50795.3	ENSG00000102189|EEA1, ENSG00000102189|-|chr12:g.93171752:C>G',, ENSG00000102189|-|chr12:g.93246750:T>C',, ENSG00000102189|-|chr12:g.93196247:G>T']	ENSG00000102189	1	HGNC:3185	255415.13	238452.71399999998	247971.33400000003	280497.816	359521.274	412024.01
EAAPDAGAEPITADSDPAYSSK	1	Pat_50_1.43085.43085.2	ENSG00000158941|CCAR2, ENSG00000158941|+|chr8:g.22473607:C>T',, ENSG00000158941|+|chr8:g.22473255:C>T',, ENSG00000158941|+|chr8:g.22464812:G>A',, ENSG00000158941|+|chr8:g.22464136:G>A',, ENSG00000158941|+|chr8:g.22464136:G>A']	ENSG00000158941	1	HGNC:23360	24619.592	28111.59	20781.305	21800.715	42037.145	48980.133
NAGFQEYTIPITVK	2	Pat_50_6.54375.54375.3	ENSG00000134762|DSC3, ENSG00000134762|-|chr18:g.28576834:C>T',, ENSG00000134762|-|chr18:g.28605830:G>A',, ENSG00000134762|-|chr18:g.28605830:G>A']	ENSG00000134762	1	HGNC:3037	247159.40899999999	265582.12	1165824.08	1413203.4	322360.67	354260.924
LCEELEYSELLDK	1	Pat_50_3.58657.58657.3	ENSG00000070882|OSBPL3, ENSG00000070882|-|chr7:g.24843971:C>A',, ENSG00000070882|-|chr7:g.24911670:C>A',, ENSG00000070882|-|chr7:g.24854700:T>C',, ENSG00000070882|-|chr7:g.24849465:A>C',, ENSG00000070882|-|chr7:g.24849465:A>C']	ENSG00000070882	1	HGNC:16370	75030.875	74016.32	44764.655999999995	56708.594000000005	129236.91	141590.14
GDCDGVQINVPITFQVK	3	Pat_50_5.60479.60479.3	ENSG00000160255|ITGB2, ENSG00000160255|-|chr21:g.46309947:C>T',, ENSG00000160255|-|chr21:g.46321533:C>A',, ENSG00000160255|-|chr21:g.46320303:C>T',, ENSG00000160255|-|chr21:g.46326929:C>T',, ENSG00000160255|-|chr21:g.46326929:C>T']	ENSG00000160255	1	HGNC:6155	463779.51999999996	495525.89999999997	362272.35	355563.16000000003	1121029.25	1200374.94
TPSAAYLWVGTGASEAEK	7	Pat_50_6.51365.51365.3	ENSG00000148180|GSN, ENSG00000148180|+|chr9:g.124089722:G>A',, ENSG00000148180|+|chr9:g.124074719:C>T',, ENSG00000148180|+|chr9:g.124074719:C>T']	ENSG00000148180	1	HGNC:4620	6521889.71	5326425.28	3727185.27	4567338.569999999	5994811.49	7044649.1000000015
FEVNNTILHPEIVECR	2	Pat_50_4.49732.49732.3	ENSG00000124299|PEPD	ENSG00000124299	1	HGNC:8840	380926.3	395780.95	248822.44	261665.59000000003	311795.57	364902.86
STVPHAYATADCDLGAVLK	1	Pat_50_4.46880.46880.3	ENSG00000110435|PDHX, ENSG00000110435|+|chr11:g.34988264:C>T',, ENSG00000110435|+|chr11:g.34988194:C>T',, ENSG00000110435|+|chr11:g.34988194:C>T']	ENSG00000110435	1	HGNC:21350	279553.2	247597.06	127704.55	152018.77	201512.53	215772
ELAEEEPHLVEQFQK	1	Pat_50_2.51111.51111.3	ENSG00000162735|PEX19, ENSG00000162735|-|chr1:g.160252887:C>T',, ENSG00000162735|-|chr1:g.160252887:C>T']	ENSG00000162735	1	HGNC:9713	139763.1	147343.25	117900.35	145641.27	135092.86	184530.86
DGSTTAGNSSQVSDGAAAILLAR	1	Pat_50_4.46976.46976.3	ENSG00000060971|ACAA1, ENSG00000060971|-|chr3:g.38170810:C>G',, ENSG00000060971|-|chr3:g.38167653:C>A',, ENSG00000060971|-|chr3:g.38167653:C>A']	ENSG00000060971	1	HGNC:82	410453.78	419258.88	217556.34	235957.36	303832.84	299518.3
ATNIEVLSNTFQFTNEAR	4	Pat_50_5.57609.57609.3	ENSG00000009307|CSDE1, ENSG00000009307|-|chr1:g.115280630:A>T',, ENSG00000009307|-|chr1:g.115280175:C>T',, ENSG00000009307|-|chr1:g.115280175:C>T']	ENSG00000009307	1	HGNC:29905	1106701.44	1237143.05	730470.5	961417.8	828774.3999999999	958172.55
FNYSVQEESDTCLGGK	1	Pat_50_4.42723.42723.3	ENSG00000107949|BCCIP	ENSG00000107949	1	HGNC:978	175405.58	187655.1	108723	103748.586	199722.17	217408.3
APVPASELLASGVLSR	4	Pat_50_6.58069.58069.2	ENSG00000178209|PLEC, ENSG00000178209|-|chr8:g.145008183:C>T',, ENSG00000178209|-|chr8:g.144995759:G>A',, ENSG00000178209|-|chr8:g.145016667:C>T',, ENSG00000178209|-|chr8:g.144994888:G>A',, ENSG00000178209|-|chr8:g.144996236:C>G',, ENSG00000178209|-|chr8:g.145010020:G>A',, ENSG00000178209|-|chr8:g.144996968:C>T',, ENSG00000178209|-|chr8:g.144990901:C>T',, ENSG00000178209|-|chr8:g.145001648:C>T',,…	ENSG00000178209	1	HGNC:9069	796151.426	761423.6	706030.23	640914.63	1056190.81	1154104.745
LPEPCPSTVTPGPAQQK	20	Pat_50_5.45556.45556.3	ENSG00000163209|SPRR3, ENSG00000163209|+|chr1:g.152976000:G>T',, ENSG00000163209|+|chr1:g.152976000:G>T']	ENSG00000163209	1	HGNC:11268	9410806.571999997	9883461.730000002	77041015.86	80853298.32	8607208.679	9676964.422
DIVTNNGVIHLIDQVLIPDSAK	11	Pat_50_6.67577.67577.4	ENSG00000133110|POSTN, ENSG00000133110|-|chr13:g.38145578:CT>C',, ENSG00000133110|-|chr13:g.38164571:C>T',, ENSG00000133110|-|chr13:g.38172766:C>T',, ENSG00000133110|-|chr13:g.38153366:T>G',, ENSG00000133110|-|chr13:g.38164585:A>G',, ENSG00000133110|-|chr13:g.38156594:A>G',, ENSG00000133110|-|chr13:g.38159011:C>A',, ENSG00000133110|-|chr13:g.38154111:A>G',, ENSG00000133110|-|chr13:g.38145584:T>G'…	ENSG00000133110	1	HGNC:16953	641835.628	556592.0869999999	150041.98330000002	179229.70949999997	198550.4075	199068.1777
EIPGGALVLVASYDDPGTK	3	Pat_50_4.61042.61042.3	ENSG00000198643|FAM3D	ENSG00000198643	1	HGNC:18665	377674.44	372234.74	303661.879	304614.371	625139.45	680906.96
[truncated: 36,801 more rows]
