# Supplementary material for: Multi-Omic Analysis of Esophageal Adenocarcinoma Uncovers Candidate Therapeutic Targets and Cancer-Selective Posttranscriptional Regulation
Source: Mol Cell Proteomics. 2024 Apr 9;23(6):100764. doi: 10.1016/j.mcpro.2024.100764 (PMC11245951; doi:10.1016/j.mcpro.2024.100764)
Supplement: Supplemental Data 10 [file mmc19.csv]

AC	ID	Sequence	Sequence + PTMs	Position (relative to mature protein)	Proteotypic	z-score	126	127	128	129	130	131	ENSG
A0AVT1	UBA6_HUMAN	R|KPDHVPISSEDER|N	[TMTsixplex_Nterm]K[TMTsixplex_K]PDHVPISSEDER	810-822	FALSE	4.901	318165.9302	324562.75	47352.87345	40587.68656	58228.29505	71032.43456	ENSG00000033178
A0AVT1	UBA6_HUMAN	R|LFCDFGDEFEVLDTTGEEPK|E	[TMTsixplex_Nterm]LFC[Cys_CAM]DFGDEFEVLDTTGEEPK[TMTsixplex_K]	195-214	FALSE	7.281	85707.27344	82571.28063	10400.06962	8553.612282	12103.38246	16710.46841	ENSG00000033178
A0AVT1	UBA6_HUMAN	K|FWQTYSSAEEVLQK|I	[TMTsixplex_Nterm]FWQTYSSAEEVLQK[TMTsixplex_K]	659-672	FALSE	5.246	680272.9353	658894.0732	968063.7861	1251919.875	419082.5023	528964.2813	ENSG00000033178
A0AVT1	UBA6_HUMAN	K|TVFFESLER|Q	[TMTsixplex_Nterm]TVFFESLER	296-304	FALSE	5.599	146110.1094	144489.9948	18981.18741	14887.78946	27252.65325	35947.60945	ENSG00000033178
A0AVT1	UBA6_HUMAN	K|SFPAAIEHTIQWAR|D	[TMTsixplex_Nterm]SFPAAIEHTIQWAR	629-642	FALSE	6.637	148811.7754	161071.5473	21877.80449	16615.53586	26831.77249	36238.09804	ENSG00000033178
A0AVT1	UBA6_HUMAN	K|FISADVHGIWSR|L	[TMTsixplex_Nterm]FISADVHGIWSR	183-194	FALSE	5.214	235367.6276	355385.3988	48974.3851	36056.89957	52495.47767	64216.6221	ENSG00000033178
A0AVT1	UBA6_HUMAN	K|IQSGHSLEGCFQVIK|L	[TMTsixplex_Nterm]IQSGHSLEGC[Cys_CAM]FQVIK[TMTsixplex_K]	673-687	FALSE	6.795	350422.2985	491804.5	87380.21344	86955.23455	75599.86913	99539.59348	ENSG00000033178
A0AVT1	UBA6_HUMAN	K|ALQLLHCFPLDIR|L	[TMTsixplex_Nterm]ALQLLHC[Cys_CAM]FPLDIR	715-727	FALSE	7.215	116064.0883	119835.8048	25880.76449	24413.46094	25864.47978	33871.22602	ENSG00000033178
A0AVT1	UBA6_HUMAN	R|KPNVGCQQDSEELLK|L	[TMTsixplex_Nterm]K[TMTsixplex_K]PNVGC[Cys_CAM]QQDSEELLK[TMTsixplex_K]	342-356	FALSE	6.43	387406	371611.9027	55891.85826	38812.26557	56943.50593	75027.42586	ENSG00000033178
A1IGU5	ARH37_HUMAN	R|WLVDTGGHR|G	[TMTsixplex_Nterm]WLVDTGGHR	548-556	TRUE	6.073	47975.937	43405.72576	19847.95053	20435.34622	36713.30104	44975.40749	ENSG00000183111
A1L0T0	ILVBL_HUMAN	R|GALQAVDQLSLFRPLCK|F	[TMTsixplex_Nterm]GALQAVDQLSLFRPLC[Cys_CAM]K[TMTsixplex_K]	158-174	FALSE	5.92	356743.9375	329088.0442	57447.78455	53977.59668	197333.8879	253784.2945	ENSG00000105135
A1L0T0	ILVBL_HUMAN	R|DGHPVVVNILIGR|T	[TMTsixplex_Nterm]DGHPVVVNILIGR	610-622	TRUE	7.375	243820.8147	275746.6877	81283.49211	106326.0508	354487.1554	448519.2994	ENSG00000105135
A1L0T0	ILVBL_HUMAN	K|NAQMAQSPILLLGGAASTLLQNR|G	NAQMAQSPILLLGGAASTLLQNR	135-157	FALSE	6.332	1348.817905	1093.195757	351.6203902	NA	1101.727721	522.0605425	ENSG00000105135
A1L0T0	ILVBL_HUMAN	K|NAQMAQSPILLLGGAASTLLQNR|G	[TMTsixplex_Nterm]NAQM[Oxidation_M]AQSPILLLGGAASTLLQNR	135-157	FALSE	5.254	7335.144531	5681.245313	1143.05487	NA	3242.982055	4827.836481	ENSG00000105135
A1L0T0	ILVBL_HUMAN	K|NAQMAQSPILLLGGAASTLLQNR|G	[TMTsixplex_Nterm]NAQMAQSPILLLGGAASTLLQNR	135-157	FALSE	5.803	1756.793804	1482.298378	1781.976681	378.4912475	1299.254384	1184.427328	ENSG00000105135
A2A2M1	A2A2M1_HUMAN	K|HLITTQTEHK|C	[TMTsixplex_Nterm]HLITTQTEHK[TMTsixplex_K]	88-97	FALSE	5.749	314660.4334	363314.6757	79143.8329	73573.78051	179441.3589	234789.6377	ENSG00000244005
A2A2M1	A2A2M1_HUMAN	K|HLITTQTEHK|C	[TMTsixplex_Nterm]HLITTQTEHK[TMTsixplex_K]	88-97	FALSE	8.339	72074.11135	80580.90625	18381.98684	17119.35261	37983.18465	49597.84309	ENSG00000244005
A2A2Y8	A2A2Y8_HUMAN	K|QSLTHGSSGYINSTGSTR|G	[TMTsixplex_Nterm]QSLTHGSSGYINSTGSTR	55-72	FALSE	7.711	32840.12259	44871.90045	8406.420339	7161.490138	5662.868549	8807.094044	ENSG00000065618
A6NEW7	A6NEW7_HUMAN	R|HLQAMK|K	HLQAMK[TMTsixplex_K]	29-34	FALSE	4.906	379.0408682	1010.265067	1186.684239	298.4828376	107.1125653	NA	ENSG00000075073
A6NFI3	ZN316_HUMAN	R|HQAVHTADRPHCCPDCGQAFR|L	[TMTsixplex_Nterm]HQAVHTADRPHC[Cys_CAM]C[Cys_CAM]PDC[Cys_CAM]GQAFR	475-495	TRUE	4.936	3005.407122	3372.380396	426.976215	333.4042777	555.7511633	664.9839553	ENSG00000205903
A6NJA2	A6NJA2_HUMAN	R|LPAYLTIQMVR|F	[TMTsixplex_Nterm]LPAYLTIQMVR	274-284	FALSE	5.821	88032.6875	82771.793	9636.037149	12426.48596	22678.87413	32137.99181	ENSG00000101557
A6NJA2	A6NJA2_HUMAN	K|AQLFALTGVQPAR|Q	[TMTsixplex_Nterm]AQLFALTGVQPAR	31-43	FALSE	6.805	135000.9742	127323.5768	15154.04005	10874.62474	177155.4875	239171.9375	ENSG00000101557
A6NJA2	A6NJA2_HUMAN	K|FDDDKVSIVTPEDILR|L	[TMTsixplex_Nterm]FDDDK[TMTsixplex_K]VSIVTPEDILR	404-419	FALSE	5.115	710909.625	680082.4829	112589.5041	107924.6836	187705.2656	258398.3977	ENSG00000101557
A6NJA2	A6NJA2_HUMAN	R|LPAYLTIQMVR|F	[TMTsixplex_Nterm]LPAYLTIQMVR	274-284	FALSE	5.667	40631.72955	43634.81641	7281.130728	6740.157977	7994.925025	15277.58598	ENSG00000101557
A6NJA2	A6NJA2_HUMAN	K|KVNQQPNTSDK|K	[TMTsixplex_Nterm]K[TMTsixplex_K]VNQQPNTSDK[TMTsixplex_K]	335-345	FALSE	7.547	46672.10938	37197.909	7281.482538	6422.152583	9542.969654	11604.38761	ENSG00000101557
A6NJA2	A6NJA2_HUMAN	R|LPAYLTIQMVR|F	[TMTsixplex_Nterm]LPAYLTIQMVR	274-284	FALSE	6.04	239897.125	225961.6939	21181.83324	33865.25782	84593.39153	45536.31291	ENSG00000101557
A6NJA2	A6NJA2_HUMAN	K|FDDDKVSIVTPEDILR|L	[TMTsixplex_Nterm]FDDDK[TMTsixplex_K]VSIVTPEDILR	404-419	FALSE	5.407	1610203.75	1554807.361	260191.4904	275665.5118	409080.1388	562136.6853	ENSG00000101557
A6NJA2	A6NJA2_HUMAN	R|LPAYLTIQMVR|F	[TMTsixplex_Nterm]LPAYLTIQMVR	274-284	FALSE	7.266	5074.807719	5064.730091	NA	NA	NA	6563.415573	ENSG00000101557
A6NJA2	A6NJA2_HUMAN	R|LPAYLTIQMVR|F	[TMTsixplex_Nterm]LPAYLTIQMVR	274-284	FALSE	6.365	119295.2109	105199.528	NA	NA	44628.6201	38795.91493	ENSG00000101557
A6NJA2	A6NJA2_HUMAN	K|VNQQPNTSDKK|S	[TMTsixplex_Nterm]VNQQPNTSDK[TMTsixplex_K]K[TMTsixplex_K]	336-346	FALSE	6.366	50670.45313	45186.6229	8576.994777	8058.122373	13514.46932	19127.81702	ENSG00000101557
A6NJA2	A6NJA2_HUMAN	K|KVNQQPNTSDK|K	[TMTsixplex_Nterm]K[TMTsixplex_K]VNQQPNTSDK[TMTsixplex_K]	335-345	FALSE	7.43	180748	154412.606	30437.80718	25788.00551	36855.64522	43442.25459	ENSG00000101557
A6NJA2	A6NJA2_HUMAN	R|LPAYLTIQMVR|F	[TMTsixplex_Nterm]LPAYLTIQMVR	274-284	FALSE	6.407	19813.70655	22925.50586	6344.406804	3006.648736	NA	14226.34357	ENSG00000101557
A6NJA2	A6NJA2_HUMAN	K|KVNQQPNTSDK|K	[TMTsixplex_Nterm]K[TMTsixplex_K]VNQQPNTSDK[TMTsixplex_K]	335-345	FALSE	7.437	93423.4375	78245.16285	14980.23643	11949.53927	17019.77526	20327.69294	ENSG00000101557
A6NJA2	A6NJA2_HUMAN	K|AQLFALTGVQPAR|Q	[TMTsixplex_Nterm]AQLFALTGVQPAR	31-43	FALSE	8.434	75808.19531	70542.29247	9953.723934	7416.593913	15685.45356	21174.68818	ENSG00000101557
A6NJA2	A6NJA2_HUMAN	K|ENQLQLSCFINQEVK|Y	[TMTsixplex_Nterm]ENQLQLSC[Cys_CAM]FINQEVK[TMTsixplex_K]	224-238	FALSE	5.951	952875.5	939140.3969	118170.2642	60126.07926	217682.7621	301879.5805	ENSG00000101557
A6NJH9	A6NJH9_HUMAN	K|AYGELPEHAK|I	[TMTsixplex_Nterm]AYGELPEHAK[TMTsixplex_K]	88-97	FALSE	5.103	2243007.5	2161179.002	289738.6749	229416.5925	667936.0666	849130.7411	ENSG00000198692
A6NJH9	A6NJH9_HUMAN	R|ELVFKEDGQEYAQVIK|M	[TMTsixplex_Nterm]ELVFK[TMTsixplex_K]EDGQEYAQVIK[TMTsixplex_K]	25-40	FALSE	6.153	1261048.016	1275359.75	133204.2	88806.37837	309457.9698	411280.6799	ENSG00000198692
A6NKE1	A6NKE1_HUMAN	K|DYENDEDVNK|Q	[TMTsixplex_Nterm]DYENDEDVNK[TMTsixplex_K]	33-42	FALSE	5.92	126865.8125	121419.8234	20645.81308	20626.03131	25440.21055	37244.40438	ENSG00000054116
A6NKE1	A6NKE1_HUMAN	K|DYENDEDVNK|Q	[TMTsixplex_Nterm]DYENDEDVNK[TMTsixplex_K]	33-42	FALSE	5.078	507074.3942	507417.0625	182376.8845	188612.5778	103348.3548	133069.7288	ENSG00000054116
A6NMA8	A6NMA8_HUMAN	K|LSTGVFRPQLDEPIPLYEAK|V	[TMTsixplex_Nterm]LSTGVFRPQLDEPIPLYEAK[TMTsixplex_K]	296-315	FALSE	5.127	181757.2188	171702.079	39308.06046	39531.51322	61808.48903	83012.58774	ENSG00000205758
A6NNI4	A6NNI4_HUMAN	K|KDVLETFTVK|S	[TMTsixplex_Nterm]K[TMTsixplex_K]DVLETFTVK[TMTsixplex_K]	101-110	FALSE	5.879	939925.3684	949186.75	374439.5297	444358.6768	258867.6319	336787.9267	ENSG00000010278
A6NNI4	A6NNI4_HUMAN	K|KDVLETFTVK|S	[TMTsixplex_Nterm]K[TMTsixplex_K]DVLETFTVK[TMTsixplex_K]	101-110	FALSE	5.387	1762993.75	1690325.864	611026.4789	689477.4254	409724.3276	564388.1173	ENSG00000010278
A6NNI4	A6NNI4_HUMAN	K|KDVLETFTVK|S	[TMTsixplex_Nterm]K[TMTsixplex_K]DVLETFTVK[TMTsixplex_K]	101-110	FALSE	5.837	1000541.375	997196.399	411334.3092	451326.7237	267359.6518	357059.5834	ENSG00000010278
A6NNI4	A6NNI4_HUMAN	K|KDVLETFTVK|S	[TMTsixplex_Nterm]K[TMTsixplex_K]DVLETFTVK[TMTsixplex_K]	101-110	FALSE	5.82	557975.0625	514692.7712	204009.4267	218105.7358	134260.5572	178855.2447	ENSG00000010278
A6NNI4	A6NNI4_HUMAN	K|EVQEFYKDTYNK|L	[TMTsixplex_Nterm]EVQEFYK[TMTsixplex_K]DTYNK[TMTsixplex_K]	51-62	FALSE	5.303	718202	706438.1651	127178.5461	118663.19	247234.8714	340599.3267	ENSG00000010278
A6NNI4	A6NNI4_HUMAN	K|KDVLETFTVK|S	[TMTsixplex_Nterm]K[TMTsixplex_K]DVLETFTVK[TMTsixplex_K]	101-110	FALSE	5.365	257834.2518	270312.5938	86163.19192	102042.8104	67715.57424	87807.74877	ENSG00000010278
A6NNI4	A6NNI4_HUMAN	K|KDVLETFTVK|S	[TMTsixplex_Nterm]K[TMTsixplex_K]DVLETFTVK[TMTsixplex_K]	101-110	FALSE	5.383	287520.5176	297318.625	95731.74431	114779.298	70507.63544	99117.03192	ENSG00000010278
A6NNI4	A6NNI4_HUMAN	K|KDVLETFTVK|S	[TMTsixplex_Nterm]K[TMTsixplex_K]DVLETFTVK[TMTsixplex_K]	101-110	FALSE	5.769	4089308	3928857.792	1002630.73	1020288.647	1052313.923	1306818.253	ENSG00000010278
A6PVH9	A6PVH9_HUMAN	K|SDPFLEFFR|Q	[TMTsixplex_Nterm]SDPFLEFFR	158-166	FALSE	6.036	819000.6875	813209.9582	119850.3882	112357.0679	131339.2836	168291.7333	ENSG00000214078
A6PVH9	A6PVH9_HUMAN	R|LYGPTNFAPIINHVAR|F	[TMTsixplex_Nterm]LYGPTNFAPIINHVAR	385-400	FALSE	5.389	1168343.506	1120814.201	173051.4082	147399.8875	490061.6637	637322.0967	ENSG00000214078
A6PVH9	A6PVH9_HUMAN	R|EALAQTVLAEVPTQLVSYFR|A	[TMTsixplex_Nterm]EALAQTVLAEVPTQLVSYFR	439-458	FALSE	6.531	14962.76758	14405.63634	2851.74136	2333.613899	2918.819054	4074.137071	ENSG00000214078
A6PVH9	A6PVH9_HUMAN	R|LYGPTNFAPIINHVAR|F	[TMTsixplex_Nterm]LYGPTNFAPIINHVAR	385-400	FALSE	7.29	1771950.938	1648647.944	259379.57	250170.8694	771181.9556	1040568.656	ENSG00000214078
A6PVH9	A6PVH9_HUMAN	R|LYGPTNFAPIINHVAR|F	[TMTsixplex_Nterm]LYGPTNFAPIINHVAR	385-400	FALSE	5.798	439238.1196	409222.2837	65605.61704	50347.9525	136417.2346	188624.5064	ENSG00000214078
A6PVN3	A6PVN3_HUMAN	K|ALQPIVSEEEWAHTK|Q	[TMTsixplex_Nterm]ALQPIVSEEEWAHTK[TMTsixplex_K]	53-67	FALSE	8.36	157061.3035	162313.0661	35116.77301	37860.39851	136074.7073	169629.1875	ENSG00000095321
A6PVX3	A6PVX3_HUMAN	R|LQAQQDAVNIVCHSK|T	[TMTsixplex_Nterm]LQAQQDAVNIVC[Cys_CAM]HSK[TMTsixplex_K]	11-25	FALSE	9.597	378194.7813	308848.8	63352.57261	47737.28801	83036.78877	99856.07151	ENSG00000159352
A6PVX3	A6PVX3_HUMAN	R|LQAQQDAVNIVCHSK|T	[TMTsixplex_Nterm]LQAQQDAVNIVC[Cys_CAM]HSK[TMTsixplex_K]	11-25	FALSE	8.991	715559.25	623771.5553	120146.419	100280.7018	187087.9413	208615.6842	ENSG00000159352
A7MBM2	DISP2_HUMAN	R|RLLLALHR|R	RLLLALHR	667-674	TRUE	5.244	1952.212036	1873.567228	624.4434503	516.3180483	398.1527301	639.8469187	ENSG00000140323
A8K2U0	A2ML1_HUMAN	K|ANTYWYR|E	[TMTsixplex_Nterm]ANTYWYR	262-268	TRUE	6.176	181538.2031	172763.1377	143977.9501	172540.4741	NA	10696.72154	ENSG00000166535
A8K2U0	A2ML1_HUMAN	R|LTATIFNYLK|D	[TMTsixplex_Nterm]LTATIFNYLK[TMTsixplex_K]	808-817	FALSE	5.567	69125.56257	69322.35938	56615.86204	66990.36875	3394.307328	5237.745956	ENSG00000166535
A8K2U0	A2ML1_HUMAN	R|TFNIQSVNR|L	[TMTsixplex_Nterm]TFNIQSVNR	1275-1283	FALSE	8.721	171388.2344	155555.2594	135609.5439	166664.4784	15691.75535	13400.79756	ENSG00000166535
A8K2U0	A2ML1_HUMAN	K|ATSIVAWLAK|Q	[TMTsixplex_Nterm]ATSIVAWLAK[TMTsixplex_K]	1218-1227	FALSE	5.537	314992.94	312385.7209	335337.9391	437886.4375	23590.63174	2777.638097	ENSG00000166535
A8K2U0	A2ML1_HUMAN	R|PSFSEGTDLFSFFR|D	[TMTsixplex_Nterm]PSFSEGTDLFSFFR	663-676	FALSE	7.233	97901.70751	88449.04559	80257.75667	107721.7318	17943.76694	23024.78838	ENSG00000166535
A8MQ03	CI169_HUMAN	K|GNQGAAPIQNQQAWQQPGNPYSSSQR|Q	[TMTsixplex_Nterm]GNQGAAPIQNQQAWQQPGNPYSSSQR	71-96	FALSE	5.448	168972.6094	163853.8932	48617.54237	39169.11172	64439.96929	86195.77279	ENSG00000197191
A8MT40	A8MT40_HUMAN	K|YTALNLIGPR|A	[TMTsixplex_Nterm]YTALNLIGPR	521-530	FALSE	6.674	90390.81805	92107.5625	23086.84618	26483.37861	73098.73198	91815.46233	ENSG00000090857
A8MTF1	A8MTF1_HUMAN	R|SDSEDECSTQEADGQK|I	[TMTsixplex_Nterm]SDSEDEC[Cys_CAM]STQEADGQK[TMTsixplex_K]	161-176	FALSE	6.632	11349.14648	11198.46598	3562.588956	3555.165523	5947.722145	7743.417145	ENSG00000241973
A8MU58	A8MU58_HUMAN	K|DIVINANPASPPLSLLVLHR|L	[TMTsixplex_Nterm]DIVINANPASPPLSLLVLHR	43-62	FALSE	6.108	36167.42659	44727.37647	4979.66415	3161.762139	10223.84006	9948.835931	ENSG00000106305
A8MU58	A8MU58_HUMAN	R|FLFSLFGQK|H	[TMTsixplex_Nterm]FLFSLFGQK[TMTsixplex_K]	138-146	FALSE	6.228	1575.539551	1326.508473	163.0421592	148.7972487	464.5351367	554.1987101	ENSG00000106305
A8MU58	A8MU58_HUMAN	K|DIVINANPASPPLSLLVLHR|L	[TMTsixplex_Nterm]DIVINANPASPPLSLLVLHR	43-62	FALSE	7.785	24793.13304	26989.83882	3921.042605	2891.826999	8333.530818	9418.988545	ENSG00000106305
A8MU58	A8MU58_HUMAN	K|DIVINANPASPPLSLLVLHR|L	[TMTsixplex_Nterm]DIVINANPASPPLSLLVLHR	43-62	FALSE	8.392	66788.67085	77070.09707	8994.251576	8723.737884	19069.45914	22202.37403	ENSG00000106305
A8MU58	A8MU58_HUMAN	R|LLCEHFR|V	[TMTsixplex_Nterm]LLC[Cys_CAM]EHFR	63-69	FALSE	6.32	605137.4002	554634.4828	76948.63055	59427.33854	175892.5661	227788.8066	ENSG00000106305
A8MU58	A8MU58_HUMAN	R|FLFSLFGQK|H	FLFSLFGQK[TMTsixplex_K]	138-146	FALSE	5.734	2663.789305	5057.129721	887.2067869	371.8504148	2924.127985	1551.080344	ENSG00000106305
A8MU58	A8MU58_HUMAN	R|FLFSLFGQK|H	[TMTsixplex_Nterm]FLFSLFGQK[TMTsixplex_K]	138-146	FALSE	7.019	11713.81055	11397.19557	1455.730278	1295.723846	3815.551371	5401.429824	ENSG00000106305
A8MXP8	A8MXP8_HUMAN	K|LSEEEILENPDLFLTSEATDYGR|Q	[TMTsixplex_Nterm]LSEEEILENPDLFLTSEATDYGR	182-204	FALSE	6.135	46754.61202	48573.73438	12880.30953	13162.28058	15667.48314	22555.36039	ENSG00000117906
A8MXP8	A8MXP8_HUMAN	R|WDPTANEDPEWILVEK|D	[TMTsixplex_Nterm]WDPTANEDPEWILVEK[TMTsixplex_K]	116-131	FALSE	5.011	958680.625	919901.5374	153895.0202	135636.2195	195124.3393	234369.7962	ENSG00000117906
A8MXV4	NUD19_HUMAN	R|LANFASLSDLHK|F	[TMTsixplex_Nterm]LANFASLSDLHK[TMTsixplex_K]	267-278	TRUE	8.289	78282.55292	126526.5078	15751.85729	11704.1017	62278.17231	73023.38746	ENSG00000213965
A8MXV4	NUD19_HUMAN	R|SADWLGLFAPHHGPPR|F	[TMTsixplex_Nterm]SADWLGLFAPHHGPPR	73-88	TRUE	4.857	256586.8365	285543.2097	45219.54493	46322.12063	173997.9464	196235.6735	ENSG00000213965
A8MXV4	NUD19_HUMAN	R|LANFASLSDLHK|F	[TMTsixplex_Nterm]LANFASLSDLHK[TMTsixplex_K]	267-278	TRUE	7.984	78000.50769	125792.4375	17591.77354	12138.11741	60505.95035	73901.00186	ENSG00000213965
A8MYJ1	A8MYJ1_HUMAN	K|YPVLFQR|I	[TMTsixplex_Nterm]YPVLFQR	398-404	FALSE	4.943	137038.1563	132923.425	19333.12856	15703.55674	32561.90072	39936.44756	ENSG00000170776
A8MZF9	A8MZF9_HUMAN	K|LVQLILHEYK|I	[TMTsixplex_Nterm]LVQLILHEYK[TMTsixplex_K]	202-211	FALSE	5.229	54785.02569	55921.98047	10881.21526	9947.870287	17637.71938	23354.02275	ENSG00000108591
A8MZF9	A8MZF9_HUMAN	K|GANIQLLDLPGIIEGAAQGK|G	[TMTsixplex_Nterm]GANIQLLDLPGIIEGAAQGK[TMTsixplex_K]	108-127	FALSE	5.941	130685.3125	126382.2954	29345.92382	28218.87448	42906.24193	60889.86168	ENSG00000108591
B0I1T2	MYO1G_HUMAN	R|VSDCIPLSHR|G	[TMTsixplex_Nterm]VSDC[Cys_CAM]IPLSHR	976-985	TRUE	5.191	815926.8275	841917.375	145168.765	112103.1204	204733.8016	278658.2757	ENSG00000136286
B0QY04	B0QY04_HUMAN	K|AGDVIFLLSR|I	[TMTsixplex_Nterm]AGDVIFLLSR	90-99	FALSE	5.507	185751.2656	181258.536	17196.25546	9917.405319	15080.4186	20575.1325	ENSG00000100365
B0QY04	B0QY04_HUMAN	K|AGDVIFLLSR|I	[TMTsixplex_Nterm]AGDVIFLLSR	90-99	FALSE	5.507	185751.2656	181258.536	17196.25546	9917.405319	15080.4186	20575.1325	ENSG00000275990
B0QY04	B0QY04_HUMAN	K|AGDVIFLLSR|I	[TMTsixplex_Nterm]AGDVIFLLSR	90-99	FALSE	5.835	20124.93091	20210.16406	1852.060304	1077.208892	1900.401084	2144.141159	ENSG00000100365
B0QY04	B0QY04_HUMAN	K|AGDVIFLLSR|I	[TMTsixplex_Nterm]AGDVIFLLSR	90-99	FALSE	5.835	20124.93091	20210.16406	1852.060304	1077.208892	1900.401084	2144.141159	ENSG00000275990
B0QY04	B0QY04_HUMAN	K|AGDVIFLLSR|I	[TMTsixplex_Nterm]AGDVIFLLSR	90-99	FALSE	6.303	77820.21875	76957.7132	6425.204707	NA	4961.271013	6757.351077	ENSG00000100365
B0QY04	B0QY04_HUMAN	K|AGDVIFLLSR|I	[TMTsixplex_Nterm]AGDVIFLLSR	90-99	FALSE	6.303	77820.21875	76957.7132	6425.204707	NA	4961.271013	6757.351077	ENSG00000275990
B0QYZ7	B0QYZ7_HUMAN	K|VDLKPLLSSLSANK|E	[TMTsixplex_Nterm]VDLK[TMTsixplex_K]PLLSSLSANK[TMTsixplex_K]	5-18	FALSE	5.289	29679.4122	32048.28906	4509.832582	3339.449473	3043.301858	4668.35329	ENSG00000184708
B0QZD3	B0QZD3_HUMAN	K|AQVLVEDISDILEEHAEK|H	[TMTsixplex_Nterm]AQVLVEDISDILEEHAEK[TMTsixplex_K]	64-81	FALSE	7.406	91516.58535	103644.875	11724.23399	8936.945907	30876.78698	40742.60088	ENSG00000130762
B1AH49	B1AH49_HUMAN	R|ALVSAQWVAEALR|A	[TMTsixplex_Nterm]ALVSAQWVAEALR	9-21	FALSE	9.061	53568.90197	53912.27555	11901.672	11499.45467	43027.11479	55428.03906	ENSG00000128309
B1AH49	B1AH49_HUMAN	R|ALVSAQWVAEALR|A	[TMTsixplex_Nterm]ALVSAQWVAEALR	9-21	FALSE	8.744	119463.0391	117367.3521	24365.01123	24813.41127	92063.01278	119084.7932	ENSG00000128309
B1AH49	B1AH49_HUMAN	R|ALVSAQWVAEALR|A	[TMTsixplex_Nterm]ALVSAQWVAEALR	9-21	FALSE	8.741	82933.46153	85027.64063	15832.95535	16780.59773	63142.51897	82454.71097	ENSG00000128309
B1AH49	B1AH49_HUMAN	R|AGQPLQLLDASWYLPK|L	[TMTsixplex_Nterm]AGQPLQLLDASWYLPK[TMTsixplex_K]	25-40	FALSE	5.227	94794.64763	95399.6875	14767.97502	8426.678248	17915.52952	23169.8572	ENSG00000128309
B1AH49	B1AH49_HUMAN	R|ALVSAQWVAEALR|A	[TMTsixplex_Nterm]ALVSAQWVAEALR	9-21	FALSE	8.204	22999.87279	23015.39453	4545.12303	4751.108152	16406.29301	22070.81464	ENSG00000128309
B1AH59	B1AH59_HUMAN	R|SVFLTFLR|M	[TMTsixplex_Nterm]SVFLTFLR	122-129	FALSE	6.372	8072.831055	7926.018439	1254.55081	1080.33879	1903.755545	2511.149896	ENSG00000100325
B1AH87	B1AH87_HUMAN	M|APPWVPAMGFTLAPSLGCFVGSR|F	[TMTsixplex_Nterm]APPWVPAMGFTLAPSLGC[Cys_CAM]FVGSR	2-24	FALSE	5.741	1005.086988	1311.654325	NA	NA	584.9952583	676.6978126	ENSG00000100300
B1AH87	B1AH87_HUMAN	M|APPWVPAMGFTLAPSLGCFVGSR|F	[TMTsixplex_Nterm]APPWVPAM[Oxidation_M]GFTLAPSLGC[Cys_CAM]FVGSR	2-24	FALSE	5.336	4305.622122	4345.561765	535.7160752	1011.30413	1828.653447	3145.558376	ENSG00000100300
B1AHB1	B1AHB1_HUMAN	K|VLQLMLR|R	[TMTsixplex_Nterm]VLQLMLR	668-674	FALSE	5.352	61357.69531	60688.46061	5004.779528	2618.744981	2159.753705	5308.399338	ENSG00000100297
B1AHB1	B1AHB1_HUMAN	K|AIACLLFGGSR|K	[TMTsixplex_Nterm]AIAC[Cys_CAM]LLFGGSR	309-319	FALSE	6.44	18694.36523	18351.20601	1511.39803	580.740752	742.1417869	1010.735455	ENSG00000100297
B1AHB1	B1AHB1_HUMAN	K|AGITTTLNSR|C	[TMTsixplex_Nterm]AGITTTLNSR	429-438	FALSE	6.895	53793.66797	50123.37734	6180.462483	4411.637189	4321.47539	5568.735519	ENSG00000100297
B1AHB1	B1AHB1_HUMAN	K|GSSAAGLTASVMR|D	[TMTsixplex_Nterm]GSSAAGLTASVMR	365-377	FALSE	8.434	193988.651	195906.1563	25281.53353	16248.80024	24428.03237	30840.72162	ENSG00000100297
B1AK81	B1AK81_HUMAN	K|YAEQLPVAQIIHQKPK|L	[TMTsixplex_Nterm]YAEQLPVAQIIHQK[TMTsixplex_K]PK[TMTsixplex_K]	251-266	FALSE	5.346	412327.6602	486550.1563	96305.50454	132056.687	99446.16008	178648.518	ENSG00000142892
B1AK87	B1AK87_HUMAN	R|SVQTFADK|S	[TMTsixplex_Nterm]SVQTFADK[TMTsixplex_K]	233-240	FALSE	4.886	234447.3111	235962.8438	40502.78211	37731.71901	56299.18352	77271.70067	ENSG00000077549
B1AK87	B1AK87_HUMAN	K|SGSGTMNLGGSLTR|Q	[TMTsixplex_Nterm]SGSGTMNLGGSLTR	170-183	FALSE	8.465	100931.2578	96410.23681	15953.53919	13364.76947	23943.63922	32354.00978	ENSG00000077549
B1AK87	B1AK87_HUMAN	K|NDLVEALK|R	[TMTsixplex_Nterm]NDLVEALK[TMTsixplex_K]	248-255	FALSE	5.724	470419.25	444486.435	92988.45417	75154.48458	106453.3915	140774.2862	ENSG00000077549
B1AK87	B1AK87_HUMAN	R|LVEDMENK|I	[TMTsixplex_Nterm]LVEDMENK[TMTsixplex_K]	204-211	FALSE	5.314	1208582	1144022.563	217551.7106	219477.6402	297297.114	396640.2565	ENSG00000077549
B1AK87	B1AK87_HUMAN	K|NDLVEALKR|K	[TMTsixplex_Nterm]NDLVEALK[TMTsixplex_K]R	248-256	FALSE	5.357	774088.875	684788.4376	132140.2207	137533.9935	178367.9003	232852.6997	ENSG00000077549
B1AK87	B1AK87_HUMAN	R|SVQTFADK|S	[TMTsixplex_Nterm]SVQTFADK[TMTsixplex_K]	233-240	FALSE	5.046	63607.85938	63591.78893	11646.51615	11253.54147	15709.40667	21785.47998	ENSG00000077549
B1AK87	B1AK87_HUMAN	R|STLNEIYFGK|T	[TMTsixplex_Nterm]STLNEIYFGK[TMTsixplex_K]	214-223	FALSE	6.843	214533.7188	205906.3394	39607.45303	38283.19388	51429.86089	65871.14609	ENSG00000077549
B1AK87	B1AK87_HUMAN	R|KLEVEANNAFDQYR|D	[TMTsixplex_Nterm]K[TMTsixplex_K]LEVEANNAFDQYR	83-96	FALSE	6.513	4718745.5	4491284.062	1044968.717	986384.4876	1272108.289	1601546.26	ENSG00000077549
B1AK87	B1AK87_HUMAN	K|NDLVEALK|R	[TMTsixplex_Nterm]NDLVEALK[TMTsixplex_K]	248-255	FALSE	5.472	1395157.625	1217656.948	244564.823	283798.2849	320242.5462	408142.3047	ENSG00000077549
B1AK87	B1AK87_HUMAN	R|SVQTFADK|S	[TMTsixplex_Nterm]SVQTFADK[TMTsixplex_K]	233-240	FALSE	5.37	150078.2031	138097.957	24817.20366	22162.06971	35552.71043	47008.44758	ENSG00000077549
B1AK87	B1AK87_HUMAN	R|SVQTFADK|S	[TMTsixplex_Nterm]SVQTFADK[TMTsixplex_K]	233-240	FALSE	5.573	1175448.375	1104094.523	175278.2454	184036.1254	283433.5509	370954.1301	ENSG00000077549
B1AK87	B1AK87_HUMAN	R|STLNEIYFGK|T	[TMTsixplex_Nterm]STLNEIYFGK[TMTsixplex_K]	214-223	FALSE	6.129	305002.5625	282025.3162	52734.26241	50891.14729	67655.23667	87593.84301	ENSG00000077549
B1AK87	B1AK87_HUMAN	K|SGSGTMNLGGSLTR|Q	[TMTsixplex_Nterm]SGSGTMNLGGSLTR	170-183	FALSE	8.234	148399.6094	137496.387	21444.12381	20598.56289	35069.01748	49024.20369	ENSG00000077549
B1AK87	B1AK87_HUMAN	K|DYLLCDYNR|D	[TMTsixplex_Nterm]DYLLC[Cys_CAM]DYNR	46-54	FALSE	6.5	519955.3438	517454.9903	105475.3636	89283.79156	121483.0444	154890.6295	ENSG00000077549
B1AK87	B1AK87_HUMAN	R|STLNEIYFGK|T	[TMTsixplex_Nterm]STLNEIYFGK[TMTsixplex_K]	214-223	FALSE	7.646	240053.6563	235550.1039	40035.06691	38588.46725	54129.72885	72306.48637	ENSG00000077549
B1AK87	B1AK87_HUMAN	R|STLNEIYFGK|T	[TMTsixplex_Nterm]STLNEIYFGK[TMTsixplex_K]	214-223	FALSE	6.979	296713.8125	287307.665	50085.92819	48224.53205	68296.52715	84891.90999	ENSG00000077549
B1AK87	B1AK87_HUMAN	R|SVQTFADK|S	[TMTsixplex_Nterm]SVQTFADK[TMTsixplex_K]	233-240	FALSE	5.473	717626.3125	676114.5091	117137.7311	108532.2015	173289.4823	234614.7499	ENSG00000077549
B1AK87	B1AK87_HUMAN	R|SVQTFADK|S	[TMTsixplex_Nterm]SVQTFADK[TMTsixplex_K]	233-240	FALSE	6.134	1388138.5	1347339.736	206722.4222	219331.5276	324045.4557	425418.1445	ENSG00000077549
B1AK87	B1AK87_HUMAN	R|DGDSYR|S	[TMTsixplex_Nterm]DGDSYR	55-60	FALSE	5.246	4672.242188	4593.506542	1082.643194	1107.048659	1346.458388	1551.693696	ENSG00000077549
B1AK87	B1AK87_HUMAN	R|SVQTFADK|S	[TMTsixplex_Nterm]SVQTFADK[TMTsixplex_K]	233-240	FALSE	5.596	1031642.475	1072724.25	294779.7253	273509.6939	267904.9388	336632.8255	ENSG00000077549
B1AK87	B1AK87_HUMAN	R|SVQTFADK|S	[TMTsixplex_Nterm]SVQTFADK[TMTsixplex_K]	233-240	FALSE	5.597	1531798.5	1393748.496	220703.9101	211109.4828	375664.4711	454646.8747	ENSG00000077549
B1ALA9	B1ALA9_HUMAN	R|LNVDFALIHK|E	[TMTsixplex_Nterm]LNVDFALIHK[TMTsixplex_K]	85-94	FALSE	5.579	386162.9375	343252.5125	45549.24084	33573.12109	113262.3409	150112.6361	ENSG00000147224
B1ALA9	B1ALA9_HUMAN	R|VYAILTHGIFSGPAISR|I	[TMTsixplex_Nterm]VYAILTHGIFSGPAISR	144-160	FALSE	6.238	35132.03861	46074.22314	5820.181491	4138.053034	12863.13892	15480.01088	ENSG00000147224
B1ALA9	B1ALA9_HUMAN	R|VTAVIPCFPYAR|Q	[TMTsixplex_Nterm]VTAVIPC[Cys_CAM]FPYAR	18-29	FALSE	6.51	159896.3438	147701.1212	14774.96854	16531.10533	81632.78157	96155.40592	ENSG00000147224
B1ALC0	B1ALC0_HUMAN	R|QGNMTAALQAALK|N	QGNMTAALQAALK[TMTsixplex_K]	48-60	FALSE	5.109	32633.61523	25599.15863	7892.399422	5686.805508	19586.4267	14561.50915	ENSG00000162704
B1ALC0	B1ALC0_HUMAN	K|GFESPSDNSSAMLLQWHEK|V	[TMTsixplex_Nterm]GFESPSDNSSAMLLQWHEK[TMTsixplex_K]	113-131	FALSE	9.272	870789.3817	986560.5625	139181.157	97035.59512	185470.2835	210135.8883	ENSG00000162704
B1ALC0	B1ALC0_HUMAN	K|GFESPSDNSSAMLLQWHEK|V	[TMTsixplex_Nterm]GFESPSDNSSAMLLQWHEK[TMTsixplex_K]	113-131	FALSE	9.158	550731.2674	587216.8125	79650.66536	63423.09771	106338.053	131574.0727	ENSG00000162704
B1ALC0	B1ALC0_HUMAN	K|GFESPSDNSSAMLLQWHEK|V	[TMTsixplex_Nterm]GFESPSDNSSAM[Oxidation_M]LLQWHEK[TMTsixplex_K]	113-131	FALSE	9.173	387149.7076	429711.9375	64052.08014	53959.82472	71979.37371	88887.49825	ENSG00000162704
B1ANR0	B1ANR0_HUMAN	K|GFGFVCFSSPEEATK|A	[TMTsixplex_Nterm]GFGFVC[Cys_CAM]FSSPEEATK[TMTsixplex_K]	334-348	FALSE	6.426	482035.5	409078.1303	45183.0618	37683.09158	94107.21752	125554.0904	ENSG00000090621
B1ANR0	B1ANR0_HUMAN	K|EFTNVYIK|N	[TMTsixplex_Nterm]EFTNVYIK[TMTsixplex_K]	189-196	FALSE	4.983	2724412.5	2569780.036	1665608.713	1992718.104	839712.387	1014791.062	ENSG00000090621
B1ANR0	B1ANR0_HUMAN	K|ALYDTFSAFGNILSCK|V	[TMTsixplex_Nterm]ALYDTFSAFGNILSC[Cys_CAM]K[TMTsixplex_K]	114-129	FALSE	6.76	34893.41064	34343.88266	4315.225253	3859.85444	11716.34062	14668.06739	ENSG00000090621
B1ANR0	B1ANR0_HUMAN	K|NLDDTIDDEK|L	[TMTsixplex_Nterm]NLDDTIDDEK[TMTsixplex_K]	300-309	FALSE	5.423	375401.9375	355964.2936	73240.77571	69606.15848	152482.5708	206186.0138	ENSG00000090621
B1ANR0	B1ANR0_HUMAN	K|ALYDTFSAFGNILSCK|V	[TMTsixplex_Nterm]ALYDTFSAFGNILSC[Cys_CAM]K[TMTsixplex_K]	114-129	FALSE	6.737	25381.7168	25058.16622	4038.206325	3287.912782	8433.866782	11245.07764	ENSG00000090621
B1ANR0	B1ANR0_HUMAN	K|ALYDTFSAFGNILSCK|V	[TMTsixplex_Nterm]ALYDTFSAFGNILSC[Cys_CAM]K[TMTsixplex_K]	114-129	FALSE	6.633	9986.257618	10285.08008	1502.755801	1176.33167	3591.625257	4379.63169	ENSG00000090621
B1ANR0	B1ANR0_HUMAN	R|KAHLTNQYMQR|V	[TMTsixplex_Nterm]K[TMTsixplex_K]AHLTNQYMQR	375-385	FALSE	4.94	66259.67594	79551.23438	10400.33341	7805.019469	24269.15426	32314.10279	ENSG00000090621
B1ANR0	B1ANR0_HUMAN	K|PLYVALAQR|K	[TMTsixplex_Nterm]PLYVALAQR	362-370	FALSE	6.408	74846.83594	57186.67104	9924.189422	10972.37107	19524.36674	26662.78528	ENSG00000090621
B1ANR0	B1ANR0_HUMAN	K|ALYDTFSAFGNILSCK|V	[TMTsixplex_Nterm]ALYDTFSAFGNILSC[Cys_CAM]K[TMTsixplex_K]	114-129	FALSE	6.963	37953.79094	38945.02344	6016.396346	4906.287556	13673.05703	17576.29784	ENSG00000090621
B1ANR0	B1ANR0_HUMAN	K|EFTNVYIK|N	[TMTsixplex_Nterm]EFTNVYIK[TMTsixplex_K]	189-196	FALSE	4.966	1101146.25	1080923.442	507299.5001	613289.78	292434.5806	395297.3953	ENSG00000090621
B1ANR0	B1ANR0_HUMAN	K|ALYDTFSAFGNILSCK|V	[TMTsixplex_Nterm]ALYDTFSAFGNILSC[Cys_CAM]K[TMTsixplex_K]	114-129	FALSE	6.318	37613.77016	37381.36556	5515.721672	4545.894228	13507.13749	17108.44792	ENSG00000090621
B1ANR0	B1ANR0_HUMAN	K|ALYDTFSAFGNILSCK|V	[TMTsixplex_Nterm]ALYDTFSAFGNILSC[Cys_CAM]K[TMTsixplex_K]	114-129	FALSE	6.603	10299.39622	11042.29492	1479.335858	1311.476853	3489.511948	4433.309057	ENSG00000090621
B1ANR0	B1ANR0_HUMAN	K|ALYDTFSAFGNILSCK|V	[TMTsixplex_Nterm]ALYDTFSAFGNILSC[Cys_CAM]K[TMTsixplex_K]	114-129	FALSE	7.4	21611.15387	22529.12891	3448.407698	2504.84554	7169.225776	9742.901008	ENSG00000090621
B1ANR0	B1ANR0_HUMAN	R|SLGYAYVNFQQPADAER|A	[TMTsixplex_Nterm]SLGYAYVNFQQPADAER	51-67	FALSE	5.501	572964.125	560055.9519	112619.403	95150.34649	116295.6144	236815.0795	ENSG00000090621
B1ANR0	B1ANR0_HUMAN	K|ALYDTFSAFGNILSCK|V	[TMTsixplex_Nterm]ALYDTFSAFGNILSC[Cys_CAM]K[TMTsixplex_K]	114-129	FALSE	6.133	6538.552717	6741.845703	883.3035866	751.9901957	2014.980357	2645.774559	ENSG00000090621
B1ANR0	B1ANR0_HUMAN	K|ALYDTFSAFGNILSCK|V	[TMTsixplex_Nterm]ALYDTFSAFGNILSC[Cys_CAM]K[TMTsixplex_K]	114-129	FALSE	5.852	2429.202904	2524.974365	309.5560649	375.5931939	848.0055218	992.2097032	ENSG00000090621
B1ANR0	B1ANR0_HUMAN	K|AKEFTNVYIK|N	[TMTsixplex_Nterm]AK[TMTsixplex_K]EFTNVYIK[TMTsixplex_K]	187-196	FALSE	5.005	252005.7813	167594.0588	28747.79741	21950.31484	99406.7104	110267.0216	ENSG00000090621
B1AP13	B1AP13_HUMAN	R|IFLCCPGWFQTPGR|K	[TMTsixplex_Nterm]IFLC[Cys_CAM]C[Cys_CAM]PGWFQTPGR	419-432	TRUE	6.577	14191.58289	18989.00195	5216.447161	5020.299	5314.981767	6409.910714	ENSG00000196352
B1AUU8	B1AUU8_HUMAN	K|DQFALAFHLISQK|L	[TMTsixplex_Nterm]DQFALAFHLISQK[TMTsixplex_K]	280-292	FALSE	5.709	351212.0917	379458.9375	54411.52534	43473.56712	91271.5471	118377.9053	ENSG00000085832
B3KR49	B3KR49_HUMAN	K|YIHSANVLHR|D	[TMTsixplex_Nterm]YIHSANVLHR	42-51	FALSE	6.404	26327.47554	25310.57653	6022.359815	5902.265139	9055.203093	12149.35732	ENSG00000102882
B3KR49	B3KR49_HUMAN	K|ALDLLDR|M	[TMTsixplex_Nterm]ALDLLDR	189-195	FALSE	5.028	395149.455	398060.0938	86519.4005	102354.7707	171821.5467	221328.1027	ENSG00000102882
B3KR49	B3KR49_HUMAN	K|YIHSANVLHR|D	[TMTsixplex_Nterm]YIHSANVLHR	42-51	FALSE	6.826	22258.73364	22440.05179	5890.079353	6025.547747	7595.096906	9239.468872	ENSG00000102882
B3KUB4	B3KUB4_HUMAN	R|GSLTTPPCNPTVLWTVFR|N	[TMTsixplex_Nterm]GSLTTPPC[Cys_CAM]NPTVLWTVFR	163-180	FALSE	7.373	14590.03418	14568.3434	2540.180312	2511.269343	2731.186101	3352.371202	ENSG00000074410
B3KWE1	B3KWE1_HUMAN	K|DQGGELLSLR|Y	[TMTsixplex_Nterm]DQGGELLSLR	50-59	FALSE	5.315	471456.8125	431063.9836	112793.8345	113243.1854	154529.9499	199826.1255	ENSG00000170445
B3KWE1	B3KWE1_HUMAN	R|YDLTVPFAR|Y	[TMTsixplex_Nterm]YDLTVPFAR	60-68	FALSE	6.18	156022.9688	152523.1502	23252.70838	17908.42236	48156.04714	68712.78842	ENSG00000170445
B3KWE1	B3KWE1_HUMAN	R|KVPCVGLSIGVER|I	[TMTsixplex_Nterm]K[TMTsixplex_K]VPC[Cys_CAM]VGLSIGVER	307-319	FALSE	7.292	762617.875	738804.6783	106336.8662	93149.96068	260236.931	346814.1963	ENSG00000170445
B3KYB7	B3KYB7_HUMAN	K|AWNAYPYCR|T	[TMTsixplex_Nterm]AWNAYPYC[Cys_CAM]R	89-97	FALSE	7.514	808937.375	796979.587	175082.6349	181321.7974	204104.5412	284905.0072	ENSG00000180957
B3KYB7	B3KYB7_HUMAN	R|MIAPEGSLVFHEK|A	[TMTsixplex_Nterm]MIAPEGSLVFHEK[TMTsixplex_K]	76-88	FALSE	6.88	780961.0929	1062381.5	197326.2863	163575.9198	194472.2143	223067.6074	ENSG00000180957
B3KYB7	B3KYB7_HUMAN	R|VVLPCSVQEYQVGQLYSVAEASK|N	[TMTsixplex_Nterm]VVLPC[Cys_CAM]SVQEYQVGQLYSVAEASK[TMTsixplex_K]	11-33	FALSE	6.362	187671.75	183826.23	58668.23431	60696.54948	50161.42823	67737.11	ENSG00000180957
B4DDD6	B4DDD6_HUMAN	R|AMSTTSISSPQPGK|L	[TMTsixplex_Nterm]AMSTTSISSPQPGK[TMTsixplex_K]	243-256	FALSE	7.003	1049264	898050.6644	189943.939	203998.0221	372942.5724	513622.6324	ENSG00000136279
B4DDD6	B4DDD6_HUMAN	K|VMYAFCR|V	[TMTsixplex_Nterm]VMYAFC[Cys_CAM]R	62-68	FALSE	5.383	155403.1719	141383.0269	22308.62646	13063.86997	21246.52794	27447.54513	ENSG00000136279
B4DDD6	B4DDD6_HUMAN	R|AEEDVEPECIMEK|V	[TMTsixplex_Nterm]AEEDVEPEC[Cys_CAM]IM[Oxidation_M]EK[TMTsixplex_K]	94-106	FALSE	6.398	902091.3125	821327.1397	180027.9886	162474.8843	208638.0555	277016.5335	ENSG00000136279
B4DDD6	B4DDD6_HUMAN	R|AEEDVEPECIMEK|V	[TMTsixplex_Nterm]AEEDVEPEC[Cys_CAM]IMEK[TMTsixplex_K]	94-106	FALSE	5.457	894742.0138	899256.5	138122.7415	156371.1102	230020.9626	311293.447	ENSG00000136279
B4DDD6	B4DDD6_HUMAN	R|VAGTGEGGLEEMVEELNSGK|V	[TMTsixplex_Nterm]VAGTGEGGLEEMVEELNSGK[TMTsixplex_K]	42-61	FALSE	6.613	1545342.496	1549986.75	348938.589	236758.3103	331600.6018	418642.6425	ENSG00000136279
B4DDD6	B4DDD6_HUMAN	K|QLTQPETHFGR|E	[TMTsixplex_Nterm]QLTQPETHFGR	265-275	FALSE	7.044	299614.8308	291619.2707	64755.48473	57819.65894	53102.52781	72345.18928	ENSG00000136279
B4DDD6	B4DDD6_HUMAN	R|NGPALQEAYVR|V	[TMTsixplex_Nterm]NGPALQEAYVR	8-18	FALSE	8.588	146550.8125	129912.5867	26360.66002	29276.81754	34693.26835	47670.47701	ENSG00000136279
B4DDF4	B4DDF4_HUMAN	R|NFDDATMK|A	[TMTsixplex_Nterm]NFDDATMK[TMTsixplex_K]	142-149	FALSE	5.634	263425.7188	261198.499	29070.01127	24576.31991	37243.59207	53846.08917	ENSG00000064666
B4DDF4	B4DDF4_HUMAN	K|DGTILCTLMNK|L	[TMTsixplex_Nterm]DGTILC[Cys_CAM]TLMNK[TMTsixplex_K]	56-66	FALSE	5.535	98848.70074	104474.2969	15133.31434	17350.78448	27508.22363	30827.37708	ENSG00000064666
B4DDF4	B4DDF4_HUMAN	K|GPSYGLSAEVK|N	[TMTsixplex_Nterm]GPSYGLSAEVK[TMTsixplex_K]	9-19	FALSE	6.18	262888.9375	255405.0249	48869.60835	46500.31377	52244.14689	60852.88677	ENSG00000064666
B4DDF4	B4DDF4_HUMAN	R|SMQNWHQLENLSNFIK|A	[TMTsixplex_Nterm]SMQNWHQLENLSNFIK[TMTsixplex_K]	78-93	FALSE	7.152	102353.95	148469.1563	15633.6389	10053.61827	17015.6226	24601.51465	ENSG00000064666
B4DDF4	B4DDF4_HUMAN	K|GPSYGLSAEVK|N	[TMTsixplex_Nterm]GPSYGLSAEVK[TMTsixplex_K]	9-19	FALSE	7.364	300320.25	278595.7085	47253.31956	43993.36257	56442.34854	67288.25192	ENSG00000064666
B4DDF4	B4DDF4_HUMAN	R|NFDDATMK|A	[TMTsixplex_Nterm]NFDDATMK[TMTsixplex_K]	142-149	FALSE	5.018	286428.125	266740.3121	28768.32913	24697.47796	34650.80745	46488.60405	ENSG00000064666
B4DDF4	B4DDF4_HUMAN	K|GPSYGLSAEVK|N	[TMTsixplex_Nterm]GPSYGLSAEVK[TMTsixplex_K]	9-19	FALSE	6.768	361985.2813	352486.7949	59551.76216	58862.75082	71081.78313	88725.52825	ENSG00000064666
B4DDF4	B4DDF4_HUMAN	R|SMQNWHQLENLSNFIK|A	[TMTsixplex_Nterm]SM[Oxidation_M]QNWHQLENLSNFIK[TMTsixplex_K]	78-93	FALSE	5.177	170518.2928	225667.1719	28744.37333	20079.23846	26732.19589	36094.50625	ENSG00000064666
B4DGL8	B4DGL8_HUMAN	R|MPHGYDTQVGER|G	[TMTsixplex_Nterm]M[Oxidation_M]PHGYDTQVGER	568-579	FALSE	7.011	7180.131348	7022.987381	1471.297862	1367.872154	2419.655517	3234.300636	ENSG00000131269
B4DGU4	B4DGU4_HUMAN	R|MEEIVEGCTGALHILAR|D	[TMTsixplex_Nterm]M[Oxidation_M]EEIVEGC[Cys_CAM]TGALHILAR	559-575	FALSE	7.593	267205.9739	289547.9063	94418.94352	96541.99681	76179.91234	93452.74998	ENSG00000168036
B4DGU4	B4DGU4_HUMAN	R|AGDREDITEPAICALR|H	[TMTsixplex_Nterm]AGDREDITEPAIC[Cys_CAM]ALR	447-462	FALSE	6.377	715899.7429	790257.375	256494.5054	114323.3573	189074.8787	291635.7845	ENSG00000168036
B4DGU4	B4DGU4_HUMAN	R|VAAGVLCELAQDK|E	[TMTsixplex_Nterm]VAAGVLC[Cys_CAM]ELAQDK[TMTsixplex_K]	606-618	FALSE	5.519	1390386.606	1416772.25	473241.2421	509548.2343	250820.4444	351940.8922	ENSG00000168036
B4DGU4	B4DGU4_HUMAN	R|NEGVATYAAAVLFR|M	[TMTsixplex_Nterm]NEGVATYAAAVLFR	641-654	FALSE	8.735	39621.66406	35677.02842	9912.563006	13260.91614	27677.71259	36502.86958	ENSG00000168036
B4DGU4	B4DGU4_HUMAN	R|MEEIVEGCTGALHILAR|D	[TMTsixplex_Nterm]MEEIVEGC[Cys_CAM]TGALHILAR	559-575	FALSE	7.969	349017.6137	400106.8867	102283.9673	97165.28567	94044.71505	91274.56774	ENSG00000168036
B4DGU4	B4DGU4_HUMAN	R|LVQLLVR|A	[TMTsixplex_Nterm]LVQLLVR	529-535	FALSE	5.047	66472.98576	62697.03568	17027.83753	20724.089	51151.49492	66496.84375	ENSG00000168036
B4DGU4	B4DGU4_HUMAN	R|NLSDAATK|Q	[TMTsixplex_Nterm]NLSDAATK[TMTsixplex_K]	380-387	FALSE	5.168	322471.6563	321952.3769	90194.14518	102820.9029	148845.1806	201002.2635	ENSG00000168036
B4DGU4	B4DGU4_HUMAN	K|HAVVNLINYQDDAELATR|A	[TMTsixplex_Nterm]HAVVNLINYQDDAELATR	127-144	FALSE	8.884	676741.0943	630867.5561	287008.3731	337424.0995	402834.2905	533633.855	ENSG00000168036
B4DGU4	B4DGU4_HUMAN	R|NEGVATYAAAVLFR|M	[TMTsixplex_Nterm]NEGVATYAAAVLFR	641-654	FALSE	9.687	37040.61719	33100.08233	8653.316784	10592.98069	26561.04125	34381.63031	ENSG00000168036
B4DGU4	B4DGU4_HUMAN	R|EGLLAIFK|S	[TMTsixplex_Nterm]EGLLAIFK[TMTsixplex_K]	219-226	FALSE	6.768	81204.65625	73140.11735	27077.85052	29530.84809	15015.81835	18576.7669	ENSG00000168036
B4DGU4	B4DGU4_HUMAN	R|LVQNCLWTLR|N	[TMTsixplex_Nterm]LVQNC[Cys_CAM]LWTLR	370-379	FALSE	7.222	61675.6875	60980.14409	17169.95381	18535.53933	NA	11321.43625	ENSG00000168036
B4DGU4	B4DGU4_HUMAN	R|MEEIVEGCTGALHILAR|D	[TMTsixplex_Nterm]MEEIVEGC[Cys_CAM]TGALHILAR	559-575	FALSE	7.589	182233.7266	206092.5876	68378.14979	73487.03524	62354.37026	81815.02619	ENSG00000168036
B4DGU4	B4DGU4_HUMAN	K|LLWTTSR|V	[TMTsixplex_Nterm]LLWTTSR	329-335	FALSE	7.046	80160.03906	73718.58016	27224.4073	29842.14622	NA	18605.65975	ENSG00000168036
B4DGU4	B4DGU4_HUMAN	R|LVQNCLWTLR|N	[TMTsixplex_Nterm]LVQNC[Cys_CAM]LWTLR	370-379	FALSE	7.781	45499.89063	40723.91078	11670.57706	12680.76658	NA	8061.17994	ENSG00000168036
B4DGU4	B4DGU4_HUMAN	R|NLALCPANHAPLR|E	[TMTsixplex_Nterm]NLALC[Cys_CAM]PANHAPLR	509-521	FALSE	5.336	773416.75	724922.7009	128964.6224	132062.8011	267911.44	340371.3345	ENSG00000168036
B4DGU4	B4DGU4_HUMAN	R|NEGVATYAAAVLFR|M	[TMTsixplex_Nterm]NEGVATYAAAVLFR	641-654	FALSE	8.209	12081.80273	9374.212838	2909.387546	3384.423469	7807.221619	11062.21949	ENSG00000168036
B4DGU4	B4DGU4_HUMAN	K|FLAITTDCLQILAYGNQESK|L	[TMTsixplex_Nterm]FLAITTDC[Cys_CAM]LQILAYGNQESK[TMTsixplex_K]	286-305	FALSE	6.561	74661.86719	74450.78384	23760.86086	27456.38398	10824.5969	16322.10666	ENSG00000168036
B4DGU4	B4DGU4_HUMAN	R|SPQMVSAIVR|T	[TMTsixplex_Nterm]SPQMVSAIVR	184-193	FALSE	6.129	103848.6484	94848.5984	30281.96669	32468.97689	76819.66048	102163.352	ENSG00000168036
B4DGU4	B4DGU4_HUMAN	K|LLWTTSR|V	[TMTsixplex_Nterm]LLWTTSR	329-335	FALSE	7.08	407913.0625	378752.6781	156830.9516	163320.7279	NA	76383.81112	ENSG00000168036
B4DGU4	B4DGU4_HUMAN	K|LIILASGGPQALVNIMR|T	[TMTsixplex_Nterm]LIILASGGPQALVNIMR	306-322	FALSE	8.191	2520.415	2810.483594	868.6297412	1013.87423	1532.27749	1938.084754	ENSG00000168036
B4DGU4	B4DGU4_HUMAN	R|NEGVATYAAAVLFR|M	[TMTsixplex_Nterm]NEGVATYAAAVLFR	641-654	FALSE	5.482	51206.10156	40892.81498	10620.61437	12231.26827	30381.33304	45270.45835	ENSG00000168036
B4DGU4	B4DGU4_HUMAN	R|EGLLAIFK|S	[TMTsixplex_Nterm]EGLLAIFK[TMTsixplex_K]	219-226	FALSE	5.59	22602.7536	25593.45508	6791.70933	7123.675697	20268.81785	10187.32858	ENSG00000168036
B4DGU4	B4DGU4_HUMAN	R|EGLLAIFK|S	[TMTsixplex_Nterm]EGLLAIFK[TMTsixplex_K]	219-226	FALSE	6.433	94558.5	91149.02036	30437.74762	32446.99286	17003.53349	19180.28396	ENSG00000168036
B4DGU4	B4DGU4_HUMAN	R|EGLLAIFK|S	[TMTsixplex_Nterm]EGLLAIFK[TMTsixplex_K]	219-226	FALSE	4.939	100455.3125	98318.75379	33144.9799	36075.27242	21652.29088	25843.72888	ENSG00000168036
B4DHQ7	B4DHQ7_HUMAN	R|FWVNILK|N	[TMTsixplex_Nterm]FWVNILK[TMTsixplex_K]	465-471	FALSE	5.286	109179.603	110155.2969	19051.85185	20129.15608	36393.70203	53089.3199	ENSG00000136040
B4DHQ7	B4DHQ7_HUMAN	K|SFLVTVIHTLEK|Q	[TMTsixplex_Nterm]SFLVTVIHTLEK[TMTsixplex_K]	111-122	FALSE	4.886	9452.931663	10804.05078	1301.751821	662.8847031	1360.387727	1803.890042	ENSG00000136040
B4DJV2	B4DJV2_HUMAN	R|DYIWNTLNSGR|V	[TMTsixplex_Nterm]DYIWNTLNSGR	317-327	FALSE	6.722	216670.0313	214303.9607	115066.1341	134063.9927	142489.4147	183510.1518	ENSG00000062485
B4DJV2	B4DJV2_HUMAN	R|GFSIPECQK|L	[TMTsixplex_Nterm]GFSIPEC[Cys_CAM]QK[TMTsixplex_K]	82-90	FALSE	5.461	1282242.111	1238127.432	209695.2436	220539.4479	986879.8215	1294155.625	ENSG00000062485
B4DJV2	B4DJV2_HUMAN	R|GFSIPECQK|L	[TMTsixplex_Nterm]GFSIPEC[Cys_CAM]QK[TMTsixplex_K]	82-90	FALSE	5.073	716184.1875	654489.991	129079.6971	135992.3393	517668.8031	665924.8927	ENSG00000062485
B4DJV2	B4DJV2_HUMAN	R|DYIWNTLNSGR|V	[TMTsixplex_Nterm]DYIWNTLNSGR	317-327	FALSE	6.466	77697.84375	70060.30965	30799.45135	40097.09895	47070.61069	62587.21791	ENSG00000062485
B4DJV2	B4DJV2_HUMAN	R|DYIWNTLNSGR|V	[TMTsixplex_Nterm]DYIWNTLNSGR	317-327	FALSE	7.063	88036.16406	81612.90614	33202.52566	41791.2318	63006.73086	76900.61316	ENSG00000062485
B4DJV2	B4DJV2_HUMAN	R|VVPGYGHAVLR|K	[TMTsixplex_Nterm]VVPGYGHAVLR	328-338	FALSE	10.093	521857.947	474452.6879	63504.38518	61476.34812	286799.6349	358580.3704	ENSG00000062485
B4DJV2	B4DJV2_HUMAN	K|IVPNVLLEQGK|A	[TMTsixplex_Nterm]IVPNVLLEQGK[TMTsixplex_K]	370-380	FALSE	4.977	298696.4022	302757	47083.80614	48477.47079	193399.6402	252074.3478	ENSG00000062485
B4DJV2	B4DJV2_HUMAN	R|DYIWNTLNSGR|V	[TMTsixplex_Nterm]DYIWNTLNSGR	317-327	FALSE	7.133	160136.9063	157071.0577	54781.92224	61078.24553	104783.0566	139525.3486	ENSG00000062485
B4DJV2	B4DJV2_HUMAN	R|GFSIPECQK|L	[TMTsixplex_Nterm]GFSIPEC[Cys_CAM]QK[TMTsixplex_K]	82-90	FALSE	5.119	1559398.25	1477039.947	244778.8917	258763.7678	1146732.129	1501545.115	ENSG00000062485
B4DJV2	B4DJV2_HUMAN	R|DYIWNTLNSGR|V	[TMTsixplex_Nterm]DYIWNTLNSGR	317-327	FALSE	7.44	217446.1406	205881.2931	79097.45966	86257.51979	146486.6756	175842.5747	ENSG00000062485
B4DJV2	B4DJV2_HUMAN	R|EGSGIGAIDSNLDWSHNFTNMLGYTDHQFTELTR|L	[TMTsixplex_Nterm]EGSGIGAIDSNLDWSHNFTNMLGYTDHQFTELTR	210-243	FALSE	6.643	45237.70953	55200.20978	9925.07524	10062.5792	38548.2355	47708.45005	ENSG00000062485
B4DJV2	B4DJV2_HUMAN	R|DYIWNTLNSGR|V	[TMTsixplex_Nterm]DYIWNTLNSGR	317-327	FALSE	8.116	197779.7813	182675.2219	44861.68825	50566.83792	121570.4713	156236.6105	ENSG00000062485
B4DJV2	B4DJV2_HUMAN	K|IVPNVLLEQGK|A	[TMTsixplex_Nterm]IVPNVLLEQGK[TMTsixplex_K]	370-380	FALSE	5.489	609474.5	597749.0597	86258.00261	83747.19177	385092.0184	493554.7527	ENSG00000062485
B4DJV2	B4DJV2_HUMAN	R|GFSIPECQK|L	[TMTsixplex_Nterm]GFSIPEC[Cys_CAM]QK[TMTsixplex_K]	82-90	FALSE	5.767	1653699.875	1627614.317	275692.3171	280949.6266	1253768.371	1592129.755	ENSG00000062485
B4DK69	B4DK69_HUMAN	R|LLEMILNKPGLK|Y	[TMTsixplex_Nterm]LLEMILNK[TMTsixplex_K]PGLK[TMTsixplex_K]	146-157	FALSE	6.506	1421.268718	1099.428269	923.810912	1123.706444	9059.980067	9908.09082	ENSG00000151632
B4DK69	B4DK69_HUMAN	K|LNDGHFMPVLGFGTYAPAEVPK|S	[TMTsixplex_Nterm]LNDGHFMPVLGFGTYAPAEVPK[TMTsixplex_K]	10-31	FALSE	9.105	67885.12876	72663.48365	54330.62652	81175.93124	565045.4679	760997.5	ENSG00000151632
B4DK69	B4DK69_HUMAN	K|REDIFYTSK|L	[TMTsixplex_Nterm]REDIFYTSK[TMTsixplex_K]	76-84	FALSE	6.207	1775238.627	1732852.477	376376.5666	363857.8207	1973247.622	2632688	ENSG00000151632
B4DK69	B4DK69_HUMAN	R|LLEMILNKPGLK|Y	[TMTsixplex_Nterm]LLEMILNK[TMTsixplex_K]PGLK[TMTsixplex_K]	146-157	FALSE	5.271	6847.525434	6239.963977	3863.635767	3958.734707	31798.98927	34326.9375	ENSG00000151632
B4DK69	B4DK69_HUMAN	K|REDIFYTSK|L	[TMTsixplex_Nterm]REDIFYTSK[TMTsixplex_K]	76-84	FALSE	5.739	537789.9163	565461.243	165487.3721	197674.228	895111.6951	1053198.5	ENSG00000151632
B4DK69	B4DK69_HUMAN	R|EEPWVDPNSPVLLEDPVLCALAK|K	[TMTsixplex_Nterm]EEPWVDPNSPVLLEDPVLC[Cys_CAM]ALAK[TMTsixplex_K]	198-220	FALSE	8.451	106641.2307	109250.5944	31796.09137	43652.95152	229031.3963	314574.9375	ENSG00000151632
B4DK69	B4DK69_HUMAN	K|REDIFYTSK|L	[TMTsixplex_Nterm]REDIFYTSK[TMTsixplex_K]	76-84	FALSE	5.557	376471.2178	375166.6057	160274.1126	163411.5038	386016.7116	488968.5313	ENSG00000151632
B4DK69	B4DK69_HUMAN	R|LLEMILNKPGLK|Y	[TMTsixplex_Nterm]LLEM[Oxidation_M]ILNK[TMTsixplex_K]PGLK[TMTsixplex_K]	146-157	FALSE	5.16	3695.256769	2490.892531	1315.323416	1376.966828	13355.69824	11869.40142	ENSG00000151632
B4DK69	B4DK69_HUMAN	R|LLEMILNKPGLK|Y	[TMTsixplex_Nterm]LLEM[Oxidation_M]ILNK[TMTsixplex_K]PGLK[TMTsixplex_K]	146-157	FALSE	5.759	6294.704773	5739.643552	1508.103844	2662.620126	11816.20288	28929.30859	ENSG00000151632
B4DK69	B4DK69_HUMAN	K|SYNEQR|I	[TMTsixplex_Nterm]SYNEQR	245-250	FALSE	5.212	768.9181285	762.8408236	255.4064061	353.5188514	2072.35247	2866.988281	ENSG00000151632
B4DK69	B4DK69_HUMAN	K|DIVLVAYSALGSHR|E	[TMTsixplex_Nterm]DIVLVAYSALGSHR	184-197	FALSE	7.012	13917.07945	17936.66903	8122.045299	9218.028454	43551.14701	41991.71354	ENSG00000151632
B4DK69	B4DK69_HUMAN	K|SYNEQR|I	[TMTsixplex_Nterm]SYNEQR	245-250	FALSE	5.357	509.378172	499.3905736	182.9357535	223.9664546	1574.907594	2073.678467	ENSG00000151632
B4DK69	B4DK69_HUMAN	K|SIGVSNFNHR|L	[TMTsixplex_Nterm]SIGVSNFNHR	136-145	FALSE	7.207	152466.1978	152607.3354	82925.42317	89999.4709	508151.0362	636263.1372	ENSG00000151632
B4DK69	B4DK69_HUMAN	K|DIVLVAYSALGSHR|E	[TMTsixplex_Nterm]DIVLVAYSALGSHR	184-197	FALSE	7.408	2733.818682	2482.336461	1377.437109	1587.550494	8386.962548	8837.59341	ENSG00000151632
B4DK69	B4DK69_HUMAN	K|REDIFYTSK|L	[TMTsixplex_Nterm]REDIFYTSK[TMTsixplex_K]	76-84	FALSE	5.743	960019.4396	904338.617	205940.2482	218073.4401	810027.2926	995372	ENSG00000151632
B4DK69	B4DK69_HUMAN	K|REDIFYTSK|L	[TMTsixplex_Nterm]REDIFYTSK[TMTsixplex_K]	76-84	FALSE	6.107	160225.1837	175257.4031	47588.92764	51854.09689	202551.438	268112.5938	ENSG00000151632
B4DK69	B4DK69_HUMAN	K|YKPVCNQVECHPYFNQR|K	[TMTsixplex_Nterm]YK[TMTsixplex_K]PVC[Cys_CAM]NQVEC[Cys_CAM]HPYFNQR	158-174	FALSE	5.494	274786.1886	247639.3594	162783.7857	226802.0452	1552608.28	2071136.125	ENSG00000151632
B4DK69	B4DK69_HUMAN	R|EDIFYTSK|L	[TMTsixplex_Nterm]EDIFYTSK[TMTsixplex_K]	77-84	FALSE	5.104	715845.0235	668048.8285	168200.0153	212923.7687	1278831.518	1677792.125	ENSG00000151632
B4DLN1	B4DLN1_HUMAN	K|NYIQGINLVQAK|K	[TMTsixplex_Nterm]NYIQGINLVQAK[TMTsixplex_K]	151-162	FALSE	5.896	747319.4142	797208.0625	129950.3999	101604.4372	141632.5668	226271.9003	ENSG00000262660
B4DLN1	B4DLN1_HUMAN	K|NYIQGINLVQAK|K	[TMTsixplex_Nterm]NYIQGINLVQAK[TMTsixplex_K]	151-162	FALSE	6.244	187686.5313	163405.521	20188.3049	19926.84367	41219.41153	55576.8726	ENSG00000262660
B4DLN1	B4DLN1_HUMAN	K|KLVESLPQEIK|A	[TMTsixplex_Nterm]K[TMTsixplex_K]LVESLPQEIK[TMTsixplex_K]	163-173	FALSE	5.088	448031.9922	448954	59990.47507	60062.40812	121885.6203	163154.495	ENSG00000262660
B4DLN1	B4DLN1_HUMAN	R|LFSGATMASSR|G	[TMTsixplex_Nterm]LFSGATMASSR	315-325	FALSE	8.199	38147.48828	36261.89049	5486.815171	4865.38802	14023.02313	17903.88379	ENSG00000262660
B4DLR8	B4DLR8_HUMAN	R|ALIVLAHSER|T	[TMTsixplex_Nterm]ALIVLAHSER	6-15	FALSE	8.578	438257.1123	553822.6994	147043.1156	153081.2601	222864.4576	292720.136	ENSG00000181019
B4DLR8	B4DLR8_HUMAN	K|SIPTDNQIK|A	[TMTsixplex_Nterm]SIPTDNQIK[TMTsixplex_K]	191-199	FALSE	5.695	727240.4075	698249.1294	80061.16062	82663.1124	849309.0229	1131062.625	ENSG00000181019
B4DLR8	B4DLR8_HUMAN	K|LKDPANFQYPAESVLAYK|E	[TMTsixplex_Nterm]LK[TMTsixplex_K]DPANFQYPAESVLAYK[TMTsixplex_K]	60-77	FALSE	6.41	510554.3977	496482.908	61487.45399	63557.5783	585895.0568	800262	ENSG00000181019
B4DLR8	B4DLR8_HUMAN	K|LKDPANFQYPAESVLAYK|E	[TMTsixplex_Nterm]LK[TMTsixplex_K]DPANFQYPAESVLAYK[TMTsixplex_K]	60-77	FALSE	6.907	557905.8011	544636.3889	67353.18145	57248.8358	668554.2414	887228.625	ENSG00000181019
B4DLR8	B4DLR8_HUMAN	K|EAAAAALK|K	[TMTsixplex_Nterm]EAAAAALK[TMTsixplex_K]	24-31	FALSE	5.354	157588.4722	143755.7631	20746.06624	21333.37716	187510.9731	245190.7188	ENSG00000181019
B4DLR8	B4DLR8_HUMAN	R|IQILEGWK|K	[TMTsixplex_Nterm]IQILEGWK[TMTsixplex_K]	130-137	FALSE	5	75737.53189	75143.40107	11112.74934	11906.13532	59514.62326	86331.41406	ENSG00000181019
B4DLR8	B4DLR8_HUMAN	R|TSFNYAMK|E	TSFNYAMK[TMTsixplex_K]	16-23	FALSE	5.408	102218.6724	189210.5339	69273.65408	21794.09315	174339.5549	103943.3613	ENSG00000181019
B4DLR8	B4DLR8_HUMAN	K|SIPTDNQIK|A	[TMTsixplex_Nterm]SIPTDNQIK[TMTsixplex_K]	191-199	FALSE	5.191	208529.6541	200570.4857	28383.71206	26809.67257	241070.9424	315009.7813	ENSG00000181019
B4DLR8	B4DLR8_HUMAN	K|LKDPANFQYPAESVLAYK|E	[TMTsixplex_Nterm]LK[TMTsixplex_K]DPANFQYPAESVLAYK[TMTsixplex_K]	60-77	FALSE	6.602	272492.639	264259.8513	33337.6745	29712.47009	315865.8972	432826.875	ENSG00000181019
B4DLR8	B4DLR8_HUMAN	K|LKDPANFQYPAESVLAYK|E	[TMTsixplex_Nterm]LK[TMTsixplex_K]DPANFQYPAESVLAYK[TMTsixplex_K]	60-77	FALSE	6.846	285128.3703	267839.168	29934.40998	31128.35269	306952.4842	417747.75	ENSG00000181019
B4DLR8	B4DLR8_HUMAN	K|LKDPANFQYPAESVLAYK|E	[TMTsixplex_Nterm]LK[TMTsixplex_K]DPANFQYPAESVLAYK[TMTsixplex_K]	60-77	FALSE	7.227	585624.6545	585963.8213	69013.45677	68360.48948	645451.0156	885388.5	ENSG00000181019
B4DLR8	B4DLR8_HUMAN	R|ALIVLAHSER|T	[TMTsixplex_Nterm]ALIVLAHSER	6-15	FALSE	8.491	534988.1128	535195.875	100822.0133	110027.042	374711.8926	474698.4227	ENSG00000181019
B4DLR8	B4DLR8_HUMAN	K|LKDPANFQYPAESVLAYK|E	[TMTsixplex_Nterm]LK[TMTsixplex_K]DPANFQYPAESVLAYK[TMTsixplex_K]	60-77	FALSE	6.017	219934.5154	215325.9229	28706.67689	25021.67742	249403.5603	337968.7188	ENSG00000181019
B4DM50	B4DM50_HUMAN	R|HTLDGAACLLNSNK|Y	[TMTsixplex_Nterm]HTLDGAAC[Cys_CAM]LLNSNK[TMTsixplex_K]	28-41	FALSE	6.404	926420.197	946183.125	208810.9078	220713.6611	231995.5036	308913.3386	ENSG00000115540
B4DQI4	B4DQI4_HUMAN	K|INAANYASVK|V	[TMTsixplex_Nterm]INAANYASVK[TMTsixplex_K]	142-151	FALSE	6.504	530032.375	548620.9918	172473.211	197708.961	400986.9399	558161.4375	ENSG00000114779
B4DQI4	B4DQI4_HUMAN	R|FSVLLLHGIR|F	[TMTsixplex_Nterm]FSVLLLHGIR	33-42	FALSE	6.728	49265.93756	53261.84617	10046.49324	10539.20842	36157.32255	45467.70391	ENSG00000114779
B4DQI4	B4DQI4_HUMAN	R|AVAIDLPGLGHSK|E	[TMTsixplex_Nterm]AVAIDLPGLGHSK[TMTsixplex_K]	64-76	FALSE	8.044	704332.0183	707361.8378	165716.514	158513.1002	557352.4023	707417.75	ENSG00000114779
B4DQI4	B4DQI4_HUMAN	R|FSSETWQNLGTLHR|L	[TMTsixplex_Nterm]FSSETWQNLGTLHR	43-56	FALSE	9.059	167512.6326	203383.7685	52978.00539	49427.7604	172572.3024	210612.1758	ENSG00000114779
B4DQI4	B4DQI4_HUMAN	R|AVAIDLPGLGHSK|E	[TMTsixplex_Nterm]AVAIDLPGLGHSK[TMTsixplex_K]	64-76	FALSE	9.96	685680.9411	726623.7444	195598.9728	207847.2002	681834.5859	871291.5	ENSG00000114779
B4DSN5	B4DSN5_HUMAN	K|ELSHEDLEPPPEHIPPPPRPPK|R	[TMTsixplex_Nterm]ELSHEDLEPPPEHIPPPPRPPK[TMTsixplex_K]	220-241	FALSE	4.936	1772576	1762962.164	313941.1434	261207.605	356609.9007	456382.8572	ENSG00000196396
B4DSN5	B4DSN5_HUMAN	R|FSYLAVIEGAK|F	[TMTsixplex_Nterm]FSYLAVIEGAK[TMTsixplex_K]	196-206	FALSE	5.987	43278.96484	42363.46941	3841.371324	2492.013176	3618.522205	4916.586437	ENSG00000196396
B4DUR8	B4DUR8_HUMAN	R|QGGAPDAGQE|-	[TMTsixplex_Nterm]QGGAPDAGQE	491-500	FALSE	5.633	3588.877881	3645.359375	348.6901099	461.8998547	NA	835.3774354	ENSG00000163468
B4DUR8	B4DUR8_HUMAN	R|IVLLDSSLEYK|K	[TMTsixplex_Nterm]IVLLDSSLEYK[TMTsixplex_K]	193-203	FALSE	6.593	402675.1338	431430.75	64024.63549	66410.65931	126408.1578	155190.1284	ENSG00000163468
B4DUR8	B4DUR8_HUMAN	R|NLQDAMQVCR|N	[TMTsixplex_Nterm]NLQDAM[Oxidation_M]QVC[Cys_CAM]R	345-354	FALSE	5.938	1473293.25	1424741.272	236017.8492	212888.3127	357426.1699	486148.9405	ENSG00000163468
B4DUR8	B4DUR8_HUMAN	K|TAVETAVLLLR|I	[TMTsixplex_Nterm]TAVETAVLLLR	463-473	FALSE	7.786	128984.9141	123180.5154	19224.65718	16727.23929	23071.66564	32458.85215	ENSG00000163468
B4DUR8	B4DUR8_HUMAN	K|TAVETAVLLLR|I	[TMTsixplex_Nterm]TAVETAVLLLR	463-473	FALSE	9.403	40142.85938	38426.48289	6218.733165	5348.5336	7375.35851	9875.055504	ENSG00000163468
B4DUR8	B4DUR8_HUMAN	R|AVAQALEVIPR|T	[TMTsixplex_Nterm]AVAQALEVIPR	394-404	FALSE	6.112	69784.78125	68595.69402	13072.21568	10304.5627	17050.1018	21603.2042	ENSG00000163468
B4DUR8	B4DUR8_HUMAN	K|TAVETAVLLLR|I	[TMTsixplex_Nterm]TAVETAVLLLR	463-473	FALSE	10.414	454031.4375	419966.397	61141.46804	57145.42348	82325.85233	106302.2812	ENSG00000163468
B4DUR8	B4DUR8_HUMAN	K|TAVETAVLLLR|I	[TMTsixplex_Nterm]TAVETAVLLLR	463-473	FALSE	8.84	109401.7344	102258.0277	17864.40285	14436.29316	20228.07272	28270.18694	ENSG00000163468
B4DUR8	B4DUR8_HUMAN	K|ACTILLR|G	[TMTsixplex_Nterm]AC[Cys_CAM]TILLR	326-332	FALSE	5.794	412534.75	374072.2384	67727.36134	67720.19018	109778.6246	135874.0941	ENSG00000163468
B4DUR8	B4DUR8_HUMAN	R|EIQVQHPAAK|S	[TMTsixplex_Nterm]EIQVQHPAAK[TMTsixplex_K]	24-33	FALSE	5.121	683788.625	660875.5628	101275.7759	86607.38582	157887.0373	221451.5335	ENSG00000163468
B4DUR8	B4DUR8_HUMAN	K|TAVETAVLLLR|I	[TMTsixplex_Nterm]TAVETAVLLLR	463-473	FALSE	8.482	146578.3906	141427.7787	20853.39791	19078.38499	29663.53569	39928.94892	ENSG00000163468
B4DUR8	B4DUR8_HUMAN	K|ELGIWEPLAVK|L	[TMTsixplex_Nterm]ELGIWEPLAVK[TMTsixplex_K]	447-457	FALSE	5.183	1715343.5	1637492.007	225085.691	213155.3384	369507.6416	444884.8635	ENSG00000163468
B4DUR8	B4DUR8_HUMAN	K|TAVETAVLLLR|I	[TMTsixplex_Nterm]TAVETAVLLLR	463-473	FALSE	9.299	27141.14453	25591.52499	3962.096418	3634.809959	5417.963349	7820.240857	ENSG00000163468
B4DUR8	B4DUR8_HUMAN	K|GISDLAQHYLMR|A	[TMTsixplex_Nterm]GISDLAQHYLMR	250-261	FALSE	5.675	344795.9945	392299.125	49225.76773	36648.56715	88557.45074	107116.65	ENSG00000163468
B4DUR8	B4DUR8_HUMAN	R|IDDIVSGHK|K	[TMTsixplex_Nterm]IDDIVSGHK[TMTsixplex_K]	474-482	FALSE	6.241	362930.8553	682372.625	72467.83717	48685.76112	74009.91377	82673.05007	ENSG00000163468
B4DUR8	B4DUR8_HUMAN	R|EIQVQHPAAK|S	[TMTsixplex_Nterm]EIQVQHPAAK[TMTsixplex_K]	24-33	FALSE	5.262	313310.3317	326415	55984.22263	55399.942	87495.86297	115724.4482	ENSG00000163468
B4DUR8	B4DUR8_HUMAN	R|WSSLACNIALDAVK|M	[TMTsixplex_Nterm]WSSLAC[Cys_CAM]NIALDAVK[TMTsixplex_K]	123-136	FALSE	5.17	363523.1875	357056.8332	63135.52613	56638.7965	150397.3286	196949.8151	ENSG00000163468
B4DUR8	B4DUR8_HUMAN	R|AVAQALEVIPR|T	[TMTsixplex_Nterm]AVAQALEVIPR	394-404	FALSE	8.16	95559.03125	85428.95172	16981.29636	15900.50969	26712.92024	37510.3302	ENSG00000163468
B4DUR8	B4DUR8_HUMAN	R|EIQVQHPAAK|S	[TMTsixplex_Nterm]EIQVQHPAAK[TMTsixplex_K]	24-33	FALSE	5.39	1364259.875	1201628.134	206019.9262	154549.8534	304941.9936	373151.6787	ENSG00000163468
B4DUR8	B4DUR8_HUMAN	K|TAVETAVLLLR|I	[TMTsixplex_Nterm]TAVETAVLLLR	463-473	FALSE	9.483	27240.42487	27241.56641	4209.920074	4223.42668	6068.670926	8383.399931	ENSG00000163468
B4DUR8	B4DUR8_HUMAN	K|ALDDMISTLK|K	[TMTsixplex_Nterm]ALDDM[Oxidation_M]ISTLK[TMTsixplex_K]	84-93	FALSE	5.178	6899302	6772121.972	1458918.215	1484757.615	1677217.001	2114875.003	ENSG00000163468
B4DUR8	B4DUR8_HUMAN	R|AVAQALEVIPR|T	[TMTsixplex_Nterm]AVAQALEVIPR	394-404	FALSE	7.208	196642.0781	184694.9952	39873.42383	42306.60232	55192.87159	65453.37183	ENSG00000163468
B4DUR8	B4DUR8_HUMAN	K|ALDDMISTLK|K	[TMTsixplex_Nterm]ALDDMISTLK[TMTsixplex_K]	84-93	FALSE	5.162	384080.1576	454840.75	110478.7764	76695.16223	107928.4823	127094.2943	ENSG00000163468
B4DUR8	B4DUR8_HUMAN	K|KGESQTDIEITR|E	[TMTsixplex_Nterm]K[TMTsixplex_K]GESQTDIEITR	204-215	FALSE	6.478	863447.375	811653.7264	156535.1543	149457.1776	165302.3459	209484.0658	ENSG00000163468
B4DUR8	B4DUR8_HUMAN	R|AVAQALEVIPR|T	[TMTsixplex_Nterm]AVAQALEVIPR	394-404	FALSE	8.789	61917.46094	61005.30418	9809.73095	8919.202247	13704.30906	18033.39084	ENSG00000163468
B4DUR8	B4DUR8_HUMAN	K|ELGIWEPLAVK|L	[TMTsixplex_Nterm]ELGIWEPLAVK[TMTsixplex_K]	447-457	FALSE	5.261	575432.625	535293.5796	81905.43198	77846.30986	110517.6617	154032.3263	ENSG00000163468
B4DUR8	B4DUR8_HUMAN	K|GISDLAQHYLMR|A	[TMTsixplex_Nterm]GISDLAQHYLMR	250-261	FALSE	7.208	70409.34913	94697.5625	13969.64896	11339.34762	16506.22664	19337.0211	ENSG00000163468
B4DUR8	B4DUR8_HUMAN	R|TLIQNCGASTIR|L	[TMTsixplex_Nterm]TLIQNC[Cys_CAM]GASTIR	405-416	FALSE	8.877	124269.5859	116793.6933	16899.40651	14362.59347	23716.82737	31304.0548	ENSG00000163468
B4DWT1	B4DWT1_HUMAN	R|TLFGFLGK|I	[TMTsixplex_Nterm]TLFGFLGK[TMTsixplex_K]	51-58	FALSE	4.894	315057.0938	301887.0508	32187.42576	29276.29345	50634.67734	70095.13796	ENSG00000116754
B4DXR9	ZN732_HUMAN	R|QSATLNK|H	[TMTsixplex_Nterm]QSATLNK[TMTsixplex_K]	373-379	TRUE	5.29	19470.29404	13441.11474	55920.0625	9287.32411	9314.966114	8591.30337	ENSG00000186777
B4E1Z4	B4E1Z4_HUMAN	K|QLNEINYEDHK|L	[TMTsixplex_Nterm]QLNEINYEDHK[TMTsixplex_K]	840-850	FALSE	7.157	100464.6094	94275.23499	20996.0463	18592.40911	34692.14203	43426.81142	ENSG00000244255
B4E1Z4	B4E1Z4_HUMAN	K|QLNEINYEDHK|L	[TMTsixplex_Nterm]QLNEINYEDHK[TMTsixplex_K]	840-850	FALSE	8.699	1621099.702	1655855.875	384168.6725	346257.198	587837.2356	779277.8708	ENSG00000244255
B4E1Z4	B4E1Z4_HUMAN	R|HAFILQDTK|A	[TMTsixplex_Nterm]HAFILQDTK[TMTsixplex_K]	282-290	FALSE	5.242	377704.25	351758.9088	114361.536	124186.9123	106800.4798	153514.3132	ENSG00000244255
B4E1Z4	B4E1Z4_HUMAN	K|EAGIPEFYDYDVALIK|L	[TMTsixplex_Nterm]EAGIPEFYDYDVALIK[TMTsixplex_K]	1068-1083	FALSE	5.191	1135217.019	1252556	242259.8423	243857.4543	294729.8903	350816.4975	ENSG00000244255
B4E1Z4	B4E1Z4_HUMAN	R|YGLVTYATYPK|I	[TMTsixplex_Nterm]YGLVTYATYPK[TMTsixplex_K]	811-821	FALSE	8.136	236960.9219	204737.8645	51583.034	49340.998	104579.7995	122923.0504	ENSG00000244255
B4E1Z4	B4E1Z4_HUMAN	K|DISEVVTPR|F	[TMTsixplex_Nterm]DISEVVTPR	1173-1181	FALSE	5.882	368797	364164.2569	64535.44672	75280.68309	147502.3442	187448.2828	ENSG00000244255
B4E1Z4	B4E1Z4_HUMAN	R|DAQYAPGYDK|V	[TMTsixplex_Nterm]DAQYAPGYDK[TMTsixplex_K]	1161-1170	FALSE	5.965	742290.375	727693.1926	218783.5759	237620.835	348350.7175	452531.0375	ENSG00000244255
B4E1Z4	B4E1Z4_HUMAN	R|STGSWSTLK|T	[TMTsixplex_Nterm]STGSWSTLK[TMTsixplex_K]	580-588	FALSE	5.604	733248.5625	714341.9298	147820.6662	173887.6927	282788.5593	368729.3249	ENSG00000244255
B4E1Z4	B4E1Z4_HUMAN	K|KDNEQHVFK|V	[TMTsixplex_Nterm]K[TMTsixplex_K]DNEQHVFK[TMTsixplex_K]	948-956	FALSE	5.428	752377.8817	758775.875	178487.3643	192826.5516	285103.314	392545.582	ENSG00000244255
B4E1Z4	B4E1Z4_HUMAN	K|VASYGVKPR|Y	[TMTsixplex_Nterm]VASYGVK[TMTsixplex_K]PR	802-810	FALSE	10.105	4737244	4555451.673	946959.1754	959494.2789	1663009.097	2170630.704	ENSG00000244255
B4E1Z4	B4E1Z4_HUMAN	K|ALFVSEEEKK|L	[TMTsixplex_Nterm]ALFVSEEEK[TMTsixplex_K]K[TMTsixplex_K]	1132-1141	FALSE	6.146	676385.1875	618595.0277	159148.9395	161728.199	274698.6786	380232.1751	ENSG00000244255
B4E1Z4	B4E1Z4_HUMAN	R|GALISDQWVLTAAHCFR|D	[TMTsixplex_Nterm]GALISDQWVLTAAHC[Cys_CAM]FR	341-357	FALSE	7.283	48144.65479	51734.98491	8367.557737	7419.378462	19169.74907	27742.29322	ENSG00000244255
B4E1Z4	B4E1Z4_HUMAN	K|VASYGVKPR|Y	[TMTsixplex_Nterm]VASYGVK[TMTsixplex_K]PR	802-810	FALSE	7.261	109083.7969	103833.8015	18907.14008	21566.94787	35974.34865	48765.13641	ENSG00000244255
B4E1Z4	B4E1Z4_HUMAN	K|YGQTIRPICLPCTEGTTR|A	[TMTsixplex_Nterm]YGQTIRPIC[Cys_CAM]LPC[Cys_CAM]TEGTTR	1090-1107	FALSE	5.658	293243.156	269976.7284	116935.6373	142282.8569	235738.0438	308077.25	ENSG00000244255
B4E321	B4E321_HUMAN	K|IVRPWAEGTEEGAR|W	[TMTsixplex_Nterm]IVRPWAEGTEEGAR	334-347	FALSE	6.039	170455.5469	162877.1968	24325.30309	19246.72309	39556.2405	52943.90764	ENSG00000135506
B5MC59	B5MC59_HUMAN	K|EDSHPFDLGLYNEAVK|I	[TMTsixplex_Nterm]EDSHPFDLGLYNEAVK[TMTsixplex_K]	50-65	FALSE	6.699	NA	NA	NA	NA	NA	NA	ENSG00000106399
B5MC59	B5MC59_HUMAN	K|IIHDFPQFYPLGIVQHD|-	[TMTsixplex_Nterm]IIHDFPQFYPLGIVQHD	66-82	TRUE	7.603	138020.6601	137790.1625	22485.3824	21582.77123	26544.6819	33935.17895	ENSG00000106399
B5MCX3	B5MCX3_HUMAN	R|ILDEIEEHNIK|I	[TMTsixplex_Nterm]ILDEIEEHNIK[TMTsixplex_K]	159-169	FALSE	7.048	1416102.5	1395493.557	342945.5094	370261.0889	385824.3235	483384.2899	ENSG00000168385
B5MCX3	B5MCX3_HUMAN	K|ADTLTLK|E	[TMTsixplex_Nterm]ADTLTLK[TMTsixplex_K]	144-150	FALSE	4.919	196577.1094	188270.2301	48616.08045	46309.81843	64420.19741	83934.58533	ENSG00000168385
B5MCX3	B5MCX3_HUMAN	K|ASIPFSVVGSNQLIEAK|G	[TMTsixplex_Nterm]ASIPFSVVGSNQLIEAK[TMTsixplex_K]	193-209	FALSE	6.039	189237.7682	196278.7656	41519.07395	41571.76228	68007.84204	84437.31796	ENSG00000168385
B5MCX3	B5MCX3_HUMAN	K|TIISYIDEQFER|Y	[TMTsixplex_Nterm]TIISYIDEQFER	77-88	FALSE	9.08	613648.6026	613730.4375	124490.2163	143894.5542	242181.4845	304718.887	ENSG00000168385
B5MCX3	B5MCX3_HUMAN	R|TMLITHMQDLQEVTQDLHYENFR|S	[TMTsixplex_Nterm]TMLITHMQDLQEVTQDLHYENFR	238-260	FALSE	5.864	35070.07073	35036.4286	8335.78509	7434.599544	10278.73164	13636.90306	ENSG00000168385
B5MCX3	B5MCX3_HUMAN	K|ASIPFSVVGSNQLIEAK|G	[TMTsixplex_Nterm]ASIPFSVVGSNQLIEAK[TMTsixplex_K]	193-209	FALSE	7.565	512360.2813	463177.1461	79810.98848	89606.25049	167219.102	202413.5564	ENSG00000168385
B5MCX3	B5MCX3_HUMAN	K|STLINSLFLTDLYPER|V	[TMTsixplex_Nterm]STLINSLFLTDLYPER	11-26	FALSE	5.603	396510.2188	378822.2014	76298.69557	63096.27687	86628.5379	108158.5408	ENSG00000168385
B5MCX3	B5MCX3_HUMAN	K|STLINSLFLTDLYPER|V	[TMTsixplex_Nterm]STLINSLFLTDLYPER	11-26	FALSE	5.406	74865.55469	71269.92622	12546.25358	10649.38649	16863.4141	21396.93526	ENSG00000168385
B5MCX3	B5MCX3_HUMAN	R|LTVVDTPGYGDAINCR|D	[TMTsixplex_Nterm]LTVVDTPGYGDAINC[Cys_CAM]R	57-72	FALSE	5.572	1412720.674	1505341.25	343275.9667	193354.4777	345523.939	388995.5341	ENSG00000168385
B5MCX3	B5MCX3_HUMAN	K|STLINSLFLTDLYPER|V	[TMTsixplex_Nterm]STLINSLFLTDLYPER	11-26	FALSE	9.484	81594.39844	77694.60386	20341.67387	19226.53682	25954.35547	33586.46147	ENSG00000168385
B5MCX3	B5MCX3_HUMAN	K|ASIPFSVVGSNQLIEAK|G	[TMTsixplex_Nterm]ASIPFSVVGSNQLIEAK[TMTsixplex_K]	193-209	FALSE	6.965	273894.502	275432.2188	54047.70535	55776.23831	90922.29844	104899.4292	ENSG00000168385
B5MCX3	B5MCX3_HUMAN	R|LYPWGVVEVENPEHNDFLK|L	[TMTsixplex_Nterm]LYPWGVVEVENPEHNDFLK[TMTsixplex_K]	217-235	FALSE	8.957	596760.9375	556383.268	174670.8765	182266.5123	213432.8401	283455.9608	ENSG00000168385
B5MD87	B5MD87_HUMAN	K|MLLHEGQHPAQLR|S	[TMTsixplex_Nterm]MLLHEGQHPAQLR	82-94	FALSE	5.264	30935.46	34690.70051	6354.519254	5043.78581	12240.50536	14474.50149	ENSG00000276657
B5MD87	B5MD87_HUMAN	K|MLLHEGQHPAQLR|S	[TMTsixplex_Nterm]MLLHEGQHPAQLR	82-94	FALSE	5.264	30935.46	34690.70051	6354.519254	5043.78581	12240.50536	14474.50149	ENSG00000104524
B7Z683	B7Z683_HUMAN	R|QCVEEVEKR|G	[TMTsixplex_Nterm]QC[Cys_CAM]VEEVEK[TMTsixplex_K]R	448-456	FALSE	4.969	207200.3594	195553.7095	33580.31831	28584.56037	43277.93228	56938.39872	ENSG00000276016
B7Z683	B7Z683_HUMAN	R|QCVEEVEKR|G	[TMTsixplex_Nterm]QC[Cys_CAM]VEEVEK[TMTsixplex_K]R	448-456	FALSE	4.969	207200.3594	195553.7095	33580.31831	28584.56037	43277.93228	56938.39872	ENSG00000159842
B7Z683	B7Z683_HUMAN	R|QCVEEVEKR|G	[TMTsixplex_Nterm]QC[Cys_CAM]VEEVEK[TMTsixplex_K]R	448-456	FALSE	4.969	207200.3594	195553.7095	33580.31831	28584.56037	43277.93228	56938.39872	ENSG00000278741
B7Z683	B7Z683_HUMAN	K|HQQYDCK|W	[TMTsixplex_Nterm]HQQYDC[Cys_CAM]K[TMTsixplex_K]	123-129	FALSE	5.695	2913.368662	3012.080566	550.2564097	581.2461976	829.9628278	1137.406748	ENSG00000276016
B7Z683	B7Z683_HUMAN	K|HQQYDCK|W	[TMTsixplex_Nterm]HQQYDC[Cys_CAM]K[TMTsixplex_K]	123-129	FALSE	5.695	2913.368662	3012.080566	550.2564097	581.2461976	829.9628278	1137.406748	ENSG00000159842
B7Z683	B7Z683_HUMAN	K|HQQYDCK|W	[TMTsixplex_Nterm]HQQYDC[Cys_CAM]K[TMTsixplex_K]	123-129	FALSE	5.695	2913.368662	3012.080566	550.2564097	581.2461976	829.9628278	1137.406748	ENSG00000278741
B7Z7P0	B7Z7P0_HUMAN	K|INKPGNMIMAFSNLAER|I	[TMTsixplex_Nterm]INK[TMTsixplex_K]PGNMIMAFSNLAER	426-442	FALSE	5.268	30084.96484	28449.14431	3794.938499	3244.044702	13034.96243	22597.00203	ENSG00000110344
B7Z982	B7Z982_HUMAN	K|GPQNATDSYVHK|Q	[TMTsixplex_Nterm]GPQNATDSYVHK[TMTsixplex_K]	69-80	FALSE	6.095	118228.3987	149416.0469	17713.44038	10944.78989	21787.32031	29338.47828	ENSG00000171566
B7ZBJ4	B7ZBJ4_HUMAN	K|LMMNLLR|D	[TMTsixplex_Nterm]LMMNLLR	113-119	FALSE	4.921	41539.03906	39663.71398	8598.550515	8534.03412	12909.48789	17101.84568	ENSG00000102547
B7ZBJ4	B7ZBJ4_HUMAN	K|LLGELILDR|H	[TMTsixplex_Nterm]LLGELILDR	87-95	FALSE	5.06	193016.4688	186594.7657	34605.93948	33633.11857	52189.13108	65364.81363	ENSG00000102547
B7ZC06	B7ZC06_HUMAN	K|NTQSNEDLKQEK|S	[TMTsixplex_Nterm]NTQSNEDLK[TMTsixplex_K]QEK[TMTsixplex_K]	330-341	FALSE	5.112	183921.2344	169889.0329	24931.73108	22619.04164	63354.73213	89049.48589	ENSG00000167110
B7ZKW8	B7ZKW8_HUMAN	R|EEKPAGEEAEMEK|A	[TMTsixplex_Nterm]EEK[TMTsixplex_K]PAGEEAEMEK[TMTsixplex_K]	271-283	FALSE	6.003	726158.6875	703423.4208	97734.3502	73633.47572	62737.61101	75904.10942	ENSG00000198771
B8ZZF7	B8ZZF7_HUMAN	K|KVDETVLDK|I	[TMTsixplex_Nterm]K[TMTsixplex_K]VDETVLDK[TMTsixplex_K]	178-186	FALSE	4.996	501506.7528	534920.6084	80470.41174	87109.04622	842855.7071	1151988	ENSG00000198203
B8ZZF7	B8ZZF7_HUMAN	K|VVWGSWFDHVK|G	[TMTsixplex_Nterm]VVWGSWFDHVK[TMTsixplex_K]	131-141	FALSE	5.894	170012.1343	144799.33	24875.19368	22880.76908	171286.1713	224834.7969	ENSG00000198203
B8ZZQ4	B8ZZQ4_HUMAN	K|VAVLQALASTVNR|D	[TMTsixplex_Nterm]VAVLQALASTVNR	68-80	FALSE	11.538	14775.58496	13796.44343	2185.64932	1991.458359	4715.826257	6052.109489	ENSG00000132300
B8ZZT4	B8ZZT4_HUMAN	K|NIMTQNVER|I	[TMTsixplex_Nterm]NIMTQNVER	25-33	FALSE	6.298	27504.79492	26498.04616	3744.889769	2832.715389	5111.510594	5997.838308	ENSG00000118640
B8ZZT4	B8ZZT4_HUMAN	R|NLQSEVEGVK|N	[TMTsixplex_Nterm]NLQSEVEGVK[TMTsixplex_K]	15-24	FALSE	5.777	689391.375	632021.9275	65026.5006	37510.66352	107047.7324	147352.8469	ENSG00000118640
B8ZZU8	B8ZZU8_HUMAN	K|ESSTVFELK|R	[TMTsixplex_Nterm]ESSTVFELK[TMTsixplex_K]	15-23	FALSE	5.107	393675.0898	417618.6875	91489.06593	99037.17209	112588.3321	141739.0138	ENSG00000103363
B8ZZU8	B8ZZU8_HUMAN	R|LYKDDQLLDDGK|T	[TMTsixplex_Nterm]LYK[TMTsixplex_K]DDQLLDDGK[TMTsixplex_K]	39-50	FALSE	5.522	734610.375	702615.1726	123182.5186	108559.2606	159778.8949	205862.3235	ENSG00000103363
B9A035	B9A035_HUMAN	R|CPTCHNIIDNCK|L	[TMTsixplex_Nterm]C[Cys_CAM]PTC[Cys_CAM]HNIIDNC[Cys_CAM]K[TMTsixplex_K]	64-75	FALSE	5.57	1070244.351	1111927	112565.5615	64019.0853	136254.2777	176557.5588	ENSG00000122643
B9A035	B9A035_HUMAN	R|VEEIICGLIK|G	[TMTsixplex_Nterm]VEEIIC[Cys_CAM]GLIK[TMTsixplex_K]	29-38	FALSE	5.196	214565.0625	206857.8569	13549.96953	6437.234523	24473.14724	31303.92037	ENSG00000122643
B9A067	B9A067_HUMAN	R|ERPPEEVAAR|L	[TMTsixplex_Nterm]ERPPEEVAAR	149-158	FALSE	5.433	4766.141069	4846.909668	884.010489	843.1933724	1890.373176	2607.163664	ENSG00000132305
B9A067	B9A067_HUMAN	K|AVDEAADALLK|A	[TMTsixplex_Nterm]AVDEAADALLK[TMTsixplex_K]	240-250	FALSE	7.152	864385.8739	861033.6243	194213.3429	216634.5656	772637.635	1004616.75	ENSG00000132305
B9A067	B9A067_HUMAN	K|LHNMIVDLDNVVK|K	[TMTsixplex_Nterm]LHNMIVDLDNVVK[TMTsixplex_K]	284-296	FALSE	5.246	680506.956	705542.2977	102839.7719	120457.144	321279.3561	390767.674	ENSG00000132305
B9A067	B9A067_HUMAN	R|ELDSITPEVLPGWK|G	[TMTsixplex_Nterm]ELDSITPEVLPGWK[TMTsixplex_K]	325-338	FALSE	5.069	779443.5	701552.5809	115483.6233	112621.9429	380138.5037	463023.5219	ENSG00000132305
B9A067	B9A067_HUMAN	R|GIEQAVQSHAVAEEEAR|K	[TMTsixplex_Nterm]GIEQAVQSHAVAEEEAR	501-517	FALSE	8.386	549973.6631	576104.2126	134521.4056	102182.747	273247.6809	335054.9571	ENSG00000132305
B9A067	B9A067_HUMAN	K|AHQLWLSVEALK|Y	[TMTsixplex_Nterm]AHQLWLSVEALK[TMTsixplex_K]	519-530	FALSE	5.188	741535.6524	942387.375	142386.6836	140919.8005	482457.2751	641605.361	ENSG00000132305
B9A067	B9A067_HUMAN	R|KAHQLWLSVEALK|Y	[TMTsixplex_Nterm]K[TMTsixplex_K]AHQLWLSVEALK[TMTsixplex_K]	518-530	FALSE	6.676	402621.2588	431529.875	67011.54546	67715.12358	348073.4728	386611.0072	ENSG00000132305
B9A067	B9A067_HUMAN	K|QIVEILTAYASAVGIGTTQVQPE|-	[TMTsixplex_Nterm]QIVEILTAYASAVGIGTTQVQPE	689-711	FALSE	5.341	43271.12971	45351.26086	12497.31366	8522.297746	32673.22775	37923.91074	ENSG00000132305
B9A067	B9A067_HUMAN	K|LLSYASYCIEHGDLELAAK|F	[TMTsixplex_Nterm]LLSYASYC[Cys_CAM]IEHGDLELAAK[TMTsixplex_K]	643-661	FALSE	8.49	198789.7836	228630.3455	46990.95374	49256.92179	194168.0438	243601.9688	ENSG00000132305
B9A067	B9A067_HUMAN	K|LHNMIVDLDNVVK|K	[TMTsixplex_Nterm]LHNM[Oxidation_M]IVDLDNVVK[TMTsixplex_K]	284-296	FALSE	5.526	941058.5	897654.5177	380927.8487	428546.5786	259048.1702	330623.9827	ENSG00000132305
B9A067	B9A067_HUMAN	K|KVQAAQSEAK|V	[TMTsixplex_Nterm]K[TMTsixplex_K]VQAAQSEAK[TMTsixplex_K]	297-306	FALSE	6.756	243498.9688	173902.9316	38055.8857	32746.08781	149660.1017	174644.6541	ENSG00000132305
B9A067	B9A067_HUMAN	K|LFEMVLGPAAYNVPLPK|K	[TMTsixplex_Nterm]LFEMVLGPAAYNVPLPK[TMTsixplex_K]	85-101	FALSE	6.139	32956.29908	35625.80469	11698.30941	13327.52022	13675.88325	16305.50676	ENSG00000132305
B9A067	B9A067_HUMAN	K|LSEQELQFR|R	[TMTsixplex_Nterm]LSEQELQFR	470-478	FALSE	6.628	1793136	1719581.084	344604.6805	324748.8222	1317129.51	1716798.53	ENSG00000132305
B9A067	B9A067_HUMAN	K|SEFEQNLSEK|L	[TMTsixplex_Nterm]SEFEQNLSEK[TMTsixplex_K]	460-469	FALSE	6.333	306339.0313	301776.2407	57929.62417	57436.65897	195261.6224	268532.7962	ENSG00000132305
B9A067	B9A067_HUMAN	R|QTASVTLQAIAAQNAAVQAVNAHSNILK|A	[TMTsixplex_Nterm]QTASVTLQAIAAQNAAVQAVNAHSNILK[TMTsixplex_K]	183-210	FALSE	5.524	347072.5631	323605.0594	58374.03328	64817.26893	275018.7366	410081.5625	ENSG00000132305
B9A067	B9A067_HUMAN	K|VVSQYHELVVQAR|D	[TMTsixplex_Nterm]VVSQYHELVVQAR	307-319	FALSE	7.18	760131.0564	991186.4864	153263.6245	165654.0724	577929.5949	740499.3831	ENSG00000132305
C9IY88	C9IY88_HUMAN	K|DLGTQLAPIIQEFFSSEQYR|T	[TMTsixplex_Nterm]DLGTQLAPIIQEFFSSEQYR	102-121	FALSE	5.992	65485.19102	66636.56885	21475.35637	26418.5982	64025.2445	82289.46287	ENSG00000162882
C9IYK6	C9IYK6_HUMAN	K|SSTSRPDAYEHTQMK|L	[TMTsixplex_Nterm]SSTSRPDAYEHTQMK[TMTsixplex_K]	82-96	FALSE	6.76	35713.65035	49176.40625	12475.7571	11064.88727	12929.93347	17596.37098	ENSG00000075790
C9IYK6	C9IYK6_HUMAN	K|KLVEDQEK|L	[TMTsixplex_Nterm]K[TMTsixplex_K]LVEDQEK[TMTsixplex_K]	179-186	FALSE	5.525	420682.2188	414926.7308	114502.8367	106601.2811	162099.3403	179118.2643	ENSG00000075790
C9IZC6	C9IZC6_HUMAN	K|VVNLLLSLSGR|L	[TMTsixplex_Nterm]VVNLLLSLSGR	333-343	FALSE	5.076	926.0784302	849.0413264	271.1785421	358.1866991	348.1485719	426.2419976	ENSG00000146950
C9IZG4	C9IZG4_HUMAN	K|TQSSLVPALTDFVR|S	[TMTsixplex_Nterm]TQSSLVPALTDFVR	102-115	FALSE	7.455	25805.74414	22929.74933	4734.323305	5512.788706	15863.8912	21930.09606	ENSG00000112514
C9IZG4	C9IZG4_HUMAN	K|TQSSLVPALTDFVR|S	[TMTsixplex_Nterm]TQSSLVPALTDFVR	102-115	FALSE	7.879	62931.27344	57814.49566	11350.31242	11796.68248	37349.87068	51907.46251	ENSG00000112514
C9J0K6	C9J0K6_HUMAN	K|ELWAVLNGWR|Q	[TMTsixplex_Nterm]ELWAVLNGWR	54-63	FALSE	6.109	16119.36719	15309.28992	2611.045371	2307.18345	NA	3981.325329	ENSG00000075142
C9J0K6	C9J0K6_HUMAN	K|ELWAVLNGWR|Q	[TMTsixplex_Nterm]ELWAVLNGWR	54-63	FALSE	5.038	20510.67188	19794.69226	2714.773396	2089.162062	3363.570337	4124.341716	ENSG00000075142
C9J0K6	C9J0K6_HUMAN	K|ITFDDYIACCVK|L	[TMTsixplex_Nterm]ITFDDYIAC[Cys_CAM]C[Cys_CAM]VK[TMTsixplex_K]	111-122	FALSE	8.136	973846.1875	911296.3695	112898.883	79721.88859	172743.511	254875.5372	ENSG00000075142
C9J0K6	C9J0K6_HUMAN	R|ALTDSFR|R	[TMTsixplex_Nterm]ALTDSFR	125-131	FALSE	5.626	1083788.74	1095395.5	149229.9725	112923.5469	224863.9159	291521.6954	ENSG00000075142
C9J0K6	C9J0K6_HUMAN	R|CLTQSGIAGGYKPFNLETCR|L	[TMTsixplex_Nterm]C[Cys_CAM]LTQSGIAGGYK[TMTsixplex_K]PFNLETC[Cys_CAM]R	14-33	FALSE	6.319	216440.2656	180533.5164	20898.96346	18443.46978	46300.8256	60105.93601	ENSG00000075142
C9J0K6	C9J0K6_HUMAN	K|ELWAVLNGWR|Q	[TMTsixplex_Nterm]ELWAVLNGWR	54-63	FALSE	6.294	18991.05664	17754.82649	2832.867627	2467.649106	NA	4441.342716	ENSG00000075142
C9J0K6	C9J0K6_HUMAN	K|ELWAVLNGWR|Q	[TMTsixplex_Nterm]ELWAVLNGWR	54-63	FALSE	5.314	30207.80469	29449.83546	5363.646201	4918.206939	NA	8250.010833	ENSG00000075142
C9J0K6	C9J0K6_HUMAN	K|ELWAVLNGWR|Q	[TMTsixplex_Nterm]ELWAVLNGWR	54-63	FALSE	5.87	39800.0625	38901.2398	5823.331182	5121.220023	NA	10660.78664	ENSG00000075142
C9J0K6	C9J0K6_HUMAN	R|QHFISFDTDR|S	[TMTsixplex_Nterm]QHFISFDTDR	64-73	FALSE	5.825	633194.4267	694912.4794	78677.42905	58877.33801	116065.4144	154422.1817	ENSG00000075142
C9J0K6	C9J0K6_HUMAN	R|ALTDSFR|R	[TMTsixplex_Nterm]ALTDSFR	125-131	FALSE	5.839	750346.4658	769708.25	99638.85658	76075.05601	140143.2744	179867.4462	ENSG00000075142
C9J0K6	C9J0K6_HUMAN	K|ITFDDYIACCVK|L	[TMTsixplex_Nterm]ITFDDYIAC[Cys_CAM]C[Cys_CAM]VK[TMTsixplex_K]	111-122	FALSE	6.203	1144645.25	668288.3744	80379.84477	107603.3535	229093.2436	305238.2349	ENSG00000075142
C9J0K6	C9J0K6_HUMAN	K|ELWAVLNGWR|Q	[TMTsixplex_Nterm]ELWAVLNGWR	54-63	FALSE	6.027	12262.38867	11997.94645	1431.511652	932.550905	1869.30888	2264.365441	ENSG00000075142
C9J0K6	C9J0K6_HUMAN	R|QHFISFDTDR|S	[TMTsixplex_Nterm]QHFISFDTDR	64-73	FALSE	7.137	143708.1291	166615.7549	22032.98363	15402.85195	28478.86572	34279.13028	ENSG00000075142
C9J0K6	C9J0K6_HUMAN	R|LMVSMLDR|D	[TMTsixplex_Nterm]LMVSMLDR	34-41	FALSE	5.108	137908.4531	131057.5872	23087.63868	23072.13105	33162.40984	46105.87766	ENSG00000075142
C9J1C5	C9J1C5_HUMAN	R|LTEGCSFR|R	[TMTsixplex_Nterm]LTEGC[Cys_CAM]SFR	41-48	FALSE	6.34	144244.5	141218.4433	35077.40941	25657.55541	58577.9572	73668.23275	ENSG00000185088
C9J1C5	C9J1C5_HUMAN	R|LTEGCSFR|R	[TMTsixplex_Nterm]LTEGC[Cys_CAM]SFR	41-48	FALSE	7.251	110797.9375	107766.4121	15938.25839	15361.42966	36496.60574	50314.18778	ENSG00000185088
C9J1C5	C9J1C5_HUMAN	R|LTEGCSFR|R	[TMTsixplex_Nterm]LTEGC[Cys_CAM]SFR	41-48	FALSE	7.097	242054.2344	233044.7106	58093.2418	44580.83983	87912.87077	106520.5658	ENSG00000185088
C9J1C5	C9J1C5_HUMAN	R|LTEGCSFR|R	[TMTsixplex_Nterm]LTEGC[Cys_CAM]SFR	41-48	FALSE	6.367	1315232.767	1322598	186396.1428	149909.1305	451042.5023	599776.6015	ENSG00000185088
C9J1Z8	C9J1Z8_HUMAN	R|DAVLLVFANK|Q	[TMTsixplex_Nterm]DAVLLVFANK[TMTsixplex_K]	116-125	FALSE	5.219	564590.4375	540597.8107	105227.1328	93273.7355	205887.3462	261886.6747	ENSG00000004059
C9J1Z8	C9J1Z8_HUMAN	R|ILMVGLDAAGK|T	[TMTsixplex_Nterm]ILMVGLDAAGK[TMTsixplex_K]	20-30	FALSE	5.142	434329.1049	481770.2813	68745.48096	51264.82037	274074.0751	306295.3063	ENSG00000004059
C9J1Z8	C9J1Z8_HUMAN	R|ILMVGLDAAGK|T	[TMTsixplex_Nterm]ILM[Oxidation_M]VGLDAAGK[TMTsixplex_K]	20-30	FALSE	5.578	1765826.5	1653942.827	295944.4794	300170.2689	726906.3035	937779.522	ENSG00000004059
C9J1Z8	C9J1Z8_HUMAN	R|DAVLLVFANK|Q	[TMTsixplex_Nterm]DAVLLVFANK[TMTsixplex_K]	116-125	FALSE	4.965	345841.9063	321821.9402	62028.74548	56368.14965	126221.6887	163360.3957	ENSG00000004059
C9J1Z8	C9J1Z8_HUMAN	R|DAVLLVFANK|Q	[TMTsixplex_Nterm]DAVLLVFANK[TMTsixplex_K]	116-125	FALSE	7.784	45257.38672	45253.86629	7995.037149	7933.864692	14757.09998	20599.43727	ENSG00000004059
C9J1Z8	C9J1Z8_HUMAN	R|DAVLLVFANK|Q	[TMTsixplex_Nterm]DAVLLVFANK[TMTsixplex_K]	116-125	FALSE	7.565	246284.9531	228590.919	43456.90553	41858.27014	82446.96199	107870.2537	ENSG00000004059
C9J1Z8	C9J1Z8_HUMAN	R|DAVLLVFANK|Q	[TMTsixplex_Nterm]DAVLLVFANK[TMTsixplex_K]	116-125	FALSE	6.693	138422.5156	129797.1351	24277.45812	23613.39945	44563.49741	57206.51043	ENSG00000004059
C9J1Z8	C9J1Z8_HUMAN	R|DAVLLVFANK|Q	[TMTsixplex_Nterm]DAVLLVFANK[TMTsixplex_K]	116-125	FALSE	6.025	61535.60156	58322.58493	10576.20687	9885.432046	18904.90471	25564.26528	ENSG00000004059
C9J1Z8	C9J1Z8_HUMAN	R|DAVLLVFANK|Q	[TMTsixplex_Nterm]DAVLLVFANK[TMTsixplex_K]	116-125	FALSE	5.995	438572.4375	418733.4033	77468.83091	72405.18871	161805.3564	210542.5288	ENSG00000004059
C9J1Z8	C9J1Z8_HUMAN	R|DAVLLVFANK|Q	[TMTsixplex_Nterm]DAVLLVFANK[TMTsixplex_K]	116-125	FALSE	6.627	338990.9375	320412.9723	58448.94355	55489.50262	115132.631	153639.368	ENSG00000004059
C9J1Z8	C9J1Z8_HUMAN	R|DAVLLVFANK|Q	[TMTsixplex_Nterm]DAVLLVFANK[TMTsixplex_K]	116-125	FALSE	6.774	270259.6563	253305.7893	40153.79373	41209.38344	88960.93774	116160.3769	ENSG00000004059
C9J1Z8	C9J1Z8_HUMAN	R|HYFQNTQGLIFVVDSNDRER|V	[TMTsixplex_Nterm]HYFQNTQGLIFVVDSNDRER	80-99	FALSE	5.961	154793.5543	226189.8906	35613.85033	18783.60353	56717.83724	68000.16318	ENSG00000004059
C9J1Z8	C9J1Z8_HUMAN	R|DAVLLVFANK|Q	[TMTsixplex_Nterm]DAVLLVFANK[TMTsixplex_K]	116-125	FALSE	7.557	1636789.375	1480673.523	262457.7596	241012.2202	524269.2611	673768.5934	ENSG00000004059
C9J1Z8	C9J1Z8_HUMAN	R|DAVLLVFANK|Q	[TMTsixplex_Nterm]DAVLLVFANK[TMTsixplex_K]	116-125	FALSE	7.11	97675.48369	101631.875	14624.94383	14703.26193	26817.26455	38440.96157	ENSG00000004059
C9J1Z8	C9J1Z8_HUMAN	R|ILMVGLDAAGK|T	[TMTsixplex_Nterm]ILMVGLDAAGK[TMTsixplex_K]	20-30	FALSE	6.215	138732.3438	123667.9001	20549.57081	17523.7063	52521.33454	66403.1668	ENSG00000004059
C9J1Z8	C9J1Z8_HUMAN	R|DAVLLVFANK|Q	[TMTsixplex_Nterm]DAVLLVFANK[TMTsixplex_K]	116-125	FALSE	6.479	67865.8125	66502.94844	10277.98413	9150.193865	17769.44677	24484.77444	ENSG00000004059
C9J1Z8	C9J1Z8_HUMAN	R|HYFQNTQGLIFVVDSNDRER|V	[TMTsixplex_Nterm]HYFQNTQGLIFVVDSNDRER	80-99	FALSE	5.764	648343.7476	980275.1558	175424.2415	125072.3587	366415.7129	392925.5367	ENSG00000004059
C9J1Z8	C9J1Z8_HUMAN	R|DAVLLVFANK|Q	[TMTsixplex_Nterm]DAVLLVFANK[TMTsixplex_K]	116-125	FALSE	6.745	231416.8438	185833.6754	30270.10295	30399.40245	71453.36015	97653.28777	ENSG00000004059
C9J1Z8	C9J1Z8_HUMAN	R|ILMVGLDAAGK|T	[TMTsixplex_Nterm]ILM[Oxidation_M]VGLDAAGK[TMTsixplex_K]	20-30	FALSE	6.424	4828793.5	4450929.487	748041.2866	686577.9309	1814255.017	2349875.903	ENSG00000004059
C9J1Z8	C9J1Z8_HUMAN	R|ILMVGLDAAGK|T	[TMTsixplex_Nterm]ILMVGLDAAGK[TMTsixplex_K]	20-30	FALSE	6.023	226487.6094	209555.8921	33234.74024	30047.8465	82990.34094	106224.5912	ENSG00000004059
C9J1Z8	C9J1Z8_HUMAN	R|ILMVGLDAAGK|T	[TMTsixplex_Nterm]ILM[Oxidation_M]VGLDAAGK[TMTsixplex_K]	20-30	FALSE	6.561	1694382.625	1552765.06	283577.3356	274890.3766	718920.5206	937827.7835	ENSG00000004059
C9J1Z8	C9J1Z8_HUMAN	R|ILMVGLDAAGK|T	[TMTsixplex_Nterm]ILMVGLDAAGK[TMTsixplex_K]	20-30	FALSE	6.031	771233.25	747985.6969	117956.0886	109459.4878	321662.1057	416404.5346	ENSG00000004059
C9J1Z8	C9J1Z8_HUMAN	R|ILMVGLDAAGK|T	[TMTsixplex_Nterm]ILMVGLDAAGK[TMTsixplex_K]	20-30	FALSE	6.82	94878.42969	92080.57866	11993.63537	9435.247616	29479.98658	38062.90441	ENSG00000004059
C9J1Z8	C9J1Z8_HUMAN	R|ILMVGLDAAGK|T	[TMTsixplex_Nterm]ILMVGLDAAGK[TMTsixplex_K]	20-30	FALSE	6.909	535862.4375	502715.1309	77073.31505	69929.06645	202228.3102	266819.7476	ENSG00000004059
C9J1Z8	C9J1Z8_HUMAN	R|VQESADELQK|M	[TMTsixplex_Nterm]VQESADELQK[TMTsixplex_K]	100-109	FALSE	6.477	1090774.125	1013853.283	211828.0562	206427.2087	365701.2276	503045.2929	ENSG00000004059
C9J1Z8	C9J1Z8_HUMAN	R|ILMVGLDAAGK|T	[TMTsixplex_Nterm]ILMVGLDAAGK[TMTsixplex_K]	20-30	FALSE	6.755	57994.04688	57050.1303	7405.210924	6391.30756	16867.61418	24501.6199	ENSG00000004059
C9J1Z8	C9J1Z8_HUMAN	R|HYFQNTQGLIFVVDSNDR|E	[TMTsixplex_Nterm]HYFQNTQGLIFVVDSNDR	80-97	FALSE	7.96	816780.9694	1230222.878	251948.1714	180445.6834	385676.3367	410603.9311	ENSG00000004059
C9J1Z8	C9J1Z8_HUMAN	R|ILMVGLDAAGK|T	[TMTsixplex_Nterm]ILMVGLDAAGK[TMTsixplex_K]	20-30	FALSE	5.537	285171.8724	426425.2813	48313.24596	18408.6696	152458.7276	170772.3173	ENSG00000004059
C9J1Z8	C9J1Z8_HUMAN	R|ILMVGLDAAGK|T	[TMTsixplex_Nterm]ILMVGLDAAGK[TMTsixplex_K]	20-30	FALSE	6.355	246134.75	230956.3375	36846.847	33697.05354	93936.43166	125041.0023	ENSG00000004059
C9J1Z8	C9J1Z8_HUMAN	R|ILMVGLDAAGK|T	[TMTsixplex_Nterm]ILM[Oxidation_M]VGLDAAGK[TMTsixplex_K]	20-30	FALSE	6.735	3201022	3039431.681	465763.763	503553.8302	1309933.738	1733655.795	ENSG00000004059
C9J1Z8	C9J1Z8_HUMAN	K|LGEIVTTIPTIGFNVETVEYK|N	[TMTsixplex_Nterm]LGEIVTTIPTIGFNVETVEYK[TMTsixplex_K]	39-59	FALSE	6.09	385149.2981	389240.4688	71225.35211	63375.93326	195621.8874	259232.8789	ENSG00000004059
C9J1Z8	C9J1Z8_HUMAN	R|ILMVGLDAAGK|T	[TMTsixplex_Nterm]ILMVGLDAAGK[TMTsixplex_K]	20-30	FALSE	6.883	79675.97656	74778.83741	12162.64335	9991.209465	28762.81294	38725.38562	ENSG00000004059
C9J1Z8	C9J1Z8_HUMAN	R|ILMVGLDAAGK|T	[TMTsixplex_Nterm]ILMVGLDAAGK[TMTsixplex_K]	20-30	FALSE	6.714	216683.0313	197769.867	38610.32411	35122.30723	87715.37152	114753.9277	ENSG00000004059
C9J2A2	C9J2A2_HUMAN	R|VYITNYR|L	[TMTsixplex_Nterm]VYITNYR	63-69	FALSE	5.465	97144.33211	94719.29875	19471.19022	18370.6152	34585.37072	44172.45489	ENSG00000171100
C9J3B7	C9J3B7_HUMAN	R|LYGLQAGR|L	[TMTsixplex_Nterm]LYGLQAGR	87-94	FALSE	5.456	203809.8594	192192.7755	20357.43782	16844.91652	37102.96752	44823.16535	ENSG00000015285
C9J3B7	C9J3B7_HUMAN	K|EHCGAVCFVK|D	[TMTsixplex_Nterm]EHC[Cys_CAM]GAVC[Cys_CAM]FVK[TMTsixplex_K]	67-76	FALSE	5.112	316385.6875	311202.0303	53576.21744	40033.59693	34836.08941	41761.22309	ENSG00000015285
C9J3L8	C9J3L8_HUMAN	K|GTEDFIVESLDASFR|Y	[TMTsixplex_Nterm]GTEDFIVESLDASFR	111-125	FALSE	10.025	757302.5237	766208.0625	100954.5738	73325.12863	403289.9605	528066.3785	ENSG00000124783
C9J3L8	C9J3L8_HUMAN	K|GTEDFIVESLDASFR|Y	[TMTsixplex_Nterm]GTEDFIVESLDASFR	111-125	FALSE	5.66	501919.2073	550647.6774	64634.43605	60505.5499	296501.9136	362825.9528	ENSG00000124783
C9J3L8	C9J3L8_HUMAN	K|GEDFPANNIVK|F	[TMTsixplex_Nterm]GEDFPANNIVK[TMTsixplex_K]	92-102	FALSE	5.415	1118025.329	1167376.875	110644.3235	87340.06283	563190.6269	725670.8505	ENSG00000124783
C9J3L8	C9J3L8_HUMAN	K|FLVGFTNK|G	[TMTsixplex_Nterm]FLVGFTNK[TMTsixplex_K]	103-110	FALSE	5.049	1593357.25	1427309.472	131704.919	93988.24198	719912.7969	948452.5497	ENSG00000124783
C9J4A7	C9J4A7_HUMAN	K|SSGGLLGFWK|D	[TMTsixplex_Nterm]SSGGLLGFWK[TMTsixplex_K]	28-37	FALSE	6.063	160451.0156	150656.4517	16660.42717	12721.26482	15708.46068	21319.84009	ENSG00000249240
C9J4G9	C9J4G9_HUMAN	K|TEAVASSLYDILAR|G	[TMTsixplex_Nterm]TEAVASSLYDILAR	127-140	FALSE	7.392	119758.5391	111411.1423	21538.71	19671.80055	52969.50445	72252.79196	ENSG00000170266
C9J4M6	C9J4M6_HUMAN	R|MTIGHLIECLQGK|V	[TMTsixplex_Nterm]MTIGHLIEC[Cys_CAM]LQGK[TMTsixplex_K]	901-913	FALSE	7.324	102634.7867	103520.32	13669.1633	9694.266843	19591.04755	25705.36302	ENSG00000047315
C9J4M6	C9J4M6_HUMAN	R|LLLAALGR|R	[TMTsixplex_Nterm]LLLAALGR	297-304	FALSE	5.329	20849.72266	20114.64402	4768.160964	4859.53087	4622.194536	6108.460972	ENSG00000047315
C9J4Z3	C9J4Z3_HUMAN	K|KIEISQHAK|Y	[TMTsixplex_Nterm]K[TMTsixplex_K]IEISQHAK[TMTsixplex_K]	4-12	FALSE	5.663	449380.9358	522684.0938	79985.65309	56151.29038	154627.7981	217880.5158	ENSG00000197756
C9J4Z3	C9J4Z3_HUMAN	R|AVGIWHCGSCMK|T	[TMTsixplex_Nterm]AVGIWHC[Cys_CAM]GSC[Cys_CAM]MK[TMTsixplex_K]	27-38	FALSE	6.621	1903969.183	2400859.25	269273.8328	206407.1953	623474.5594	737210.227	ENSG00000197756
C9J5C3	C9J5C3_HUMAN	R|VNLSAAQTLR|A	[TMTsixplex_Nterm]VNLSAAQTLR	36-45	FALSE	6.743	122286.5547	115589.0615	19119.93586	18348.05685	36069.6349	44553.31454	ENSG00000114209
C9J5C3	C9J5C3_HUMAN	K|AINVFVSANR|L	[TMTsixplex_Nterm]AINVFVSANR	187-196	FALSE	6.367	727007	674187.3937	147668.0871	142797.0071	201104.0268	251334.7548	ENSG00000114209
C9J5C3	C9J5C3_HUMAN	K|IPDEINDR|V	[TMTsixplex_Nterm]IPDEINDR	117-124	FALSE	5.168	947329.3601	957678.125	150832.715	147651.1278	210243.7094	263744.2836	ENSG00000114209
C9J5D8	C9J5D8_HUMAN	K|KPTFMDEEVQSILTK|-	[TMTsixplex_Nterm]K[TMTsixplex_K]PTFMDEEVQSILTK[TMTsixplex_K]	37-51	FALSE	5.766	209468.8438	202986.1576	29690.07545	25384.77794	72155.93688	96983.70397	ENSG00000175110
C9J5H8	C9J5H8_HUMAN	K|IPILSTFLTAR|G	[TMTsixplex_Nterm]IPILSTFLTAR	113-123	FALSE	5.42	2033.154341	2062.55957	410.5385042	441.8461061	583.2287232	689.5514675	ENSG00000020129
C9J5W6	C9J5W6_HUMAN	K|DMAAVQR|T	[TMTsixplex_Nterm]DM[Oxidation_M]AAVQR	37-43	FALSE	5.05	6967.298535	6986.609783	50487.96428	61155.63281	11474.53245	12604.26398	ENSG00000144834
C9J5W6	C9J5W6_HUMAN	K|DMAAVQR|T	[TMTsixplex_Nterm]DM[Oxidation_M]AAVQR	37-43	FALSE	4.984	2931.033155	3631.941772	41845.61262	48865.59766	8446.955885	9325.290779	ENSG00000144834
C9J5W6	C9J5W6_HUMAN	K|GASQAGMTGYGMPR|Q	[TMTsixplex_Nterm]GASQAGM[Oxidation_M]TGYGMPR	99-112	FALSE	5.185	1913964	1853254.704	151990.3179	103278.3439	88355.77432	107384.9168	ENSG00000144834
C9J5W6	C9J5W6_HUMAN	K|DMAAVQR|T	[TMTsixplex_Nterm]DM[Oxidation_M]AAVQR	37-43	FALSE	5.158	7395.589416	8924.093042	81778.06147	97062.375	18649.60935	19111.05657	ENSG00000144834
C9J5W6	C9J5W6_HUMAN	K|GASQAGMTGYGMPR|Q	[TMTsixplex_Nterm]GASQAGMTGYGMPR	99-112	FALSE	8.447	225374.4688	214349.5742	23674.75172	20344.86895	14463.00231	17601.58157	ENSG00000144834
C9J5W6	C9J5W6_HUMAN	K|GASQAGMTGYGMPR|Q	[TMTsixplex_Nterm]GASQAGMTGYGMPR	99-112	FALSE	8.879	623356.1875	611857.755	111327.7725	113999.0397	92163.94603	123765.5978	ENSG00000144834
C9J719	C9J719_HUMAN	R|AAVVPLGTWR|R	[TMTsixplex_Nterm]AAVVPLGTWR	53-62	FALSE	6.273	110675.6406	108164.3525	18469.02356	17989.99733	43510.36151	51165.10248	ENSG00000147155
C9J799	C9J799_HUMAN	R|AQVLSLYR|A	[TMTsixplex_Nterm]AQVLSLYR	7-14	FALSE	6.207	81378.69545	74185.75975	26080.89307	31200.00205	84010.59012	103449.1016	ENSG00000214113
C9J799	C9J799_HUMAN	R|FSAYNYR|S	[TMTsixplex_Nterm]FSAYNYR	23-29	FALSE	5.343	168356.2813	163791.6794	35738.61242	42452.69503	78593.88273	104534.6325	ENSG00000214113
C9J7L8	C9J7L8_HUMAN	K|MSPLSIVTALVDK|I	[TMTsixplex_Nterm]MSPLSIVTALVDK[TMTsixplex_K]	79-91	FALSE	7.746	1848.484853	1861.014038	407.1509331	399.9112345	776.4770987	1056.751349	ENSG00000123130
C9J7L8	C9J7L8_HUMAN	K|MSPLSIVTALVDK|I	[TMTsixplex_Nterm]MSPLSIVTALVDK[TMTsixplex_K]	79-91	FALSE	7.822	2311.72695	2357.89624	503.041883	574.3974942	1031.81977	1351.254256	ENSG00000123130
C9J7L8	C9J7L8_HUMAN	K|YLTVQNTVR|F	[TMTsixplex_Nterm]YLTVQNTVR	44-52	FALSE	7.146	383422.6875	371993.663	66434.26119	67327.54437	153513.2313	200218.0718	ENSG00000123130
C9J7L8	C9J7L8_HUMAN	K|MSPLSIVTALVDK|I	[TMTsixplex_Nterm]MSPLSIVTALVDK[TMTsixplex_K]	79-91	FALSE	8.582	2208.971191	2153.759904	447.5594846	439.1533675	939.9797057	1228.460786	ENSG00000123130
C9J7L8	C9J7L8_HUMAN	K|MSPLSIVTALVDK|I	[TMTsixplex_Nterm]MSPLSIVTALVDK[TMTsixplex_K]	79-91	FALSE	8.448	1728.757309	1875.598145	497.4617871	518.9361777	740.1093479	986.2081512	ENSG00000123130
C9J7L8	C9J7L8_HUMAN	K|MSPLSIVTALVDK|I	[TMTsixplex_Nterm]MSPLSIVTALVDK[TMTsixplex_K]	79-91	FALSE	4.963	34097.41406	34057.06241	8112.605148	7654.375432	13412.71224	18160.26199	ENSG00000123130
C9J7L8	C9J7L8_HUMAN	K|MSPLSIVTALVDK|I	[TMTsixplex_Nterm]MSPLSIVTALVDK[TMTsixplex_K]	79-91	FALSE	7.325	2481.918701	2442.377268	489.0531747	585.4973339	1021.637282	1422.867405	ENSG00000123130
C9J8R8	C9J8R8_HUMAN	K|RPELGVTLTK|L	[TMTsixplex_Nterm]RPELGVTLTK[TMTsixplex_K]	31-40	FALSE	7.325	3267090.5	3154012.373	633227.669	619816.9876	679323.9401	900594.3282	ENSG00000163754
C9J8U2	C9J8U2_HUMAN	R|AAFVAYALAFPR|A	[TMTsixplex_Nterm]AAFVAYALAFPR	270-281	FALSE	8.15	4929.767812	4951.810547	618.1947074	533.5226484	3057.268708	4022.341008	ENSG00000147813
C9J8U2	C9J8U2_HUMAN	K|AQVWLEQVCAHLGLGVQEPHPGER|A	[TMTsixplex_Nterm]AQVWLEQVC[Cys_CAM]AHLGLGVQEPHPGER	246-269	FALSE	6.02	90566.35542	109103.5309	22945.98087	18833.76652	57214.62102	78978.66997	ENSG00000147813
C9J8U2	C9J8U2_HUMAN	R|AAFVAYALAFPR|A	[TMTsixplex_Nterm]AAFVAYALAFPR	270-281	FALSE	5.145	27990.12764	28360.05178	3611.933564	3027.727196	13402.49569	17760.98523	ENSG00000147813
C9J8U2	C9J8U2_HUMAN	R|CPFGGAFALAAGLR|D	[TMTsixplex_Nterm]C[Cys_CAM]PFGGAFALAAGLR	48-61	FALSE	7.369	30662.8418	27689.92889	3933.799855	4794.226469	18315.3216	23673.78807	ENSG00000147813
C9J9K3	C9J9K3_HUMAN	R|KSDGIYIINLK|R	[TMTsixplex_Nterm]K[TMTsixplex_K]SDGIYIINLK[TMTsixplex_K]	42-52	FALSE	5.119	558064.2514	751431.125	100907.6378	106391.9589	144647.6661	276611.7445	ENSG00000168028
C9J9K3	C9J9K3_HUMAN	R|FTPGTFTNQIQAAFR|E	[TMTsixplex_Nterm]FTPGTFTNQIQAAFR	103-117	FALSE	7.371	9165.14104	8544.926052	1699.165253	1464.119369	3538.552707	4681.844686	ENSG00000168028
C9J9K3	C9J9K3_HUMAN	K|FAAATGATPIAGR|F	[TMTsixplex_Nterm]FAAATGATPIAGR	90-102	FALSE	8.84	43994.91305	47725.80859	15574.26957	11036.10821	18634.04608	16407.2676	ENSG00000168028
C9J9K3	C9J9K3_HUMAN	R|AIVAIENPADVSVISSR|N	[TMTsixplex_Nterm]AIVAIENPADVSVISSR	64-80	FALSE	7.439	637755.1875	632917.6787	118418.5695	114138.8798	119103.8336	159275.6126	ENSG00000168028
C9J9K3	C9J9K3_HUMAN	R|KSDGIYIINLK|R	[TMTsixplex_Nterm]K[TMTsixplex_K]SDGIYIINLK[TMTsixplex_K]	42-52	FALSE	5.257	698963.3125	555667.0099	102704.8115	81582.63941	242879.843	286779.3178	ENSG00000168028
C9J9K3	C9J9K3_HUMAN	K|FAAATGATPIAGR|F	[TMTsixplex_Nterm]FAAATGATPIAGR	90-102	FALSE	7.378	60281.82031	55886.81473	10532.7163	9299.9387	21914.0767	28674.46178	ENSG00000168028
C9J9K3	C9J9K3_HUMAN	K|SDGIYIINLK|R	[TMTsixplex_Nterm]SDGIYIINLK[TMTsixplex_K]	43-52	FALSE	5.485	165127.0313	161257.5171	24318.87687	22361.22188	58596.82817	80297.21909	ENSG00000168028
C9J9K3	C9J9K3_HUMAN	R|FTPGTFTNQIQAAFR|E	[TMTsixplex_Nterm]FTPGTFTNQIQAAFR	103-117	FALSE	8.695	14284.87026	14025.55298	2354.168014	2337.784706	6104.660498	7850.669696	ENSG00000168028
C9J9K3	C9J9K3_HUMAN	R|FTPGTFTNQIQAAFR|E	[TMTsixplex_Nterm]FTPGTFTNQIQAAFR	103-117	FALSE	7.69	28015.72994	25247.21172	4459.350714	4374.496028	11129.13167	13487.51219	ENSG00000168028
C9J9K3	C9J9K3_HUMAN	R|ADHQPLTEASYVNLPTIALCNTDSPLR|Y	[TMTsixplex_Nterm]ADHQPLTEASYVNLPTIALC[Cys_CAM]NTDSPLR	129-155	FALSE	5.495	965519.8419	1021376.75	196163.6606	216226.5927	463017.1436	617841.1107	ENSG00000168028
C9J9K3	C9J9K3_HUMAN	K|SDGIYIINLK|R	[TMTsixplex_Nterm]SDGIYIINLK[TMTsixplex_K]	43-52	FALSE	5.517	81807.29688	79632.36551	18387.95276	18396.46065	28881.42646	38155.70326	ENSG00000168028
C9J9K3	C9J9K3_HUMAN	R|ADHQPLTEASYVNLPTIALCNTDSPLR|Y	[TMTsixplex_Nterm]ADHQPLTEASYVNLPTIALC[Cys_CAM]NTDSPLR	129-155	FALSE	6.59	884836.4036	979414.3525	179974.4948	221360.1631	551828.7165	605093.0663	ENSG00000168028
C9J9K3	C9J9K3_HUMAN	R|AIVAIENPADVSVISSR|N	[TMTsixplex_Nterm]AIVAIENPADVSVISSR	64-80	FALSE	9.14	443583.2649	431376.3384	140669.8935	151798.8829	361296.3324	437231.1594	ENSG00000168028
C9J9K3	C9J9K3_HUMAN	K|SDGIYIINLK|R	[TMTsixplex_Nterm]SDGIYIINLK[TMTsixplex_K]	43-52	FALSE	5.634	179215.5605	181930.2031	31432.99117	28276.02501	61929.68295	79772.31346	ENSG00000168028
C9J9K3	C9J9K3_HUMAN	R|KSDGIYIINLK|R	[TMTsixplex_Nterm]K[TMTsixplex_K]SDGIYIINLK[TMTsixplex_K]	42-52	FALSE	5.217	2413578	2023977.37	326075.8045	268653.4487	736952.8364	891177.7836	ENSG00000168028
C9J9K3	C9J9K3_HUMAN	K|SDGIYIINLK|R	[TMTsixplex_Nterm]SDGIYIINLK[TMTsixplex_K]	43-52	FALSE	5.394	219275.6719	210283.1435	42690.07576	41303.94709	67819.87489	94312.60492	ENSG00000168028
C9J9K3	C9J9K3_HUMAN	K|SDGIYIINLK|R	[TMTsixplex_Nterm]SDGIYIINLK[TMTsixplex_K]	43-52	FALSE	5.448	296205.375	280740.0798	62436.20477	65795.00801	105429.415	145935.4792	ENSG00000168028
C9J9K3	C9J9K3_HUMAN	K|SDGIYIINLK|R	[TMTsixplex_Nterm]SDGIYIINLK[TMTsixplex_K]	43-52	FALSE	5.009	291750.0938	278077.9944	39702.70354	31612.52812	88670.24091	112181.4049	ENSG00000168028
C9J9K3	C9J9K3_HUMAN	R|ADHQPLTEASYVNLPTIALCNTDSPLR|Y	[TMTsixplex_Nterm]ADHQPLTEASYVNLPTIALC[Cys_CAM]NTDSPLR	129-155	FALSE	7.779	699162.6513	754565.8533	187224.1344	161821.5986	449074.2659	567124.1446	ENSG00000168028
C9J9K3	C9J9K3_HUMAN	K|SDGIYIINLK|R	[TMTsixplex_Nterm]SDGIYIINLK[TMTsixplex_K]	43-52	FALSE	5.499	70947.5	70813.42964	10019.62324	9566.345227	23665.41456	31228.21273	ENSG00000168028
C9J9K3	C9J9K3_HUMAN	R|ADHQPLTEASYVNLPTIALCNTDSPLR|Y	[TMTsixplex_Nterm]ADHQPLTEASYVNLPTIALC[Cys_CAM]NTDSPLR	129-155	FALSE	6.708	756923.5998	854815.1978	172837.3919	164719.6637	474422.1023	522490.0415	ENSG00000168028
C9J9K3	C9J9K3_HUMAN	K|FAAATGATPIAGR|F	[TMTsixplex_Nterm]FAAATGATPIAGR	90-102	FALSE	7.563	66498.3125	58037.31858	12365.91015	12648.88017	25465.08765	33305.38015	ENSG00000168028
C9JA05	C9JA05_HUMAN	R|SSEDPNEDIVER|N	[TMTsixplex_Nterm]SSEDPNEDIVER	47-58	FALSE	6.823	259613.0736	268038.4032	47591.762	51643.56951	387421.1398	503194.8125	ENSG00000132465
C9JA05	C9JA05_HUMAN	R|SSEDPNEDIVER|N	[TMTsixplex_Nterm]SSEDPNEDIVER	47-58	FALSE	6.678	144103.8868	143841.1962	35699.3536	38137.57983	265610.838	350076.4063	ENSG00000132465
C9JA28	C9JA28_HUMAN	K|QQSEEDLLLQDFSR|N	[TMTsixplex_Nterm]QQSEEDLLLQDFSR	9-22	FALSE	7.86	1379192.315	1463713.25	175514.178	167453.8083	836393.3212	1138853.535	ENSG00000114850
C9JA28	C9JA28_HUMAN	K|QQSEEDLLLQDFSR|N	[TMTsixplex_Nterm]QQSEEDLLLQDFSR	9-22	FALSE	8.407	369005.75	350847.2334	40369.6807	NA	241318.5103	310805.7619	ENSG00000114850
C9JA28	C9JA28_HUMAN	K|REDAVSK|E	[TMTsixplex_Nterm]REDAVSK[TMTsixplex_K]	92-98	FALSE	4.881	7220.625314	6751.525939	1140.495458	904.3721732	2623.888903	3315.843079	ENSG00000114850
C9JAB9	C9JAB9_HUMAN	K|FSTMEELVEHYK|K	[TMTsixplex_Nterm]FSTMEELVEHYK[TMTsixplex_K]	149-160	FALSE	6.42	58278.21859	59164.82031	12660.1922	11825.25553	9315.134298	11436.56712	ENSG00000158092
C9JC25	C9JC25_HUMAN	K|SFLLDFMLR|Y	[TMTsixplex_Nterm]SFLLDFMLR	145-153	FALSE	5.929	3982.825092	3869.565064	1098.639898	1359.461875	1569.797814	1898.412577	ENSG00000119787
C9JC63	C9JC63_HUMAN	R|CLIFPLIVTGQR|E	[TMTsixplex_Nterm]C[Cys_CAM]LIFPLIVTGQR	22-33	FALSE	7.219	12654.76563	12149.16294	1460.152293	1255.440866	3244.053778	4174.8074	ENSG00000155463
C9JDE6	C9JDE6_HUMAN	K|NVVHQLSVTLEDLYNGVTK|K	[TMTsixplex_Nterm]NVVHQLSVTLEDLYNGVTK	107-125	FALSE	5.935	16430.22435	19773.42033	2547.822231	1278.79689	2967.292299	3837.460231	ENSG00000140403
C9JDH9	C9JDH9_HUMAN	K|ADIWSLGITAIELAK|G	[TMTsixplex_Nterm]ADIWSLGITAIELAK[TMTsixplex_K]	102-116	FALSE	5.611	77814.30392	78258.5	17428.94525	14790.60655	23518.38782	30302.16427	ENSG00000115694
C9JDR0	C9JDR0_HUMAN	R|CTVIGGSGFLGQHMVEQLLAR|G	[TMTsixplex_Nterm]C[Cys_CAM]TVIGGSGFLGQHMVEQLLAR	40-60	FALSE	7.077	12482.01493	16694.48118	3689.346419	3376.666411	4252.185583	6234.933307	ENSG00000147383
C9JE55	C9JE55_HUMAN	K|LLLEQAANEIWESIK|S	[TMTsixplex_Nterm]LLLEQAANEIWESIK[TMTsixplex_K]	103-117	FALSE	6.419	60567.68963	65556.27344	16275.2308	15971.20369	15926.33316	20041.07369	ENSG00000197548
C9JEH7	C9JEH7_HUMAN	R|ECLPLIVFLR|N	[TMTsixplex_Nterm]EC[Cys_CAM]LPLIVFLR	49-58	FALSE	5.516	5363.276367	5239.091661	901.6557104	939.8271703	2110.87954	2853.2933	ENSG00000129824
C9JEH7	C9JEH7_HUMAN	R|ECLPLIVFLR|N	[TMTsixplex_Nterm]EC[Cys_CAM]LPLIVFLR	49-58	FALSE	5.196	32532.03906	31314.29457	5112.159704	4171.30448	11168.54904	15385.06182	ENSG00000129824
C9JEH7	C9JEH7_HUMAN	R|HPGSFDVVHVK|D	[TMTsixplex_Nterm]HPGSFDVVHVK[TMTsixplex_K]	210-220	FALSE	4.964	101192.0208	60598.99808	13396.65365	10996.1193	38749.51784	44390.34094	ENSG00000129824
C9JEH7	C9JEH7_HUMAN	K|GIPHLVTHDAR|T	[TMTsixplex_Nterm]GIPHLVTHDAR	144-154	FALSE	8.892	76323.98392	74492.70466	12877.18097	10900.26567	35569.95722	42277.99977	ENSG00000129824
C9JEH7	C9JEH7_HUMAN	K|HWMLDK|L	[TMTsixplex_Nterm]HWMLDK[TMTsixplex_K]	26-31	FALSE	4.981	737608.0625	703847.0387	96122.61456	72258.37743	NA	181111.6578	ENSG00000129824
C9JEH7	C9JEH7_HUMAN	K|LTGVFAPR|P	[TMTsixplex_Nterm]LTGVFAPR	32-39	FALSE	6.807	1331460.75	1247196.267	179860.1411	137249.1966	275103.8636	344178.9818	ENSG00000129824
C9JEH7	C9JEH7_HUMAN	R|HPGSFDVVHVK|D	[TMTsixplex_Nterm]HPGSFDVVHVK[TMTsixplex_K]	210-220	FALSE	5.155	427825.6862	692627.9375	93046.10711	61525.78022	147641.6379	169651.8563	ENSG00000129824
C9JEH7	C9JEH7_HUMAN	R|ECLPLIVFLR|N	[TMTsixplex_Nterm]EC[Cys_CAM]LPLIVFLR	49-58	FALSE	5.303	22895.78676	23216.92773	4243.795298	4044.0609	9119.367149	12215.93876	ENSG00000129824
C9JEH7	C9JEH7_HUMAN	R|ECLPLIVFLR|N	[TMTsixplex_Nterm]EC[Cys_CAM]LPLIVFLR	49-58	FALSE	5.016	26102.39844	25807.79122	4523.344076	3794.236901	9791.681319	12997.97388	ENSG00000129824
C9JEH7	C9JEH7_HUMAN	K|YALTGDEVKK|I	[TMTsixplex_Nterm]YALTGDEVK[TMTsixplex_K]K[TMTsixplex_K]	63-72	FALSE	6.715	4510690.173	4589754.5	586298.8275	359464.8432	1314566.807	1792806.284	ENSG00000129824
C9JFE4	C9JFE4_HUMAN	R|TLYTQIR|N	[TMTsixplex_Nterm]TLYTQIR	344-350	FALSE	7.089	83091.22656	74690.30537	20796.41117	21222.80306	26017.68205	33019.58807	ENSG00000169727
C9JFE4	C9JFE4_HUMAN	R|LQFIADHCPTLR|V	[TMTsixplex_Nterm]LQFIADHC[Cys_CAM]PTLR	44-55	FALSE	8.339	533388.0512	484220.8893	62058.53476	79226.40009	144020.7514	209273.9461	ENSG00000169727
C9JFE4	C9JFE4_HUMAN	R|ALIQYFSPYVSADMHR|M	[TMTsixplex_Nterm]ALIQYFSPYVSADMHR	353-368	FALSE	7.51	41701.22901	73367.49231	9769.55539	8636.714457	16131.65266	19186.75886	ENSG00000169727
C9JFE4	C9JFE4_HUMAN	R|VDSHSK|I	[TMTsixplex_Nterm]VDSHSK[TMTsixplex_K]	397-402	FALSE	5.583	715.8991699	702.9140658	147.8723025	120.401926	222.7526391	316.8191552	ENSG00000169727
C9JFK9	C9JFK9_HUMAN	R|ETAPVSQPENKPESK|P	[TMTsixplex_Nterm]ETAPVSQPENK[TMTsixplex_K]PESK[TMTsixplex_K]	251-265	FALSE	5.778	436394.1563	418250.9785	301575.3763	358752.8046	95459.97822	105849.3979	ENSG00000151929
C9JFK9	C9JFK9_HUMAN	K|QCGQVAAAAAAQPPASHGPER|S	[TMTsixplex_Nterm]QC[Cys_CAM]GQVAAAAAAQPPASHGPER	92-112	FALSE	9.362	76105.24584	78923.52344	30536.18526	39850.96979	6174.275662	6460.11446	ENSG00000151929
C9JFK9	C9JFK9_HUMAN	R|SQSPAASDCSSSSSSASLPSSGR|S	[TMTsixplex_Nterm]SQSPAASDC[Cys_CAM]SSSSSSASLPSSGR	113-135	FALSE	4.94	22664.18624	26489.34766	7399.396653	7354.631409	7773.739526	9116.579102	ENSG00000151929
C9JFK9	C9JFK9_HUMAN	K|QCGQVAAAAAAQPPASHGPER|S	[TMTsixplex_Nterm]QC[Cys_CAM]GQVAAAAAAQPPASHGPER	92-112	FALSE	9.877	139349.0938	127393.6548	54180.91568	55948.26502	15021.69943	17515.74467	ENSG00000151929
C9JFM5	C9JFM5_HUMAN	K|AIEPQKEEADENYNSVNTR|M	[TMTsixplex_Nterm]AIEPQK[TMTsixplex_K]EEADENYNSVNTR	155-173	FALSE	5.851	392259.5625	381601.373	75790.59733	72674.04957	164416.2263	212452.9081	ENSG00000103496
C9JFR7	C9JFR7_HUMAN	R|KTGQAPGYSYTAANK|N	[TMTsixplex_Nterm]K[TMTsixplex_K]TGQAPGYSYTAANK[TMTsixplex_K]	40-54	FALSE	6.394	965885.8226	972998.1875	127124.5679	90087.63417	573978.6835	794250.7739	ENSG00000172115
C9JFR7	C9JFR7_HUMAN	K|TGPNLHGLFGR|K	[TMTsixplex_Nterm]TGPNLHGLFGR	29-39	FALSE	5.562	940723.6087	851303.0038	108872.7675	92474.60259	523995.279	702624.0007	ENSG00000172115
C9JFR7	C9JFR7_HUMAN	K|GIIWGEDTLMEYLENPKK|Y	[TMTsixplex_Nterm]GIIWGEDTLMEYLENPK[TMTsixplex_K]K[TMTsixplex_K]	57-74	FALSE	8.798	84579.78906	82382.40123	8843.043155	5038.557291	51115.13782	67827.55392	ENSG00000172115
C9JFR7	C9JFR7_HUMAN	R|ADLIAYLK|K	[TMTsixplex_Nterm]ADLIAYLK[TMTsixplex_K]	93-100	FALSE	4.976	511771.125	478016.3172	63635.95383	52813.31316	329462.4816	424194.3318	ENSG00000172115
C9JFR7	C9JFR7_HUMAN	K|TGQAPGYSYTAANK|N	TGQAPGYSYTAANK[TMTsixplex_K]	41-54	FALSE	8.025	131542.7604	308484.0625	31240.95738	NA	230216.3356	172047.6881	ENSG00000172115
C9JFR7	C9JFR7_HUMAN	R|ADLIAYLK|K	[TMTsixplex_Nterm]ADLIAYLK[TMTsixplex_K]	93-100	FALSE	5.309	310487.6563	285904.3275	38287.72563	29785.27682	177870.1098	227195.9978	ENSG00000172115
C9JFR7	C9JFR7_HUMAN	K|TGPNLHGLFGR|K	[TMTsixplex_Nterm]TGPNLHGLFGR	29-39	FALSE	5.832	193616.9844	189690.7829	20186.73752	19000.76863	119308.2	154154.4011	ENSG00000172115
C9JFR7	C9JFR7_HUMAN	R|ADLIAYLK|K	[TMTsixplex_Nterm]ADLIAYLK[TMTsixplex_K]	93-100	FALSE	5.307	161172.3438	147548.6451	19103.59713	17242.85402	101950.9351	134029.9401	ENSG00000172115
C9JFR7	C9JFR7_HUMAN	K|GIIWGEDTLMEYLENPK|K	[TMTsixplex_Nterm]GIIWGEDTLM[Oxidation_M]EYLENPK[TMTsixplex_K]	57-73	FALSE	6.411	191520.9531	188375.9821	23564.4932	28224.15722	111338.6424	135173.4045	ENSG00000172115
C9JFR7	C9JFR7_HUMAN	K|MIFVGIK|K	[TMTsixplex_Nterm]MIFVGIK[TMTsixplex_K]	81-87	FALSE	5.481	8274901.5	7796527.819	793731.4658	833520.6547	5250925.85	7301724.942	ENSG00000172115
C9JFR7	C9JFR7_HUMAN	R|ADLIAYLK|K	[TMTsixplex_Nterm]ADLIAYLK[TMTsixplex_K]	93-100	FALSE	5.715	556970.0625	528590.6053	65316.77027	56615.26625	363175.979	459398.4525	ENSG00000172115
C9JFR7	C9JFR7_HUMAN	K|TGQAPGYSYTAANK|N	TGQAPGYSYTAANK[TMTsixplex_K]	41-54	FALSE	8.098	47526.12242	87320.90625	11674.79143	6984.140857	50195.99594	41598.16099	ENSG00000172115
C9JFR7	C9JFR7_HUMAN	K|TGQAPGYSYTAANK|N	[TMTsixplex_Nterm]TGQAPGYSYTAANK[TMTsixplex_K]	41-54	FALSE	6.298	4840028	4074502.844	848204.9117	808088.1381	2574950.639	3718101.166	ENSG00000172115
C9JFR7	C9JFR7_HUMAN	R|ADLIAYLK|K	[TMTsixplex_Nterm]ADLIAYLK[TMTsixplex_K]	93-100	FALSE	5.814	70499.97153	70645.20313	9037.058762	8023.591446	45163.53797	60666.99369	ENSG00000172115
C9JFR7	C9JFR7_HUMAN	R|ADLIAYLKK|-	[TMTsixplex_Nterm]ADLIAYLK[TMTsixplex_K]K[TMTsixplex_K]	93-101	FALSE	5.889	251656.4844	241025.5799	24357.64268	16526.15734	101810.5278	143716.9669	ENSG00000172115
C9JFR7	C9JFR7_HUMAN	K|GIIWGEDTLMEYLENPKK|Y	[TMTsixplex_Nterm]GIIWGEDTLMEYLENPK[TMTsixplex_K]K[TMTsixplex_K]	57-74	FALSE	5.228	264342.2813	255350.1203	30592.76632	28096.40339	127639.5625	176840.2903	ENSG00000172115
C9JFR7	C9JFR7_HUMAN	K|GIIWGEDTLMEYLENPK|K	[TMTsixplex_Nterm]GIIWGEDTLMEYLENPK[TMTsixplex_K]	57-73	FALSE	5.259	32778.33642	35128.56983	67343.35005	77626.23438	20668.98367	24809.63372	ENSG00000172115
C9JFR7	C9JFR7_HUMAN	K|GIIWGEDTLMEYLENPK|K	[TMTsixplex_Nterm]GIIWGEDTLMEYLENPK[TMTsixplex_K]	57-73	FALSE	7.236	345481.1632	347001.9375	44730.60444	46371.30761	239664.3107	303793.5885	ENSG00000172115
C9JFR7	C9JFR7_HUMAN	R|ADLIAYLK|K	[TMTsixplex_Nterm]ADLIAYLK[TMTsixplex_K]	93-100	FALSE	4.972	267278.2943	271119.0625	31587.33205	28927.39021	170107.4651	227435.5697	ENSG00000172115
C9JFR7	C9JFR7_HUMAN	K|GIIWGEDTLMEYLENPK|K	[TMTsixplex_Nterm]GIIWGEDTLM[Oxidation_M]EYLENPK[TMTsixplex_K]	57-73	FALSE	6.969	447212.7813	435231.0678	63116.29334	61306.86716	282664.7595	360679.4139	ENSG00000172115
C9JFR7	C9JFR7_HUMAN	K|GIIWGEDTLMEYLENPK|K	[TMTsixplex_Nterm]GIIWGEDTLMEYLENPK[TMTsixplex_K]	57-73	FALSE	7.065	193846.75	190417.0663	24933.88301	23092.87793	120218.9511	154419.6371	ENSG00000172115
C9JG32	C9JG32_HUMAN	K|QAEIWLHK|E	[TMTsixplex_Nterm]QAEIWLHK[TMTsixplex_K]	27-34	FALSE	5.235	403082.2023	429302.9688	59466.75171	39543.9617	109053.3332	151488.1873	ENSG00000123297
C9JGM0	C9JGM0_HUMAN	K|VVCVGMNYVDHCK|E	[TMTsixplex_Nterm]VVC[Cys_CAM]VGMNYVDHC[Cys_CAM]K[TMTsixplex_K]	108-120	FALSE	5.813	94532.91939	93376.4217	29902.41369	34471.48505	179523.347	232830.7344	ENSG00000115042
C9JGR5	C9JGR5_HUMAN	R|ILYSFATAFR|R	[TMTsixplex_Nterm]ILYSFATAFR	90-99	FALSE	7.285	3878.488756	3880.575231	1567.540608	1921.987665	1471.229825	1855.097557	ENSG00000011454
C9JIE2	C9JIE2_HUMAN	R|GSESPRPNPPHAAPTGSQEPVR|R	[TMTsixplex_Nterm]GSESPRPNPPHAAPTGSQEPVR	79-100	FALSE	5.176	1307.399236	1644.957642	325.9838064	333.7994267	260.2375065	256.1250981	ENSG00000065882
C9JIE4	C9JIE4_HUMAN	K|ATLTLAMADWLR|D	[TMTsixplex_Nterm]ATLTLAMADWLR	280-291	FALSE	7.401	4570.572187	4602.052243	14635.5697	19636.83789	2798.705079	2798.242967	ENSG00000182253
C9JIE4	C9JIE4_HUMAN	R|QQLVEVIGQLEETLPER|M	[TMTsixplex_Nterm]QQLVEVIGQLEETLPER	946-962	FALSE	5.685	613418.4196	597075.2937	258762.0859	265586.1625	694619.1875	181951.989	ENSG00000182253
C9JIE4	C9JIE4_HUMAN	R|EGLWAEGQAR|C	[TMTsixplex_Nterm]EGLWAEGQAR	50-59	FALSE	5.78	263409.1974	273549.5311	619205.2913	710042	144333.569	191228.3482	ENSG00000182253
C9JIE4	C9JIE4_HUMAN	K|ATLTLAMADWLR|D	[TMTsixplex_Nterm]ATLTLAMADWLR	280-291	FALSE	8.065	6138.556234	7210.304155	28238.3274	36986.54297	NA	4958.801591	ENSG00000182253
C9JIE4	C9JIE4_HUMAN	R|AALEALLGR|L	[TMTsixplex_Nterm]AALEALLGR	128-136	FALSE	7.748	28970.19904	31187.48651	105106.9887	122508.5547	17565.81265	19724.13505	ENSG00000182253
C9JIE4	C9JIE4_HUMAN	R|LDAELGAQQR|E	[TMTsixplex_Nterm]LDAELGAQQR	109-118	FALSE	5.153	620172.3125	575070.1801	492716.7487	460077.5571	176557.6693	213740.2739	ENSG00000182253
C9JIE4	C9JIE4_HUMAN	R|AALEALLGR|L	[TMTsixplex_Nterm]AALEALLGR	128-136	FALSE	7.181	15488.7378	16311.33999	105523.641	122644.9766	13241.93803	11284.41039	ENSG00000182253
C9JIE4	C9JIE4_HUMAN	R|AALEALLGR|L	[TMTsixplex_Nterm]AALEALLGR	128-136	FALSE	7.597	14035.05211	14770.6143	95736.37907	117547.0625	10559.6176	8636.799561	ENSG00000182253
C9JIE4	C9JIE4_HUMAN	K|ATLTLAMADWLR|D	[TMTsixplex_Nterm]ATLTLAMADWLR	280-291	FALSE	8.414	2090.120812	2462.525986	13428.65335	17492.50977	NA	1684.252886	ENSG00000182253
C9JIE4	C9JIE4_HUMAN	R|AALEALLGR|L	[TMTsixplex_Nterm]AALEALLGR	128-136	FALSE	6.357	34274.64073	35013.00262	138792.3024	159841.5	20769.36152	18017.06087	ENSG00000182253
C9JIE4	C9JIE4_HUMAN	R|AALEALLGR|L	[TMTsixplex_Nterm]AALEALLGR	128-136	FALSE	7.047	18774.41777	17372.52263	117991.5216	136641.5938	14638.71252	12916.40342	ENSG00000182253
C9JIE4	C9JIE4_HUMAN	R|ENLLLEEELR|G	[TMTsixplex_Nterm]ENLLLEEELR	35-44	FALSE	5.647	149473.8401	163109.5156	191937.1147	215495.3594	114100.9859	154673.1276	ENSG00000182253
C9JIE4	C9JIE4_HUMAN	R|MREELSALTR|E	[TMTsixplex_Nterm]MREELSALTR	963-972	FALSE	7.017	64621.16311	77866.99608	93946.52345	115730.2031	34175.02171	42595.87461	ENSG00000182253
C9JIE4	C9JIE4_HUMAN	K|SAEQMIGDIINLGLK|G	[TMTsixplex_Nterm]SAEQMIGDIINLGLK[TMTsixplex_K]	720-734	FALSE	5.85	15120.61113	14516.19585	55573.97543	68292.64063	8345.025723	6390.060532	ENSG00000182253
C9JIE4	C9JIE4_HUMAN	K|TEIVVESK|L	[TMTsixplex_Nterm]TEIVVESK[TMTsixplex_K]	683-690	FALSE	6.296	328830.7344	312273.3324	1171543.535	1471190.75	116314.5074	79745.13571	ENSG00000182253
C9JIE4	C9JIE4_HUMAN	R|DYQDLLQVK|T	[TMTsixplex_Nterm]DYQDLLQVK[TMTsixplex_K]	292-300	FALSE	5.59	131933.786	173917.0982	1324264.515	1590278.625	116937.7818	107477.105	ENSG00000182253
C9JIE4	C9JIE4_HUMAN	R|GRLDAELGAQQR|E	[TMTsixplex_Nterm]GRLDAELGAQQR	107-118	FALSE	5.324	121081.4766	114437.8527	73242.33692	83488.97997	29125.21135	34003.30485	ENSG00000182253
C9JIE4	C9JIE4_HUMAN	K|SAEQMIGDIINLGLK|G	[TMTsixplex_Nterm]SAEQMIGDIINLGLK[TMTsixplex_K]	720-734	FALSE	5.745	37174.17828	38814.13511	164357.5786	194035.5	18474.61909	16637.13811	ENSG00000182253
C9JIE4	C9JIE4_HUMAN	R|AALEALLGR|L	[TMTsixplex_Nterm]AALEALLGR	128-136	FALSE	6.89	7201.331825	7355.767935	28578.1945	34832.26172	4675.105249	5091.170981	ENSG00000182253
C9JIE4	C9JIE4_HUMAN	R|AALEALLGR|L	[TMTsixplex_Nterm]AALEALLGR	128-136	FALSE	7.601	27501.35884	28557.33213	133547.0185	152385.0313	16276.3692	14609.79362	ENSG00000182253
C9JIE4	C9JIE4_HUMAN	K|TGLSLEVATYR|A	[TMTsixplex_Nterm]TGLSLEVATYR	301-311	FALSE	8.36	61208.07872	55128.34144	98339.00846	133017.8125	38066.92209	49079.54771	ENSG00000182253
C9JIE4	C9JIE4_HUMAN	R|EVPVYIGEDSTIAR|E	[TMTsixplex_Nterm]EVPVYIGEDSTIAR	455-468	FALSE	9.379	140257.3539	149913.1339	806726.6602	943892.5	86561.48391	77286.992	ENSG00000182253
C9JIE4	C9JIE4_HUMAN	R|TFSPTYGLLR|N	[TMTsixplex_Nterm]TFSPTYGLLR	426-435	FALSE	6.851	77184.2523	80936.14289	456853.1367	587081.625	64640.87207	65430.29589	ENSG00000182253
C9JIE4	C9JIE4_HUMAN	K|LTEDVDVSDEAGLDYLLSK|D	[TMTsixplex_Nterm]LTEDVDVSDEAGLDYLLSK[TMTsixplex_K]	691-709	FALSE	5.659	143715.4728	144871.5262	180812.2504	221404.4063	44021.89538	53622.58217	ENSG00000182253
C9JIE4	C9JIE4_HUMAN	R|QQLDELSWATALAEGER|D	[TMTsixplex_Nterm]QQLDELSWATALAEGER	69-85	FALSE	5.547	316218.9494	369136.625	165530.734	218569.8498	89104.21463	130368.515	ENSG00000182253
C9JIE4	C9JIE4_HUMAN	K|ATLTLAMADWLR|D	[TMTsixplex_Nterm]ATLTLAMADWLR	280-291	FALSE	7.885	9434.899251	8747.93922	27997.40436	35177.64844	5570.983324	5872.552742	ENSG00000182253
C9JIE4	C9JIE4_HUMAN	K|LTEDVDVSDEAGLDYLLSK|D	[TMTsixplex_Nterm]LTEDVDVSDEAGLDYLLSK[TMTsixplex_K]	691-709	FALSE	5.379	177396.9281	179650.5625	63630.90695	68587.06142	27529.47403	32307.83598	ENSG00000182253
C9JIE4	C9JIE4_HUMAN	R|ETVQLYEDEVR|E	[TMTsixplex_Nterm]ETVQLYEDEVR	197-207	FALSE	7.858	49929.11466	57408.50043	291459.8148	329483.375	27309.32044	26431.17187	ENSG00000182253
C9JIE4	C9JIE4_HUMAN	R|MREEYGIQAEER|Q	[TMTsixplex_Nterm]M[Oxidation_M]REEYGIQAEER	257-268	FALSE	5.618	49874.53657	50740.76449	285795.7394	349346.4375	78025.22761	83599.71288	ENSG00000182253
C9JIG9	C9JIG9_HUMAN	K|IPISLVLR|L	[TMTsixplex_Nterm]IPISLVLR	432-439	FALSE	4.886	192520.5	174091.3001	38849.53653	43847.40561	57351.7437	72659.85645	ENSG00000172939
C9JIG9	C9JIG9_HUMAN	K|RPTAAELLR|H	[TMTsixplex_Nterm]RPTAAELLR	279-287	FALSE	7.418	311556.9063	300413.8044	58441.04983	54387.60239	97445.91371	125563.5314	ENSG00000172939
C9JIU5	C9JIU5_HUMAN	K|LEEGEVNVLDNLAAATDQLVQQR|-	[TMTsixplex_Nterm]LEEGEVNVLDNLAAATDQLVQQR	205-227	FALSE	9.245	66780.51846	69530.55469	7380.06379	NA	6403.98672	8853.708176	ENSG00000132274
C9JIW2	C9JIW2_HUMAN	R|LTTSPAQNAQQLHER|I	[TMTsixplex_Nterm]LTTSPAQNAQQLHER	77-91	FALSE	6.752	97241.03125	90589.07338	24945.1617	26080.59214	26410.95229	33277.1911	ENSG00000155849
C9JJ34	C9JJ34_HUMAN	K|TLEEDEEELFK|M	[TMTsixplex_Nterm]TLEEDEEELFK[TMTsixplex_K]	40-50	FALSE	6.106	451851.5938	435722.2388	151654.4812	177168.3757	75303.52821	94828.696	ENSG00000099901
C9JJ34	C9JJ34_HUMAN	R|FASENDLPEWK|E	[TMTsixplex_Nterm]FASENDLPEWK[TMTsixplex_K]	58-68	FALSE	7.298	1513418.75	1421669.956	291368.5936	304210.3934	185747.1362	267902.736	ENSG00000099901
C9JJ34	C9JJ34_HUMAN	K|TLEEDEEELFK|M	[TMTsixplex_Nterm]TLEEDEEELFK[TMTsixplex_K]	40-50	FALSE	7.393	331656	310714.451	38333.34415	29648.83165	32388.67462	42145.03224	ENSG00000099901
C9JJ34	C9JJ34_HUMAN	R|AWVWNTHADFADECPKPELLAIR|F	[TMTsixplex_Nterm]AWVWNTHADFADEC[Cys_CAM]PK[TMTsixplex_K]PELLAIR	119-141	FALSE	5.171	358855.5938	354419.4255	53694.94225	36653.01745	63285.17818	78908.27837	ENSG00000099901
C9JJX6	C9JJX6_HUMAN	R|GLPLLVALLDHPR|A	[TMTsixplex_Nterm]GLPLLVALLDHPR	338-350	FALSE	7.238	2969.886516	3032.103392	655.7478891	610.176473	1756.998651	2100.969471	ENSG00000099889
C9JKI7	C9JKI7_HUMAN	R|LREDHSQLQAECER|L	[TMTsixplex_Nterm]LREDHSQLQAEC[Cys_CAM]ER	13-26	FALSE	5.713	75486.35938	75094.19319	12014.74851	7184.005647	24965.88978	19285.52897	ENSG00000002822
C9JKQ2	C9JKQ2_HUMAN	K|IEGTPLETIQK|K	[TMTsixplex_Nterm]IEGTPLETIQK[TMTsixplex_K]	24-34	FALSE	7.004	288236.3051	316697.8199	35423.41255	57062.98525	305333.9795	475322.625	ENSG00000119013
C9JKY3	C9JKY3_HUMAN	K|LAVNCFVNNNR|Q	[TMTsixplex_Nterm]LAVNC[Cys_CAM]FVNNNR	110-120	FALSE	6.734	87714.27344	85693.27767	6494.107477	1297.921859	7451.814107	10048.05761	ENSG00000119888
C9JKY3	C9JKY3_HUMAN	R|QCQCTSVGAQNTVICSK|L	[TMTsixplex_Nterm]QC[Cys_CAM]QC[Cys_CAM]TSVGAQNTVIC[Cys_CAM]SK[TMTsixplex_K]	121-137	FALSE	7.054	701611.875	677899.369	63696.02516	55373.69318	80374.21031	132079.8417	ENSG00000119888
C9JL85	C9JL85_HUMAN	K|GPDGLTAFEATDNQAIK|A	[TMTsixplex_Nterm]GPDGLTAFEATDNQAIK[TMTsixplex_K]	32-48	FALSE	6.595	4314127.5	4166063.576	1136355.214	1267753.345	1151350.927	1457226.327	ENSG00000105887
C9JL85	C9JL85_HUMAN	K|GPDGLTAFEATDNQAIK|A	[TMTsixplex_Nterm]GPDGLTAFEATDNQAIK[TMTsixplex_K]	32-48	FALSE	6.54	1968487.375	1921595.598	552815.4365	570019.2536	729765.9293	900736.7642	ENSG00000105887
C9JLV0	C9JLV0_HUMAN	R|KQNWFEAFEILDK|L	[TMTsixplex_Nterm]K[TMTsixplex_K]QNWFEAFEILDK[TMTsixplex_K]	210-222	FALSE	6.664	46071.91016	43203.31707	6906.999694	5403.51937	6940.172698	9225.672154	ENSG00000106066
C9JLV4	C9JLV4_HUMAN	K|NCSQLQDLHK|K	[TMTsixplex_Nterm]NC[Cys_CAM]SQLQDLHK[TMTsixplex_K]	449-458	FALSE	5.38	60871.63281	56389.03255	6363.659321	3502.400339	9100.989503	10439.32148	ENSG00000120868
C9JLV5	C9JLV5_HUMAN	R|YATDTFAGLCHQLTNALVER|K	[TMTsixplex_Nterm]YATDTFAGLC[Cys_CAM]HQLTNALVER	95-114	FALSE	8.287	85521.39475	99063.13552	16343.2004	17018.05836	30100.53381	36745.5347	ENSG00000141030
C9JLV5	C9JLV5_HUMAN	K|HSETFTR|-	[TMTsixplex_Nterm]HSETFTR	313-319	FALSE	5.576	396.8767536	626.3259904	202.520224	178.5270792	101.9089058	163.8576303	ENSG00000141030
C9JNK6	C9JNK6_HUMAN	K|NYSNLLAFCR|R	[TMTsixplex_Nterm]NYSNLLAFC[Cys_CAM]R	182-191	FALSE	6.977	117943.8125	110173.3198	13524.64495	12416.18703	51523.40797	68247.98524	ENSG00000128654
C9JNK6	C9JNK6_HUMAN	K|TLDQVLEDVDQCCQALSQR|L	[TMTsixplex_Nterm]TLDQVLEDVDQC[Cys_CAM]C[Cys_CAM]QALSQR	122-140	FALSE	8.164	755331.875	742481.2377	151594.9099	142101.13	432683.5068	563683.0024	ENSG00000128654
C9JP01	C9JP01_HUMAN	K|LTWSFFK|Q	[TMTsixplex_Nterm]LTWSFFK[TMTsixplex_K]	196-202	FALSE	5.379	42771.0797	43189.10156	4853.004063	4401.586756	12074.14041	15944.85803	ENSG00000163933
C9JP16	C9JP16_HUMAN	K|VMQQNLVYYQYHR|D	[TMTsixplex_Nterm]VMQQNLVYYQYHR	287-299	FALSE	7.831	214687.3726	238292	28392.07159	25861.08282	49472.90742	64514.59053	ENSG00000170275
C9JPA8	C9JPA8_HUMAN	K|AEVEVADELLENLAK|V	[TMTsixplex_Nterm]AEVEVADELLENLAK[TMTsixplex_K]	50-64	FALSE	5.146	968155.375	949179.7432	207759.3	213114.4816	271043.9724	341683.5584	ENSG00000239857
C9JPV4	C9JPV4_HUMAN	R|WFLLEQPEIQVAHFPFK|N	[TMTsixplex_Nterm]WFLLEQPEIQVAHFPFK[TMTsixplex_K]	161-177	FALSE	7.477	103661.3125	101205.9105	18726.56196	17302.24507	31846.15173	36395.84764	ENSG00000167711
C9JPV4	C9JPV4_HUMAN	R|DPTPEQTHR|L	[TMTsixplex_Nterm]DPTPEQTHR	73-81	FALSE	6.683	2300.018058	2384.833401	397.9639242	429.2742857	593.3095075	823.5374992	ENSG00000167711
C9JPV4	C9JPV4_HUMAN	R|WFLLEQPEIQVAHFPFK|N	[TMTsixplex_Nterm]WFLLEQPEIQVAHFPFK[TMTsixplex_K]	161-177	FALSE	7.294	54506.45622	56615.94141	9313.160344	8273.119335	15764.39333	20528.43685	ENSG00000167711
C9JQ41	C9JQ41_HUMAN	R|IVHELNTTVPTASFAGK|I	[TMTsixplex_Nterm]IVHELNTTVPTASFAGK[TMTsixplex_K]	16-32	FALSE	6.386	1365152.022	1491550.129	207183.9785	124439.9775	589343.551	738935.6074	ENSG00000160124
C9JR83	C9JR83_HUMAN	R|RVEILNEHR|G	[TMTsixplex_Nterm]RVEILNEHR	273-281	FALSE	7.406	83294.52537	89823.6417	14918.22194	9222.007126	10656.42468	13351.38322	ENSG00000113810
C9JRU6	C9JRU6_HUMAN	K|KLEQLYNR|Y	[TMTsixplex_Nterm]K[TMTsixplex_K]LEQLYNR	49-56	FALSE	5.914	492303.5938	401957.5212	80811.32444	71810.7703	129593.5624	159988.627	ENSG00000043093
C9JS50	C9JS50_HUMAN	K|YPLQLFPMWR|F	[TMTsixplex_Nterm]YPLQLFPMWR	192-201	FALSE	7.139	2668.705078	2548.915279	531.5316668	799.2616621	1370.072393	1709.673116	ENSG00000127954
C9JS68	C9JS68_HUMAN	K|LYGPLCGYYLGR|R	[TMTsixplex_Nterm]LYGPLC[Cys_CAM]GYYLGR	73-84	FALSE	7.182	85893.54688	83601.76844	6468.215816	2483.643619	7656.662812	8924.743511	ENSG00000059377
C9JS68	C9JS68_HUMAN	K|PSPFIGNLTFFR|Q	[TMTsixplex_Nterm]PSPFIGNLTFFR	49-60	FALSE	6.807	7480.604492	5778.116471	502.1768353	328.6585297	931.0382475	1262.646785	ENSG00000059377
C9JTN7	C9JTN7_HUMAN	K|TLYVGNLSR|D	[TMTsixplex_Nterm]TLYVGNLSR	8-16	FALSE	5.201	81071.6875	73856.13789	11680.43637	11008.88339	18881.99265	24666.09681	ENSG00000116001
C9JTN7	C9JTN7_HUMAN	K|GYGFVSFFNK|W	[TMTsixplex_Nterm]GYGFVSFFNK[TMTsixplex_K]	137-146	FALSE	5.827	123623.5781	122237.4671	12600.75524	9742.515146	16873.33018	22972.01339	ENSG00000116001
C9JTN7	C9JTN7_HUMAN	K|GYSFVR|Q	[TMTsixplex_Nterm]GYSFVR	239-244	FALSE	5.58	324011.5153	334754.125	49318.35488	46100.10983	70945.72791	95418.82697	ENSG00000116001
C9JTY3	C9JTY3_HUMAN	K|LTLFVNGQPR|P	[TMTsixplex_Nterm]LTLFVNGQPR	86-95	FALSE	7.608	45849.8125	43646.05065	5380.846515	4881.478565	13505.54393	18164.56326	ENSG00000114354
C9JTY3	C9JTY3_HUMAN	K|LLSNDEVTIK|Y	[TMTsixplex_Nterm]LLSNDEVTIK[TMTsixplex_K]	48-57	FALSE	7.263	539663.625	507467.9126	255508.498	326673.3615	183879.5231	193168.6931	ENSG00000114354
C9JU14	C9JU14_HUMAN	R|SLIPSYIR|D	[TMTsixplex_Nterm]SLIPSYIR	23-30	FALSE	7.668	163913.0313	161482.8206	42564.657	42267.86848	70866.69718	87262.41594	ENSG00000154917
C9JU14	C9JU14_HUMAN	R|LQLWDTAGQER|F	[TMTsixplex_Nterm]LQLWDTAGQER	10-20	FALSE	5.701	756553.125	653893.1625	151030.332	138521.134	330904.0635	444095.397	ENSG00000154917
C9JU14	C9JU14_HUMAN	R|LQLWDTAGQER|F	[TMTsixplex_Nterm]LQLWDTAGQER	10-20	FALSE	6.006	1581641.625	1513581.676	281120.297	262459.1059	596447.943	754937.6255	ENSG00000154917
C9JU75	C9JU75_HUMAN	K|KASVEQLQK|I	[TMTsixplex_Nterm]K[TMTsixplex_K]ASVEQLQK[TMTsixplex_K]	15-23	FALSE	5.446	148470.2813	116319.8275	22267.23151	20011.50513	53364.35458	68384.40376	ENSG00000151092
C9JUK7	C9JUK7_HUMAN	R|TGALVLSR|G	[TMTsixplex_Nterm]TGALVLSR	285-292	FALSE	4.997	132876.7188	121272.8512	14525.12863	10128.24781	32803.87751	43764.66375	ENSG00000197471
C9JUN4	C9JUN4_HUMAN	R|NIIGVIPYFPYSK|Q	[TMTsixplex_Nterm]NIIGVIPYFPYSK[TMTsixplex_K]	17-29	FALSE	4.977	108884.1328	105608.1338	13517.48264	17201.28804	34971.46399	48479.96536	ENSG00000161542
C9JUN4	C9JUN4_HUMAN	R|ASPFLLQYIQEEIPNYR|N	[TMTsixplex_Nterm]ASPFLLQYIQEEIPNYR	79-95	FALSE	4.924	94663.20313	88280.34187	17189.27882	14464.20795	30571.24733	45195.54552	ENSG00000161542
C9JVB6	C9JVB6_HUMAN	R|NVDPFHIYFCNLK|I	[TMTsixplex_Nterm]NVDPFHIYFC[Cys_CAM]NLK[TMTsixplex_K]	237-249	FALSE	6.571	166996.9186	158927.3635	18745.83697	15581.28397	42910.03885	57129.46089	ENSG00000174173
C9JW69	C9JW69_HUMAN	R|LGLGEGAEEK|S	[TMTsixplex_Nterm]LGLGEGAEEK[TMTsixplex_K]	343-352	FALSE	5.758	450702.5625	441363.9619	62127.58959	52373.23994	69622.62303	94352.84325	ENSG00000180198
C9JW69	C9JW69_HUMAN	R|VFLWGSFR|D	[TMTsixplex_Nterm]VFLWGSFR	157-164	FALSE	7.316	17552.5866	16713.09439	2292.45205	1848.17697	NA	4901.946837	ENSG00000180198
C9JWN1	C9JWN1_HUMAN	R|LVTVYCEHGHK|A	[TMTsixplex_Nterm]LVTVYC[Cys_CAM]EHGHK[TMTsixplex_K]	59-69	FALSE	5.006	788639.6753	950180.6078	167890.4595	139994.0568	723206.3395	795168.8149	ENSG00000181192
C9JXB8	C9JXB8_HUMAN	R|QINWTVLYR|R	[TMTsixplex_Nterm]QINWTVLYR	48-56	FALSE	7.864	70661.71094	68205.50579	7345.533325	NA	NA	26305.52002	ENSG00000114391
C9JXB8	C9JXB8_HUMAN	R|AITGASLADIMAK|R	[TMTsixplex_Nterm]AITGASLADIMAK[TMTsixplex_K]	81-93	FALSE	6.982	568324.6875	529353.672	37954.97593	22396.38219	90101.90736	119262.2904	ENSG00000114391
C9JXB8	C9JXB8_HUMAN	R|AITGASLADIMAK|R	[TMTsixplex_Nterm]AITGASLADIMAK[TMTsixplex_K]	81-93	FALSE	5.622	573402.9375	540325.4651	86259.04847	59243.49516	152927.5877	200917.9946	ENSG00000114391
C9JXB8	C9JXB8_HUMAN	K|CESAFLSK|R	[TMTsixplex_Nterm]C[Cys_CAM]ESAFLSK[TMTsixplex_K]	36-43	FALSE	5.02	190161.625	166640.356	19593.8519	16442.07993	50232.02761	66436.26512	ENSG00000114391
C9JXB8	C9JXB8_HUMAN	R|AITGASLADIMAK|R	[TMTsixplex_Nterm]AITGASLADIMAK[TMTsixplex_K]	81-93	FALSE	6.875	163124.3438	156736.7608	41923.13569	43321.35622	56269.85333	72400.75349	ENSG00000114391
C9JXB8	C9JXB8_HUMAN	R|AITGASLADIMAK|R	[TMTsixplex_Nterm]AITGASLADIMAK[TMTsixplex_K]	81-93	FALSE	6.632	418873.7188	406762.3912	95601.27616	97844.16158	172163.0079	208507.6833	ENSG00000114391
C9JXB8	C9JXB8_HUMAN	K|KGQSEEIQK|K	[TMTsixplex_Nterm]K[TMTsixplex_K]GQSEEIQK[TMTsixplex_K]	61-69	FALSE	6.679	139717.4375	130800.7116	17634.80457	11802.20561	30374.46949	40719.3519	ENSG00000114391
C9JXB8	C9JXB8_HUMAN	K|VELCSFSGYK|I	[TMTsixplex_Nterm]VELC[Cys_CAM]SFSGYK[TMTsixplex_K]	3-12	FALSE	6.012	294822.6875	282065.5278	22180.03059	14208.0089	84154.80426	109334.8156	ENSG00000114391
C9JXB8	C9JXB8_HUMAN	R|AITGASLADIMAK|R	[TMTsixplex_Nterm]AITGASLADIMAK[TMTsixplex_K]	81-93	FALSE	7.32	345972.4063	341122.2137	23747.12859	12895.23576	59602.16098	77282.80593	ENSG00000114391
C9JXB8	C9JXB8_HUMAN	R|AITGASLADIMAK|R	[TMTsixplex_Nterm]AITGASLADIMAK[TMTsixplex_K]	81-93	FALSE	7.134	192511.1875	188317.3393	16669.9191	9537.264011	32804.46128	41644.78672	ENSG00000114391
C9JXB8	C9JXB8_HUMAN	R|AITGASLADIMAK|R	[TMTsixplex_Nterm]AITGASLADIMAK[TMTsixplex_K]	81-93	FALSE	6.044	136286.5	131700.3942	46634.85361	51444.48075	62091.20766	74697.7447	ENSG00000114391
C9JXB8	C9JXB8_HUMAN	K|CESAFLSK|R	[TMTsixplex_Nterm]C[Cys_CAM]ESAFLSK[TMTsixplex_K]	36-43	FALSE	5.241	483166.5313	402256.7813	40461.3241	33869.77864	125703.5331	163648.5437	ENSG00000114391
C9JXB8	C9JXB8_HUMAN	K|CESAFLSK|R	[TMTsixplex_Nterm]C[Cys_CAM]ESAFLSK[TMTsixplex_K]	36-43	FALSE	5.285	403086.6875	355374.9878	38385.23006	32456.18349	105325.71	156266.3179	ENSG00000114391
C9JXB8	C9JXB8_HUMAN	R|AITGASLADIMAK|R	[TMTsixplex_Nterm]AITGASLADIMAK[TMTsixplex_K]	81-93	FALSE	6.073	538686.75	504482.347	68590.7199	65136.27472	146479.6733	165095.2641	ENSG00000114391
C9JXB8	C9JXB8_HUMAN	R|AITGASLADIMAK|R	[TMTsixplex_Nterm]AITGASLADIMAK[TMTsixplex_K]	81-93	FALSE	7.546	96785.07031	90634.8234	8032.254962	4923.813418	17225.45423	22092.01971	ENSG00000114391
C9JXB8	C9JXB8_HUMAN	-|MKVELCSFSGYK|I	[TMTsixplex_Nterm]MK[TMTsixplex_K]VELC[Cys_CAM]SFSGYK[TMTsixplex_K]	1-12	FALSE	6.893	84862.84375	73066.86178	6909.61861	3282.439215	17408.73594	19900.88391	ENSG00000114391
C9JXC3	C9JXC3_HUMAN	R|YIYYLITK|K	[TMTsixplex_Nterm]YIYYLITK[TMTsixplex_K]	38-45	FALSE	5.11	17258.07813	9151.96154	1514.595652	901.5609698	4150.640823	3380.715239	ENSG00000124596
C9JXC3	C9JXC3_HUMAN	K|KFGGVQELLNQQK|K	[TMTsixplex_Nterm]K[TMTsixplex_K]FGGVQELLNQQK[TMTsixplex_K]	12-24	FALSE	5.61	231043.75	198717.5404	25140.00617	18749.35301	54096.3312	71099.79837	ENSG00000124596
C9JY51	C9JY51_HUMAN	K|DNMWLTPLHR|A	[TMTsixplex_Nterm]DNMWLTPLHR	46-55	FALSE	7.542	95849.34728	100710.0301	12247.67391	8353.198192	NA	20108.71246	ENSG00000065413
C9JYN0	C9JYN0_HUMAN	K|IATGHNIIDELPPCK|K	[TMTsixplex_Nterm]IATGHNIIDELPPC[Cys_CAM]K[TMTsixplex_K]	162-176	FALSE	5.786	2629059.803	2709732	500605.2902	452042.6308	1287682.982	1698597.436	ENSG00000008282
C9JYN0	C9JYN0_HUMAN	K|TVTATFGYPFR|L	[TMTsixplex_Nterm]TVTATFGYPFR	55-65	FALSE	8.225	395852.8708	402022.875	72300.88083	63843.09431	153139.4015	214303.4959	ENSG00000008282
C9K0C9	C9K0C9_HUMAN	R|ETEAAQMEHQK|E	[TMTsixplex_Nterm]ETEAAQM[Oxidation_M]EHQK[TMTsixplex_K]	27-37	FALSE	5.691	1877.466553	1780.133304	456.1197035	444.0378453	340.5067339	453.0386633	ENSG00000136861
D3DQ64	D3DQ64_HUMAN	R|GVLHQFSGTETNK|I	[TMTsixplex_Nterm]GVLHQFSGTETNK[TMTsixplex_K]	137-149	FALSE	6.709	494129.2838	641727.8162	269998.6197	268993.8097	443304.9319	480573.2994	ENSG00000162433
D3DTZ5	D3DTZ5_HUMAN	R|VSNFKPGVYAVSVTGR|L	[TMTsixplex_Nterm]VSNFK[TMTsixplex_K]PGVYAVSVTGR	36-51	FALSE	5.155	224930.3125	220568.8259	26742.89114	18162.13582	39979.71426	54137.8955	ENSG00000213246
D3YTB1	D3YTB1_HUMAN	K|SYCAEIAHNVSSK|N	[TMTsixplex_Nterm]SYC[Cys_CAM]AEIAHNVSSK[TMTsixplex_K]	94-106	FALSE	6.535	980908.4823	1594237.625	163132.1931	67552.08688	297766.2881	366157.7694	ENSG00000144713
D3YTB1	D3YTB1_HUMAN	K|SYCAEIAHNVSSK|N	[TMTsixplex_Nterm]SYC[Cys_CAM]AEIAHNVSSK[TMTsixplex_K]	94-106	FALSE	6.332	127900.8906	82758.53349	12090.20267	11399.67665	31570.49027	45369.10958	ENSG00000144713
D3YTB1	D3YTB1_HUMAN	K|ELEVLLMCNK|S	[TMTsixplex_Nterm]ELEVLLMC[Cys_CAM]NK[TMTsixplex_K]	84-93	FALSE	6.56	491327.2244	492258.3125	52644.19425	44881.36161	155706.2032	209382.7549	ENSG00000144713
D3YTB1	D3YTB1_HUMAN	R|VTNPNAR|L	[TMTsixplex_Nterm]VTNPNAR	122-128	FALSE	5.28	1057.186768	944.7594434	112.3187733	94.8226078	304.9373859	377.4461185	ENSG00000144713
D3YTB1	D3YTB1_HUMAN	K|GQILMPNIGYGSNK|K	[TMTsixplex_Nterm]GQILMPNIGYGSNK[TMTsixplex_K]	51-64	FALSE	5.734	596732.1875	580180.9982	51300.94043	25720.23827	154135.2956	196976.3425	ENSG00000144713
D3YTB1	D3YTB1_HUMAN	K|GQILMPNIGYGSNK|K	[TMTsixplex_Nterm]GQILMPNIGYGSNK[TMTsixplex_K]	51-64	FALSE	5.155	686151.4807	688936.8125	93293.24649	71868.54952	218052.4815	205331.231	ENSG00000144713
D3YTB1	D3YTB1_HUMAN	K|ELEVLLMCNK|S	[TMTsixplex_Nterm]ELEVLLMC[Cys_CAM]NK[TMTsixplex_K]	84-93	FALSE	5.089	591207.125	571938.4606	51981.10846	59143.03559	243298.7737	325488.5096	ENSG00000144713
D3YTB1	D3YTB1_HUMAN	K|SYCAEIAHNVSSK|N	[TMTsixplex_Nterm]SYC[Cys_CAM]AEIAHNVSSK[TMTsixplex_K]	94-106	FALSE	5.632	121598.7969	88876.77933	13323.49686	11154.15115	41348.27567	53708.30426	ENSG00000144713
D6R918	D6R918_HUMAN	R|SVPLAATSMLITQGLISK|G	[TMTsixplex_Nterm]SVPLAATSMLITQGLISK[TMTsixplex_K]	47-64	FALSE	5.286	100733.0234	100098.7686	17999.06269	17345.36118	55491.01275	77282.06305	ENSG00000109180
D6R991	D6R991_HUMAN	K|EWSQHINGASHSR|R	[TMTsixplex_Nterm]EWSQHINGASHSR	305-317	FALSE	6.022	15190.46816	26935.85873	4229.552097	3132.193519	4484.84883	5329.865501	ENSG00000015479
D6R991	D6R991_HUMAN	R|TEEGPTLSYGR|D	[TMTsixplex_Nterm]TEEGPTLSYGR	150-160	FALSE	8.375	381793.25	367412.9245	39897.54812	36448.36053	64423.49041	74206.91781	ENSG00000015479
D6R991	D6R991_HUMAN	R|VVHIMDFQR|G	[TMTsixplex_Nterm]VVHIMDFQR	399-407	FALSE	7.269	449375.4812	438262.0728	65038.58038	53513.57333	92163.637	106085.4269	ENSG00000015479
D6R991	D6R991_HUMAN	R|GNLGAGNGNLQGPR|H	[TMTsixplex_Nterm]GNLGAGNGNLQGPR	374-387	FALSE	8.311	19275.75	18694.7542	2446.455684	1820.27612	3017.032033	3967.099892	ENSG00000015479
D6R991	D6R991_HUMAN	K|ITPENLPQILLQLK|R	[TMTsixplex_Nterm]ITPENLPQILLQLK[TMTsixplex_K]	133-146	FALSE	5.151	100917.8906	100075.5805	12611.45404	8526.120472	17482.60808	23289.20913	ENSG00000015479
D6R991	D6R991_HUMAN	R|RTEEGPTLSYGR|D	[TMTsixplex_Nterm]RTEEGPTLSYGR	149-160	FALSE	7.655	112701.556	114374.6719	17245.69853	12193.21242	24444.54329	32376.29752	ENSG00000015479
D6R991	D6R991_HUMAN	K|ITPENLPQILLQLK|R	[TMTsixplex_Nterm]ITPENLPQILLQLK[TMTsixplex_K]	133-146	FALSE	4.871	97824.97656	93915.74682	12376.34191	9501.759126	16291.88741	21156.76646	ENSG00000015479
D6R9A8	D6R9A8_HUMAN	K|GLPILVELLR|I	[TMTsixplex_Nterm]GLPILVELLR	460-469	FALSE	5.39	18574.91408	22563.1543	4523.227566	4364.009937	11101.45854	12379.80744	ENSG00000169862
D6R9I9	D6R9I9_HUMAN	K|YDDPPDWQEILTYFR|G	[TMTsixplex_Nterm]YDDPPDWQEILTYFR	134-148	FALSE	5.774	64785.07337	74265.16406	14231.39599	10650.3848	NA	19424.50232	ENSG00000164163
D6R9I9	D6R9I9_HUMAN	K|TQAIVCQQLDLTHLK|E	[TMTsixplex_Nterm]TQAIVC[Cys_CAM]QQLDLTHLK[TMTsixplex_K]	196-210	FALSE	8.694	924211.0625	836428.5279	121546.7316	101832.9446	178020.0074	235815.789	ENSG00000164163
D6R9I9	D6R9I9_HUMAN	K|ADIFMFDEPSSYLDVK|Q	[TMTsixplex_Nterm]ADIFMFDEPSSYLDVK[TMTsixplex_K]	235-250	FALSE	5.856	159405.5717	160337.8438	25659.43524	26885.87391	39583.08128	52820.8882	ENSG00000164163
D6R9I9	D6R9I9_HUMAN	K|KCPFGALSIVNLPSNLEK|E	[TMTsixplex_Nterm]K[TMTsixplex_K]C[Cys_CAM]PFGALSIVNLPSNLEK[TMTsixplex_K]	64-81	FALSE	7.436	143301.9219	139048.7593	13644.35466	8377.867754	27865.13247	35458.065	ENSG00000164163
D6R9I9	D6R9I9_HUMAN	K|GTVGSILDR|K	[TMTsixplex_Nterm]GTVGSILDR	182-190	FALSE	5.505	116265.6029	116642.3516	25431.53998	24439.88025	27331.84385	35251.91903	ENSG00000164163
D6R9I9	D6R9I9_HUMAN	K|AIIKPQYVDQIPK|A	[TMTsixplex_Nterm]AIIK[TMTsixplex_K]PQYVDQIPK[TMTsixplex_K]	166-178	FALSE	5.501	233547.625	191993.4908	41256.70335	35364.88658	77783.68589	90494.71698	ENSG00000164163
D6R9I9	D6R9I9_HUMAN	K|TQAIVCQQLDLTHLK|E	[TMTsixplex_Nterm]TQAIVC[Cys_CAM]QQLDLTHLK[TMTsixplex_K]	196-210	FALSE	7.805	277751.875	238835.6334	37356.84744	35600.58454	50537.01156	69062.49096	ENSG00000164163
D6R9I9	D6R9I9_HUMAN	K|KCPFGALSIVNLPSNLEK|E	[TMTsixplex_Nterm]K[TMTsixplex_K]C[Cys_CAM]PFGALSIVNLPSNLEK[TMTsixplex_K]	64-81	FALSE	7.091	176129.625	166462.9888	17446.91793	11519.10599	37259.09504	45967.81233	ENSG00000164163
D6R9P3	D6R9P3_HUMAN	K|FGEVVDCTIK|M	[TMTsixplex_Nterm]FGEVVDC[Cys_CAM]TIK[TMTsixplex_K]	93-102	FALSE	5.048	1292138.25	1247780.397	222704.2406	198030.8964	519823.7299	726722.8384	ENSG00000197451
D6R9P3	D6R9P3_HUMAN	K|IFVGGLNPEATEEK|I	[TMTsixplex_Nterm]IFVGGLNPEATEEK[TMTsixplex_K]	156-169	FALSE	6.733	1170629.125	1156060.664	130467.652	90324.26932	155694.9837	204480.6306	ENSG00000197451
D6R9P3	D6R9P3_HUMAN	K|MFVGGLSWDTSK|K	[TMTsixplex_Nterm]MFVGGLSWDTSK[TMTsixplex_K]	72-83	FALSE	5.894	227770.1801	228025.1875	39108.12321	34619.28666	30993.49071	31942.60795	ENSG00000197451
D6R9P3	D6R9P3_HUMAN	K|EVYQQQQYGSGGR|G	[TMTsixplex_Nterm]EVYQQQQYGSGGR	233-245	FALSE	6.942	34105.92578	33223.69971	NA	NA	2710.387112	4190.576158	ENSG00000197451
D6R9P3	D6R9P3_HUMAN	K|EVYQQQQYGSGGR|G	[TMTsixplex_Nterm]EVYQQQQYGSGGR	233-245	FALSE	6.315	100522.3514	97686.43946	17913.50749	NA	20646.41673	28679.43061	ENSG00000197451
D6R9P3	D6R9P3_HUMAN	K|MFVGGLSWDTSK|K	[TMTsixplex_Nterm]MFVGGLSWDTSK[TMTsixplex_K]	72-83	FALSE	6.151	185044.0781	179622.2723	24461.89392	21725.90364	25377.19653	36416.88525	ENSG00000197451
D6R9P3	D6R9P3_HUMAN	K|IFVGGLNPEATEEK|I	[TMTsixplex_Nterm]IFVGGLNPEATEEK[TMTsixplex_K]	156-169	FALSE	5.191	350633.7188	341845.6351	57764.67378	60047.06469	212188.6842	317623.9315	ENSG00000197451
D6R9P3	D6R9P3_HUMAN	K|IFVGGLNPEATEEK|I	[TMTsixplex_Nterm]IFVGGLNPEATEEK[TMTsixplex_K]	156-169	FALSE	7.269	504439.25	484158.7185	50161.61058	40119.56129	67777.40387	90218.16079	ENSG00000197451
D6R9P3	D6R9P3_HUMAN	R|GFGFILFK|D	[TMTsixplex_Nterm]GFGFILFK[TMTsixplex_K]	112-119	FALSE	5.191	3465.898926	3068.703339	316.7193003	257.4513465	519.7966482	640.5302243	ENSG00000197451
D6R9P3	D6R9P3_HUMAN	R|GFVFITFK|E	[TMTsixplex_Nterm]GFVFITFK[TMTsixplex_K]	196-203	FALSE	6.886	116213.6509	117615.3125	14866.20302	12715.12671	14410.43028	19559.36545	ENSG00000197451
D6R9P3	D6R9P3_HUMAN	K|FGEVVDCTIK|M	[TMTsixplex_Nterm]FGEVVDC[Cys_CAM]TIK[TMTsixplex_K]	93-102	FALSE	5.024	965440.3125	919153.9896	113619.0381	107264.5305	178115.9652	214619.8563	ENSG00000197451
D6R9P3	D6R9P3_HUMAN	K|FGEVVDCTIK|M	[TMTsixplex_Nterm]FGEVVDC[Cys_CAM]TIK[TMTsixplex_K]	93-102	FALSE	5.259	536168.5581	559469.625	70057.27749	78334.85935	139644.4233	185907.9257	ENSG00000197451
D6R9P3	D6R9P3_HUMAN	R|GFGFILFK|D	[TMTsixplex_Nterm]GFGFILFK[TMTsixplex_K]	112-119	FALSE	5.054	48850.37891	47476.28338	5692.109761	4303.944131	8728.679907	11234.06889	ENSG00000197451
D6R9P3	D6R9P3_HUMAN	R|GFGFILFK|D	[TMTsixplex_Nterm]GFGFILFK[TMTsixplex_K]	112-119	FALSE	5.271	2844.773038	2936.472168	343.7189069	243.0758737	426.056606	578.7298283	ENSG00000197451
D6R9P3	D6R9P3_HUMAN	K|KFHTVSGSK|C	[TMTsixplex_Nterm]K[TMTsixplex_K]FHTVSGSK[TMTsixplex_K]	215-223	FALSE	6.536	342590.9063	195737.7412	29946.08691	29470.77454	37535.73099	54691.11221	ENSG00000197451
D6R9P3	D6R9P3_HUMAN	K|IFVGGLNPEATEEK|I	[TMTsixplex_Nterm]IFVGGLNPEATEEK[TMTsixplex_K]	156-169	FALSE	6.105	901729.3049	975135.125	186949.6326	113584.2196	234242.172	314736.7285	ENSG00000197451
D6R9P3	D6R9P3_HUMAN	K|FGEVVDCTIK|M	[TMTsixplex_Nterm]FGEVVDC[Cys_CAM]TIK[TMTsixplex_K]	93-102	FALSE	5.193	1074159.436	1200776	176698.6463	132620.0711	248387.0521	328271.5854	ENSG00000197451
D6R9W4	D6R9W4_HUMAN	R|EQQIEEHR|R	[TMTsixplex_Nterm]EQQIEEHR	228-235	FALSE	5.269	14116.31348	13498.15887	4580.429038	4750.267428	3762.69745	4835.501954	ENSG00000113758
D6R9W4	D6R9W4_HUMAN	K|QQTLEAEEAKR|R	[TMTsixplex_Nterm]QQTLEAEEAK[TMTsixplex_K]R	238-248	FALSE	7.049	189155.5156	183949.7665	59247.41203	63386.50322	85039.24287	113511.8856	ENSG00000113758
D6R9X8	D6R9X8_HUMAN	K|EAGNPGSLFGYSVALHR|Q	[TMTsixplex_Nterm]EAGNPGSLFGYSVALHR	44-60	FALSE	7.18	161398.7211	264671.5938	46909.75633	36058.56026	44098.39342	45279.24172	ENSG00000005884
D6R9Z7	D6R9Z7_HUMAN	K|NLPFSVENK|W	[TMTsixplex_Nterm]NLPFSVENK[TMTsixplex_K]	26-34	FALSE	4.891	1103898.587	1018270.496	477828.2728	578250.5937	1478249.861	2035697.875	ENSG00000127184
D6R9Z7	D6R9Z7_HUMAN	K|WSLLAK|M	[TMTsixplex_Nterm]WSLLAK[TMTsixplex_K]	35-40	FALSE	6.5	3093120.468	2375176.673	282328.1618	318124.2145	3223672.268	4441181	ENSG00000127184
D6R9Z7	D6R9Z7_HUMAN	K|NLPFSVENK|W	[TMTsixplex_Nterm]NLPFSVENK[TMTsixplex_K]	26-34	FALSE	5.175	661999.1163	593673.9834	336494.0318	408339.6682	826409.8035	1110059.75	ENSG00000127184
D6R9Z7	D6R9Z7_HUMAN	K|NLPFSVENK|W	[TMTsixplex_Nterm]NLPFSVENK[TMTsixplex_K]	26-34	FALSE	5.567	636525.4227	584379.0093	350184.2404	416892.1501	852173.9641	1160852	ENSG00000127184
D6RA56	D6RA56_HUMAN	K|EHVGTDQFGNK|Y	[TMTsixplex_Nterm]EHVGTDQFGNK[TMTsixplex_K]	21-31	FALSE	6.362	256928.4446	273468.6563	73094.3961	63456.81357	100190.3904	125194.1137	ENSG00000164182
D6RA70	D6RA70_HUMAN	R|GFASQVEQLISMGANVHSK|A	[TMTsixplex_Nterm]GFASQVEQLISMGANVHSK[TMTsixplex_K]	518-536	FALSE	9.332	10246.23545	12191.39648	1619.624396	1202.338419	2255.304716	2785.585435	ENSG00000047188
D6RAL1	D6RAL1_HUMAN	K|AKPLLLQLPIGEAK|T	[TMTsixplex_Nterm]AK[TMTsixplex_K]PLLLQLPIGEAK[TMTsixplex_K]	175-188	FALSE	7.469	348948	310788.103	50941.1214	35858.24562	180422.2711	225749.8393	ENSG00000164347
D6RAT0	D6RAT0_HUMAN	R|KTSYAQHQQVR|Q	[TMTsixplex_Nterm]K[TMTsixplex_K]TSYAQHQQVR	115-125	FALSE	5.284	35534.04388	35941.86328	4304.572948	NA	11177.58846	15211.81829	ENSG00000145425
D6RAT0	D6RAT0_HUMAN	K|NCLTNFHGMDLTR|D	[TMTsixplex_Nterm]NC[Cys_CAM]LTNFHGMDLTR	58-70	FALSE	9.063	1241286.336	1135171.274	153679.1227	113317.7795	330231.1715	448855.3277	ENSG00000145425
D6RAT0	D6RAT0_HUMAN	K|NCLTNFHGMDLTR|D	[TMTsixplex_Nterm]NC[Cys_CAM]LTNFHGM[Oxidation_M]DLTR	58-70	FALSE	6.312	460079.6051	445783.1497	57795.96444	41899.21332	122540.3021	162341.6875	ENSG00000145425
D6RAT0	D6RAT0_HUMAN	K|NCLTNFHGMDLTR|D	[TMTsixplex_Nterm]NC[Cys_CAM]LTNFHGMDLTR	58-70	FALSE	6.977	71176.84375	50668.66	13830.0299	12046.34938	32451.37829	36206.18771	ENSG00000145425
D6RAT0	D6RAT0_HUMAN	K|ATGDETGAK|V	[TMTsixplex_Nterm]ATGDETGAK[TMTsixplex_K]	204-212	FALSE	5.322	9817.107422	9275.3588	1204.490717	984.2381398	2532.859189	3287.599789	ENSG00000145425
D6RAT0	D6RAT0_HUMAN	K|LIPDSIGK|D	[TMTsixplex_Nterm]LIPDSIGK[TMTsixplex_K]	151-158	FALSE	5.134	1240195.125	1212981.509	167956.151	139221.4598	353675.1892	423631.6914	ENSG00000145425
D6RAT0	D6RAT0_HUMAN	K|IASDGLK|G	[TMTsixplex_Nterm]IASDGLK[TMTsixplex_K]	20-26	FALSE	4.941	1174245.125	1068020.236	118044.7754	100313.737	311329.8988	401487.8902	ENSG00000145425
D6RAT0	D6RAT0_HUMAN	K|TTDGYLLR|L	[TMTsixplex_Nterm]TTDGYLLR	92-99	FALSE	6.097	2289806	2085668.397	244940.9175	187887.9435	633315.8067	858568.7382	ENSG00000145425
D6RAT0	D6RAT0_HUMAN	K|MMEIMTR|E	[TMTsixplex_Nterm]MMEIMTR	131-137	FALSE	4.893	156672.4063	154249.6155	24708.89212	23886.10207	49348.56388	64209.22587	ENSG00000145425
D6RAT0	D6RAT0_HUMAN	R|LFCVGFTK|K	[TMTsixplex_Nterm]LFC[Cys_CAM]VGFTK[TMTsixplex_K]	100-107	FALSE	5.183	82258.00781	70714.84884	9014.379755	6645.546671	25770.80324	30654.57042	ENSG00000145425
D6RAT0	D6RAT0_HUMAN	K|MMEIMTR|E	[TMTsixplex_Nterm]MMEIMTR	131-137	FALSE	4.938	195894.9375	190037.4961	30996.94908	27330.31077	65838.69813	84164.83821	ENSG00000145425
D6RAT0	D6RAT0_HUMAN	K|LMELHGEGSSSGK|A	[TMTsixplex_Nterm]LM[Oxidation_M]ELHGEGSSSGK[TMTsixplex_K]	191-203	FALSE	6.516	77026.31488	242727.25	26935.16305	10441.32689	33573.54288	29813.41964	ENSG00000145425
D6RAT0	D6RAT0_HUMAN	K|TTDGYLLR|L	[TMTsixplex_Nterm]TTDGYLLR	92-99	FALSE	6.289	3783054.25	3493135.44	340490.896	252285.5251	732501.4301	967211.6637	ENSG00000145425
D6RAT0	D6RAT0_HUMAN	K|ACQSIYPLHDVFVR|K	[TMTsixplex_Nterm]AC[Cys_CAM]QSIYPLHDVFVR	163-176	FALSE	6.635	925170.6519	1139165.071	147350.7937	87649.48317	267309.9508	321284.5155	ENSG00000145425
D6RAT0	D6RAT0_HUMAN	R|VFEVSLADLQNDEVAFR|K	[TMTsixplex_Nterm]VFEVSLADLQNDEVAFR	29-45	FALSE	8.422	310943.7014	315526.6875	87295.37338	99341.06564	118967.2979	148365.1284	ENSG00000145425
D6RAT0	D6RAT0_HUMAN	R|LFCVGFTK|K	[TMTsixplex_Nterm]LFC[Cys_CAM]VGFTK[TMTsixplex_K]	100-107	FALSE	5.395	284628.4375	279321.6693	30641.78424	36563.83524	84136.22247	115070.703	ENSG00000145425
D6RAT0	D6RAT0_HUMAN	K|TTDGYLLR|L	[TMTsixplex_Nterm]TTDGYLLR	92-99	FALSE	5.723	1257613.875	1232643.518	141307.8066	118450.8505	357723.4825	490875.4473	ENSG00000145425
D6RAT0	D6RAT0_HUMAN	K|LITEDVQGK|N	[TMTsixplex_Nterm]LITEDVQGK[TMTsixplex_K]	49-57	FALSE	5.086	2147111.25	2005385.005	319179.2301	264299.8265	677735.25	883285.1118	ENSG00000145425
D6RAT0	D6RAT0_HUMAN	K|TSYAQHQQVR|Q	[TMTsixplex_Nterm]TSYAQHQQVR	116-125	FALSE	6.137	668.28479	619.0759181	61.89338274	57.88059956	172.9975608	239.2902584	ENSG00000145425
D6RAT0	D6RAT0_HUMAN	K|LMELHGEGSSSGK|A	[TMTsixplex_Nterm]LMELHGEGSSSGK[TMTsixplex_K]	191-203	FALSE	6.717	169577.083	364831.9486	500600.2705	599877.125	164758.2784	187006.6859	ENSG00000145425
D6RAT0	D6RAT0_HUMAN	R|LFCVGFTK|K	[TMTsixplex_Nterm]LFC[Cys_CAM]VGFTK[TMTsixplex_K]	100-107	FALSE	5.363	1938525.875	1783912.251	186402.0237	157045.0281	529541.4981	675579.4079	ENSG00000145425
D6RAT0	D6RAT0_HUMAN	K|TTDGYLLR|L	[TMTsixplex_Nterm]TTDGYLLR	92-99	FALSE	5.842	753657.3125	740817.9772	102716.5643	87740.72888	219796.8354	275248.2065	ENSG00000145425
D6RAT0	D6RAT0_HUMAN	K|ACQSIYPLHDVFVR|K	[TMTsixplex_Nterm]AC[Cys_CAM]QSIYPLHDVFVR	163-176	FALSE	5.731	145358.0288	117859.9723	19213.94788	15678.26901	45984.86637	59801.51284	ENSG00000145425
D6RAT0	D6RAT0_HUMAN	K|TTDGYLLR|L	[TMTsixplex_Nterm]TTDGYLLR	92-99	FALSE	6.178	1226842.75	1118929.088	142605.3603	111557.957	343823.0241	482736.7961	ENSG00000145425
D6RAT0	D6RAT0_HUMAN	K|MMEIMTR|E	[TMTsixplex_Nterm]MMEIMTR	131-137	FALSE	5.22	45861.46484	45523.09613	6988.388398	5868.64538	13966.8079	17377.67366	ENSG00000145425
D6RAT0	D6RAT0_HUMAN	R|KTSYAQHQQVR|Q	[TMTsixplex_Nterm]K[TMTsixplex_K]TSYAQHQQVR	115-125	FALSE	6.816	7391.913482	7476.318359	940.0054438	613.2230065	2375.730175	3340.123186	ENSG00000145425
D6RAT0	D6RAT0_HUMAN	K|TSYAQHQQVR|Q	[TMTsixplex_Nterm]TSYAQHQQVR	116-125	FALSE	6.956	32719.83453	42963.92188	5368.210646	5311.676226	9965.566061	19017.5495	ENSG00000145425
D6RAT0	D6RAT0_HUMAN	K|ACQSIYPLHDVFVR|K	[TMTsixplex_Nterm]AC[Cys_CAM]QSIYPLHDVFVR	163-176	FALSE	6.365	50446.95313	31099.81942	4688.114921	3751.282849	14354.80033	19824.26623	ENSG00000145425
D6RAW0	D6RAW0_HUMAN	R|SQWSPALTISK|-	[TMTsixplex_Nterm]SQWSPALTISK[TMTsixplex_K]	62-72	FALSE	8.079	1461541.25	1411916.487	224247.9666	216956.7864	260659.4511	352575.8945	ENSG00000109332
D6RAW0	D6RAW0_HUMAN	R|IYHPNINSNGSICLDILR|S	[TMTsixplex_Nterm]IYHPNINSNGSIC[Cys_CAM]LDILR	44-61	FALSE	6.724	275195.6312	393923.8106	51334.41303	43055.92487	73769.26752	82209.91747	ENSG00000109332
D6RBF6	D6RBF6_HUMAN	K|VIATDINESK|L	[TMTsixplex_Nterm]VIATDINESK[TMTsixplex_K]	33-42	FALSE	8.492	197839.6291	198660.2653	62926.38996	73259.10772	235986.294	319720.5313	ENSG00000164039
D6RBG4	D6RBG4_HUMAN	R|FICIYPAYLNNK|K	[TMTsixplex_Nterm]FIC[Cys_CAM]IYPAYLNNK[TMTsixplex_K]	15-26	FALSE	6.087	189725.2714	193850.8906	133771.812	170035.5161	108578.0484	145166.666	ENSG00000153037
D6RBJ9	D6RBJ9_HUMAN	R|LLFNMAGVTFR|K	[TMTsixplex_Nterm]LLFNMAGVTFR	143-153	FALSE	8.731	8787.420333	8834.805664	1152.93687	1023.140544	2435.556897	3164.912167	ENSG00000129187
D6RC27	D6RC27_HUMAN	R|RSLESVLSR|K	RSLESVLSR	99-107	FALSE	5.494	66836.86904	66117.17846	27164.91993	17124.98486	84193.11169	81657.23833	ENSG00000118985
D6RCC4	D6RCC4_HUMAN	K|ELLELLGFK|K	[TMTsixplex_Nterm]ELLELLGFK[TMTsixplex_K]	125-133	FALSE	5.167	23062.70508	22769.98361	3495.672371	2839.073483	3709.443335	4854.548601	ENSG00000138780
D6RCD0	D6RCD0_HUMAN	R|LMHGILTEQK|M	[TMTsixplex_Nterm]LMHGILTEQK[TMTsixplex_K]	202-211	FALSE	6.149	359755.7	399510.4063	84580.11488	62222.18183	97382.16227	116097.7278	ENSG00000198189
D6RCD0	D6RCD0_HUMAN	K|LVLWDINK|H	[TMTsixplex_Nterm]LVLWDINK[TMTsixplex_K]	63-70	FALSE	5.283	198836.4531	182226.6851	22094.75116	14236.49464	19088.81942	23323.46769	ENSG00000198189
D6RD70	D6RD70_HUMAN	K|THLPTDLLPK|S	[TMTsixplex_Nterm]THLPTDLLPK[TMTsixplex_K]	108-117	FALSE	5.138	284779.1103	261856.6847	52284.25198	56464.9815	690626.7127	917009.6875	ENSG00000173597
D6RD70	D6RD70_HUMAN	K|MIYLAR|N	[TMTsixplex_Nterm]MIYLAR	126-131	FALSE	5.205	48397.54671	45298.27121	NA	17229.02606	195303.2537	249604.25	ENSG00000173597
D6RDB2	D6RDB2_HUMAN	K|LVFLGLDNAGK|T	[TMTsixplex_Nterm]LVFLGLDNAGK[TMTsixplex_K]	28-38	FALSE	6.677	386240.4375	370453.6843	49136.68455	43172.10884	129875.4505	165428.876	ENSG00000152700
D6RDB2	D6RDB2_HUMAN	K|LVFLGLDNAGK|T	[TMTsixplex_Nterm]LVFLGLDNAGK[TMTsixplex_K]	28-38	FALSE	6.623	1047870	1042258.192	134264.9058	126830.6828	382340.6279	503590.1159	ENSG00000152700
D6RDB2	D6RDB2_HUMAN	K|LVFLGLDNAGK|T	[TMTsixplex_Nterm]LVFLGLDNAGK[TMTsixplex_K]	28-38	FALSE	7.251	240151.7813	222262.5308	29639.92313	26091.59879	76295.00939	99840.16619	ENSG00000152700
D6RDB2	D6RDB2_HUMAN	K|LVFLGLDNAGK|T	[TMTsixplex_Nterm]LVFLGLDNAGK[TMTsixplex_K]	28-38	FALSE	6.563	1732857.25	1634595.295	221048.3889	206178.4017	547314.4181	754447.5027	ENSG00000152700
D6RDB2	D6RDB2_HUMAN	K|LVFLGLDNAGK|T	[TMTsixplex_Nterm]LVFLGLDNAGK[TMTsixplex_K]	28-38	FALSE	7.284	157748.6875	150636.9667	20389.64226	16551.90722	52001.01836	68540.52127	ENSG00000152700
D6RDB2	D6RDB2_HUMAN	K|LVFLGLDNAGK|T	[TMTsixplex_Nterm]LVFLGLDNAGK[TMTsixplex_K]	28-38	FALSE	5.965	105107.8579	108675.7891	20097.52672	16980.2187	25280.06257	31614.79131	ENSG00000152700
D6RDB2	D6RDB2_HUMAN	K|LVFLGLDNAGK|T	[TMTsixplex_Nterm]LVFLGLDNAGK[TMTsixplex_K]	28-38	FALSE	7.907	249521.1406	245603.5568	33168.45897	27981.94887	86097.89015	113700.7481	ENSG00000152700
D6RDB2	D6RDB2_HUMAN	K|LVFLGLDNAGK|T	[TMTsixplex_Nterm]LVFLGLDNAGK[TMTsixplex_K]	28-38	FALSE	6.216	1065119.25	1000502.925	141654.1472	120589.0307	354813.2772	464317.4249	ENSG00000152700
D6RDB2	D6RDB2_HUMAN	K|NYLPAINGIVFLVDCADHER|L	[TMTsixplex_Nterm]NYLPAINGIVFLVDC[Cys_CAM]ADHER	88-107	FALSE	7.835	29669.0477	30587.10087	8750.249801	9402.416102	30853.17446	44221.80696	ENSG00000152700
D6RDB2	D6RDB2_HUMAN	K|LVFLGLDNAGK|T	[TMTsixplex_Nterm]LVFLGLDNAGK[TMTsixplex_K]	28-38	FALSE	7.422	420717.6875	417742.7709	53245.6208	51922.57056	151877.1647	196496.4017	ENSG00000152700
D6RDB2	D6RDB2_HUMAN	K|LVFLGLDNAGK|T	[TMTsixplex_Nterm]LVFLGLDNAGK[TMTsixplex_K]	28-38	FALSE	6.65	26068.23438	24246.95532	3745.729836	3191.913724	8550.916222	11630.28346	ENSG00000152700
D6RDB2	D6RDB2_HUMAN	K|LVFLGLDNAGK|T	[TMTsixplex_Nterm]LVFLGLDNAGK[TMTsixplex_K]	28-38	FALSE	7.64	93901.19573	95815.39063	12170.58036	10661.98283	31356.24403	43081.8256	ENSG00000152700
D6RDB2	D6RDB2_HUMAN	K|LVFLGLDNAGK|T	[TMTsixplex_Nterm]LVFLGLDNAGK[TMTsixplex_K]	28-38	FALSE	5.751	948402.5	939734.3206	176763.7369	178857.3682	451421.2736	561777.5386	ENSG00000152700
D6RDB2	D6RDB2_HUMAN	K|LVFLGLDNAGK|T	[TMTsixplex_Nterm]LVFLGLDNAGK[TMTsixplex_K]	28-38	FALSE	7.457	232744.4375	219777.8554	28438.63805	26229.31925	81476.48248	101264.7936	ENSG00000152700
D6RDB2	D6RDB2_HUMAN	K|LVFLGLDNAGK|T	[TMTsixplex_Nterm]LVFLGLDNAGK[TMTsixplex_K]	28-38	FALSE	7.329	179433.8906	172798.6143	23263.30342	21348.28812	63248.26492	81171.33135	ENSG00000152700
D6RDU5	D6RDU5_HUMAN	K|VNIIPIIAK|A	[TMTsixplex_Nterm]VNIIPIIAK[TMTsixplex_K]	168-176	FALSE	6.786	307868.4688	302638.3149	55211.30741	59109.43472	95556.58552	127917.6007	ENSG00000138758
D6RDU5	D6RDU5_HUMAN	K|DTDPDSKPFSLQETYEAK|R	[TMTsixplex_Nterm]DTDPDSK[TMTsixplex_K]PFSLQETYEAK[TMTsixplex_K]	301-318	FALSE	7.249	916438.375	888517.7052	175925.974	176545.8411	215277.5377	320621.4492	ENSG00000138758
D6RDU5	D6RDU5_HUMAN	R|QYPWGVVQVENENHCDFVK|L	[TMTsixplex_Nterm]QYPWGVVQVENENHC[Cys_CAM]DFVK[TMTsixplex_K]	246-264	FALSE	8.096	420954.0938	407779.9043	114565.8646	117073.7983	151212.6257	220257.3095	ENSG00000138758
D6RDU5	D6RDU5_HUMAN	K|EAEKELHEK|F	[TMTsixplex_Nterm]EAEK[TMTsixplex_K]ELHEK[TMTsixplex_K]	350-358	FALSE	5.317	417968.5	387204.0816	67168.61434	59482.15523	119640.1859	159022.3539	ENSG00000138758
D6RDU5	D6RDU5_HUMAN	K|VNIIPIIAK|A	[TMTsixplex_Nterm]VNIIPIIAK[TMTsixplex_K]	168-176	FALSE	6.946	925461.5	909144.0906	187126.568	186440.2163	263433.4235	386594.3568	ENSG00000138758
D6RDU5	D6RDU5_HUMAN	K|RNEFLGELQK|K	[TMTsixplex_Nterm]RNEFLGELQK[TMTsixplex_K]	319-328	FALSE	5.643	1039314.5	970075.3486	412629.1224	438163.1123	203429.4308	222389.6773	ENSG00000138758
D6RE11	D6RE11_HUMAN	K|MEGHYVHAGNIIATQR|H	[TMTsixplex_Nterm]MEGHYVHAGNIIATQR	56-71	FALSE	5.896	15253.83509	17225.89739	2969.759036	2976.674565	5066.507953	5771.34385	ENSG00000108826
D6RE58	D6RE58_HUMAN	K|SCKPIPVMLLGVTLLK|K	[TMTsixplex_Nterm]SC[Cys_CAM]K[TMTsixplex_K]PIPVMLLGVTLLK[TMTsixplex_K]	87-102	FALSE	6.408	47953.41433	48366.36328	4895.599005	3494.747553	30854.03667	42565.35823	ENSG00000121073
D6RE58	D6RE58_HUMAN	K|ILIQFFDTAR|V	[TMTsixplex_Nterm]ILIQFFDTAR	38-47	FALSE	6.532	11106.55469	10873.00357	2648.453077	2640.847227	2900.398299	3532.23404	ENSG00000121073
D6REB4	D6REB4_HUMAN	R|IENVVLDANCSR|D	[TMTsixplex_Nterm]IENVVLDANC[Cys_CAM]SR	270-281	FALSE	5.636	724859.7197	725830.375	115470.2524	83554.97243	168376.9958	211294.7866	ENSG00000172239
D6REM4	D6REM4_HUMAN	R|TLNHQYDYTFDWTMLK|Q	[TMTsixplex_Nterm]TLNHQYDYTFDWTMLK[TMTsixplex_K]	198-213	FALSE	5.614	305925.2881	323462.5313	55038.55889	51438.53953	41536.23569	53988.07832	ENSG00000113712
D6REM4	D6REM4_HUMAN	R|TSLPWQGLK|A	[TMTsixplex_Nterm]TSLPWQGLK[TMTsixplex_K]	128-136	FALSE	6.176	2511079.5	2343134.172	413792.2483	404363.2195	378011.0322	519132.9633	ENSG00000113712
D6REM4	D6REM4_HUMAN	R|IEYVHTK|N	[TMTsixplex_Nterm]IEYVHTK[TMTsixplex_K]	35-41	FALSE	4.981	922206.7984	966260	194436.3245	220065.3116	224041.7419	315438.041	ENSG00000113712
D6REQ6	D6REQ6_HUMAN	K|LGIKPSINYYQVADFK|D	[TMTsixplex_Nterm]LGIK[TMTsixplex_K]PSINYYQVADFK[TMTsixplex_K]	116-131	FALSE	5.382	148023	143251.6907	15065.00815	15074.96114	76646.51083	112438.897	ENSG00000026297
D6REQ6	D6REQ6_HUMAN	K|LGIKPSINYYQVADFK|D	[TMTsixplex_Nterm]LGIK[TMTsixplex_K]PSINYYQVADFK[TMTsixplex_K]	116-131	FALSE	4.915	365533.125	342503.8119	36441.9742	28134.54897	182270.1634	253089.0604	ENSG00000026297
D6REQ6	D6REQ6_HUMAN	K|LGIKPSINYYQVADFK|D	[TMTsixplex_Nterm]LGIK[TMTsixplex_K]PSINYYQVADFK[TMTsixplex_K]	116-131	FALSE	5.691	550509.9375	512581.3752	57356.51012	45789.89154	297763.0076	400884.2796	ENSG00000026297
D6REY1	D6REY1_HUMAN	R|FTTLVQDLANAFQQEAQTSGK|E	[TMTsixplex_Nterm]FTTLVQDLANAFQQEAQTSGK[TMTsixplex_K]	155-175	FALSE	7.62	51225.3125	46846.44174	3294.907521	NA	1229.718725	2271.188244	ENSG00000133063
D6REY1	D6REY1_HUMAN	K|VPYIFR|D	[TMTsixplex_Nterm]VPYIFR	322-327	FALSE	5.067	294466.0938	280247.1984	27385.30712	19771.04948	27034.15113	36337.52428	ENSG00000133063
D6RF69	D6RF69_HUMAN	R|WALGQVFR|Q	[TMTsixplex_Nterm]WALGQVFR	191-198	FALSE	5.315	47303.16797	45895.53952	5989.43555	5010.960969	9394.638077	12591.90972	ENSG00000131446
D6RFF0	D6RFF0_HUMAN	R|SRPTSEGSDIESTEPQK|Q	[TMTsixplex_Nterm]SRPTSEGSDIESTEPQK[TMTsixplex_K]	254-270	FALSE	5.287	141388.039	142420.2656	28044.43919	24133.35788	20681.20109	27601.69167	ENSG00000174720
D6RFL4	D6RFL4_HUMAN	K|VLSIAQAHSPAFSCEQVR|A	[TMTsixplex_Nterm]VLSIAQAHSPAFSC[Cys_CAM]EQVR	174-191	FALSE	10.665	194372.2259	269153.4363	40052.44134	31222.7717	44756.70706	55305.95638	ENSG00000170458
D6RFL4	D6RFL4_HUMAN	K|ITGTMPPLPLEATGLALSSLR|L	[TMTsixplex_Nterm]ITGTMPPLPLEATGLALSSLR	128-148	FALSE	5.502	4152.075087	4352.641602	645.7332817	514.7548221	927.7404419	1420.332217	ENSG00000170458
D6RFM5	D6RFM5_HUMAN	R|KHTLSYVDVGTGK|V	[TMTsixplex_Nterm]K[TMTsixplex_K]HTLSYVDVGTGK[TMTsixplex_K]	543-555	FALSE	6.456	136382.8212	160813.5527	34132.47224	30408.89314	240426.0469	192408.7608	ENSG00000073578
D6RFM5	D6RFM5_HUMAN	R|LGANSLLDLVVFGR|A	[TMTsixplex_Nterm]LGANSLLDLVVFGR	452-465	FALSE	8.129	21713.29632	19911.67139	4917.630273	5259.18187	23241.61939	30380.89258	ENSG00000073578
D6RFM5	D6RFM5_HUMAN	R|IDEYDYSKPIQGQQK|K	[TMTsixplex_Nterm]IDEYDYSK[TMTsixplex_K]PIQGQQK[TMTsixplex_K]	520-534	FALSE	5.26	4473199.465	4599814.606	1925294.39	1873846.696	3843282.14	4934485	ENSG00000073578
D6RFM5	D6RFM5_HUMAN	R|LGANSLLDLVVFGR|A	[TMTsixplex_Nterm]LGANSLLDLVVFGR	452-465	FALSE	6.422	8261.525391	8192.819951	2070.647217	1691.179901	5451.948453	6694.666	ENSG00000073578
D6RFM5	D6RFM5_HUMAN	R|LGANSLLDLVVFGR|A	[TMTsixplex_Nterm]LGANSLLDLVVFGR	452-465	FALSE	6.906	2709.932916	2813.49467	683.1432711	698.0090717	2702.953026	3464.069824	ENSG00000073578
D6RFM5	D6RFM5_HUMAN	R|LGANSLLDLVVFGR|A	[TMTsixplex_Nterm]LGANSLLDLVVFGR	452-465	FALSE	7.331	8471.422997	8750.301971	1956.558254	2285.724535	10566.55366	13725.73145	ENSG00000073578
D6RFM5	D6RFM5_HUMAN	R|LGANSLLDLVVFGR|A	[TMTsixplex_Nterm]LGANSLLDLVVFGR	452-465	FALSE	9.874	1476.62763	1518.114588	374.5632634	468.0742854	2349.570716	3003.70752	ENSG00000073578
D6RFM5	D6RFM5_HUMAN	R|GEGGILINSQGER|F	[TMTsixplex_Nterm]GEGGILINSQGER	313-325	FALSE	8.064	630963.25	618337.0494	350392.6481	392437.4385	460531.3382	566676.4982	ENSG00000073578
D6RFM5	D6RFM5_HUMAN	R|LGANSLLDLVVFGR|A	[TMTsixplex_Nterm]LGANSLLDLVVFGR	452-465	FALSE	6.48	16765.23278	16944.74609	4341.94932	3852.794094	8311.485533	10968.60752	ENSG00000073578
D6RFM5	D6RFM5_HUMAN	R|LGANSLLDLVVFGR|A	[TMTsixplex_Nterm]LGANSLLDLVVFGR	452-465	FALSE	6.662	21670.87052	22680.1458	5332.006332	5824.014947	21530.51443	29081.52148	ENSG00000073578
D6RFM5	D6RFM5_HUMAN	R|IDEYDYSKPIQGQQK|K	[TMTsixplex_Nterm]IDEYDYSK[TMTsixplex_K]PIQGQQK[TMTsixplex_K]	520-534	FALSE	5.289	854281.0825	828208.8846	187842.7813	172797.6983	930673.832	1272709.25	ENSG00000073578
D6RFM5	D6RFM5_HUMAN	R|LGANSLLDLVVFGR|A	[TMTsixplex_Nterm]LGANSLLDLVVFGR	452-465	FALSE	8.031	15951.20721	16058.19897	4013.034998	3571.367289	13803.25494	17565.0918	ENSG00000073578
D6RFM5	D6RFM5_HUMAN	R|LGANSLLDLVVFGR|A	[TMTsixplex_Nterm]LGANSLLDLVVFGR	452-465	FALSE	11.378	4433.666855	4436.668293	977.9793116	1192.202881	6564.887885	8892.53125	ENSG00000073578
D6RFM5	D6RFM5_HUMAN	R|AAFGLSEAGFNTACVTK|L	[TMTsixplex_Nterm]AAFGLSEAGFNTAC[Cys_CAM]VTK[TMTsixplex_K]	76-92	FALSE	7.148	138127.6018	137844.5686	51669.33949	58565.34996	129621.3457	175026.5781	ENSG00000073578
D6RFM5	D6RFM5_HUMAN	K|VTLEYRPVIDK|T	[TMTsixplex_Nterm]VTLEYRPVIDK[TMTsixplex_K]	556-566	FALSE	5.214	2009777.361	1902055.38	374910.8129	466051.4153	1775949.543	2379334	ENSG00000073578
D6RFM5	D6RFM5_HUMAN	R|LGANSLLDLVVFGR|A	[TMTsixplex_Nterm]LGANSLLDLVVFGR	452-465	FALSE	9.768	1160.511461	1206.893974	409.2158811	381.6310923	1637.999167	2298.851563	ENSG00000073578
D6RFM5	D6RFM5_HUMAN	R|GEGGILINSQGER|F	[TMTsixplex_Nterm]GEGGILINSQGER	313-325	FALSE	6.701	212790.0469	209404.8544	119656.2947	134362.1416	83311.74811	99621.09667	ENSG00000073578
D6RFM5	D6RFM5_HUMAN	R|IDEYDYSKPIQGQQK|K	[TMTsixplex_Nterm]IDEYDYSK[TMTsixplex_K]PIQGQQK[TMTsixplex_K]	520-534	FALSE	4.911	3604949	3351625.94	1377205.028	1385443.083	2214237.557	3027874.722	ENSG00000073578
D6RFM5	D6RFM5_HUMAN	R|LGANSLLDLVVFGR|A	[TMTsixplex_Nterm]LGANSLLDLVVFGR	452-465	FALSE	11.535	7005.697974	7432.982671	1547.201861	1999.61913	10948.99018	14328.33203	ENSG00000073578
D6RFM5	D6RFM5_HUMAN	R|LGANSLLDLVVFGR|A	[TMTsixplex_Nterm]LGANSLLDLVVFGR	452-465	FALSE	10.175	8122.143887	8261.847434	1698.415098	2166.999769	12427.22865	17408.98438	ENSG00000073578
D6RFM5	D6RFM5_HUMAN	R|LGANSLLDLVVFGR|A	[TMTsixplex_Nterm]LGANSLLDLVVFGR	452-465	FALSE	7.614	12760.98139	12734.96054	3029.505848	3373.360984	14816.82508	19772.50977	ENSG00000073578
D6RFM5	D6RFM5_HUMAN	R|ACALSIEESCRPGDK|V	[TMTsixplex_Nterm]AC[Cys_CAM]ALSIEESC[Cys_CAM]RPGDK[TMTsixplex_K]	466-480	FALSE	6.679	511513.4362	507504.8829	143793.9135	170688.0796	779593.9558	1058067.25	ENSG00000073578
D6RFM5	D6RFM5_HUMAN	R|KHTLSYVDVGTGK|V	[TMTsixplex_Nterm]K[TMTsixplex_K]HTLSYVDVGTGK[TMTsixplex_K]	543-555	FALSE	5.791	306345.2262	349947.8288	71410.23408	57610.83845	438557.0136	445872.5938	ENSG00000073578
D6RFM5	D6RFM5_HUMAN	R|LGANSLLDLVVFGR|A	[TMTsixplex_Nterm]LGANSLLDLVVFGR	452-465	FALSE	8.572	5801.902439	5321.404712	1176.313498	1547.119424	8223.366869	10950.4873	ENSG00000073578
D6RFM5	D6RFM5_HUMAN	K|VTLEYRPVIDK|T	[TMTsixplex_Nterm]VTLEYRPVIDK[TMTsixplex_K]	556-566	FALSE	5.383	1681488.854	1697789.962	272112.4834	341881.5828	1561725.328	2052996.125	ENSG00000073578
D6RFM5	D6RFM5_HUMAN	R|LGANSLLDLVVFGR|A	[TMTsixplex_Nterm]LGANSLLDLVVFGR	452-465	FALSE	9.589	1627.220843	1757.003521	306.407653	546.9197114	2799.690615	3869.341309	ENSG00000073578
D6RFM5	D6RFM5_HUMAN	R|LGANSLLDLVVFGR|A	[TMTsixplex_Nterm]LGANSLLDLVVFGR	452-465	FALSE	10.586	10688.83521	10450.99376	2429.267253	2896.55472	16298.9733	22101.67773	ENSG00000073578
D6RFM5	D6RFM5_HUMAN	R|WHFYDTVK|G	[TMTsixplex_Nterm]WHFYDTVK[TMTsixplex_K]	121-128	FALSE	5.428	725621.7051	943577.875	183174.4142	169114.2056	405730.0117	573151.7614	ENSG00000073578
D6RFM5	D6RFM5_HUMAN	K|HTLSYVDVGTGK|V	[TMTsixplex_Nterm]HTLSYVDVGTGK[TMTsixplex_K]	544-555	FALSE	7.297	1476095.875	1460637.695	346635.8459	289264.1133	701523.2779	880177.5327	ENSG00000073578
D6RFM5	D6RFM5_HUMAN	R|LGANSLLDLVVFGR|A	[TMTsixplex_Nterm]LGANSLLDLVVFGR	452-465	FALSE	9.72	3212.865704	3238.148087	731.9622161	862.1326819	5002.206832	6791.523438	ENSG00000073578
D6RGE2	D6RGE2_HUMAN	R|ILGIPVIVTEQYPK|G	[TMTsixplex_Nterm]ILGIPVIVTEQYPK[TMTsixplex_K]	140-153	FALSE	5.418	202984.7023	208047.6406	46731.93315	45805.08979	101154.5976	135835.1581	ENSG00000066583
D6RGJ1	D6RGJ1_HUMAN	K|IAFSATR|T	[TMTsixplex_Nterm]IAFSATR	120-126	FALSE	6.451	298406.875	283726.3783	58125.63628	51749.46274	75894.27641	97111.89352	ENSG00000173369
D6RH20	D6RH20_HUMAN	R|HSPNCWYLR|N	[TMTsixplex_Nterm]HSPNC[Cys_CAM]WYLR	41-49	FALSE	7.497	255958.7813	227720.9103	26803.59456	21752.74605	63993.74668	74045.66895	ENSG00000113048
D6RH20	D6RH20_HUMAN	K|ALTSADGASEEQSQNDEDNQGSEK|L	[TMTsixplex_Nterm]ALTSADGASEEQSQNDEDNQGSEK[TMTsixplex_K]	233-256	FALSE	6.04	121747.5143	133274.3594	23849.83692	22933.46857	33947.2438	41374.6581	ENSG00000113048
D6RHX2	D6RHX2_HUMAN	K|LWNLLMPTK|K	[TMTsixplex_Nterm]LWNLLMPTK[TMTsixplex_K]	57-65	FALSE	6.762	50895.53516	48392.62824	7771.654945	7962.92083	16922.50076	23847.27124	ENSG00000179387
D6RIZ4	D6RIZ4_HUMAN	R|DAADLLSPLALLR|F	[TMTsixplex_Nterm]DAADLLSPLALLR	241-253	FALSE	5.667	185203.0625	183643.6096	36596.71101	38859.03584	62496.00957	81239.63852	ENSG00000109736
D6RJ96	D6RJ96_HUMAN	K|DISTTLNADEAVAR|G	[TMTsixplex_Nterm]DISTTLNADEAVAR	320-333	FALSE	6.711	170260.6094	167350.8138	42649.16768	49987.51647	32245.06516	37051.51663	ENSG00000164070
D6RJ96	D6RJ96_HUMAN	R|NFDEALVDYFCDEFK|T	[TMTsixplex_Nterm]NFDEALVDYFC[Cys_CAM]DEFK[TMTsixplex_K]	194-208	FALSE	6.034	48259.20365	49563.3125	14921.12956	15004.23794	13452.56487	17845.57574	ENSG00000164070
D6RJ96	D6RJ96_HUMAN	R|GCALQCAILSPAFK|V	[TMTsixplex_Nterm]GC[Cys_CAM]ALQC[Cys_CAM]AILSPAFK[TMTsixplex_K]	334-347	FALSE	6.061	2744769.573	2995478	578407.5359	553759.0747	718619.3105	969213.7865	ENSG00000164070
D7R525	D7R525_HUMAN	K|ILDFGLAR|T	[TMTsixplex_Nterm]ILDFGLAR	167-174	FALSE	4.881	25853.79363	25267.63633	43742.79326	53521.92969	22971.57555	29317.25023	ENSG00000050748
D7R525	D7R525_HUMAN	K|ILDFGLAR|T	[TMTsixplex_Nterm]ILDFGLAR	167-174	FALSE	5.161	78856.81328	84553.53261	188418.479	222516.9063	76669.56215	99702.30123	ENSG00000050748
D7R525	D7R525_HUMAN	K|ILDFGLAR|T	[TMTsixplex_Nterm]ILDFGLAR	167-174	FALSE	5.866	124904.1328	123386.9109	19808.93888	15978.12172	31663.89296	36820.61913	ENSG00000050748
D7R525	D7R525_HUMAN	K|ILDFGLAR|T	[TMTsixplex_Nterm]ILDFGLAR	167-174	FALSE	5.892	70007.92258	68619.42424	189021.4034	223776	72329.19639	83016.76627	ENSG00000050748
D7R525	D7R525_HUMAN	K|ILDFGLAR|T	[TMTsixplex_Nterm]ILDFGLAR	167-174	FALSE	4.937	102556.7724	100274.3029	229397.4726	257621.9219	90654.3978	115136.4897	ENSG00000050748
D7R525	D7R525_HUMAN	K|NIISLLNVFTPQK|T	[TMTsixplex_Nterm]NIISLLNVFTPQK[TMTsixplex_K]	84-96	FALSE	5.58	15285.31934	15132.64937	3301.763175	3411.271665	3965.531972	5392.798879	ENSG00000050748
D7R525	D7R525_HUMAN	K|ILDFGLAR|T	[TMTsixplex_Nterm]ILDFGLAR	167-174	FALSE	5.212	24679.28167	25793.11494	47498.83442	55284.76563	26087.99887	31601.93759	ENSG00000050748
E5RFI2	E5RFI2_HUMAN	R|IWYLLDGK|M	[TMTsixplex_Nterm]IWYLLDGK[TMTsixplex_K]	17-24	FALSE	5.133	54987.96094	52833.01638	7325.484224	6122.062908	15906.00303	21050.80329	ENSG00000172172
E5RFK7	E5RFK7_HUMAN	R|SFYTAIAQAFLSNEK|L	[TMTsixplex_Nterm]SFYTAIAQAFLSNEK[TMTsixplex_K]	119-133	FALSE	5.532	29286.34821	30131.16797	4269.955547	3966.286797	7175.57914	9837.139466	ENSG00000104517
E5RGM3	E5RGM3_HUMAN	K|DDPPPPEDDENKEK|R	[TMTsixplex_Nterm]DDPPPPEDDENK[TMTsixplex_K]EK[TMTsixplex_K]	67-80	FALSE	5.628	460280.0625	420466.0971	127475.1802	137817.2683	106835.4182	141466.5032	ENSG00000113558
E5RGM3	E5RGM3_HUMAN	K|RTDDIPVWDQEFLK|V	[TMTsixplex_Nterm]RTDDIPVWDQEFLK[TMTsixplex_K]	81-94	FALSE	5.144	4740.868576	4815.263184	1607.910293	1668.855254	948.0991461	871.3912505	ENSG00000113558
E5RGP3	E5RGP3_HUMAN	K|TPFCFVINALSQR|Y	[TMTsixplex_Nterm]TPFC[Cys_CAM]FVINALSQR	78-90	FALSE	7.967	2069.399362	2075.214111	154.8818237	184.4663176	276.6029545	327.2280391	ENSG00000169499
E5RGP3	E5RGP3_HUMAN	K|TPFCFVINALSQR|Y	[TMTsixplex_Nterm]TPFC[Cys_CAM]FVINALSQR	78-90	FALSE	5.062	6150.422035	6329.501953	1261.284031	1391.107917	2432.218645	3060.70729	ENSG00000169499
E5RGX5	E5RGX5_HUMAN	K|DLSLEEIQK|K	[TMTsixplex_Nterm]DLSLEEIQK[TMTsixplex_K]	67-75	FALSE	5.604	340135.375	337665.0646	42240.38704	25450.42693	29417.02317	34865.62529	ENSG00000104435
E5RGX5	E5RGX5_HUMAN	K|ALEENNNFSK|M	[TMTsixplex_Nterm]ALEENNNFSK[TMTsixplex_K]	109-118	FALSE	6.705	269183.1563	261136.24	22013.44005	14740.4456	27807.17724	33807.7821	ENSG00000104435
E5RGX5	E5RGX5_HUMAN	K|DLSLEEIQK|K	[TMTsixplex_Nterm]DLSLEEIQK[TMTsixplex_K]	67-75	FALSE	5.935	965290.6853	981998.5	92003.97654	65471.62833	39700.74412	61065.09184	ENSG00000104435
E5RGY0	E5RGY0_HUMAN	R|NFLSTPQFLYR|W	[TMTsixplex_Nterm]NFLSTPQFLYR	98-108	FALSE	8.109	50924.51172	45131.44631	3870.833945	2193.076656	6418.861186	9720.524973	ENSG00000136986
E5RGY0	E5RGY0_HUMAN	R|NFLSTPQFLYR|W	[TMTsixplex_Nterm]NFLSTPQFLYR	98-108	FALSE	7.134	56233.55078	45072.24429	4274.903044	1666.248214	8439.944991	9726.937184	ENSG00000136986
E5RH53	E5RH53_HUMAN	K|LLVYEALEYAK|R	[TMTsixplex_Nterm]LLVYEALEYAK[TMTsixplex_K]	97-107	FALSE	7.078	89887.03125	89098.94579	17386.19589	17229.30556	54123.16169	72929.37775	ENSG00000176623
E5RH53	E5RH53_HUMAN	K|VEEILEQADYLYESGETEK|L	[TMTsixplex_Nterm]VEEILEQADYLYESGETEK[TMTsixplex_K]	39-57	FALSE	7.943	95821.47453	100840.4609	24361.13932	29021.87849	54400.12508	66858.86278	ENSG00000176623
E5RH53	E5RH53_HUMAN	K|LYQLLTQYK|E	[TMTsixplex_Nterm]LYQLLTQYK[TMTsixplex_K]	58-66	FALSE	5.948	22292.27539	10302.13093	3580.315215	2492.713019	16221.83985	10219.59508	ENSG00000176623
E5RH53	E5RH53_HUMAN	K|LLVYEALEYAK|R	[TMTsixplex_Nterm]LLVYEALEYAK[TMTsixplex_K]	97-107	FALSE	5.143	125512.816	137743.8438	29150.63255	33109.23775	75231.67342	77887.07854	ENSG00000176623
E5RH53	E5RH53_HUMAN	K|LYQLLTQYK|E	[TMTsixplex_Nterm]LYQLLTQYK[TMTsixplex_K]	58-66	FALSE	5.813	28386.41406	14040.68166	4603.915235	3095.242353	19543.29196	12787.54842	ENSG00000176623
E5RH53	E5RH53_HUMAN	K|LAAFWLMK|A	[TMTsixplex_Nterm]LAAFWLMK[TMTsixplex_K]	221-228	FALSE	4.897	16231.93848	15754.47047	3485.937751	3985.362896	7961.6748	11322.22375	ENSG00000176623
E5RH53	E5RH53_HUMAN	K|VEEILEQADYLYESGETEK|L	[TMTsixplex_Nterm]VEEILEQADYLYESGETEK[TMTsixplex_K]	39-57	FALSE	7.742	43019.24999	43602.42188	10713.91344	12857.27555	20843.95929	25595.32179	ENSG00000176623
E5RH64	E5RH64_HUMAN	K|FQIAQVVR|E	FQIAQVVR	88-95	FALSE	5.699	488166.3871	243702.3611	62908.98728	61660.21121	227902.4433	283614.867	ENSG00000141698
E5RHG8	E5RHG8_HUMAN	R|EHALTSGTIK|A	[TMTsixplex_Nterm]EHALTSGTIK[TMTsixplex_K]	34-43	FALSE	5.215	352998.1645	547171.625	71837.31504	62649.07326	81279.15718	115192.2104	ENSG00000154582
E5RHM4	E5RHM4_HUMAN	K|TVYTGIDHHWK|E	[TMTsixplex_Nterm]TVYTGIDHHWK[TMTsixplex_K]	117-127	FALSE	5.009	115437.0875	127701.2656	19991.12489	14969.98721	34115.61265	37259.20113	ENSG00000164934
E5RHW4	E5RHW4_HUMAN	K|ISEIEDAAFLAR|E	[TMTsixplex_Nterm]ISEIEDAAFLAR	242-253	FALSE	5.234	1069123.016	1119621.375	224334.0367	156625.1551	498733.1751	645398.4051	ENSG00000147475
E5RHW4	E5RHW4_HUMAN	K|ALIEAEK|V	[TMTsixplex_Nterm]ALIEAEK[TMTsixplex_K]	214-220	FALSE	5.928	211202.5156	177924.9451	42998.05387	48493.80469	109985.6494	137762.3753	ENSG00000147475
E5RIJ3	E5RIJ3_HUMAN	K|SIATTLIDDTSSEVLDELYR|V	[TMTsixplex_Nterm]SIATTLIDDTSSEVLDELYR	5-24	FALSE	4.951	26305.38003	27355.43555	7556.392442	7181.004532	8499.889754	11286.61263	ENSG00000145779
E5RIW3	E5RIW3_HUMAN	R|RLEAAYLDLQR|I	[TMTsixplex_Nterm]RLEAAYLDLQR	46-56	FALSE	7.674	1713896.75	1597603.383	267235.4581	223751.3199	463208.0415	603859.1242	ENSG00000171530
E5RIW3	E5RIW3_HUMAN	R|RLEAAYLDLQR|I	[TMTsixplex_Nterm]RLEAAYLDLQR	46-56	FALSE	6.598	1659774.86	1684198.75	240886.3763	200149.5408	429822.884	546228.8591	ENSG00000171530
E5RIW3	E5RIW3_HUMAN	R|RLEAAYLDLQR|I	[TMTsixplex_Nterm]RLEAAYLDLQR	46-56	FALSE	9.057	2657671	2502985.021	446459.2445	371070.7053	693639.2558	853978.6027	ENSG00000171530
E5RIW3	E5RIW3_HUMAN	R|RLEAAYLDLQR|I	[TMTsixplex_Nterm]RLEAAYLDLQR	46-56	FALSE	8.576	575341.375	555482.7396	96755.29991	90008.44412	151202.4805	190290.1066	ENSG00000171530
E5RIW3	E5RIW3_HUMAN	R|ILENEKDLEEAEEYK|E	[TMTsixplex_Nterm]ILENEK[TMTsixplex_K]DLEEAEEYK[TMTsixplex_K]	57-71	FALSE	4.871	1551264.375	1506834.427	280090.0309	274466.6246	427271.998	584065.6101	ENSG00000171530
E5RIW3	E5RIW3_HUMAN	R|AEDGENYDIKK|Q	[TMTsixplex_Nterm]AEDGENYDIK[TMTsixplex_K]K[TMTsixplex_K]	18-28	FALSE	6.423	1828072.875	1713054.855	255281.0867	226408.2412	478525.5871	618737.169	ENSG00000171530
E5RIX9	E5RIX9_HUMAN	R|VFIGNLNTAIVK|K	[TMTsixplex_Nterm]VFIGNLNTAIVK[TMTsixplex_K]	23-34	FALSE	5.078	100024.2891	97069.95445	8241.49919	4989.847966	13952.73147	18840.59525	ENSG00000184672
E5RJ48	E5RJ48_HUMAN	K|LAGVTALSCWLPLR|A	[TMTsixplex_Nterm]LAGVTALSC[Cys_CAM]WLPLR	72-85	FALSE	8.735	969.5209351	920.8057744	91.70018845	159.67182	413.8643676	574.3832569	ENSG00000120992
E5RJ48	E5RJ48_HUMAN	K|LAGVTALSCWLPLR|A	[TMTsixplex_Nterm]LAGVTALSC[Cys_CAM]WLPLR	72-85	FALSE	8.466	4083.56543	4027.378227	519.4988113	606.0029422	1783.906797	2641.400453	ENSG00000120992
E5RJ48	E5RJ48_HUMAN	K|ALIDQEVK|N	[TMTsixplex_Nterm]ALIDQEVK[TMTsixplex_K]	34-41	FALSE	5.862	1449048.75	1404318.947	243499.927	216010.643	673455.2217	808813.1172	ENSG00000120992
E5RJ48	E5RJ48_HUMAN	K|LAGVTALSCWLPLR|A	LAGVTALSC[Cys_CAM]WLPLR	72-85	FALSE	8.102	9248.65625	8306.772948	1051.506568	3813.920022	3056.899774	3976.186967	ENSG00000120992
E5RJT0	E5RJT0_HUMAN	K|NSHLINVLMWELEK|K	[TMTsixplex_Nterm]NSHLINVLMWELEK[TMTsixplex_K]	175-188	FALSE	5.206	729602.4108	733625	103790.4571	76207.36957	124662.0823	175216.4777	ENSG00000147677
E5RK19	E5RK19_HUMAN	R|MTHNLLLNYGLYR|K	[TMTsixplex_Nterm]M[Oxidation_M]THNLLLNYGLYR	8-20	FALSE	5.213	216365.5625	212383.2124	41063.76545	32732.2975	63976.55474	81500.84878	ENSG00000196591
E5RK19	E5RK19_HUMAN	K|YHSDEYIK|F	[TMTsixplex_Nterm]YHSDEYIK[TMTsixplex_K]	38-45	FALSE	4.92	884617.75	880276.2219	133872.9193	120117.7294	375897.9902	521102.8219	ENSG00000196591
E5RK62	E5RK62_HUMAN	K|LHLDYIGPCK|Y	[TMTsixplex_Nterm]LHLDYIGPC[Cys_CAM]K[TMTsixplex_K]	50-59	FALSE	6.078	158077.8594	125021.9308	23570.74328	20835.29954	30955.69912	44167.62288	ENSG00000113140
E7EM64	E7EM64_HUMAN	K|ASEAGEVPFNHEILR|E	[TMTsixplex_Nterm]ASEAGEVPFNHEILR	243-257	FALSE	6.247	2787452.138	2857490	1137918.425	1348001.364	1189487.816	1437878.879	ENSG00000168090
E7EMB1	E7EMB1_HUMAN	K|QALEQYEEVKK|K	[TMTsixplex_Nterm]QALEQYEEVK[TMTsixplex_K]K[TMTsixplex_K]	454-464	FALSE	5.218	312439.625	299209.4409	48575.38553	43120.1176	53958.36309	73988.6903	ENSG00000133789
E7EMB7	E7EMB7_HUMAN	K|VTEDEEPPTEQDKR|K	[TMTsixplex_Nterm]VTEDEEPPTEQDK[TMTsixplex_K]R	24-37	FALSE	4.982	144941.3281	132006.1729	26571.1543	23496.87063	23733.58121	30251.25443	ENSG00000086200
E7EMG9	E7EMG9_HUMAN	R|QLQAQDEEGGGHVPERPK|Q	[TMTsixplex_Nterm]QLQAQDEEGGGHVPERPK[TMTsixplex_K]	34-51	FALSE	5.632	190800.5625	175253.954	17266.65922	8574.874527	13837.9692	15902.67613	ENSG00000130592
E7EMG9	E7EMG9_HUMAN	R|QLQAQDEEGGGHVPERPK|Q	[TMTsixplex_Nterm]QLQAQDEEGGGHVPERPK[TMTsixplex_K]	34-51	FALSE	6.733	661668.625	636560.8301	58185.97534	19126.90586	34044.42641	45646.17059	ENSG00000130592
E7EMG9	E7EMG9_HUMAN	R|WETGEVQAQSAAK|T	[TMTsixplex_Nterm]WETGEVQAQSAAK[TMTsixplex_K]	258-270	FALSE	7.686	373922.6875	358174.4236	25921.14257	7069.044008	NA	6571.00558	ENSG00000130592
E7EMG9	E7EMG9_HUMAN	K|IDQWLEQYTQAIETAGR|T	[TMTsixplex_Nterm]IDQWLEQYTQAIETAGR	218-234	FALSE	7.686	162512.2123	163745.1563	27198.65275	22333.42997	32199.60168	42180.62939	ENSG00000130592
E7EMG9	E7EMG9_HUMAN	R|QLQAQDEEGGGHVPERPK|Q	[TMTsixplex_Nterm]QLQAQDEEGGGHVPERPK[TMTsixplex_K]	34-51	FALSE	5.671	202728.8125	193949.8287	35530.89192	41704.03659	13935.2373	14541.64261	ENSG00000130592
E7EMG9	E7EMG9_HUMAN	R|QLQAQDEEGGGHVPERPK|Q	[TMTsixplex_Nterm]QLQAQDEEGGGHVPERPK[TMTsixplex_K]	34-51	FALSE	7.384	120370.1094	118377.9199	9970.337222	5156.478834	6846.447969	8896.151524	ENSG00000130592
E7EMG9	E7EMG9_HUMAN	R|QLQAQDEEGGGHVPERPK|Q	[TMTsixplex_Nterm]QLQAQDEEGGGHVPERPK[TMTsixplex_K]	34-51	FALSE	6.171	377984.0373	382965.5625	54815.37309	35124.69573	65094.63159	91862.40972	ENSG00000130592
E7EMG9	E7EMG9_HUMAN	K|IDQWLEQYTQAIETAGR|T	[TMTsixplex_Nterm]IDQWLEQYTQAIETAGR	218-234	FALSE	5.997	305671.75	283186.965	35376.00023	NA	NA	42484.8447	ENSG00000130592
E7EMM4	E7EMM4_HUMAN	K|LPGLLGNFPGPFEEEMK|G	[TMTsixplex_Nterm]LPGLLGNFPGPFEEEMK[TMTsixplex_K]	101-117	FALSE	6.31	198331.75	195833.1328	29892.24538	24201.55266	66870.96535	94948.43977	ENSG00000104763
E7EMM4	E7EMM4_HUMAN	R|TSQENISFETMYDVLSTKPVLNK|L	[TMTsixplex_Nterm]TSQENISFETMYDVLSTK[TMTsixplex_K]PVLNK[TMTsixplex_K]	319-341	FALSE	4.98	58063.80078	55264.31508	10236.89666	9901.152214	15878.55476	21065.77361	ENSG00000104763
E7EMM4	E7EMM4_HUMAN	K|ESLDVYELDAK|Q	[TMTsixplex_Nterm]ESLDVYELDAK[TMTsixplex_K]	275-285	FALSE	5.747	959725.5625	925105.5289	148549.4506	119088.2454	292148.6342	378194.1569	ENSG00000104763
E7EMM4	E7EMM4_HUMAN	K|LPGLLGNFPGPFEEEMK|G	[TMTsixplex_Nterm]LPGLLGNFPGPFEEEM[Oxidation_M]K[TMTsixplex_K]	101-117	FALSE	5.364	1235390.625	1180730.485	198755.4804	153706.1638	405314.0062	559399.2499	ENSG00000104763
E7EMM4	E7EMM4_HUMAN	K|HPFFLDDR|R	[TMTsixplex_Nterm]HPFFLDDR	301-308	FALSE	4.966	495771.3593	471017.5543	65845.76948	67338.13624	155530.4977	194259.2378	ENSG00000104763
E7EMM4	E7EMM4_HUMAN	K|STYPPSGPTYR|G	[TMTsixplex_Nterm]STYPPSGPTYR	34-44	FALSE	7.405	194852.9531	182733.1938	28224.45957	25210.83489	67772.93868	96054.8127	ENSG00000104763
E7EMM4	E7EMM4_HUMAN	K|STYPPSGPTYR|G	[TMTsixplex_Nterm]STYPPSGPTYR	34-44	FALSE	9.024	263887.9375	254944.9501	39805.23873	35902.09368	105392.9824	146059.2876	ENSG00000104763
E7EMM4	E7EMM4_HUMAN	K|GQFETYLR|D	[TMTsixplex_Nterm]GQFETYLR	354-361	FALSE	6.505	1163004.5	1158854.348	150375.1552	108022.0913	376757.1927	507934.4507	ENSG00000104763
E7EMM4	E7EMM4_HUMAN	R|KSTYPPSGPTYR|G	[TMTsixplex_Nterm]K[TMTsixplex_K]STYPPSGPTYR	33-44	FALSE	5.526	58619.51563	55556.70828	10474.62341	11604.57829	27683.03086	38857.35951	ENSG00000104763
E7EMM4	E7EMM4_HUMAN	R|TSQENISFETMYDVLSTKPVLNK|L	[TMTsixplex_Nterm]TSQENISFETMYDVLSTK[TMTsixplex_K]PVLNK[TMTsixplex_K]	319-341	FALSE	5.243	608311.25	569770.7114	87154.76125	93736.38321	186389.3954	268462.318	ENSG00000104763
E7EMN6	E7EMN6_HUMAN	K|LHYNEGLNIK|L	[TMTsixplex_Nterm]LHYNEGLNIK[TMTsixplex_K]	120-129	FALSE	5.089	319057.1563	261595.1668	58478.12319	55123.72845	76637.98475	106432.3186	ENSG00000184203
E7EMZ9	E7EMZ9_HUMAN	R|AAAFQVAPHSHGEEAVAQDR|I	[TMTsixplex_Nterm]AAAFQVAPHSHGEEAVAQDR	1574-1593	FALSE	6.267	173468.2755	184061.3109	69304.64508	76941.35183	50497.63939	65590.97455	ENSG00000138162
E7ENQ1	E7ENQ1_HUMAN	K|ILHNDPEVEK|K	[TMTsixplex_Nterm]ILHNDPEVEK[TMTsixplex_K]	916-925	FALSE	5.486	110827.2891	103501.6071	35379.82733	38650.11494	29642.16983	33085.23932	ENSG00000071054
E7ENQ1	E7ENQ1_HUMAN	K|KFFSFIEGCLVK|N	[TMTsixplex_Nterm]K[TMTsixplex_K]FFSFIEGC[Cys_CAM]LVK[TMTsixplex_K]	261-272	FALSE	5.296	7988.962402	7498.949078	1057.903208	839.5213885	1380.39014	1633.611851	ENSG00000071054
E7ENZ3	E7ENZ3_HUMAN	K|IAILTCPFEPPKPK|T	[TMTsixplex_Nterm]IAILTC[Cys_CAM]PFEPPK[TMTsixplex_K]PK[TMTsixplex_K]	193-206	FALSE	5.927	337347.1875	325139.5998	67980.19395	74956.185	108204.4032	152346.9278	ENSG00000150753
E7ENZ3	E7ENZ3_HUMAN	R|LMGLEALK|S	[TMTsixplex_Nterm]LMGLEALK[TMTsixplex_K]	28-35	FALSE	5.015	338993.5	317131.84	42848.92131	38205.72295	65497.48101	85146.73164	ENSG00000150753
E7ENZ3	E7ENZ3_HUMAN	K|EKFEEMIQQIK|E	[TMTsixplex_Nterm]EK[TMTsixplex_K]FEEMIQQIK[TMTsixplex_K]	228-238	FALSE	5.047	654246.4375	637661.8745	208993.9144	229735.8996	185622.5709	257238.4183	ENSG00000150753
E7ENZ3	E7ENZ3_HUMAN	K|EMNPALGIDCLHK|G	[TMTsixplex_Nterm]EMNPALGIDC[Cys_CAM]LHK[TMTsixplex_K]	429-441	FALSE	6.722	689812.6094	741693.875	166411.5895	147901.3153	232943.9118	285935.5263	ENSG00000150753
E7ENZ3	E7ENZ3_HUMAN	K|MLVIEQCK|N	[TMTsixplex_Nterm]MLVIEQC[Cys_CAM]K[TMTsixplex_K]	316-323	FALSE	4.865	215430.726	217360.5781	33705.69717	32581.51583	42583.06081	57165.54921	ENSG00000150753
E7ENZ3	E7ENZ3_HUMAN	K|LGFAGLVQEISFGTTK|D	[TMTsixplex_Nterm]LGFAGLVQEISFGTTK[TMTsixplex_K]	298-313	FALSE	5.686	22984.89844	22437.02169	4728.727514	4409.942802	6149.252249	8172.38627	ENSG00000150753
E7ENZ3	E7ENZ3_HUMAN	K|QQISLATQMVR|M	[TMTsixplex_Nterm]QQISLATQMVR	460-470	FALSE	7.896	122488.8672	118947.1181	15366.15676	NA	19891.56032	28060.16828	ENSG00000150753
E7ENZ3	E7ENZ3_HUMAN	R|SLHDALCVIR|N	[TMTsixplex_Nterm]SLHDALC[Cys_CAM]VIR	346-355	FALSE	5.867	377875.2133	406944.3458	47451.46145	32133.61685	121992.6378	158765.0747	ENSG00000150753
E7ENZ3	E7ENZ3_HUMAN	K|LGFAGLVQEISFGTTK|D	[TMTsixplex_Nterm]LGFAGLVQEISFGTTK[TMTsixplex_K]	298-313	FALSE	5.796	84326.77344	80445.98739	15513.57665	14617.52717	25559.4195	32763.37142	ENSG00000150753
E7ENZ3	E7ENZ3_HUMAN	K|EKFEEMIQQIK|E	[TMTsixplex_Nterm]EK[TMTsixplex_K]FEEMIQQIK[TMTsixplex_K]	228-238	FALSE	6.13	1094794.19	1099793.75	253815.7288	260234.2558	323529.3213	416741.2363	ENSG00000150753
E7ENZ3	E7ENZ3_HUMAN	R|SLHDALCVIR|N	[TMTsixplex_Nterm]SLHDALC[Cys_CAM]VIR	346-355	FALSE	5.964	428858.2687	454603.5976	55953.9735	60508.0302	98476.95229	112064.2263	ENSG00000150753
E7ENZ3	E7ENZ3_HUMAN	K|EMNPALGIDCLHK|G	[TMTsixplex_Nterm]EMNPALGIDC[Cys_CAM]LHK[TMTsixplex_K]	429-441	FALSE	6.154	403348.8441	403662.0625	61261.24202	47266.09502	76419.29179	94344.93837	ENSG00000150753
E7ENZ3	E7ENZ3_HUMAN	K|LDVTSVEDYK|A	[TMTsixplex_Nterm]LDVTSVEDYK[TMTsixplex_K]	211-220	FALSE	5.929	768258.8125	746371.0282	262437.2838	286613.4006	269540.3718	366403.3638	ENSG00000150753
E7ENZ3	E7ENZ3_HUMAN	K|LGFAGLVQEISFGTTK|D	[TMTsixplex_Nterm]LGFAGLVQEISFGTTK[TMTsixplex_K]	298-313	FALSE	5.904	12859.34766	12362.70827	2108.226278	2083.48871	2893.894268	3791.021577	ENSG00000150753
E7ENZ3	E7ENZ3_HUMAN	R|SLHDALCVIR|N	[TMTsixplex_Nterm]SLHDALC[Cys_CAM]VIR	346-355	FALSE	6.894	80309.0443	70797.23184	28234.42427	14895.1948	45234.1607	31585.51278	ENSG00000150753
E7ENZ3	E7ENZ3_HUMAN	R|SLHDALCVIR|N	[TMTsixplex_Nterm]SLHDALC[Cys_CAM]VIR	346-355	FALSE	6.545	111684.8928	134340.6871	20542.00314	17414.6234	29239.14287	34033.61886	ENSG00000150753
E7ENZ3	E7ENZ3_HUMAN	K|LGFAGLVQEISFGTTK|D	[TMTsixplex_Nterm]LGFAGLVQEISFGTTK[TMTsixplex_K]	298-313	FALSE	6.484	34039.77818	36215.30859	5441.828597	4658.160801	9630.109389	12988.44627	ENSG00000150753
E7ENZ3	E7ENZ3_HUMAN	R|SLHDALCVIR|N	[TMTsixplex_Nterm]SLHDALC[Cys_CAM]VIR	346-355	FALSE	7.33	222241.3802	253065.1949	29770.17741	25411.98968	47675.80382	58410.90731	ENSG00000150753
E7ENZ3	E7ENZ3_HUMAN	R|SLHDALCVIR|N	[TMTsixplex_Nterm]SLHDALC[Cys_CAM]VIR	346-355	FALSE	6.509	199124.6904	223086.2125	37003.8888	28375.34806	69916.32257	71131.89082	ENSG00000150753
E7ENZ3	E7ENZ3_HUMAN	K|KQQISLATQMVR|M	[TMTsixplex_Nterm]K[TMTsixplex_K]QQISLATQMVR	459-470	FALSE	7.13	171303.2188	163145.5335	25235.27554	22315.97604	34722.17287	46427.69822	ENSG00000150753
E7ENZ3	E7ENZ3_HUMAN	R|SLHDALCVIR|N	[TMTsixplex_Nterm]SLHDALC[Cys_CAM]VIR	346-355	FALSE	6.518	72737.02508	69096.01238	11313.12255	9945.671211	19547.84864	22743.72305	ENSG00000150753
E7ENZ3	E7ENZ3_HUMAN	K|LGFAGLVQEISFGTTK|D	[TMTsixplex_Nterm]LGFAGLVQEISFGTTK[TMTsixplex_K]	298-313	FALSE	5.126	36989.20313	35213.53984	6308.31337	5961.026983	9934.824783	13016.84749	ENSG00000150753
E7ENZ3	E7ENZ3_HUMAN	K|EKFEEMIQQIK|E	[TMTsixplex_Nterm]EK[TMTsixplex_K]FEEMIQQIK[TMTsixplex_K]	228-238	FALSE	5.909	545290.5793	610276.5	126970.8248	121984.0855	164176.6476	238564.238	ENSG00000150753
E7ENZ3	E7ENZ3_HUMAN	K|LGFAGLVQEISFGTTK|D	[TMTsixplex_Nterm]LGFAGLVQEISFGTTK[TMTsixplex_K]	298-313	FALSE	5.071	12940.5736	13607.94336	2701.907756	2719.272424	9633.945385	12990.5624	ENSG00000150753
E7EP04	E7EP04_HUMAN	K|GVNSYPSLFIFR|S	[TMTsixplex_Nterm]GVNSYPSLFIFR	197-208	FALSE	8.46	11731.20898	11496.07793	1427.226971	1090.831547	6304.308487	7938.892886	ENSG00000077232
E7EP04	E7EP04_HUMAN	K|GVNSYPSLFIFR|S	[TMTsixplex_Nterm]GVNSYPSLFIFR	197-208	FALSE	5.264	22844.0293	22056.92544	4457.29598	4404.943082	10616.74628	13428.29014	ENSG00000077232
E7EPB3	E7EPB3_HUMAN	K|LVAIVDVIDQNR|A	[TMTsixplex_Nterm]LVAIVDVIDQNR	24-35	FALSE	7.849	948848.4919	935168.8828	97658.01773	82650.6337	265827.3156	391218.5536	ENSG00000188846
E7EPB3	E7EPB3_HUMAN	K|CMQLTDFILK|F	[TMTsixplex_Nterm]C[Cys_CAM]MQLTDFILK[TMTsixplex_K]	54-63	FALSE	5.261	41673.55078	39110.17654	4705.772655	3248.571125	10465.25842	15092.96744	ENSG00000188846
E7EPB3	E7EPB3_HUMAN	R|ALVDGPCTQVR|R	[TMTsixplex_Nterm]ALVDGPC[Cys_CAM]TQVR	36-46	FALSE	7.137	295889.5313	291164.431	39613.43925	35940.28686	119694.8685	152475.4571	ENSG00000188846
E7EPB3	E7EPB3_HUMAN	K|CMQLTDFILK|F	[TMTsixplex_Nterm]C[Cys_CAM]MQLTDFILK[TMTsixplex_K]	54-63	FALSE	5.06	141140.0156	127507.0877	13754.11896	10947.82599	35612.34375	48201.72623	ENSG00000188846
E7EPB3	E7EPB3_HUMAN	R|ALVDGPCTQVR|R	[TMTsixplex_Nterm]ALVDGPC[Cys_CAM]TQVR	36-46	FALSE	8.424	913369.6875	880299.3463	110772.9804	92023.05082	368798.2373	456554.8089	ENSG00000188846
E7EPB3	E7EPB3_HUMAN	R|ALVDGPCTQVR|R	[TMTsixplex_Nterm]ALVDGPC[Cys_CAM]TQVR	36-46	FALSE	6.252	1927849.875	1843158.478	257032.8009	195391.573	758784.0053	957336.0449	ENSG00000188846
E7EPB3	E7EPB3_HUMAN	R|ALVDGPCTQVR|R	[TMTsixplex_Nterm]ALVDGPC[Cys_CAM]TQVR	36-46	FALSE	7.557	894859.8125	864565.7754	134874.4933	117108.7552	408464.2209	522367.2441	ENSG00000188846
E7EPB3	E7EPB3_HUMAN	K|CMQLTDFILK|F	[TMTsixplex_Nterm]C[Cys_CAM]MQLTDFILK[TMTsixplex_K]	54-63	FALSE	5.382	450987.3125	415963.6111	39534.8913	35299.70238	127457.1075	168706.1994	ENSG00000188846
E7EPB3	E7EPB3_HUMAN	R|ALVDGPCTQVR|R	[TMTsixplex_Nterm]ALVDGPC[Cys_CAM]TQVR	36-46	FALSE	7.291	977468.3125	952639.2882	126085.9552	107450.9605	395169.0095	502189.3594	ENSG00000188846
E7EPB3	E7EPB3_HUMAN	R|ALVDGPCTQVR|R	[TMTsixplex_Nterm]ALVDGPC[Cys_CAM]TQVR	36-46	FALSE	6.802	2103987.7	2066370.084	530946.5875	573561.0524	1749633.094	2231249.25	ENSG00000188846
E7EPB3	E7EPB3_HUMAN	R|VAYVSFGPHAGK|L	[TMTsixplex_Nterm]VAYVSFGPHAGK[TMTsixplex_K]	12-23	FALSE	8.892	2593646.444	2645450.5	251215.9756	172157.2226	801385.6746	1030804.405	ENSG00000188846
E7EPB3	E7EPB3_HUMAN	K|CMQLTDFILK|F	[TMTsixplex_Nterm]C[Cys_CAM]MQLTDFILK[TMTsixplex_K]	54-63	FALSE	5.327	309090.2813	292964.4791	29296.5328	21624.78545	76761.18502	110312.9728	ENSG00000188846
E7EPB3	E7EPB3_HUMAN	R|ALVDGPCTQVR|R	[TMTsixplex_Nterm]ALVDGPC[Cys_CAM]TQVR	36-46	FALSE	7.641	2863145.75	2594211.452	351784.6411	322866.9565	1134393.421	1443863.167	ENSG00000188846
E7EPB3	E7EPB3_HUMAN	K|LVAIVDVIDQNR|A	[TMTsixplex_Nterm]LVAIVDVIDQNR	24-35	FALSE	7.379	543775.375	521444.7702	62480.15163	59768.56413	164817.2512	217553.5243	ENSG00000188846
E7EPB3	E7EPB3_HUMAN	K|CMQLTDFILK|F	[TMTsixplex_Nterm]C[Cys_CAM]MQLTDFILK[TMTsixplex_K]	54-63	FALSE	5.594	196428.9063	176169.3428	19601.58918	13914.87171	53575.03357	67750.88434	ENSG00000188846
E7EPB3	E7EPB3_HUMAN	K|CMQLTDFILK|F	[TMTsixplex_Nterm]C[Cys_CAM]MQLTDFILK[TMTsixplex_K]	54-63	FALSE	5.604	205839.1875	184702.4507	19450.60315	14422.85392	50472.9676	68935.68396	ENSG00000188846
E7EPB3	E7EPB3_HUMAN	K|CMQLTDFILK|F	[TMTsixplex_Nterm]C[Cys_CAM]MQLTDFILK[TMTsixplex_K]	54-63	FALSE	5.598	80757.15625	74208.35877	7233.172192	5973.479881	21267.51108	28863.27197	ENSG00000188846
E7EPM6	E7EPM6_HUMAN	R|KPDQPYEWLSYK|Q	[TMTsixplex_Nterm]K[TMTsixplex_K]PDQPYEWLSYK[TMTsixplex_K]	113-124	FALSE	5.751	523701.25	489904.7331	104343.0256	104338.2209	363797.6364	478506.0673	ENSG00000151726
E7EPM6	E7EPM6_HUMAN	R|LMVTGAAPVSATVLTFLR|A	[TMTsixplex_Nterm]LMVTGAAPVSATVLTFLR	396-413	FALSE	10.231	2198.988134	1986.731979	381.104146	374.1716234	1626.94498	2072.06257	ENSG00000151726
E7EPM6	E7EPM6_HUMAN	R|WLLDFASK|R	[TMTsixplex_Nterm]WLLDFASK[TMTsixplex_K]	354-361	FALSE	5.618	238412.2861	240265.8158	40620.87842	40936.16581	190555.5089	250182.2344	ENSG00000151726
E7EPM6	E7EPM6_HUMAN	R|VVECVMLCHGAK|I	[TMTsixplex_Nterm]VVEC[Cys_CAM]VMLC[Cys_CAM]HGAK[TMTsixplex_K]	295-306	FALSE	6.29	156873.5341	180735.9798	26137.16165	22455.66104	84174.2431	144552.9911	ENSG00000151726
E7EPM6	E7EPM6_HUMAN	R|WLLDFASK|R	[TMTsixplex_Nterm]WLLDFASK[TMTsixplex_K]	354-361	FALSE	5.31	52548.79419	50390.87764	8876.42761	8835.620387	41977.29983	54467.85156	ENSG00000151726
E7EPM6	E7EPM6_HUMAN	R|LMVTGAAPVSATVLTFLR|A	[TMTsixplex_Nterm]LM[Oxidation_M]VTGAAPVSATVLTFLR	396-413	FALSE	7.016	7502.836731	7934.731311	1335.166683	1492.423809	7748.416999	9903.876953	ENSG00000151726
E7EPM6	E7EPM6_HUMAN	R|VVECVMLCHGAK|I	[TMTsixplex_Nterm]VVEC[Cys_CAM]VMLC[Cys_CAM]HGAK[TMTsixplex_K]	295-306	FALSE	5.686	340261.125	286400.0504	59170.05375	50314.69267	257508.9077	274283.0864	ENSG00000151726
E7EPT4	E7EPT4_HUMAN	K|DIEEIIDELK|A	[TMTsixplex_Nterm]DIEEIIDELK[TMTsixplex_K]	203-212	FALSE	4.905	130192.7595	124489.7788	36865.50849	42605.02462	199293.9491	271012	ENSG00000178127
E7EPT4	E7EPT4_HUMAN	K|YHIQVCTTTPCMLR|N	[TMTsixplex_Nterm]YHIQVC[Cys_CAM]TTTPC[Cys_CAM]MLR	133-146	FALSE	6.048	70289.56184	66557.20928	24761.45383	30531.27291	150627.1379	197804.4354	ENSG00000178127
E7EQ69	E7EQ69_HUMAN	K|VPSGQNADVQK|T	[TMTsixplex_Nterm]VPSGQNADVQK[TMTsixplex_K]	155-165	FALSE	5.355	251503.125	251086.1586	58752.62598	52853.01964	70626.44512	92912.21331	ENSG00000121579
E7EQ69	E7EQ69_HUMAN	K|MLNHVLNICEK|D	[TMTsixplex_Nterm]MLNHVLNIC[Cys_CAM]EK[TMTsixplex_K]	91-101	FALSE	5.919	403491.375	329674.1619	73128.91063	60153.85145	72372.65606	94548.32733	ENSG00000121579
E7EQ69	E7EQ69_HUMAN	R|LYIMTLGCLAPYR|R	[TMTsixplex_Nterm]LYIMTLGC[Cys_CAM]LAPYR	71-83	FALSE	8.045	4815.587891	4522.643754	530.3924885	442.8939857	682.7294588	948.1309525	ENSG00000121579
E7EQB2	E7EQB2_HUMAN	K|KGGSFQLNELQGLK|S	[TMTsixplex_Nterm]K[TMTsixplex_K]GGSFQLNELQGLK[TMTsixplex_K]	106-119	FALSE	6.032	38008924	34150112.19	2626439.87	122297.4486	242066.5093	378721.0434	ENSG00000012223
E7EQB2	E7EQB2_HUMAN	R|IDSGLYLGSGYFTAIQNLR|K	[TMTsixplex_Nterm]IDSGLYLGSGYFTAIQNLR	320-338	FALSE	8.325	159368.9206	154399.3733	15491.77206	4812.442368	12477.57008	15132.29324	ENSG00000012223
E7EQB2	E7EQB2_HUMAN	R|KSEEEVAAR|R	[TMTsixplex_Nterm]K[TMTsixplex_K]SEEEVAAR	339-347	FALSE	5.672	4358.377441	4300.415923	312.3681016	81.26754275	151.9270718	194.553469	ENSG00000012223
E7EQB2	E7EQB2_HUMAN	R|IDSGLYLGSGYFTAIQNLR|K	[TMTsixplex_Nterm]IDSGLYLGSGYFTAIQNLR	320-338	FALSE	9.104	25135.92816	25075.62783	2471.798871	1090.21725	2449.519704	2747.782501	ENSG00000012223
E7EQB2	E7EQB2_HUMAN	R|SVQWCAVSQPEATK|C	[TMTsixplex_Nterm]SVQWC[Cys_CAM]AVSQPEATK[TMTsixplex_K]	11-24	FALSE	5.524	628403.5426	703325.1875	173750.5349	170945.4835	180761.534	281111.5581	ENSG00000012223
E7EQB2	E7EQB2_HUMAN	K|KGGSFQLNELQGLK|S	[TMTsixplex_Nterm]K[TMTsixplex_K]GGSFQLNELQGLK[TMTsixplex_K]	106-119	FALSE	6.259	13305493	12025903.93	898615.019	50819.58689	84017.76789	110133.0344	ENSG00000012223
E7EQB2	E7EQB2_HUMAN	K|KGGSFQLNELQGLK|S	K[TMTsixplex_K]GGSFQLNELQGLK[TMTsixplex_K]	106-119	FALSE	5.305	68881.10465	234066.5938	15211.46612	3677.176668	10287.78828	6544.527378	ENSG00000012223
E7EQB2	E7EQB2_HUMAN	K|QVLLHQQAK|F	[TMTsixplex_Nterm]QVLLHQQAK[TMTsixplex_K]	617-625	FALSE	4.979	164243.5938	152425.961	14116.11866	4860.745753	9189.228958	15521.27439	ENSG00000012223
E7EQB2	E7EQB2_HUMAN	K|LRPVAAEVYGTER|Q	[TMTsixplex_Nterm]LRPVAAEVYGTER	80-92	FALSE	10.852	875418.625	873998.1238	77125.43786	29048.37926	45178.93532	50965.95027	ENSG00000012223
E7EQB2	E7EQB2_HUMAN	R|SCHLAMAPNHAVVSR|M	[TMTsixplex_Nterm]SC[Cys_CAM]HLAMAPNHAVVSR	594-608	FALSE	6.662	31928.71057	33840.80152	5343.8781	4641.267485	4854.384867	7136.804642	ENSG00000012223
E7EQB2	E7EQB2_HUMAN	K|KGGSFQLNELQGLK|S	K[TMTsixplex_K]GGSFQLNELQGLK[TMTsixplex_K]	106-119	FALSE	5.543	48477.61297	148125.8281	13408.18628	2666.856078	8308.044338	6751.028789	ENSG00000012223
E7EQB2	E7EQB2_HUMAN	R|KSEEEVAAR|R	[TMTsixplex_Nterm]K[TMTsixplex_K]SEEEVAAR	339-347	FALSE	5.44	49994.08203	46412.36142	4034.138593	801.6440802	878.7794807	875.4777357	ENSG00000012223
E7EQB2	E7EQB2_HUMAN	R|IDSGLYLGSGYFTAIQNLR|K	[TMTsixplex_Nterm]IDSGLYLGSGYFTAIQNLR	320-338	FALSE	8.624	137453.7846	133287.3561	10788.71325	1906.149058	2773.703186	3286.299358	ENSG00000012223
E7EQB2	E7EQB2_HUMAN	R|IDSGLYLGSGYFTAIQNLR|K	[TMTsixplex_Nterm]IDSGLYLGSGYFTAIQNLR	320-338	FALSE	8.842	57826.75581	53833.51202	4926.394911	1678.027251	3328.579051	3843.293828	ENSG00000012223
E7EQB2	E7EQB2_HUMAN	R|IDSGLYLGSGYFTAIQNLR|K	[TMTsixplex_Nterm]IDSGLYLGSGYFTAIQNLR	320-338	FALSE	9.485	74749.18365	76614.16845	5031.84805	NA	1224.244906	1698.272271	ENSG00000012223
E7EQB2	E7EQB2_HUMAN	R|IDSGLYLGSGYFTAIQNLR|K	[TMTsixplex_Nterm]IDSGLYLGSGYFTAIQNLR	320-338	FALSE	9.454	29466.86155	28970.30483	2936.618215	1746.762305	3018.907519	3802.889907	ENSG00000012223
E7EQB2	E7EQB2_HUMAN	R|IDSGLYLGSGYFTAIQNLR|K	[TMTsixplex_Nterm]IDSGLYLGSGYFTAIQNLR	320-338	FALSE	8.482	87258.11498	90192.29688	14093.1875	9898.82208	11841.83975	15375.79135	ENSG00000012223
E7EQB2	E7EQB2_HUMAN	K|NLLFNDNTECLAR|L	[TMTsixplex_Nterm]NLLFNDNTEC[Cys_CAM]LAR	646-658	FALSE	7.358	1020892.25	1016966.256	274163.5902	296881.8591	208396.2213	253246.9665	ENSG00000012223
E7EQB2	E7EQB2_HUMAN	K|LADFALLCLDGK|R	[TMTsixplex_Nterm]LADFALLC[Cys_CAM]LDGK[TMTsixplex_K]	574-585	FALSE	6.797	1293460.625	1206847.982	68997.35203	4747.916156	18669.03291	19131.60861	ENSG00000012223
E7EQB2	E7EQB2_HUMAN	R|RSDTSLTWNSVK|G	[TMTsixplex_Nterm]RSDTSLTWNSVK[TMTsixplex_K]	449-460	FALSE	7.422	1610518.5	1585719.535	129786.4178	87769.32344	NA	180159.308	ENSG00000012223
E7EQB2	E7EQB2_HUMAN	R|VVWCAVGEQELRK|C	[TMTsixplex_Nterm]VVWC[Cys_CAM]AVGEQELRK[TMTsixplex_K]	351-363	FALSE	8.046	661779.5	650868.6221	51911.14332	15842.75869	NA	36680.20547	ENSG00000012223
E7EQB2	E7EQB2_HUMAN	K|QVLLHQQAK|F	[TMTsixplex_Nterm]QVLLHQQAK[TMTsixplex_K]	617-625	FALSE	6.529	237132.6094	233283.2949	21242.12862	NA	10512.56081	13544.35131	ENSG00000012223
E7EQB2	E7EQB2_HUMAN	K|NLLFNDNTECLAR|L	[TMTsixplex_Nterm]NLLFNDNTEC[Cys_CAM]LAR	646-658	FALSE	6.961	2054193.125	1995369.14	395119.4305	392926.4115	330277.3409	567960.8386	ENSG00000012223
E7EQB2	E7EQB2_HUMAN	K|LRPVAAEVYGTER|Q	[TMTsixplex_Nterm]LRPVAAEVYGTER	80-92	FALSE	7.235	304265.2004	309376.0625	24577.12766	19830.10398	47741.13101	58448.53306	ENSG00000012223
E7EQB2	E7EQB2_HUMAN	K|SEEEVAAR|R	[TMTsixplex_Nterm]SEEEVAAR	340-347	FALSE	5.608	7245.693848	6997.406818	444.6716753	NA	NA	122.9694803	ENSG00000012223
E7EQB2	E7EQB2_HUMAN	K|CAFSSQEPYFSYSGAFK|C	[TMTsixplex_Nterm]C[Cys_CAM]AFSSQEPYFSYSGAFK[TMTsixplex_K]	187-203	FALSE	7.973	506892.5	480038.44	46749.63782	13314.61554	45850.43935	65263.40157	ENSG00000012223
E7EQB2	E7EQB2_HUMAN	R|IDSGLYLGSGYFTAIQNLR|K	[TMTsixplex_Nterm]IDSGLYLGSGYFTAIQNLR	320-338	FALSE	7.653	76040.42332	73214.09529	7008.987547	2077.375822	5435.015115	6388.192895	ENSG00000012223
E7EQB2	E7EQB2_HUMAN	R|SVQWCAVSQPEATK|C	[TMTsixplex_Nterm]SVQWC[Cys_CAM]AVSQPEATK[TMTsixplex_K]	11-24	FALSE	5.258	472782.3321	482851.8125	95304.38608	86894.08597	121693.3545	157000.3091	ENSG00000012223
E7EQB2	E7EQB2_HUMAN	R|SVQWCAVSQPEATK|C	[TMTsixplex_Nterm]SVQWC[Cys_CAM]AVSQPEATK[TMTsixplex_K]	11-24	FALSE	5.195	172480.6719	170807.1631	26646.6686	23017.69091	41138.57031	50593.87612	ENSG00000012223
E7EQB2	E7EQB2_HUMAN	R|VVWCAVGEQELR|K	[TMTsixplex_Nterm]VVWC[Cys_CAM]AVGEQELR	351-362	FALSE	6.716	2064391.935	2134313.75	241882.682	248905.0273	512157.7724	450811.6032	ENSG00000012223
E7EQB2	E7EQB2_HUMAN	K|NLLFNDNTECLAR|L	[TMTsixplex_Nterm]NLLFNDNTEC[Cys_CAM]LAR	646-658	FALSE	7.793	1985675.5	1720971.29	102946.3599	NA	45687.576	50915.88665	ENSG00000012223
E7EQB2	E7EQB2_HUMAN	R|IDSGLYLGSGYFTAIQNLR|K	[TMTsixplex_Nterm]IDSGLYLGSGYFTAIQNLR	320-338	FALSE	9.988	31635.95221	31661.99796	2551.212527	615.574741	820.2851489	1157.823275	ENSG00000012223
E7EQB2	E7EQB2_HUMAN	R|IDSGLYLGSGYFTAIQNLR|K	[TMTsixplex_Nterm]IDSGLYLGSGYFTAIQNLR	320-338	FALSE	8.708	82074.35292	78987.57508	8417.538918	3121.38946	5756.886614	7817.002263	ENSG00000012223
E7EQB2	E7EQB2_HUMAN	K|LRPVAAEVYGTER|Q	[TMTsixplex_Nterm]LRPVAAEVYGTER	80-92	FALSE	11.227	247981.8443	251208.5625	23764.96923	11174.28748	11831.27069	17596.25567	ENSG00000012223
E7EQB2	E7EQB2_HUMAN	R|THYYAVAVVK|K	THYYAVAVVK[TMTsixplex_K]	96-105	FALSE	5.088	57403.99324	100550.6875	7605.022276	2926.768679	4081.639234	4043.523011	ENSG00000012223
E7EQB2	E7EQB2_HUMAN	K|LADFALLCLDGK|R	[TMTsixplex_Nterm]LADFALLC[Cys_CAM]LDGK[TMTsixplex_K]	574-585	FALSE	6.818	357425.0938	337856.7398	26829.91369	6446.481823	14401.24384	18827.24709	ENSG00000012223
E7EQB2	E7EQB2_HUMAN	K|CGLVPVLAENYK|S	[TMTsixplex_Nterm]C[Cys_CAM]GLVPVLAENYK[TMTsixplex_K]	411-422	FALSE	7.815	635648.3125	541081.3649	29202.47655	4534.756483	7347.902715	7928.379376	ENSG00000012223
E7EQB2	E7EQB2_HUMAN	K|FCLFQSETK|N	[TMTsixplex_Nterm]FC[Cys_CAM]LFQSETK[TMTsixplex_K]	637-645	FALSE	5.412	316432.0625	310896.2562	21903.09365	10208.87552	35926.18948	49788.45529	ENSG00000012223
E7EQB2	E7EQB2_HUMAN	R|SCHLAMAPNHAVVSR|M	[TMTsixplex_Nterm]SC[Cys_CAM]HLAM[Oxidation_M]APNHAVVSR	594-608	FALSE	6.921	3198.737665	3478.75441	342.926292	105.8365633	NA	132.9210013	ENSG00000012223
E7EQB2	E7EQB2_HUMAN	R|VVWCAVGEQELR|K	[TMTsixplex_Nterm]VVWC[Cys_CAM]AVGEQELR	351-362	FALSE	8.11	1789736	1738230.841	85919.13215	NA	NA	30617.23807	ENSG00000012223
E7EQB2	E7EQB2_HUMAN	R|SVQWCAVSQPEATK|C	[TMTsixplex_Nterm]SVQWC[Cys_CAM]AVSQPEATK[TMTsixplex_K]	11-24	FALSE	5.067	155064.3997	156551.4688	25118.27145	22956.74745	44578.09041	54452.43954	ENSG00000012223
E7EQB2	E7EQB2_HUMAN	K|CGLVPVLAENYK|S	[TMTsixplex_Nterm]C[Cys_CAM]GLVPVLAENYK[TMTsixplex_K]	411-422	FALSE	8.296	871202.1875	735499.3576	41712.33613	10920.92583	13647.57693	27191.98561	ENSG00000012223
E7EQB2	E7EQB2_HUMAN	K|CAFSSQEPYFSYSGAFK|C	[TMTsixplex_Nterm]C[Cys_CAM]AFSSQEPYFSYSGAFK[TMTsixplex_K]	187-203	FALSE	8.06	199384.8594	189105.187	16831.47427	5322.109585	10539.26951	13824.0233	ENSG00000012223
E7EQB2	E7EQB2_HUMAN	R|IDSGLYLGSGYFTAIQNLR|K	[TMTsixplex_Nterm]IDSGLYLGSGYFTAIQNLR	320-338	FALSE	9.837	113198.3987	106251.2564	7934.226455	1620.997679	2624.981384	4509.997848	ENSG00000012223
E7EQB2	E7EQB2_HUMAN	K|SQQSSDPDPNCVDRPVEGYLAVAVVR|R	[TMTsixplex_Nterm]SQQSSDPDPNC[Cys_CAM]VDRPVEGYLAVAVVR	423-448	FALSE	5.433	1423787.231	1466088.625	120165.9707	NA	46277.08754	66890.62411	ENSG00000012223
E7EQB2	E7EQB2_HUMAN	K|LRPVAAEVYGTER|Q	[TMTsixplex_Nterm]LRPVAAEVYGTER	80-92	FALSE	11.135	2065012.375	2008648.763	186267.0831	65052.08829	103314.5289	134208.2676	ENSG00000012223
E7EQB2	E7EQB2_HUMAN	K|CGLVPVLAENYK|S	[TMTsixplex_Nterm]C[Cys_CAM]GLVPVLAENYK[TMTsixplex_K]	411-422	FALSE	5.905	261291.1197	275919.9063	173492.4161	210567.0881	29666.71136	24896.90678	ENSG00000012223
E7EQB2	E7EQB2_HUMAN	K|NLLFNDNTECLAR|L	[TMTsixplex_Nterm]NLLFNDNTEC[Cys_CAM]LAR	646-658	FALSE	8.454	598477.5625	545569.1651	36124.65964	NA	12493.89673	18601.06905	ENSG00000012223
E7EQB2	E7EQB2_HUMAN	R|SNLCALCIGDEQGENK|C	[TMTsixplex_Nterm]SNLC[Cys_CAM]ALC[Cys_CAM]IGDEQGENK[TMTsixplex_K]	507-522	FALSE	7.313	1275048.5	1202486.579	80713.18515	23522.52628	54637.40772	69331.29145	ENSG00000012223
E7EQB2	E7EQB2_HUMAN	R|SCHLAMAPNHAVVSR|M	[TMTsixplex_Nterm]SC[Cys_CAM]HLAMAPNHAVVSR	594-608	FALSE	8.611	310244.0986	342330.2993	35394.08148	15087.66635	18787.04332	28123.82242	ENSG00000012223
E7EQB2	E7EQB2_HUMAN	R|FFSASCVPGADK|G	[TMTsixplex_Nterm]FFSASC[Cys_CAM]VPGADK[TMTsixplex_K]	158-169	FALSE	6.832	1253023.375	1148390.659	62899.15272	7160.654068	19350.48723	NA	ENSG00000012223
E7EQB2	E7EQB2_HUMAN	K|CVPNSNER|Y	[TMTsixplex_Nterm]C[Cys_CAM]VPNSNER	523-530	FALSE	6.003	5094.717285	4902.062407	358.5846762	122.7371632	158.6320889	183.0005219	ENSG00000012223
E7EQB2	E7EQB2_HUMAN	K|CGLVPVLAENYK|S	[TMTsixplex_Nterm]C[Cys_CAM]GLVPVLAENYK[TMTsixplex_K]	411-422	FALSE	5.342	328451.1563	298449.3643	80623.74456	76430.93873	104428.36	132729.8866	ENSG00000012223
E7EQB2	E7EQB2_HUMAN	R|NGSDCPDKFCLFQSETK|N	[TMTsixplex_Nterm]NGSDC[Cys_CAM]PDK[TMTsixplex_K]FC[Cys_CAM]LFQSETK[TMTsixplex_K]	629-645	FALSE	6.34	1079849.375	939467.8844	61688.13462	10090.60129	28636.08038	39799.97728	ENSG00000012223
E7EQB2	E7EQB2_HUMAN	K|CGLVPVLAENYK|S	[TMTsixplex_Nterm]C[Cys_CAM]GLVPVLAENYK[TMTsixplex_K]	411-422	FALSE	8.406	943653.25	799532.7493	53144.14937	9443.990616	10602.66056	15095.01456	ENSG00000012223
E7EQB2	E7EQB2_HUMAN	R|SVQWCAVSQPEATK|C	[TMTsixplex_Nterm]SVQWC[Cys_CAM]AVSQPEATK[TMTsixplex_K]	11-24	FALSE	5.346	971324.2467	1001458.625	189021.9639	159933.0866	175107.1308	252417.3355	ENSG00000012223
E7EQB2	E7EQB2_HUMAN	K|GGSFQLNELQGLK|S	[TMTsixplex_Nterm]GGSFQLNELQGLK[TMTsixplex_K]	107-119	FALSE	6.334	714797.5864	719995.8125	137797.6981	86536.96935	94778.64785	137004.9092	ENSG00000012223
E7EQB2	E7EQB2_HUMAN	R|ADAVTLDGGFIYEAGLAPYK|L	[TMTsixplex_Nterm]ADAVTLDGGFIYEAGLAPYK[TMTsixplex_K]	60-79	FALSE	5.108	1131077.604	1226505.494	216649.9359	274461.6869	1140296.793	1705117.25	ENSG00000012223
E7EQB2	E7EQB2_HUMAN	K|SQQSSDPDPNCVDRPVEGYLAVAVVR|R	[TMTsixplex_Nterm]SQQSSDPDPNC[Cys_CAM]VDRPVEGYLAVAVVR	423-448	FALSE	5.737	2866304.776	2960855	203174.3543	NA	142379.8596	152732.348	ENSG00000012223
E7EQB2	E7EQB2_HUMAN	R|LCAGTGENK|C	[TMTsixplex_Nterm]LC[Cys_CAM]AGTGENK[TMTsixplex_K]	178-186	FALSE	5.098	62533.71094	59180.35421	5213.806346	1388.75607	2118.119968	2608.217278	ENSG00000012223
E7EQB2	E7EQB2_HUMAN	R|LCAGTGENK|C	[TMTsixplex_Nterm]LC[Cys_CAM]AGTGENK[TMTsixplex_K]	178-186	FALSE	5.106	66158.17969	65195.96195	4118.666091	1461.915015	1599.058995	2080.864276	ENSG00000012223
E7EQB2	E7EQB2_HUMAN	K|CVPNSNER|Y	[TMTsixplex_Nterm]C[Cys_CAM]VPNSNER	523-530	FALSE	5.53	1929.372681	1786.093975	136.5209199	65.32811192	81.20306348	117.7875893	ENSG00000012223
E7EQB2	E7EQB2_HUMAN	K|CVPNSNER|Y	[TMTsixplex_Nterm]C[Cys_CAM]VPNSNER	523-530	FALSE	5.175	4101.680176	3906.393842	275.6058062	100.0964255	148.7851714	183.1802755	ENSG00000012223
E7EQB2	E7EQB2_HUMAN	K|FQLFGSPSGQK|D	[TMTsixplex_Nterm]FQLFGSPSGQK[TMTsixplex_K]	292-302	FALSE	5.156	2085640.125	2001202.338	115493.6589	NA	11496.81908	24795.24418	ENSG00000012223
E7EQB2	E7EQB2_HUMAN	K|FDEYFSQSCAPGSDPR|S	[TMTsixplex_Nterm]FDEYFSQSC[Cys_CAM]APGSDPR	491-506	FALSE	7.973	1494025	1418955.595	88533.89711	97768.55168	156753.485	196796.021	ENSG00000012223
E7EQB2	E7EQB2_HUMAN	R|FFSASCVPGADK|G	[TMTsixplex_Nterm]FFSASC[Cys_CAM]VPGADK[TMTsixplex_K]	158-169	FALSE	6.691	2135544.25	2001194.345	113189.7083	11690.57767	32350.39688	NA	ENSG00000012223
E7EQB2	E7EQB2_HUMAN	K|DVTVLQNTDGNNNEAWAK|D	[TMTsixplex_Nterm]DVTVLQNTDGNNNEAWAK[TMTsixplex_K]	553-570	FALSE	7.579	4986363	4978270.985	156110.2512	NA	NA	94172.01431	ENSG00000012223
E7EQB2	E7EQB2_HUMAN	R|VVWCAVGEQELR|K	[TMTsixplex_Nterm]VVWC[Cys_CAM]AVGEQELR	351-362	FALSE	7.424	1789009.845	1866059	395816.1721	342108.8567	350664.8053	464469.428	ENSG00000012223
E7EQB2	E7EQB2_HUMAN	K|NLLFNDNTECLAR|L	[TMTsixplex_Nterm]NLLFNDNTEC[Cys_CAM]LAR	646-658	FALSE	7.777	2413751	2245764.443	118551.7615	NA	52037.62749	NA	ENSG00000012223
E7EQB2	E7EQB2_HUMAN	K|GQFPNLCR|L	[TMTsixplex_Nterm]GQFPNLC[Cys_CAM]R	170-177	FALSE	6.22	162021.4844	151735.5955	11302.17644	NA	10966.76964	13721.24698	ENSG00000012223
E7EQB2	E7EQB2_HUMAN	K|CAFSSQEPYFSYSGAFK|C	[TMTsixplex_Nterm]C[Cys_CAM]AFSSQEPYFSYSGAFK[TMTsixplex_K]	187-203	FALSE	8.105	63738.43359	55438.20867	10542.36829	11160.8474	41928.06262	56150.03261	ENSG00000012223
E7EQB2	E7EQB2_HUMAN	R|SDTSLTWNSVK|G	[TMTsixplex_Nterm]SDTSLTWNSVK[TMTsixplex_K]	450-460	FALSE	5.363	102766.4844	97508.52731	5690.887941	1336.207176	2909.417838	4212.600138	ENSG00000012223
E7EQB2	E7EQB2_HUMAN	K|CAFSSQEPYFSYSGAFK|C	[TMTsixplex_Nterm]C[Cys_CAM]AFSSQEPYFSYSGAFK[TMTsixplex_K]	187-203	FALSE	7.88	646325.25	591346.5011	32812.10251	11209.68447	40476.7676	63234.75634	ENSG00000012223
E7EQB2	E7EQB2_HUMAN	R|THYYAVAVVK|K	THYYAVAVVK[TMTsixplex_K]	96-105	FALSE	5.68	73834.36209	152274.4688	8632.939521	1853.524354	4065.078748	4743.609304	ENSG00000012223
E7EQB2	E7EQB2_HUMAN	K|DSAIGFSR|V	[TMTsixplex_Nterm]DSAIGFSR	308-315	FALSE	6.517	1001762.938	977968.8806	85919.69608	29337.61649	47661.67663	65610.39235	ENSG00000012223
E7EQB2	E7EQB2_HUMAN	K|YLGPQYVAGITNLK|K	[TMTsixplex_Nterm]YLGPQYVAGITNLK[TMTsixplex_K]	668-681	FALSE	5.886	333714.1875	253074.3696	37129.92423	24507.28341	48710.1605	56700.71794	ENSG00000012223
E7EQB2	E7EQB2_HUMAN	R|FFSASCVPGADK|G	[TMTsixplex_Nterm]FFSASC[Cys_CAM]VPGADK[TMTsixplex_K]	158-169	FALSE	7.129	2100150.5	1976729.616	94394.74917	13945.17835	37939.61094	NA	ENSG00000012223
E7EQB2	E7EQB2_HUMAN	R|DGAGDVAFIR|E	[TMTsixplex_Nterm]DGAGDVAFIR	207-216	FALSE	6.036	1331451	1274654.43	241307.2949	267688.7312	70932.9796	92561.70082	ENSG00000012223
E7EQB2	E7EQB2_HUMAN	R|DSPIQCIQAIAENR|A	[TMTsixplex_Nterm]DSPIQC[Cys_CAM]IQAIAENR	46-59	FALSE	6.931	350586.5625	334421.317	25614.86146	NA	12020.54675	14423.52941	ENSG00000012223
E7EQB2	E7EQB2_HUMAN	R|DSPIQCIQAIAENR|A	[TMTsixplex_Nterm]DSPIQC[Cys_CAM]IQAIAENR	46-59	FALSE	4.91	1006532.938	995276.8629	299532.8045	239164.9786	563097.836	618022.7289	ENSG00000012223
E7EQB2	E7EQB2_HUMAN	R|VVWCAVGEQELRK|C	[TMTsixplex_Nterm]VVWC[Cys_CAM]AVGEQELRK[TMTsixplex_K]	351-363	FALSE	8.518	1164722.375	1137987.818	110109.0338	38078.1681	NA	66782.8437	ENSG00000012223
E7EQB2	E7EQB2_HUMAN	R|VVWCAVGEQELR|K	[TMTsixplex_Nterm]VVWC[Cys_CAM]AVGEQELR	351-362	FALSE	7.721	1126872.125	1096110.802	70216.96704	NA	NA	22333.75777	ENSG00000012223
E7EQB2	E7EQB2_HUMAN	K|CGLVPVLAENYK|S	[TMTsixplex_Nterm]C[Cys_CAM]GLVPVLAENYK[TMTsixplex_K]	411-422	FALSE	7.713	1031082.75	891721.0478	57092.20018	13719.65761	31202.74741	53105.19483	ENSG00000012223
E7EQB2	E7EQB2_HUMAN	K|CAFSSQEPYFSYSGAFK|C	[TMTsixplex_Nterm]C[Cys_CAM]AFSSQEPYFSYSGAFK[TMTsixplex_K]	187-203	FALSE	8.707	401695.125	388825.7025	30591.74948	6854.226238	16840.35521	18950.06622	ENSG00000012223
E7EQB2	E7EQB2_HUMAN	K|GEADAMSLDGGYVYTAGK|C	[TMTsixplex_Nterm]GEADAM[Oxidation_M]SLDGGYVYTAGK[TMTsixplex_K]	393-410	FALSE	5.456	1254605.206	1354697.625	191012.3409	106847.1772	594513.6831	520175.0309	ENSG00000012223
E7EQB2	E7EQB2_HUMAN	K|LRPVAAEVYGTER|Q	[TMTsixplex_Nterm]LRPVAAEVYGTER	80-92	FALSE	11.809	3394313.417	3447363	264294.3604	66702.23896	179425.2086	234843.2395	ENSG00000012223
E7EQB2	E7EQB2_HUMAN	K|LRPVAAEVYGTER|Q	[TMTsixplex_Nterm]LRPVAAEVYGTER	80-92	FALSE	8.042	420283.3125	398654.6298	57527.83223	39647.03419	61314.32794	79878.82845	ENSG00000012223
E7EQB2	E7EQB2_HUMAN	K|CVPNSNER|Y	[TMTsixplex_Nterm]C[Cys_CAM]VPNSNER	523-530	FALSE	5.774	3597.491211	3438.21169	265.9401481	148.5878375	242.7011793	271.0494557	ENSG00000012223
E7EQB2	E7EQB2_HUMAN	K|DVTVLQNTDGNNNEAWAK|D	[TMTsixplex_Nterm]DVTVLQNTDGNNNEAWAK[TMTsixplex_K]	553-570	FALSE	7.194	740417.5	729024.8431	60371.04658	23028.31989	43083.8456	59987.05307	ENSG00000012223
E7EQB2	E7EQB2_HUMAN	K|YLGPQYVAGITNLKK|C	[TMTsixplex_Nterm]YLGPQYVAGITNLK[TMTsixplex_K]K[TMTsixplex_K]	668-682	FALSE	6.741	13076408	12435260.48	952551.4412	400368.0432	2157818.899	3160620.254	ENSG00000012223
E7EQB2	E7EQB2_HUMAN	R|FFSASCVPGADK|G	[TMTsixplex_Nterm]FFSASC[Cys_CAM]VPGADK[TMTsixplex_K]	158-169	FALSE	6.704	1247802.625	1232461.551	72534.50212	13902.00192	34461.96362	49781.47993	ENSG00000012223
E7EQB2	E7EQB2_HUMAN	K|CVPNSNER|Y	[TMTsixplex_Nterm]C[Cys_CAM]VPNSNER	523-530	FALSE	5.203	4396.129395	4055.038578	286.4938947	116.9030588	174.6265158	239.2929729	ENSG00000012223
E7EQB2	E7EQB2_HUMAN	K|DSAIGFSR|V	[TMTsixplex_Nterm]DSAIGFSR	308-315	FALSE	5.757	971519.8125	930487.696	90292.20841	31470.60458	55490.77154	75183.0897	ENSG00000012223
E7EQB2	E7EQB2_HUMAN	R|ESTVFEDLSDEAERDEYELLCPDNTR|K	[TMTsixplex_Nterm]ESTVFEDLSDEAERDEYELLC[Cys_CAM]PDNTR	217-242	FALSE	5.644	816636.8125	801310.0236	53056.98359	48894.81442	17460.31734	48076.78457	ENSG00000012223
E7EQB2	E7EQB2_HUMAN	R|VVWCAVGEQELRK|C	[TMTsixplex_Nterm]VVWC[Cys_CAM]AVGEQELRK[TMTsixplex_K]	351-363	FALSE	8.019	393752.75	392315.6037	37627.32873	18133.56024	NA	30824.03657	ENSG00000012223
E7EQB2	E7EQB2_HUMAN	K|CSTSPLLEACEFLR|-	[TMTsixplex_Nterm]C[Cys_CAM]STSPLLEAC[Cys_CAM]EFLR	683-696	FALSE	7.301	239594.3594	216903.7697	35837.08387	35579.86276	55491.9585	71277.61307	ENSG00000012223
E7EQB2	E7EQB2_HUMAN	K|FCLFQSETK|N	[TMTsixplex_Nterm]FC[Cys_CAM]LFQSETK[TMTsixplex_K]	637-645	FALSE	6.807	108878.9922	107804.6631	7027.422036	2011.730074	3670.690869	5631.276542	ENSG00000012223
E7EQB2	E7EQB2_HUMAN	K|CAFSSQEPYFSYSGAFK|C	[TMTsixplex_Nterm]C[Cys_CAM]AFSSQEPYFSYSGAFK[TMTsixplex_K]	187-203	FALSE	8.325	232451.4219	218258.7256	17342.68464	9464.420421	7108.369845	11203.71834	ENSG00000012223
E7EQB2	E7EQB2_HUMAN	K|YLGPQYVAGITNLK|K	[TMTsixplex_Nterm]YLGPQYVAGITNLK[TMTsixplex_K]	668-681	FALSE	6.339	195390.3355	201538.2031	12422.8977	NA	950.700944	2381.193683	ENSG00000012223
E7EQB2	E7EQB2_HUMAN	R|ESTVFEDLSDEAERDEYELLCPDNTR|K	[TMTsixplex_Nterm]ESTVFEDLSDEAERDEYELLC[Cys_CAM]PDNTR	217-242	FALSE	8.93	435942.4806	451562.0625	23144.67714	NA	NA	NA	ENSG00000012223
E7EQB2	E7EQB2_HUMAN	K|FCLFQSETK|N	[TMTsixplex_Nterm]FC[Cys_CAM]LFQSETK[TMTsixplex_K]	637-645	FALSE	6.026	214392.5625	197721.0936	13454.98121	3240.24322	7107.53073	8973.486517	ENSG00000012223
E7EQB2	E7EQB2_HUMAN	K|EDAIWNLLR|Q	[TMTsixplex_Nterm]EDAIWNLLR	270-278	FALSE	6.307	1226307.75	1163681.103	70599.18199	10621.66233	NA	23377.00567	ENSG00000012223
E7EQB2	E7EQB2_HUMAN	K|YLGPQYVAGITNLK|K	[TMTsixplex_Nterm]YLGPQYVAGITNLK[TMTsixplex_K]	668-681	FALSE	5.592	271752.0831	275843.25	18288.10043	NA	2008.052859	1970.389841	ENSG00000012223
E7EQB2	E7EQB2_HUMAN	R|FFSASCVPGADK|G	[TMTsixplex_Nterm]FFSASC[Cys_CAM]VPGADK[TMTsixplex_K]	158-169	FALSE	6.982	1571300.625	1564238.876	95423.64903	18918.49065	43881.6355	73518.75595	ENSG00000012223
E7EQB2	E7EQB2_HUMAN	R|CLAENAGDVAFVK|D	[TMTsixplex_Nterm]C[Cys_CAM]LAENAGDVAFVK[TMTsixplex_K]	540-552	FALSE	4.957	3634566	3468059.977	233644.6717	143015.1813	152323.6631	328550.7372	ENSG00000012223
E7EQB2	E7EQB2_HUMAN	K|CSTSPLLEACEFLR|-	[TMTsixplex_Nterm]C[Cys_CAM]STSPLLEAC[Cys_CAM]EFLR	683-696	FALSE	8.004	198352.9063	179282.8603	13289.13362	2487.646905	4369.972205	5252.283448	ENSG00000012223
E7EQB2	E7EQB2_HUMAN	K|FCLFQSETK|N	[TMTsixplex_Nterm]FC[Cys_CAM]LFQSETK[TMTsixplex_K]	637-645	FALSE	5.61	322226.7188	299770.7238	19813.36635	6891.062734	14538.99875	17973.18311	ENSG00000012223
E7EQB2	E7EQB2_HUMAN	K|DSAIGFSR|V	[TMTsixplex_Nterm]DSAIGFSR	308-315	FALSE	7.003	843980.625	839317.6593	80916.84711	44368.32637	66866.0843	82476.77754	ENSG00000012223
E7EQB2	E7EQB2_HUMAN	K|LRPVAAEVYGTER|Q	[TMTsixplex_Nterm]LRPVAAEVYGTER	80-92	FALSE	6.716	825481.375	763677.8156	29495.65914	5138.49487	29559.02935	48230.17374	ENSG00000012223
E7EQB2	E7EQB2_HUMAN	K|LRPVAAEVYGTER|Q	[TMTsixplex_Nterm]LRPVAAEVYGTER	80-92	FALSE	11.219	9798803	9549502.713	651224.1518	239065.6032	472680.4187	529344.4194	ENSG00000012223
E7EQB2	E7EQB2_HUMAN	K|CGLVPVLAENYK|S	[TMTsixplex_Nterm]C[Cys_CAM]GLVPVLAENYK[TMTsixplex_K]	411-422	FALSE	8.482	446652.3125	373993.9992	18719.33569	3547.029537	3698.279962	7193.92955	ENSG00000012223
E7EQB2	E7EQB2_HUMAN	K|FCLFQSETK|N	[TMTsixplex_Nterm]FC[Cys_CAM]LFQSETK[TMTsixplex_K]	637-645	FALSE	6.044	235418.125	220058.2449	19201.39874	7644.353608	15196.30702	17956.27824	ENSG00000012223
E7EQB2	E7EQB2_HUMAN	R|YYGYTGAFR|C	[TMTsixplex_Nterm]YYGYTGAFR	531-539	FALSE	7.285	1184617.037	1151089.611	68235.80888	8949.671485	23638.63815	NA	ENSG00000012223
E7EQB2	E7EQB2_HUMAN	R|LCAGTGENK|C	[TMTsixplex_Nterm]LC[Cys_CAM]AGTGENK[TMTsixplex_K]	178-186	FALSE	5.362	177606.4531	173973.6106	13554.5237	2750.950885	4832.762557	6178.074824	ENSG00000012223
E7EQB2	E7EQB2_HUMAN	R|FFSASCVPGADK|G	[TMTsixplex_Nterm]FFSASC[Cys_CAM]VPGADK[TMTsixplex_K]	158-169	FALSE	7.054	1165230.125	1111073.282	74310.2415	7278.979525	17831.87047	NA	ENSG00000012223
E7EQB2	E7EQB2_HUMAN	K|FQLFGSPSGQK|D	FQLFGSPSGQK[TMTsixplex_K]	292-302	FALSE	6.355	34244.94187	71501.19617	6229.992319	2560.094539	5716.332357	5642.31669	ENSG00000012223
E7EQB2	E7EQB2_HUMAN	K|CSTSPLLEACEFLR|-	[TMTsixplex_Nterm]C[Cys_CAM]STSPLLEAC[Cys_CAM]EFLR	683-696	FALSE	7.466	870481.9375	828023.8767	48262.01983	5950.35623	26174.25456	11721.48236	ENSG00000012223
E7EQB2	E7EQB2_HUMAN	K|FDEYFSQSCAPGSDPR|S	[TMTsixplex_Nterm]FDEYFSQSC[Cys_CAM]APGSDPR	491-506	FALSE	8.688	2917946.297	2950775.5	175989.9441	NA	145801.1361	34186.40945	ENSG00000012223
E7EQB2	E7EQB2_HUMAN	R|FFSASCVPGADK|G	[TMTsixplex_Nterm]FFSASC[Cys_CAM]VPGADK[TMTsixplex_K]	158-169	FALSE	6.718	810377.9375	749495.0944	57594.16161	9258.354873	21409.1731	30518.74396	ENSG00000012223
E7EQB2	E7EQB2_HUMAN	K|YLGPQYVAGITNLK|K	[TMTsixplex_Nterm]YLGPQYVAGITNLK[TMTsixplex_K]	668-681	FALSE	5.933	351841.9618	354789.7813	23525.59785	NA	3620.885984	3903.327195	ENSG00000012223
E7EQB2	E7EQB2_HUMAN	K|GEADAMSLDGGYVYTAGK|C	[TMTsixplex_Nterm]GEADAM[Oxidation_M]SLDGGYVYTAGK[TMTsixplex_K]	393-410	FALSE	6.597	5830405.756	5896978	439277.8789	212135.8454	275246.0867	300525.3804	ENSG00000012223
E7EQB2	E7EQB2_HUMAN	R|CLAENAGDVAFVK|D	[TMTsixplex_Nterm]C[Cys_CAM]LAENAGDVAFVK[TMTsixplex_K]	540-552	FALSE	7.161	2681679.25	2482257.651	135450.39	NA	29451.12463	28743.37561	ENSG00000012223
E7EQB2	E7EQB2_HUMAN	K|FQLFGSPSGQK|D	[TMTsixplex_Nterm]FQLFGSPSGQK[TMTsixplex_K]	292-302	FALSE	7.169	4221827	3806270.281	203104.1085	120674.9022	NA	73477.03435	ENSG00000012223
E7EQB2	E7EQB2_HUMAN	R|LCAGTGENK|C	[TMTsixplex_Nterm]LC[Cys_CAM]AGTGENK[TMTsixplex_K]	178-186	FALSE	5.423	60269.76722	61991.52344	5669.708049	3264.771395	2999.06607	3470.003187	ENSG00000012223
E7EQG2	E7EQG2_HUMAN	K|GYDVIAQAQSGTGK|T	[TMTsixplex_Nterm]GYDVIAQAQSGTGK[TMTsixplex_K]	70-83	FALSE	8.049	239402.6079	244942.4844	57279.50537	50718.27932	62708.93996	80978.47624	ENSG00000156976
E7EQG2	E7EQG2_HUMAN	R|VLITTDLLAR|G	[TMTsixplex_Nterm]VLITTDLLAR	326-335	FALSE	5.65	82694.07813	78743.81557	15771.30901	13848.56139	24900.74197	32586.30373	ENSG00000156976
E7EQG2	E7EQG2_HUMAN	R|VLITTDLLAR|G	[TMTsixplex_Nterm]VLITTDLLAR	326-335	FALSE	5.669	724954.8761	729745.4375	233287.9935	268354.9434	199732.8371	253160.581	ENSG00000156976
E7EQG2	E7EQG2_HUMAN	K|GYDVIAQAQSGTGK|T	[TMTsixplex_Nterm]GYDVIAQAQSGTGK[TMTsixplex_K]	70-83	FALSE	7.388	43704.81641	39690.36468	8544.821642	8263.002701	12831.56723	17605.57981	ENSG00000156976
E7EQG2	E7EQG2_HUMAN	K|QFYINVEREEWK|L	[TMTsixplex_Nterm]QFYINVEREEWK[TMTsixplex_K]	249-260	FALSE	5.071	868605.9375	815071.2206	90799.085	54428.5083	187502.5307	281278.9537	ENSG00000156976
E7EQG2	E7EQG2_HUMAN	R|GFKDQIYEIFQK|L	[TMTsixplex_Nterm]GFK[TMTsixplex_K]DQIYEIFQK[TMTsixplex_K]	192-203	FALSE	6.38	321499.3323	314090.9017	73610.33488	81503.99618	258823.1381	344792.125	ENSG00000156976
E7EQG2	E7EQG2_HUMAN	R|KVDWLTEK|M	[TMTsixplex_Nterm]K[TMTsixplex_K]VDWLTEK[TMTsixplex_K]	285-292	FALSE	5.154	4295725	4033890.339	514920.424	483714.3922	1860824.056	2535573.703	ENSG00000156976
E7EQG2	E7EQG2_HUMAN	K|MFVLDEADEMLSR|G	[TMTsixplex_Nterm]MFVLDEADEM[Oxidation_M]LSR	179-191	FALSE	6.8	5912189	5390210.04	796404.9562	792723.2795	1136849.509	1389447.8	ENSG00000156976
E7EQG2	E7EQG2_HUMAN	R|KVDWLTEK|M	[TMTsixplex_Nterm]K[TMTsixplex_K]VDWLTEK[TMTsixplex_K]	285-292	FALSE	4.882	711947.6847	657476.4545	62171.74234	70647.04494	2820158.578	3886194.25	ENSG00000156976
E7EQG2	E7EQG2_HUMAN	K|GYDVIAQAQSGTGK|T	[TMTsixplex_Nterm]GYDVIAQAQSGTGK[TMTsixplex_K]	70-83	FALSE	7.042	571424.8125	553693.0513	113476.2645	111419.818	184270.0314	221451.5043	ENSG00000156976
E7EQG2	E7EQG2_HUMAN	R|GFKDQIYEIFQK|L	[TMTsixplex_Nterm]GFK[TMTsixplex_K]DQIYEIFQK[TMTsixplex_K]	192-203	FALSE	7.455	583174.5538	549973.3119	132231.5028	133110.4082	501585.3184	647569.375	ENSG00000156976
E7EQG2	E7EQG2_HUMAN	R|GIYAYGFEKPSAIQQR|A	[TMTsixplex_Nterm]GIYAYGFEK[TMTsixplex_K]PSAIQQR	47-62	FALSE	7.477	402330.6482	410096.6563	87034.54367	106684.7205	77678.06979	127758.7468	ENSG00000156976
E7EQG2	E7EQG2_HUMAN	K|GYDVIAQAQSGTGK|T	[TMTsixplex_Nterm]GYDVIAQAQSGTGK[TMTsixplex_K]	70-83	FALSE	7.412	231336.9375	227897.4295	57213.73386	47313.42508	63423.96524	88414.55541	ENSG00000156976
E7EQG2	E7EQG2_HUMAN	R|KVDWLTEK|M	[TMTsixplex_Nterm]K[TMTsixplex_K]VDWLTEK[TMTsixplex_K]	285-292	FALSE	6.309	863257.2256	910531.1875	120419.1429	111456.5965	186734.9266	270105.3021	ENSG00000156976
E7EQG2	E7EQG2_HUMAN	R|KVDWLTEK|M	[TMTsixplex_Nterm]K[TMTsixplex_K]VDWLTEK[TMTsixplex_K]	285-292	FALSE	6.54	2362353	2232311.088	338737.4095	270423.9423	465691.9517	583765.9339	ENSG00000156976
E7EQG2	E7EQG2_HUMAN	K|ETQALVLAPTR|E	ETQALVLAPTR	101-111	FALSE	5.419	3330.194824	3275.469046	619.2768361	567.1359316	850.6400706	1006.721975	ENSG00000156976
E7EQG2	E7EQG2_HUMAN	R|VLITTDLLAR|G	[TMTsixplex_Nterm]VLITTDLLAR	326-335	FALSE	7.149	1308835.5	1204590.897	483946.2817	564136.9195	417636.4846	508620.0106	ENSG00000156976
E7EQG2	E7EQG2_HUMAN	K|LQAEAPHIVVGTPGR|V	[TMTsixplex_Nterm]LQAEAPHIVVGTPGR	148-162	FALSE	6.913	2509028.986	2591301.739	739542.9821	847608.6913	1961923.657	2453057.677	ENSG00000156976
E7EQG2	E7EQG2_HUMAN	R|VFDMLNR|R	[TMTsixplex_Nterm]VFDMLNR	163-169	FALSE	4.971	209089.7188	206207.171	33533.98136	28957.29483	45015.04408	59122.29728	ENSG00000156976
E7EQG2	E7EQG2_HUMAN	R|GIYAYGFEKPSAIQQR|A	[TMTsixplex_Nterm]GIYAYGFEK[TMTsixplex_K]PSAIQQR	47-62	FALSE	6.105	916007.5	560731.1982	213819.3098	235764.8786	194955.0266	164249.8098	ENSG00000156976
E7EQG2	E7EQG2_HUMAN	R|VLITTDLLAR|G	[TMTsixplex_Nterm]VLITTDLLAR	326-335	FALSE	6.395	140260.8125	139186.5155	26772.07029	23669.75651	31032.3338	41307.03246	ENSG00000156976
E7EQG2	E7EQG2_HUMAN	R|VLITTDLLAR|G	[TMTsixplex_Nterm]VLITTDLLAR	326-335	FALSE	6.829	389767.1875	386745.3552	58533.50484	57422.97664	85024.63233	110199.9199	ENSG00000156976
E7EQG2	E7EQG2_HUMAN	K|GYDVIAQAQSGTGK|T	[TMTsixplex_Nterm]GYDVIAQAQSGTGK[TMTsixplex_K]	70-83	FALSE	6.195	139720.5938	125239.8704	23234.43638	18165.83003	32479.19247	42696.56776	ENSG00000156976
E7EQG2	E7EQG2_HUMAN	R|KVDWLTEK|M	[TMTsixplex_Nterm]K[TMTsixplex_K]VDWLTEK[TMTsixplex_K]	285-292	FALSE	5.941	8257672.5	7877547.07	998435.8638	933164.1586	4224379.307	5935031.856	ENSG00000156976
E7EQG2	E7EQG2_HUMAN	K|ETQALVLAPTR|E	[TMTsixplex_Nterm]ETQALVLAPTR	101-111	FALSE	6.112	28681.58984	27777.19649	7434.555066	7707.995403	17047.54189	23314.2816	ENSG00000156976
E7EQT4	E7EQT4_HUMAN	K|KPSISITTESLK|S	[TMTsixplex_Nterm]K[TMTsixplex_K]PSISITTESLK[TMTsixplex_K]	821-832	FALSE	4.949	459013.0625	409761.0084	70973.95703	39773.27415	49399.94627	66055.89834	ENSG00000100813
E7EQT4	E7EQT4_HUMAN	K|LSEGSQPAEEEEDQETPSR|N	[TMTsixplex_Nterm]LSEGSQPAEEEEDQETPSR	199-217	FALSE	7.886	131006.5625	124341.9881	23414.11003	17901.01874	31745.90898	38914.81598	ENSG00000100813
E7EQT4	E7EQT4_HUMAN	K|LLDDLFR|K	[TMTsixplex_Nterm]LLDDLFR	1170-1176	FALSE	5.289	390503.3125	387530.9938	32254.34476	22359.44853	67599.20663	79441.13754	ENSG00000100813
E7EQV9	E7EQV9_HUMAN	R|NPDTQWITKPVHK|H	[TMTsixplex_Nterm]NPDTQWITK[TMTsixplex_K]PVHK[TMTsixplex_K]	145-157	FALSE	5.021	6303467.175	6831626	636808.2731	407802.447	1635431.047	2433438.892	ENSG00000174748
E7EQV9	E7EQV9_HUMAN	K|FFEVILIDPFHK|A	[TMTsixplex_Nterm]FFEVILIDPFHK[TMTsixplex_K]	129-140	FALSE	7.94	20278.35938	19438.59498	2329.43942	1619.934763	6448.473502	7843.604889	ENSG00000174748
E7EQV9	E7EQV9_HUMAN	K|FFEVILIDPFHK|A	[TMTsixplex_Nterm]FFEVILIDPFHK[TMTsixplex_K]	129-140	FALSE	7.842	27063.69922	25265.77822	3211.161086	2013.635056	8085.44573	9911.700822	ENSG00000174748
E7EQV9	E7EQV9_HUMAN	K|FFEVILIDPFHK|A	[TMTsixplex_Nterm]FFEVILIDPFHK[TMTsixplex_K]	129-140	FALSE	8.101	11208.95605	10658.05006	1268.442646	805.7191109	3271.060315	4368.189061	ENSG00000174748
E7EQV9	E7EQV9_HUMAN	K|YIQELWR|K	[TMTsixplex_Nterm]YIQELWR	6-12	FALSE	4.932	173429.2427	175570.3438	19758.08393	14826.77418	60008.78534	75052.71073	ENSG00000174748
E7EQV9	E7EQV9_HUMAN	R|SLQSVAEER|A	[TMTsixplex_Nterm]SLQSVAEER	97-105	FALSE	6.243	7073360.29	7074728	615558.2682	441242.3954	1903633.728	2410678.568	ENSG00000174748
E7EQV9	E7EQV9_HUMAN	K|FFEVILIDPFHK|A	[TMTsixplex_Nterm]FFEVILIDPFHK[TMTsixplex_K]	129-140	FALSE	6.614	11611.44629	11188.36261	1441.899588	1159.741566	3695.085558	5146.787847	ENSG00000174748
E7ER68	E7ER68_HUMAN	K|LSDESLDSFLIELEK|V	[TMTsixplex_Nterm]LSDESLDSFLIELEK[TMTsixplex_K]	412-426	FALSE	5.181	100504.7557	103197.9688	13842.2559	10039.15105	33229.52689	41252.03874	ENSG00000176853
E7ESS4	E7ESS4_HUMAN	R|DLEGTYLCR|A	[TMTsixplex_Nterm]DLEGTYLC[Cys_CAM]R	228-236	FALSE	6.53	401063.7813	383696.9555	34643.56783	14627.17019	26832.4327	41831.45076	ENSG00000090339
E7ESS4	E7ESS4_HUMAN	R|SFSCSATLEVAGQLIHK|N	[TMTsixplex_Nterm]SFSC[Cys_CAM]SATLEVAGQLIHK[TMTsixplex_K]	146-162	FALSE	9.179	127701.1167	184588.7188	15925.88391	NA	8635.0929	8184.439824	ENSG00000090339
E7ESU0	E7ESU0_HUMAN	K|VLPVFYFAR|E	[TMTsixplex_Nterm]VLPVFYFAR	490-498	FALSE	6.38	18218.18164	17420.6583	2661.712373	2314.574744	5662.059445	7474.012915	ENSG00000172046
E7ETG2	E7ETG2_HUMAN	R|LQSPSK|Q	[TMTsixplex_Nterm]LQSPSK[TMTsixplex_K]	442-447	FALSE	4.918	2694.48979	2854.510841	322.288729	692.5662919	1577.64551	1301.36423	ENSG00000134398
E7ETN8	E7ETN8_HUMAN	K|VQLPMETLQELLDLHR|T	[TMTsixplex_Nterm]VQLPMETLQELLDLHR	341-356	FALSE	5.665	10789.96973	10580.75725	1820.956523	1280.918796	2169.160716	2816.590515	ENSG00000154451
E7ETN8	E7ETN8_HUMAN	K|AIAHYDQQMGQK|V	[TMTsixplex_Nterm]AIAHYDQQMGQK[TMTsixplex_K]	329-340	FALSE	5.962	1396281.657	1409864.75	110432.3957	32388.5768	84523.42889	108790.7071	ENSG00000154451
E7ETN8	E7ETN8_HUMAN	K|VQLPMETLQELLDLHR|T	[TMTsixplex_Nterm]VQLPMETLQELLDLHR	341-356	FALSE	7.607	99785.85117	95154.73921	13634.98559	7399.969052	10646.09905	15375.48155	ENSG00000154451
E7EV54	E7EV54_HUMAN	R|YAAQLPALFR|D	[TMTsixplex_Nterm]YAAQLPALFR	14-23	FALSE	5.064	109423.0847	110311.5547	17564.48604	17714.77085	63216.20603	83165.69387	ENSG00000141456
E7EV54	E7EV54_HUMAN	R|LLPQVLNSWSIGR|D	[TMTsixplex_Nterm]LLPQVLNSWSIGR	254-266	FALSE	7.492	11496.9375	11480.82236	1156.748524	1101.852305	3209.189962	3920.545624	ENSG00000141456
E7EV54	E7EV54_HUMAN	R|LLPGPENHR|A	[TMTsixplex_Nterm]LLPGPENHR	576-584	FALSE	7.321	117074.9793	112939.23	18408.52622	14584.62261	25029.40295	26015.27134	ENSG00000141456
E7EV54	E7EV54_HUMAN	R|KGDSNANSDVCAAALR|G	[TMTsixplex_Nterm]K[TMTsixplex_K]GDSNANSDVC[Cys_CAM]AAALR	365-380	FALSE	7.685	368085.75	355070.9895	53925.4258	48366.4969	79375.01275	104270.3389	ENSG00000141456
E7EV54	E7EV54_HUMAN	R|LLPQVLNSWSIGR|D	[TMTsixplex_Nterm]LLPQVLNSWSIGR	254-266	FALSE	8.645	3667.759033	3520.79776	711.6139728	698.7797938	955.1302632	1214.259648	ENSG00000141456
E7EV54	E7EV54_HUMAN	K|LASFFLSR|V	[TMTsixplex_Nterm]LASFFLSR	70-77	FALSE	6.908	16833.97637	16290.85134	2342.097914	2057.020672	3500.209884	4353.512678	ENSG00000141456
E7EV59	E7EV59_HUMAN	K|LNHNDWIK|Q	[TMTsixplex_Nterm]LNHNDWIK[TMTsixplex_K]	117-124	FALSE	5.177	1747343.44	1747934.242	201027.4323	148453.9907	376267.1521	521672.3468	ENSG00000155097
E7EV59	E7EV59_HUMAN	K|IDCNLLEFK|-	[TMTsixplex_Nterm]IDC[Cys_CAM]NLLEFK[TMTsixplex_K]	299-307	FALSE	5.504	141253.5929	145067.25	19233.85157	17470.38013	37437.80806	47661.09947	ENSG00000155097
E7EV59	E7EV59_HUMAN	R|EVLHELYK|H	[TMTsixplex_Nterm]EVLHELYK[TMTsixplex_K]	258-265	FALSE	5.095	1176531.08	1179205.92	115288.3937	109437.7421	232342.6635	312394.897	ENSG00000155097
E7EVW7	E7EVW7_HUMAN	K|SAVGHEYVAEVEK|H	[TMTsixplex_Nterm]SAVGHEYVAEVEK[TMTsixplex_K]	97-109	FALSE	5.376	487953.3984	766285.5	88191.21836	38624.59642	44095.88901	47517.70732	ENSG00000180353
E7EVW7	E7EVW7_HUMAN	K|KISSEAWPPVGTPPSSESEPVR|T	[TMTsixplex_Nterm]K[TMTsixplex_K]ISSEAWPPVGTPPSSESEPVR	260-281	FALSE	8.47	1191538.5	1175340.944	117686.569	48198.40965	NA	156039.3781	ENSG00000180353
E7EVW7	E7EVW7_HUMAN	R|TEHINIHQLR|N	[TMTsixplex_Nterm]TEHINIHQLR	49-58	FALSE	7.456	39190.66851	37907.54402	4716.238496	2468.099885	3990.049863	4781.293133	ENSG00000180353
E7EW33	E7EW33_HUMAN	K|YAPLHLVPLIER|L	[TMTsixplex_Nterm]YAPLHLVPLIER	857-868	FALSE	6.4	151496.4929	169782.5941	22481.29807	23315.87041	34397.77553	54587.37306	ENSG00000055163
E7EW33	E7EW33_HUMAN	R|KYQILNNEVFAILNK|Y	[TMTsixplex_Nterm]K[TMTsixplex_K]YQILNNEVFAILNK[TMTsixplex_K]	1013-1027	FALSE	6.746	42649.89453	40491.75777	3970.409027	1290.301857	7893.011031	9908.974816	ENSG00000055163
E7EW33	E7EW33_HUMAN	R|LGTPQQIAIAR|E	[TMTsixplex_Nterm]LGTPQQIAIAR	869-879	FALSE	7.269	168715.1094	160259.4686	35601.7766	34504.11654	65156.44584	90920.2743	ENSG00000055163
E7EW33	E7EW33_HUMAN	K|NVLISVLQAIR|K	[TMTsixplex_Nterm]NVLISVLQAIR	308-318	FALSE	5.086	987.4874268	841.967892	73.67383899	58.23089069	195.4592515	243.1185798	ENSG00000055163
E7EW33	E7EW33_HUMAN	K|YAPLHLVPLIER|L	[TMTsixplex_Nterm]YAPLHLVPLIER	857-868	FALSE	5.597	261376.0448	215577.8227	43543.59473	33629.61125	82253.10845	91957.39446	ENSG00000055163
E7EW33	E7EW33_HUMAN	R|AVGPSSTQLYMVR|T	[TMTsixplex_Nterm]AVGPSSTQLYMVR	354-366	FALSE	7.667	100707.4609	92827.00864	14987.87058	13392.35712	20667.68852	27016.41179	ENSG00000055163
E7EW33	E7EW33_HUMAN	R|KYQILNNEVFAILNK|Y	[TMTsixplex_Nterm]K[TMTsixplex_K]YQILNNEVFAILNK[TMTsixplex_K]	1013-1027	FALSE	7.61	23647.75977	22861.83949	2042.311609	833.8108861	4287.065257	5763.662658	ENSG00000055163
E7EWE5	E7EWE5_HUMAN	K|LGLLGLANSLAIEGR|K	[TMTsixplex_Nterm]LGLLGLANSLAIEGR	145-159	FALSE	7.335	83091.63465	85482.35156	14178.79001	16183.18528	24251.83973	29180.80644	ENSG00000133835
E7EWE5	E7EWE5_HUMAN	K|LGLLGLANSLAIEGR|K	[TMTsixplex_Nterm]LGLLGLANSLAIEGR	145-159	FALSE	9.728	26214.97136	26298.62695	3854.790088	3360.810943	5854.444292	7456.243912	ENSG00000133835
E7EWE5	E7EWE5_HUMAN	K|AVANYDSVEEGEK|V	[TMTsixplex_Nterm]AVANYDSVEEGEK[TMTsixplex_K]	45-57	FALSE	5.296	400169.7231	436366.4688	85790.59072	70826.27445	137493.7536	163568.6053	ENSG00000133835
E7EWE5	E7EWE5_HUMAN	R|ISDEDWDIIHR|V	[TMTsixplex_Nterm]ISDEDWDIIHR	87-97	FALSE	8.5	1325700.754	1304541.606	169935.25	142469.8365	NA	355506.0241	ENSG00000133835
E7EWE5	E7EWE5_HUMAN	R|TLGAIVR|Q	[TMTsixplex_Nterm]TLGAIVR	228-234	FALSE	5.146	130546.2266	120464.8291	19432.26105	15404.96579	40306.66158	45231.43006	ENSG00000133835
E7EWE5	E7EWE5_HUMAN	K|VLHGEQYLELYKPLPR|A	[TMTsixplex_Nterm]VLHGEQYLELYK[TMTsixplex_K]PLPR	380-395	FALSE	5.262	862936.5339	840372.7119	126900.005	115273.1279	171105.2259	251566.2905	ENSG00000133835
E7EWE5	E7EWE5_HUMAN	K|LGLLGLANSLAIEGR|K	[TMTsixplex_Nterm]LGLLGLANSLAIEGR	145-159	FALSE	8.142	12573.80636	13565.8125	2057.437618	1440.328296	2699.076643	3965.184597	ENSG00000133835
E7EWE5	E7EWE5_HUMAN	R|AAWEHMK|K	[TMTsixplex_Nterm]AAWEHMK[TMTsixplex_K]	109-115	FALSE	5.061	1346202.125	1337317.745	210041.8184	190016.1608	NA	329235.6717	ENSG00000133835
E7EWE5	E7EWE5_HUMAN	K|LGLLGLANSLAIEGR|K	[TMTsixplex_Nterm]LGLLGLANSLAIEGR	145-159	FALSE	9.991	83089.70079	83203.94531	11425.11268	10886.45204	19426.35452	24900.66943	ENSG00000133835
E7EWE5	E7EWE5_HUMAN	R|KSNIHCNTIAPNAGSR|M	[TMTsixplex_Nterm]K[TMTsixplex_K]SNIHC[Cys_CAM]NTIAPNAGSR	160-175	FALSE	6.83	13826.29746	14941.47852	2249.855908	1728.286835	3038.119101	3995.887901	ENSG00000133835
E7EWE5	E7EWE5_HUMAN	K|LQSTFVFEEIGR|R	[TMTsixplex_Nterm]LQSTFVFEEIGR	598-609	FALSE	6.87	132687.4375	127981.0291	20803.04655	18582.00351	49804.99278	64352.41628	ENSG00000133835
E7EWE5	E7EWE5_HUMAN	K|VLHGEQYLELYKPLPR|A	[TMTsixplex_Nterm]VLHGEQYLELYK[TMTsixplex_K]PLPR	380-395	FALSE	6.466	1169985.731	1112184.29	204298.5766	165926.2076	262018.0268	329417.7161	ENSG00000133835
E7EWK3	E7EWK3_HUMAN	R|LGGIAYFLSR|L	[TMTsixplex_Nterm]LGGIAYFLSR	562-571	FALSE	6.871	9460.75293	9149.488109	1279.582449	1097.348167	1905.022056	2424.106478	ENSG00000174953
E7EX54	E7EX54_HUMAN	K|ILDFGLAR|H	[TMTsixplex_Nterm]ILDFGLAR	89-96	FALSE	5.892	70007.92258	68619.42424	189021.4034	223776	72329.19639	83016.76627	ENSG00000112062
E7EX54	E7EX54_HUMAN	K|ILDFGLAR|H	[TMTsixplex_Nterm]ILDFGLAR	89-96	FALSE	4.881	25853.79363	25267.63633	43742.79326	53521.92969	22971.57555	29317.25023	ENSG00000112062
E7EX54	E7EX54_HUMAN	K|ILDFGLAR|H	[TMTsixplex_Nterm]ILDFGLAR	89-96	FALSE	5.866	124904.1328	123386.9109	19808.93888	15978.12172	31663.89296	36820.61913	ENSG00000112062
E7EX54	E7EX54_HUMAN	K|ILDFGLAR|H	[TMTsixplex_Nterm]ILDFGLAR	89-96	FALSE	5.212	24679.28167	25793.11494	47498.83442	55284.76563	26087.99887	31601.93759	ENSG00000112062
E7EX54	E7EX54_HUMAN	K|LTDDHVQFLIYQILR|G	[TMTsixplex_Nterm]LTDDHVQFLIYQILR	45-59	FALSE	5.687	17744.64103	18434.86991	2904.730106	2086.555046	3767.826527	4803.535839	ENSG00000112062
E7EX54	E7EX54_HUMAN	K|HENVIGLLDVFTPAR|S	[TMTsixplex_Nterm]HENVIGLLDVFTPAR	3-17	FALSE	6.95	80230.53556	88614.20313	15356.65645	14177.49859	22292.93847	28190.94184	ENSG00000112062
E7EX54	E7EX54_HUMAN	K|ILDFGLAR|H	[TMTsixplex_Nterm]ILDFGLAR	89-96	FALSE	4.937	102556.7724	100274.3029	229397.4726	257621.9219	90654.3978	115136.4897	ENSG00000112062
E7EX54	E7EX54_HUMAN	K|YIHSADIIHR|D	[TMTsixplex_Nterm]YIHSADIIHR	63-72	FALSE	7.579	99279.6497	111786.438	15601.66936	11208.56298	19434.52078	24070.91406	ENSG00000112062
E7EX54	E7EX54_HUMAN	K|ILDFGLAR|H	[TMTsixplex_Nterm]ILDFGLAR	89-96	FALSE	5.161	78856.81328	84553.53261	188418.479	222516.9063	76669.56215	99702.30123	ENSG00000112062
E9PC52	E9PC52_HUMAN	R|RLNVWDLSK|I	[TMTsixplex_Nterm]RLNVWDLSK[TMTsixplex_K]	331-339	FALSE	5.682	8631288	8514005.305	1145994.517	1129530.821	3011003.95	4188167.373	ENSG00000102054
E9PC52	E9PC52_HUMAN	K|TVALWDLR|N	[TMTsixplex_Nterm]TVALWDLR	287-294	FALSE	5.174	2730279.783	2751569.5	350834.3421	325329.6437	NA	557080.6805	ENSG00000102054
E9PC52	E9PC52_HUMAN	K|EMFEDTVEER|V	[TMTsixplex_Nterm]EM[Oxidation_M]FEDTVEER	5-14	FALSE	6.021	2266956	2208511.064	359976.4339	321269.7725	277537.5088	365466.4217	ENSG00000102054
E9PC52	E9PC52_HUMAN	K|TVALWDLR|N	[TMTsixplex_Nterm]TVALWDLR	287-294	FALSE	4.904	596962	580350.9425	88500.12832	80503.41657	NA	112279.8992	ENSG00000102054
E9PC52	E9PC52_HUMAN	K|TPSSDVLVFDYTK|H	[TMTsixplex_Nterm]TPSSDVLVFDYTK[TMTsixplex_K]	134-146	FALSE	5.399	1533453.428	1538064.75	207465.7791	239472.6372	422259.2734	455450.8558	ENSG00000102054
E9PC52	E9PC52_HUMAN	K|TPSSDVLVFDYTK|H	[TMTsixplex_Nterm]TPSSDVLVFDYTK[TMTsixplex_K]	134-146	FALSE	7.647	756041.4686	770470	114603.3774	106523.6554	152193.884	207073.7601	ENSG00000102054
E9PC52	E9PC52_HUMAN	K|TVALWDLR|N	[TMTsixplex_Nterm]TVALWDLR	287-294	FALSE	4.887	934161.5625	911990.5479	118144.7057	107388.3469	212696.939	284177.5815	ENSG00000102054
E9PC52	E9PC52_HUMAN	R|YMPQNPHIIATK|T	[TMTsixplex_Nterm]YMPQNPHIIATK[TMTsixplex_K]	122-133	FALSE	5.142	3724891.75	3673946.294	629417.6311	573005.5049	636838.55	808130.4074	ENSG00000102054
E9PC52	E9PC52_HUMAN	K|INHEGEVNR|A	[TMTsixplex_Nterm]INHEGEVNR	111-119	FALSE	5.552	8932.763031	9383.164206	1852.622119	1464.314453	1934.780722	2499.881916	ENSG00000102054
E9PC85	E9PC85_HUMAN	K|FSCIPEAILNLPHLR|S	[TMTsixplex_Nterm]FSC[Cys_CAM]IPEAILNLPHLR	1185-1199	FALSE	5.826	34085.30775	36661.75	4721.391568	2842.765194	4088.149569	4307.024024	ENSG00000188906
E9PCY5	E9PCY5_HUMAN	K|GIPVVEHK|V	[TMTsixplex_Nterm]GIPVVEHK[TMTsixplex_K]	140-147	FALSE	6.409	290834.3112	306867.0938	36607.20982	25248.2887	42999.84005	53460.06755	ENSG00000077097
E9PCY5	E9PCY5_HUMAN	K|LAQAEAAGLHK|V	[TMTsixplex_Nterm]LAQAEAAGLHK[TMTsixplex_K]	993-1003	FALSE	8.174	405469.9375	400836.423	75752.67738	65915.746	116951.1064	150452.0716	ENSG00000077097
E9PCY5	E9PCY5_HUMAN	K|LDDANDAGGK|H	[TMTsixplex_Nterm]LDDANDAGGK[TMTsixplex_K]	457-466	FALSE	5.534	114031.6641	109262.2592	22939.25362	22051.1202	30058.33002	39636.03993	ENSG00000077097
E9PCY5	E9PCY5_HUMAN	R|LSYYGLR|K	[TMTsixplex_Nterm]LSYYGLR	1043-1049	FALSE	5.512	110567.4453	108968.4592	18757.10957	11716.80173	18434.03995	22424.72748	ENSG00000077097
E9PCY7	E9PCY7_HUMAN	K|HTGPNSPDTANDGFVR|L	[TMTsixplex_Nterm]HTGPNSPDTANDGFVR	99-114	FALSE	7.394	71110.66948	95001.65625	19666.00865	16304.64975	17560.54713	20823.70366	ENSG00000169045
E9PCY7	E9PCY7_HUMAN	K|HTGPNSPDTANDGFVR|L	[TMTsixplex_Nterm]HTGPNSPDTANDGFVR	99-114	FALSE	8.145	220776.6263	387335.7813	59378.54335	34965.64865	56986.85067	58429.74724	ENSG00000169045
E9PCY7	E9PCY7_HUMAN	R|GLPWSCSADEVQR|F	[TMTsixplex_Nterm]GLPWSC[Cys_CAM]SADEVQR	17-29	FALSE	9.708	1373929.5	1360960.85	181623.6977	178307.5467	284111.5303	335298.761	ENSG00000169045
E9PCY7	E9PCY7_HUMAN	R|VHIEIGPDGR|V	[TMTsixplex_Nterm]VHIEIGPDGR	317-326	FALSE	8.77	973736.7339	963474.3012	118673.0655	91302.33389	133633.9276	185488.507	ENSG00000169045
E9PCY7	E9PCY7_HUMAN	K|SNNVEMDWVLK|H	[TMTsixplex_Nterm]SNNVEMDWVLK[TMTsixplex_K]	88-98	FALSE	5.882	513592.0625	493970.0486	72025.92113	54027.53408	80725.61687	109606.8185	ENSG00000169045
E9PCY7	E9PCY7_HUMAN	K|HTGPNSPDTANDGFVR|L	[TMTsixplex_Nterm]HTGPNSPDTANDGFVR	99-114	FALSE	7.668	52562.50006	67204.67188	14368.4512	10965.04045	13638.89783	16668.04782	ENSG00000169045
E9PCY7	E9PCY7_HUMAN	R|YGDGGSTFQSTTGHCVHMR|G	[TMTsixplex_Nterm]YGDGGSTFQSTTGHC[Cys_CAM]VHMR	276-294	FALSE	5.541	103099.3572	208659.1343	28100.72532	16388.60439	32699.65616	39858.29796	ENSG00000169045
E9PCY7	E9PCY7_HUMAN	R|ATENDIYNFFSPLNPVR|V	[TMTsixplex_Nterm]ATENDIYNFFSPLNPVR	300-316	FALSE	7.202	776448.625	757400.7285	187927.4462	200492.4995	228312.2069	270806.4815	ENSG00000169045
E9PCY7	E9PCY7_HUMAN	R|VHIEIGPDGR|V	[TMTsixplex_Nterm]VHIEIGPDGR	317-326	FALSE	7.14	1142402.616	1167760.038	130946.8007	88827.34845	136109.6258	183144.408	ENSG00000169045
E9PCY7	E9PCY7_HUMAN	R|ATENDIYNFFSPLNPVR|V	[TMTsixplex_Nterm]ATENDIYNFFSPLNPVR	300-316	FALSE	8.174	1086183.373	1115804	144307.4551	112629.4296	197663.7707	236453.496	ENSG00000169045
E9PCY7	E9PCY7_HUMAN	R|STGEAFVQFASQEIAEK|A	[TMTsixplex_Nterm]STGEAFVQFASQEIAEK[TMTsixplex_K]	151-167	FALSE	6.654	2261571.72	2275774.75	379753.7129	340781.5813	444971.7817	611649.926	ENSG00000169045
E9PCY7	E9PCY7_HUMAN	R|YGDGGSTFQSTTGHCVHMR|G	[TMTsixplex_Nterm]YGDGGSTFQSTTGHC[Cys_CAM]VHM[Oxidation_M]R	276-294	FALSE	5.154	22071.44267	41494.17188	6181.85798	4604.417185	5416.840587	6447.07179	ENSG00000169045
E9PDM8	E9PDM8_HUMAN	K|GLYGGSSYVDFLCCVHK|E	[TMTsixplex_Nterm]GLYGGSSYVDFLC[Cys_CAM]C[Cys_CAM]VHK[TMTsixplex_K]	640-656	FALSE	8.994	210303.7163	232565.3594	27623.40829	18115.68499	106303.9788	127631.3252	ENSG00000150961
E9PE82	E9PE82_HUMAN	K|ELFPIAAQVDKEHLFPAAQVK|K	[TMTsixplex_Nterm]ELFPIAAQVDK[TMTsixplex_K]EHLFPAAQVK[TMTsixplex_K]	52-72	FALSE	6.399	210467.4472	222606.3275	59583.80411	75569.40512	549975.0828	717100.125	ENSG00000122971
E9PE82	E9PE82_HUMAN	K|ELFPIAAQVDKEHLFPAAQVK|K	[TMTsixplex_Nterm]ELFPIAAQVDK[TMTsixplex_K]EHLFPAAQVK[TMTsixplex_K]	52-72	FALSE	5.501	182475.6405	162577.4224	45443.57974	46256.85952	409931.7125	553291.0625	ENSG00000122971
E9PE82	E9PE82_HUMAN	K|ELFPIAAQVDKEHLFPAAQVK|K	[TMTsixplex_Nterm]ELFPIAAQVDK[TMTsixplex_K]EHLFPAAQVK[TMTsixplex_K]	52-72	FALSE	5.896	412193.1709	394004.5465	123602.3891	140077.3378	1180942.404	1548887.375	ENSG00000122971
E9PEC3	E9PEC3_HUMAN	R|KAYGGAYDVMSSK|H	[TMTsixplex_Nterm]K[TMTsixplex_K]AYGGAYDVMSSK[TMTsixplex_K]	317-329	FALSE	7.115	86792.47286	71157.88429	22989.28	33360.13341	274971.7429	360237.8125	ENSG00000114054
E9PEC3	E9PEC3_HUMAN	K|AYNMVDIIHSVVDER|E	[TMTsixplex_Nterm]AYNMVDIIHSVVDER	197-211	FALSE	6.814	273080.4856	298873.4236	88122.40417	102427.4737	469455.0772	607816.1246	ENSG00000114054
E9PEP3	E9PEP3_HUMAN	K|LVILDEADAMTQDAQNALR|R	[TMTsixplex_Nterm]LVILDEADAMTQDAQNALR	36-54	FALSE	6.548	62968.25282	64365.79688	16614.2232	14733.97461	13643.19959	18614.60007	ENSG00000111445
E9PES6	E9PES6_HUMAN	K|SKFDEMAK|A	[TMTsixplex_Nterm]SK[TMTsixplex_K]FDEMAK[TMTsixplex_K]	58-65	FALSE	5.202	7288011.77	7412569.5	453733.9872	146044.8343	355836.5952	460259.0229	ENSG00000029993
E9PES6	E9PES6_HUMAN	K|MSAYAFFVQTCR|E	[TMTsixplex_Nterm]M[Oxidation_M]SAYAFFVQTC[Cys_CAM]R	13-24	FALSE	5.497	198582.8281	186230.4262	24698.81889	21647.51205	97344.46932	123638.3313	ENSG00000029993
E9PF10	E9PF10_HUMAN	K|ISLQAIQQLVR|K	[TMTsixplex_Nterm]ISLQAIQQLVR	776-786	FALSE	8.546	10266.91253	11896.49707	2591.557233	2410.720679	3507.892466	3888.705657	ENSG00000113569
E9PF10	E9PF10_HUMAN	K|ISLQAIQQLVR|K	[TMTsixplex_Nterm]ISLQAIQQLVR	776-786	FALSE	8.996	22292.49609	21123.54941	2941.039868	2325.806446	4327.115629	5480.834749	ENSG00000113569
E9PF10	E9PF10_HUMAN	R|LYFSTCPFR|Q	[TMTsixplex_Nterm]LYFSTC[Cys_CAM]PFR	368-376	FALSE	6.487	152300.1563	147231.4475	21947.27591	18460.21871	28674.6725	36416.13641	ENSG00000113569
E9PF10	E9PF10_HUMAN	R|LLEVYDQLFK|S	[TMTsixplex_Nterm]LLEVYDQLFK[TMTsixplex_K]	1235-1244	FALSE	5.438	81210.3125	78108.36517	9740.177477	7523.986012	14860.04142	19344.38283	ENSG00000113569
E9PF10	E9PF10_HUMAN	K|LLQVASPFLEPHLVR|M	[TMTsixplex_Nterm]LLQVASPFLEPHLVR	988-1002	FALSE	8.08	77081.43005	85716.95923	16331.84725	14524.76873	25114.20121	30154.02645	ENSG00000113569
E9PF58	E9PF58_HUMAN	R|TQIALSPNNHEVHIYK|K	[TMTsixplex_Nterm]TQIALSPNNHEVHIYK[TMTsixplex_K]	21-36	FALSE	5.219	277865.9393	447544.6195	193452.0139	209775.2422	319781.0324	405100.9675	ENSG00000241685
E9PF58	E9PF58_HUMAN	K|EVDEKPASTPWGSK|M	[TMTsixplex_Nterm]EVDEK[TMTsixplex_K]PASTPWGSK[TMTsixplex_K]	175-188	FALSE	6.418	292325.1197	284103.9187	529846.122	618799.4078	1038148.743	1389960	ENSG00000241685
E9PF58	E9PF58_HUMAN	K|EVDEKPASTPWGSK|M	[TMTsixplex_Nterm]EVDEK[TMTsixplex_K]PASTPWGSK[TMTsixplex_K]	175-188	FALSE	6.294	134237.8015	119063.0035	105180.743	126404.0881	218826.4666	285369.5313	ENSG00000241685
E9PF63	E9PF63_HUMAN	K|NLICAFLTDR|E	[TMTsixplex_Nterm]NLIC[Cys_CAM]AFLTDR	84-93	FALSE	5.384	27997.00391	26613.87543	6616.520278	6836.390284	8578.859079	11323.88446	ENSG00000134318
E9PF63	E9PF63_HUMAN	K|NLICAFLTDR|E	[TMTsixplex_Nterm]NLIC[Cys_CAM]AFLTDR	84-93	FALSE	5.685	24654.06445	23384.46467	6510.690541	7542.069956	8122.656523	11034.01552	ENSG00000134318
E9PF63	E9PF63_HUMAN	K|NLICAFLTDR|E	[TMTsixplex_Nterm]NLIC[Cys_CAM]AFLTDR	84-93	FALSE	5.865	26051.69727	23576.63695	6341.890264	6866.858731	8374.592833	11216.08478	ENSG00000134318
E9PF63	E9PF63_HUMAN	R|KNEESQEIQK|K	[TMTsixplex_Nterm]K[TMTsixplex_K]NEESQEIQK[TMTsixplex_K]	195-204	FALSE	5.822	170150.7813	164134.391	42547.06855	46236.27777	56401.93931	76417.62011	ENSG00000134318
E9PFG0	E9PFG0_HUMAN	K|MLTYDPMLLFTGR|T	[TMTsixplex_Nterm]MLTYDPMLLFTGR	243-255	FALSE	7.668	54223.80307	50295.79152	45394.44276	57398.94333	60520.87136	79472.92188	ENSG00000196344
E9PFG0	E9PFG0_HUMAN	K|MLTYDPMLLFTGR|T	[TMTsixplex_Nterm]MLTYDPMLLFTGR	243-255	FALSE	6.852	32768.19866	32164.09025	31320.82867	39244.02151	42682.80203	61082.92578	ENSG00000196344
E9PFG0	E9PFG0_HUMAN	K|FPVIVGHEATGIVESIGEGVTTVKPGDK|V	[TMTsixplex_Nterm]FPVIVGHEATGIVESIGEGVTTVK[TMTsixplex_K]PGDK[TMTsixplex_K]	5-32	FALSE	6.55	26858.51939	27555.61581	47704.55199	58095.1225	68448.1365	89966.09375	ENSG00000196344
E9PFG0	E9PFG0_HUMAN	K|LVTEFLAK|K	[TMTsixplex_Nterm]LVTEFLAK[TMTsixplex_K]	274-281	FALSE	6.04	118089.4197	114831.5209	170193.5959	210650.9368	247453.2108	319336.25	ENSG00000196344
E9PFG0	E9PFG0_HUMAN	K|MLTYDPMLLFTGR|T	[TMTsixplex_Nterm]MLTYDPMLLFTGR	243-255	FALSE	8.074	10131.02246	9649.548548	3415.839189	4158.853688	5032.872506	6634.26992	ENSG00000196344
E9PFG0	E9PFG0_HUMAN	K|MLTYDPMLLFTGR|T	[TMTsixplex_Nterm]MLTYDPMLLFTGR	243-255	FALSE	6.985	31167.55511	31861.58623	20914.97395	24675.41696	26243.06009	35479.66797	ENSG00000196344
E9PFG0	E9PFG0_HUMAN	K|MLTYDPMLLFTGR|T	[TMTsixplex_Nterm]MLTYDPMLLFTGR	243-255	FALSE	7.607	53497.49897	56515.0413	60160.07637	72186.86083	77401.26055	96744.82031	ENSG00000196344
E9PFG0	E9PFG0_HUMAN	K|MLTYDPMLLFTGR|T	[TMTsixplex_Nterm]MLTYDPMLLFTGR	243-255	FALSE	6.537	8271.517777	8614.975586	4917.356962	6111.553669	6564.047677	8548.342164	ENSG00000196344
E9PFG0	E9PFG0_HUMAN	K|KFDLDQLITHVLPFK|K	[TMTsixplex_Nterm]K[TMTsixplex_K]FDLDQLITHVLPFK[TMTsixplex_K]	282-296	FALSE	6.307	6408.695863	5802.26133	5171.10974	6967.775355	7722.771142	10231.93262	ENSG00000196344
E9PFG0	E9PFG0_HUMAN	K|VIPLFLPQCR|E	[TMTsixplex_Nterm]VIPLFLPQC[Cys_CAM]R	33-42	FALSE	6.652	31589.2112	29098.1778	46694.82104	58327.478	69704.67795	79652.89121	ENSG00000196344
E9PFG0	E9PFG0_HUMAN	K|MLTYDPMLLFTGR|T	[TMTsixplex_Nterm]MLTYDPMLLFTGR	243-255	FALSE	7.279	59047.46872	59799.69806	32733.75381	39842.29013	47829.72071	65014.60938	ENSG00000196344
E9PFH4	E9PFH4_HUMAN	K|ETTVGAVTVTHK|Q	[TMTsixplex_Nterm]ETTVGAVTVTHK[TMTsixplex_K]	816-827	FALSE	8.076	602259.3723	632446.75	133821.9862	138549.6781	296285.3086	455655.0362	ENSG00000064419
E9PFH4	E9PFH4_HUMAN	K|GLCEKPLASAAAK|A	[TMTsixplex_Nterm]GLC[Cys_CAM]EK[TMTsixplex_K]PLASAAAK[TMTsixplex_K]	443-455	FALSE	5.506	787219.1475	790737.9375	219808.8129	248707.335	209181.3534	265589.1211	ENSG00000064419
E9PFZ2	E9PFZ2_HUMAN	R|QYTDSTFR|V	[TMTsixplex_Nterm]QYTDSTFR	715-722	FALSE	5.465	56605.57422	53925.54363	16297.28423	17684.26735	16880.20743	21776.2986	ENSG00000047457
E9PFZ2	E9PFZ2_HUMAN	K|VNKDDEEFIESNK|M	[TMTsixplex_Nterm]VNK[TMTsixplex_K]DDEEFIESNK[TMTsixplex_K]	874-886	FALSE	6.835	687473.5959	707724.875	175753.0371	168840.4695	253547.2445	343109.3509	ENSG00000047457
E9PFZ2	E9PFZ2_HUMAN	K|DLYSGLIGPLIVCR|R	[TMTsixplex_Nterm]DLYSGLIGPLIVC[Cys_CAM]R	817-830	FALSE	10.094	14612.14063	14563.27282	3217.241911	3275.197132	5125.572447	7158.11317	ENSG00000047457
E9PFZ2	E9PFZ2_HUMAN	R|EYTDASFTNR|K	[TMTsixplex_Nterm]EYTDASFTNR	427-436	FALSE	6.933	783373.1875	779393.4728	283902.7831	325953.6772	227552.596	292310.5964	ENSG00000047457
E9PFZ2	E9PFZ2_HUMAN	K|VNKDDEEFIESNK|M	[TMTsixplex_Nterm]VNK[TMTsixplex_K]DDEEFIESNK[TMTsixplex_K]	874-886	FALSE	7.715	870172.25	836525.521	195607.4085	201767.8964	287785.7104	383637.4928	ENSG00000047457
E9PFZ2	E9PFZ2_HUMAN	K|DIASGLIGPLIICK|K	[TMTsixplex_Nterm]DIASGLIGPLIIC[Cys_CAM]K[TMTsixplex_K]	188-201	FALSE	5.69	43528.66016	43400.67519	10713.10628	10373.58875	13838.50739	19408.46702	ENSG00000047457
E9PFZ2	E9PFZ2_HUMAN	K|DLYSGLIGPLIVCR|R	[TMTsixplex_Nterm]DLYSGLIGPLIVC[Cys_CAM]R	817-830	FALSE	8.25	9373.431641	9127.146971	1905.191606	2107.552775	3252.666734	4470.117145	ENSG00000047457
E9PFZ2	E9PFZ2_HUMAN	K|EVGPTNADPVCLAK|M	[TMTsixplex_Nterm]EVGPTNADPVC[Cys_CAM]LAK[TMTsixplex_K]	524-537	FALSE	5.798	599703.9375	591627.5581	130099.7223	120151.1972	167918.6628	212019.753	ENSG00000047457
E9PFZ2	E9PFZ2_HUMAN	K|GAYPLSIEPIGVR|F	[TMTsixplex_Nterm]GAYPLSIEPIGVR	469-481	FALSE	6.921	91205.69531	84311.02472	21245.02843	21559.87088	33387.5366	43755.96457	ENSG00000047457
E9PFZ2	E9PFZ2_HUMAN	R|MFTTAPDQVDKEDEDFQESNK|M	[TMTsixplex_Nterm]MFTTAPDQVDK[TMTsixplex_K]EDEDFQESNK[TMTsixplex_K]	599-619	FALSE	5.449	996106	980760.1012	269350.8867	220234.9436	372363.6077	403248.0622	ENSG00000047457
E9PFZ2	E9PFZ2_HUMAN	K|DLYSGLIGPLIVCR|R	[TMTsixplex_Nterm]DLYSGLIGPLIVC[Cys_CAM]R	817-830	FALSE	9.501	22995.9043	22126.51706	4196.930459	5141.189277	7994.162993	11035.94101	ENSG00000047457
E9PFZ2	E9PFZ2_HUMAN	R|IYHSHIDAPK|D	[TMTsixplex_Nterm]IYHSHIDAPK[TMTsixplex_K]	178-187	FALSE	6.792	653057.5699	629950.7221	145010.9222	147070.8021	224634.8335	283793.1923	ENSG00000047457
E9PFZ2	E9PFZ2_HUMAN	R|EYTDASFTNR|K	[TMTsixplex_Nterm]EYTDASFTNR	427-436	FALSE	7.413	1784421.75	1723166.339	437188.2696	480453.8662	616277.8257	830426.3035	ENSG00000047457
E9PFZ2	E9PFZ2_HUMAN	R|RQSEDSTFYLGER|T	[TMTsixplex_Nterm]RQSEDSTFYLGER	649-661	FALSE	5.914	682617.625	668522.0904	201224.6476	195481.5186	259102.9489	323280.6098	ENSG00000047457
E9PFZ2	E9PFZ2_HUMAN	K|GAYPLSIEPIGVR|F	[TMTsixplex_Nterm]GAYPLSIEPIGVR	469-481	FALSE	5.037	91327.09375	80033.73056	18615.35355	17858.83119	31377.65871	43233.71795	ENSG00000047457
E9PFZ2	E9PFZ2_HUMAN	K|GAYPLSIEPIGVR|F	[TMTsixplex_Nterm]GAYPLSIEPIGVR	469-481	FALSE	7.398	209793.875	204957.1055	46871.09387	43347.34239	75339.73905	98282.77522	ENSG00000047457
E9PFZ2	E9PFZ2_HUMAN	K|DIASGLIGPLIICK|K	[TMTsixplex_Nterm]DIASGLIGPLIIC[Cys_CAM]K[TMTsixplex_K]	188-201	FALSE	5.107	122159.9172	125868.1035	27580.83448	29752.72734	99999.92679	49762.01683	ENSG00000047457
E9PFZ2	E9PFZ2_HUMAN	R|QYTDSTFR|V	[TMTsixplex_Nterm]QYTDSTFR	715-722	FALSE	5.903	137854.0625	131676.8645	30196.46415	30124.62041	42765.86277	60336.20498	ENSG00000047457
E9PFZ2	E9PFZ2_HUMAN	R|TTIEKPVWLGFLGPIIK|A	[TMTsixplex_Nterm]TTIEK[TMTsixplex_K]PVWLGFLGPIIK[TMTsixplex_K]	82-98	FALSE	7.938	3628.874512	2767.677812	672.1603859	666.0956669	1282.379156	1451.077134	ENSG00000047457
E9PFZ2	E9PFZ2_HUMAN	K|ALYLQYTDETFR|T	[TMTsixplex_Nterm]ALYLQYTDETFR	70-81	FALSE	9.077	566621	534328.7348	112893.9884	122102.029	213984.6093	273547.5663	ENSG00000047457
E9PFZ2	E9PFZ2_HUMAN	K|GAYPLSIEPIGVR|F	[TMTsixplex_Nterm]GAYPLSIEPIGVR	469-481	FALSE	7.306	119381.3906	113257.181	26566.13759	25958.14531	39711.59443	51421.00613	ENSG00000047457
E9PFZ2	E9PFZ2_HUMAN	R|SGAGTEDSACIPWAYYSTVDQVK|D	[TMTsixplex_Nterm]SGAGTEDSAC[Cys_CAM]IPWAYYSTVDQVK[TMTsixplex_K]	794-816	FALSE	5.683	425614.8438	424383.7609	112997.4887	104020.4505	155753.1399	200976.5843	ENSG00000047457
E9PG46	E9PG46_HUMAN	R|GHYVLCDFGSATNK|F	[TMTsixplex_Nterm]GHYVLC[Cys_CAM]DFGSATNK[TMTsixplex_K]	188-201	FALSE	6.321	286463.8438	270896.4363	58863.17762	61178.07561	110328.5286	135662.8175	ENSG00000115977
E9PGB1	E9PGB1_HUMAN	K|VLNEAVGALMYHTITLTR|E	[TMTsixplex_Nterm]VLNEAVGALMYHTITLTR	55-72	FALSE	12.396	11820.06245	12218.31631	1691.526089	1411.995419	3822.352333	4665.506786	ENSG00000159692
E9PGF5	E9PGF5_HUMAN	K|VATTPGSPSLGR|H	[TMTsixplex_Nterm]VATTPGSPSLGR	1242-1253	FALSE	6.262	54301.92969	52077.61697	14605.57155	14381.03768	5836.48221	7485.088953	ENSG00000079308
E9PGF5	E9PGF5_HUMAN	K|SFSAPATQAYGHEIPLR|N	[TMTsixplex_Nterm]SFSAPATQAYGHEIPLR	1025-1041	FALSE	8.985	168424.614	158962.5208	109997.1418	122205.7838	66563.83471	71520.2992	ENSG00000079308
E9PGF5	E9PGF5_HUMAN	K|LFGFVAR|K	[TMTsixplex_Nterm]LFGFVAR	1668-1674	FALSE	4.964	75807.56583	75670.27371	65423.34673	78452.22201	35511.07795	41282.1776	ENSG00000079308
E9PGF5	E9PGF5_HUMAN	K|HGGNYLLFNLSER|R	[TMTsixplex_Nterm]HGGNYLLFNLSER	51-63	FALSE	6.229	846502.9375	727943.9282	631990.6449	787143.805	487069.4769	612901.9711	ENSG00000079308
E9PGM4	E9PGM4_HUMAN	R|LAMAIPDKWIQLLK|E	[TMTsixplex_Nterm]LAMAIPDK[TMTsixplex_K]WIQLLK[TMTsixplex_K]	394-407	FALSE	6.026	1351.691524	1189.540936	145.3434536	137.4916082	1330.151125	1602.154175	ENSG00000114480
E9PGM4	E9PGM4_HUMAN	R|GYESFGVHR|C	[TMTsixplex_Nterm]GYESFGVHR	31-39	FALSE	7.141	198771.9635	312106.073	55843.52917	53033.08425	224235.0718	236390.4257	ENSG00000114480
E9PGM4	E9PGM4_HUMAN	R|GTHDLWDSR|L	[TMTsixplex_Nterm]GTHDLWDSR	276-284	FALSE	6.532	404588.0166	515416.7026	75891.51182	74921.04016	291172.2766	320210.2168	ENSG00000114480
E9PGT1	E9PGT1_HUMAN	R|EILTLLQGVHQGAGFQDIPK|R	[TMTsixplex_Nterm]EILTLLQGVHQGAGFQDIPK[TMTsixplex_K]	32-51	FALSE	7.319	84200.83594	83877.41104	12973.08784	11075.76952	23383.48911	30639.14103	ENSG00000211460
E9PGT1	E9PGT1_HUMAN	K|KVEEVVYDLSIR|G	[TMTsixplex_Nterm]K[TMTsixplex_K]VEEVVYDLSIR	199-210	FALSE	8.112	3035175	2852713.998	581347.4853	534334.9052	915091.1775	1165567.934	ENSG00000211460
E9PGT1	E9PGT1_HUMAN	R|EAVTEILGIEPDREK|G	[TMTsixplex_Nterm]EAVTEILGIEPDREK[TMTsixplex_K]	112-126	FALSE	9.174	1546155.125	1543204.874	230753.5895	185260.3067	439851.736	607916.0274	ENSG00000211460
E9PGT1	E9PGT1_HUMAN	R|EILTLLQGVHQGAGFQDIPK|R	[TMTsixplex_Nterm]EILTLLQGVHQGAGFQDIPK[TMTsixplex_K]	32-51	FALSE	7.95	281940.0903	295219.625	41369.4637	31820.05882	79894.87654	103056.324	ENSG00000211460
E9PGT1	E9PGT1_HUMAN	K|TKFPAEQYYR|F	[TMTsixplex_Nterm]TK[TMTsixplex_K]FPAEQYYR	72-81	FALSE	5.297	402439.7813	344575.7001	53986.48834	42344.45308	88753.42395	120944.3962	ENSG00000211460
E9PGT1	E9PGT1_HUMAN	R|KVVQSLEQTAR|E	[TMTsixplex_Nterm]K[TMTsixplex_K]VVQSLEQTAR	21-31	FALSE	8.254	1333033	1166929.347	166128.8681	137035.0678	312567.8385	425919.0328	ENSG00000211460
E9PH18	E9PH18_HUMAN	R|HAPHCLSEEEGEQDRPR|A	[TMTsixplex_Nterm]HAPHC[Cys_CAM]LSEEEGEQDRPR	156-172	FALSE	6.181	12304.40253	15181.02364	3560.848868	2751.313129	2517.3287	2785.046834	ENSG00000105993
E9PH64	E9PH64_HUMAN	K|EGDLPPLWWYIVTRPR|E	[TMTsixplex_Nterm]EGDLPPLWWYIVTRPR	149-164	FALSE	6.931	27199.57586	27578.17614	4911.160892	4355.306978	23974.50119	30575.57472	ENSG00000147684
E9PH64	E9PH64_HUMAN	R|QHPQPYIFPDSPGGTSYER|Y	[TMTsixplex_Nterm]QHPQPYIFPDSPGGTSYER	64-82	FALSE	8.397	483902.9401	493930.9573	154534.8539	170028.5456	408426.2865	531091.9052	ENSG00000147684
E9PH64	E9PH64_HUMAN	K|EGDLPPLWWYIVTRPR|E	[TMTsixplex_Nterm]EGDLPPLWWYIVTRPR	149-164	FALSE	5.525	6532.374313	7402.054293	1420.264348	1169.447695	5887.726628	7672.917969	ENSG00000147684
E9PH64	E9PH64_HUMAN	K|EAEEEFWYR|Q	[TMTsixplex_Nterm]EAEEEFWYR	55-63	FALSE	6.87	737769.7776	705903.7221	180173.925	231686.6124	710641.2858	889908.25	ENSG00000147684
E9PH64	E9PH64_HUMAN	R|HLESWCVQR|A	[TMTsixplex_Nterm]HLESWC[Cys_CAM]VQR	26-34	FALSE	6.032	690039.4941	914871.5429	140945.6588	134813.0137	538551.2649	663957.1302	ENSG00000147684
E9PH82	E9PH82_HUMAN	K|TTISVAHLLAAR|Q	[TMTsixplex_Nterm]TTISVAHLLAAR	261-272	FALSE	9.14	69443.72301	78375.24156	12204.54786	10878.71779	21781.49051	27071.18099	ENSG00000119812
E9PHH9	E9PHH9_HUMAN	K|ALASLATATLESVVQER|F	[TMTsixplex_Nterm]ALASLATATLESVVQER	341-357	FALSE	5.378	47035.23826	49753.96094	9544.767724	9036.972642	12607.83284	17496.52479	ENSG00000186141
E9PHH9	E9PHH9_HUMAN	K|ALASLATATLESVVQER|F	[TMTsixplex_Nterm]ALASLATATLESVVQER	341-357	FALSE	6.681	55763.27344	53435.25927	9798.810042	8887.084195	14005.94002	17683.01806	ENSG00000186141
E9PHS0	E9PHS0_HUMAN	K|SLAEGYFDAAGR|L	[TMTsixplex_Nterm]SLAEGYFDAAGR	16-27	FALSE	7.553	468428.625	447028.0395	132434.0165	156813.4388	186693.271	249867.6423	ENSG00000115365
E9PHS0	E9PHS0_HUMAN	K|IPQSHIQQICETILTSGENLAR|K	[TMTsixplex_Nterm]IPQSHIQQIC[Cys_CAM]ETILTSGENLAR	174-195	FALSE	6.801	194514.5731	201939.5482	71858.34139	80640.36219	101037.34	132772.1747	ENSG00000115365
E9PHV4	E9PHV4_HUMAN	R|FEDEELQQILDDIQTK|R	[TMTsixplex_Nterm]FEDEELQQILDDIQTK[TMTsixplex_K]	90-105	FALSE	6.786	79525.88324	84327.80469	18632.95524	18796.87565	18430.95964	25355.79026	ENSG00000144231
E9PI38	E9PI38_HUMAN	R|LPPVLSHPIFDNR|A	[TMTsixplex_Nterm]LPPVLSHPIFDNR	144-156	FALSE	5.32	646773.3181	604589.0023	107961.8935	102688.528	174936.9878	227414.5428	ENSG00000173039
E9PIF2	E9PIF2_HUMAN	K|ISVLYSFLR|S	[TMTsixplex_Nterm]ISVLYSFLR	301-309	FALSE	7.971	1655.926392	1645.520577	159.3627187	117.2264873	308.829214	388.5811992	ENSG00000178105
E9PIM6	E9PIM6_HUMAN	K|VTSLTACLVDQSLR|L	[TMTsixplex_Nterm]VTSLTAC[Cys_CAM]LVDQSLR	22-35	FALSE	6.929	21803.00525	21905.30859	4323.778309	3914.575917	4429.063168	5801.668733	ENSG00000154096
E9PIM6	E9PIM6_HUMAN	K|VTSLTACLVDQSLR|L	[TMTsixplex_Nterm]VTSLTAC[Cys_CAM]LVDQSLR	22-35	FALSE	7.582	48946.63158	52402.28125	10080.87798	10394.92718	13650.40394	17764.98218	ENSG00000154096
E9PIM6	E9PIM6_HUMAN	K|HVLFGTVGVPEHTYR|S	[TMTsixplex_Nterm]HVLFGTVGVPEHTYR	61-75	FALSE	6.344	1157254.909	1182200.523	320963.1493	368809.6721	297457.8015	323662.157	ENSG00000154096
E9PIM6	E9PIM6_HUMAN	K|VLYLSAFTSK|D	[TMTsixplex_Nterm]VLYLSAFTSK[TMTsixplex_K]	88-97	FALSE	6.069	190237.6765	190713.6406	40841.40913	42824.1784	48169.33714	65338.80253	ENSG00000154096
E9PIM6	E9PIM6_HUMAN	K|VTSLTACLVDQSLR|L	[TMTsixplex_Nterm]VTSLTAC[Cys_CAM]LVDQSLR	22-35	FALSE	6.858	44447.10156	43864.14603	9082.657541	9019.768262	18144.75726	21837.75018	ENSG00000154096
E9PIM6	E9PIM6_HUMAN	K|VTSLTACLVDQSLR|L	[TMTsixplex_Nterm]VTSLTAC[Cys_CAM]LVDQSLR	22-35	FALSE	7.935	105458.8656	110008.4844	28204.02845	27659.9143	30747.8551	45032.81523	ENSG00000154096
E9PIR7	E9PIR7_HUMAN	K|LMHQAALLGQALQDSR|N	[TMTsixplex_Nterm]LMHQAALLGQALQDSR	69-84	FALSE	9.814	656942.9008	380304.9693	89373.11854	115629.7817	120259.5922	129437.9928	ENSG00000198431
E9PIR7	E9PIR7_HUMAN	K|VVYENAYGQFIGPHR|I	[TMTsixplex_Nterm]VVYENAYGQFIGPHR	125-139	FALSE	7.603	35750.82813	23308.30553	6943.739658	6789.240015	18660.36853	18394.80539	ENSG00000198431
E9PIR7	E9PIR7_HUMAN	R|FLIATGERPR|Y	[TMTsixplex_Nterm]FLIATGERPR	157-166	FALSE	8.304	372203.3283	377024.8836	64584.63198	65149.33971	161793.1339	198292.0906	ENSG00000198431
E9PIR7	E9PIR7_HUMAN	K|VEQIEAGTPGR|L	[TMTsixplex_Nterm]VEQIEAGTPGR	256-266	FALSE	7.635	610912.4375	600521.6464	91303.19492	NA	227521.1033	304144.4136	ENSG00000198431
E9PIR7	E9PIR7_HUMAN	K|VMVLDFVTPTPLGTR|W	[TMTsixplex_Nterm]VMVLDFVTPTPLGTR	38-52	FALSE	5.4	17469.54297	17349.93455	2790.339171	2389.508381	6200.898078	8084.744984	ENSG00000198431
E9PIR7	E9PIR7_HUMAN	K|KVMVLDFVTPTPLGTR|W	[TMTsixplex_Nterm]K[TMTsixplex_K]VMVLDFVTPTPLGTR	37-52	FALSE	7.967	498460.8125	458255.6652	59993.58629	48695.30287	215149.3037	275111.5354	ENSG00000198431
E9PIR7	E9PIR7_HUMAN	K|VVYENAYGQFIGPHR|I	[TMTsixplex_Nterm]VVYENAYGQFIGPHR	125-139	FALSE	10.748	106981.746	121992.4344	19680.70332	16005.38326	39310.44217	52304.73806	ENSG00000198431
E9PIR7	E9PIR7_HUMAN	K|VMVLDFVTPTPLGTR|W	[TMTsixplex_Nterm]VMVLDFVTPTPLGTR	38-52	FALSE	5.531	72135.05864	73590.54688	12064.58112	10563.58755	26293.07026	35827.50583	ENSG00000198431
E9PIR7	E9PIR7_HUMAN	K|KLMHQAALLGQALQDSR|N	[TMTsixplex_Nterm]K[TMTsixplex_K]LMHQAALLGQALQDSR	68-84	FALSE	9.16	329057	307918.4089	54629.86617	55496.92934	119294.2756	161285.1014	ENSG00000198431
E9PIR7	E9PIR7_HUMAN	R|VVGFHVLGPNAGEVTQGFAAALK|C	[TMTsixplex_Nterm]VVGFHVLGPNAGEVTQGFAAALK[TMTsixplex_K]	435-457	FALSE	7.19	108952.4178	114943.1166	14045.40498	15401.93578	53908.34513	67538.38731	ENSG00000198431
E9PIR7	E9PIR7_HUMAN	R|MIEAVQNHIGSLNWGYR|V	[TMTsixplex_Nterm]MIEAVQNHIGSLNWGYR	101-117	FALSE	7.073	173220.4483	326413.4467	61749.66353	59802.36899	82269.3892	97494.40621	ENSG00000198431
E9PIR7	E9PIR7_HUMAN	R|WGLGGTCVNVGCIPK|K	[TMTsixplex_Nterm]WGLGGTC[Cys_CAM]VNVGC[Cys_CAM]IPK[TMTsixplex_K]	53-67	FALSE	6.185	682392.5625	626792.0176	82600.90177	97295.47809	415145.106	592001.2455	ENSG00000198431
E9PIR7	E9PIR7_HUMAN	K|IGEHMEEHGIK|F	[TMTsixplex_Nterm]IGEHMEEHGIK[TMTsixplex_K]	236-246	FALSE	5.169	434266.2343	434812.9819	60278.93443	46228.93573	146390.7751	207292.6497	ENSG00000198431
E9PIT3	E9PIT3_HUMAN	R|ELLESYIDGR|I	[TMTsixplex_Nterm]ELLESYIDGR	354-363	FALSE	6.229	927326.5	925768.8259	230939.7536	281071.039	344154.851	431870.1831	ENSG00000180210
E9PIT3	E9PIT3_HUMAN	K|VIDQFGE|-	[TMTsixplex_Nterm]VIDQFGE	577-583	FALSE	5.323	283176.775	287820.3687	68723.80193	69065.75093	103895.12	113825.1495	ENSG00000180210
E9PIT3	E9PIT3_HUMAN	K|HQDFNSAVQLVENFCR|N	[TMTsixplex_Nterm]HQDFNSAVQLVENFC[Cys_CAM]R	248-263	FALSE	6.634	726196.8973	850826.125	214283.5679	191555.4136	240493.3512	302449.0859	ENSG00000180210
E9PIT3	E9PIT3_HUMAN	K|YGFYTHVFR|L	[TMTsixplex_Nterm]YGFYTHVFR	561-569	FALSE	6.807	649633.9272	642534.809	145723.0876	154630.6076	204316.9369	269108.9174	ENSG00000180210
E9PIZ4	E9PIZ4_HUMAN	K|FQEHIIQAPKPVEAIK|R	[TMTsixplex_Nterm]FQEHIIQAPK[TMTsixplex_K]PVEAIK[TMTsixplex_K]	92-107	FALSE	4.898	1681415.5	1612893.63	205240.4789	145682.7005	272218.5715	342445.6727	ENSG00000110172
E9PIZ4	E9PIZ4_HUMAN	K|FQEHIIQAPKPVEAIK|R	[TMTsixplex_Nterm]FQEHIIQAPK[TMTsixplex_K]PVEAIK[TMTsixplex_K]	92-107	FALSE	4.898	1681415.5	1612893.63	205240.4789	145682.7005	272218.5715	342445.6727	ENSG00000285023
E9PJ77	E9PJ77_HUMAN	R|ADVAFHFNPR|F	[TMTsixplex_Nterm]ADVAFHFNPR	60-69	FALSE	6.691	86286.2383	99449.68397	19439.60047	17386.12625	23036.92873	28818.49228	ENSG00000116977
E9PJC7	E9PJC7_HUMAN	R|EDSLQDAWDYVQAQVK|C	[TMTsixplex_Nterm]EDSLQDAWDYVQAQVK[TMTsixplex_K]	114-129	FALSE	6.404	406695.348	412815.4375	92336.88593	95939.60842	103018.2074	130156.6673	ENSG00000085117
E9PJD9	E9PJD9_HUMAN	K|LWTLVSEQTR|V	[TMTsixplex_Nterm]LWTLVSEQTR	21-30	FALSE	7.43	247645.75	222564.2907	50215.36868	47848.61171	74703.25678	87754.32195	ENSG00000166441
E9PJD9	E9PJD9_HUMAN	K|TGAAPIIDVVR|S	[TMTsixplex_Nterm]TGAAPIIDVVR	38-48	FALSE	8.738	393209.0938	356143.5475	31752.67385	41001.3258	121442.2993	150793.415	ENSG00000166441
E9PJD9	E9PJD9_HUMAN	K|LWTLVSEQTR|V	[TMTsixplex_Nterm]LWTLVSEQTR	21-30	FALSE	7.737	176365.3125	176092.9458	46601.58676	33131.08499	43499.1587	66810.35332	ENSG00000166441
E9PJD9	E9PJD9_HUMAN	K|TGAAPIIDVVR|S	[TMTsixplex_Nterm]TGAAPIIDVVR	38-48	FALSE	9.645	714323.4375	684209.2399	NA	NA	158798.6453	192745.9017	ENSG00000166441
E9PJD9	E9PJD9_HUMAN	K|LWTLVSEQTR|V	[TMTsixplex_Nterm]LWTLVSEQTR	21-30	FALSE	7.294	56966.19141	56739.00983	6749.610291	4656.928583	NA	23355.94475	ENSG00000166441
E9PJD9	E9PJD9_HUMAN	K|LWTLVSEQTR|V	[TMTsixplex_Nterm]LWTLVSEQTR	21-30	FALSE	6.831	205568.1406	187850.116	21932.94692	17014.60609	61661.58147	79347.12006	ENSG00000166441
E9PJD9	E9PJD9_HUMAN	K|LWTLVSEQTR|V	[TMTsixplex_Nterm]LWTLVSEQTR	21-30	FALSE	7.346	95676.27344	90243.15165	11395.72731	8157.057409	NA	34339.92421	ENSG00000166441
E9PJD9	E9PJD9_HUMAN	K|LWTLVSEQTR|V	[TMTsixplex_Nterm]LWTLVSEQTR	21-30	FALSE	7.366	153577.0938	144412.2942	15933.99781	13887.20978	NA	54431.76585	ENSG00000166441
E9PJD9	E9PJD9_HUMAN	K|LWTLVSEQTR|V	[TMTsixplex_Nterm]LWTLVSEQTR	21-30	FALSE	6.975	191592.875	175211.0643	18736.43389	16640.48088	NA	67217.93579	ENSG00000166441
E9PJD9	E9PJD9_HUMAN	K|LWTLVSEQTR|V	[TMTsixplex_Nterm]LWTLVSEQTR	21-30	FALSE	6.237	152084.3594	149705.5071	19650.40544	15976.98897	45597.87772	56961.43986	ENSG00000166441
E9PJD9	E9PJD9_HUMAN	K|LWTLVSEQTR|V	[TMTsixplex_Nterm]LWTLVSEQTR	21-30	FALSE	7.334	124313.8203	121307.5757	25409.56334	29579.08127	37504.63015	44093.07256	ENSG00000166441
E9PJD9	E9PJD9_HUMAN	K|TGAAPIIDVVR|S	[TMTsixplex_Nterm]TGAAPIIDVVR	38-48	FALSE	7.006	484263.4063	480466.8847	56137.90307	51794.10733	125894.5079	191093.8358	ENSG00000166441
E9PJD9	E9PJD9_HUMAN	K|TGAAPIIDVVR|S	[TMTsixplex_Nterm]TGAAPIIDVVR	38-48	FALSE	8.122	583792.1875	555426.5207	89905.4215	93300.24264	216870.4532	285996.8029	ENSG00000166441
E9PJD9	E9PJD9_HUMAN	R|NQSFCPTVNLDK|L	NQSFC[Cys_CAM]PTVNLDK[TMTsixplex_K]	9-20	FALSE	5.725	629611.2998	1362252.875	126457.0042	53528.85106	361176.2197	323817.7506	ENSG00000166441
E9PJD9	E9PJD9_HUMAN	K|TGAAPIIDVVR|S	[TMTsixplex_Nterm]TGAAPIIDVVR	38-48	FALSE	7.189	69320.16406	60069.6108	7885.358742	6832.401318	18852.06282	27564.77865	ENSG00000166441
E9PJK1	E9PJK1_HUMAN	K|NNLCPSGSNIISNLFK|E	NNLC[Cys_CAM]PSGSNIISNLFK[TMTsixplex_K]	101-116	FALSE	5.82	112672.3044	162055.375	74506.28873	54042.22518	94878.13262	86614.03976	ENSG00000110651
E9PJK1	E9PJK1_HUMAN	K|QFYDQALQQAVVDDDANNAK|A	[TMTsixplex_Nterm]QFYDQALQQAVVDDDANNAK[TMTsixplex_K]	54-73	FALSE	7.589	712041.8344	721458.75	426179.2161	484226.5546	433407.8129	562440.9198	ENSG00000110651
E9PJK1	E9PJK1_HUMAN	K|IDDLFSGK|L	[TMTsixplex_Nterm]IDDLFSGK[TMTsixplex_K]	123-130	FALSE	5.084	286868.092	271899.159	345463.2673	395670.4688	172412.9289	213910.255	ENSG00000110651
E9PJK1	E9PJK1_HUMAN	K|NNLCPSGSNIISNLFK|E	[TMTsixplex_Nterm]NNLC[Cys_CAM]PSGSNIISNLFK[TMTsixplex_K]	101-116	FALSE	5.681	14402870	12680355.38	9048508.781	12339558.88	9316497.119	13741866.43	ENSG00000110651
E9PJK1	E9PJK1_HUMAN	K|QFYDQALQQAVVDDDANNAK|A	[TMTsixplex_Nterm]QFYDQALQQAVVDDDANNAK[TMTsixplex_K]	54-73	FALSE	6.77	489106.25	464794.9754	256847.4203	281911.0523	277885.5063	374495.2982	ENSG00000110651
E9PJK1	E9PJK1_HUMAN	K|QFYDQALQQAVVDDDANNAK|A	[TMTsixplex_Nterm]QFYDQALQQAVVDDDANNAK[TMTsixplex_K]	54-73	FALSE	7.63	1485732	1442353.545	892211.2424	1104323.635	905508.2454	1265352.115	ENSG00000110651
E9PJV7	E9PJV7_HUMAN	K|QTKLLEMQPTK|A	QTKLLEM[Oxidation_M]QPTK[TMTsixplex_K]	11-21	FALSE	4.922	189448.2031	176522.9596	34301.26815	29932.80265	38108.62213	48624.10154	ENSG00000120451
E9PJX1	E9PJX1_HUMAN	K|VTNLFCFEHR|V	[TMTsixplex_Nterm]VTNLFC[Cys_CAM]FEHR	11-20	FALSE	6.144	64383.33849	73478.05397	10833.52044	6374.271667	32990.93	39539.90183	ENSG00000162300
E9PK39	E9PK39_HUMAN	K|LTELPALFLHSFK|S	[TMTsixplex_Nterm]LTELPALFLHSFK[TMTsixplex_K]	392-404	FALSE	4.971	3982.006348	3749.308285	454.9756964	226.8970469	423.0342705	519.4407535	ENSG00000154237
E9PK67	E9PK67_HUMAN	R|YSPPNADGHK|A	[TMTsixplex_Nterm]YSPPNADGHK[TMTsixplex_K]	923-932	FALSE	4.987	21772.07865	24776.07617	5560.07489	5329.973168	6108.716467	7585.239468	ENSG00000178685
E9PK99	E9PK99_HUMAN	R|YILNFLR|T	[TMTsixplex_Nterm]YILNFLR	58-64	FALSE	5.197	9024.451172	8646.415207	2128.028729	2277.800593	2331.457121	3031.468827	ENSG00000188997
E9PKE4	E9PKE4_HUMAN	K|AYQLLSAR|S	[TMTsixplex_Nterm]AYQLLSAR	104-111	FALSE	7.63	48304.86694	50478.49609	5200.982199	5458.452423	10480.35631	10011.9351	ENSG00000185803
E9PKG1	E9PKG1_HUMAN	K|GKVEEVELPVEK|V	[TMTsixplex_Nterm]GK[TMTsixplex_K]VEEVELPVEK[TMTsixplex_K]	98-109	FALSE	5.377	6136361.898	6224958	719370.7956	511896.8491	694913.907	1010343.269	ENSG00000126457
E9PKG1	E9PKG1_HUMAN	K|WLAPDGLIFPDR|A	[TMTsixplex_Nterm]WLAPDGLIFPDR	138-149	FALSE	7.7	452613.375	444965.0087	48920.23893	49254.33565	116166.9357	80942.65064	ENSG00000126457
E9PKG1	E9PKG1_HUMAN	K|GKVEEVELPVEK|V	[TMTsixplex_Nterm]GK[TMTsixplex_K]VEEVELPVEK[TMTsixplex_K]	98-109	FALSE	5.565	9454850	9098580.618	1040182.83	734532.2219	1051770.855	1426600.764	ENSG00000126457
E9PKG1	E9PKG1_HUMAN	K|VEDLTFTSPFCLQVK|R	[TMTsixplex_Nterm]VEDLTFTSPFC[Cys_CAM]LQVK[TMTsixplex_K]	216-230	FALSE	5.085	813168.625	792097.0331	156814.3742	142989.8745	291406.0685	407222.1754	ENSG00000126457
E9PKG6	E9PKG6_HUMAN	R|LVTLEEFLK|A	[TMTsixplex_Nterm]LVTLEEFLK[TMTsixplex_K]	312-320	FALSE	5.347	4775.835695	4628.070503	1092.20096	1209.239902	6853.087388	8729.921875	ENSG00000070081
E9PKG6	E9PKG6_HUMAN	K|NEEDDMVEMEEER|L	[TMTsixplex_Nterm]NEEDDM[Oxidation_M]VEM[Oxidation_M]EEER	282-294	FALSE	7.157	115618.0448	125157.935	31391.4471	30518.74722	169351.9037	218644.4219	ENSG00000070081
E9PKG6	E9PKG6_HUMAN	K|AATSDLEHYDK|T	[TMTsixplex_Nterm]AATSDLEHYDK[TMTsixplex_K]	161-171	FALSE	5.606	838123.0863	971939.9738	185659.8936	214276.4744	1039982.412	1366870.25	ENSG00000070081
E9PKG6	E9PKG6_HUMAN	K|LHDVNSDGFLDEQELEALFTK|E	[TMTsixplex_Nterm]LHDVNSDGFLDEQELEALFTK[TMTsixplex_K]	252-272	FALSE	6.832	251701.3657	316630.0052	107434.0793	125823.0722	330880.7313	387770	ENSG00000070081
E9PKG6	E9PKG6_HUMAN	K|VQNIHPVESAK|I	[TMTsixplex_Nterm]VQNIHPVESAK[TMTsixplex_K]	34-44	FALSE	6.505	842277.5	737165.8638	147817.7139	138820.0231	572855.8031	779878.6757	ENSG00000070081
E9PKG6	E9PKG6_HUMAN	K|NEEDDMVEMEEER|L	[TMTsixplex_Nterm]NEEDDM[Oxidation_M]VEM[Oxidation_M]EEER	282-294	FALSE	7.439	58110.6077	74562.67683	16993.82787	15991.47919	72543.46842	93114.17969	ENSG00000070081
E9PKG6	E9PKG6_HUMAN	K|EVWEETDGLDPNDFDPK|T	[TMTsixplex_Nterm]EVWEETDGLDPNDFDPK[TMTsixplex_K]	231-247	FALSE	6.917	185605.7886	182816.8558	28624.61613	34571.1571	53661.13268	75195.80395	ENSG00000070081
E9PKH6	E9PKH6_HUMAN	K|LCEAICPAQAITIEAEPR|A	[TMTsixplex_Nterm]LC[Cys_CAM]EAIC[Cys_CAM]PAQAITIEAEPR	98-115	FALSE	7.945	457062.171	490465.3125	135734.0329	117164.3684	254837.8203	349507.4952	ENSG00000110717
E9PKH6	E9PKH6_HUMAN	R|TLLWTELFR|G	[TMTsixplex_Nterm]TLLWTELFR	40-48	FALSE	8.455	4520.148787	4438.908288	828.1006244	1058.310733	4041.60143	5588.952637	ENSG00000110717
E9PKH6	E9PKH6_HUMAN	R|GLGMTLSYLFR|E	[TMTsixplex_Nterm]GLGMTLSYLFR	49-59	FALSE	8.056	1851.664478	1863.571523	354.3692705	358.7760534	1892.284044	2488.927734	ENSG00000110717
E9PKH6	E9PKH6_HUMAN	R|GLGMTLSYLFR|E	[TMTsixplex_Nterm]GLGM[Oxidation_M]TLSYLFR	49-59	FALSE	6.878	128415.799	141005.4339	21443.31899	24134.7275	138550.184	201492.4063	ENSG00000110717
E9PKH6	E9PKH6_HUMAN	R|TLLWTELFR|G	[TMTsixplex_Nterm]TLLWTELFR	40-48	FALSE	7.847	5507.420053	5522.762472	986.5461431	1254.676519	5388.092161	7511.037109	ENSG00000110717
E9PKH6	E9PKH6_HUMAN	R|TLLWTELFR|G	[TMTsixplex_Nterm]TLLWTELFR	40-48	FALSE	8.972	21954.23154	20215.14051	4181.610865	3976.23679	18386.45449	25159.4043	ENSG00000110717
E9PKH6	E9PKH6_HUMAN	R|TLLWTELFR|G	[TMTsixplex_Nterm]TLLWTELFR	40-48	FALSE	8.438	20743.65264	19962.47795	4025.383497	3798.20285	18884.26486	25706.9082	ENSG00000110717
E9PKH6	E9PKH6_HUMAN	R|TLLWTELFR|G	[TMTsixplex_Nterm]TLLWTELFR	40-48	FALSE	8.347	12978.29677	12495.07107	2337.27582	2511.381944	11912.64262	16478.44727	ENSG00000110717
E9PKH6	E9PKH6_HUMAN	R|TLLWTELFR|G	[TMTsixplex_Nterm]TLLWTELFR	40-48	FALSE	8.269	18468.88493	17476.61606	3289.521261	3753.180928	17384.22559	21957.66016	ENSG00000110717
E9PKH6	E9PKH6_HUMAN	R|TLLWTELFR|G	[TMTsixplex_Nterm]TLLWTELFR	40-48	FALSE	7.461	5906.666016	5798.456713	1115.396367	1100.511568	3904.837018	5267.463757	ENSG00000110717
E9PKH6	E9PKH6_HUMAN	R|TLLWTELFR|G	[TMTsixplex_Nterm]TLLWTELFR	40-48	FALSE	7.822	12764.12529	12815.67796	2744.756209	2722.097614	11845.05728	15969.11328	ENSG00000110717
E9PKH6	E9PKH6_HUMAN	R|TLLWTELFR|G	[TMTsixplex_Nterm]TLLWTELFR	40-48	FALSE	8.541	11623.4943	11398.95882	2254.592989	2383.515618	10578.77215	14930.60059	ENSG00000110717
E9PKL9	E9PKL9_HUMAN	K|DADLTDTAQTR|A	[TMTsixplex_Nterm]DADLTDTAQTR	45-55	FALSE	7.18	361907.8175	357075.8853	57544.91202	49521.25373	373139.5686	501043.5625	ENSG00000278243
E9PKL9	E9PKL9_HUMAN	K|DADLTDTAQTR|A	[TMTsixplex_Nterm]DADLTDTAQTR	45-55	FALSE	7.18	361907.8175	357075.8853	57544.91202	49521.25373	373139.5686	501043.5625	ENSG00000104522
E9PKL9	E9PKL9_HUMAN	K|DADLTDTAQTR|A	[TMTsixplex_Nterm]DADLTDTAQTR	45-55	FALSE	6.619	40052.85095	37006.62151	8155.679504	8290.698461	46428.05719	62215.23438	ENSG00000278243
E9PKL9	E9PKL9_HUMAN	K|DADLTDTAQTR|A	[TMTsixplex_Nterm]DADLTDTAQTR	45-55	FALSE	6.619	40052.85095	37006.62151	8155.679504	8290.698461	46428.05719	62215.23438	ENSG00000104522
E9PKL9	E9PKL9_HUMAN	R|ILVTGGSGLVGK|A	[TMTsixplex_Nterm]ILVTGGSGLVGK[TMTsixplex_K]	10-21	FALSE	4.968	507489.498	512592.9811	216749.6544	228910.2889	748317.9599	1033287.188	ENSG00000278243
E9PKL9	E9PKL9_HUMAN	R|ILVTGGSGLVGK|A	[TMTsixplex_Nterm]ILVTGGSGLVGK[TMTsixplex_K]	10-21	FALSE	4.968	507489.498	512592.9811	216749.6544	228910.2889	748317.9599	1033287.188	ENSG00000104522
E9PKL9	E9PKL9_HUMAN	K|YNLDFWR|K	[TMTsixplex_Nterm]YNLDFWR	82-88	FALSE	4.919	482973.0272	427849.5283	77786.32934	71988.28648	410394.7122	515121.5938	ENSG00000278243
E9PKL9	E9PKL9_HUMAN	K|YNLDFWR|K	[TMTsixplex_Nterm]YNLDFWR	82-88	FALSE	4.919	482973.0272	427849.5283	77786.32934	71988.28648	410394.7122	515121.5938	ENSG00000104522
E9PKL9	E9PKL9_HUMAN	R|KVVSCLSTCIFPDK|T	[TMTsixplex_Nterm]K[TMTsixplex_K]VVSC[Cys_CAM]LSTC[Cys_CAM]IFPDK[TMTsixplex_K]	108-121	FALSE	7.269	239631.9484	215601.8669	33229.9028	35505.87534	323342.4941	407075.25	ENSG00000278243
E9PKL9	E9PKL9_HUMAN	R|KVVSCLSTCIFPDK|T	[TMTsixplex_Nterm]K[TMTsixplex_K]VVSC[Cys_CAM]LSTC[Cys_CAM]IFPDK[TMTsixplex_K]	108-121	FALSE	7.269	239631.9484	215601.8669	33229.9028	35505.87534	323342.4941	407075.25	ENSG00000104522
E9PKL9	E9PKL9_HUMAN	K|SSGSALTVWGTGNPR|R	[TMTsixplex_Nterm]SSGSALTVWGTGNPR	200-214	FALSE	6.44	250723.0156	249116.3534	74197.18548	56927.68282	50470.9267	79891.23225	ENSG00000278243
E9PKL9	E9PKL9_HUMAN	K|SSGSALTVWGTGNPR|R	[TMTsixplex_Nterm]SSGSALTVWGTGNPR	200-214	FALSE	6.44	250723.0156	249116.3534	74197.18548	56927.68282	50470.9267	79891.23225	ENSG00000104522
E9PLT1	E9PLT1_HUMAN	R|LQVNLLVKPSEK|I	[TMTsixplex_Nterm]LQVNLLVK[TMTsixplex_K]PSEK[TMTsixplex_K]	311-322	FALSE	5.191	100285.7365	100376.6268	16911.82227	18215.15503	101033.3898	153935.8125	ENSG00000135218
E9PLX3	E9PLX3_HUMAN	K|HDGITVAVHK|M	[TMTsixplex_Nterm]HDGITVAVHK[TMTsixplex_K]	78-87	FALSE	6.789	60801.94065	69975.79688	13214.0018	11403.54784	14244.63328	17929.29352	ENSG00000134248
E9PLY7	E9PLY7_HUMAN	K|FQSFQDHK|L	[TMTsixplex_Nterm]FQSFQDHK[TMTsixplex_K]	85-92	FALSE	5.131	23161.08925	29706.93164	2623.889364	1630.214	2986.689441	3214.787937	ENSG00000283630
E9PLY7	E9PLY7_HUMAN	K|FQSFQDHK|L	[TMTsixplex_Nterm]FQSFQDHK[TMTsixplex_K]	85-92	FALSE	5.131	23161.08925	29706.93164	2623.889364	1630.214	2986.689441	3214.787937	ENSG00000275145
E9PLY7	E9PLY7_HUMAN	K|FQSFQDHK|L	[TMTsixplex_Nterm]FQSFQDHK[TMTsixplex_K]	85-92	FALSE	5.131	23161.08925	29706.93164	2623.889364	1630.214	2986.689441	3214.787937	ENSG00000109536
E9PMH2	E9PMH2_HUMAN	R|TLHSDDEGTVLDDSR|A	[TMTsixplex_Nterm]TLHSDDEGTVLDDSR	40-54	FALSE	9.005	1089280.075	1126047.016	152162.89	114011.2768	243285.1118	332284.104	ENSG00000110711
E9PMH2	E9PMH2_HUMAN	K|FKLPVWETIVCTMR|E	[TMTsixplex_Nterm]FK[TMTsixplex_K]LPVWETIVC[Cys_CAM]TMR	68-81	FALSE	5.125	4881.262695	4480.377793	655.1888984	515.6641696	1075.468124	1439.545558	ENSG00000110711
E9PML8	E9PML8_HUMAN	K|YGVTTLVR|V	[TMTsixplex_Nterm]YGVTTLVR	37-44	FALSE	5.982	317095.9688	296868.3755	41655.59222	43366.72207	117018.0339	160395.0682	ENSG00000184007
E9PMP7	E9PMP7_HUMAN	R|RQPQEEVVHEDQGK|K	[TMTsixplex_Nterm]RQPQEEVVHEDQGK[TMTsixplex_K]	937-950	FALSE	6.928	44759.28516	41873.43422	9695.475652	9216.410135	6083.51934	7684.362147	ENSG00000136153
E9PMP7	E9PMP7_HUMAN	K|YNGDVEDIKR|T	[TMTsixplex_Nterm]YNGDVEDIK[TMTsixplex_K]R	553-562	FALSE	5.97	230548.6096	301292.6563	40524.13637	18893.40933	28945.47791	33922.23729	ENSG00000136153
E9PN17	E9PN17_HUMAN	K|TPALVNAAVTYSKPR|L	[TMTsixplex_Nterm]TPALVNAAVTYSK[TMTsixplex_K]PR	12-26	FALSE	8.636	308634.7679	312604.2195	38716.04483	38661.28313	316791.813	459502.375	ENSG00000167283
E9PN17	E9PN17_HUMAN	R|LATFWYYAK|V	[TMTsixplex_Nterm]LATFWYYAK[TMTsixplex_K]	27-35	FALSE	6.794	19073.47657	13529.70346	3830.570937	3703.130175	28990.36133	28491.36993	ENSG00000167283
E9PN17	E9PN17_HUMAN	K|KIVNSAQTGSFK|Q	[TMTsixplex_Nterm]K[TMTsixplex_K]IVNSAQTGSFK[TMTsixplex_K]	55-66	FALSE	6.434	2521110.694	2423871.253	372677.762	386158.2068	2810722.362	3854559.5	ENSG00000167283
E9PN17	E9PN17_HUMAN	K|VELVPPTPAEIPR|A	[TMTsixplex_Nterm]VELVPPTPAEIPR	36-48	FALSE	5.794	2599272.517	2973688.832	1568160.718	2272033.321	3709843.613	5024811.5	ENSG00000167283
E9PN17	E9PN17_HUMAN	K|TPALVNAAVTYSKPR|L	[TMTsixplex_Nterm]TPALVNAAVTYSK[TMTsixplex_K]PR	12-26	FALSE	10.865	488449.032	482789.2665	59683.88659	62977.80917	508902.2669	714457.625	ENSG00000167283
E9PN17	E9PN17_HUMAN	K|IVNSAQTGSFK|Q	IVNSAQTGSFK[TMTsixplex_K]	56-66	FALSE	7.888	23865.65784	31214.01051	20066.49319	12147.72338	209942.3125	44390.5177	ENSG00000167283
E9PN17	E9PN17_HUMAN	K|KIVNSAQTGSFK|Q	[TMTsixplex_Nterm]K[TMTsixplex_K]IVNSAQTGSFK[TMTsixplex_K]	55-66	FALSE	5.977	1138744.816	1091074.02	158374.5452	166320.0611	920225.6599	1249046	ENSG00000167283
E9PN17	E9PN17_HUMAN	R|LATFWYYAK|V	[TMTsixplex_Nterm]LATFWYYAK[TMTsixplex_K]	27-35	FALSE	5.907	318666.8945	341730.8101	83939.06066	110526.1991	473950.9103	706536.5625	ENSG00000167283
E9PNA6	E9PNA6_HUMAN	R|TPLLQAPGGPHQDLR|V	[TMTsixplex_Nterm]TPLLQAPGGPHQDLR	138-152	FALSE	7.666	1265672.961	1378040	230892.3532	214919.2166	247716.0434	299498.4147	ENSG00000110719
E9PNA6	E9PNA6_HUMAN	R|VNFVAGAVEPHK|A	[TMTsixplex_Nterm]VNFVAGAVEPHK[TMTsixplex_K]	153-164	FALSE	6.381	219736.7188	213191.5549	22140.47712	9509.889381	35222.68186	30054.96675	ENSG00000110719
E9PNA6	E9PNA6_HUMAN	R|LGALQQLQQQSQELQEVLGETER|F	[TMTsixplex_Nterm]LGALQQLQQQSQELQEVLGETER	240-262	FALSE	6.36	65150.89063	63273.66455	18085.10362	18499.99375	19413.65066	30210.10794	ENSG00000110719
E9PNA6	E9PNA6_HUMAN	R|GFLIASFR|E	[TMTsixplex_Nterm]GFLIASFR	178-185	FALSE	7.627	25694.23055	24411.31593	2596.838434	2169.249706	3059.088033	3268.921618	ENSG00000110719
E9PNF5	E9PNF5_HUMAN	K|AVMGIFSLVTGK|S	[TMTsixplex_Nterm]AVMGIFSLVTGK[TMTsixplex_K]	82-93	FALSE	7.59	6475.13623	6465.384428	1065.124917	1048.135525	1776.820885	2271.388778	ENSG00000172890
E9PNW4	E9PNW4_HUMAN	R|LRENELTYYCCK|K	[TMTsixplex_Nterm]LRENELTYYC[Cys_CAM]C[Cys_CAM]K[TMTsixplex_K]	79-90	FALSE	5.696	561055.1875	535656.2985	154637.5203	158719.8055	170644.3482	220104.1267	ENSG00000284969
E9PNW4	E9PNW4_HUMAN	R|LRENELTYYCCK|K	[TMTsixplex_Nterm]LRENELTYYC[Cys_CAM]C[Cys_CAM]K[TMTsixplex_K]	79-90	FALSE	5.663	855957.1875	824017.9002	233553.6319	256067.9907	262556.7774	343897.9189	ENSG00000284969
E9PNW4	E9PNW4_HUMAN	R|LRENELTYYCCK|K	[TMTsixplex_Nterm]LRENELTYYC[Cys_CAM]C[Cys_CAM]K[TMTsixplex_K]	79-90	FALSE	5.71	230588.2652	237104.5156	57932.6551	60567.17622	64187.90361	85632.14584	ENSG00000284969
E9PNW4	E9PNW4_HUMAN	R|LRENELTYYCCK|K	[TMTsixplex_Nterm]LRENELTYYC[Cys_CAM]C[Cys_CAM]K[TMTsixplex_K]	79-90	FALSE	6.245	297304.2188	279479.2553	82408.46699	84818.44016	82453.45829	108923.4046	ENSG00000284969
E9PNW4	E9PNW4_HUMAN	K|FEHCNFNDVTTR|L	FEHC[Cys_CAM]NFNDVTTR	67-78	FALSE	5.912	197113.0449	219412.625	32542.24626	23364.77137	54731.30924	48849.3253	ENSG00000284969
E9PP28	E9PP28_HUMAN	K|KIPGIYVLSLEIGK|T	[TMTsixplex_Nterm]K[TMTsixplex_K]IPGIYVLSLEIGK[TMTsixplex_K]	11-24	FALSE	8.05	62759.71094	61477.3069	8540.445435	6940.912075	23065.3894	29610.55686	ENSG00000131238
E9PP28	E9PP28_HUMAN	K|LQQGYNAMGFSQGGQFLR|A	[TMTsixplex_Nterm]LQQGYNAMGFSQGGQFLR	55-72	FALSE	9.052	173206.1553	166383.456	21731.2563	NA	43549.08268	59999.87942	ENSG00000131238
E9PP28	E9PP28_HUMAN	K|KIPGIYVLSLEIGK|T	[TMTsixplex_Nterm]K[TMTsixplex_K]IPGIYVLSLEIGK[TMTsixplex_K]	11-24	FALSE	8.335	399344.4063	388241.4897	53858.67357	44161.11877	144328.4024	190295.4774	ENSG00000131238
E9PP67	E9PP67_HUMAN	K|WYSLSGR|Q	[TMTsixplex_Nterm]WYSLSGR	101-107	FALSE	5.099	72498.58594	69730.90228	22001.39787	24561.17564	28541.05393	38349.15422	ENSG00000078902
E9PP76	E9PP76_HUMAN	R|SLIIDEGEDDLGR|G	[TMTsixplex_Nterm]SLIIDEGEDDLGR	15-27	FALSE	6.935	336080.4424	351501.0938	67253.92385	71651.96874	131227.5051	177578.6438	ENSG00000173992
E9PPM8	E9PPM8_HUMAN	K|DSLAWLSLVK|E	[TMTsixplex_Nterm]DSLAWLSLVK[TMTsixplex_K]	221-230	FALSE	6.104	58831.45313	55657.54909	9237.173483	8295.954759	19184.14049	25283.96964	ENSG00000023697
E9PPM8	E9PPM8_HUMAN	K|IQVNHPAVLR|R	[TMTsixplex_Nterm]IQVNHPAVLR	18-27	FALSE	8.907	571364.3254	544805.5821	95047.81907	68172.39304	169231.9612	189992.6975	ENSG00000023697
E9PPM8	E9PPM8_HUMAN	K|KEWQAAWLLK|A	[TMTsixplex_Nterm]K[TMTsixplex_K]EWQAAWLLK[TMTsixplex_K]	40-49	FALSE	5.297	174960.6719	144496.683	26246.39936	20285.2126	55719.52404	64400.3467	ENSG00000023697
E9PPM9	E9PPM9_HUMAN	R|VLVEWLR|D	[TMTsixplex_Nterm]VLVEWLR	23-29	FALSE	5.102	62781.64394	58062.71751	10868.39181	10528.80536	50102.80567	67807.15625	ENSG00000168522
E9PPM9	E9PPM9_HUMAN	R|DPSQELEFIADILNQDAK|N	[TMTsixplex_Nterm]DPSQELEFIADILNQDAK[TMTsixplex_K]	30-47	FALSE	7.729	198830.0313	192204.1233	43167.1572	44574.1025	53877.87483	70223.54809	ENSG00000168522
E9PPM9	E9PPM9_HUMAN	R|DPSQELEFIADILNQDAK|N	[TMTsixplex_Nterm]DPSQELEFIADILNQDAK[TMTsixplex_K]	30-47	FALSE	8.364	59565.12886	60335.60938	14182.39739	13876.80618	15746.34005	20402.11646	ENSG00000168522
E9PPZ7	E9PPZ7_HUMAN	K|IPYTTVLR|L	[TMTsixplex_Nterm]IPYTTVLR	137-144	FALSE	4.878	713045.625	687096.3932	81929.82448	56915.45833	103470.7618	119971.8367	ENSG00000149136
E9PQH5	E9PQH5_HUMAN	K|GLEAALVYVENAHVAGK|T	[TMTsixplex_Nterm]GLEAALVYVENAHVAGK[TMTsixplex_K]	68-84	FALSE	8.446	351310.5993	354959	96756.6832	95925.13297	160008.5776	210598.2445	ENSG00000175216
E9PQQ8	E9PQQ8_HUMAN	K|WSLIAK|I	[TMTsixplex_Nterm]WSLIAK[TMTsixplex_K]	154-159	FALSE	6.5	3093120.468	2375176.673	282328.1618	318124.2145	3223672.268	4441181	ENSG00000154027
E9PR14	E9PR14_HUMAN	R|SFFSFLGEAFDGAR|D	[TMTsixplex_Nterm]SFFSFLGEAFDGAR	20-33	FALSE	7.938	28568.61322	28907.49609	4045.047682	2762.033159	7094.435481	9321.678493	ENSG00000134339
E9PR16	E9PR16_HUMAN	R|LLTGWMPTAIR|G	[TMTsixplex_Nterm]LLTGWMPTAIR	152-162	FALSE	7.082	20767.47656	19990.16183	3950.610488	3822.937987	7976.241721	11068.22022	ENSG00000030066
E9PR16	E9PR16_HUMAN	R|TAPLLLSYYLIK|W	[TMTsixplex_Nterm]TAPLLLSYYLIK[TMTsixplex_K]	652-663	FALSE	6.118	18212.5625	17064.79098	1932.192334	1503.710682	2959.870178	4198.064048	ENSG00000030066
E9PR42	E9PR42_HUMAN	K|AMLVFAEHR|Y	[TMTsixplex_Nterm]AMLVFAEHR	10-18	FALSE	7.383	170688.3556	169979.0686	23097.71552	18943.90145	32474.45125	38833.58278	ENSG00000137509
E9PRE4	E9PRE4_HUMAN	K|LISVEDLWK|A	[TMTsixplex_Nterm]LISVEDLWK[TMTsixplex_K]	40-48	FALSE	6.693	176602.9531	173345.5042	41238.30351	39290.20292	66000.98184	83881.24028	ENSG00000167323
E9PRJ5	E9PRJ5_HUMAN	R|FLPDEAR|S	[TMTsixplex_Nterm]FLPDEAR	12-18	FALSE	4.863	819842.75	780331.0037	147896.3348	173341.9772	678036.4883	755212.3692	ENSG00000151366
E9PRJ5	E9PRJ5_HUMAN	K|TYGEIFEK|F	[TMTsixplex_Nterm]TYGEIFEK[TMTsixplex_K]	59-66	FALSE	6.002	309981.7141	297598.4607	61626.11976	65657.83546	269907.9864	352452.0313	ENSG00000151366
E9PRU1	E9PRU1_HUMAN	R|FSCHCPQGYQLLATR|L	[TMTsixplex_Nterm]FSC[Cys_CAM]HC[Cys_CAM]PQGYQLLATR	265-279	FALSE	6.844	66740.20698	59360.77984	21583.73719	25350.33092	42680.97283	55605.67889	ENSG00000172638
E9PRZ0	E9PRZ0_HUMAN	K|NMTIPEDILGEIAVSIVR|A	[TMTsixplex_Nterm]NMTIPEDILGEIAVSIVR	129-146	FALSE	6.822	85832.44531	85443.04561	13883.92034	9744.611943	14858.27134	18776.45269	ENSG00000034152
E9PRZ9	E9PRZ9_HUMAN	R|LVIGDHK|S	[TMTsixplex_Nterm]LVIGDHK[TMTsixplex_K]	28-34	FALSE	5.181	400617.375	384740.1876	49171.76258	32655.82892	42284.59177	53061.62304	ENSG00000110696
E9PS21	E9PS21_HUMAN	R|YSLGTGIR|F	[TMTsixplex_Nterm]YSLGTGIR	116-123	FALSE	5.243	97808.17344	91973.86482	35437.35406	35574.88003	82901.6723	110072.1875	ENSG00000116299
E9PS23	E9PS23_HUMAN	R|KSSTPEEVK|K	[TMTsixplex_Nterm]K[TMTsixplex_K]SSTPEEVK[TMTsixplex_K]	22-30	FALSE	5.614	91829.34375	88553.33649	14064.59014	11788.24235	21711.95321	29953.29322	ENSG00000172757
E9PS23	E9PS23_HUMAN	K|AVLFCLSEDKK|N	[TMTsixplex_Nterm]AVLFC[Cys_CAM]LSEDK[TMTsixplex_K]K[TMTsixplex_K]	35-45	FALSE	5.428	2436647	2248328.906	301355.019	245159.3186	603425.5382	784680.7384	ENSG00000172757
E9PS23	E9PS23_HUMAN	K|AVLFCLSEDKK|N	[TMTsixplex_Nterm]AVLFC[Cys_CAM]LSEDK[TMTsixplex_K]K[TMTsixplex_K]	35-45	FALSE	5.181	2476108	2308424.511	292799.5564	265969.279	698841.5014	913711.4762	ENSG00000172757
E9PS23	E9PS23_HUMAN	K|AVLFCLSEDKK|N	[TMTsixplex_Nterm]AVLFC[Cys_CAM]LSEDK[TMTsixplex_K]K[TMTsixplex_K]	35-45	FALSE	6.157	865056.5	788975.1012	127899.7062	97355.92996	202072.4134	256565.0909	ENSG00000172757
E9PS23	E9PS23_HUMAN	K|AVLFCLSEDKK|N	[TMTsixplex_Nterm]AVLFC[Cys_CAM]LSEDK[TMTsixplex_K]K[TMTsixplex_K]	35-45	FALSE	5.461	2169125.25	2133099.367	290075.9135	242186.6175	532484.1517	770424.6258	ENSG00000172757
E9PS23	E9PS23_HUMAN	K|AVLFCLSEDKK|N	[TMTsixplex_Nterm]AVLFC[Cys_CAM]LSEDK[TMTsixplex_K]K[TMTsixplex_K]	35-45	FALSE	5.207	472861.3714	484729.5625	81390.32486	82042.61942	168631.7918	222507.307	ENSG00000172757
E9PS23	E9PS23_HUMAN	K|NIILEEGK|E	[TMTsixplex_Nterm]NIILEEGK[TMTsixplex_K]	46-53	FALSE	5.293	602437.1875	534705.4292	87639.41809	87757.95726	124120.0987	170175.6718	ENSG00000172757
E9PS23	E9PS23_HUMAN	K|EILVGDVGQTVDDPYATFVK|M	[TMTsixplex_Nterm]EILVGDVGQTVDDPYATFVK[TMTsixplex_K]	54-73	FALSE	6.083	1532534.125	1349499.401	122124.0357	179388.1372	351985.1608	429069.842	ENSG00000172757
E9PS23	E9PS23_HUMAN	R|KSSTPEEVK|K	[TMTsixplex_Nterm]K[TMTsixplex_K]SSTPEEVK[TMTsixplex_K]	22-30	FALSE	5.073	42057.82813	39329.6638	6281.333467	5495.694309	9759.758634	14099.12777	ENSG00000172757
E9PS23	E9PS23_HUMAN	K|AVLFCLSEDKK|N	[TMTsixplex_Nterm]AVLFC[Cys_CAM]LSEDK[TMTsixplex_K]K[TMTsixplex_K]	35-45	FALSE	5.711	976225.75	891966.6906	133592.6242	110801.3006	250933.9653	330868.7592	ENSG00000172757
E9PS23	E9PS23_HUMAN	K|EILVGDVGQTVDDPYATFVK|M	[TMTsixplex_Nterm]EILVGDVGQTVDDPYATFVK[TMTsixplex_K]	54-73	FALSE	7.693	1234615	1197363.958	164050.2788	211399.0575	359780.7381	419340.4761	ENSG00000172757
E9PS23	E9PS23_HUMAN	K|NIILEEGK|E	[TMTsixplex_Nterm]NIILEEGK[TMTsixplex_K]	46-53	FALSE	5.229	824988.875	707461.7388	134450.8033	141458.51	209482.832	256440.1239	ENSG00000172757
E9PS23	E9PS23_HUMAN	R|KSSTPEEVK|K	[TMTsixplex_Nterm]K[TMTsixplex_K]SSTPEEVK[TMTsixplex_K]	22-30	FALSE	6.606	104763.5703	100537.2397	15893.61445	12659.2873	24850.08219	35927.9306	ENSG00000172757
E9PS23	E9PS23_HUMAN	K|AVLFCLSEDKK|N	[TMTsixplex_Nterm]AVLFC[Cys_CAM]LSEDK[TMTsixplex_K]K[TMTsixplex_K]	35-45	FALSE	6.041	615386.375	591308.7289	89296.53435	72905.40491	149841.3366	207150.6676	ENSG00000172757
E9PS23	E9PS23_HUMAN	K|AVLFCLSEDKK|N	[TMTsixplex_Nterm]AVLFC[Cys_CAM]LSEDK[TMTsixplex_K]K[TMTsixplex_K]	35-45	FALSE	5.581	1219764.791	1264446.75	158647.9549	148364.8894	337678.7018	489013.8776	ENSG00000172757
E9PS23	E9PS23_HUMAN	K|AVLFCLSEDKK|N	[TMTsixplex_Nterm]AVLFC[Cys_CAM]LSEDK[TMTsixplex_K]K[TMTsixplex_K]	35-45	FALSE	5.827	1352860.625	1273599.136	180359.1585	162841.7319	340446.4214	438290.7397	ENSG00000172757
E9PS23	E9PS23_HUMAN	K|AVLFCLSEDKK|N	[TMTsixplex_Nterm]AVLFC[Cys_CAM]LSEDK[TMTsixplex_K]K[TMTsixplex_K]	35-45	FALSE	6.01	415202.75	409168.2583	53845.20401	52322.62319	106932.9943	150184.5062	ENSG00000172757
E9PS23	E9PS23_HUMAN	K|AVLFCLSEDKK|N	[TMTsixplex_Nterm]AVLFC[Cys_CAM]LSEDK[TMTsixplex_K]K[TMTsixplex_K]	35-45	FALSE	6.448	190593.9688	187367.5499	26928.87587	23273.33317	51494.42552	70399.64879	ENSG00000172757
E9PS23	E9PS23_HUMAN	K|EILVGDVGQTVDDPYATFVK|M	[TMTsixplex_Nterm]EILVGDVGQTVDDPYATFVK[TMTsixplex_K]	54-73	FALSE	7.337	NA	NA	NA	NA	NA	NA	ENSG00000172757
E9PS23	E9PS23_HUMAN	R|YALYDATYET|-	[TMTsixplex_Nterm]YALYDATYET	82-91	TRUE	5.199	1283130.75	1198343.869	85129.85267	59884.52331	NA	69356.32936	ENSG00000172757
E9PS23	E9PS23_HUMAN	K|EILVGDVGQTVDDPYATFVK|M	[TMTsixplex_Nterm]EILVGDVGQTVDDPYATFVK[TMTsixplex_K]	54-73	FALSE	8.765	692717.25	663041.5166	133615.0048	112175.7924	180758.3668	230094.3264	ENSG00000172757
E9PS23	E9PS23_HUMAN	K|AVLFCLSEDKK|N	[TMTsixplex_Nterm]AVLFC[Cys_CAM]LSEDK[TMTsixplex_K]K[TMTsixplex_K]	35-45	FALSE	5.615	293382.6232	300320.875	42483.09497	38889.54595	103036.7924	135863.989	ENSG00000172757
E9PS41	E9PS41_HUMAN	R|QDPAHPHVVATGGK|E	[TMTsixplex_Nterm]QDPAHPHVVATGGK[TMTsixplex_K]	81-94	FALSE	6.064	14541.52441	12986.56924	2013.210241	1683.315577	2655.514217	3695.883737	ENSG00000133316
E9PS95	E9PS95_HUMAN	K|GLGATLLR|D	[TMTsixplex_Nterm]GLGATLLR	185-192	FALSE	5.841	49875.70313	44825.33275	5602.790964	5366.152867	15757.05705	19815.35068	ENSG00000177542
F2Z2C0	F2Z2C0_HUMAN	K|HFYTFTNEHHR|E	[TMTsixplex_Nterm]HFYTFTNEHHR	119-129	FALSE	5.229	35238.10682	43367.1759	7016.004333	3540.052478	11774.91775	9062.365481	ENSG00000083520
F2Z2K8	F2Z2K8_HUMAN	R|LWFTYR|K	[TMTsixplex_Nterm]LWFTYR	50-55	FALSE	6.72	56104.82601	55147.61776	8920.04331	7893.641239	16091.28933	21662.86728	ENSG00000168397
F2Z2W6	F2Z2W6_HUMAN	R|KVSSAEGAAK|E	[TMTsixplex_Nterm]K[TMTsixplex_K]VSSAEGAAK[TMTsixplex_K]	5-14	FALSE	7.143	237319.5156	168331.0314	21894.9031	19715.09409	23405.41723	36353.74676	ENSG00000205581
F2Z2X8	F2Z2X8_HUMAN	R|QSWFPPPPPGYNASSSTGTR|R	[TMTsixplex_Nterm]QSWFPPPPPGYNASSSTGTR	138-157	FALSE	5.1	92511.1275	94892.17188	20294.33509	18535.12598	NA	13075.35856	ENSG00000136155
F2Z2Y6	F2Z2Y6_HUMAN	K|GFDQTINLILDESHER|V	[TMTsixplex_Nterm]GFDQTINLILDESHER	29-44	FALSE	9.396	700408.875	698534.1384	127411.3817	122696.5559	171865.0592	187054.0107	ENSG00000128534
F2Z388	F2Z388_HUMAN	R|VLTVINQTQK|E	VLTVINQTQK[TMTsixplex_K]	57-66	FALSE	8.691	59541.57904	91510.63375	25659.33888	12436.10786	158192.6406	41703.26696	ENSG00000136942
F2Z388	F2Z388_HUMAN	K|VELSQLR|V	[TMTsixplex_Nterm]VELSQLR	26-32	FALSE	5.002	59375.10156	58882.47616	10203.5074	10118.29389	15806.09248	20889.38142	ENSG00000136942
F2Z388	F2Z388_HUMAN	K|VTGGAASK|L	[TMTsixplex_Nterm]VTGGAASK[TMTsixplex_K]	36-43	FALSE	5.284	56956.07813	53466.65706	5635.555318	3792.949306	15708.85767	21805.77372	ENSG00000136942
F2Z388	F2Z388_HUMAN	K|QLDDLKVELSQLR|V	[TMTsixplex_Nterm]QLDDLK[TMTsixplex_K]VELSQLR	20-32	FALSE	5.199	935082.3125	935058.0682	74644.88273	36771.57397	251299.2183	331750.5546	ENSG00000136942
F2Z388	F2Z388_HUMAN	K|QLDDLKVELSQLR|V	[TMTsixplex_Nterm]QLDDLK[TMTsixplex_K]VELSQLR	20-32	FALSE	4.9	710964.125	691331.5646	67299.54228	46964.4448	205904.9911	250033.0224	ENSG00000136942
F2Z388	F2Z388_HUMAN	K|QLDDLKVELSQLR|V	[TMTsixplex_Nterm]QLDDLK[TMTsixplex_K]VELSQLR	20-32	FALSE	5.364	807876.75	775317.6962	68499.70241	37540.60513	228613.2723	307307.18	ENSG00000136942
F2Z388	F2Z388_HUMAN	K|VELSQLR|V	[TMTsixplex_Nterm]VELSQLR	26-32	FALSE	4.885	293999.0938	279927.4953	95438.46152	118935.366	102935.1911	119434.26	ENSG00000136942
F2Z388	F2Z388_HUMAN	R|VLTVINQTQK|E	[TMTsixplex_Nterm]VLTVINQTQK[TMTsixplex_K]	57-66	FALSE	5.649	1237080.75	1210215.46	113459.5605	70473.85951	338901.9727	467495.6573	ENSG00000136942
F5GWK5	F5GWK5_HUMAN	R|ESVQVPDDQDFR|S	[TMTsixplex_Nterm]ESVQVPDDQDFR	20-31	FALSE	7.284	72240.47106	70763.66773	20754.45583	27579.56331	305420.1142	399389.375	ENSG00000214530
F5GWK5	F5GWK5_HUMAN	K|LAASTEPQGPRPVLGR|E	[TMTsixplex_Nterm]LAASTEPQGPRPVLGR	4-19	FALSE	5.136	122948.6863	106463.3297	35114.22309	39769.7868	316629.2946	414301.625	ENSG00000214530
F5GWP8	F5GWP8_HUMAN	R|LLEGEDAHLTQYK|K	[TMTsixplex_Nterm]LLEGEDAHLTQYK[TMTsixplex_K]	546-558	FALSE	6.421	931087.6814	2789381.5	156680.9	44366.48666	48686.91561	66001.30447	ENSG00000128422
F5GWP8	F5GWP8_HUMAN	R|TKFETEQALR|L	[TMTsixplex_Nterm]TK[TMTsixplex_K]FETEQALR	330-339	FALSE	5.535	851286.75	798117.9811	52325.81069	17439.33738	109494.0394	149926.7285	ENSG00000128422
F5GWP8	F5GWP8_HUMAN	R|LEQEIATYR|R	[TMTsixplex_Nterm]LEQEIATYR	536-544	FALSE	5.859	958.7111206	921.3578242	333.469575	319.5852427	167.4883275	258.491735	ENSG00000128422
F5GWP8	F5GWP8_HUMAN	K|LLNDEDPVVVTK|A	[TMTsixplex_Nterm]LLNDEDPVVVTK[TMTsixplex_K]	150-161	FALSE	6.801	2094512.706	2164204	854334.0882	967604.6372	161926.3991	187872.8203	ENSG00000128422
F5GWP8	F5GWP8_HUMAN	R|LEQEIATYR|R	[TMTsixplex_Nterm]LEQEIATYR	536-544	FALSE	6.555	490674.2127	500991.5938	166662.1802	189242.1321	48534.48924	62808.22883	ENSG00000128422
F5GWP8	F5GWP8_HUMAN	R|VLDELTLAR|A	[TMTsixplex_Nterm]VLDELTLAR	352-360	FALSE	5.519	3570.778095	3590.295898	838.3355986	869.0957523	598.758428	723.7100453	ENSG00000128422
F5GWP8	F5GWP8_HUMAN	R|LEQEIATYR|R	[TMTsixplex_Nterm]LEQEIATYR	536-544	FALSE	5.878	3655.422843	3675.008301	1340.789102	1329.624269	621.1018449	815.806113	ENSG00000128422
F5GWP8	F5GWP8_HUMAN	R|LEQEIATYR|R	[TMTsixplex_Nterm]LEQEIATYR	536-544	FALSE	5.265	1544.756291	1558.983765	487.6757497	515.8513504	344.7574072	463.7519146	ENSG00000128422
F5GWP8	F5GWP8_HUMAN	K|SEISELRR|T	[TMTsixplex_Nterm]SEISELRR	457-464	FALSE	5.591	61902.18359	40340.50498	4660.054434	1977.922197	7825.931526	4933.792441	ENSG00000128422
F5GWP8	F5GWP8_HUMAN	K|TRLEQEIATYR|R	[TMTsixplex_Nterm]TRLEQEIATYR	534-544	FALSE	8.544	597512.1933	607571.625	154149.8771	160711.826	44284.40107	48458.21255	ENSG00000128422
F5GWP8	F5GWP8_HUMAN	K|LLNDEDPVVVTK|A	[TMTsixplex_Nterm]LLNDEDPVVVTK[TMTsixplex_K]	150-161	FALSE	7.044	1498918.375	1447765.951	611387.4916	666473.495	141491.3873	151218.9032	ENSG00000128422
F5GWP8	F5GWP8_HUMAN	R|LEQEIATYR|R	LEQEIATYR	536-544	FALSE	8.185	183360.9459	185992.4844	41929.33372	NA	66116.34854	83571.81027	ENSG00000128422
F5GWP8	F5GWP8_HUMAN	K|TRLEQEIATYR|R	[TMTsixplex_Nterm]TRLEQEIATYR	534-544	FALSE	5.911	187352.125	173767.2674	NA	61792.14416	NA	92608.80477	ENSG00000128422
F5GWP8	F5GWP8_HUMAN	R|TKFETEQALR|L	[TMTsixplex_Nterm]TK[TMTsixplex_K]FETEQALR	330-339	FALSE	5.272	4573611	4272341.402	403177.5179	160997.4813	597745.4049	835069.4751	ENSG00000128422
F5GWP8	F5GWP8_HUMAN	R|ADLEMQIENLKEELAYLK|K	[TMTsixplex_Nterm]ADLEMQIENLK[TMTsixplex_K]EELAYLK[TMTsixplex_K]	361-378	FALSE	5.811	114694.7816	115411.2813	9157.237924	1554.398558	870.8227637	829.7355303	ENSG00000128422
F5GWP8	F5GWP8_HUMAN	R|TMQALEIELQSQLSMK|A	[TMTsixplex_Nterm]TM[Oxidation_M]QALEIELQSQLSMK[TMTsixplex_K]	465-480	FALSE	7.016	429694.9063	411762.929	56414.31809	48615.01805	67477.07263	95557.19117	ENSG00000128422
F5GWP8	F5GWP8_HUMAN	K|NHEEEMNALR|G	[TMTsixplex_Nterm]NHEEEM[Oxidation_M]NALR	380-389	FALSE	6.612	6197.290881	5829.191937	818.9936194	389.2975783	262.6056818	279.1934994	ENSG00000128422
F5GWP8	F5GWP8_HUMAN	R|CEMEQQNQEYK|I	[TMTsixplex_Nterm]C[Cys_CAM]EMEQQNQEYK[TMTsixplex_K]	517-527	FALSE	6.543	2639681.75	2504903.191	150053.8602	140563.316	98157.07778	135712.1302	ENSG00000128422
F5GWP8	F5GWP8_HUMAN	K|TRLEQEIATYR|R	[TMTsixplex_Nterm]TRLEQEIATYR	534-544	FALSE	8.373	618993.375	601868.847	164387.8222	159756.1066	19354.44953	19987.37531	ENSG00000128422
F5GWP8	F5GWP8_HUMAN	K|SEISELRR|T	[TMTsixplex_Nterm]SEISELRR	457-464	FALSE	6.532	114919.7969	112859.2307	8701.804991	NA	5264.711149	1294.845635	ENSG00000128422
F5GWP8	F5GWP8_HUMAN	R|LSVEADINGLR|R	[TMTsixplex_Nterm]LSVEADINGLR	340-350	FALSE	5.995	1415916.75	1366343.543	97303.58861	57765.18074	70904.20117	88052.67092	ENSG00000128422
F5GWP8	F5GWP8_HUMAN	R|LEQEIATYR|R	[TMTsixplex_Nterm]LEQEIATYR	536-544	FALSE	5.514	2491.137939	2450.586588	791.5814788	830.613754	548.9143535	712.1731008	ENSG00000128422
F5GWP8	F5GWP8_HUMAN	R|LEQEIATYR|R	[TMTsixplex_Nterm]LEQEIATYR	536-544	FALSE	5.596	3917.891617	4064.802979	1286.971108	1342.512809	632.2516164	762.4505042	ENSG00000128422
F5GWP8	F5GWP8_HUMAN	K|TRLEQEIATYR|R	[TMTsixplex_Nterm]TRLEQEIATYR	534-544	FALSE	8.805	1599212.25	1555600.758	371501.1974	386158.4254	51795.70971	25741.95991	ENSG00000128422
F5GWP8	F5GWP8_HUMAN	R|LEQEIATYR|R	[TMTsixplex_Nterm]LEQEIATYR	536-544	FALSE	5.691	711.4012236	750.3481445	204.1889219	232.4170261	107.236623	138.6973055	ENSG00000128422
F5GWP8	F5GWP8_HUMAN	R|VLDELTLAR|A	[TMTsixplex_Nterm]VLDELTLAR	352-360	FALSE	5.493	5001.84241	5009.729004	1037.577808	974.1796723	796.3530066	922.4994752	ENSG00000128422
F5GWP8	F5GWP8_HUMAN	R|LEQEIATYR|R	[TMTsixplex_Nterm]LEQEIATYR	536-544	FALSE	6.022	1499.822664	1521.499756	506.8421236	571.7584474	234.1526508	297.2926101	ENSG00000128422
F5GWP8	F5GWP8_HUMAN	K|NHEEEMNALR|G	[TMTsixplex_Nterm]NHEEEM[Oxidation_M]NALR	380-389	FALSE	6.518	33705.17188	32373.98614	1705.427137	360.6341697	780.3028883	NA	ENSG00000128422
F5GWP8	F5GWP8_HUMAN	R|CEMEQQNQEYK|I	[TMTsixplex_Nterm]C[Cys_CAM]EM[Oxidation_M]EQQNQEYK[TMTsixplex_K]	517-527	FALSE	7.06	3781382.75	3488557.86	248870.1307	NA	NA	NA	ENSG00000128422
F5GWP8	F5GWP8_HUMAN	R|TKFETEQALR|L	[TMTsixplex_Nterm]TK[TMTsixplex_K]FETEQALR	330-339	FALSE	5.021	1982137.5	1823552.729	156393.4645	59322.95421	257370.0364	350548.2222	ENSG00000128422
F5GWP8	F5GWP8_HUMAN	R|TIVEEVQDGK|V	[TMTsixplex_Nterm]TIVEEVQDGK[TMTsixplex_K]	569-578	FALSE	6.466	3228838	3042596.528	258262.4675	78048.40624	57453.48963	67675.44861	ENSG00000128422
F5GWP8	F5GWP8_HUMAN	R|LSVEADINGLRR|V	[TMTsixplex_Nterm]LSVEADINGLRR	340-351	FALSE	6.009	350150.6563	346279.4251	49360.69875	30515.12745	45064.97115	60796.45827	ENSG00000128422
F5GWP8	F5GWP8_HUMAN	K|SEISELRR|T	[TMTsixplex_Nterm]SEISELRR	457-464	FALSE	6.078	435129.506	437076.1875	29298.19421	NA	20874.83542	3002.740535	ENSG00000128422
F5GWP8	F5GWP8_HUMAN	K|TRLEQEIATYR|R	[TMTsixplex_Nterm]TRLEQEIATYR	534-544	FALSE	9.117	49147.75	47355.9711	10901.36972	12174.48609	2322.905302	3296.300045	ENSG00000128422
F5GWP8	F5GWP8_HUMAN	K|NHEEEMNALR|G	[TMTsixplex_Nterm]NHEEEM[Oxidation_M]NALR	380-389	FALSE	4.924	11949.03125	11715.98617	1176.422345	267.3366093	279.3072763	348.4315382	ENSG00000128422
F5GWP8	F5GWP8_HUMAN	K|NHEEEMNALR|G	[TMTsixplex_Nterm]NHEEEM[Oxidation_M]NALR	380-389	FALSE	6.878	3708.314921	3655.39046	768.8970821	765.7057218	687.3487581	785.9319855	ENSG00000128422
F5GWP8	F5GWP8_HUMAN	K|TRLEQEIATYR|R	[TMTsixplex_Nterm]TRLEQEIATYR	534-544	FALSE	8.421	1553641.875	1490054.015	363053.992	376972.8103	135304.5945	132026.9956	ENSG00000128422
F5GWP8	F5GWP8_HUMAN	R|TKFETEQALR|L	[TMTsixplex_Nterm]TK[TMTsixplex_K]FETEQALR	330-339	FALSE	6.276	910133.9375	809891.4133	54636.77923	17833.69629	107849.7862	154069.1127	ENSG00000128422
F5GWP8	F5GWP8_HUMAN	R|VLDELTLAR|A	[TMTsixplex_Nterm]VLDELTLAR	352-360	FALSE	6.235	22061.85324	22289.89844	4451.716265	3743.719096	3461.200364	4180.705532	ENSG00000128422
F5GWP8	F5GWP8_HUMAN	R|TKFETEQALR|L	[TMTsixplex_Nterm]TK[TMTsixplex_K]FETEQALR	330-339	FALSE	7.869	222602.3281	212657.2575	20844.08504	7688.402829	32148.23712	44478.94724	ENSG00000128422
F5GWP8	F5GWP8_HUMAN	R|VLDELTLAR|A	[TMTsixplex_Nterm]VLDELTLAR	352-360	FALSE	5.503	2534.228608	2553.789307	457.1287081	405.7401741	358.5420355	444.2000625	ENSG00000128422
F5GWP8	F5GWP8_HUMAN	R|ADLEMQIENLKEELAYLK|K	[TMTsixplex_Nterm]ADLEMQIENLK[TMTsixplex_K]EELAYLK[TMTsixplex_K]	361-378	FALSE	5.539	702127.125	687604.8309	51889.89638	5529.830055	2816.029033	2819.954642	ENSG00000128422
F5GWP8	F5GWP8_HUMAN	K|SEISELRR|T	[TMTsixplex_Nterm]SEISELRR	457-464	FALSE	6.59	124555.4609	113116.899	12288.03374	2904.034172	7091.423897	9659.85556	ENSG00000128422
F5GWP8	F5GWP8_HUMAN	K|SEISELRR|T	[TMTsixplex_Nterm]SEISELRR	457-464	FALSE	6.345	595737.25	570204.7422	50883.81108	21801.33113	19729.37719	28384.08735	ENSG00000128422
F5GWP8	F5GWP8_HUMAN	K|TRLEQEIATYR|R	[TMTsixplex_Nterm]TRLEQEIATYR	534-544	FALSE	9.057	238772.4063	228443.0133	53256.89929	59427.74357	8417.076764	4845.673712	ENSG00000128422
F5GWP8	F5GWP8_HUMAN	K|TRLEQEIATYR|R	[TMTsixplex_Nterm]TRLEQEIATYR	534-544	FALSE	8.719	452778.1587	454864.3125	102437.6361	116113.8748	15593.29965	13966.84874	ENSG00000128422
F5GWP8	F5GWP8_HUMAN	K|NHEEEMNALR|G	[TMTsixplex_Nterm]NHEEEM[Oxidation_M]NALR	380-389	FALSE	6.411	1958.385497	1656.007266	512.9362873	416.1765242	118.4727377	199.0926765	ENSG00000128422
F5GWP8	F5GWP8_HUMAN	K|TRLEQEIATYR|R	[TMTsixplex_Nterm]TRLEQEIATYR	534-544	FALSE	7.607	723306.4375	693239.5129	179961.9149	176142.2785	177697.0369	21760.23484	ENSG00000128422
F5GWP8	F5GWP8_HUMAN	K|TRLEQEIATYR|R	[TMTsixplex_Nterm]TRLEQEIATYR	534-544	FALSE	8.058	2340867.5	2251316.98	551273.5906	515899.5999	183146.8639	196608.9146	ENSG00000128422
F5GWP8	F5GWP8_HUMAN	K|NHEEEMNALR|G	[TMTsixplex_Nterm]NHEEEM[Oxidation_M]NALR	380-389	FALSE	7.004	18499.28977	18018.49385	3941.670756	2512.462137	1140.735678	1139.638064	ENSG00000128422
F5GWP8	F5GWP8_HUMAN	K|TRLEQEIATYR|R	TRLEQEIATYR	534-544	FALSE	8.247	796069.1824	750052.0766	235065.4972	NA	358708.9987	440149.4199	ENSG00000128422
F5GWP8	F5GWP8_HUMAN	R|CEMEQQNQEYK|I	[TMTsixplex_Nterm]C[Cys_CAM]EM[Oxidation_M]EQQNQEYK[TMTsixplex_K]	517-527	FALSE	6.869	5298187	5054273.027	1245019.651	1248575.42	NA	NA	ENSG00000128422
F5GWP8	F5GWP8_HUMAN	K|SEISELR|R	[TMTsixplex_Nterm]SEISELR	457-463	FALSE	5.466	356135.7813	350101.8282	44050.72796	35625.08627	44184.2715	55793.71524	ENSG00000128422
F5GWP8	F5GWP8_HUMAN	R|TKFETEQALR|L	[TMTsixplex_Nterm]TK[TMTsixplex_K]FETEQALR	330-339	FALSE	5.441	4802697	4278528.7	415100.8188	143996.858	599982.1921	834939.452	ENSG00000128422
F5GWP8	F5GWP8_HUMAN	R|LSVEADINGLR|R	[TMTsixplex_Nterm]LSVEADINGLR	340-350	FALSE	4.959	511239.5625	510984.7076	89453.71675	88026.7762	82141.35138	111505.5954	ENSG00000128422
F5GWP8	F5GWP8_HUMAN	R|ADLEMQIENLKEELAYLK|K	[TMTsixplex_Nterm]ADLEM[Oxidation_M]QIENLK[TMTsixplex_K]EELAYLK[TMTsixplex_K]	361-378	FALSE	5.033	111844.6797	106559.6023	8970.503135	1768.344404	3243.555381	4656.409491	ENSG00000128422
F5GWP8	F5GWP8_HUMAN	R|RVLDELTLAR|A	[TMTsixplex_Nterm]RVLDELTLAR	351-360	FALSE	8.457	1244608.75	1201969.824	122895.205	96208.95946	114812.4972	152993.6397	ENSG00000128422
F5GWP8	F5GWP8_HUMAN	K|SAIVHLINYQDDAELATR|A	[TMTsixplex_Nterm]SAIVHLINYQDDAELATR	125-142	FALSE	6.681	358695.0393	515745.9721	161327.1756	154222.5539	69415.89417	74037.39353	ENSG00000128422
F5GWP8	F5GWP8_HUMAN	K|TRLEQEIATYR|R	[TMTsixplex_Nterm]TRLEQEIATYR	534-544	FALSE	7.25	68194.27344	29367.14987	11958.50844	14947.39205	7061.83542	3772.317845	ENSG00000128422
F5GWP8	F5GWP8_HUMAN	R|VLDELTLAR|A	VLDELTLAR	352-360	FALSE	7.212	1334486.865	1405961.125	244452.8005	327184.7327	493135.5772	587244.3952	ENSG00000128422
F5GWP8	F5GWP8_HUMAN	R|TKFETEQALR|L	[TMTsixplex_Nterm]TK[TMTsixplex_K]FETEQALR	330-339	FALSE	6.98	4682234.5	4324161.252	388697.2898	132877.4071	638908.3371	846876.8862	ENSG00000128422
F5GWP8	F5GWP8_HUMAN	R|LSVEADINGLRR|V	[TMTsixplex_Nterm]LSVEADINGLRR	340-351	FALSE	8.39	646347.7783	661996.25	140245.6744	129832.1306	158429.9172	221792.1785	ENSG00000128422
F5GWP8	F5GWP8_HUMAN	R|LEQEIATYR|R	[TMTsixplex_Nterm]LEQEIATYR	536-544	FALSE	7.136	6181566.5	6145380.653	2116797.007	2279379.231	355807.4359	457286.2421	ENSG00000128422
F5GWP8	F5GWP8_HUMAN	K|TRLEQEIATYR|R	[TMTsixplex_Nterm]TRLEQEIATYR	534-544	FALSE	6.147	299422.75	270348.7054	76469.68294	84038.26391	23451.82425	33068.97903	ENSG00000128422
F5GWP8	F5GWP8_HUMAN	R|EVATNSELVQSGK|S	[TMTsixplex_Nterm]EVATNSELVQSGK[TMTsixplex_K]	444-456	FALSE	6.011	4222.753418	3892.512189	799.6661991	617.9623712	1184.35207	1730.04697	ENSG00000128422
F5GWP8	F5GWP8_HUMAN	R|ADLEMQIENLK|E	[TMTsixplex_Nterm]ADLEMQIENLK[TMTsixplex_K]	361-371	FALSE	5.003	160449.6001	161651.125	14494.35871	10470.62728	2595.61505	3769.238464	ENSG00000128422
F5GWP8	F5GWP8_HUMAN	K|SEISELRR|T	[TMTsixplex_Nterm]SEISELRR	457-464	FALSE	5.946	200986.2188	193349.5749	16043.0272	5103.74319	7985.698563	2811.637442	ENSG00000128422
F5GWP8	F5GWP8_HUMAN	K|SGGIPALVR|M	[TMTsixplex_Nterm]SGGIPALVR	225-233	FALSE	5.643	186794.0313	174791.3364	56881.67932	56335.02185	19658.01061	24866.01647	ENSG00000128422
F5GWP8	F5GWP8_HUMAN	R|ALMGSPQLVAAVVR|T	[TMTsixplex_Nterm]ALMGSPQLVAAVVR	178-191	FALSE	9.583	107676.1641	104404.6596	46400.65429	53236.87176	15516.4146	14833.71853	ENSG00000128422
F5GWP8	F5GWP8_HUMAN	R|TMQALEIELQSQLSMK|A	[TMTsixplex_Nterm]TM[Oxidation_M]QALEIELQSQLSM[Oxidation_M]K[TMTsixplex_K]	465-480	FALSE	6.749	1442037.5	1352762.182	130046.8786	99072.90976	211312.4584	273775.7715	ENSG00000128422
F5GWP8	F5GWP8_HUMAN	K|SEISELRR|T	[TMTsixplex_Nterm]SEISELRR	457-464	FALSE	7.055	1768839.625	1730710.096	149913.059	NA	86633.53905	17225.34527	ENSG00000128422
F5GWP8	F5GWP8_HUMAN	K|TRLEQEIATYR|R	TRLEQEIATYR	534-544	FALSE	8.393	547194.5781	540824.2084	121257.0642	NA	239201.5094	379614.9425	ENSG00000128422
F5GWP8	F5GWP8_HUMAN	K|TRLEQEIATYR|R	[TMTsixplex_Nterm]TRLEQEIATYR	534-544	FALSE	10.06	401809.3438	387257.9263	99016.04566	100413.686	21289.59692	10154.55855	ENSG00000128422
F5GWP8	F5GWP8_HUMAN	R|RVLDELTLAR|A	[TMTsixplex_Nterm]RVLDELTLAR	351-360	FALSE	7.215	1372596.175	1375921.25	174985.9163	103810.9135	90524.87635	130250.9374	ENSG00000128422
F5GWP8	F5GWP8_HUMAN	K|TRLEQEIATYR|R	[TMTsixplex_Nterm]TRLEQEIATYR	534-544	FALSE	8.648	1193744.375	1141085.101	285189.9598	291948.3637	36197.05384	30628.82735	ENSG00000128422
F5GWP8	F5GWP8_HUMAN	R|TKFETEQALR|L	[TMTsixplex_Nterm]TK[TMTsixplex_K]FETEQALR	330-339	FALSE	6.188	498538.3438	482218.1324	49383.84648	23763.8815	70707.302	97352.00533	ENSG00000128422
F5GWP8	F5GWP8_HUMAN	R|ILNEMRDQYEK|M	[TMTsixplex_Nterm]ILNEM[Oxidation_M]RDQYEK[TMTsixplex_K]	411-421	FALSE	5.919	514819	504081.3703	57310.00763	32233.87285	39232.1148	54475.14974	ENSG00000128422
F5GWP8	F5GWP8_HUMAN	K|ILTATVDNANILLQIDNAR|L	[TMTsixplex_Nterm]ILTATVDNANILLQIDNAR	304-322	FALSE	6.881	631073	620953.9202	136558.504	131676.4532	125244.0961	175355.7448	ENSG00000128422
F5GWP8	F5GWP8_HUMAN	R|EVATNSELVQSGK|S	[TMTsixplex_Nterm]EVATNSELVQSGK[TMTsixplex_K]	444-456	FALSE	6.15	2794.360369	2816.049072	633.931284	567.8482875	905.928722	1197.891497	ENSG00000128422
F5GWP8	F5GWP8_HUMAN	R|VLDELTLAR|A	[TMTsixplex_Nterm]VLDELTLAR	352-360	FALSE	7.4	3806091.25	3576782.677	454668.8761	295597.4922	159893.5033	195149.0791	ENSG00000128422
F5GWP8	F5GWP8_HUMAN	R|CEMEQQNQEYK|I	[TMTsixplex_Nterm]C[Cys_CAM]EM[Oxidation_M]EQQNQEYK[TMTsixplex_K]	517-527	FALSE	6.605	1553617.5	1521994.914	109587.4858	36676.68527	NA	NA	ENSG00000128422
F5GWP8	F5GWP8_HUMAN	K|SAIVHLINYQDDAELATR|A	[TMTsixplex_Nterm]SAIVHLINYQDDAELATR	125-142	FALSE	6.638	196066.1934	192817.6786	57669.27713	56032.82097	47381.23021	60024.98405	ENSG00000128422
F5GWP8	F5GWP8_HUMAN	R|RVLDELTLAR|A	[TMTsixplex_Nterm]RVLDELTLAR	351-360	FALSE	6.217	755960.75	736908.6154	139875.2586	138275.9279	128652.1405	153052.539	ENSG00000128422
F5GWP8	F5GWP8_HUMAN	R|ADLEMQIENLKEELAYLK|K	[TMTsixplex_Nterm]ADLEMQIENLK[TMTsixplex_K]EELAYLK[TMTsixplex_K]	361-378	FALSE	5.53	600243.5	590288.8176	45856.14444	4771.928088	NA	NA	ENSG00000128422
F5GWP8	F5GWP8_HUMAN	R|ADLEMQIENLKEELAYLK|K	[TMTsixplex_Nterm]ADLEM[Oxidation_M]QIENLK[TMTsixplex_K]EELAYLK[TMTsixplex_K]	361-378	FALSE	5.075	461084.6544	468552.8125	38413.81626	6793.548759	4807.843701	5868.35159	ENSG00000128422
F5GWP8	F5GWP8_HUMAN	R|CEMEQQNQEYK|I	[TMTsixplex_Nterm]C[Cys_CAM]EMEQQNQEYK[TMTsixplex_K]	517-527	FALSE	5.023	834871	797719.3746	378543.4856	475989.5586	25290.98176	NA	ENSG00000128422
F5GWP8	F5GWP8_HUMAN	K|NHEEEMNALR|G	[TMTsixplex_Nterm]NHEEEMNALR	380-389	FALSE	5.883	107427.9343	100928.7401	13342.37805	10387.82371	5783.08942	6960.733629	ENSG00000128422
F5GWP8	F5GWP8_HUMAN	K|TRLEQEIATYR|R	[TMTsixplex_Nterm]TRLEQEIATYR	534-544	FALSE	7.395	2639606	2496248.023	572551.4639	555719.7857	133670.8094	168076.2562	ENSG00000128422
F5GWP8	F5GWP8_HUMAN	R|LSVEADINGLRR|V	[TMTsixplex_Nterm]LSVEADINGLRR	340-351	FALSE	6.472	2241712.042	2241803.75	486187.2597	286596.0049	295003.2539	503089.721	ENSG00000128422
F5GWP8	F5GWP8_HUMAN	R|LAADDFR|T	[TMTsixplex_Nterm]LAADDFR	323-329	FALSE	5.012	4574567.5	4492565.431	418213.3434	271010.8452	315607.7894	371264.3752	ENSG00000128422
F5GWP8	F5GWP8_HUMAN	R|KDAEDWFFSK|T	[TMTsixplex_Nterm]K[TMTsixplex_K]DAEDWFFSK[TMTsixplex_K]	428-437	FALSE	5.077	15411466	14719593.03	1124804.638	182246.4485	NA	69558.10283	ENSG00000128422
F5GWP8	F5GWP8_HUMAN	K|ILTATVDNANILLQIDNAR|L	[TMTsixplex_Nterm]ILTATVDNANILLQIDNAR	304-322	FALSE	7.943	604653.375	581743.349	93275.46709	79519.9107	93356.67188	134506.788	ENSG00000128422
F5GWP8	F5GWP8_HUMAN	R|EVATNSELVQSGK|S	[TMTsixplex_Nterm]EVATNSELVQSGK[TMTsixplex_K]	444-456	FALSE	6.053	1303.69165	1229.60928	239.8085653	206.3080767	290.5107221	392.3043729	ENSG00000128422
F5GWP8	F5GWP8_HUMAN	R|EVATNSELVQSGK|S	[TMTsixplex_Nterm]EVATNSELVQSGK[TMTsixplex_K]	444-456	FALSE	8.87	3075631.75	2946184.341	188012.2066	60765.63581	NA	6427.222987	ENSG00000128422
F5GWP8	F5GWP8_HUMAN	R|CEMEQQNQEYK|I	[TMTsixplex_Nterm]C[Cys_CAM]EMEQQNQEYK[TMTsixplex_K]	517-527	FALSE	6.722	1162309.25	1064685.797	88463.49687	32670.01742	NA	NA	ENSG00000128422
F5GWP8	F5GWP8_HUMAN	R|ADLEMQIENLKEELAYLK|K	[TMTsixplex_Nterm]ADLEMQIENLK[TMTsixplex_K]EELAYLK[TMTsixplex_K]	361-378	FALSE	5.835	547869.625	521758.9478	42830.03121	5059.589436	4283.753424	3538.207945	ENSG00000128422
F5GWP8	F5GWP8_HUMAN	R|TMQALEIELQSQLSMK|A	[TMTsixplex_Nterm]TMQALEIELQSQLSMK[TMTsixplex_K]	465-480	FALSE	6.588	623761.12	631292.1875	70149.81187	29612.3188	54699.55573	78174.17225	ENSG00000128422
F5GWP8	F5GWP8_HUMAN	K|TRLEQEIATYR|R	[TMTsixplex_Nterm]TRLEQEIATYR	534-544	FALSE	5.621	724234.875	697890.2383	178688.6831	170122.7628	68540.14897	80321.46631	ENSG00000128422
F5GWP8	F5GWP8_HUMAN	R|LEQEIATYR|R	[TMTsixplex_Nterm]LEQEIATYR	536-544	FALSE	6.266	4180.791016	4059.515867	1340.252867	1400.764181	755.9618915	1030.795221	ENSG00000128422
F5GWP8	F5GWP8_HUMAN	R|CEMEQQNQEYK|I	[TMTsixplex_Nterm]C[Cys_CAM]EM[Oxidation_M]EQQNQEYK[TMTsixplex_K]	517-527	FALSE	6.525	173153.5001	176940.375	70046.26099	75563.2914	55565.57308	65221.09843	ENSG00000128422
F5GWP8	F5GWP8_HUMAN	R|EVATNSELVQSGK|S	[TMTsixplex_Nterm]EVATNSELVQSGK[TMTsixplex_K]	444-456	FALSE	5.632	977.8246371	1040.501587	197.7429675	144.7991665	177.6427903	257.9879399	ENSG00000128422
F5GWP8	F5GWP8_HUMAN	K|TRLEQEIATYR|R	[TMTsixplex_Nterm]TRLEQEIATYR	534-544	FALSE	7.529	174372.1406	171717.6523	46080.94586	46678.30678	12836.56679	14804.17437	ENSG00000128422
F5GWP8	F5GWP8_HUMAN	K|TRLEQEIATYR|R	[TMTsixplex_Nterm]TRLEQEIATYR	534-544	FALSE	7.984	1037024.875	938138.2622	219539.8202	252232.3834	281138.9511	54862.93531	ENSG00000128422
F5GWP8	F5GWP8_HUMAN	K|TRLEQEIATYR|R	[TMTsixplex_Nterm]TRLEQEIATYR	534-544	FALSE	7.667	1840447.375	1761199.044	443325.6261	441078.7653	80544.30163	96004.4552	ENSG00000128422
F5GWP8	F5GWP8_HUMAN	R|EVATNSELVQSGK|S	[TMTsixplex_Nterm]EVATNSELVQSGK[TMTsixplex_K]	444-456	FALSE	6.424	1123.745605	1072.748315	213.7604416	132.4598528	298.4118129	350.0399128	ENSG00000128422
F5GWP8	F5GWP8_HUMAN	R|EVATNSELVQSGK|S	[TMTsixplex_Nterm]EVATNSELVQSGK[TMTsixplex_K]	444-456	FALSE	6.674	5780420	5556520.348	630493.4782	523547.3035	1323647.957	1772376.784	ENSG00000128422
F5GWP8	F5GWP8_HUMAN	K|TRLEQEIATYR|R	[TMTsixplex_Nterm]TRLEQEIATYR	534-544	FALSE	6.2	239123.9063	235655.5666	107277.8257	134938.7686	72163.19871	87856.48242	ENSG00000128422
F5GWP8	F5GWP8_HUMAN	R|VLDELTLAR|A	[TMTsixplex_Nterm]VLDELTLAR	352-360	FALSE	6.807	45248.44922	45245.55374	6658.678223	4343.56387	5137.876811	4942.353824	ENSG00000128422
F5GWP8	F5GWP8_HUMAN	R|EVATNSELVQSGK|S	[TMTsixplex_Nterm]EVATNSELVQSGK[TMTsixplex_K]	444-456	FALSE	6.988	80338752	73982470.53	5874672.873	3061571.743	NA	NA	ENSG00000128422
F5GWP8	F5GWP8_HUMAN	R|EVATNSELVQSGK|S	[TMTsixplex_Nterm]EVATNSELVQSGK[TMTsixplex_K]	444-456	FALSE	8.604	413330.9688	373226.6572	29260.726	12530.40199	15027.04776	21038.52281	ENSG00000128422
F5GWP8	F5GWP8_HUMAN	R|CEMEQQNQEYK|I	[TMTsixplex_Nterm]C[Cys_CAM]EM[Oxidation_M]EQQNQEYK[TMTsixplex_K]	517-527	FALSE	6.664	8138.683863	8251.77832	1219.250986	1172.947737	NA	460.0074835	ENSG00000128422
F5GWP8	F5GWP8_HUMAN	R|ADLEMQIENLKEELAYLK|K	[TMTsixplex_Nterm]ADLEM[Oxidation_M]QIENLK[TMTsixplex_K]EELAYLK[TMTsixplex_K]	361-378	FALSE	5.162	58211.05859	57382.59841	4815.115951	911.4715448	817.9521373	1091.286106	ENSG00000128422
F5GWP8	F5GWP8_HUMAN	K|TRLEQEIATYR|R	[TMTsixplex_Nterm]TRLEQEIATYR	534-544	FALSE	8.943	1581787	1528324.473	364421.8882	389648.6445	61000.22004	19554.72792	ENSG00000128422
F5GWP8	F5GWP8_HUMAN	R|ILNEMRDQYEK|M	[TMTsixplex_Nterm]ILNEM[Oxidation_M]RDQYEK[TMTsixplex_K]	411-421	FALSE	5.455	1705876	1568109.264	155466.7395	119852.3138	113439.6857	164622.0467	ENSG00000128422
F5GWP8	F5GWP8_HUMAN	R|LAADDFR|T	[TMTsixplex_Nterm]LAADDFR	323-329	FALSE	5.332	291495872	271655271.8	20869978.44	13129841.7	16785823.71	23633676.94	ENSG00000128422
F5GWP8	F5GWP8_HUMAN	R|CEMEQQNQEYK|I	[TMTsixplex_Nterm]C[Cys_CAM]EMEQQNQEYK[TMTsixplex_K]	517-527	FALSE	7.549	55367784	51895356.51	3372806.477	NA	NA	NA	ENSG00000128422
F5GWP8	F5GWP8_HUMAN	R|EVATNSELVQSGK|S	[TMTsixplex_Nterm]EVATNSELVQSGK[TMTsixplex_K]	444-456	FALSE	5.636	2648.932373	2594.026955	557.7679814	467.7008322	829.1382662	1076.656468	ENSG00000128422
F5GWP8	F5GWP8_HUMAN	K|FETEQALR|L	[TMTsixplex_Nterm]FETEQALR	332-339	FALSE	5.231	1806938.25	1769754.83	137383.334	NA	228198.9622	284986.6415	ENSG00000128422
F5GWP8	F5GWP8_HUMAN	R|EVATNSELVQSGK|S	[TMTsixplex_Nterm]EVATNSELVQSGK[TMTsixplex_K]	444-456	FALSE	5.967	3744.84375	3663.889551	783.2778983	707.9253403	1172.027082	1516.301555	ENSG00000128422
F5GWP8	F5GWP8_HUMAN	R|EVATNSELVQSGK|S	[TMTsixplex_Nterm]EVATNSELVQSGK[TMTsixplex_K]	444-456	FALSE	8.814	251811.0938	237363.6127	21100.68582	7723.361537	7910.102508	10739.37344	ENSG00000128422
F5GWP8	F5GWP8_HUMAN	R|EVATNSELVQSGK|S	[TMTsixplex_Nterm]EVATNSELVQSGK[TMTsixplex_K]	444-456	FALSE	7.335	3292.072754	3251.463454	584.6999017	447.0501961	765.4279342	925.8139978	ENSG00000128422
F5GWP8	F5GWP8_HUMAN	R|EGLLAIFK|S	[TMTsixplex_Nterm]EGLLAIFK[TMTsixplex_K]	217-224	FALSE	5.59	22602.7536	25593.45508	6791.70933	7123.675697	20268.81785	10187.32858	ENSG00000128422
F5GWP8	F5GWP8_HUMAN	R|VLDELTLAR|A	[TMTsixplex_Nterm]VLDELTLAR	352-360	FALSE	6.585	1110309.375	1079717.703	145428.8035	142989.9877	124419.7907	166995.3844	ENSG00000128422
F5GWP8	F5GWP8_HUMAN	R|EVATNSELVQSGK|S	[TMTsixplex_Nterm]EVATNSELVQSGK[TMTsixplex_K]	444-456	FALSE	6.701	1659.490479	1607.31407	316.3065811	317.6149264	491.5027178	669.8868408	ENSG00000128422
F5GWP8	F5GWP8_HUMAN	R|TMQALEIELQSQLSMK|A	[TMTsixplex_Nterm]TM[Oxidation_M]QALEIELQSQLSM[Oxidation_M]K[TMTsixplex_K]	465-480	FALSE	6.27	1553373.5	1498105.37	195551.1386	164023.0257	263884.129	350861.3893	ENSG00000128422
F5GWP8	F5GWP8_HUMAN	R|CEMEQQNQEYK|I	[TMTsixplex_Nterm]C[Cys_CAM]EMEQQNQEYK[TMTsixplex_K]	517-527	FALSE	7.406	139813184	131523292.3	8007572.35	NA	NA	NA	ENSG00000128422
F5GWP8	F5GWP8_HUMAN	K|AAMIVNQLSK|K	[TMTsixplex_Nterm]AAMIVNQLSK[TMTsixplex_K]	162-171	FALSE	6.861	2360900	2353078.817	905943.7553	989015.0858	178898.7203	225084.1398	ENSG00000128422
F5GWP8	F5GWP8_HUMAN	R|EVATNSELVQSGK|S	[TMTsixplex_Nterm]EVATNSELVQSGK[TMTsixplex_K]	444-456	FALSE	8.704	1899402.5	1807689.142	112473.483	43733.48871	NA	14802.01579	ENSG00000128422
F5GWP8	F5GWP8_HUMAN	K|ASLEGNLAETENR|Y	[TMTsixplex_Nterm]ASLEGNLAETENR	481-493	FALSE	9.537	5937823.5	5870736.628	367505.3718	148466.8277	NA	91735.09776	ENSG00000128422
F5GWP8	F5GWP8_HUMAN	R|RVLDELTLAR|A	[TMTsixplex_Nterm]RVLDELTLAR	351-360	FALSE	5.157	519221.5	492268.872	126411.1066	134206.0874	93873.73491	128842.3463	ENSG00000128422
F5GWP8	F5GWP8_HUMAN	R|ILNEMR|D	[TMTsixplex_Nterm]ILNEMR	411-416	FALSE	5.051	3004157	2874906.616	284827.1349	204862.6155	83378.92663	92424.31561	ENSG00000128422
F5GWP8	F5GWP8_HUMAN	K|ASLEGNLAETENR|Y	[TMTsixplex_Nterm]ASLEGNLAETENR	481-493	FALSE	9.957	6100923	5867880.892	414080.7101	51149.49989	118994.3931	NA	ENSG00000128422
F5GWP8	F5GWP8_HUMAN	R|EVATNSELVQSGK|S	[TMTsixplex_Nterm]EVATNSELVQSGK[TMTsixplex_K]	444-456	FALSE	8.572	188927.0366	194050.4688	16088.76746	10206.72576	11619.2787	16267.98905	ENSG00000128422
F5GWP8	F5GWP8_HUMAN	R|EAMCPGVSGEDSSLLLATQVEGQATNLQR|L	[TMTsixplex_Nterm]EAM[Oxidation_M]C[Cys_CAM]PGVSGEDSSLLLATQVEGQATNLQR	87-115	FALSE	7.236	61755.4749	70097.30469	18133.41799	19909.15338	22066.2471	25073.62567	ENSG00000128422
F5GWP8	F5GWP8_HUMAN	K|DAEDWFFSK|T	[TMTsixplex_Nterm]DAEDWFFSK[TMTsixplex_K]	429-437	FALSE	5.287	9259338	8554902.441	733085.4321	136892.2996	NA	53326.54853	ENSG00000128422
F5GWP8	F5GWP8_HUMAN	R|ALMGSPQLVAAVVR|T	[TMTsixplex_Nterm]ALMGSPQLVAAVVR	178-191	FALSE	7.949	177535.7031	159083.5024	64215.48287	62443.59623	18966.63962	21022.40837	ENSG00000128422
F5GWP8	F5GWP8_HUMAN	R|EVATNSELVQSGK|S	[TMTsixplex_Nterm]EVATNSELVQSGK[TMTsixplex_K]	444-456	FALSE	5.147	3739.93071	3816.251953	734.2419847	629.5499217	1263.2743	1599.219743	ENSG00000128422
F5GWP8	F5GWP8_HUMAN	K|TRLEQEIATYR|R	TRLEQEIATYR	534-544	FALSE	6.256	739268.4856	749244.2527	348286.8327	338053.7597	201255.3166	238631.9467	ENSG00000128422
F5GWP8	F5GWP8_HUMAN	K|TRLEQEIATYR|R	[TMTsixplex_Nterm]TRLEQEIATYR	534-544	FALSE	6.183	5434651.5	5352733.156	1027567.89	1061658.072	232521.8577	294844.1963	ENSG00000128422
F5GWP8	F5GWP8_HUMAN	R|EQVHQTTR|-	[TMTsixplex_Nterm]EQVHQTTR	584-591	FALSE	5.877	846.5159302	777.2202792	85.81952776	46.94628469	52.2823153	77.83705694	ENSG00000128422
F5GWP8	F5GWP8_HUMAN	R|EGLLAIFK|S	[TMTsixplex_Nterm]EGLLAIFK[TMTsixplex_K]	217-224	FALSE	6.433	94558.5	91149.02036	30437.74762	32446.99286	17003.53349	19180.28396	ENSG00000128422
F5GWP8	F5GWP8_HUMAN	K|FLAITTDCLQLLAYGNQESK|I	[TMTsixplex_Nterm]FLAITTDC[Cys_CAM]LQLLAYGNQESK[TMTsixplex_K]	284-303	FALSE	6.547	74661.86719	74450.78384	23760.86086	27456.38398	10824.5969	16322.10666	ENSG00000128422
F5GWP8	F5GWP8_HUMAN	R|CEMEQQNQEYK|I	[TMTsixplex_Nterm]C[Cys_CAM]EMEQQNQEYK[TMTsixplex_K]	517-527	FALSE	7.705	4242233.5	4021841.682	244692.3746	NA	NA	NA	ENSG00000128422
F5GWP8	F5GWP8_HUMAN	R|TMQALEIELQSQLSMK|A	[TMTsixplex_Nterm]TM[Oxidation_M]QALEIELQSQLSM[Oxidation_M]K[TMTsixplex_K]	465-480	FALSE	6.518	1761745.75	1757196.339	181609.3463	121984.8288	393672.3511	541859.2414	ENSG00000128422
F5GWP8	F5GWP8_HUMAN	R|ILNEMRDQYEK|M	[TMTsixplex_Nterm]ILNEMRDQYEK[TMTsixplex_K]	411-421	FALSE	5.062	1788834.25	1658741.098	191637.1312	103447.4542	182073.8993	262039.2123	ENSG00000128422
F5GWP8	F5GWP8_HUMAN	R|CEMEQQNQEYK|I	[TMTsixplex_Nterm]C[Cys_CAM]EMEQQNQEYK[TMTsixplex_K]	517-527	FALSE	6.484	24805384	22737769.49	2928512.205	2012108.947	NA	80023.56783	ENSG00000128422
F5GWP8	F5GWP8_HUMAN	R|EVATNSELVQSGK|S	[TMTsixplex_Nterm]EVATNSELVQSGK[TMTsixplex_K]	444-456	FALSE	9.176	5775813.767	5804139.5	350625.6045	96111.22984	NA	NA	ENSG00000128422
F5GWP8	F5GWP8_HUMAN	R|ILNEMR|D	[TMTsixplex_Nterm]ILNEMR	411-416	FALSE	4.922	423304.0938	418100.3294	35949.16157	17651.63491	13674.41706	13618.50554	ENSG00000128422
F5GWP8	F5GWP8_HUMAN	R|TKFETEQALR|L	[TMTsixplex_Nterm]TK[TMTsixplex_K]FETEQALR	330-339	FALSE	5.785	2322314.75	2281975.761	210366.4338	68578.4882	305822.6331	441902.9913	ENSG00000128422
F5GWP8	F5GWP8_HUMAN	R|VLDELTLAR|A	[TMTsixplex_Nterm]VLDELTLAR	352-360	FALSE	7.67	5397571.5	5321470.122	562530.0063	397770.703	358347.4034	463533.8613	ENSG00000128422
F5GWP8	F5GWP8_HUMAN	R|CEMEQQNQEYK|I	[TMTsixplex_Nterm]C[Cys_CAM]EM[Oxidation_M]EQQNQEYK[TMTsixplex_K]	517-527	FALSE	6.836	735153.9723	735229.1875	156910.913	150065.6864	74431.66054	79185.62597	ENSG00000128422
F5GWP8	F5GWP8_HUMAN	R|EGLLAIFK|S	[TMTsixplex_Nterm]EGLLAIFK[TMTsixplex_K]	217-224	FALSE	6.768	81204.65625	73140.11735	27077.85052	29530.84809	15015.81835	18576.7669	ENSG00000128422
F5GWP8	F5GWP8_HUMAN	R|CEMEQQNQEYK|I	[TMTsixplex_Nterm]C[Cys_CAM]EMEQQNQEYK[TMTsixplex_K]	517-527	FALSE	6.897	5585698	5143599.903	384799.7175	NA	NA	NA	ENSG00000128422
F5GWP8	F5GWP8_HUMAN	R|GQVGGEINVEMDAAPGVDLSR|I	[TMTsixplex_Nterm]GQVGGEINVEM[Oxidation_M]DAAPGVDLSR	390-410	FALSE	8.256	1654925.875	1654859.748	165490.0806	105966.9269	59379.83214	90811.34851	ENSG00000128422
F5GWP8	F5GWP8_HUMAN	R|VLDELTLAR|A	[TMTsixplex_Nterm]VLDELTLAR	352-360	FALSE	7.048	69920.97422	70774.02344	22232.09262	21779.59801	19495.13668	22110.50881	ENSG00000128422
F5GWP8	F5GWP8_HUMAN	R|EGLLAIFK|S	[TMTsixplex_Nterm]EGLLAIFK[TMTsixplex_K]	217-224	FALSE	4.939	100455.3125	98318.75379	33144.9799	36075.27242	21652.29088	25843.72888	ENSG00000128422
F5GWX2	F5GWX2_HUMAN	K|FATVEVTDKPVDEALR|E	[TMTsixplex_Nterm]FATVEVTDK[TMTsixplex_K]PVDEALR	41-56	FALSE	5.787	1387304.903	1465224.25	317736.046	237171.1128	320573.5572	457034.8501	ENSG00000013583
F5GWX5	F5GWX5_HUMAN	K|TYEIWHR|R	[TMTsixplex_Nterm]TYEIWHR	1718-1724	FALSE	7.774	230836.7573	222027.956	26782.06657	16528.79294	NA	39212.92798	ENSG00000111642
F5GWX5	F5GWX5_HUMAN	R|IGVMSLIR|K	[TMTsixplex_Nterm]IGVMSLIR	1489-1496	FALSE	6.308	57121.64844	52843.09907	6153.513749	6222.738957	6484.859655	8780.030939	ENSG00000111642
F5GWX5	F5GWX5_HUMAN	R|HHYEQQQEDLAR|N	[TMTsixplex_Nterm]HHYEQQQEDLAR	1313-1324	FALSE	6.417	915.7641809	949.9335327	273.2147322	239.6448173	307.2582942	497.1725623	ENSG00000111642
F5GWX5	F5GWX5_HUMAN	K|GPFLVSAPLSTIINWER|E	[TMTsixplex_Nterm]GPFLVSAPLSTIINWER	769-785	FALSE	5.786	6688.838202	6829.96875	1558.000908	1501.13803	3637.396183	4517.364031	ENSG00000111642
F5GWX5	F5GWX5_HUMAN	K|AYVSLFMR|H	[TMTsixplex_Nterm]AYVSLFMR	1451-1458	FALSE	6.95	53603.77195	53677.62891	5572.077033	3609.056966	9118.387149	11859.1635	ENSG00000111642
F5GWX5	F5GWX5_HUMAN	R|FNAPGAQQFCFLLSTR|A	[TMTsixplex_Nterm]FNAPGAQQFC[Cys_CAM]FLLSTR	1105-1120	FALSE	6.884	16721.43794	17038.74609	5907.224255	6280.61867	1472.500057	1345.865822	ENSG00000111642
F5GWX5	F5GWX5_HUMAN	K|GPFLVSAPLSTIINWER|E	[TMTsixplex_Nterm]GPFLVSAPLSTIINWER	769-785	FALSE	6.948	1732.94938	1934.243408	296.4558434	275.9444768	630.4364494	818.1063189	ENSG00000111642
F5GX50	F5GX50_HUMAN	K|LQVEEVHQLSR|-	[TMTsixplex_Nterm]LQVEEVHQLSR	119-129	FALSE	8.485	644120.5995	703168.2828	127162.6377	129265.5998	263952.7857	327681.8069	ENSG00000184047
F5GX50	F5GX50_HUMAN	K|AVYTLTSLYR|Q	[TMTsixplex_Nterm]AVYTLTSLYR	33-42	FALSE	7.525	156955.4948	151715.9161	25495.57456	24499.89597	77500.7904	100530.9331	ENSG00000184047
F5GX88	F5GX88_HUMAN	R|GCHLEGVAGHK|E	[TMTsixplex_Nterm]GC[Cys_CAM]HLEGVAGHK[TMTsixplex_K]	24-34	FALSE	8.22	202798.5938	164844.7686	50826.44572	59089.29607	70396.52286	89265.76777	ENSG00000106991
F5GXC4	F5GXC4_HUMAN	K|ELLVDCYKPTEAFISGLLDK|I	[TMTsixplex_Nterm]ELLVDC[Cys_CAM]YK[TMTsixplex_K]PTEAFISGLLDK[TMTsixplex_K]	13-32	FALSE	7.084	75921.9189	77084.84375	16360.8907	17671.42611	13944.42314	18628.35528	ENSG00000173457
F5GXM3	F5GXM3_HUMAN	R|LQSEVAELK|I	[TMTsixplex_Nterm]LQSEVAELK[TMTsixplex_K]	110-118	FALSE	5.309	280787.6612	281345.6875	49725.65717	45334.78271	90356.72112	123771.321	ENSG00000182149
F5GXM3	F5GXM3_HUMAN	K|ELDSGLAESVSTLIWAAPR|L	[TMTsixplex_Nterm]ELDSGLAESVSTLIWAAPR	91-109	FALSE	5.176	140481.8266	152890.25	34706.93693	30284.11575	54973.19858	74929.56059	ENSG00000182149
F5GXM3	F5GXM3_HUMAN	R|LQSEVAELK|I	[TMTsixplex_Nterm]LQSEVAELK[TMTsixplex_K]	110-118	FALSE	5.245	119693.3281	114890.196	17103.99232	15431.94996	29138.42492	36849.64316	ENSG00000182149
F5GXM3	F5GXM3_HUMAN	R|FGLIQSMK|E	[TMTsixplex_Nterm]FGLIQSMK[TMTsixplex_K]	83-90	FALSE	5.29	766686.9375	731597.5502	105214.2684	116532.271	225385.7239	324977.7612	ENSG00000182149
F5GXQ0	F5GXQ0_HUMAN	K|HAPGLIAALAYETANFYQK|A	[TMTsixplex_Nterm]HAPGLIAALAYETANFYQK[TMTsixplex_K]	204-222	FALSE	7.533	43296.78942	43979.11627	11537.35454	13797.21579	31814.35292	45460.21875	ENSG00000162819
F5GXU9	F5GXU9_HUMAN	R|GPGYGIMSIR|V	[TMTsixplex_Nterm]GPGYGIMSIR	259-268	FALSE	6.447	61228.9916	59202.53858	15287.75257	16780.55325	123792.5527	150697.7969	ENSG00000248098
F5GXW5	F5GXW5_HUMAN	K|VVLAEVIQAFSAPENAVR|M	[TMTsixplex_Nterm]VVLAEVIQAFSAPENAVR	18-35	FALSE	5.859	45923.625	45108.79273	10598.23008	9827.346426	15322.31624	20408.83494	ENSG00000111678
F5GXX5	F5GXX5_HUMAN	K|ADFQGISPER|A	[TMTsixplex_Nterm]ADFQGISPER	55-64	FALSE	6.346	200902.9531	196588.1495	24181.08778	17188.55796	77294.01518	102859.4383	ENSG00000129562
F5GXX5	F5GXX5_HUMAN	R|FLEEYLSSTPQR|L	[TMTsixplex_Nterm]FLEEYLSSTPQR	12-23	FALSE	5.818	539768.75	498990.6521	75575.82031	42353.29329	159439.25	234550.9715	ENSG00000129562
F5GXX5	F5GXX5_HUMAN	K|ADFQGISPER|A	[TMTsixplex_Nterm]ADFQGISPER	55-64	FALSE	6.215	352660.5625	349956.1855	65013.84859	59224.17041	190939.657	239474.7463	ENSG00000129562
F5GXX5	F5GXX5_HUMAN	R|FLEEYLSSTPQR|L	[TMTsixplex_Nterm]FLEEYLSSTPQR	12-23	FALSE	6.446	329912	317263.8809	40867.24481	28653.50569	183416.8393	229329.4589	ENSG00000129562
F5GXX5	F5GXX5_HUMAN	M|SASVVSVISR|F	[TMTsixplex_Nterm]SASVVSVISR	2-11	FALSE	9.936	159122.2813	154938.6275	18965.78732	17360.73262	74659.5444	94248.57577	ENSG00000129562
F5GY55	F5GY55_HUMAN	K|LPSFELLHK|E	[TMTsixplex_Nterm]LPSFELLHK[TMTsixplex_K]	571-579	FALSE	4.931	37376.87559	116596.9844	12025.07742	19063.46725	10851.18052	32695.82558	ENSG00000167986
F5GY55	F5GY55_HUMAN	K|VTLGTQPTVLR|T	[TMTsixplex_Nterm]VTLGTQPTVLR	629-639	FALSE	7.091	93602.07031	88414.30627	16160.23301	16082.078	23767.59035	31537.55839	ENSG00000167986
F5GY55	F5GY55_HUMAN	R|KICYQEVSQCFGVLSSR|I	[TMTsixplex_Nterm]K[TMTsixplex_K]IC[Cys_CAM]YQEVSQC[Cys_CAM]FGVLSSR	723-739	FALSE	8.288	117637.6389	112556.5746	19544.87561	20508.36556	160171.5518	210268.6563	ENSG00000167986
F5GY55	F5GY55_HUMAN	K|DSAATTDEER|Q	[TMTsixplex_Nterm]DSAATTDEER	980-989	FALSE	6.781	2117.267362	3566.578125	419.2815462	357.470842	519.4104093	651.4475593	ENSG00000167986
F5GY55	F5GY55_HUMAN	R|ALYYLQIHPQELR|Q	[TMTsixplex_Nterm]ALYYLQIHPQELR	515-527	FALSE	6.566	518330.6046	523615.4475	110962.0679	112540.4246	192039.8873	256277.8208	ENSG00000167986
F5GY80	F5GY80_HUMAN	R|YYAGGCSPHYILNTR|F	[TMTsixplex_Nterm]YYAGGC[Cys_CAM]SPHYILNTR	133-147	FALSE	6.837	193993.8024	195098.9667	35732.40137	34509.03132	80381.40375	84994.35827	ENSG00000021852
F5GY80	F5GY80_HUMAN	R|KPYNVESYTPQTQGK|Y	[TMTsixplex_Nterm]K[TMTsixplex_K]PYNVESYTPQTQGK[TMTsixplex_K]	150-164	FALSE	8.274	453932.4375	404258.2439	109154.1292	112505.9199	149004.5864	182376.0089	ENSG00000021852
F5GY80	F5GY80_HUMAN	R|GDYTLNNVHACAK|N	[TMTsixplex_Nterm]GDYTLNNVHAC[Cys_CAM]AK[TMTsixplex_K]	306-318	FALSE	6.821	798808.6752	836758.25	222175.9572	222608.8146	302132.8207	392898.885	ENSG00000021852
F5GYK2	F5GYK2_HUMAN	K|TCVQEITAHR|K	[TMTsixplex_Nterm]TC[Cys_CAM]VQEITAHR	593-602	FALSE	7.169	35803.96918	41953.27527	22292.35242	20384.59134	24707.78323	31415.02897	ENSG00000090372
F5GYN4	F5GYN4_HUMAN	R|IQQEIAVQNPLVSER|L	[TMTsixplex_Nterm]IQQEIAVQNPLVSER	7-21	FALSE	7.2	409200	326546.6274	NA	NA	142897.4784	127109.4054	ENSG00000167770
F5GYN4	F5GYN4_HUMAN	R|AFGFSHLEALLDDSKELQR|F	[TMTsixplex_Nterm]AFGFSHLEALLDDSK[TMTsixplex_K]ELQR	65-83	FALSE	9.278	25529.03125	22004.40309	3100.019665	2510.268119	8024.623552	11193.901	ENSG00000167770
F5GYN4	F5GYN4_HUMAN	K|FFEHFIEGGR|T	[TMTsixplex_Nterm]FFEHFIEGGR	159-168	FALSE	5.101	1107957.691	1115609.708	243423.1586	226190.0427	339233.4693	404833.992	ENSG00000167770
F5GYN4	F5GYN4_HUMAN	R|AFGFSHLEALLDDSK|E	[TMTsixplex_Nterm]AFGFSHLEALLDDSK[TMTsixplex_K]	65-79	FALSE	5.812	7148937.057	7029246.848	1606146.057	1500327.124	1967480.325	2500458.276	ENSG00000167770
F5GYN4	F5GYN4_HUMAN	R|LLTSGYLQR|E	[TMTsixplex_Nterm]LLTSGYLQR	147-155	FALSE	7.766	190670.2031	179189.3179	37131.98278	36466.39158	50898.64218	69998.6116	ENSG00000167770
F5GYN4	F5GYN4_HUMAN	K|EYAEDDNIYQQK|I	[TMTsixplex_Nterm]EYAEDDNIYQQK[TMTsixplex_K]	30-41	FALSE	6.491	546931	528218.4496	140847.5734	147520.6623	173265.7046	177100.2486	ENSG00000167770
F5GYN4	F5GYN4_HUMAN	K|EYAEDDNIYQQK|I	[TMTsixplex_Nterm]EYAEDDNIYQQK[TMTsixplex_K]	30-41	FALSE	6.776	835849.3125	789460.8183	168884.3917	173897.1587	212877.9764	264689.21	ENSG00000167770
F5GYN4	F5GYN4_HUMAN	R|GEGGTTNPHIFPEGSEPK|V	[TMTsixplex_Nterm]GEGGTTNPHIFPEGSEPK[TMTsixplex_K]	209-226	FALSE	7.774	1331592.93	1578831.75	346757.9422	308579.0814	420831.2966	518345.0794	ENSG00000167770
F5GYT8	F5GYT8_HUMAN	R|LNISYTR|N	[TMTsixplex_Nterm]LNISYTR	410-416	FALSE	5.995	143513.8222	136188.9605	29069.74125	29347.11003	178303.0833	229490.7813	ENSG00000078070
F5GZZ9	F5GZZ9_HUMAN	K|HNCDHAEDAGVICSK|G	[TMTsixplex_Nterm]HNC[Cys_CAM]DHAEDAGVIC[Cys_CAM]SK[TMTsixplex_K]	234-248	FALSE	8.275	376644.8188	408856.4375	55007.16933	36807.45509	57776.67057	69455.77122	ENSG00000177575
F5GZZ9	F5GZZ9_HUMAN	R|GENLVHQIQYR|E	[TMTsixplex_Nterm]GENLVHQIQYR	1075-1085	FALSE	5.14	765652.5478	776276.9625	109135.2952	67357.27428	99097.98513	126227.6118	ENSG00000177575
F5H0M4	F5H0M4_HUMAN	K|LIGLAVDYFDGGKDQNSLSSEQQK|Y	[TMTsixplex_Nterm]LIGLAVDYFDGGK[TMTsixplex_K]DQNSLSSEQQK[TMTsixplex_K]	152-175	FALSE	6.237	161199.7914	176468.3281	22423.64169	16537.2075	68354.59227	88665.01566	ENSG00000111684
F5H0M4	F5H0M4_HUMAN	K|VWLFETNPR|F	[TMTsixplex_Nterm]VWLFETNPR	321-329	FALSE	6.384	88000.18289	90313.26563	13926.80313	10473.21442	36318.01612	50130.78107	ENSG00000111684
F5H0M4	F5H0M4_HUMAN	K|VWLFETNPR|F	[TMTsixplex_Nterm]VWLFETNPR	321-329	FALSE	5.365	697312.3125	678639.1996	80571.48509	42457.42375	195333.4673	248380.1504	ENSG00000111684
F5H169	F5H169_HUMAN	R|HNIICLQNDHK|A	[TMTsixplex_Nterm]HNIIC[Cys_CAM]LQNDHK[TMTsixplex_K]	26-36	FALSE	5.637	2603527.476	2732633.5	633136.527	537217.034	964560.93	947472.0939	ENSG00000110801
F5H169	F5H169_HUMAN	R|SDVDLYQVR|T	[TMTsixplex_Nterm]SDVDLYQVR	14-22	FALSE	5.061	1206912.562	1208060.25	337533.2804	423298.6921	267049.4601	334247.9415	ENSG00000110801
F5H169	F5H169_HUMAN	R|HNIICLQNDHK|A	[TMTsixplex_Nterm]HNIIC[Cys_CAM]LQNDHK[TMTsixplex_K]	26-36	FALSE	8.551	232974.4909	239815.5	45428.42673	45590.96376	71808.75277	80494.83073	ENSG00000110801
F5H1F6	F5H1F6_HUMAN	R|QSSSASLETLLALLQAEGAK|I	[TMTsixplex_Nterm]QSSSASLETLLALLQAEGAK[TMTsixplex_K]	95-114	FALSE	5.309	129442.9063	124589.5091	21026.11758	21573.2811	24114.69663	29783.17996	ENSG00000139722
F5H1S8	F5H1S8_HUMAN	K|DLDIFDR|V	[TMTsixplex_Nterm]DLDIFDR	69-75	FALSE	4.874	1404170.707	1370304.835	156779.7182	142878.4257	1116559.046	1457745.875	ENSG00000110917
F5H1T6	F5H1T6_HUMAN	K|FLPFSFEHIR|E	[TMTsixplex_Nterm]FLPFSFEHIR	468-477	FALSE	6.811	23187.45239	28120.28949	3588.775819	2687.610324	7348.161993	9019.049064	ENSG00000033627
F5H1T6	F5H1T6_HUMAN	K|LTFLNSFK|M	[TMTsixplex_Nterm]LTFLNSFK[TMTsixplex_K]	175-182	FALSE	5.715	222671.7344	215893.7163	29674.9279	27634.08327	77217.41052	106485.7362	ENSG00000033627
F5H2B9	F5H2B9_HUMAN	K|YSVSEEEVKK|N	[TMTsixplex_Nterm]YSVSEEEVK[TMTsixplex_K]K[TMTsixplex_K]	907-916	FALSE	5.022	445764.6563	421268.0454	98747.238	98292.45661	167233.9742	237396.5357	ENSG00000137831
F5H2B9	F5H2B9_HUMAN	K|LQNELAHK|V	[TMTsixplex_Nterm]LQNELAHK[TMTsixplex_K]	354-361	FALSE	6.236	107880.2907	109620.5156	27061.26212	27112.50506	30311.6527	40943.97374	ENSG00000137831
F5H2I3	F5H2I3_HUMAN	K|IINFAPSLLR|I	[TMTsixplex_Nterm]IINFAPSLLR	15-24	FALSE	6.782	9905.34375	9795.203652	1350.559487	988.2353624	1340.658681	1711.694114	ENSG00000133704
F5H2J1	F5H2J1_HUMAN	R|LFSWIVNR|I	[TMTsixplex_Nterm]LFSWIVNR	700-707	FALSE	6.007	3944.553711	3720.844549	489.1325338	431.4683866	643.8587246	820.2247796	ENSG00000071909
F5H2P0	F5H2P0_HUMAN	K|VEGGCLTK|L	[TMTsixplex_Nterm]VEGGC[Cys_CAM]LTK[TMTsixplex_K]	133-140	FALSE	5.012	270006.0313	260199.6864	103433.5709	117161.8417	103425.9287	131987.1616	ENSG00000110900
F5H2T0	F5H2T0_HUMAN	K|YLWESPSLAIKPWK|N	[TMTsixplex_Nterm]YLWESPSLAIK[TMTsixplex_K]PWK[TMTsixplex_K]	232-245	FALSE	5.78	18049.99414	15214.22012	2432.44396	2069.350992	3839.053548	4467.077386	ENSG00000070061
F5H303	F5H303_HUMAN	R|EYLDYDDTR|Y	[TMTsixplex_Nterm]EYLDYDDTR	140-148	FALSE	5.613	212094.4351	215226.9219	31669.57241	25292.76929	37790.35214	46356.55839	ENSG00000184967
F5H365	F5H365_HUMAN	K|IDMNLTDLLGELQR|D	[TMTsixplex_Nterm]IDMNLTDLLGELQR	207-220	FALSE	6.506	165550.8281	165203.4435	52535.99249	31957.78155	70188.91647	83131.63232	ENSG00000100934
F5H365	F5H365_HUMAN	K|IDMNLTDLLGELQR|D	[TMTsixplex_Nterm]IDMNLTDLLGELQR	207-220	FALSE	5.936	181554.8906	178278.2384	28166.57256	24771.30295	68703.18595	91889.37288	ENSG00000100934
F5H365	F5H365_HUMAN	R|MVVPVAALFTPLK|E	[TMTsixplex_Nterm]MVVPVAALFTPLK[TMTsixplex_K]	34-46	FALSE	5.046	19231.7918	18256.72494	4588.959773	5443.349027	7019.399511	9384.4483	ENSG00000100934
F5H365	F5H365_HUMAN	R|FSWNVWPSSR|L	[TMTsixplex_Nterm]FSWNVWPSSR	19-28	FALSE	5.698	49333.21875	46968.09906	6505.784249	6691.693741	25011.47909	33132.16391	ENSG00000100934
F5H365	F5H365_HUMAN	R|AETEEGPDVLR|W	[TMTsixplex_Nterm]AETEEGPDVLR	505-515	FALSE	7.052	332492.2813	329906.7812	54841.83452	49629.06273	69322.35563	89696.63731	ENSG00000100934
F5H365	F5H365_HUMAN	K|LWACNFCYQR|N	[TMTsixplex_Nterm]LWAC[Cys_CAM]NFC[Cys_CAM]YQR	82-91	FALSE	6.993	99496.99219	96269.88893	19196.55202	17248.35466	NA	26457.10596	ENSG00000100934
F5H3P3	F5H3P3_HUMAN	K|ELQEMDKDDESLIK|Y	[TMTsixplex_Nterm]ELQEMDK[TMTsixplex_K]DDESLIK[TMTsixplex_K]	34-47	FALSE	5.132	569212.625	539889.8215	57574.92972	37640.3483	51946.29114	68747.91359	ENSG00000111348
F5H3P3	F5H3P3_HUMAN	K|YVQHTYR|T	[TMTsixplex_Nterm]YVQHTYR	125-131	FALSE	5.904	3853.636719	3734.140325	421.4793012	215.164483	511.9919584	474.8687219	ENSG00000111348
F5H3P3	F5H3P3_HUMAN	K|APEPHVEEDDDDELDSK|L	[TMTsixplex_Nterm]APEPHVEEDDDDELDSK[TMTsixplex_K]	5-21	FALSE	6.799	431743.1529	443005.625	50269.90926	31843.09669	34423.21891	49319.27159	ENSG00000111348
F5H3P3	F5H3P3_HUMAN	K|ELQEMDKDDESLIK|Y	[TMTsixplex_Nterm]ELQEMDK[TMTsixplex_K]DDESLIK[TMTsixplex_K]	34-47	FALSE	5.212	4325669.5	4119822.308	361723.4978	133964.1642	244406.2303	365235.1715	ENSG00000111348
F5H3P3	F5H3P3_HUMAN	R|DIVSGLK|Y	[TMTsixplex_Nterm]DIVSGLK[TMTsixplex_K]	118-124	FALSE	5.154	142878.2813	133440.1003	13062.50393	5664.002629	10582.60931	13478.75087	ENSG00000111348
F5H3P3	F5H3P3_HUMAN	K|TLLGDGPVVTDPK|A	[TMTsixplex_Nterm]TLLGDGPVVTDPK[TMTsixplex_K]	51-63	FALSE	6.836	3881126.5	3851624.838	239174.6495	85159.78274	244759.5139	348413.4509	ENSG00000111348
F5H3P3	F5H3P3_HUMAN	K|TLLGDGPVVTDPK|A	[TMTsixplex_Nterm]TLLGDGPVVTDPK[TMTsixplex_K]	51-63	FALSE	6.874	2885653.5	2779442.855	177454.3355	99340.28261	201672.6833	252045.9609	ENSG00000111348
F5H3P3	F5H3P3_HUMAN	K|APEPHVEEDDDDELDSK|L	[TMTsixplex_Nterm]APEPHVEEDDDDELDSK[TMTsixplex_K]	5-21	FALSE	7.448	144404.6563	140484.5859	13501.43198	6308.479809	11800.30666	16313.3666	ENSG00000111348
F5H3P3	F5H3P3_HUMAN	K|APEPHVEEDDDDELDSK|L	[TMTsixplex_Nterm]APEPHVEEDDDDELDSK[TMTsixplex_K]	5-21	FALSE	8.258	1552571.125	1484301.186	138658.0641	71900.18471	83925.29127	120397.7344	ENSG00000111348
F5H3P3	F5H3P3_HUMAN	K|APEPHVEEDDDDELDSK|L	[TMTsixplex_Nterm]APEPHVEEDDDDELDSK[TMTsixplex_K]	5-21	FALSE	8.043	1149808.435	1228060.5	127817.033	61289.82213	79279.71462	102936.0268	ENSG00000111348
F5H3P3	F5H3P3_HUMAN	R|DIVSGLK|Y	[TMTsixplex_Nterm]DIVSGLK[TMTsixplex_K]	118-124	FALSE	5.492	1206360.75	1127356.159	89751.08438	60148.4863	90475.45785	116632.4719	ENSG00000111348
F5H3P3	F5H3P3_HUMAN	K|APEPHVEEDDDDELDSK|L	[TMTsixplex_Nterm]APEPHVEEDDDDELDSK[TMTsixplex_K]	5-21	FALSE	7.446	516361.2188	493038.1556	36062.29998	15748.01562	42296.46023	49780.40601	ENSG00000111348
F5H3P3	F5H3P3_HUMAN	K|ELQEMDKDDESLIK|Y	[TMTsixplex_Nterm]ELQEMDK[TMTsixplex_K]DDESLIK[TMTsixplex_K]	34-47	FALSE	5.337	433331.156	435332.5313	43311.89586	22275.29155	42296.74889	54646.92978	ENSG00000111348
F5H3P3	F5H3P3_HUMAN	K|APEPHVEEDDDDELDSK|L	[TMTsixplex_Nterm]APEPHVEEDDDDELDSK[TMTsixplex_K]	5-21	FALSE	7.327	302655.875	288673.3801	25994.77242	9715.108926	18721.15237	23885.60789	ENSG00000111348
F5H4N4	F5H4N4_HUMAN	R|ALAQYLLFLR|L	[TMTsixplex_Nterm]ALAQYLLFLR	21-30	FALSE	7.379	665.8328296	663.9356213	144.8546558	185.5203679	1353.669408	1811.160645	ENSG00000176894
F5H4R4	F5H4R4_HUMAN	R|IVDVASQVALYTFGHR|A	[TMTsixplex_Nterm]IVDVASQVALYTFGHR	31-46	FALSE	9.293	10724.5678	12078.16404	2317.815308	2097.416892	3643.592669	4086.217164	ENSG00000151065
F5H5B7	F5H5B7_HUMAN	K|TPAILYTYSGLR|N	[TMTsixplex_Nterm]TPAILYTYSGLR	67-78	FALSE	6.566	152974.0469	150555.0291	17799.50785	13662.87568	22543.16163	26406.37021	ENSG00000149532
F5H5G4	F5H5G4_HUMAN	R|KLEVEYEQK|R	[TMTsixplex_Nterm]K[TMTsixplex_K]LEVEYEQK[TMTsixplex_K]	109-117	FALSE	6.236	857631.875	806674.0725	95126.51424	52753.97319	125080.0307	169325.5173	ENSG00000084463
F5H610	F5H610_HUMAN	R|APPILPPHLLQVILNK|D	[TMTsixplex_Nterm]APPILPPHLLQVILNK[TMTsixplex_K]	36-51	FALSE	7.398	54069.53823	54422.52344	9934.490483	9615.064235	27810.10634	36995.86608	ENSG00000111725
F5H6I7	F5H6I7_HUMAN	R|GGSDPETTGIQIWSEVFTVEKPGGK|K	[TMTsixplex_Nterm]GGSDPETTGIQIWSEVFTVEK[TMTsixplex_K]PGGK[TMTsixplex_K]	92-116	FALSE	5.709	918326.0199	1030168.438	341079.9642	354127.3373	347925.5651	450014.7303	ENSG00000184743
F5H6I7	F5H6I7_HUMAN	K|IYQGEDLPHPK|S	[TMTsixplex_Nterm]IYQGEDLPHPK[TMTsixplex_K]	313-323	FALSE	6.543	805534.1875	763093.5398	147441.0179	120609.8282	144386.8558	175246.1822	ENSG00000184743
F5H6I7	F5H6I7_HUMAN	K|SFILDFMLR|Y	[TMTsixplex_Nterm]SFILDFMLR	56-64	FALSE	5.929	3982.825092	3869.565064	1098.639898	1359.461875	1569.797814	1898.412577	ENSG00000184743
F5H6I7	F5H6I7_HUMAN	R|GGSDPETTGIQIWSEVFTVEKPGGK|K	[TMTsixplex_Nterm]GGSDPETTGIQIWSEVFTVEK[TMTsixplex_K]PGGK[TMTsixplex_K]	92-116	FALSE	5.864	482522.9344	503386.1875	139136.0165	171776.7694	171019.584	222977.2888	ENSG00000184743
F5H6I7	F5H6I7_HUMAN	K|EHQHEEIQNVR|N	[TMTsixplex_Nterm]EHQHEEIQNVR	222-232	FALSE	5.99	782.4205905	822.6342428	298.8878556	323.8087477	312.8650266	457.977072	ENSG00000184743
F5H6I7	F5H6I7_HUMAN	K|IYQGEDLPHPK|S	[TMTsixplex_Nterm]IYQGEDLPHPK[TMTsixplex_K]	313-323	FALSE	6.669	598990.625	570474.4722	215277.2454	230710.2076	186075.6799	245612.0442	ENSG00000184743
F5H6I7	F5H6I7_HUMAN	K|QLALDHFK|K	[TMTsixplex_Nterm]QLALDHFK[TMTsixplex_K]	374-381	FALSE	5.484	347103.1563	342865.3687	133188.7223	101298.4477	102579.7564	141898.2433	ENSG00000184743
F5H6I7	F5H6I7_HUMAN	K|NVFSTFR|T	[TMTsixplex_Nterm]NVFSTFR	418-424	FALSE	5.841	140188.4844	132595.3618	68784.46448	78557.04772	36050.55894	42689.70302	ENSG00000184743
F5H6I7	F5H6I7_HUMAN	K|IYQGEDLPHPK|S	[TMTsixplex_Nterm]IYQGEDLPHPK[TMTsixplex_K]	313-323	FALSE	6.379	880576.625	799841.6421	214909.7544	209521.3629	176606.5052	245126.5256	ENSG00000184743
F5H6I7	F5H6I7_HUMAN	K|ALASILLQDHIR|D	[TMTsixplex_Nterm]ALASILLQDHIR	27-38	FALSE	7.358	92906.34657	102068.7853	36153.95281	37515.42453	36660.19937	46121.83933	ENSG00000184743
F5H6P7	F5H6P7_HUMAN	R|IIDDSEITKEDDALWPPPDR|V	[TMTsixplex_Nterm]IIDDSEITK[TMTsixplex_K]EDDALWPPPDR	19-38	FALSE	5.584	476579.7188	472709.2923	53393.62012	30975.37201	56335.58701	78128.50253	ENSG00000111196
F5H6P7	F5H6P7_HUMAN	R|IIDDSEITKEDDALWPPPDR|V	[TMTsixplex_Nterm]IIDDSEITK[TMTsixplex_K]EDDALWPPPDR	19-38	FALSE	6.264	250322.0156	248095.3554	31788.16437	21220.55473	36053.39315	46655.56968	ENSG00000111196
F5H6P7	F5H6P7_HUMAN	K|SVMEELKR|I	[TMTsixplex_Nterm]SVMEELK[TMTsixplex_K]R	11-18	FALSE	5.39	579248.3673	585538.8125	79289.68915	55666.38597	85399.21534	103779.5743	ENSG00000111196
F5H6P7	F5H6P7_HUMAN	R|VFYYLVQDLK|C	[TMTsixplex_Nterm]VFYYLVQDLK[TMTsixplex_K]	77-86	FALSE	5.909	8776.780613	8816.319336	1622.285114	1515.144015	941.2442735	1298.484868	ENSG00000111196
F5H6P7	F5H6P7_HUMAN	R|VFYYLVQDLK|C	[TMTsixplex_Nterm]VFYYLVQDLK[TMTsixplex_K]	77-86	FALSE	5.649	9741.334961	9275.052287	1613.488896	1672.326204	1043.997914	1356.421273	ENSG00000111196
F5H6Y0	F5H6Y0_HUMAN	R|LELMDIIAENVLSEDR|R	[TMTsixplex_Nterm]LELMDIIAENVLSEDR	87-102	FALSE	6.513	45654.92769	50409.89063	13936.58983	10914.11453	22988.28753	32985.3504	ENSG00000139719
F5H7N8	F5H7N8_HUMAN	R|GAVSQTYPSGTCAYIQR|G	[TMTsixplex_Nterm]GAVSQTYPSGTC[Cys_CAM]AYIQR	179-195	FALSE	6.668	104345.6406	97345.95336	14910.09185	13423.33874	14701.5698	19418.36403	ENSG00000173391
F5H7T4	F5H7T4_HUMAN	R|QFGPYCGHGFPGPLNIETK|S	[TMTsixplex_Nterm]QFGPYC[Cys_CAM]GHGFPGPLNIETK[TMTsixplex_K]	79-97	FALSE	6.371	296692.75	294894.4626	49451.64117	38627.08775	59363.93055	87169.96564	ENSG00000182326
F5H7V1	F5H7V1_HUMAN	K|LVAGEHGLIIR|V	[TMTsixplex_Nterm]LVAGEHGLIIR	620-630	FALSE	8.636	788903.8207	746772.864	124600.4224	108838.0993	128789.6545	117729.9954	ENSG00000078618
F5H7V1	F5H7V1_HUMAN	K|TYFNILIKPETLAK|D	[TMTsixplex_Nterm]TYFNILIK[TMTsixplex_K]PETLAK[TMTsixplex_K]	669-682	FALSE	6.069	32866.74755	80347.84375	7820.312943	8741.00955	3885.81731	10656.13883	ENSG00000078618
F5H7V1	F5H7V1_HUMAN	K|GSILSFLR|K	[TMTsixplex_Nterm]GSILSFLR	339-346	FALSE	7.465	24713.84766	24488.24769	4049.083891	3740.435135	3148.366936	3838.154974	ENSG00000078618
F5H7V1	F5H7V1_HUMAN	K|TYFNILIKPETLAK|D	[TMTsixplex_Nterm]TYFNILIK[TMTsixplex_K]PETLAK[TMTsixplex_K]	669-682	FALSE	6.643	56755.61719	20320.54732	4349.460518	2412.10286	6856.233719	4867.400973	ENSG00000078618
F6T1Q0	F6T1Q0_HUMAN	K|LSLSFALADGSHK|N	[TMTsixplex_Nterm]LSLSFALADGSHK[TMTsixplex_K]	49-61	FALSE	8.132	61644.21676	92197.51563	10767.52525	7268.467167	11100.09759	13006.16401	ENSG00000174840
F8VNT5	F8VNT5_HUMAN	R|ENLPSHFK|F	[TMTsixplex_Nterm]ENLPSHFK[TMTsixplex_K]	71-78	FALSE	5.879	609277.8969	661168	100261.0375	104055.6644	300798.8412	405504.9515	ENSG00000166908
F8VNT5	F8VNT5_HUMAN	R|FGIDDQDYLVSLTR|N	[TMTsixplex_Nterm]FGIDDQDYLVSLTR	94-107	FALSE	8.756	184153.4968	192460.9688	41361.12473	40016.20514	102019.5902	126700.0145	ENSG00000166908
F8VNT9	F8VNT9_HUMAN	K|VMSEFNNNFR|Q	[TMTsixplex_Nterm]VMSEFNNNFR	111-120	FALSE	7.054	212226.7344	208309.0345	25152.77124	26007.59322	78808.68232	96860.7052	ENSG00000135404
F8VNT9	F8VNT9_HUMAN	K|VMSEFNNNFR|Q	[TMTsixplex_Nterm]VMSEFNNNFR	111-120	FALSE	7.628	711162.6528	722748.125	106865.4715	92006.07757	253809.8171	334713.0209	ENSG00000135404
F8VPD4	F8VPD4_HUMAN	R|LGYPVLVR|A	[TMTsixplex_Nterm]LGYPVLVR	548-555	FALSE	5.633	118924.9766	105719.1181	13960.69713	10679.83986	13514.69775	16759.55711	ENSG00000084774
F8VPD4	F8VPD4_HUMAN	K|VYFLPITPHYVTQVIR|N	[TMTsixplex_Nterm]VYFLPITPHYVTQVIR	450-465	FALSE	9.394	21089.10677	23489.69833	2938.788039	2152.000578	2906.198756	4047.838161	ENSG00000084774
F8VPD4	F8VPD4_HUMAN	R|IIAHAQLLEQHR|G	[TMTsixplex_Nterm]IIAHAQLLEQHR	780-791	FALSE	6.635	69117.31549	70521.21481	8559.181103	NA	22529.04946	14577.62361	ENSG00000084774
F8VPD4	F8VPD4_HUMAN	R|IIAHAQLLEQHR|G	[TMTsixplex_Nterm]IIAHAQLLEQHR	780-791	FALSE	9.045	35718.76387	37087.66345	6152.772225	5030.723128	7296.481766	8465.55818	ENSG00000084774
F8VPD4	F8VPD4_HUMAN	R|MALLATVLGR|F	[TMTsixplex_Nterm]MALLATVLGR	2152-2161	FALSE	8.573	13437.36133	13201.80546	1611.913465	1173.048684	2024.504168	2820.888243	ENSG00000084774
F8VPD4	F8VPD4_HUMAN	K|DQMSHLFNVAHTLR|M	[TMTsixplex_Nterm]DQMSHLFNVAHTLR	1872-1885	FALSE	6.544	58059.98018	65499.08038	9212.63128	5308.278587	16448.5713	15612.16189	ENSG00000084774
F8VPD4	F8VPD4_HUMAN	R|TVHSLACLLTQYR|V	[TMTsixplex_Nterm]TVHSLAC[Cys_CAM]LLTQYR	2023-2035	FALSE	10.867	165521.1952	160971.9132	30750.53792	24891.45909	78033.06318	86767.3909	ENSG00000084774
F8VQX6	F8VQX6_HUMAN	K|LSLLEVGCGTGANFK|F	[TMTsixplex_Nterm]LSLLEVGC[Cys_CAM]GTGANFK[TMTsixplex_K]	72-86	FALSE	6.843	483066.9375	463744.1945	102006.956	111335.0725	209558.8552	287119.2039	ENSG00000185432
F8VQX6	F8VQX6_HUMAN	K|LSLLEVGCGTGANFK|F	[TMTsixplex_Nterm]LSLLEVGC[Cys_CAM]GTGANFK[TMTsixplex_K]	72-86	FALSE	5.351	218792.375	212363.4668	42166.9766	40075.67106	56832.96741	71670.21411	ENSG00000185432
F8VQX6	F8VQX6_HUMAN	K|LSLLEVGCGTGANFK|F	[TMTsixplex_Nterm]LSLLEVGC[Cys_CAM]GTGANFK[TMTsixplex_K]	72-86	FALSE	5.824	22163.57754	22462.3257	4709.776653	4776.7407	32254.82035	42124.21094	ENSG00000185432
F8VQX6	F8VQX6_HUMAN	R|ELFSNLQEFAGPSGK|L	[TMTsixplex_Nterm]ELFSNLQEFAGPSGK[TMTsixplex_K]	57-71	FALSE	6.979	244597.6983	257509.7344	45945.48702	37224.11704	78981.40735	108620.8615	ENSG00000185432
F8VQX6	F8VQX6_HUMAN	K|LSLLEVGCGTGANFK|F	[TMTsixplex_Nterm]LSLLEVGC[Cys_CAM]GTGANFK[TMTsixplex_K]	72-86	FALSE	7.508	180135.6531	182062.875	31519.10432	25812.53672	47170.93608	57619.04231	ENSG00000185432
F8VQX6	F8VQX6_HUMAN	R|ELFSNLQEFAGPSGK|L	[TMTsixplex_Nterm]ELFSNLQEFAGPSGK[TMTsixplex_K]	57-71	FALSE	7.036	161052.4063	179224.7188	40290.54746	27902.18701	100285.8082	126124.2315	ENSG00000185432
F8VQX6	F8VQX6_HUMAN	K|WFPYFLVR|F	[TMTsixplex_Nterm]WFPYFLVR	35-42	FALSE	6.518	585.8296131	602.5831101	132.0166305	218.2102244	2497.115161	3113.803711	ENSG00000185432
F8VQX6	F8VQX6_HUMAN	R|VTCIDPNPNFEK|F	[TMTsixplex_Nterm]VTC[Cys_CAM]IDPNPNFEK[TMTsixplex_K]	94-105	FALSE	6.181	271981.7806	260982.9484	90367.77094	126918.734	1363124.961	1850028.25	ENSG00000185432
F8VQX6	F8VQX6_HUMAN	K|LSLLEVGCGTGANFK|F	[TMTsixplex_Nterm]LSLLEVGC[Cys_CAM]GTGANFK[TMTsixplex_K]	72-86	FALSE	6.225	262574.8125	251600.1147	42054.27889	30469.89461	58893.71524	73692.59287	ENSG00000185432
F8VQX6	F8VQX6_HUMAN	K|LSLLEVGCGTGANFK|F	[TMTsixplex_Nterm]LSLLEVGC[Cys_CAM]GTGANFK[TMTsixplex_K]	72-86	FALSE	6.165	184707.7116	185424.9063	31334.14989	27207.97303	47208.86083	56146.63221	ENSG00000185432
F8VQX6	F8VQX6_HUMAN	K|LSLLEVGCGTGANFK|F	[TMTsixplex_Nterm]LSLLEVGC[Cys_CAM]GTGANFK[TMTsixplex_K]	72-86	FALSE	6.844	106572.0937	105530.0123	25132.25754	27994.21411	123192.1242	164914.3125	ENSG00000185432
F8VQX6	F8VQX6_HUMAN	K|LSLLEVGCGTGANFK|F	[TMTsixplex_Nterm]LSLLEVGC[Cys_CAM]GTGANFK[TMTsixplex_K]	72-86	FALSE	6.974	314806.4639	299083.0285	94138.3694	107989.6559	357364.3427	460355.75	ENSG00000185432
F8VRR3	F8VRR3_HUMAN	K|TYQVKPIR|N	[TMTsixplex_Nterm]TYQVK[TMTsixplex_K]PIR	283-290	FALSE	7.156	1361763.875	1268310.139	201080.6735	176619.8809	209577.7871	268284.3474	ENSG00000111142
F8VRR3	F8VRR3_HUMAN	K|HLLNVINENFGTLAFCR|R	[TMTsixplex_Nterm]HLLNVINENFGTLAFC[Cys_CAM]R	365-381	FALSE	7.257	60648.47085	69518.25	10355.26923	6055.181412	16149.92459	21571.19206	ENSG00000111142
F8VSA6	F8VSA6_HUMAN	K|EIEIDIEPTDKVER|I	[TMTsixplex_Nterm]EIEIDIEPTDK[TMTsixplex_K]VER	12-25	FALSE	7.267	2193394.872	2195074.25	307475.3376	290039.1437	639102.7368	818583.5245	ENSG00000129559
F8VUA7	F8VUA7_HUMAN	K|WYLSGFYK|K	[TMTsixplex_Nterm]WYLSGFYK[TMTsixplex_K]	443-450	FALSE	4.875	9876.751953	8303.288609	1805.738454	1592.878176	2263.148229	2833.728459	ENSG00000091039
F8VUA7	F8VUA7_HUMAN	K|LKPFLGSSDCVNQISGK|L	[TMTsixplex_Nterm]LK[TMTsixplex_K]PFLGSSDC[Cys_CAM]VNQISGK[TMTsixplex_K]	583-599	FALSE	6.338	180858.0938	177725.6971	24968.9467	22453.72573	34689.83102	43994.77918	ENSG00000091039
F8VUC8	F8VUC8_HUMAN	R|SDADLVVFLSPLTTFQDQLNR|R	[TMTsixplex_Nterm]SDADLVVFLSPLTTFQDQLNR	74-94	FALSE	7.965	17353.9683	18409.8418	2684.936214	2362.978476	4703.678149	5566.497596	ENSG00000089127
F8VUJ0	F8VUJ0_HUMAN	K|HGLAALR|S	[TMTsixplex_Nterm]HGLAALR	124-130	FALSE	4.966	65553.80509	67432.56498	10838.93916	7979.434876	11504.46306	12209.18518	ENSG00000111145
F8VVK3	F8VVK3_HUMAN	K|LVLLGESAVGK|S	[TMTsixplex_Nterm]LVLLGESAVGK[TMTsixplex_K]	24-34	FALSE	5.281	198516.0938	189067.7014	37143.50533	36880.34111	89493.45373	117094.917	ENSG00000108774
F8VVK3	F8VVK3_HUMAN	K|LVLLGESAVGK|S	[TMTsixplex_Nterm]LVLLGESAVGK[TMTsixplex_K]	24-34	FALSE	5.886	98322.9865	100490.9375	19440.35451	20112.96169	46988.34396	65638.39354	ENSG00000108774
F8VVK3	F8VVK3_HUMAN	R|GAQAAIVVYDITNTDTFAR|A	[TMTsixplex_Nterm]GAQAAIVVYDITNTDTFAR	93-111	FALSE	7.158	191911.4456	203564.9219	57061.7016	59107.93262	75221.26021	111001.0856	ENSG00000108774
F8VVK3	F8VVK3_HUMAN	K|LVLLGESAVGK|S	[TMTsixplex_Nterm]LVLLGESAVGK[TMTsixplex_K]	24-34	FALSE	5.671	226004.4531	207382.2553	39327.16894	38767.9059	98616.26609	130778.9187	ENSG00000108774
F8VVK3	F8VVK3_HUMAN	R|YHSLAPMYYR|G	[TMTsixplex_Nterm]YHSLAPMYYR	83-92	FALSE	6.98	552569.3278	499550.3978	97840.22768	95882.29182	216729.1909	292097.8716	ENSG00000108774
F8VVK3	F8VVK3_HUMAN	R|YHSLAPMYYR|G	[TMTsixplex_Nterm]YHSLAPM[Oxidation_M]YYR	83-92	FALSE	5.068	306107.706	277024.1326	47927.59209	38905.29244	145146.09	192516.1753	ENSG00000108774
F8VVK3	F8VVK3_HUMAN	K|LVLLGESAVGK|S	[TMTsixplex_Nterm]LVLLGESAVGK[TMTsixplex_K]	24-34	FALSE	5.785	248441.8594	235502.5758	46497.09517	47842.09759	112280.7862	147320.3474	ENSG00000108774
F8VVK3	F8VVK3_HUMAN	R|YHSLAPMYYR|G	[TMTsixplex_Nterm]YHSLAPMYYR	83-92	FALSE	8.847	201095.5924	171244.7515	30067.06788	32689.86131	72046.63886	101394.3631	ENSG00000108774
F8VVK3	F8VVK3_HUMAN	K|FEIWDTAGQER|Y	[TMTsixplex_Nterm]FEIWDTAGQER	72-82	FALSE	6.236	1726882.875	1616993.426	344986.403	309985.8329	675829.47	886513.8362	ENSG00000108774
F8VVK3	F8VVK3_HUMAN	R|YHSLAPMYYR|G	[TMTsixplex_Nterm]YHSLAPM[Oxidation_M]YYR	83-92	FALSE	4.979	277260.625	240879.3404	37233.16787	24320.65222	138316.4275	168185.4152	ENSG00000108774
F8VVK3	F8VVK3_HUMAN	K|LVLLGESAVGK|S	[TMTsixplex_Nterm]LVLLGESAVGK[TMTsixplex_K]	24-34	FALSE	5.285	731936.1875	709144.0933	136161.5959	136068.0199	354831.9225	450404.1053	ENSG00000108774
F8VX55	F8VX55_HUMAN	K|ILPFQYVLCAATSPAVK|L	[TMTsixplex_Nterm]ILPFQYVLC[Cys_CAM]AATSPAVK[TMTsixplex_K]	64-80	FALSE	6.599	44585.61719	43962.49619	5871.792461	4169.679136	9495.581981	13673.06126	ENSG00000135457
F8VXJ7	F8VXJ7_HUMAN	R|ALVDELEWEIAQVDPK|K	[TMTsixplex_Nterm]ALVDELEWEIAQVDPK[TMTsixplex_K]	33-48	FALSE	6.868	788169.125	768886.1418	151958.79	143918.3136	237392.4514	327689.6672	ENSG00000257727
F8VXJ7	F8VXJ7_HUMAN	K|TIQMGSFR|I	[TMTsixplex_Nterm]TIQMGSFR	50-57	FALSE	6.686	137758.7188	132295.4672	16549.51463	12528.38215	42193.26053	53741.07108	ENSG00000257727
F8VXJ7	F8VXJ7_HUMAN	R|INPDGSQSVVEVPYAR|S	[TMTsixplex_Nterm]INPDGSQSVVEVPYAR	58-73	FALSE	5.567	481350.5479	489027.875	118692.9903	109645.8144	119134.2767	134186.6239	ENSG00000257727
F8VYK9	F8VYK9_HUMAN	R|GAQTLYVPNCDHR|G	[TMTsixplex_Nterm]GAQTLYVPNC[Cys_CAM]DHR	179-191	FALSE	6.145	95007.13357	103633.9089	56023.48658	58445.78379	66305.78623	77938.17061	ENSG00000167779
F8VZ29	F8VZ29_HUMAN	R|LLAEPVPGIK|A	[TMTsixplex_Nterm]LLAEPVPGIK[TMTsixplex_K]	15-24	FALSE	4.877	538722.25	512556.286	94344.64917	87649.02448	139624.4104	178764.52	ENSG00000177889
F8VZ29	F8VZ29_HUMAN	K|AEPDESNAR|Y	[TMTsixplex_Nterm]AEPDESNAR	25-33	FALSE	6.691	2961.633545	2798.503188	569.3049022	582.3917953	830.8872872	1144.372844	ENSG00000177889
F8VZ29	F8VZ29_HUMAN	R|LLAEPVPGIK|A	[TMTsixplex_Nterm]LLAEPVPGIK[TMTsixplex_K]	15-24	FALSE	5.073	528395.3125	488313.7655	97729.4534	86618.58243	140865.1956	178349.4896	ENSG00000177889
F8VZ29	F8VZ29_HUMAN	K|LELFLPEEYPMAAPK|I	[TMTsixplex_Nterm]LELFLPEEYPMAAPK[TMTsixplex_K]	54-68	FALSE	4.872	283590.125	270356.8016	51530.21862	43848.0073	159633.0899	213965.3546	ENSG00000177889
F8VZJ2	F8VZJ2_HUMAN	K|DIELVMSQANVSR|A	[TMTsixplex_Nterm]DIELVMSQANVSR	101-113	FALSE	6.465	256453.25	229837.5045	33983.40579	37404.89626	36621.89814	50917.98954	ENSG00000196531
F8VZJ2	F8VZJ2_HUMAN	K|NILFVITKPDVYK|S	[TMTsixplex_Nterm]NILFVITK[TMTsixplex_K]PDVYK[TMTsixplex_K]	22-34	FALSE	6.589	28065.08203	21066.59886	3784.415708	2938.779257	3134.440425	3489.895302	ENSG00000196531
F8VZJ2	F8VZJ2_HUMAN	K|NNSNDIVNAIMELTM|-	[TMTsixplex_Nterm]NNSNDIVNAIMELTM[Oxidation_M]	122-136	FALSE	6.804	18100.77539	15679.88621	2548.578806	2583.095195	3167.013635	4117.028834	ENSG00000196531
F8VZJ2	F8VZJ2_HUMAN	K|SPASDTYIVFGEAK|I	[TMTsixplex_Nterm]SPASDTYIVFGEAK[TMTsixplex_K]	35-48	FALSE	7.419	713055.625	682252.7579	100281.46	66644.14075	74334.93882	95047.62991	ENSG00000196531
F8VZJ2	F8VZJ2_HUMAN	K|NILFVITKPDVYK|S	[TMTsixplex_Nterm]NILFVITK[TMTsixplex_K]PDVYK[TMTsixplex_K]	22-34	FALSE	6.732	109589.1094	102546.9116	15624.13483	14068.98381	7467.885412	10681.9075	ENSG00000196531
F8VZJ2	F8VZJ2_HUMAN	K|NILFVITKPDVYK|S	[TMTsixplex_Nterm]NILFVITK[TMTsixplex_K]PDVYK[TMTsixplex_K]	22-34	FALSE	7.027	121941.3594	120501.0827	18359.38943	18770.64282	8328.280769	12576.18227	ENSG00000196531
F8VZJ2	F8VZJ2_HUMAN	K|NNSNDIVNAIMELTM|-	[TMTsixplex_Nterm]NNSNDIVNAIMELTM[Oxidation_M]	122-136	FALSE	7.597	110461.5469	105215.8118	14943.78272	13799.7548	19560.35388	27641.84748	ENSG00000196531
F8W1G3	F8W1G3_HUMAN	R|KINFDALLK|F	[TMTsixplex_Nterm]K[TMTsixplex_K]INFDALLK[TMTsixplex_K]	7-15	FALSE	5.441	839135.125	696421.8671	102398.8378	86828.123	325496.6658	405942.2997	ENSG00000139644
F8W1R7	F8W1R7_HUMAN	K|ILYSQCGDVMR|A	[TMTsixplex_Nterm]ILYSQC[Cys_CAM]GDVMR	27-37	FALSE	7.231	790892.3067	754392.7552	725841.0064	831816.0625	268281.9371	334794.9489	ENSG00000092841
F8W1R7	F8W1R7_HUMAN	K|ILYSQCGDVMR|A	[TMTsixplex_Nterm]ILYSQC[Cys_CAM]GDVMR	27-37	FALSE	7.098	300734.343	293910.9989	335755.5571	388568.0938	82347.74126	97500.54995	ENSG00000092841
F8W1R7	F8W1R7_HUMAN	K|ILYSQCGDVMR|A	[TMTsixplex_Nterm]ILYSQC[Cys_CAM]GDVMR	27-37	FALSE	7.317	939330.8008	928500.3171	900248.1841	984772.625	314018.096	432242.1904	ENSG00000092841
F8W1R7	F8W1R7_HUMAN	K|VLDFEHFLPMLQTVAK|N	[TMTsixplex_Nterm]VLDFEHFLPMLQTVAK[TMTsixplex_K]	64-79	FALSE	6.449	51004.46402	50188.57574	36296.18741	44797.2444	11636.68535	13272.67304	ENSG00000092841
F8W1R7	F8W1R7_HUMAN	K|VLDFEHFLPMLQTVAK|N	[TMTsixplex_Nterm]VLDFEHFLPM[Oxidation_M]LQTVAK[TMTsixplex_K]	64-79	FALSE	5.489	33069.20545	33224.58645	31139.19356	36652.85717	11843.8692	15840.3088	ENSG00000092841
F8W1R7	F8W1R7_HUMAN	K|DQGTYEDYVEGLR|V	[TMTsixplex_Nterm]DQGTYEDYVEGLR	82-94	FALSE	7.366	522025.4614	658325	178203.6448	127980.9917	89037.0666	124692.821	ENSG00000092841
F8W1R7	F8W1R7_HUMAN	K|DQGTYEDYVEGLR|V	[TMTsixplex_Nterm]DQGTYEDYVEGLR	82-94	FALSE	7.484	756881.6741	760358.5809	1063656.194	1270194.778	255846.3857	325720.1786	ENSG00000092841
F8W1R7	F8W1R7_HUMAN	K|VLDFEHFLPMLQTVAK|N	[TMTsixplex_Nterm]VLDFEHFLPMLQTVAK[TMTsixplex_K]	64-79	FALSE	6.405	8655.391998	8574.230697	8911.013131	11151.73359	6518.247092	8121.075954	ENSG00000092841
F8W1R7	F8W1R7_HUMAN	K|EAFQLFDR|T	[TMTsixplex_Nterm]EAFQLFDR	14-21	FALSE	6.076	1131058.635	1071225.299	1307475.538	1540754.124	357811.2676	384647.6435	ENSG00000092841
F8W1R7	F8W1R7_HUMAN	K|ILYSQCGDVMR|A	[TMTsixplex_Nterm]ILYSQC[Cys_CAM]GDVMR	27-37	FALSE	8.635	696155.5989	723144.0384	768866.9452	894298.875	220850.9628	247878.0217	ENSG00000092841
F8W1R7	F8W1R7_HUMAN	K|ILYSQCGDVMR|A	[TMTsixplex_Nterm]ILYSQC[Cys_CAM]GDVMR	27-37	FALSE	7.13	65566.71088	61119.30774	64392.23924	76392.17969	18915.49987	23659.29031	ENSG00000092841
F8W1R7	F8W1R7_HUMAN	K|ILYSQCGDVMR|A	[TMTsixplex_Nterm]ILYSQC[Cys_CAM]GDVMR	27-37	FALSE	7.913	408792.0775	411759.2159	418356.5851	486113.1875	125313.6819	149512.2146	ENSG00000092841
F8W1R7	F8W1R7_HUMAN	K|VLDFEHFLPMLQTVAK|N	[TMTsixplex_Nterm]VLDFEHFLPM[Oxidation_M]LQTVAK[TMTsixplex_K]	64-79	FALSE	6.513	11442.72826	11831.50803	12890.62964	13793.26218	9283.803608	4647.108814	ENSG00000092841
F8W1R7	F8W1R7_HUMAN	K|NKDQGTYEDYVEGLR|V	[TMTsixplex_Nterm]NK[TMTsixplex_K]DQGTYEDYVEGLR	80-94	FALSE	6.175	1167379	1036013.641	825601.3326	1009730.53	301587.4559	394454.5529	ENSG00000092841
F8W1R7	F8W1R7_HUMAN	K|VLDFEHFLPMLQTVAK|N	[TMTsixplex_Nterm]VLDFEHFLPMLQTVAK[TMTsixplex_K]	64-79	FALSE	5.999	14978.64756	14903.78904	15035.46387	19421.64822	5718.547941	7995.890019	ENSG00000092841
F8W1R7	F8W1R7_HUMAN	K|EAFQLFDR|T	[TMTsixplex_Nterm]EAFQLFDR	14-21	FALSE	7.304	5927.956293	5980.390771	6748.572361	8064.915298	2068.953072	2143.640343	ENSG00000092841
F8W1R7	F8W1R7_HUMAN	K|VLDFEHFLPMLQTVAK|N	[TMTsixplex_Nterm]VLDFEHFLPM[Oxidation_M]LQTVAK[TMTsixplex_K]	64-79	FALSE	4.89	109569.8676	105983.391	109091.4115	133604.0374	38110.68704	42745.65934	ENSG00000092841
F8W1R7	F8W1R7_HUMAN	K|VLDFEHFLPMLQTVAK|N	[TMTsixplex_Nterm]VLDFEHFLPMLQTVAK[TMTsixplex_K]	64-79	FALSE	5.595	33174.64188	32902.86176	30310.57815	37860.10439	10174.55496	11907.78603	ENSG00000092841
F8W1R7	F8W1R7_HUMAN	K|VLDFEHFLPMLQTVAK|N	[TMTsixplex_Nterm]VLDFEHFLPM[Oxidation_M]LQTVAK[TMTsixplex_K]	64-79	FALSE	5.442	38286.83674	42101.636	36727.84532	40599.77478	23253.00491	19281.018	ENSG00000092841
F8W1R7	F8W1R7_HUMAN	K|EAFQLFDR|T	[TMTsixplex_Nterm]EAFQLFDR	14-21	FALSE	6.833	587057.4587	593068.4983	520973.6052	588800.668	143065.8513	159868.7951	ENSG00000092841
F8W1R7	F8W1R7_HUMAN	R|ALGQNPTNAEVLK|V	[TMTsixplex_Nterm]ALGQNPTNAEVLK[TMTsixplex_K]	38-50	FALSE	5.509	219030.3594	202758.2002	128359.9687	141316.9119	73919.0099	90674.97832	ENSG00000092841
F8W1R7	F8W1R7_HUMAN	K|ILYSQCGDVMR|A	[TMTsixplex_Nterm]ILYSQC[Cys_CAM]GDVM[Oxidation_M]R	27-37	FALSE	5.537	820459.0227	794835.7447	775624.9702	942674.0625	186737.6118	215092.5932	ENSG00000092841
F8W1R7	F8W1R7_HUMAN	K|ILYSQCGDVMR|A	[TMTsixplex_Nterm]ILYSQC[Cys_CAM]GDVM[Oxidation_M]R	27-37	FALSE	5.309	1142617.95	1081760.545	1018007.359	1240616	317089.9465	393646.6971	ENSG00000092841
F8W1R7	F8W1R7_HUMAN	K|ILYSQCGDVMR|A	[TMTsixplex_Nterm]ILYSQC[Cys_CAM]GDVM[Oxidation_M]R	27-37	FALSE	6.422	7165119.808	6858594.909	8179590.473	8903472	2113148.419	2709315.63	ENSG00000092841
F8W1R7	F8W1R7_HUMAN	K|ILYSQCGDVMR|A	[TMTsixplex_Nterm]ILYSQC[Cys_CAM]GDVMR	27-37	FALSE	6.66	55341.81641	50461.1977	44122.30408	49815.62031	15895.06702	17171.09476	ENSG00000092841
F8W1R7	F8W1R7_HUMAN	K|ILYSQCGDVMR|A	[TMTsixplex_Nterm]ILYSQC[Cys_CAM]GDVM[Oxidation_M]R	27-37	FALSE	5.341	7413295.025	7367839.831	6792032.555	7940865.5	1900906.284	2370904.367	ENSG00000092841
F8W1R7	F8W1R7_HUMAN	K|VLDFEHFLPMLQTVAK|N	VLDFEHFLPMLQTVAK[TMTsixplex_K]	64-79	FALSE	5.826	30283.5902	32897.68048	56931.83594	10142.81239	24358.13332	14100.3597	ENSG00000092841
F8W1R7	F8W1R7_HUMAN	K|VLDFEHFLPMLQTVAK|N	[TMTsixplex_Nterm]VLDFEHFLPM[Oxidation_M]LQTVAK[TMTsixplex_K]	64-79	FALSE	6.587	14385.12017	15774.12832	16014.97407	16071.90987	11878.63629	6763.492092	ENSG00000092841
F8W1R7	F8W1R7_HUMAN	R|ALGQNPTNAEVLK|V	[TMTsixplex_Nterm]ALGQNPTNAEVLK[TMTsixplex_K]	38-50	FALSE	7.06	207723.2742	254647.7518	261541.9926	314406.6563	77978.71809	80111.61322	ENSG00000092841
F8W1R7	F8W1R7_HUMAN	K|ILYSQCGDVMR|A	[TMTsixplex_Nterm]ILYSQC[Cys_CAM]GDVMR	27-37	FALSE	7.294	96581.05027	94292.10728	105769.8787	123806.5313	30657.83834	36400.11311	ENSG00000092841
F8W1R7	F8W1R7_HUMAN	K|VLDFEHFLPMLQTVAK|N	[TMTsixplex_Nterm]VLDFEHFLPM[Oxidation_M]LQTVAK[TMTsixplex_K]	64-79	FALSE	5.314	50603.84969	49421.29148	53530.8991	65247.81361	18857.40738	22260.20051	ENSG00000092841
F8W1R7	F8W1R7_HUMAN	R|HVLVTLGEK|M	[TMTsixplex_Nterm]HVLVTLGEK[TMTsixplex_K]	111-119	FALSE	6.116	354205.9156	349282.7321	436409.6837	564480.2992	111536.8578	127984.1736	ENSG00000092841
F8W1R7	F8W1R7_HUMAN	K|EAFQLFDR|T	[TMTsixplex_Nterm]EAFQLFDR	14-21	FALSE	5.767	121536.5706	116431.9805	102447.9049	124479.9388	42586.02932	53009.33052	ENSG00000092841
F8W1R7	F8W1R7_HUMAN	K|ILYSQCGDVMR|A	[TMTsixplex_Nterm]ILYSQC[Cys_CAM]GDVM[Oxidation_M]R	27-37	FALSE	6.613	2022429.823	1976724.574	2384884.459	2722873.5	596402.6969	710503.5051	ENSG00000092841
F8W1R7	F8W1R7_HUMAN	K|VLDFEHFLPMLQTVAK|N	[TMTsixplex_Nterm]VLDFEHFLPMLQTVAK[TMTsixplex_K]	64-79	FALSE	5.466	13066.22097	13910.06673	13120.43217	16436.32552	8915.492947	10962.30368	ENSG00000092841
F8W1R7	F8W1R7_HUMAN	K|ILYSQCGDVMR|A	[TMTsixplex_Nterm]ILYSQC[Cys_CAM]GDVMR	27-37	FALSE	8.401	870737.484	887103.0035	1062374.757	1274730.25	268486.1015	341985.614	ENSG00000092841
F8W1R7	F8W1R7_HUMAN	R|HVLVTLGEK|M	[TMTsixplex_Nterm]HVLVTLGEK[TMTsixplex_K]	111-119	FALSE	5.493	552525.0319	519572.9772	650257.1441	808468.6875	160094.9775	171524.2838	ENSG00000092841
F8W1R7	F8W1R7_HUMAN	K|NKDQGTYEDYVEGLR|V	[TMTsixplex_Nterm]NK[TMTsixplex_K]DQGTYEDYVEGLR	80-94	FALSE	6.949	4373190.77	4151409.584	3528581.443	4500719	1207912.744	1551643.67	ENSG00000092841
F8W1R7	F8W1R7_HUMAN	K|NKDQGTYEDYVEGLR|V	[TMTsixplex_Nterm]NK[TMTsixplex_K]DQGTYEDYVEGLR	80-94	FALSE	6.215	1409592.721	1301980.575	1165119.96	1416471.75	414383.0869	492462.1808	ENSG00000092841
F8W785	F8W785_HUMAN	R|QAELEEGRPQHQEQLR|Q	[TMTsixplex_Nterm]QAELEEGRPQHQEQLR	435-450	FALSE	6.882	99899.16064	100945.2656	15250.73029	NA	39136.41479	50363.7173	ENSG00000173905
F8W785	F8W785_HUMAN	R|QAELEEGRPQHQEQLR|Q	[TMTsixplex_Nterm]QAELEEGRPQHQEQLR	435-450	FALSE	5.317	415305.0198	427705.9443	51872.79469	NA	143489.674	204995.5607	ENSG00000173905
F8W7C6	F8W7C6_HUMAN	K|EHVIEALRR|A	[TMTsixplex_Nterm]EHVIEALRR	95-103	FALSE	5.447	115379.8264	103508.8803	15110.11716	10158.79809	29574.72356	40083.27466	ENSG00000147403
F8W7C6	F8W7C6_HUMAN	K|FNADEFEDMVAEK|R	[TMTsixplex_Nterm]FNADEFEDMVAEK[TMTsixplex_K]	125-137	FALSE	7.521	608999.9832	626462.4375	79185.95384	63253.76941	240943.0628	323066.17	ENSG00000147403
F8W7C6	F8W7C6_HUMAN	R|VHIGQVIMSIR|T	[TMTsixplex_Nterm]VHIGQVIMSIR	78-88	FALSE	10.047	88223.17143	91783.85685	11411.98636	8615.400107	26018.04727	33803.49428	ENSG00000147403
F8W7C6	F8W7C6_HUMAN	R|GAFGKPQGTVAR|V	[TMTsixplex_Nterm]GAFGK[TMTsixplex_K]PQGTVAR	66-77	FALSE	6.037	986797.9375	904332.9774	111796.0445	69858.99584	276459.5875	349282.729	ENSG00000147403
F8W7C6	F8W7C6_HUMAN	K|MLSCAGADR|L	[TMTsixplex_Nterm]MLSC[Cys_CAM]AGADR	51-59	FALSE	6.39	53116.35547	52304.95061	8201.395063	8300.762061	15785.86537	21958.58454	ENSG00000147403
F8W7C6	F8W7C6_HUMAN	R|VHIGQVIMSIR|T	[TMTsixplex_Nterm]VHIGQVIMSIR	78-88	FALSE	7.244	79053.28979	84486.29867	7302.515607	6904.545514	22690.80124	29463.12792	ENSG00000147403
F8W7C6	F8W7C6_HUMAN	K|FNADEFEDMVAEK|R	[TMTsixplex_Nterm]FNADEFEDM[Oxidation_M]VAEK[TMTsixplex_K]	125-137	FALSE	6.159	742675.1666	864923.75	301035.343	234217.7911	305404.8117	462737.5149	ENSG00000147403
F8W7C6	F8W7C6_HUMAN	R|LHPFHVIR|I	[TMTsixplex_Nterm]LHPFHVIR	40-47	FALSE	7.701	183958.1314	169710.9308	20707.51351	13573.15606	54333.46358	67904.65264	ENSG00000147403
F8W7C6	F8W7C6_HUMAN	R|LIPDGCGVK|Y	[TMTsixplex_Nterm]LIPDGC[Cys_CAM]GVK[TMTsixplex_K]	139-147	FALSE	5.317	789868.3125	755467.401	93283.11948	73757.50089	273939.565	346011.2541	ENSG00000147403
F8W7C6	F8W7C6_HUMAN	R|VHIGQVIMSIR|T	[TMTsixplex_Nterm]VHIGQVIMSIR	78-88	FALSE	7.438	351490.055	331388.8442	30591.48075	NA	93994.35824	117261.5022	ENSG00000147403
F8W7C6	F8W7C6_HUMAN	K|FNADEFEDMVAEK|R	[TMTsixplex_Nterm]FNADEFEDMVAEK[TMTsixplex_K]	125-137	FALSE	5.788	2504964.163	2856392	163500.4336	174230.3155	894006.1661	1086527.438	ENSG00000147403
F8W7Q4	F8W7Q4_HUMAN	K|EDEIPETVSLEMLDAAK|N	[TMTsixplex_Nterm]EDEIPETVSLEMLDAAK[TMTsixplex_K]	70-86	FALSE	5.647	971762.875	965805.2588	324452.5712	350946.6306	553359.0134	769734.4593	ENSG00000114023
F8W7Q4	F8W7Q4_HUMAN	R|LKEEAAMK|A	[TMTsixplex_Nterm]LK[TMTsixplex_K]EEAAMK[TMTsixplex_K]	133-140	FALSE	4.915	1671090.571	1704301.944	548431.9573	654752.7373	1197695.294	1727134.25	ENSG00000114023
F8W8D4	F8W8D4_HUMAN	R|QFHIIVCGLDSIIAR|R	[TMTsixplex_Nterm]QFHIIVC[Cys_CAM]GLDSIIAR	117-131	FALSE	5.633	33667.86214	35708.35443	6988.875524	6221.879429	22111.86719	29008.34034	ENSG00000144744
F8W8L6	F8W8L6_HUMAN	R|KGEQGGPPPK|A	[TMTsixplex_Nterm]K[TMTsixplex_K]GEQGGPPPK[TMTsixplex_K]	119-128	FALSE	6.4	50698.50781	25537.47225	4231.81186	2110.329153	10220.55154	8585.399479	ENSG00000115211
F8W914	F8W914_HUMAN	K|YSNSALGHVNCTIK|E	[TMTsixplex_Nterm]YSNSALGHVNC[Cys_CAM]TIK[TMTsixplex_K]	244-257	FALSE	5.697	213438.9531	141816.3148	51107.38858	66358.30827	55842.79441	78540.90934	ENSG00000115310
F8W914	F8W914_HUMAN	R|HQAQIDHYLGLANK|N	[TMTsixplex_Nterm]HQAQIDHYLGLANK[TMTsixplex_K]	311-324	FALSE	5.4	3261741	3094929.179	1151082.172	1276172.921	1023436.878	1231334.078	ENSG00000115310
F8W914	F8W914_HUMAN	R|GPLPAAPPVAPER|Q	[TMTsixplex_Nterm]GPLPAAPPVAPER	64-76	FALSE	6.027	124965	122833.8678	53417.39294	55407.51701	36695.26144	41730.41468	ENSG00000115310
F8W914	F8W914_HUMAN	R|GSSGSVVVDLLYWR|D	[TMTsixplex_Nterm]GSSGSVVVDLLYWR	152-165	FALSE	7.823	15626.50385	16041.24121	4542.174969	5300.51586	4178.00008	5939.274381	ENSG00000115310
F8W914	F8W914_HUMAN	R|GPLPAAPPVAPER|Q	[TMTsixplex_Nterm]GPLPAAPPVAPER	64-76	FALSE	5.794	320324.6875	318159.1032	136276.0105	146831.1312	75743.96859	96028.793	ENSG00000115310
F8W914	F8W914_HUMAN	R|HQAQIDHYLGLANK|N	[TMTsixplex_Nterm]HQAQIDHYLGLANK[TMTsixplex_K]	311-324	FALSE	5.055	5480805.037	5349278.607	1913747.332	2280470.353	1655118.829	2311596.25	ENSG00000115310
F8W914	F8W914_HUMAN	K|YSNSALGHVNCTIK|E	[TMTsixplex_Nterm]YSNSALGHVNC[Cys_CAM]TIK[TMTsixplex_K]	244-257	FALSE	6.812	3538621.378	3916035.299	1185892.209	1315217.056	1045720.83	1385784.96	ENSG00000115310
F8W9S7	F8W9S7_HUMAN	R|YFTTVCVR|L	[TMTsixplex_Nterm]YFTTVC[Cys_CAM]VR	1182-1189	FALSE	6.47	121208.6016	110505.8873	14950.92288	16216.67862	28470.57982	36169.49906	ENSG00000165219
F8WAU4	F8WAU4_HUMAN	R|YNVPFLTFINK|L	[TMTsixplex_Nterm]YNVPFLTFINK[TMTsixplex_K]	165-175	FALSE	6.641	137218.2118	138632.0781	25841.03681	18293.15626	44709.2295	58623.15093	ENSG00000168827
F8WAU4	F8WAU4_HUMAN	R|YNVPFLTFINK|L	[TMTsixplex_Nterm]YNVPFLTFINK[TMTsixplex_K]	165-175	FALSE	6.684	44648.47773	45670.48828	4227.737273	4406.951842	18687.3324	25276.39072	ENSG00000168827
F8WAU4	F8WAU4_HUMAN	R|DNSHPFVGLAFK|L	[TMTsixplex_Nterm]DNSHPFVGLAFK[TMTsixplex_K]	348-359	FALSE	5.559	636379.0625	631889.6231	175931.1293	174026.2623	226484.4016	293316.0068	ENSG00000168827
F8WAZ6	F8WAZ6_HUMAN	K|DLVDYITTHYK|G	[TMTsixplex_Nterm]DLVDYITTHYK[TMTsixplex_K]	177-187	FALSE	6.826	397806.8827	417127.625	88205.92393	44469.60974	121733.2504	155324.9057	ENSG00000105819
F8WBI5	F8WBI5_HUMAN	K|KETSNLYK|L	[TMTsixplex_Nterm]K[TMTsixplex_K]ETSNLYK[TMTsixplex_K]	68-75	FALSE	5.039	382988.0964	426123.9365	97134.80027	114563.0181	450823.2786	731007.125	ENSG00000146729
F8WBI5	F8WBI5_HUMAN	K|LQFHNVKPECLEAYNK|I	[TMTsixplex_Nterm]LQFHNVK[TMTsixplex_K]PEC[Cys_CAM]LEAYNK[TMTsixplex_K]	76-91	FALSE	5.041	236200.0681	226915.5769	100330.4305	121498.1381	241008.6747	293663.375	ENSG00000146729
F8WBI5	F8WBI5_HUMAN	K|KETSNLYK|L	[TMTsixplex_Nterm]K[TMTsixplex_K]ETSNLYK[TMTsixplex_K]	68-75	FALSE	5.093	333028.4552	333398.0059	81048.98708	97190.11331	346621.1848	547121.1875	ENSG00000146729
F8WBJ6	F8WBJ6_HUMAN	K|IFTPIVEHLGLQIR|F	[TMTsixplex_Nterm]IFTPIVEHLGLQIR	95-108	FALSE	5.411	137425.2724	150001.7805	16654.94124	11033.53897	23086.21716	29682.47305	ENSG00000115946
F8WBL3	F8WBL3_HUMAN	K|IAILGYR|S	[TMTsixplex_Nterm]IAILGYR	9-15	FALSE	5.865	139828.5625	125981.2857	24565.78674	25594.16759	33334.11552	41945.92678	ENSG00000106615
F8WDW2	F8WDW2_HUMAN	R|TRAAGSLLSR|A	[TMTsixplex_Nterm]TRAAGSLLSR	16-25	FALSE	5.311	8078.929765	8248.369151	28489.40296	33663.71875	8318.537385	9712.421452	ENSG00000042813
F8WEX5	F8WEX5_HUMAN	K|SVLWWLPVEK|A	[TMTsixplex_Nterm]SVLWWLPVEK[TMTsixplex_K]	114-123	FALSE	6.218	178850.6213	180922.4531	22627.69137	23073.65476	89310.31076	120131.0955	ENSG00000129103
F8WEX5	F8WEX5_HUMAN	K|SVLWWLPVEK|A	[TMTsixplex_Nterm]SVLWWLPVEK[TMTsixplex_K]	114-123	FALSE	6.106	43263.19141	41156.39844	5753.255554	5106.359506	20857.02622	27704.85764	ENSG00000129103
F8WEX5	F8WEX5_HUMAN	K|SVLWWLPVEK|A	[TMTsixplex_Nterm]SVLWWLPVEK[TMTsixplex_K]	114-123	FALSE	5.679	73041.97656	71169.06544	9983.753758	10126.81474	36178.48845	48405.06374	ENSG00000129103
F8WEX5	F8WEX5_HUMAN	K|SVLWWLPVEK|A	[TMTsixplex_Nterm]SVLWWLPVEK[TMTsixplex_K]	114-123	FALSE	6.024	16559.03711	16478.77699	2075.401013	2231.752406	7471.005177	10418.3738	ENSG00000129103
G3V0G5	G3V0G5_HUMAN	R|KFPYCEATLLQQLVR|S	[TMTsixplex_Nterm]K[TMTsixplex_K]FPYC[Cys_CAM]EATLLQQLVR	273-287	FALSE	7.443	14768.82129	14514.71874	2971.680843	2839.06052	8112.57762	12186.97353	ENSG00000106524
G3V0G5	G3V0G5_HUMAN	R|KFPYCEATLLQQLVR|S	[TMTsixplex_Nterm]K[TMTsixplex_K]FPYC[Cys_CAM]EATLLQQLVR	273-287	FALSE	8.273	22037.99805	20575.98643	3392.036058	3752.524624	12404.33969	16598.68882	ENSG00000106524
G3V126	G3V126_HUMAN	K|NTAWPYFLPMLNR|Q	[TMTsixplex_Nterm]NTAWPYFLPMLNR	80-92	FALSE	4.874	6345.242757	6920.646973	1384.210324	1015.777222	1368.861349	1881.531876	ENSG00000047249
G3V126	G3V126_HUMAN	K|QLVMNHMHHEDQQVR|Y	[TMTsixplex_Nterm]QLVMNHMHHEDQQVR	395-409	FALSE	4.946	11962.3068	10552.2323	2333.562619	2039.429606	3894.293586	4564.271041	ENSG00000047249
G3V126	G3V126_HUMAN	R|YNIIPVLSDILQESVK|E	[TMTsixplex_Nterm]YNIIPVLSDILQESVK[TMTsixplex_K]	223-238	FALSE	4.903	126326.0156	123799.5316	23461.34756	21241.84779	26239.86601	35343.93157	ENSG00000047249
G3V126	G3V126_HUMAN	K|LMVHNWEYLGK|Q	[TMTsixplex_Nterm]LMVHNWEYLGK[TMTsixplex_K]	419-429	FALSE	6.053	564079.4375	527769.2808	98150.05694	91079.62948	124139.5975	187173.2513	ENSG00000047249
G3V126	G3V126_HUMAN	K|NTAWPYFLPMLNR|Q	[TMTsixplex_Nterm]NTAWPYFLPMLNR	80-92	FALSE	8.205	6663.475586	5788.898809	705.0694677	683.8237148	1368.309551	1895.829685	ENSG00000047249
G3V126	G3V126_HUMAN	K|QLVMNHMHHEDQQVR|Y	[TMTsixplex_Nterm]QLVMNHMHHEDQQVR	395-409	FALSE	6.931	14968.34197	14965.81855	5961.973835	6528.376934	6429.958111	8424.688889	ENSG00000047249
G3V133	G3V133_HUMAN	R|ELFASLTPWACGSHTPLLAGR|M	[TMTsixplex_Nterm]ELFASLTPWAC[Cys_CAM]GSHTPLLAGR	42-62	FALSE	9.531	39571.09124	50434.23821	8878.599899	9390.085437	17407.82039	22357.4358	ENSG00000197226
G3V153	G3V153_HUMAN	R|LNQDQLDAVSK|Y	[TMTsixplex_Nterm]LNQDQLDAVSK[TMTsixplex_K]	7-17	FALSE	5.576	1640835.174	1641994.5	215716.8122	205875.0989	201067.0759	274880.2986	ENSG00000135387
G3V153	G3V153_HUMAN	K|EKPVCGTTYK|V	[TMTsixplex_Nterm]EK[TMTsixplex_K]PVC[Cys_CAM]GTTYK[TMTsixplex_K]	141-150	FALSE	5.795	549269.4283	573728.25	78393.26558	62178.89353	67855.77951	92617.11124	ENSG00000135387
G3V154	G3V154_HUMAN	K|VPTHVPVCVLGNYR|D	[TMTsixplex_Nterm]VPTHVPVC[Cys_CAM]VLGNYR	127-140	FALSE	6.394	344905.4695	314494.6927	74792.6408	56333.56323	165513.8283	208549.5013	ENSG00000196642
G3V154	G3V154_HUMAN	K|FFNIPFLQLQR|E	[TMTsixplex_Nterm]FFNIPFLQLQR	188-198	FALSE	6.686	1432.037641	1237.199867	124.554898	179.0270191	607.1720134	848.1105471	ENSG00000196642
G3V195	G3V195_HUMAN	R|LVQWGPGLVALQEAEIPEHFGAVR|A	[TMTsixplex_Nterm]LVQWGPGLVALQEAEIPEHFGAVR	321-344	FALSE	8.013	34628.54782	33605.00385	5966.358496	4979.735476	NA	10891.98344	ENSG00000149499
G3V1A1	G3V1A1_HUMAN	K|VISSANR|A	[TMTsixplex_Nterm]VISSANR	157-163	FALSE	5.522	3705.794434	3499.325802	448.5901536	400.6042388	1311.289402	1705.852852	ENSG00000161016
G3V1A1	G3V1A1_HUMAN	R|TELFIAAEGIHTGQFVYCGK|K	[TMTsixplex_Nterm]TELFIAAEGIHTGQFVYC[Cys_CAM]GK[TMTsixplex_K]	73-92	FALSE	7.902	446012.9375	431715.5448	49880.44845	32878.8466	132569.4474	182458.2347	ENSG00000161016
G3V1A1	G3V1A1_HUMAN	R|ASGNYATVISHNPETK|K	[TMTsixplex_Nterm]ASGNYATVISHNPETK[TMTsixplex_K]	129-144	FALSE	5.846	499664.75	462408.7769	72393.60144	57735.9701	133172.3636	164598.1982	ENSG00000161016
G3V1A1	G3V1A1_HUMAN	R|ASGNYATVISHNPETK|K	[TMTsixplex_Nterm]ASGNYATVISHNPETK[TMTsixplex_K]	129-144	FALSE	7.55	219307.4332	265656.3125	49715.36118	35310.19203	102257.9541	128410.725	ENSG00000161016
G3V1A4	G3V1A4_HUMAN	K|HELQANCYEEVK|D	[TMTsixplex_Nterm]HELQANC[Cys_CAM]YEEVK[TMTsixplex_K]	116-127	FALSE	6.855	839057.25	838261.8259	119110.3686	134390.4149	178826.9154	258769.9283	ENSG00000172757
G3V1A4	G3V1A4_HUMAN	K|HELQANCYEEVKDR|C	[TMTsixplex_Nterm]HELQANC[Cys_CAM]YEEVK[TMTsixplex_K]DR	116-129	FALSE	5.97	1248744.25	1173081.382	168721.181	149191.355	337933.8796	473193.971	ENSG00000172757
G3V1A4	G3V1A4_HUMAN	K|KEDLVFIFWAPESAPLK|S	[TMTsixplex_Nterm]K[TMTsixplex_K]EDLVFIFWAPESAPLK[TMTsixplex_K]	79-95	FALSE	5.712	7951340	7904697.74	1266992.588	1214106.808	2198922.171	2894923.741	ENSG00000172757
G3V1A4	G3V1A4_HUMAN	K|EILVGDVGQTVDDPYATFVK|M	[TMTsixplex_Nterm]EILVGDVGQTVDDPYATFVK[TMTsixplex_K]	37-56	FALSE	7.337	NA	NA	NA	NA	NA	NA	ENSG00000172757
G3V1A4	G3V1A4_HUMAN	K|HELQANCYEEVK|D	[TMTsixplex_Nterm]HELQANC[Cys_CAM]YEEVK[TMTsixplex_K]	116-127	FALSE	7.422	322640.9176	323898.9063	61852.17847	59752.16949	88693.99793	109624.4033	ENSG00000172757
G3V1A4	G3V1A4_HUMAN	K|KEDLVFIFWAPESAPLK|S	[TMTsixplex_Nterm]K[TMTsixplex_K]EDLVFIFWAPESAPLK[TMTsixplex_K]	79-95	FALSE	6.321	729868.4627	732367.1875	123891.2671	120626.0751	198416.2189	301683.0096	ENSG00000172757
G3V1A4	G3V1A4_HUMAN	K|AVLFCLSEDKK|N	[TMTsixplex_Nterm]AVLFC[Cys_CAM]LSEDK[TMTsixplex_K]K[TMTsixplex_K]	18-28	FALSE	5.428	2436647	2248328.906	301355.019	245159.3186	603425.5382	784680.7384	ENSG00000172757
G3V1A4	G3V1A4_HUMAN	K|AVLFCLSEDKK|N	[TMTsixplex_Nterm]AVLFC[Cys_CAM]LSEDK[TMTsixplex_K]K[TMTsixplex_K]	18-28	FALSE	6.041	615386.375	591308.7289	89296.53435	72905.40491	149841.3366	207150.6676	ENSG00000172757
G3V1A4	G3V1A4_HUMAN	K|KEDLVFIFWAPESAPLK|S	[TMTsixplex_Nterm]K[TMTsixplex_K]EDLVFIFWAPESAPLK[TMTsixplex_K]	79-95	FALSE	6.159	2477807.5	2424469.772	413144.5358	372306.4211	696389.767	961231.1265	ENSG00000172757
G3V1A4	G3V1A4_HUMAN	K|AVLFCLSEDKK|N	[TMTsixplex_Nterm]AVLFC[Cys_CAM]LSEDK[TMTsixplex_K]K[TMTsixplex_K]	18-28	FALSE	6.01	415202.75	409168.2583	53845.20401	52322.62319	106932.9943	150184.5062	ENSG00000172757
G3V1A4	G3V1A4_HUMAN	K|LGGSAVISLEGKPL|-	[TMTsixplex_Nterm]LGGSAVISLEGK[TMTsixplex_K]PL	136-149	FALSE	5.722	1650799.5	1594832.495	238564.8744	232303.0954	472126.7714	650450.5561	ENSG00000172757
G3V1A4	G3V1A4_HUMAN	K|AVLFCLSEDKK|N	[TMTsixplex_Nterm]AVLFC[Cys_CAM]LSEDK[TMTsixplex_K]K[TMTsixplex_K]	18-28	FALSE	6.448	190593.9688	187367.5499	26928.87587	23273.33317	51494.42552	70399.64879	ENSG00000172757
G3V1A4	G3V1A4_HUMAN	K|EILVGDVGQTVDDPYATFVK|M	[TMTsixplex_Nterm]EILVGDVGQTVDDPYATFVK[TMTsixplex_K]	37-56	FALSE	6.083	1532534.125	1349499.401	122124.0357	179388.1372	351985.1608	429069.842	ENSG00000172757
G3V1A4	G3V1A4_HUMAN	K|AVLFCLSEDKK|N	[TMTsixplex_Nterm]AVLFC[Cys_CAM]LSEDK[TMTsixplex_K]K[TMTsixplex_K]	18-28	FALSE	5.711	976225.75	891966.6906	133592.6242	110801.3006	250933.9653	330868.7592	ENSG00000172757
G3V1A4	G3V1A4_HUMAN	K|AVLFCLSEDKK|N	[TMTsixplex_Nterm]AVLFC[Cys_CAM]LSEDK[TMTsixplex_K]K[TMTsixplex_K]	18-28	FALSE	5.615	293382.6232	300320.875	42483.09497	38889.54595	103036.7924	135863.989	ENSG00000172757
G3V1A4	G3V1A4_HUMAN	K|AVLFCLSEDKK|N	[TMTsixplex_Nterm]AVLFC[Cys_CAM]LSEDK[TMTsixplex_K]K[TMTsixplex_K]	18-28	FALSE	5.181	2476108	2308424.511	292799.5564	265969.279	698841.5014	913711.4762	ENSG00000172757
G3V1A4	G3V1A4_HUMAN	K|AVLFCLSEDKK|N	[TMTsixplex_Nterm]AVLFC[Cys_CAM]LSEDK[TMTsixplex_K]K[TMTsixplex_K]	18-28	FALSE	6.157	865056.5	788975.1012	127899.7062	97355.92996	202072.4134	256565.0909	ENSG00000172757
G3V1A4	G3V1A4_HUMAN	K|KEDLVFIFWAPESAPLK|S	[TMTsixplex_Nterm]K[TMTsixplex_K]EDLVFIFWAPESAPLK[TMTsixplex_K]	79-95	FALSE	6.095	1426414.757	1450079.75	240422.2334	211693.4675	411167.8454	530810.052	ENSG00000172757
G3V1A4	G3V1A4_HUMAN	K|EILVGDVGQTVDDPYATFVK|M	[TMTsixplex_Nterm]EILVGDVGQTVDDPYATFVK[TMTsixplex_K]	37-56	FALSE	8.765	692717.25	663041.5166	133615.0048	112175.7924	180758.3668	230094.3264	ENSG00000172757
G3V1A4	G3V1A4_HUMAN	K|LGGSAVISLEGKPL|-	[TMTsixplex_Nterm]LGGSAVISLEGK[TMTsixplex_K]PL	136-149	FALSE	5.425	1766268.625	1688875.803	235022.8863	210379.973	487231.7438	678471.7018	ENSG00000172757
G3V1A4	G3V1A4_HUMAN	R|YALYDATYETK|E	[TMTsixplex_Nterm]YALYDATYETK[TMTsixplex_K]	65-75	FALSE	7.071	337404.2813	325459.1466	71110.7082	69191.60651	136661.5618	170540.46	ENSG00000172757
G3V1A4	G3V1A4_HUMAN	K|KEDLVFIFWAPESAPLK|S	[TMTsixplex_Nterm]K[TMTsixplex_K]EDLVFIFWAPESAPLK[TMTsixplex_K]	79-95	FALSE	6.801	124521.747	127469.4844	20618.99964	20133.68471	33196.90371	44765.18208	ENSG00000172757
G3V1A4	G3V1A4_HUMAN	K|NIILEEGK|E	[TMTsixplex_Nterm]NIILEEGK[TMTsixplex_K]	29-36	FALSE	5.229	824988.875	707461.7388	134450.8033	141458.51	209482.832	256440.1239	ENSG00000172757
G3V1A4	G3V1A4_HUMAN	R|YALYDATYETK|E	[TMTsixplex_Nterm]YALYDATYETK[TMTsixplex_K]	65-75	FALSE	5.525	1155366.163	1336753	288041.1003	396049.0852	436868.6071	442242.0935	ENSG00000172757
G3V1A4	G3V1A4_HUMAN	K|KEDLVFIFWAPESAPLK|S	[TMTsixplex_Nterm]K[TMTsixplex_K]EDLVFIFWAPESAPLK[TMTsixplex_K]	79-95	FALSE	6.699	47552.54688	47358.27905	8185.387461	7194.736679	12936.28642	17378.34245	ENSG00000172757
G3V1A4	G3V1A4_HUMAN	K|AVLFCLSEDKK|N	[TMTsixplex_Nterm]AVLFC[Cys_CAM]LSEDK[TMTsixplex_K]K[TMTsixplex_K]	18-28	FALSE	5.207	472861.3714	484729.5625	81390.32486	82042.61942	168631.7918	222507.307	ENSG00000172757
G3V1A4	G3V1A4_HUMAN	K|NIILEEGK|E	[TMTsixplex_Nterm]NIILEEGK[TMTsixplex_K]	29-36	FALSE	5.293	602437.1875	534705.4292	87639.41809	87757.95726	124120.0987	170175.6718	ENSG00000172757
G3V1A4	G3V1A4_HUMAN	K|LGGSAVISLEGKPL|-	[TMTsixplex_Nterm]LGGSAVISLEGK[TMTsixplex_K]PL	136-149	FALSE	5.487	795479.125	767458.619	112697.9612	110310.8458	218411.0421	296949.2311	ENSG00000172757
G3V1A4	G3V1A4_HUMAN	K|AVLFCLSEDKK|N	[TMTsixplex_Nterm]AVLFC[Cys_CAM]LSEDK[TMTsixplex_K]K[TMTsixplex_K]	18-28	FALSE	5.827	1352860.625	1273599.136	180359.1585	162841.7319	340446.4214	438290.7397	ENSG00000172757
G3V1A4	G3V1A4_HUMAN	R|KSSTPEEVK|K	[TMTsixplex_Nterm]K[TMTsixplex_K]SSTPEEVK[TMTsixplex_K]	5-13	FALSE	5.073	42057.82813	39329.6638	6281.333467	5495.694309	9759.758634	14099.12777	ENSG00000172757
G3V1A4	G3V1A4_HUMAN	K|KEDLVFIFWAPESAPLK|S	[TMTsixplex_Nterm]K[TMTsixplex_K]EDLVFIFWAPESAPLK[TMTsixplex_K]	79-95	FALSE	6.352	156483.5469	149441.294	26130.06348	23688.6027	40828.63699	54218.9315	ENSG00000172757
G3V1A4	G3V1A4_HUMAN	K|HELQANCYEEVKDR|C	[TMTsixplex_Nterm]HELQANC[Cys_CAM]YEEVK[TMTsixplex_K]DR	116-129	FALSE	6.106	3186291	3060352.816	479671.3504	418745.1522	949763.3619	1272278.929	ENSG00000172757
G3V1A4	G3V1A4_HUMAN	K|AVLFCLSEDKK|N	[TMTsixplex_Nterm]AVLFC[Cys_CAM]LSEDK[TMTsixplex_K]K[TMTsixplex_K]	18-28	FALSE	5.461	2169125.25	2133099.367	290075.9135	242186.6175	532484.1517	770424.6258	ENSG00000172757
G3V1A4	G3V1A4_HUMAN	R|KSSTPEEVK|K	[TMTsixplex_Nterm]K[TMTsixplex_K]SSTPEEVK[TMTsixplex_K]	5-13	FALSE	5.614	91829.34375	88553.33649	14064.59014	11788.24235	21711.95321	29953.29322	ENSG00000172757
G3V1A4	G3V1A4_HUMAN	K|LGGSAVISLEGKPL|-	[TMTsixplex_Nterm]LGGSAVISLEGK[TMTsixplex_K]PL	136-149	FALSE	5.099	1118307.125	1084033.259	151570.0345	138359.6331	320188.0305	462449.0095	ENSG00000172757
G3V1A4	G3V1A4_HUMAN	R|KSSTPEEVK|K	[TMTsixplex_Nterm]K[TMTsixplex_K]SSTPEEVK[TMTsixplex_K]	5-13	FALSE	6.606	104763.5703	100537.2397	15893.61445	12659.2873	24850.08219	35927.9306	ENSG00000172757
G3V1A4	G3V1A4_HUMAN	R|YALYDATYETK|E	[TMTsixplex_Nterm]YALYDATYETK[TMTsixplex_K]	65-75	FALSE	7.68	1715422.875	1633047.841	361383.7981	338755.7525	703214.2222	943270.3238	ENSG00000172757
G3V1A4	G3V1A4_HUMAN	K|AVLFCLSEDKK|N	[TMTsixplex_Nterm]AVLFC[Cys_CAM]LSEDK[TMTsixplex_K]K[TMTsixplex_K]	18-28	FALSE	5.581	1219764.791	1264446.75	158647.9549	148364.8894	337678.7018	489013.8776	ENSG00000172757
G3V1A4	G3V1A4_HUMAN	K|EILVGDVGQTVDDPYATFVK|M	[TMTsixplex_Nterm]EILVGDVGQTVDDPYATFVK[TMTsixplex_K]	37-56	FALSE	7.693	1234615	1197363.958	164050.2788	211399.0575	359780.7381	419340.4761	ENSG00000172757
G3V1A4	G3V1A4_HUMAN	K|LGGSAVISLEGKPL|-	[TMTsixplex_Nterm]LGGSAVISLEGK[TMTsixplex_K]PL	136-149	FALSE	5.577	559834.1875	556930.4004	75073.74311	76235.98864	163737.5606	216857.2738	ENSG00000172757
G3V1A4	G3V1A4_HUMAN	K|LGGSAVISLEGKPL|-	[TMTsixplex_Nterm]LGGSAVISLEGK[TMTsixplex_K]PL	136-149	FALSE	5.469	914970.25	899092.7499	136357.7531	115603.8715	267780.3076	360226.4345	ENSG00000172757
G3V1A4	G3V1A4_HUMAN	K|LGGSAVISLEGKPL|-	[TMTsixplex_Nterm]LGGSAVISLEGK[TMTsixplex_K]PL	136-149	FALSE	5.524	1643853.5	1506768.004	216743.9618	197565.5095	468990.3538	593322.5354	ENSG00000172757
G3V1A4	G3V1A4_HUMAN	K|LGGSAVISLEGKPL|-	[TMTsixplex_Nterm]LGGSAVISLEGK[TMTsixplex_K]PL	136-149	FALSE	5.146	1020405.563	984421.7935	128402.662	133711.1012	290158.572	383401.8511	ENSG00000172757
G3V1C1	G3V1C1_HUMAN	K|SPAQILIR|F	[TMTsixplex_Nterm]SPAQILIR	144-151	FALSE	5.808	108634.8281	104721.9571	18452.23748	18312.07327	59887.43567	76495.74135	ENSG00000165568
G3V1C1	G3V1C1_HUMAN	K|SPAQILIR|F	[TMTsixplex_Nterm]SPAQILIR	144-151	FALSE	6.011	246997.8281	236957.5121	37462.87698	34945.22747	140737.999	182229.6857	ENSG00000165568
G3V1U5	G3V1U5_HUMAN	R|VPVLGSLLNLPGIR|S	[TMTsixplex_Nterm]VPVLGSLLNLPGIR	48-61	FALSE	4.875	4187.813171	4266.293457	336.0757145	203.6270611	1498.414267	2082.368447	ENSG00000111711
G3V1U5	G3V1U5_HUMAN	R|GFFPVVVGFIR|R	[TMTsixplex_Nterm]GFFPVVVGFIR	36-46	FALSE	6.781	2517.476841	2545.807029	480.9328999	405.3372897	1273.622088	1831.653342	ENSG00000111711
G3V203	G3V203_HUMAN	K|GCGTVLLSGPR|K	[TMTsixplex_Nterm]GC[Cys_CAM]GTVLLSGPR	133-143	FALSE	7.145	282843.4063	261964.989	27043.74295	18696.12455	82239.99746	101709.1908	ENSG00000063177
G3V203	G3V203_HUMAN	K|ILTFDQLALDSPK|G	[TMTsixplex_Nterm]ILTFDQLALDSPK[TMTsixplex_K]	120-132	FALSE	7.777	1859793.875	1765321.172	194386.1226	133427.2708	538767.1916	690700.9794	ENSG00000063177
G3V203	G3V203_HUMAN	K|TAVVVGTITDDVR|V	[TMTsixplex_Nterm]TAVVVGTITDDVR	79-91	FALSE	9.082	1024199.063	984112.5176	126673.8123	104829.9703	336056.3018	439292.3486	ENSG00000063177
G3V203	G3V203_HUMAN	K|SQDIYLR|L	[TMTsixplex_Nterm]SQDIYLR	20-26	FALSE	4.885	47089.29081	51420.19922	9874.589353	4816.264397	16048.29069	22123.19892	ENSG00000063177
G3V203	G3V203_HUMAN	K|ILTFDQLALDSPK|G	[TMTsixplex_Nterm]ILTFDQLALDSPK[TMTsixplex_K]	120-132	FALSE	7.686	2214116	1984120.025	210164.1041	162900.8192	656643.3185	788252.8746	ENSG00000063177
G3V203	G3V203_HUMAN	K|ILTFDQLALDSPK|G	[TMTsixplex_Nterm]ILTFDQLALDSPK[TMTsixplex_K]	120-132	FALSE	8.307	949508.9375	947730.102	128917.3934	88917.48499	268398.4541	361309.8572	ENSG00000063177
G3V203	G3V203_HUMAN	R|TNSTFNQVVLK|R	TNSTFNQVVLK[TMTsixplex_K]	39-49	FALSE	4.984	263758.9087	651109.25	71831.19416	NA	236223.3828	178710.5557	ENSG00000063177
G3V203	G3V203_HUMAN	R|TNSTFNQVVLK|R	[TMTsixplex_Nterm]TNSTFNQVVLK[TMTsixplex_K]	39-49	FALSE	5.948	4131530	3554069.287	962917.9852	1198960.91	2073173.623	2837301.734	ENSG00000063177
G3V203	G3V203_HUMAN	K|SQDIYLR|L	[TMTsixplex_Nterm]SQDIYLR	20-26	FALSE	5.808	221186.5657	225259.125	38758.22825	27458.28769	75231.87629	104249.7566	ENSG00000063177
G3V210	G3V210_HUMAN	K|EDLTEIR|D	[TMTsixplex_Nterm]EDLTEIR	93-99	FALSE	5.401	716834.625	701167.708	101572.6368	98410.72684	230117.1837	257846.8861	ENSG00000089157
G3V210	G3V210_HUMAN	R|AGAIAPCEVTVPAQNTGLGPEK|T	[TMTsixplex_Nterm]AGAIAPC[Cys_CAM]EVTVPAQNTGLGPEK[TMTsixplex_K]	113-134	FALSE	5.042	584146.5	572478.3928	160310.3191	154171.8878	334051.3387	461277.4318	ENSG00000089157
G3V210	G3V210_HUMAN	R|GHLENNPALEK|L	[TMTsixplex_Nterm]GHLENNPALEK[TMTsixplex_K]	67-77	FALSE	4.984	1260187.125	1207101.813	246629.3921	166246.4685	408973.8434	506229.7835	ENSG00000089157
G3V210	G3V210_HUMAN	K|TSFFQALGITTK|I	TSFFQALGITTK[TMTsixplex_K]	135-146	FALSE	7.217	5774.620129	13119.56783	2542.834738	1073.669922	5806.470336	3860.544901	ENSG00000089157
G3V210	G3V210_HUMAN	K|AVVLMGK|N	[TMTsixplex_Nterm]AVVLMGK[TMTsixplex_K]	51-57	FALSE	5.949	5079364.5	5050535.949	876994.5275	605560.6727	1734526.821	2303411.381	ENSG00000089157
G3V210	G3V210_HUMAN	K|TSFFQALGITTK|I	TSFFQALGITTK[TMTsixplex_K]	135-146	FALSE	4.852	14830.59958	26958.37995	4539.053183	2614.455233	12657.73503	10149.22741	ENSG00000089157
G3V210	G3V210_HUMAN	K|IIQLLDDYPK|C	[TMTsixplex_Nterm]IIQLLDDYPK[TMTsixplex_K]	17-26	FALSE	5.885	1087051.75	984220.9731	149557.4162	154628.2766	355277.5036	451078.2776	ENSG00000089157
G3V210	G3V210_HUMAN	K|TSFFQALGITTK|I	TSFFQALGITTK[TMTsixplex_K]	135-146	FALSE	5.877	13110.69898	24475.07532	4376.90574	2122.258497	11564.1979	7371.493275	ENSG00000089157
G3V210	G3V210_HUMAN	K|TSFFQALGITTK|I	TSFFQALGITTK	135-146	FALSE	7.174	35548.17736	24989.19069	3727.830582	3270.880513	10461.33146	16110.4577	ENSG00000089157
G3V210	G3V210_HUMAN	R|GNVGFVFTK|E	[TMTsixplex_Nterm]GNVGFVFTK[TMTsixplex_K]	84-92	FALSE	6.153	964557.9375	931897.3863	252338.398	255696.4521	318538.2181	401417.8888	ENSG00000089157
G3V210	G3V210_HUMAN	R|GHLENNPALEK|L	[TMTsixplex_Nterm]GHLENNPALEK[TMTsixplex_K]	67-77	FALSE	5.524	605054.3125	580008.3559	90444.51851	82079.63774	209335.8965	277281.1333	ENSG00000089157
G3V210	G3V210_HUMAN	K|TSFFQALGITTK|I	[TMTsixplex_Nterm]TSFFQALGITTK[TMTsixplex_K]	135-146	FALSE	8.202	620541.25	546579.7752	89549.99342	86843.62388	192864.2495	281031.4236	ENSG00000089157
G3V295	G3V295_HUMAN	R|LYQVEYAFK|A	[TMTsixplex_Nterm]LYQVEYAFK[TMTsixplex_K]	22-30	FALSE	4.912	239566.1406	226665.5253	35302.771	28876.28189	76615.77233	96766.18958	ENSG00000100902
G3V295	G3V295_HUMAN	R|GSSAGFDR|H	[TMTsixplex_Nterm]GSSAGFDR	4-11	FALSE	5.404	2838.123535	2745.586234	568.0576681	419.7188296	804.7631737	1019.308081	ENSG00000100902
G3V295	G3V295_HUMAN	K|AINQGGLTSVAVR|G	[TMTsixplex_Nterm]AINQGGLTSVAVR	31-43	FALSE	9.773	758516.75	693951.7847	118666.5589	108274.4776	262318.6909	331388.8117	ENSG00000100902
G3V295	G3V295_HUMAN	K|QTESTSFLEK|K	[TMTsixplex_Nterm]QTESTSFLEK[TMTsixplex_K]	172-181	FALSE	5.198	1208615.5	1160973.271	227746.1205	246405.5061	333634.0121	435130.5989	ENSG00000100902
G3V295	G3V295_HUMAN	R|LYQVEYAFK|A	[TMTsixplex_Nterm]LYQVEYAFK[TMTsixplex_K]	22-30	FALSE	5.774	225097.5688	227813.7344	31093.52723	28197.6766	65245.94327	84788.39529	ENSG00000100902
G3V295	G3V295_HUMAN	K|LLDSSTVTHLFK|I	[TMTsixplex_Nterm]LLDSSTVTHLFK[TMTsixplex_K]	60-71	FALSE	6.238	440985.4495	621656.3125	75797.35343	40880.79236	99042.50192	104460.073	ENSG00000100902
G3V295	G3V295_HUMAN	K|LLDSSTVTHLFK|I	[TMTsixplex_Nterm]LLDSSTVTHLFK[TMTsixplex_K]	60-71	FALSE	6.599	315249.5866	385602.4688	70413.89566	79168.2203	119029.011	174498.2359	ENSG00000100902
G3V295	G3V295_HUMAN	R|LYQVEYAFK|A	[TMTsixplex_Nterm]LYQVEYAFK[TMTsixplex_K]	22-30	FALSE	5.454	197042.4531	184486.6506	26080.9723	24254.80296	59861.12311	77572.88847	ENSG00000100902
G3V295	G3V295_HUMAN	R|GKDCAVIVTQK|K	[TMTsixplex_Nterm]GK[TMTsixplex_K]DC[Cys_CAM]AVIVTQK[TMTsixplex_K]	44-54	FALSE	6.624	1259128.5	1242187.401	200263.5787	182279.0085	433290.466	601985.0792	ENSG00000100902
G3V295	G3V295_HUMAN	K|LLDSSTVTHLFK|I	[TMTsixplex_Nterm]LLDSSTVTHLFK[TMTsixplex_K]	60-71	FALSE	6.403	451648.4688	285773.1219	44259.99521	49351.97989	92724.34262	143053.003	ENSG00000100902
G3V295	G3V295_HUMAN	R|LYQVEYAFK|A	[TMTsixplex_Nterm]LYQVEYAFK[TMTsixplex_K]	22-30	FALSE	5.311	85375.71875	82126.32308	12995.1124	10136.91081	24711.87052	34210.61242	ENSG00000100902
G3V295	G3V295_HUMAN	R|HITIFSPEGR|L	[TMTsixplex_Nterm]HITIFSPEGR	12-21	FALSE	5.903	190926.5939	307774.9375	29392.50226	12970.1241	30227.96126	40193.69967	ENSG00000100902
G3V2D5	G3V2D5_HUMAN	R|TFHTIGFCPYGPR|C	[TMTsixplex_Nterm]TFHTIGFC[Cys_CAM]PYGPR	138-150	FALSE	5.383	100336.9575	90413.1093	23296.87389	23031.50243	36088.96175	46572.02343	ENSG00000185650
G3V2E7	G3V2E7_HUMAN	K|HLEFMNQLK|K	[TMTsixplex_Nterm]HLEFMNQLK[TMTsixplex_K]	147-155	FALSE	4.928	638877.4375	432150.2084	80969.93692	91475.08061	187850.5717	265987.0408	ENSG00000126214
G3V2E7	G3V2E7_HUMAN	R|TLHNLVIQYASQGR|Y	[TMTsixplex_Nterm]TLHNLVIQYASQGR	215-228	FALSE	7.946	384356.5625	376924.1869	59270.82064	40438.28405	86226.00099	103897.1396	ENSG00000126214
G3V2E7	G3V2E7_HUMAN	K|DHPAVAATLNNLAVLYGK|R	[TMTsixplex_Nterm]DHPAVAATLNNLAVLYGK[TMTsixplex_K]	292-309	FALSE	5.074	839348.875	807041.2543	147930.0275	148874.9977	162884.6187	202709.9606	ENSG00000126214
G3V2V8	G3V2V8_HUMAN	K|EVNVSPCPTQPCQLSK|G	[TMTsixplex_Nterm]EVNVSPC[Cys_CAM]PTQPC[Cys_CAM]QLSK[TMTsixplex_K]	36-51	FALSE	6.458	242871.4935	243428.7656	47013.78924	42685.78362	103538.352	138923.7289	ENSG00000119655
G3V2V8	G3V2V8_HUMAN	K|DKTYSYLNK|L	[TMTsixplex_Nterm]DK[TMTsixplex_K]TYSYLNK[TMTsixplex_K]	104-112	FALSE	6.243	1703264.739	1859776.5	153175.2126	109184.2966	271484.5373	435470.8316	ENSG00000119655
G3V2V8	G3V2V8_HUMAN	K|DCGSVDGVIK|E	[TMTsixplex_Nterm]DC[Cys_CAM]GSVDGVIK[TMTsixplex_K]	26-35	FALSE	4.949	633242.3125	592119.1123	73121.87067	54018.39608	129267.749	178553.9348	ENSG00000119655
G3V3B9	G3V3B9_HUMAN	R|LLVLEAFQVSHPCR|Q	[TMTsixplex_Nterm]LLVLEAFQVSHPC[Cys_CAM]R	96-109	FALSE	9.561	50920.16914	85681.14063	12855.18928	6823.867841	39320.97461	47876.00438	ENSG00000100577
G3V3M1	G3V3M1_HUMAN	K|LHGGILR|I	[TMTsixplex_Nterm]LHGGILR	42-48	FALSE	5.141	1041.942544	1233.208996	330.0964131	288.3352274	578.2284447	840.5409931	ENSG00000129521
G3V3R9	G3V3R9_HUMAN	K|KPTVTLTYGSSR|P	[TMTsixplex_Nterm]K[TMTsixplex_K]PTVTLTYGSSR	185-196	FALSE	6.555	131162.7188	129721.0897	15386.27263	8655.314069	11675.7185	14096.45631	ENSG00000100722
G3V457	G3V457_HUMAN	K|IFTFGSYR|L	[TMTsixplex_Nterm]IFTFGSYR	97-104	FALSE	5.976	122171.6094	117040.0893	14092.3328	8574.058338	19262.08524	27494.45901	ENSG00000090060
G3V497	G3V497_HUMAN	K|KPTGSLPSPSGVR|K	KPTGSLPSPSGVR	75-87	FALSE	4.963	NA	NA	213.1435681	NA	68.28732468	NA	ENSG00000066629
G3V4F7	G3V4F7_HUMAN	K|GGGALSAVAATK|S	[TMTsixplex_Nterm]GGGALSAVAATK[TMTsixplex_K]	192-203	FALSE	7.707	121909.8828	115398.937	18373.5239	18120.67771	57355.19323	76635.27991	ENSG00000100883
G3V4I1	G3V4I1_HUMAN	R|FGQDIISPLLSVK|E	[TMTsixplex_Nterm]FGQDIISPLLSVK[TMTsixplex_K]	51-63	FALSE	7.728	124438.5781	119901.7567	21966.64861	19062.65407	46173.59605	59478.89651	ENSG00000092108
G3V4X8	G3V4X8_HUMAN	R|GLQTVHINENFAK|L	[TMTsixplex_Nterm]GLQTVHINENFAK[TMTsixplex_K]	112-124	FALSE	6.256	321348.25	291453.1643	32623.09697	19390.60275	34695.68697	54021.30609	ENSG00000100603
G3V5B2	G3V5B2_HUMAN	R|HQADACHAYQIIHR|-	[TMTsixplex_Nterm]HQADAC[Cys_CAM]HAYQIIHR	45-58	FALSE	6.575	18939.54519	16524.22687	2844.010492	1897.326359	4605.326495	4931.247201	ENSG00000100600
G3V5B2	G3V5B2_HUMAN	R|HQADACHAYQIIHR|-	[TMTsixplex_Nterm]HQADAC[Cys_CAM]HAYQIIHR	45-58	FALSE	5.927	71204.32558	73753.85544	8900.344822	4855.961011	10661.16151	15229.2879	ENSG00000100600
G3V5B2	G3V5B2_HUMAN	R|HQADACHAYQIIHR|-	[TMTsixplex_Nterm]HQADAC[Cys_CAM]HAYQIIHR	45-58	FALSE	6.208	27664.32314	34196.71481	8390.539402	4117.35293	7904.995555	9875.697577	ENSG00000100600
G3V5B2	G3V5B2_HUMAN	R|HQADACHAYQIIHR|-	[TMTsixplex_Nterm]HQADAC[Cys_CAM]HAYQIIHR	45-58	FALSE	7.498	38110.37254	30410.02131	4547.358849	2677.478912	8135.843279	8770.958191	ENSG00000100600
G3V5E4	G3V5E4_HUMAN	K|LLLSTLTLLSK|K	[TMTsixplex_Nterm]LLLSTLTLLSK[TMTsixplex_K]	65-75	FALSE	5.348	16668.07227	16484.77424	5397.700561	5169.360809	5905.010994	7469.330459	ENSG00000100522
G3V5E4	G3V5E4_HUMAN	R|VEDVVVSDECR|G	[TMTsixplex_Nterm]VEDVVVSDEC[Cys_CAM]R	48-58	FALSE	7.729	331061.8325	307104.8128	47927.0571	48801.38976	264559.8613	338463.9688	ENSG00000100522
G3V5E4	G3V5E4_HUMAN	K|LLLSTLTLLSK|K	[TMTsixplex_Nterm]LLLSTLTLLSK[TMTsixplex_K]	65-75	FALSE	6.871	5406.456107	5694.143926	688.7411536	847.9382086	6470.928518	9126.87207	ENSG00000100522
G3XAM2	G3XAM2_HUMAN	K|ACDGINDCGDQSDELCCK|A	[TMTsixplex_Nterm]AC[Cys_CAM]DGINDC[Cys_CAM]GDQSDELC[Cys_CAM]C[Cys_CAM]K[TMTsixplex_K]	240-257	FALSE	9.205	196839.2203	209218.0781	50945.28382	46139.22653	67622.77105	88364.31474	ENSG00000205403
G3XAN4	G3XAN4_HUMAN	R|EHSAFQAPAVK|K	[TMTsixplex_Nterm]EHSAFQAPAVK[TMTsixplex_K]	239-249	FALSE	5.359	2435319.75	2187132.924	278434.5112	143576.4897	1344690.128	1795205.515	ENSG00000067167
G5E968	G5E968_HUMAN	K|VAHQLQALR|R	[TMTsixplex_Nterm]VAHQLQALR	296-304	FALSE	8.078	66088.56523	62801.24775	9669.42459	NA	150890.7696	195903.1349	ENSG00000100604
G5E968	G5E968_HUMAN	K|VAHQLQALR|R	[TMTsixplex_Nterm]VAHQLQALR	296-304	FALSE	8.078	66088.56523	62801.24775	9669.42459	NA	150890.7696	195903.1349	ENSG00000276781
G5E9E9	G5E9E9_HUMAN	K|LVEALCAAGHR|A	[TMTsixplex_Nterm]LVEALC[Cys_CAM]AAGHR	26-36	FALSE	7.073	108129.578	124650.1549	20276.43075	12199.59939	27398.64406	32168.39809	ENSG00000168393
G5E9F8	G5E9F8_HUMAN	K|VYFAGFPR|K	[TMTsixplex_Nterm]VYFAGFPR	294-301	FALSE	6.415	84922.40625	79590.86807	14707.44507	14135.13917	18630.40485	23945.10379	ENSG00000184500
G5E9F8	G5E9F8_HUMAN	K|HCLVTVEK|G	[TMTsixplex_Nterm]HC[Cys_CAM]LVTVEK[TMTsixplex_K]	343-350	FALSE	5.607	489870.4063	457192.2546	156821.8761	148693.2166	199472.656	268908.3487	ENSG00000184500
G5E9Q7	G5E9Q7_HUMAN	K|GNIETNHNLPPSHK|S	[TMTsixplex_Nterm]GNIETNHNLPPSHK[TMTsixplex_K]	58-71	FALSE	6.007	133465.7136	156297.6265	25146.41288	18947.06064	58921.16733	71176.77697	ENSG00000067829
G5E9Q7	G5E9Q7_HUMAN	R|TSLDLYANVIHCK|S	[TMTsixplex_Nterm]TSLDLYANVIHC[Cys_CAM]K[TMTsixplex_K]	79-91	FALSE	5.353	402479.2765	447872.125	67909.68191	74056.75863	170335.5246	240597.1288	ENSG00000067829
G5E9Q7	G5E9Q7_HUMAN	K|NIANPTATLLASCMMLDHLK|L	[TMTsixplex_Nterm]NIANPTATLLASC[Cys_CAM]MMLDHLK[TMTsixplex_K]	263-282	FALSE	8.303	24650.55558	25091.86914	3740.349381	3321.629913	11087.1466	15449.22139	ENSG00000067829
G5E9Q7	G5E9Q7_HUMAN	K|LHSYATSIR|K	[TMTsixplex_Nterm]LHSYATSIR	283-291	FALSE	9.562	251218.0578	243553.6351	40845.5221	34742.03363	92972.67597	137958.2314	ENSG00000067829
G5E9Q7	G5E9Q7_HUMAN	K|GNIETNHNLPPSHK|S	[TMTsixplex_Nterm]GNIETNHNLPPSHK[TMTsixplex_K]	58-71	FALSE	4.937	61172.32358	72799.54605	12699.95304	8838.12578	26889.13588	33533.72284	ENSG00000067829
G5E9Q7	G5E9Q7_HUMAN	K|GNIETNHNLPPSHK|S	[TMTsixplex_Nterm]GNIETNHNLPPSHK[TMTsixplex_K]	58-71	FALSE	7.222	110692.1891	130394.2959	20281.07769	16855.78995	51162.04165	61556.65638	ENSG00000067829
G5E9Q7	G5E9Q7_HUMAN	K|SLPGVVTR|H	[TMTsixplex_Nterm]SLPGVVTR	92-99	FALSE	5.44	209778	209153.7408	34698.86929	27953.99405	81756.00481	96937.61443	ENSG00000067829
G5E9W3	G5E9W3_HUMAN	R|GLIPVFALGR|A	[TMTsixplex_Nterm]GLIPVFALGR	199-208	FALSE	6.549	26848.64063	26194.81637	3980.000062	3392.399854	5840.832155	7348.038864	ENSG00000119203
G5E9Z2	G5E9Z2_HUMAN	K|TVHYLPILFIDQLSNR|V	[TMTsixplex_Nterm]TVHYLPILFIDQLSNR	73-88	FALSE	6.477	17782.76419	18047.57645	1987.577551	1532.217136	12250.56055	16833.72812	ENSG00000274811
G5E9Z2	G5E9Z2_HUMAN	K|TVHYLPILFIDQLSNR|V	[TMTsixplex_Nterm]TVHYLPILFIDQLSNR	73-88	FALSE	6.477	17782.76419	18047.57645	1987.577551	1532.217136	12250.56055	16833.72812	ENSG00000049656
G5E9Z2	G5E9Z2_HUMAN	K|TVHYLPILFIDQLSNR|V	[TMTsixplex_Nterm]TVHYLPILFIDQLSNR	73-88	FALSE	6.53	11285.2436	14821.94401	1401.830969	1246.571572	4995.540189	6667.880837	ENSG00000274811
G5E9Z2	G5E9Z2_HUMAN	K|TVHYLPILFIDQLSNR|V	[TMTsixplex_Nterm]TVHYLPILFIDQLSNR	73-88	FALSE	6.53	11285.2436	14821.94401	1401.830969	1246.571572	4995.540189	6667.880837	ENSG00000049656
H0Y2N6	H0Y2N6_HUMAN	K|KGNLVYIIDFGLAK|K	[TMTsixplex_Nterm]K[TMTsixplex_K]GNLVYIIDFGLAK[TMTsixplex_K]	59-72	FALSE	6.715	39421.90625	37155.99951	5260.68503	5081.73944	7031.623316	8805.796881	ENSG00000141551
H0Y2Q8	H0Y2Q8_HUMAN	K|LMELIR|H	[TMTsixplex_Nterm]LMELIR	314-319	FALSE	5.282	149284.2656	148669.9237	14551.23919	10554.64136	13290.53335	19545.24408	ENSG00000170959
H0Y2Q8	H0Y2Q8_HUMAN	K|LMELIR|H	[TMTsixplex_Nterm]LMELIR	314-319	FALSE	5.24	77972.10418	79771.07813	8275.166166	6523.350427	7228.140637	8926.410427	ENSG00000170959
H0Y2Y8	H0Y2Y8_HUMAN	R|QNVAVNELCGR|C	[TMTsixplex_Nterm]QNVAVNELC[Cys_CAM]GR	344-354	FALSE	7.12	90907.68437	93046.76563	33219.40325	39550.30597	18382.72859	24972.52955	ENSG00000159840
H0Y2Y8	H0Y2Y8_HUMAN	K|AYHPHCFTCVVCAR|P	[TMTsixplex_Nterm]AYHPHC[Cys_CAM]FTC[Cys_CAM]VVC[Cys_CAM]AR	430-443	FALSE	7.613	197289.4644	203115.3993	56365.79525	51781.84597	32804.77686	43942.79627	ENSG00000159840
H0Y2Y8	H0Y2Y8_HUMAN	K|VNPFRPGDSEPPPAPGAQR|A	[TMTsixplex_Nterm]VNPFRPGDSEPPPAPGAQR	35-53	FALSE	4.956	551592.9375	539085.221	227629.1878	246627.816	118582.5139	163676.5548	ENSG00000159840
H0Y3E8	H0Y3E8_HUMAN	R|LEPQSMVWLPVLHR|V	[TMTsixplex_Nterm]LEPQSMVWLPVLHR	77-90	FALSE	7.835	26949.16361	32819.77137	65841.09666	84723.41023	60017.22352	69593.13167	ENSG00000198947
H0Y450	H0Y450_HUMAN	R|STIIGNFIANLK|E	[TMTsixplex_Nterm]STIIGNFIANLK[TMTsixplex_K]	175-186	FALSE	4.898	73759.41256	74090.125	12559.60844	12528.20537	39577.57243	56536.63867	ENSG00000146282
H0Y4D4	H0Y4D4_HUMAN	K|VNPLGGAVALGHPLGCTGAR|Q	[TMTsixplex_Nterm]VNPLGGAVALGHPLGC[Cys_CAM]TGAR	179-198	FALSE	6.696	125660.7911	131374.6958	17773.44055	14524.15006	33501.29765	39215.08655	ENSG00000060971
H0Y4R1	H0Y4R1_HUMAN	R|FGVPVIADGGIQNVGHIAK|A	[TMTsixplex_Nterm]FGVPVIADGGIQNVGHIAK[TMTsixplex_K]	313-331	FALSE	7.134	149683.4219	139255.3645	39972.05347	42324.11726	25458.29942	33168.70564	ENSG00000178035
H0Y4R1	H0Y4R1_HUMAN	K|NLIDAGVDALR|V	[TMTsixplex_Nterm]NLIDAGVDALR	244-254	FALSE	6.434	498711.1875	480054.9902	71195.1388	66894.31217	57731.91944	78869.54583	ENSG00000178035
H0Y4R1	H0Y4R1_HUMAN	K|FVPYLIAGIQHSCQDIGAK|S	[TMTsixplex_Nterm]FVPYLIAGIQHSC[Cys_CAM]QDIGAK[TMTsixplex_K]	412-430	FALSE	7.086	29839.18359	29132.61959	4081.734078	3552.5998	3362.607407	4157.111128	ENSG00000178035
H0Y4R1	H0Y4R1_HUMAN	K|NLIDAGVDALR|V	[TMTsixplex_Nterm]NLIDAGVDALR	244-254	FALSE	6.34	463140.75	434884.2383	64617.68216	64634.52292	58594.20514	77220.57204	ENSG00000178035
H0Y4V9	H0Y4V9_HUMAN	R|KPSYAEICQR|T	[TMTsixplex_Nterm]K[TMTsixplex_K]PSYAEIC[Cys_CAM]QR	248-257	FALSE	6.017	330419.7188	310543.0666	44360.88015	28395.71232	32477.06608	37475.46699	ENSG00000107929
H0Y4W2	H0Y4W2_HUMAN	K|ATNANPSQLFGTLMILK|S	[TMTsixplex_Nterm]ATNANPSQLFGTLMILK[TMTsixplex_K]	1982-1998	FALSE	5.165	52533.97266	52163.04301	10132.87966	10816.53012	12646.38557	15399.80796	ENSG00000196367
H0Y4W2	H0Y4W2_HUMAN	R|VYPQAVYFPIR|T	[TMTsixplex_Nterm]VYPQAVYFPIR	2971-2981	FALSE	6.521	75292.23438	70729.97462	12142.53418	10735.03707	15830.90891	19591.8708	ENSG00000196367
H0Y4W2	H0Y4W2_HUMAN	K|ATNANPSQLFGTLMILK|S	[TMTsixplex_Nterm]ATNANPSQLFGTLMILK[TMTsixplex_K]	1982-1998	FALSE	5.159	52170.61328	50125.83484	8598.913117	9417.727945	10127.24415	13723.71708	ENSG00000196367
H0Y4W2	H0Y4W2_HUMAN	R|KQGLVNVALDILSR|I	[TMTsixplex_Nterm]K[TMTsixplex_K]QGLVNVALDILSR	2761-2774	FALSE	6.917	51849.17188	48669.81306	5184.827596	3319.88683	7949.897473	10859.07073	ENSG00000196367
H0Y4W2	H0Y4W2_HUMAN	R|KTFEQALTGAFMSAVIK|D	[TMTsixplex_Nterm]K[TMTsixplex_K]TFEQALTGAFMSAVIK[TMTsixplex_K]	731-747	FALSE	5.534	1690.630615	1481.451335	135.8692173	153.9560542	280.5721687	344.2609319	ENSG00000196367
H0Y548	H0Y548_HUMAN	K|TAENFR|A	[TMTsixplex_Nterm]TAENFR	38-43	FALSE	5.049	19097.61719	18464.22846	3424.452119	3280.436814	6132.827139	7471.857649	ENSG00000108179
H0Y548	H0Y548_HUMAN	R|FPDENFTLK|H	[TMTsixplex_Nterm]FPDENFTLK[TMTsixplex_K]	89-97	FALSE	5.47	491781.0985	511185.8524	73467.99973	73283.30565	405569.5365	525439.25	ENSG00000108179
H0Y548	H0Y548_HUMAN	K|TAENFR|A	[TMTsixplex_Nterm]TAENFR	38-43	FALSE	4.928	19930.39258	19052.09232	3436.165222	3238.698279	5292.559405	7083.043882	ENSG00000108179
H0Y5G7	H0Y5G7_HUMAN	K|LLVFFR|T	[TMTsixplex_Nterm]LLVFFR	1174-1179	FALSE	5.854	8168.880591	7826.346531	1442.234555	1475.972693	3964.329522	5279.459346	ENSG00000151779
H0Y5H9	H0Y5H9_HUMAN	K|FMFDLFQQFR|K	[TMTsixplex_Nterm]FM[Oxidation_M]FDLFQQFR	13-22	FALSE	4.966	125992.8331	123792.2239	51764.92405	69294.55884	6167.993948	7123.884065	ENSG00000206073
H0Y5H9	H0Y5H9_HUMAN	K|FMFDLFQQFR|K	[TMTsixplex_Nterm]FMFDLFQQFR	13-22	FALSE	5.85	2524.982385	2439.678286	1320.578216	1667.17695	178.6067224	201.7567731	ENSG00000206073
H0Y5H9	H0Y5H9_HUMAN	K|INSWVESQTNEK|I	[TMTsixplex_Nterm]INSWVESQTNEK[TMTsixplex_K]	149-160	FALSE	7.057	638849.8125	621524.1564	298943.5455	373851.0461	35327.83135	27907.9929	ENSG00000206073
H0Y5H9	H0Y5H9_HUMAN	K|FMFDLFQQFR|K	[TMTsixplex_Nterm]FM[Oxidation_M]FDLFQQFR	13-22	FALSE	6.468	263533.5973	276461.8885	118481.6543	147165.7072	16473.02049	16542.42727	ENSG00000206073
H0Y5H9	H0Y5H9_HUMAN	K|LMEWTSLQNMR|E	[TMTsixplex_Nterm]LMEWTSLQNMR	247-257	FALSE	7.869	88292.42188	87728.95831	51447.62008	57416.89787	NA	4332.513832	ENSG00000206073
H0Y5H9	H0Y5H9_HUMAN	K|FMFDLFQQFR|K	[TMTsixplex_Nterm]FMFDLFQQFR	13-22	FALSE	5.806	895.1031745	855.2333398	401.0026388	561.298817	69.99350832	97.16127809	ENSG00000206073
H0Y5H9	H0Y5H9_HUMAN	K|FMFDLFQQFR|K	[TMTsixplex_Nterm]FMFDLFQQFR	13-22	FALSE	5.881	3522.816791	3471.886245	1864.283144	2503.646476	237.5808855	159.5450224	ENSG00000206073
H0Y5H9	H0Y5H9_HUMAN	K|FMFDLFQQFR|K	[TMTsixplex_Nterm]FMFDLFQQFR	13-22	FALSE	6.235	4077.176822	4068.213697	2082.910232	2702.601703	413.044276	310.9088831	ENSG00000206073
H0Y5H9	H0Y5H9_HUMAN	K|DNTAQQISK|V	[TMTsixplex_Nterm]DNTAQQISK[TMTsixplex_K]	49-57	FALSE	6.137	63989.19531	60501.99181	14664.74407	15043.18657	1699.505136	1805.245576	ENSG00000206073
H0Y5H9	H0Y5H9_HUMAN	K|FMFDLFQQFR|K	[TMTsixplex_Nterm]FMFDLFQQFR	13-22	FALSE	5.875	1584.192581	1564.861172	798.0508547	1003.090083	91.18652072	60.27588706	ENSG00000206073
H0Y5H9	H0Y5H9_HUMAN	K|LMEWTSLQNMR|E	[TMTsixplex_Nterm]LMEWTSLQNMR	247-257	FALSE	7.168	107038.3672	106500.5099	57804.43955	62883.40584	NA	12622.53176	ENSG00000206073
[truncated: 33,383 more rows]
