# Supplementary material for: Multi-Omic Analysis of Esophageal Adenocarcinoma Uncovers Candidate Therapeutic Targets and Cancer-Selective Posttranscriptional Regulation
Source: Mol Cell Proteomics. 2024 Apr 9;23(6):100764. doi: 10.1016/j.mcpro.2024.100764 (PMC11245951; doi:10.1016/j.mcpro.2024.100764)
Supplement: Supplemental Data 11 [file mmc20.csv]

AC	ID	Sequence	Sequence + PTMs	Position (relative to mature protein)	Proteotypic	z-score	126	127	128	129	130	131	ENSG
A0AVT1	UBA6_HUMAN	R|KPNVGCQQDSEELLK|L	[TMTsixplex_Nterm]K[TMTsixplex_K]PNVGC[Cys_CAM]QQDSEELLK[TMTsixplex_K]	341-355	FALSE	5.882	220322.9389	220901.3281	109714.7931	83141.55148	133367.9461	99313.22457	ENSG00000033178
A0AVT1	UBA6_HUMAN	K|EDFTLLDFINAVK|E	[TMTsixplex_Nterm]EDFTLLDFINAVK[TMTsixplex_K]	963-975	FALSE	5.046	197068.2266	202250.1136	100439.8773	81210.30496	219739.2344	169758.4943	ENSG00000033178
A0AVT1	UBA6_HUMAN	K|SFPAAIEHTIQWAR|D	[TMTsixplex_Nterm]SFPAAIEHTIQWAR	628-641	FALSE	5.824	92026.99639	97556.03514	46700.94159	31774.31434	58795.76202	44732.35796	ENSG00000033178
A0AVT1	UBA6_HUMAN	K|ALQLLHCFPLDIR|L	[TMTsixplex_Nterm]ALQLLHC[Cys_CAM]FPLDIR	714-726	FALSE	6.689	119403.7423	125659.7084	82153.64322	66142.42893	78407.20306	58740.14377	ENSG00000033178
A2A2D0	A2A2D0_HUMAN	K|DLSLEEIQK|K	[TMTsixplex_Nterm]DLSLEEIQK[TMTsixplex_K]	43-51	FALSE	5.397	360385.7916	360396.6563	105331.7832	72549.93445	105959.3868	77803.63977	ENSG00000117632
A2A2D0	A2A2D0_HUMAN	K|DLSLEEIQK|K	[TMTsixplex_Nterm]DLSLEEIQK[TMTsixplex_K]	43-51	FALSE	6.248	169520.9053	175530.875	45602.43662	35863.51674	47817.74021	31406.02398	ENSG00000117632
A2A2M1	A2A2M1_HUMAN	K|HLITTQTEHK|C	[TMTsixplex_Nterm]HLITTQTEHK[TMTsixplex_K]	87-96	FALSE	8.403	88521.00014	90419.48438	33016.76848	23636.52717	86375.91492	60158.23316	ENSG00000244005
A2A2M1	A2A2M1_HUMAN	K|HLITTQTEHK|C	[TMTsixplex_Nterm]HLITTQTEHK[TMTsixplex_K]	87-96	FALSE	5.814	582566.7517	659486.5424	174359.1855	113033.201	587464.5667	429846.5596	ENSG00000244005
A2A369	A2A369_HUMAN	R|MFGTYFR|V	[TMTsixplex_Nterm]MFGTYFR	1256-1262	FALSE	4.982	40331.34783	38445.34782	17380.14218	12738.10771	30552.88388	19786.32556	ENSG00000107099
A2A369	A2A369_HUMAN	K|LVIPILEAHR|E	[TMTsixplex_Nterm]LVIPILEAHR	1220-1229	FALSE	9.807	71588.6071	82335.1822	49045.04854	40276.34006	70301.68433	59153.12035	ENSG00000107099
A2A376	A2A376_HUMAN	K|YIIAQLMR|D	[TMTsixplex_Nterm]YIIAQLMR	269-276	FALSE	5.359	50202.95054	51095.09766	17543.79066	11892.72669	18418.13042	13146.1961	ENSG00000107201
A2A376	A2A376_HUMAN	K|IESFVVEDIATGVQTLYSK|W	[TMTsixplex_Nterm]IESFVVEDIATGVQTLYSK[TMTsixplex_K]	685-703	FALSE	6.416	122913.2656	121849.1809	45807.23215	31089.06871	60933.06188	44267.82999	ENSG00000107201
A2A3M4	A2A3M4_HUMAN	R|ASTYGVAVR|V	[TMTsixplex_Nterm]ASTYGVAVR	47-55	FALSE	5.993	67901.50781	67093.01352	13030.57624	7922.085629	24920.14558	19334.49957	ENSG00000143375
A6NFI3	ZN316_HUMAN	R|HQAVHTADRPHCCPDCGQAFR|L	[TMTsixplex_Nterm]HQAVHTADRPHC[Cys_CAM]C[Cys_CAM]PDC[Cys_CAM]GQAFR	474-494	TRUE	5.109	3904.767979	4424.291789	1254.084854	769.8040416	1169.268229	927.8925984	ENSG00000205903
A6NJA2	A6NJA2_HUMAN	K|AQLFALTGVQPAR|Q	[TMTsixplex_Nterm]AQLFALTGVQPAR	30-42	FALSE	7.411	49518.67188	49514.76197	10366.3013	6975.720436	16514.79325	12867.79101	ENSG00000101557
A6NJA2	A6NJA2_HUMAN	K|AQLFALTGVQPAR|Q	[TMTsixplex_Nterm]AQLFALTGVQPAR	30-42	FALSE	8.835	107579.2535	111112.5793	31638.63484	20470.55895	46390.82429	35248.76656	ENSG00000101557
A6NJA2	A6NJA2_HUMAN	K|VNQQPNTSDKK|S	[TMTsixplex_Nterm]VNQQPNTSDK[TMTsixplex_K]K[TMTsixplex_K]	335-345	FALSE	6.569	135453.9996	138264.5313	37348.44328	27952.60398	51331.24403	33365.9054	ENSG00000101557
A6NJA2	A6NJA2_HUMAN	K|FDDDKVSIVTPEDILR|L	[TMTsixplex_Nterm]FDDDK[TMTsixplex_K]VSIVTPEDILR	403-418	FALSE	5.779	439861.1875	436659.65	126299.1206	80428.15276	169218.4684	118952.4675	ENSG00000101557
A6NJA2	A6NJA2_HUMAN	K|ENQLQLSCFINQEVK|Y	[TMTsixplex_Nterm]ENQLQLSC[Cys_CAM]FINQEVK[TMTsixplex_K]	223-237	FALSE	5.48	306561.9426	313960.2813	134218.7621	91194.20467	233289.0728	178467.944	ENSG00000101557
A6NJA2	A6NJA2_HUMAN	R|LPAYLTIQMVR|F	[TMTsixplex_Nterm]LPAYLTIQMVR	273-283	FALSE	5.753	13281.49843	19247.58203	3966.590298	2358.773566	NA	3976.716187	ENSG00000101557
A6NJA2	A6NJA2_HUMAN	R|LPAYLTIQMVR|F	[TMTsixplex_Nterm]LPAYLTIQMVR	273-283	FALSE	5.712	88222.41406	71977.51336	NA	NA	NA	NA	ENSG00000101557
A6NJA2	A6NJA2_HUMAN	K|KVNQQPNTSDK|K	[TMTsixplex_Nterm]K[TMTsixplex_K]VNQQPNTSDK[TMTsixplex_K]	334-344	FALSE	7.527	263053.25	255049.1085	61430.97415	37967.86991	79777.39484	54076.70429	ENSG00000101557
A6NJA2	A6NJA2_HUMAN	K|VNQQPNTSDKK|S	[TMTsixplex_Nterm]VNQQPNTSDK[TMTsixplex_K]K[TMTsixplex_K]	335-345	FALSE	6.758	131950.4063	127663.8224	34889.63245	23485.72631	47972.69769	33369.03393	ENSG00000101557
A6NJA2	A6NJA2_HUMAN	K|KVNQQPNTSDK|K	[TMTsixplex_Nterm]K[TMTsixplex_K]VNQQPNTSDK[TMTsixplex_K]	334-344	FALSE	7.467	73083.01563	68528.21409	18561.08719	12277.08774	25289.4044	18334.91911	ENSG00000101557
A6NJA2	A6NJA2_HUMAN	R|LPAYLTIQMVR|F	[TMTsixplex_Nterm]LPAYLTIQMVR	273-283	FALSE	4.996	85998.13281	77453.41586	23889.42738	NA	22112.4772	18357.71035	ENSG00000101557
A6NJA2	A6NJA2_HUMAN	R|DLFDSMDK|T	[TMTsixplex_Nterm]DLFDSMDK[TMTsixplex_K]	111-118	FALSE	4.986	244368.6189	248178.7344	67558.70401	47068.08768	98575.44101	68682.63344	ENSG00000101557
A6NKE1	A6NKE1_HUMAN	K|DYENDEDVNK|Q	[TMTsixplex_Nterm]DYENDEDVNK[TMTsixplex_K]	32-41	FALSE	4.984	182770.9298	202460.6094	111467.0351	81869.18915	174243.9818	138712.3204	ENSG00000054116
A6NKE1	A6NKE1_HUMAN	K|DYENDEDVNK|Q	[TMTsixplex_Nterm]DYENDEDVNK[TMTsixplex_K]	32-41	FALSE	6.512	83188.31631	86097.34375	45436.13856	33993.89136	81413.31427	56882.94761	ENSG00000054116
A6NL93	A6NL93_HUMAN	R|KVSSAEGAAK|E	[TMTsixplex_Nterm]K[TMTsixplex_K]VSSAEGAAK[TMTsixplex_K]	4-13	FALSE	6.824	459156.125	420896.5328	47050.09499	18291.7712	133851.9101	92903.77224	ENSG00000205581
A6NL93	A6NL93_HUMAN	K|TEESPASDEAGEK|E	[TMTsixplex_Nterm]TEESPASDEAGEK[TMTsixplex_K]	72-84	FALSE	5.644	312709.0715	316213.75	77438.46403	50997.01268	112625.4163	90647.26527	ENSG00000205581
A6NL93	A6NL93_HUMAN	K|TEESPASDEAGEK|E	[TMTsixplex_Nterm]TEESPASDEAGEK[TMTsixplex_K]	72-84	FALSE	4.965	417229.7352	430081.875	117519.6836	74841.92921	151075.69	115634.754	ENSG00000205581
A6NL93	A6NL93_HUMAN	K|TEESPASDEAGEK|E	[TMTsixplex_Nterm]TEESPASDEAGEK[TMTsixplex_K]	72-84	FALSE	4.885	111356.4646	123503.25	64091.21573	44692.2727	64776.20328	55972.70357	ENSG00000205581
A6NL93	A6NL93_HUMAN	K|TEESPASDEAGEK|E	[TMTsixplex_Nterm]TEESPASDEAGEK[TMTsixplex_K]	72-84	FALSE	7.162	56586.125	53934.05581	8538.502733	5881.095357	18989.86861	13729.73877	ENSG00000205581
A6NL93	A6NL93_HUMAN	K|TEESPASDEAGEK|E	[TMTsixplex_Nterm]TEESPASDEAGEK[TMTsixplex_K]	72-84	FALSE	7.086	114075.4425	115739.7813	22535.66573	14186.79351	44326.32418	31033.65681	ENSG00000205581
A6NMU3	A6NMU3_HUMAN	K|AGEIITVLDDSDPNWWK|G	[TMTsixplex_Nterm]AGEIITVLDDSDPNWWK[TMTsixplex_K]	121-137	FALSE	7.053	103446.5381	108911.8438	46295.85845	36805.5546	81404.86275	57640.77175	ENSG00000136738
A6NNI4	A6NNI4_HUMAN	K|KDVLETFTVK|S	[TMTsixplex_Nterm]K[TMTsixplex_K]DVLETFTVK[TMTsixplex_K]	100-109	FALSE	5.449	853056.3245	864388.375	796946.5679	588587.5418	297368.0442	216171.5418	ENSG00000010278
A6NNI4	A6NNI4_HUMAN	K|KDVLETFTVK|S	[TMTsixplex_Nterm]K[TMTsixplex_K]DVLETFTVK[TMTsixplex_K]	100-109	FALSE	5.951	691126	676201.9493	610220.89	463425.4238	241886.2882	170551.0243	ENSG00000010278
A6NNI4	A6NNI4_HUMAN	K|KDVLETFTVK|S	[TMTsixplex_Nterm]K[TMTsixplex_K]DVLETFTVK[TMTsixplex_K]	100-109	FALSE	6.458	796267.25	795995.7613	722163.4501	545749.768	291374.0807	199267.7452	ENSG00000010278
A6NNI4	A6NNI4_HUMAN	K|KDVLETFTVK|S	[TMTsixplex_Nterm]K[TMTsixplex_K]DVLETFTVK[TMTsixplex_K]	100-109	FALSE	5.596	1137433.852	1150116.375	1086826.248	838567.4154	414763.0852	298066.9367	ENSG00000010278
A6NNI4	A6NNI4_HUMAN	K|KDVLETFTVK|S	[TMTsixplex_Nterm]K[TMTsixplex_K]DVLETFTVK[TMTsixplex_K]	100-109	FALSE	5.937	651680.4692	701717.625	592608.4479	493347.2374	308191.6642	225984.2087	ENSG00000010278
A6NNI4	A6NNI4_HUMAN	K|KDVLETFTVK|S	[TMTsixplex_Nterm]K[TMTsixplex_K]DVLETFTVK[TMTsixplex_K]	100-109	FALSE	5.634	2495288.87	2646165	2373901.872	1824520.984	863520.9627	641511.1037	ENSG00000010278
A6PVN6	A6PVN6_HUMAN	K|KEIHTVPDMGK|W	[TMTsixplex_Nterm]K[TMTsixplex_K]EIHTVPDMGK[TMTsixplex_K]	44-54	FALSE	6.937	380725.1638	397541.4375	256806.553	202832.7903	356132.982	259958.7752	ENSG00000119383
A6PVN6	A6PVN6_HUMAN	K|LVALLNTLDR|W	[TMTsixplex_Nterm]LVALLNTLDR	99-108	FALSE	6.477	23364.48561	24133.09766	13754.41827	10159.15892	21856.46476	16045.33041	ENSG00000119383
A6PVN6	A6PVN6_HUMAN	K|LVALLNTLDR|W	[TMTsixplex_Nterm]LVALLNTLDR	99-108	FALSE	6.799	36347.03125	36060.28598	20071.42965	15101.79735	33714.32948	24061.23102	ENSG00000119383
A6PVN6	A6PVN6_HUMAN	K|LVALLNTLDR|W	[TMTsixplex_Nterm]LVALLNTLDR	99-108	FALSE	7.774	13407.9595	13444.90527	8133.931119	5702.340714	12095.26976	9285.449939	ENSG00000119383
A6PVN6	A6PVN6_HUMAN	K|LVALLNTLDR|W	[TMTsixplex_Nterm]LVALLNTLDR	99-108	FALSE	8.507	35013.44922	34752.94621	19138.25312	14555.60523	31482.34739	23011.53092	ENSG00000119383
A6PVN6	A6PVN6_HUMAN	K|LVALLNTLDR|W	[TMTsixplex_Nterm]LVALLNTLDR	99-108	FALSE	7.519	92900.75	92644.32406	52030.4036	37073.76233	91692.21225	66944.73501	ENSG00000119383
A6PVN6	A6PVN6_HUMAN	K|LVALLNTLDR|W	[TMTsixplex_Nterm]LVALLNTLDR	99-108	FALSE	7.027	9350.00569	9861.707031	5584.109661	4178.43499	8860.561	6678.318084	ENSG00000119383
A6PVN6	A6PVN6_HUMAN	K|LVALLNTLDR|W	[TMTsixplex_Nterm]LVALLNTLDR	99-108	FALSE	7.421	25583.95122	26427.69922	13991.85844	10852.88108	23392.62393	17280.71727	ENSG00000119383
A6PVN6	A6PVN6_HUMAN	K|LVALLNTLDR|W	[TMTsixplex_Nterm]LVALLNTLDR	99-108	FALSE	6.399	16098.26367	15966.80556	8899.155638	7100.123794	15183.29659	10616.65881	ENSG00000119383
A6PVN6	A6PVN6_HUMAN	K|LVALLNTLDR|W	[TMTsixplex_Nterm]LVALLNTLDR	99-108	FALSE	7.593	11219.15345	11419.85352	6510.325219	4884.528455	10340.35338	7784.693141	ENSG00000119383
A6PVX3	A6PVX3_HUMAN	R|LQAQQDAVNIVCHSK|T	[TMTsixplex_Nterm]LQAQQDAVNIVC[Cys_CAM]HSK[TMTsixplex_K]	10-24	FALSE	9.412	285791.25	272273.5847	104238.6096	66804.22123	167477.3053	112638.909	ENSG00000159352
A6PVX3	A6PVX3_HUMAN	R|LQAQQDAVNIVCHSK|T	[TMTsixplex_Nterm]LQAQQDAVNIVC[Cys_CAM]HSK[TMTsixplex_K]	10-24	FALSE	9.171	207918.2047	257340.6875	80514.79688	66713.60021	160806.2325	126087.558	ENSG00000159352
A6PVX3	A6PVX3_HUMAN	R|LQAQQDAVNIVCHSK|T	[TMTsixplex_Nterm]LQAQQDAVNIVC[Cys_CAM]HSK[TMTsixplex_K]	10-24	FALSE	9.707	719882.625	691318.0183	254329.5501	160839.0124	371827.0522	251249.7997	ENSG00000159352
A8MT40	A8MT40_HUMAN	K|YTALNLIGPR|A	[TMTsixplex_Nterm]YTALNLIGPR	520-529	FALSE	7.602	50806.55494	50885.8472	25925.13017	18390.63355	70167.96875	48622.51399	ENSG00000090857
A8MT72	A8MT72_HUMAN	K|SVLQAVQK|T	[TMTsixplex_Nterm]SVLQAVQK[TMTsixplex_K]	59-66	FALSE	5.106	474389.0648	497148.3438	189189.0643	143987.7421	364030.605	274770.0176	ENSG00000139970
A8MU58	A8MU58_HUMAN	R|FLFSLFGQK|H	FLFSLFGQK[TMTsixplex_K]	137-145	FALSE	5.408	3542.226124	5463.030473	1408.34248	1914.903791	3643.489684	5561.288706	ENSG00000106305
A8MU58	A8MU58_HUMAN	K|DIVINANPASPPLSLLVLHR|L	[TMTsixplex_Nterm]DIVINANPASPPLSLLVLHR	42-61	FALSE	7.431	11677.30476	12585.02604	4503.921055	3938.7647	9556.832749	8605.635854	ENSG00000106305
A8MU58	A8MU58_HUMAN	R|FLFSLFGQK|H	[TMTsixplex_Nterm]FLFSLFGQK[TMTsixplex_K]	137-145	FALSE	6.703	15626.12661	16464.51563	5308.176819	3952.790615	10959.00733	8827.314266	ENSG00000106305
A8MU58	A8MU58_HUMAN	R|FLFSLFGQK|H	FLFSLFGQK[TMTsixplex_K]	137-145	FALSE	5.969	7821.858098	10487.12926	3119.893807	3262.068999	8311.743178	10557.74018	ENSG00000106305
A8MU58	A8MU58_HUMAN	R|FLFSLFGQK|H	[TMTsixplex_Nterm]FLFSLFGQK[TMTsixplex_K]	137-145	FALSE	5.331	23058.7461	25365.81512	11753.88551	9841.490438	17716.01466	14260.15592	ENSG00000106305
A8MU58	A8MU58_HUMAN	R|FLFSLFGQK|H	[TMTsixplex_Nterm]FLFSLFGQK[TMTsixplex_K]	137-145	FALSE	6.948	3769.703613	3536.708083	1208.951614	875.2531638	2753.739143	1819.98911	ENSG00000106305
A8MU58	A8MU58_HUMAN	K|DIVINANPASPPLSLLVLHR|L	[TMTsixplex_Nterm]DIVINANPASPPLSLLVLHR	42-61	FALSE	6.78	17938.14328	19167.20303	6564.966984	4410.824378	12302.84118	9801.224045	ENSG00000106305
A8MU58	A8MU58_HUMAN	R|FLFSLFGQK|H	[TMTsixplex_Nterm]FLFSLFGQK[TMTsixplex_K]	137-145	FALSE	5.773	6061.771973	5979.850765	2350.082672	2060.994706	5011.836183	3898.227381	ENSG00000106305
A8MU58	A8MU58_HUMAN	R|LLCEHFR|V	[TMTsixplex_Nterm]LLC[Cys_CAM]EHFR	62-68	FALSE	5.504	138611.475	142696.2129	50382.83494	34902.37659	103772.4687	76513.38639	ENSG00000106305
A8MU58	A8MU58_HUMAN	K|DIVINANPASPPLSLLVLHR|L	[TMTsixplex_Nterm]DIVINANPASPPLSLLVLHR	42-61	FALSE	6.056	13996.77847	15229.49011	5283.10237	3931.221027	11342.72064	8345.404149	ENSG00000106305
A8MUD9	A8MUD9_HUMAN	K|EANNFLWPFK|L	[TMTsixplex_Nterm]EANNFLWPFK[TMTsixplex_K]	162-171	FALSE	5.172	83694.67144	83075.47172	54280.64072	38295.33947	87388.39844	64483.65725	ENSG00000147604
A8MUD9	A8MUD9_HUMAN	K|ASINMLR|I	[TMTsixplex_Nterm]ASINMLR	87-93	FALSE	5.52	239615.7259	243350.6875	97839.4995	69765.71695	199878.0391	140641.8713	ENSG00000147604
A8MUD9	A8MUD9_HUMAN	K|EANNFLWPFK|L	[TMTsixplex_Nterm]EANNFLWPFK[TMTsixplex_K]	162-171	FALSE	5.529	31266.06047	32263.7168	11572.20468	9110.950522	25430.06615	18586.48611	ENSG00000147604
A8MUD9	A8MUD9_HUMAN	R|IVEPYIAWGYPNLK|S	[TMTsixplex_Nterm]IVEPYIAWGYPNLK[TMTsixplex_K]	94-107	FALSE	5.75	152487.2639	164228.875	77668.7379	53847.48301	146402.3007	105690.209	ENSG00000147604
A8MUD9	A8MUD9_HUMAN	K|EANNFLWPFK|L	[TMTsixplex_Nterm]EANNFLWPFK[TMTsixplex_K]	162-171	FALSE	5.754	110404.5277	111853.1016	36948.64634	29505.94889	81639.06224	59675.78996	ENSG00000147604
A8MUD9	A8MUD9_HUMAN	K|SVNELIYK|R	[TMTsixplex_Nterm]SVNELIYK[TMTsixplex_K]	108-115	FALSE	6.13	160405.3281	159606.6451	66509.60993	43660.11185	128563.3672	94225.42455	ENSG00000147604
A8MUD9	A8MUD9_HUMAN	K|EANNFLWPFK|L	[TMTsixplex_Nterm]EANNFLWPFK[TMTsixplex_K]	162-171	FALSE	6.171	374891.8933	391655.1563	137485.3866	102324.4984	318367.7779	234620.801	ENSG00000147604
A8MUD9	A8MUD9_HUMAN	R|IALTDNALIAR|S	[TMTsixplex_Nterm]IALTDNALIAR	126-136	FALSE	6.39	313465.1829	319651.625	117923.2116	92645.91379	244475.1127	177822.6571	ENSG00000147604
A8MUD9	A8MUD9_HUMAN	K|SVNELIYK|R	[TMTsixplex_Nterm]SVNELIYK[TMTsixplex_K]	108-115	FALSE	5.969	110536.8828	108633.6246	45190.46469	32084.56864	85699.59862	62936.65305	ENSG00000147604
A8MUD9	A8MUD9_HUMAN	K|EANNFLWPFK|L	[TMTsixplex_Nterm]EANNFLWPFK[TMTsixplex_K]	162-171	FALSE	5.854	196803.3125	188592.7376	68477.15155	49662.07836	150834.3528	110895.2386	ENSG00000147604
A8MUD9	A8MUD9_HUMAN	K|TTHFVEGGDAGNREDQINR|L	[TMTsixplex_Nterm]TTHFVEGGDAGNREDQINR	183-201	FALSE	6.089	135687.5655	144513.3135	52968.58499	42963.21695	94536.27042	65539.13029	ENSG00000147604
A8MUD9	A8MUD9_HUMAN	R|IALTDNALIAR|S	[TMTsixplex_Nterm]IALTDNALIAR	126-136	FALSE	6.654	258773.9397	272490.4688	121430.0867	88464.32878	201157.7224	150857.9827	ENSG00000147604
A8MUD9	A8MUD9_HUMAN	R|IALTDNALIAR|S	[TMTsixplex_Nterm]IALTDNALIAR	126-136	FALSE	6.561	353871.3354	356350.0625	139392.4777	105094.9249	283083.3034	192476.9322	ENSG00000147604
A8MUD9	A8MUD9_HUMAN	R|IALTDNALIAR|S	[TMTsixplex_Nterm]IALTDNALIAR	126-136	FALSE	5.548	380103.25	374693.0215	160820.5351	110875.2178	300727.7723	212752.9638	ENSG00000147604
A8MUD9	A8MUD9_HUMAN	K|EANNFLWPFK|L	[TMTsixplex_Nterm]EANNFLWPFK[TMTsixplex_K]	162-171	FALSE	5.719	86396.33776	88436.32813	31256.19514	23587.81435	66723.73976	51180.53191	ENSG00000147604
A8MUD9	A8MUD9_HUMAN	K|EANNFLWPFK|L	[TMTsixplex_Nterm]EANNFLWPFK[TMTsixplex_K]	162-171	FALSE	5.844	144977.6875	143780.2096	50413.42129	36382.74879	111214.4177	79697.70382	ENSG00000147604
A8MUD9	A8MUD9_HUMAN	R|QIFNGTFVK|L	QIFNGTFVK[TMTsixplex_K]	75-83	FALSE	5.827	77774.10174	112124.7387	54383.08167	NA	92624.08131	115765.9521	ENSG00000147604
A8MUD9	A8MUD9_HUMAN	R|IVEPYIAWGYPNLK|S	[TMTsixplex_Nterm]IVEPYIAWGYPNLK[TMTsixplex_K]	94-107	FALSE	6.114	42405.37701	43808.8125	16720.28379	12231.21806	40280.44853	30236.76029	ENSG00000147604
A8MUD9	A8MUD9_HUMAN	R|IALTDNALIAR|S	[TMTsixplex_Nterm]IALTDNALIAR	126-136	FALSE	6.013	423085.0313	415652.1085	148049.3203	120568.7687	314293.2102	226863.1567	ENSG00000147604
A8MUD9	A8MUD9_HUMAN	R|IVEPYIAWGYPNLK|S	[TMTsixplex_Nterm]IVEPYIAWGYPNLK[TMTsixplex_K]	94-107	FALSE	5.972	177233.316	178055.6038	67763.85871	50138.13956	217845.3438	154241.272	ENSG00000147604
A8MUD9	A8MUD9_HUMAN	K|SVNELIYK|R	[TMTsixplex_Nterm]SVNELIYK[TMTsixplex_K]	108-115	FALSE	5.978	237949.5313	236494.683	89736.70099	65994.69202	186603.9178	133591.678	ENSG00000147604
A8MUD9	A8MUD9_HUMAN	K|EANNFLWPFK|L	[TMTsixplex_Nterm]EANNFLWPFK[TMTsixplex_K]	162-171	FALSE	5.98	199583.4238	202901.3125	70118.76107	50086.95563	152525.5674	110303.9972	ENSG00000147604
A8MUD9	A8MUD9_HUMAN	K|TTHFVEGGDAGNREDQINR|L	[TMTsixplex_Nterm]TTHFVEGGDAGNREDQINR	183-201	FALSE	6.989	558561.0519	570108.1632	204813.2462	137607.5681	401232.9898	272174.8734	ENSG00000147604
A8MUD9	A8MUD9_HUMAN	K|EANNFLWPFK|L	[TMTsixplex_Nterm]EANNFLWPFK[TMTsixplex_K]	162-171	FALSE	6.111	132861.1847	136536.3594	43360.13671	34451.85615	104395.2084	74638.31277	ENSG00000147604
A8MUD9	A8MUD9_HUMAN	R|IALTDNALIAR|S	[TMTsixplex_Nterm]IALTDNALIAR	126-136	FALSE	6.704	138133.0371	143131.125	57727.60304	45812.80521	106595.4581	77478.89552	ENSG00000147604
A8MUD9	A8MUD9_HUMAN	R|QIFNGTFVK|L	[TMTsixplex_Nterm]QIFNGTFVK[TMTsixplex_K]	75-83	FALSE	5.368	589309.0567	622560.9375	187688.2226	148335.9537	437672.7188	300852.3941	ENSG00000147604
A8MUD9	A8MUD9_HUMAN	R|IALTDNALIAR|S	[TMTsixplex_Nterm]IALTDNALIAR	126-136	FALSE	7.062	472298.2181	491069.25	195526.7522	149912.6886	358779.3001	254729.0463	ENSG00000147604
A8MUD9	A8MUD9_HUMAN	K|EANNFLWPFK|L	[TMTsixplex_Nterm]EANNFLWPFK[TMTsixplex_K]	162-171	FALSE	6.397	87789.42509	87870.07813	30244.65503	23770.06968	69756.21526	52173.4671	ENSG00000147604
A8MUD9	A8MUD9_HUMAN	R|IALTDNALIAR|S	[TMTsixplex_Nterm]IALTDNALIAR	126-136	FALSE	7.213	429493.125	408895.391	174685.2914	115148.7533	331708.8524	230871.7633	ENSG00000147604
A8MUD9	A8MUD9_HUMAN	K|YGIICMEDLIHEIYTVGK|R	[TMTsixplex_Nterm]YGIIC[Cys_CAM]M[Oxidation_M]EDLIHEIYTVGK[TMTsixplex_K]	141-158	FALSE	5.65	54203.31043	56862.24219	23560.24477	17240.55809	43904.64731	31826.68687	ENSG00000147604
A8MUD9	A8MUD9_HUMAN	R|IALTDNALIAR|S	[TMTsixplex_Nterm]IALTDNALIAR	126-136	FALSE	6.369	198674.4375	195106.2366	82541.53744	57432.94157	146330.0932	109538.4944	ENSG00000147604
A8MUD9	A8MUD9_HUMAN	K|SVNELIYK|R	[TMTsixplex_Nterm]SVNELIYK[TMTsixplex_K]	108-115	FALSE	5.91	158564.3843	161603.3438	63845.17851	45671.98132	130655.7631	96252.17346	ENSG00000147604
A8MUD9	A8MUD9_HUMAN	R|IVEPYIAWGYPNLK|S	[TMTsixplex_Nterm]IVEPYIAWGYPNLK[TMTsixplex_K]	94-107	FALSE	6.134	254263.1641	270721.4112	97585.29346	77791.75193	271902.375	204439.0246	ENSG00000147604
A8MUD9	A8MUD9_HUMAN	K|TTHFVEGGDAGNREDQINR|L	[TMTsixplex_Nterm]TTHFVEGGDAGNREDQINR	183-201	FALSE	6.673	455114.8517	474928.0344	191146.2978	120735.2857	339501.2024	252449.7708	ENSG00000147604
A8MUD9	A8MUD9_HUMAN	K|EANNFLWPFK|L	[TMTsixplex_Nterm]EANNFLWPFK[TMTsixplex_K]	162-171	FALSE	5.641	132121.8594	130995.0716	47510.53487	34592.67979	123131.2663	92344.84614	ENSG00000147604
A8MUD9	A8MUD9_HUMAN	K|YGIICMEDLIHEIYTVGK|R	[TMTsixplex_Nterm]YGIIC[Cys_CAM]MEDLIHEIYTVGK[TMTsixplex_K]	141-158	FALSE	6.629	5594.0765	6019.204102	2334.956495	1692.746889	4508.65704	3430.30919	ENSG00000147604
A8MUD9	A8MUD9_HUMAN	R|IALTDNALIAR|S	[TMTsixplex_Nterm]IALTDNALIAR	126-136	FALSE	6.252	157912.0313	155866.407	67406.2247	48193.1843	116704.857	83658.79692	ENSG00000147604
A8MUD9	A8MUD9_HUMAN	K|SVNELIYK|R	[TMTsixplex_Nterm]SVNELIYK[TMTsixplex_K]	108-115	FALSE	5.411	76993.00835	80133.10156	30796.15876	23431.8978	62799.01113	46167.76363	ENSG00000147604
A8MUD9	A8MUD9_HUMAN	K|YGIICMEDLIHEIYTVGK|R	[TMTsixplex_Nterm]YGIIC[Cys_CAM]MEDLIHEIYTVGK[TMTsixplex_K]	141-158	FALSE	6.623	28177.85004	29701.79297	11410.60605	8220.570885	21678.94412	16176.49222	ENSG00000147604
A8MUD9	A8MUD9_HUMAN	R|IVEPYIAWGYPNLK|S	[TMTsixplex_Nterm]IVEPYIAWGYPNLK[TMTsixplex_K]	94-107	FALSE	5.182	159954.3871	164380.7832	59837.31495	45994.3133	170126.9375	127606.8092	ENSG00000147604
A8MUD9	A8MUD9_HUMAN	R|IVEPYIAWGYPNLK|S	[TMTsixplex_Nterm]IVEPYIAWGYPNLK[TMTsixplex_K]	94-107	FALSE	5.528	105334.3281	101235.5164	39658.46262	31126.52392	86490.48077	65711.37734	ENSG00000147604
A8MW49	A8MW49_HUMAN	K|TVVQLEGDNK|L	[TMTsixplex_Nterm]TVVQLEGDNK[TMTsixplex_K]	80-89	FALSE	5.151	122455.2117	139931.2813	95153.72948	80272.18489	103130.8441	78126.5512	ENSG00000163586
A8MW49	A8MW49_HUMAN	K|TVVQLEGDNK|L	[TMTsixplex_Nterm]TVVQLEGDNK[TMTsixplex_K]	80-89	FALSE	5.911	220610.0938	210190.8966	21035.87261	9351.750698	12718.71615	9571.571667	ENSG00000163586
A8MW49	A8MW49_HUMAN	K|FTITAGSK|V	[TMTsixplex_Nterm]FTITAGSK[TMTsixplex_K]	49-56	FALSE	5.36	1728392.625	1632825.257	174208.0894	99493.58068	509814.0444	376195.5374	ENSG00000163586
A8MW49	A8MW49_HUMAN	K|AIGLPEELIQK|G	[TMTsixplex_Nterm]AIGLPEELIQK[TMTsixplex_K]	20-30	FALSE	5.294	415717.5313	400711.1729	54689.99046	32054.45545	38377.42914	26727.92279	ENSG00000163586
A8MW49	A8MW49_HUMAN	K|YQLQSQENFEAFMK|A	[TMTsixplex_Nterm]YQLQSQENFEAFMK[TMTsixplex_K]	6-19	FALSE	5.474	224674.4134	225877.9787	116855.7719	105367.3396	311410.2188	245978.1109	ENSG00000163586
A8MW49	A8MW49_HUMAN	K|AIGLPEELIQK|G	[TMTsixplex_Nterm]AIGLPEELIQK[TMTsixplex_K]	20-30	FALSE	5.654	821315.3125	782821.6102	54677.5043	17619.89673	48028.93757	34612.56979	ENSG00000163586
A8MW49	A8MW49_HUMAN	K|TVVQLEGDNK|L	[TMTsixplex_Nterm]TVVQLEGDNK[TMTsixplex_K]	80-89	FALSE	5.254	231377.2191	233444.0938	23373.06143	11292.16141	13753.14039	10327.98566	ENSG00000163586
A8MXL6	A8MXL6_HUMAN	R|DVAWAPSIGLPTSTIASCSQDGR|V	[TMTsixplex_Nterm]DVAWAPSIGLPTSTIASC[Cys_CAM]SQDGR	202-224	FALSE	5.67	120607.9526	129662.8617	69055.19694	47908.4699	149598.3331	111119.0831	ENSG00000157020
A8MXV4	NUD19_HUMAN	R|SADWLGLFAPHHGPPR|F	[TMTsixplex_Nterm]SADWLGLFAPHHGPPR	72-87	TRUE	6.3	192400.8641	243256.7578	62305.37148	71564.88585	202740.8226	171216.5914	ENSG00000213965
A8MXV4	NUD19_HUMAN	R|EAFEEAGVLLLRPR|T	[TMTsixplex_Nterm]EAFEEAGVLLLRPR	130-143	TRUE	7.195	83383.65092	88648.82813	23985.0327	16981.29618	60823.09204	44206.03001	ENSG00000213965
A8MXV4	NUD19_HUMAN	R|LANFASLSDLHK|F	[TMTsixplex_Nterm]LANFASLSDLHK[TMTsixplex_K]	266-277	TRUE	9.275	80456.12063	90032.71875	20173.52326	12838.85303	85468.63493	66367.89511	ENSG00000213965
A8MYR4	A8MYR4_HUMAN	K|AINAALAQR|V	[TMTsixplex_Nterm]AINAALAQR	42-50	FALSE	6.713	21374.78856	23790.10742	9688.700216	7585.754921	9595.372038	7305.149466	ENSG00000140307
A8MZF9	A8MZF9_HUMAN	K|LVQLILHEYK|I	[TMTsixplex_Nterm]LVQLILHEYK[TMTsixplex_K]	201-210	FALSE	4.952	90377.60898	95927.21875	43057.32388	32523.05244	67731.48159	53099.93473	ENSG00000108591
A8MZF9	A8MZF9_HUMAN	K|GANIQLLDLPGIIEGAAQGK|G	[TMTsixplex_Nterm]GANIQLLDLPGIIEGAAQGK[TMTsixplex_K]	107-126	FALSE	5.473	57802.16797	53798.84143	28983.26209	22978.43755	49125.89349	37901.8711	ENSG00000108591
B0AZT5	B0AZT5_HUMAN	K|MLNHVLNICEK|D	[TMTsixplex_Nterm]MLNHVLNIC[Cys_CAM]EK[TMTsixplex_K]	17-27	FALSE	5.494	204986.0849	208781.6517	85087.71586	61830.85208	131322.6777	97711.35765	ENSG00000121579
B0AZT5	B0AZT5_HUMAN	K|MLNHVLNICEK|D	[TMTsixplex_Nterm]MLNHVLNIC[Cys_CAM]EK[TMTsixplex_K]	17-27	FALSE	5.937	298419.7289	306116.6454	137883.9997	108751.5146	206355.9171	148861.3887	ENSG00000121579
B0QY90	B0QY90_HUMAN	R|RYGDFFIR|Q	[TMTsixplex_Nterm]RYGDFFIR	439-446	FALSE	6.625	108622.8041	108223.5291	47206.07043	32840.03999	65606.24755	45824.53935	ENSG00000100129
B0QY90	B0QY90_HUMAN	K|LAGFLDLTEQEFR|I	[TMTsixplex_Nterm]LAGFLDLTEQEFR	376-388	FALSE	9.077	122428.4632	127462.22	64188.94933	45336.28161	94137.72998	72678.19608	ENSG00000100129
B0QY90	B0QY90_HUMAN	R|LHSLLGDYYQAIK|V	[TMTsixplex_Nterm]LHSLLGDYYQAIK[TMTsixplex_K]	181-193	FALSE	6.81	1785977.38	1807778.25	753738.3328	539595.336	1295046.146	937054.4665	ENSG00000100129
B0QY90	B0QY90_HUMAN	K|KSEEEIDFLR|S	[TMTsixplex_Nterm]K[TMTsixplex_K]SEEEIDFLR	108-117	FALSE	4.987	2659280.16	2719141.5	1060817.072	833204.8908	1717361.623	1275713.542	ENSG00000100129
B0QY90	B0QY90_HUMAN	K|LAGFLDLTEQEFR|I	[TMTsixplex_Nterm]LAGFLDLTEQEFR	376-388	FALSE	7.974	54343.81816	59867.02094	27125.28949	20526.4628	64715.01953	48996.25631	ENSG00000100129
B0QY90	B0QY90_HUMAN	R|LHSLLGDYYQAIK|V	[TMTsixplex_Nterm]LHSLLGDYYQAIK[TMTsixplex_K]	181-193	FALSE	5.768	684777.4116	719476.25	292558.4469	221368.3453	515064.0395	328809.8718	ENSG00000100129
B0QZ43	B0QZ43_HUMAN	R|ISEIEDAAFLAR|E	[TMTsixplex_Nterm]ISEIEDAAFLAR	243-254	FALSE	5.444	291273.6314	299324.4658	116003.2781	82513.08424	273635.4696	209898.7801	ENSG00000107566
B0QZD3	B0QZD3_HUMAN	K|AQVLVEDISDILEEHAEK|H	[TMTsixplex_Nterm]AQVLVEDISDILEEHAEK[TMTsixplex_K]	63-80	FALSE	6.756	241758.2722	265902.2813	59271.34146	50861.50186	262716.4152	215416.7327	ENSG00000130762
B1AH59	B1AH59_HUMAN	R|SVFLTFLR|M	[TMTsixplex_Nterm]SVFLTFLR	121-128	FALSE	6.738	3652.924094	3796.533943	1395.290299	1003.122831	1857.56014	1412.56669	ENSG00000100325
B1AH87	B1AH87_HUMAN	M|APPWVPAMGFTLAPSLGCFVGSR|F	[TMTsixplex_Nterm]APPWVPAMGFTLAPSLGC[Cys_CAM]FVGSR	1-23	FALSE	5.199	909.5085907	900.3468367	547.9060699	645.0315438	1743.775794	1224.937478	ENSG00000100300
B1AH87	B1AH87_HUMAN	R|FVHGEGLR|W	[TMTsixplex_Nterm]FVHGEGLR	24-31	FALSE	5.344	74319.67437	78520.09713	48344.686	39339.11667	150618.9926	112611.7445	ENSG00000100300
B1AHB1	B1AHB1_HUMAN	K|GSSAAGLTASVMR|D	[TMTsixplex_Nterm]GSSAAGLTASVMR	364-376	FALSE	7.777	18190.47764	19248.11719	5184.335258	3250.303578	4911.040457	3519.360417	ENSG00000100297
B1AHB1	B1AHB1_HUMAN	K|VLQLMLR|R	[TMTsixplex_Nterm]VLQLMLR	667-673	FALSE	5.68	23469.40039	23159.5545	5507.639687	3367.510048	6093.248887	4652.931414	ENSG00000100297
B1AHB1	B1AHB1_HUMAN	K|FIAYCR|V	[TMTsixplex_Nterm]FIAYC[Cys_CAM]R	518-523	FALSE	4.957	78070.46875	77600.03596	22576.45529	16889.67242	20701.79372	14974.71141	ENSG00000100297
B1AJQ6	B1AJQ6_HUMAN	R|QLEADILDVNQIFK|D	[TMTsixplex_Nterm]QLEADILDVNQIFK[TMTsixplex_K]	212-225	FALSE	6.593	640707.6889	695428.875	220701.3109	159939.3102	528822.6789	375013.2149	ENSG00000117758
B1AK87	B1AK87_HUMAN	R|RLPPQQIEK|N	RLPPQQIEK[TMTsixplex_K]	2-10	FALSE	4.933	82122.38597	112785.7891	65738.45558	82282.36467	64725.06849	72834.62736	ENSG00000077549
B1AK87	B1AK87_HUMAN	R|STLNEIYFGK|T	[TMTsixplex_Nterm]STLNEIYFGK[TMTsixplex_K]	213-222	FALSE	6.274	585720.7364	597309.875	342458.8409	268112.8229	472823.5158	343037.9521	ENSG00000077549
B1AK87	B1AK87_HUMAN	R|KLEVEANNAFDQYR|D	[TMTsixplex_Nterm]K[TMTsixplex_K]LEVEANNAFDQYR	82-95	FALSE	6.668	732643.7734	758771.5	452368.7774	371816.0408	741238.9372	545898.4656	ENSG00000077549
B1AK87	B1AK87_HUMAN	R|QMEKDETVSDCSPHIANIGR|L	[TMTsixplex_Nterm]QMEK[TMTsixplex_K]DETVSDC[Cys_CAM]SPHIANIGR	183-202	FALSE	4.984	318875.6411	366135.4375	241191.6663	132425.0137	217859.1029	174536.2832	ENSG00000077549
B1AK87	B1AK87_HUMAN	R|KLEVEANNAFDQYR|D	[TMTsixplex_Nterm]K[TMTsixplex_K]LEVEANNAFDQYR	82-95	FALSE	7.081	1505639.958	1536854.75	907106.6131	721888.6532	1243292.662	929122.0428	ENSG00000077549
B1AK87	B1AK87_HUMAN	K|SGSGTMNLGGSLTR|Q	[TMTsixplex_Nterm]SGSGTMNLGGSLTR	169-182	FALSE	9.034	79632.07031	78320.39084	41024.95656	28932.94585	74059.56353	50684.70702	ENSG00000077549
B1AK87	B1AK87_HUMAN	R|SVQTFADK|S	[TMTsixplex_Nterm]SVQTFADK[TMTsixplex_K]	232-239	FALSE	5.111	92567.83603	95363.69531	55179.65483	46748.04207	74836.34378	57051.60683	ENSG00000077549
B1AK87	B1AK87_HUMAN	K|YDPPLEDGAMPSAR|L	[TMTsixplex_Nterm]YDPPLEDGAMPSAR	66-79	FALSE	7.011	656900.3675	693395.5	355564.5798	267873.1215	521595.2351	387140.7726	ENSG00000077549
B1AK87	B1AK87_HUMAN	R|SVQTFADK|S	[TMTsixplex_Nterm]SVQTFADK[TMTsixplex_K]	232-239	FALSE	5.049	200237.7148	201542.625	114270.8156	89887.35483	164144.5567	117425.6522	ENSG00000077549
B1AK87	B1AK87_HUMAN	K|DYLLCDYNR|D	[TMTsixplex_Nterm]DYLLC[Cys_CAM]DYNR	45-53	FALSE	5.37	1131139.5	1086314.802	660120.1788	503827.233	792271.2111	564342.6584	ENSG00000077549
B1AK87	B1AK87_HUMAN	R|STLNEIYFGK|T	[TMTsixplex_Nterm]STLNEIYFGK[TMTsixplex_K]	213-222	FALSE	6.767	182216.6037	188096.1875	109387.7839	83060.7725	155464.4413	107388.5977	ENSG00000077549
B1AK87	B1AK87_HUMAN	R|STLNEIYFGK|T	[TMTsixplex_Nterm]STLNEIYFGK[TMTsixplex_K]	213-222	FALSE	7.425	137407.3524	143224.7969	79521.51642	62668.13926	110641.0488	78044.59097	ENSG00000077549
B1AK87	B1AK87_HUMAN	R|QMEKDETVSDCSPHIANIGR|L	[TMTsixplex_Nterm]QMEK[TMTsixplex_K]DETVSDC[Cys_CAM]SPHIANIGR	183-202	FALSE	5.456	486785.5895	587210.375	385058.6561	230255.3138	358446.4034	304390.6952	ENSG00000077549
B1AK87	B1AK87_HUMAN	K|DYLLCDYNR|D	[TMTsixplex_Nterm]DYLLC[Cys_CAM]DYNR	45-53	FALSE	5.704	363909.6039	368120.2308	187285.9152	140929.9447	317320.7666	230866.1249	ENSG00000077549
B1AK87	B1AK87_HUMAN	R|KLEVEANNAFDQYR|D	[TMTsixplex_Nterm]K[TMTsixplex_K]LEVEANNAFDQYR	82-95	FALSE	7.119	2238085.469	2290001.5	1425733.201	1048990.699	1972906.496	1479432.88	ENSG00000077549
B1AK87	B1AK87_HUMAN	R|KLEVEANNAFDQYR|D	[TMTsixplex_Nterm]K[TMTsixplex_K]LEVEANNAFDQYR	82-95	FALSE	7.161	663770.7054	681257.9375	444564.5623	360323.0455	626571.2886	472878.66	ENSG00000077549
B1AK87	B1AK87_HUMAN	R|SVQTFADK|S	[TMTsixplex_Nterm]SVQTFADK[TMTsixplex_K]	232-239	FALSE	5.904	666592.5625	652182.7842	367846.2201	272433.9868	499365.8304	349049.6244	ENSG00000077549
B1AK87	B1AK87_HUMAN	R|STLNEIYFGK|T	[TMTsixplex_Nterm]STLNEIYFGK[TMTsixplex_K]	213-222	FALSE	6.79	89845.28125	87256.06493	53275.36295	38145.40586	73557.38511	51688.61866	ENSG00000077549
B1AK87	B1AK87_HUMAN	R|STLNEIYFGK|T	[TMTsixplex_Nterm]STLNEIYFGK[TMTsixplex_K]	213-222	FALSE	7.553	188675.3407	188897.6406	113152.2319	84417.05474	151993.9072	103126.1698	ENSG00000077549
B1AK87	B1AK87_HUMAN	R|SVQTFADK|S	[TMTsixplex_Nterm]SVQTFADK[TMTsixplex_K]	232-239	FALSE	5.288	211243.4759	214746.5313	119353.7674	89636.236	162138.9119	115439.5319	ENSG00000077549
B1AK87	B1AK87_HUMAN	K|NDLVEALK|R	[TMTsixplex_Nterm]NDLVEALK[TMTsixplex_K]	247-254	FALSE	5.167	761113.5625	735752.5215	379162.2514	261822.7612	523775.3863	334532.7401	ENSG00000077549
B1AK87	B1AK87_HUMAN	R|SVQTFADK|S	[TMTsixplex_Nterm]SVQTFADK[TMTsixplex_K]	232-239	FALSE	5.397	510741.375	499015.5259	287345.5106	222277.4197	405166.9621	280235.2282	ENSG00000077549
B1AK87	B1AK87_HUMAN	R|QMEKDETVSDCSPHIANIGR|L	[TMTsixplex_Nterm]QMEK[TMTsixplex_K]DETVSDC[Cys_CAM]SPHIANIGR	183-202	FALSE	5.537	1291878.891	1515192.25	948817.4439	557123.1925	900414.7008	744492.5195	ENSG00000077549
B1AK87	B1AK87_HUMAN	R|SVQTFADK|S	[TMTsixplex_Nterm]SVQTFADK[TMTsixplex_K]	232-239	FALSE	4.852	295800.125	289332.7621	162677.8203	124644.2715	230228.9199	161837.7281	ENSG00000077549
B1AK87	B1AK87_HUMAN	R|DKVVGK|D	[TMTsixplex_Nterm]DK[TMTsixplex_K]VVGK[TMTsixplex_K]	39-44	FALSE	6.487	198237.3125	194489.0459	124489.3062	89423.05067	152975.6972	109739.9296	ENSG00000077549
B1AK87	B1AK87_HUMAN	R|DGDSYR|S	[TMTsixplex_Nterm]DGDSYR	54-59	FALSE	5.76	2999.449442	3151.033166	1862.911544	1407.391536	2331.256066	1726.224392	ENSG00000077549
B1AK87	B1AK87_HUMAN	R|SVQTFADK|S	[TMTsixplex_Nterm]SVQTFADK[TMTsixplex_K]	232-239	FALSE	5.247	188623.375	188225.0513	106145.9093	82118.07758	141567.1603	101590.0684	ENSG00000077549
B1AKP8	B1AKP8_HUMAN	K|ILLNIEHR|I	[TMTsixplex_Nterm]ILLNIEHR	463-470	FALSE	7.748	35206.97609	35729.21821	16434.68867	12420.76856	30391.11103	24022.12394	ENSG00000198793
B1AKS5	B1AKS5_HUMAN	K|KNPQAVLDVLK|F	[TMTsixplex_Nterm]K[TMTsixplex_K]NPQAVLDVLK[TMTsixplex_K]	149-159	FALSE	6.067	923114.75	875802.3016	341119.3604	260311.9055	458152.8749	310343.4613	ENSG00000077264
B1ALA9	B1ALA9_HUMAN	R|LNVDFALIHK|E	[TMTsixplex_Nterm]LNVDFALIHK[TMTsixplex_K]	84-93	FALSE	5.586	646910.25	634049.7721	315005.9266	235188.2194	550601.509	383952.7789	ENSG00000147224
B1ALA9	B1ALA9_HUMAN	R|VYAILTHGIFSGPAISR|I	[TMTsixplex_Nterm]VYAILTHGIFSGPAISR	143-159	FALSE	7.192	81257.85087	91935.72529	27881.69535	17047.08049	55561.245	44145.2965	ENSG00000147224
B1ALA9	B1ALA9_HUMAN	R|VTAVIPCFPYAR|Q	[TMTsixplex_Nterm]VTAVIPC[Cys_CAM]FPYAR	17-28	FALSE	7.672	107678.104	110756.2957	48057.49119	38683.49183	148511.6875	99880.5522	ENSG00000147224
B1ALD3	B1ALD3_HUMAN	K|LFLILAK|M	[TMTsixplex_Nterm]LFLILAK[TMTsixplex_K]	89-95	FALSE	5.261	4753.198242	3964.272306	2175.819299	1359.995168	3749.561098	2354.605926	ENSG00000134262
B1AN48	B1AN48_HUMAN	K|VPEPGYTK|V	[TMTsixplex_Nterm]VPEPGYTK[TMTsixplex_K]	100-107	FALSE	5.977	45916.86364	58343.8234	614727.125	483060.6928	49113.72404	26279.00803	ENSG00000163209
B1AN48	B1AN48_HUMAN	K|VPEQGYTK|V	[TMTsixplex_Nterm]VPEQGYTK[TMTsixplex_K]	132-139	FALSE	4.869	65562.57754	77006.79316	708588.4375	580498.6187	74556.0274	50513.89056	ENSG00000163209
B1AN48	B1AN48_HUMAN	K|VPEPGSIK|V	[TMTsixplex_Nterm]VPEPGSIK[TMTsixplex_K]	108-115	FALSE	4.912	98734.64735	123133.8175	1098112.25	895269.8089	80433.96568	45199.73389	ENSG00000163209
B1AN48	B1AN48_HUMAN	K|VPEPGYTK|V	[TMTsixplex_Nterm]VPEPGYTK[TMTsixplex_K]	100-107	FALSE	5.235	28965.6153	33649.71653	325268.625	266473.4814	31708.46502	19146.46662	ENSG00000163209
B1AN48	B1AN48_HUMAN	K|VPEQGYTK|V	[TMTsixplex_Nterm]VPEQGYTK[TMTsixplex_K]	132-139	FALSE	4.898	52902.21593	60029.83641	833907.3125	644981.5121	60736.62724	35783.2914	ENSG00000163209
B1AN48	B1AN48_HUMAN	K|VPEPGYTK|V	[TMTsixplex_Nterm]VPEPGYTK[TMTsixplex_K]	100-107	FALSE	5.184	48920.74548	83021.8331	1425178.625	1171026.61	78120.38443	35397.64176	ENSG00000163209
B1AN48	B1AN48_HUMAN	K|VPEPGYTK|V	[TMTsixplex_Nterm]VPEPGYTK[TMTsixplex_K]	100-107	FALSE	4.922	110891.9206	119819.9104	1302378.125	1020063.424	111887.4523	61887.72098	ENSG00000163209
B1AN48	B1AN48_HUMAN	K|VPEPGYTK|V	[TMTsixplex_Nterm]VPEPGYTK[TMTsixplex_K]	100-107	FALSE	4.975	61456.93695	76213.90092	951166.75	768951.7376	71746.15063	37158.19202	ENSG00000163209
B1AN48	B1AN48_HUMAN	K|VPEPGSIK|V	[TMTsixplex_Nterm]VPEPGSIK[TMTsixplex_K]	108-115	FALSE	4.943	39393.03245	51447.66065	518085.5938	420981.3854	39090.67656	20766.55443	ENSG00000163209
B1AN48	B1AN48_HUMAN	K|QTFTPPPQLQQQQVK|Q	QTFTPPPQLQQQQVK[TMTsixplex_K]	7-21	FALSE	6.205	532440.8511	557732.9743	609629.4494	759907.75	459065.3005	354894.3663	ENSG00000163209
B1AN48	B1AN48_HUMAN	K|VPEPGYTK|V	[TMTsixplex_Nterm]VPEPGYTK[TMTsixplex_K]	100-107	FALSE	5.165	54447.29969	66587.15719	1198449.75	957318.2049	57795.29691	19708.59912	ENSG00000163209
B1AN48	B1AN48_HUMAN	K|VPEQGYTK|V	[TMTsixplex_Nterm]VPEQGYTK[TMTsixplex_K]	132-139	FALSE	4.997	41033.09171	61291.3099	858942.6875	654409.2695	55454.99168	26144.59239	ENSG00000163209
B1AN48	B1AN48_HUMAN	K|VPEPGCTK|V	[TMTsixplex_Nterm]VPEPGC[Cys_CAM]TK[TMTsixplex_K]	60-67	FALSE	4.844	40496.07058	54769.66582	614271.75	485979.7162	42787.64854	22522.66547	ENSG00000163209
B1ANR0	B1ANR0_HUMAN	K|ALYDTFSAFGNILSCK|V	[TMTsixplex_Nterm]ALYDTFSAFGNILSC[Cys_CAM]K[TMTsixplex_K]	113-128	FALSE	7.525	26286.95889	27410.32154	8750.236256	6797.546941	17305.87256	12791.01831	ENSG00000090621
B1ANR0	B1ANR0_HUMAN	K|AHLTNQYMQR|V	[TMTsixplex_Nterm]AHLTNQYMQR	375-384	FALSE	7.375	96111.21773	103106.803	42229.38161	35076.47806	65910.85245	52583.20588	ENSG00000090621
B1ANR0	B1ANR0_HUMAN	R|ALDTMNFDVIK|G	[TMTsixplex_Nterm]ALDTM[Oxidation_M]NFDVIK[TMTsixplex_K]	67-77	FALSE	5.043	1230877.374	1319449.75	482006.7156	394246.9797	784545.7071	577618.1191	ENSG00000090621
B1ANR0	B1ANR0_HUMAN	K|ALYDTFSAFGNILSCK|V	[TMTsixplex_Nterm]ALYDTFSAFGNILSC[Cys_CAM]K[TMTsixplex_K]	113-128	FALSE	7.503	32551.99696	33215.79429	10618.26978	8125.468805	20382.03288	15265.57835	ENSG00000090621
B1ANR0	B1ANR0_HUMAN	K|ALYDTFSAFGNILSCK|V	[TMTsixplex_Nterm]ALYDTFSAFGNILSC[Cys_CAM]K[TMTsixplex_K]	113-128	FALSE	6.599	12178.451	13471.10547	7166.307935	5566.291055	9876.261781	7377.829919	ENSG00000090621
B1ANR0	B1ANR0_HUMAN	K|AKEFTNVYIK|N	[TMTsixplex_Nterm]AK[TMTsixplex_K]EFTNVYIK[TMTsixplex_K]	186-195	FALSE	5.025	787847.1875	638824.5902	293189.5915	177587.2544	475374.8707	286170.8403	ENSG00000090621
B1ANR0	B1ANR0_HUMAN	K|ALYDTFSAFGNILSCK|V	[TMTsixplex_Nterm]ALYDTFSAFGNILSC[Cys_CAM]K[TMTsixplex_K]	113-128	FALSE	6.006	15845.5185	17007.77547	5874.187436	4481.572548	11032.54575	9001.491809	ENSG00000090621
B1ANR0	B1ANR0_HUMAN	R|ALDTMNFDVIK|G	[TMTsixplex_Nterm]ALDTMNFDVIK[TMTsixplex_K]	67-77	FALSE	6.313	553651.0692	565006.4375	190866.9114	139506.1902	325920.5924	239086.5163	ENSG00000090621
B1ANR0	B1ANR0_HUMAN	K|GFGFVCFSSPEEATK|A	[TMTsixplex_Nterm]GFGFVC[Cys_CAM]FSSPEEATK[TMTsixplex_K]	333-347	FALSE	7.679	181973.0747	196734.5625	67181.93427	55438.89945	124065.3075	88605.77873	ENSG00000090621
B1ANR0	B1ANR0_HUMAN	K|ALYDTFSAFGNILSCK|V	[TMTsixplex_Nterm]ALYDTFSAFGNILSC[Cys_CAM]K[TMTsixplex_K]	113-128	FALSE	6.949	9373.568131	10255.36126	3687.180613	2694.722458	6437.835631	4758.648571	ENSG00000090621
B1ANR0	B1ANR0_HUMAN	K|NLDDTIDDEK|L	[TMTsixplex_Nterm]NLDDTIDDEK[TMTsixplex_K]	299-308	FALSE	5.816	107467.5072	108165.6406	29782.42496	21063.83614	98759.94644	70869.6153	ENSG00000090621
B1ANR0	B1ANR0_HUMAN	K|ALYDTFSAFGNILSCK|V	[TMTsixplex_Nterm]ALYDTFSAFGNILSC[Cys_CAM]K[TMTsixplex_K]	113-128	FALSE	6.302	5020.415977	5463.732422	2506.943721	1866.159712	3722.891742	3182.792505	ENSG00000090621
B1ANR0	B1ANR0_HUMAN	K|FSPAGPVLSIR|V	[TMTsixplex_Nterm]FSPAGPVLSIR	30-40	FALSE	6.454	98463.53939	102280.75	29397.77693	20459.404	98562.88559	71301.82091	ENSG00000090621
B1ANR0	B1ANR0_HUMAN	K|EFTNVYIK|N	[TMTsixplex_Nterm]EFTNVYIK[TMTsixplex_K]	188-195	FALSE	5.247	218741.0424	220924.3285	241389.3125	200129.1193	148281.7855	105929.6217	ENSG00000090621
B1ANR0	B1ANR0_HUMAN	R|KAHLTNQYMQR|V	[TMTsixplex_Nterm]K[TMTsixplex_K]AHLTNQYMQR	374-384	FALSE	5.745	45388.39647	46937.24219	14286.62252	9939.202961	35252.85438	26421.6322	ENSG00000090621
B1ANR0	B1ANR0_HUMAN	K|ALYDTFSAFGNILSCK|V	[TMTsixplex_Nterm]ALYDTFSAFGNILSC[Cys_CAM]K[TMTsixplex_K]	113-128	FALSE	7.311	8417.540506	9349.751366	2824.321386	2532.3499	5627.584667	4541.591375	ENSG00000090621
B1ANR0	B1ANR0_HUMAN	R|LFPLIQTMHSNLAGK|I	[TMTsixplex_Nterm]LFPLIQTMHSNLAGK[TMTsixplex_K]	545-559	FALSE	6.842	131520.5508	141383.0938	42107.23464	30710.62041	99473.42919	75592.20861	ENSG00000090621
B1ANR0	B1ANR0_HUMAN	K|PLYVALAQR|K	[TMTsixplex_Nterm]PLYVALAQR	361-369	FALSE	5.832	29039.85156	28280.15495	9224.447067	6686.32761	17746.80556	12282.70856	ENSG00000090621
B1ANR0	B1ANR0_HUMAN	R|SLGYAYVNFQQPADAER|A	[TMTsixplex_Nterm]SLGYAYVNFQQPADAER	50-66	FALSE	6.169	752662.9784	757707.2222	1220826.125	920430.8706	618986.7601	389792.2404	ENSG00000090621
B1AP13	B1AP13_HUMAN	R|IFLCCPGWFQTPGR|K	[TMTsixplex_Nterm]IFLC[Cys_CAM]C[Cys_CAM]PGWFQTPGR	418-431	TRUE	6.173	8231.413541	8763.355948	6017.28293	4884.516072	3804.46764	3343.212256	ENSG00000196352
B1AUU8	B1AUU8_HUMAN	K|DQFALAFHLISQK|L	[TMTsixplex_Nterm]DQFALAFHLISQK[TMTsixplex_K]	279-291	FALSE	5.873	213667.3902	234757.8311	109607.3405	77409.05676	186289.8499	139993.8442	ENSG00000085832
B3KYB6	B3KYB6_HUMAN	-|MIAPEGSLVFHEK|A	[TMTsixplex_Nterm]MIAPEGSLVFHEK[TMTsixplex_K]	0-12	FALSE	6.501	288501.0423	321298.5938	220475.6351	144998.1112	231657.1843	168496.3884	ENSG00000180957
B3KYB6	B3KYB6_HUMAN	K|AWNAYPYCR|T	[TMTsixplex_Nterm]AWNAYPYC[Cys_CAM]R	13-21	FALSE	7.966	285347.1411	308841.426	177873.2521	138445.5473	218023.217	166676.344	ENSG00000180957
B3KYB6	B3KYB6_HUMAN	K|AWNAYPYCR|T	[TMTsixplex_Nterm]AWNAYPYC[Cys_CAM]R	13-21	FALSE	8.468	230003.6521	231038.4476	151316.443	123163.2175	168997.6051	124806.0633	ENSG00000180957
B4DDD6	B4DDD6_HUMAN	K|VMYAFCR|V	[TMTsixplex_Nterm]VMYAFC[Cys_CAM]R	61-67	FALSE	4.916	99660.10084	122290.4219	68590.01551	49661.95849	91660.76627	65757.65672	ENSG00000136279
B4DDD6	B4DDD6_HUMAN	K|QLTQPETHFGR|E	[TMTsixplex_Nterm]QLTQPETHFGR	264-274	FALSE	8.228	278447.5547	304541.5768	158992.5684	115925.0561	206233.476	153668.205	ENSG00000136279
B4DDD6	B4DDD6_HUMAN	R|AEEDVEPECIMEK|V	[TMTsixplex_Nterm]AEEDVEPEC[Cys_CAM]IM[Oxidation_M]EK[TMTsixplex_K]	93-105	FALSE	4.917	377674.6022	404238.1875	209268.6215	167041.6881	266176.1177	212865.7176	ENSG00000136279
B4DDD6	B4DDD6_HUMAN	R|VAGTGEGGLEEMVEELNSGK|V	[TMTsixplex_Nterm]VAGTGEGGLEEMVEELNSGK[TMTsixplex_K]	41-60	FALSE	5.634	294894.7543	349133.625	222803.3492	160144.439	237419.157	180809.4632	ENSG00000136279
B4DDF4	B4DDF4_HUMAN	K|DGTILCTLMNK|L	[TMTsixplex_Nterm]DGTILC[Cys_CAM]TLMNK[TMTsixplex_K]	55-65	FALSE	6.511	13566.2368	13802.67969	5885.496912	3935.244746	6961.993417	5099.759933	ENSG00000064666
B4DDF4	B4DDF4_HUMAN	K|DGTILCTLMNK|L	[TMTsixplex_Nterm]DGTILC[Cys_CAM]TLMNK[TMTsixplex_K]	55-65	FALSE	6.23	106261.0625	103164.5607	44860.30362	29493.04816	55276.82011	39491.34157	ENSG00000064666
B4DDF4	B4DDF4_HUMAN	K|GLQSGVDIGVK|Y	[TMTsixplex_Nterm]GLQSGVDIGVK[TMTsixplex_K]	123-133	FALSE	5.184	218668.8712	220916.6094	88577.37778	69293.50635	102909.5085	74769.63166	ENSG00000064666
B4DDF4	B4DDF4_HUMAN	K|CASQSGMTAYGTR|R	[TMTsixplex_Nterm]C[Cys_CAM]ASQSGMTAYGTR	163-175	FALSE	7.34	14515.4596	14668.99609	4927.40262	3608.459014	5462.127133	3307.50623	ENSG00000064666
B4DDF4	B4DDF4_HUMAN	K|GPSYGLSAEVK|N	[TMTsixplex_Nterm]GPSYGLSAEVK[TMTsixplex_K]	8-18	FALSE	6.313	64366.29498	66281.88281	31269.66537	25605.27824	29795.08896	22366.38893	ENSG00000064666
B4DDF4	B4DDF4_HUMAN	R|SMQNWHQLENLSNFIK|A	[TMTsixplex_Nterm]SMQNWHQLENLSNFIK[TMTsixplex_K]	77-92	FALSE	5.585	61338.65626	72012.61719	27167.56528	18279.48692	30999.88101	22237.62001	ENSG00000064666
B4DDF4	B4DDF4_HUMAN	K|GPSYGLSAEVK|N	[TMTsixplex_Nterm]GPSYGLSAEVK[TMTsixplex_K]	8-18	FALSE	6.662	76436.4489	81710.875	39359.57849	29350.95255	34143.12554	27163.82319	ENSG00000064666
B4DDF4	B4DDF4_HUMAN	K|GPSYGLSAEVK|N	[TMTsixplex_Nterm]GPSYGLSAEVK[TMTsixplex_K]	8-18	FALSE	5.808	104173.7624	106831.7813	51369.6181	40879.47155	47080.67404	35793.48036	ENSG00000064666
B4DDF4	B4DDF4_HUMAN	R|SMQNWHQLENLSNFIK|A	[TMTsixplex_Nterm]SMQNWHQLENLSNFIK[TMTsixplex_K]	77-92	FALSE	5.689	69204.48747	69884.03125	30329.18944	18419.32857	34445.93866	24331.11673	ENSG00000064666
B4DGJ5	B4DGJ5_HUMAN	K|SISQHYSKPR|V	[TMTsixplex_Nterm]SISQHYSK[TMTsixplex_K]PR	135-144	FALSE	6.643	19161.58496	19803.39648	6269.152417	4125.34291	6691.340436	5224.973691	ENSG00000006712
B4DHN5	B4DHN5_HUMAN	K|ITMTIR|D	[TMTsixplex_Nterm]ITMTIR	126-131	FALSE	5.309	24030.14215	26221.33113	82686.23438	60748.17768	18270.23221	12452.20689	ENSG00000137575
B4DHQ7	B4DHQ7_HUMAN	K|SFLVTVIHTLEK|Q	[TMTsixplex_Nterm]SFLVTVIHTLEK[TMTsixplex_K]	110-121	FALSE	5.327	11147.84398	12022.85742	6051.880829	4465.627957	7487.365859	5799.780023	ENSG00000136040
B4DHQ7	B4DHQ7_HUMAN	R|FWVNILK|N	[TMTsixplex_Nterm]FWVNILK[TMTsixplex_K]	464-470	FALSE	6.09	45374.54831	51224.66406	25564.09436	19203.87215	44425.38063	36683.44652	ENSG00000136040
B4DJK0	B4DJK0_HUMAN	R|LIVENLSSR|V	[TMTsixplex_Nterm]LIVENLSSR	109-117	FALSE	5.53	159094.5287	163851.2656	42828.62551	32379.59008	120225.157	83497.64279	ENSG00000100650
B4DJK0	B4DJK0_HUMAN	R|LIVENLSSR|V	[TMTsixplex_Nterm]LIVENLSSR	109-117	FALSE	6.77	104336.4819	108177.9766	28846.73361	21606.05324	54935.00287	43734.59772	ENSG00000100650
B4DJK0	B4DJK0_HUMAN	R|LIVENLSSR|V	[TMTsixplex_Nterm]LIVENLSSR	109-117	FALSE	6.067	238226.7529	238993.1875	76108.2461	51154.50439	148409.2533	111335.2359	ENSG00000100650
B4DJK0	B4DJK0_HUMAN	R|DADDAVYELDGK|E	[TMTsixplex_Nterm]DADDAVYELDGK[TMTsixplex_K]	48-59	FALSE	6.867	130049.0043	138621.4219	30778.80254	19473.96493	43047.17398	31307.0685	ENSG00000100650
B4DJK0	B4DJK0_HUMAN	R|LIVENLSSR|V	[TMTsixplex_Nterm]LIVENLSSR	109-117	FALSE	5.962	187356.2251	189423.5156	47883.16334	34296.0111	129768.9347	96935.54452	ENSG00000100650
B4DJV2	B4DJV2_HUMAN	K|IVPNVLLEQGK|A	[TMTsixplex_Nterm]IVPNVLLEQGK[TMTsixplex_K]	369-379	FALSE	5.139	102017.1609	106514.9175	45205.23076	40220.09312	291266.8125	213866.59	ENSG00000062485
B4DJV2	B4DJV2_HUMAN	R|GFSIPECQK|L	[TMTsixplex_Nterm]GFSIPEC[Cys_CAM]QK[TMTsixplex_K]	81-89	FALSE	5.118	319114.7548	306939.0219	210222.5845	170725.8157	828753.3125	599896.7189	ENSG00000062485
B4DJV2	B4DJV2_HUMAN	K|LRDYIWNTLNSGR|V	[TMTsixplex_Nterm]LRDYIWNTLNSGR	314-326	FALSE	8.287	40325.5843	45306.76749	15123.64229	11734.43952	96078.67188	65034.15872	ENSG00000062485
B4DJV2	B4DJV2_HUMAN	K|GLVYETSVLDPDEGIR|F	[TMTsixplex_Nterm]GLVYETSVLDPDEGIR	63-78	FALSE	7.637	469551.3373	484774.6388	192742.9063	147998.0567	1354256.875	1045360.589	ENSG00000062485
B4DJV2	B4DJV2_HUMAN	R|GFSIPECQK|L	[TMTsixplex_Nterm]GFSIPEC[Cys_CAM]QK[TMTsixplex_K]	81-89	FALSE	5.789	388330.369	401794.9608	189212.0023	169081.1264	1111189.875	840438.8855	ENSG00000062485
B4DJV2	B4DJV2_HUMAN	R|DYIWNTLNSGR|V	[TMTsixplex_Nterm]DYIWNTLNSGR	316-326	FALSE	5.694	32596.67922	36048.36579	19105.28304	17220.5633	73353.64063	53491.14845	ENSG00000062485
B4DJV2	B4DJV2_HUMAN	R|EGSGIGAIDSNLDWSHNFTNMLGYTDHQFTELTR|L	[TMTsixplex_Nterm]EGSGIGAIDSNLDWSHNFTNMLGYTDHQFTELTR	209-242	FALSE	6.485	16994.87327	19920.76015	8956.195215	7346.015795	37926.74629	28752.21055	ENSG00000062485
B4DJV2	B4DJV2_HUMAN	R|GFSIPECQK|L	[TMTsixplex_Nterm]GFSIPEC[Cys_CAM]QK[TMTsixplex_K]	81-89	FALSE	5.831	186314.6379	189764.5185	113214.8713	101524.88	457844.9375	350170.5772	ENSG00000062485
B4DJV2	B4DJV2_HUMAN	R|ALGVLAQLIWSR|A	ALGVLAQLIWSR	415-426	FALSE	6.932	6372.148937	6907.341923	3981.088544	6425.194688	12264.73705	9154.651827	ENSG00000062485
B4DJV2	B4DJV2_HUMAN	R|GFSIPECQK|L	[TMTsixplex_Nterm]GFSIPEC[Cys_CAM]QK[TMTsixplex_K]	81-89	FALSE	5.464	248339.6764	252926.129	154437.0506	130240.4677	638891.75	485546.3601	ENSG00000062485
B4DJV2	B4DJV2_HUMAN	R|DYIWNTLNSGR|V	[TMTsixplex_Nterm]DYIWNTLNSGR	316-326	FALSE	6.447	79541.36628	80807.86422	116959.2069	94816.02678	161958.5938	119777.0947	ENSG00000062485
B4DJV2	B4DJV2_HUMAN	R|VVPGYGHAVLR|K	[TMTsixplex_Nterm]VVPGYGHAVLR	327-337	FALSE	8.481	30761.54833	32625.17321	13714.12959	10179.32172	47731.30211	35952.41218	ENSG00000062485
B4DJV2	B4DJV2_HUMAN	R|GFSIPECQK|L	[TMTsixplex_Nterm]GFSIPEC[Cys_CAM]QK[TMTsixplex_K]	81-89	FALSE	5.288	341283.4666	367771.0474	149161.8434	138309.4013	935607.125	711698.5193	ENSG00000062485
B4DJV2	B4DJV2_HUMAN	R|GFSIPECQK|L	[TMTsixplex_Nterm]GFSIPEC[Cys_CAM]QK[TMTsixplex_K]	81-89	FALSE	5.252	638606.8565	662157.5049	252933.2498	241046.3473	1900928.5	1416320.293	ENSG00000062485
B4DJV2	B4DJV2_HUMAN	R|DYIWNTLNSGR|V	[TMTsixplex_Nterm]DYIWNTLNSGR	316-326	FALSE	6.311	74998.12432	79774.54354	114008.0234	87620.50592	173956.375	132105.4721	ENSG00000062485
B4DJV2	B4DJV2_HUMAN	R|ALGVLAQLIWSR|A	[TMTsixplex_Nterm]ALGVLAQLIWSR	415-426	FALSE	6.713	271.1541244	275.7583916	93.4786369	118.1729505	713.5140381	586.1308723	ENSG00000062485
B4DJV2	B4DJV2_HUMAN	R|GFSIPECQK|L	[TMTsixplex_Nterm]GFSIPEC[Cys_CAM]QK[TMTsixplex_K]	81-89	FALSE	4.872	337798.8389	361818.9669	196102.7576	169621.5812	911322.375	697666.2254	ENSG00000062485
B4DJV2	B4DJV2_HUMAN	K|IVPNVLLEQGK|A	[TMTsixplex_Nterm]IVPNVLLEQGK[TMTsixplex_K]	369-379	FALSE	5.133	44770.08573	41274.12852	15223.55563	15247.19211	132830.3281	96859.74041	ENSG00000062485
B4DJV2	B4DJV2_HUMAN	K|SMSTEGLMK|F	[TMTsixplex_Nterm]SMSTEGLMK[TMTsixplex_K]	437-445	FALSE	5.865	60961.11333	63590.07497	25135.23476	21619.8777	166789.7188	117795.7068	ENSG00000062485
B4DJV2	B4DJV2_HUMAN	K|EVGKDVSDEK|L	[TMTsixplex_Nterm]EVGK[TMTsixplex_K]DVSDEK[TMTsixplex_K]	304-313	FALSE	5.021	3618753.517	3816266.227	1565193.641	1391152.447	11905736	8705958.359	ENSG00000062485
B4DJV2	B4DJV2_HUMAN	R|DYIWNTLNSGR|V	[TMTsixplex_Nterm]DYIWNTLNSGR	316-326	FALSE	5.767	274792.956	283833.9793	272947.2706	231368.5607	385432.1875	283272.0347	ENSG00000062485
B4DJV2	B4DJV2_HUMAN	K|EVGKDVSDEK|L	[TMTsixplex_Nterm]EVGK[TMTsixplex_K]DVSDEK[TMTsixplex_K]	304-313	FALSE	5.123	4128478.972	4280973.172	1585179.934	1512637.331	13118133	9525847.493	ENSG00000062485
B4DJV2	B4DJV2_HUMAN	R|DYIWNTLNSGR|V	[TMTsixplex_Nterm]DYIWNTLNSGR	316-326	FALSE	6.869	101316.9361	104501.2825	93864.05185	71912.14789	205281.9219	152197.085	ENSG00000062485
B4DJV2	B4DJV2_HUMAN	R|GFSIPECQK|L	[TMTsixplex_Nterm]GFSIPEC[Cys_CAM]QK[TMTsixplex_K]	81-89	FALSE	5.18	192471.6128	204070.1145	168274.9735	142896.8687	381583.375	301150.7201	ENSG00000062485
B4DJV2	B4DJV2_HUMAN	K|SMSTEGLMK|F	[TMTsixplex_Nterm]SMSTEGLMK[TMTsixplex_K]	437-445	FALSE	5.562	37231.83261	36639.66075	14521.63347	12046.24446	92218.45313	63476.14909	ENSG00000062485
B4DJV2	B4DJV2_HUMAN	R|VVPGYGHAVLR|K	[TMTsixplex_Nterm]VVPGYGHAVLR	327-337	FALSE	9.703	92203.52534	86284.37075	37221.00473	33319.63173	246430.7848	187069.4154	ENSG00000062485
B4DJV2	B4DJV2_HUMAN	K|IVPNVLLEQGK|A	[TMTsixplex_Nterm]IVPNVLLEQGK[TMTsixplex_K]	369-379	FALSE	4.937	74027.22351	75080.86486	30405.31696	28780.25993	209339.1406	146867.2212	ENSG00000062485
B4DJV2	B4DJV2_HUMAN	R|DYIWNTLNSGR|V	[TMTsixplex_Nterm]DYIWNTLNSGR	316-326	FALSE	6.664	70643.91548	68945.6752	56189.14848	46542.50499	134409.3438	103866.4888	ENSG00000062485
B4DJV2	B4DJV2_HUMAN	K|SMSTEGLMK|F	[TMTsixplex_Nterm]SMSTEGLMK[TMTsixplex_K]	437-445	FALSE	5.261	107049.8181	105721.1777	71831.51229	62447.55115	213669.9688	157428.2324	ENSG00000062485
B4DLN1	B4DLN1_HUMAN	K|NYIQGINLVQAK|K	[TMTsixplex_Nterm]NYIQGINLVQAK[TMTsixplex_K]	150-161	FALSE	5.068	251244.4984	275619.0938	98559.66186	65751.41299	151029.4987	109670.7433	ENSG00000262660
B4DLN1	B4DLN1_HUMAN	R|NYAHALDGLYR|V	[TMTsixplex_Nterm]NYAHALDGLYR	294-304	FALSE	4.904	503516.7063	500770.345	148187.1073	108634.5452	498506.0731	353325.2343	ENSG00000262660
B4DLN1	B4DLN1_HUMAN	K|KLVESLPQEIK|A	[TMTsixplex_Nterm]K[TMTsixplex_K]LVESLPQEIK[TMTsixplex_K]	162-172	FALSE	5.728	322027.5625	318421.9243	107093.8572	75668.62771	274106.898	200888.3075	ENSG00000262660
B4DLN1	B4DLN1_HUMAN	K|KLVESLPQEIK|A	[TMTsixplex_Nterm]K[TMTsixplex_K]LVESLPQEIK[TMTsixplex_K]	162-172	FALSE	5.138	471416.3078	472295.5938	141546.6351	110828.7779	391261.8782	298418.6871	ENSG00000262660
B4DLN1	B4DLN1_HUMAN	K|GEYQGVFHCAVETAK|L	[TMTsixplex_Nterm]GEYQGVFHC[Cys_CAM]AVETAK[TMTsixplex_K]	386-400	FALSE	5.843	165547.8668	167415.9756	72684.65352	63229.6552	408884.0938	308012.6177	ENSG00000262660
B4DLR8	B4DLR8_HUMAN	K|EGHLSPDIVAEQK|K	[TMTsixplex_Nterm]EGHLSPDIVAEQK[TMTsixplex_K]	77-89	FALSE	6.217	897970.2008	1074357.755	491659.9676	434779.5531	1443173.375	1152198.993	ENSG00000181019
B4DLR8	B4DLR8_HUMAN	K|LKDPANFQYPAESVLAYK|E	[TMTsixplex_Nterm]LK[TMTsixplex_K]DPANFQYPAESVLAYK[TMTsixplex_K]	59-76	FALSE	6.355	202532.2666	206583.4328	32797.90607	27303.65464	518728.75	368773.9096	ENSG00000181019
B4DLR8	B4DLR8_HUMAN	K|KEVQDEEK|N	[TMTsixplex_Nterm]K[TMTsixplex_K]EVQDEEK[TMTsixplex_K]	168-175	FALSE	4.885	493575.1986	486463.1254	95418.1318	86860.33268	1092514.5	806634.2154	ENSG00000181019
B4DLR8	B4DLR8_HUMAN	K|SIPTDNQIK|A	[TMTsixplex_Nterm]SIPTDNQIK[TMTsixplex_K]	190-198	FALSE	5.081	141356.7591	145206.1419	37231.91436	34262.7491	330041.5	239120.5322	ENSG00000181019
B4DLR8	B4DLR8_HUMAN	K|LKDPANFQYPAESVLAYK|E	[TMTsixplex_Nterm]LK[TMTsixplex_K]DPANFQYPAESVLAYK[TMTsixplex_K]	59-76	FALSE	6.61	69760.5184	70644.64032	13024.03713	13155.88141	144973.7188	107665.6022	ENSG00000181019
B4DLR8	B4DLR8_HUMAN	R|IQILEGWK|K	[TMTsixplex_Nterm]IQILEGWK[TMTsixplex_K]	129-136	FALSE	5.917	43687.61673	46134.85908	12434.94844	9130.812782	100200.0313	77653.02241	ENSG00000181019
B4DLR8	B4DLR8_HUMAN	R|ALIVLAHSER|T	[TMTsixplex_Nterm]ALIVLAHSER	5-14	FALSE	10.772	243729.5384	252249.7013	53608.79139	53053.31865	520913.0313	390763.8685	ENSG00000181019
B4DLR8	B4DLR8_HUMAN	R|TSFNYAMK|E	TSFNYAMK[TMTsixplex_K]	15-22	FALSE	5.4	118359.1374	153458.682	83064.9903	95458.1755	301093.7684	367908.5644	ENSG00000181019
B4DLR8	B4DLR8_HUMAN	K|SIPTDNQIK|A	[TMTsixplex_Nterm]SIPTDNQIK[TMTsixplex_K]	190-198	FALSE	4.87	184041.7903	178934.8978	31870.49452	29509.87566	409644.0313	297384.1262	ENSG00000181019
B4DLR8	B4DLR8_HUMAN	K|SIPTDNQIK|A	[TMTsixplex_Nterm]SIPTDNQIK[TMTsixplex_K]	190-198	FALSE	5.255	285931.7701	299913.2299	49883.56193	50568.91993	687942.0625	501640.7875	ENSG00000181019
B4DLR8	B4DLR8_HUMAN	K|SIPTDNQIK|A	[TMTsixplex_Nterm]SIPTDNQIK[TMTsixplex_K]	190-198	FALSE	5.386	196207.3312	197912.4294	33167.83874	34087.74785	430043.2188	314368.0267	ENSG00000181019
B4DLR8	B4DLR8_HUMAN	K|FGLSVGHHLGK|S	FGLSVGHHLGK[TMTsixplex_K]	179-189	FALSE	5.736	202955.8166	333205.3546	60275.06828	80225.76743	910720.1422	1228104.741	ENSG00000181019
B4DLR8	B4DLR8_HUMAN	K|LKDPANFQYPAESVLAYK|E	[TMTsixplex_Nterm]LK[TMTsixplex_K]DPANFQYPAESVLAYK[TMTsixplex_K]	59-76	FALSE	7.182	193644.4276	203762.6323	31638.08313	36160.99651	483556.9375	359967.3924	ENSG00000181019
B4DLR8	B4DLR8_HUMAN	K|LKDPANFQYPAESVLAYK|E	[TMTsixplex_Nterm]LK[TMTsixplex_K]DPANFQYPAESVLAYK[TMTsixplex_K]	59-76	FALSE	6.312	313432.9083	335566.9674	53760.32321	46300.30763	817498.875	590109.9783	ENSG00000181019
B4DLR8	B4DLR8_HUMAN	K|LKDPANFQYPAESVLAYK|E	[TMTsixplex_Nterm]LK[TMTsixplex_K]DPANFQYPAESVLAYK[TMTsixplex_K]	59-76	FALSE	6.341	115263.5675	115073.9481	18651.2437	18709.29617	278867.9375	207371.6579	ENSG00000181019
B4DLR8	B4DLR8_HUMAN	K|LKDPANFQYPAESVLAYK|E	[TMTsixplex_Nterm]LK[TMTsixplex_K]DPANFQYPAESVLAYK[TMTsixplex_K]	59-76	FALSE	6.378	243976.287	253577.7041	43925.33495	40116.10131	578252	423745.0664	ENSG00000181019
B4DLR8	B4DLR8_HUMAN	R|IQILEGWK|K	IQILEGWK	129-136	FALSE	6.286	110746.7268	120711.0607	48334.92007	NA	NA	101937.0376	ENSG00000181019
B4DLR8	B4DLR8_HUMAN	R|ALIVLAHSER|T	[TMTsixplex_Nterm]ALIVLAHSER	5-14	FALSE	8.698	23262.07004	26501.33721	6800.236903	6433.854297	50862.25376	45731.00977	ENSG00000181019
B4DLR8	B4DLR8_HUMAN	R|IQILEGWK|K	[TMTsixplex_Nterm]IQILEGWK[TMTsixplex_K]	129-136	FALSE	5.218	31021.30092	31382.94146	10408.83427	6456.236463	60235.35547	44507.53956	ENSG00000181019
B4DLR8	B4DLR8_HUMAN	R|ALIVLAHSER|T	[TMTsixplex_Nterm]ALIVLAHSER	5-14	FALSE	9.361	1863812.115	1981006.745	653077.0455	527088.2824	3801863.707	2930860.99	ENSG00000181019
B4DLR8	B4DLR8_HUMAN	K|EAAAAALK|K	[TMTsixplex_Nterm]EAAAAALK[TMTsixplex_K]	23-30	FALSE	4.89	249062.241	250528.2179	42269.33944	40855.3443	540309.125	400246.67	ENSG00000181019
B4DLR8	B4DLR8_HUMAN	K|EAAAAALK|K	[TMTsixplex_Nterm]EAAAAALK[TMTsixplex_K]	23-30	FALSE	5.056	375773.2745	378931.9331	168639.0049	137210.943	578173.625	426122.6988	ENSG00000181019
B4DM50	B4DM50_HUMAN	R|HTLDGAACLLNSNK|Y	[TMTsixplex_Nterm]HTLDGAAC[Cys_CAM]LLNSNK[TMTsixplex_K]	27-40	FALSE	6.245	428397.9305	463532.9071	251915.9487	199760.5626	1023145.125	803896.234	ENSG00000115540
B4DQI4	B4DQI4_HUMAN	R|FSVLLLHGIR|F	[TMTsixplex_Nterm]FSVLLLHGIR	32-41	FALSE	6.205	32069.84399	33893.20371	15246.31797	11929.82106	38229.6881	26016.34968	ENSG00000114779
B4DQI4	B4DQI4_HUMAN	R|FSSETWQNLGTLHR|L	[TMTsixplex_Nterm]FSSETWQNLGTLHR	42-55	FALSE	6.919	150565.3588	171403.7871	104792.5781	80973.3594	191912.2947	148378.8103	ENSG00000114779
B4DQI4	B4DQI4_HUMAN	R|AVAIDLPGLGHSK|E	[TMTsixplex_Nterm]AVAIDLPGLGHSK[TMTsixplex_K]	63-75	FALSE	8.758	327169.6473	353665.9899	201802.331	164126.6321	392005.9063	318327.4359	ENSG00000114779
B4DQI4	B4DQI4_HUMAN	R|AVAIDLPGLGHSK|E	[TMTsixplex_Nterm]AVAIDLPGLGHSK[TMTsixplex_K]	63-75	FALSE	9.314	944881.1858	1060004.744	964380.7037	765950.4359	1316717.375	1033028.037	ENSG00000114779
B4DWT1	B4DWT1_HUMAN	R|TLFGFLGK|I	[TMTsixplex_Nterm]TLFGFLGK[TMTsixplex_K]	50-57	FALSE	5.435	140333.7955	147280.4531	47840.37865	36682.22891	63829.57253	49285.49872	ENSG00000116754
B4E1B9	B4E1B9_HUMAN	R|QVVFTSDPHK|S	[TMTsixplex_Nterm]QVVFTSDPHK[TMTsixplex_K]	191-200	FALSE	5.17	138612.9736	155767.7656	56552.24319	45397.08823	127139.2058	105049.5014	ENSG00000135048
B4E1G1	B4E1G1_HUMAN	R|SIPAITR|Y	[TMTsixplex_Nterm]SIPAITR	9-15	FALSE	5.54	72450.47426	72894.35156	22154.62988	15707.57647	38702.84557	27198.5222	ENSG00000136986
B4E1G1	B4E1G1_HUMAN	R|NFLSTPQFLYR|W	[TMTsixplex_Nterm]NFLSTPQFLYR	97-107	FALSE	6.618	46648.49609	44748.64636	8385.465116	5214.976845	20160.67978	13175.68228	ENSG00000136986
B4E1G1	B4E1G1_HUMAN	R|NFLSTPQFLYR|W	[TMTsixplex_Nterm]NFLSTPQFLYR	97-107	FALSE	5.665	36412.31693	37416.09516	14481.34382	11027.37649	54789.28906	40861.30717	ENSG00000136986
B4E1G1	B4E1G1_HUMAN	R|HNWGQGFR|L	[TMTsixplex_Nterm]HNWGQGFR	139-146	FALSE	5.446	128078.5214	127932.1356	37160.353	24110.41029	NA	47474.80413	ENSG00000136986
B4E1G1	B4E1G1_HUMAN	R|NFLSTPQFLYR|W	[TMTsixplex_Nterm]NFLSTPQFLYR	97-107	FALSE	7.142	27538.78906	27231.10072	5157.815097	3233.055134	10905.06752	7827.488852	ENSG00000136986
B4E1Z4	B4E1Z4_HUMAN	K|YGQTIRPICLPCTEGTTR|A	[TMTsixplex_Nterm]YGQTIRPIC[Cys_CAM]LPC[Cys_CAM]TEGTTR	1089-1106	FALSE	6.795	152100.5	150766.1272	104508.4108	73108.11386	77960.00318	51316.61724	ENSG00000244255
B4E1Z4	B4E1Z4_HUMAN	R|GDSGGPLIVHK|R	[TMTsixplex_Nterm]GDSGGPLIVHK[TMTsixplex_K]	1198-1208	FALSE	5.762	1238828.051	1303207.25	1068669.922	807757.8179	731057.4386	521373.499	ENSG00000244255
B4E1Z4	B4E1Z4_HUMAN	R|LEDSVTYHCSR|G	[TMTsixplex_Nterm]LEDSVTYHC[Cys_CAM]SR	684-694	FALSE	6.701	306276.825	348635.0716	304220.2574	250025.7227	248165.0597	204336.8189	ENSG00000244255
B4E1Z4	B4E1Z4_HUMAN	K|EAGIPEFYDYDVALIK|L	[TMTsixplex_Nterm]EAGIPEFYDYDVALIK[TMTsixplex_K]	1067-1082	FALSE	5.23	494757.5789	580276.8125	255838.7648	206503.6833	330761.5523	212145.8822	ENSG00000244255
B4E1Z4	B4E1Z4_HUMAN	K|ALFVSEEEKK|L	[TMTsixplex_Nterm]ALFVSEEEK[TMTsixplex_K]K[TMTsixplex_K]	1131-1140	FALSE	5.397	235644.1575	246104.4063	144118.8018	119741.5534	137393.5102	100063.1823	ENSG00000244255
B4E1Z4	B4E1Z4_HUMAN	K|VASYGVKPR|Y	[TMTsixplex_Nterm]VASYGVK[TMTsixplex_K]PR	801-809	FALSE	8.253	1547683.28	1562301	1006110.471	714901.5641	831561.8162	592198.3584	ENSG00000244255
B4E1Z4	B4E1Z4_HUMAN	K|QLNEINYEDHK|L	[TMTsixplex_Nterm]QLNEINYEDHK[TMTsixplex_K]	839-849	FALSE	8.783	1032264.399	1068390.625	611263.9635	486006.2944	954261.4749	703058.0357	ENSG00000244255
B4E1Z4	B4E1Z4_HUMAN	K|VASYGVKPR|Y	[TMTsixplex_Nterm]VASYGVK[TMTsixplex_K]PR	801-809	FALSE	7.321	1589908.75	1544269.942	978801.4217	761385.8573	856001.3647	590252.8049	ENSG00000244255
B4E1Z4	B4E1Z4_HUMAN	K|EAGIPEFYDYDVALIK|L	[TMTsixplex_Nterm]EAGIPEFYDYDVALIK[TMTsixplex_K]	1067-1082	FALSE	5.372	1488627.081	1561144.125	918882.6532	731045.1133	763365.7163	621405.0005	ENSG00000244255
B4E1Z4	B4E1Z4_HUMAN	K|VSEADSSNADWVTK|Q	[TMTsixplex_Nterm]VSEADSSNADWVTK[TMTsixplex_K]	825-838	FALSE	5.715	314691.9076	300722.1305	133612.4017	99013.81664	186001.4121	126247.2952	ENSG00000244255
B4E1Z4	B4E1Z4_HUMAN	K|QLNEINYEDHK|L	[TMTsixplex_Nterm]QLNEINYEDHK[TMTsixplex_K]	839-849	FALSE	6.485	236243.2522	237654.8281	141578.8003	113497.7209	134629.5508	99646.8796	ENSG00000244255
B4E1Z4	B4E1Z4_HUMAN	K|ALFVSEEEKK|L	[TMTsixplex_Nterm]ALFVSEEEK[TMTsixplex_K]K[TMTsixplex_K]	1131-1140	FALSE	5.411	491324.5625	469903.8594	295744.9295	228710.1579	343492.2397	247759.5554	ENSG00000244255
B4E1Z4	B4E1Z4_HUMAN	R|STGSWSTLK|T	[TMTsixplex_Nterm]STGSWSTLK[TMTsixplex_K]	579-587	FALSE	5.908	192706.2344	183982.2352	116383.1744	85515.19283	105140.7845	73341.5859	ENSG00000244255
B4E1Z4	B4E1Z4_HUMAN	K|VSEADSSNADWVTK|Q	[TMTsixplex_Nterm]VSEADSSNADWVTK[TMTsixplex_K]	825-838	FALSE	5.264	665012.5295	667708	208040.6668	169125.119	554753.5816	365365.6399	ENSG00000244255
B4E1Z4	B4E1Z4_HUMAN	R|GALISDQWVLTAAHCFR|D	[TMTsixplex_Nterm]GALISDQWVLTAAHC[Cys_CAM]FR	340-356	FALSE	7.48	25776.7571	26720.27591	9775.040757	7007.031218	11265.80936	8689.596333	ENSG00000244255
B4E1Z4	B4E1Z4_HUMAN	R|YGLVTYATYPK|I	[TMTsixplex_Nterm]YGLVTYATYPK[TMTsixplex_K]	810-820	FALSE	7.48	145271.0156	144143.458	88873.48608	62507.2614	72423.25911	50971.46179	ENSG00000244255
B4E1Z4	B4E1Z4_HUMAN	K|DISEVVTPR|F	[TMTsixplex_Nterm]DISEVVTPR	1172-1180	FALSE	7.106	332280.4031	338526.5	269524.0263	221908.0073	246270.8639	185793.5541	ENSG00000244255
B4E321	B4E321_HUMAN	K|IVRPWAEGTEEGAR|W	[TMTsixplex_Nterm]IVRPWAEGTEEGAR	333-346	FALSE	4.965	198458.4292	202204.0313	70042.7032	54228.48416	132491.4288	100806.7093	ENSG00000135506
B5MC59	B5MC59_HUMAN	K|EDSHPFDLGLYNEAVK|I	[TMTsixplex_Nterm]EDSHPFDLGLYNEAVK[TMTsixplex_K]	49-64	FALSE	6.823	NA	NA	NA	NA	NA	NA	ENSG00000106399
B5MC59	B5MC59_HUMAN	K|IIHDFPQFYPLGIVQHD|-	[TMTsixplex_Nterm]IIHDFPQFYPLGIVQHD	65-81	TRUE	7.958	78256.2549	83688.34045	34073.2453	27651.89289	37874.4887	27340.53367	ENSG00000106399
B5MCT4	B5MCT4_HUMAN	K|WLPQNDLLGHPMTR|A	[TMTsixplex_Nterm]WLPQNDLLGHPMTR	85-98	FALSE	6.382	155530.9148	166369.3076	85279.49072	65162.41636	145262.8076	104537.5662	ENSG00000167165
B5MCX3	B5MCX3_HUMAN	K|STLINSLFLTDLYPER|V	[TMTsixplex_Nterm]STLINSLFLTDLYPER	10-25	FALSE	7.362	207549.2935	218472.0469	111635.7189	77123.48456	111798.5301	79939.49377	ENSG00000168385
B5MCX3	B5MCX3_HUMAN	R|LYPWGVVEVENPEHNDFLK|L	[TMTsixplex_Nterm]LYPWGVVEVENPEHNDFLK[TMTsixplex_K]	216-234	FALSE	7.679	170341.375	168309.3345	133735.3191	108094.01	101225.322	76443.56096	ENSG00000168385
B5MCX3	B5MCX3_HUMAN	K|ASIPFSVVGSNQLIEAK|G	[TMTsixplex_Nterm]ASIPFSVVGSNQLIEAK[TMTsixplex_K]	192-208	FALSE	6.901	225791.4895	238553.7969	116908.5325	99314.63794	120697.2789	98653.65927	ENSG00000168385
B5MCX3	B5MCX3_HUMAN	K|TIISYIDEQFER|Y	[TMTsixplex_Nterm]TIISYIDEQFER	76-87	FALSE	8.661	1033654.206	1041931.563	497910.2797	399750.9813	542961.0664	386852.876	ENSG00000168385
B5MCX3	B5MCX3_HUMAN	K|ASIPFSVVGSNQLIEAK|G	[TMTsixplex_Nterm]ASIPFSVVGSNQLIEAK[TMTsixplex_K]	192-208	FALSE	5.34	72462.31284	79129.35938	38936.05321	29634.30602	43639.84579	35609.89887	ENSG00000168385
B5MCX3	B5MCX3_HUMAN	R|LTVVDTPGYGDAINCR|D	[TMTsixplex_Nterm]LTVVDTPGYGDAINC[Cys_CAM]R	56-71	FALSE	7.001	1525616.117	1664137.75	1158200.994	904166.1109	1131713.467	790163.7859	ENSG00000168385
B5MCX3	B5MCX3_HUMAN	K|STLINSLFLTDLYPER|V	[TMTsixplex_Nterm]STLINSLFLTDLYPER	10-25	FALSE	6.168	81134.96925	85478.625	47001.67325	35270.5794	78932.86445	57258.38375	ENSG00000168385
B5MCX3	B5MCX3_HUMAN	R|ILDEIEEHNIK|I	[TMTsixplex_Nterm]ILDEIEEHNIK[TMTsixplex_K]	158-168	FALSE	5.245	713788.875	692766.8598	345670.3295	264966.2703	375972.0105	273411.4588	ENSG00000168385
B5MCX3	B5MCX3_HUMAN	K|ASIPFSVVGSNQLIEAK|G	[TMTsixplex_Nterm]ASIPFSVVGSNQLIEAK[TMTsixplex_K]	192-208	FALSE	6.744	145604.3648	152257.5	69593.07718	53498.57468	91270.1948	77685.64177	ENSG00000168385
B5MCX3	B5MCX3_HUMAN	R|TMLITHMQDLQEVTQDLHYENFR|S	[TMTsixplex_Nterm]TMLITHMQDLQEVTQDLHYENFR	237-259	FALSE	5.089	48142.58941	52215.25335	28803.22051	20238.40695	39750.78307	28766.77713	ENSG00000168385
B5MCX3	B5MCX3_HUMAN	K|STLINSLFLTDLYPER|V	[TMTsixplex_Nterm]STLINSLFLTDLYPER	10-25	FALSE	6.266	14638.39272	15164.18359	10745.90986	7574.037386	10608.78339	8116.518855	ENSG00000168385
B5MCX3	B5MCX3_HUMAN	R|TMLITHMQDLQEVTQDLHYENFR|S	[TMTsixplex_Nterm]TMLITHMQDLQEVTQDLHYENFR	237-259	FALSE	4.86	55867.40558	60186.61109	32824.39917	25119.71009	38194.59252	27256.36322	ENSG00000168385
B5MCX3	B5MCX3_HUMAN	K|TIISYIDEQFER|Y	[TMTsixplex_Nterm]TIISYIDEQFER	76-87	FALSE	7.689	141710.5126	143538.0313	77943.81015	57377.60426	79797.39229	59138.16533	ENSG00000168385
B5MD87	B5MD87_HUMAN	K|MLLHEGQHPAQLR|S	[TMTsixplex_Nterm]MLLHEGQHPAQLR	81-93	FALSE	5.007	35813.88449	38225.91532	14245.07757	11379.97023	22396.63076	19300.24519	ENSG00000276657
B5MD87	B5MD87_HUMAN	K|MLLHEGQHPAQLR|S	[TMTsixplex_Nterm]MLLHEGQHPAQLR	81-93	FALSE	5.007	35813.88449	38225.91532	14245.07757	11379.97023	22396.63076	19300.24519	ENSG00000104524
B7Z3Z9	B7Z3Z9_HUMAN	R|WLLDFASK|R	[TMTsixplex_Nterm]WLLDFASK[TMTsixplex_K]	216-223	FALSE	5.362	23257.63515	23725.81296	14619.80698	11741.41988	61949.80859	46321.57529	ENSG00000151726
B7Z3Z9	B7Z3Z9_HUMAN	R|WLLDFASK|R	[TMTsixplex_Nterm]WLLDFASK[TMTsixplex_K]	216-223	FALSE	5.13	9430.886988	9441.806161	6014.377774	4847.535443	19879.71484	14976.13829	ENSG00000151726
B7Z3Z9	B7Z3Z9_HUMAN	R|WLLDFASK|R	[TMTsixplex_Nterm]WLLDFASK[TMTsixplex_K]	216-223	FALSE	6.283	21463.96868	21073.89917	11388.35543	9778.171586	50976.52734	37134.98296	ENSG00000151726
B7Z3Z9	B7Z3Z9_HUMAN	R|LMVTGAAPVSATVLTFLR|A	[TMTsixplex_Nterm]LMVTGAAPVSATVLTFLR	258-275	FALSE	10.086	2138.546644	2597.439287	1306.480022	1138.843886	4235.754395	2954.553762	ENSG00000151726
B7Z3Z9	B7Z3Z9_HUMAN	R|LMVTGAAPVSATVLTFLR|A	[TMTsixplex_Nterm]LMVTGAAPVSATVLTFLR	258-275	FALSE	9.238	380.8120548	529.3471724	427.6282597	296.238547	626.9546856	387.5487626	ENSG00000151726
B7Z3Z9	B7Z3Z9_HUMAN	R|WLLDFASK|R	[TMTsixplex_Nterm]WLLDFASK[TMTsixplex_K]	216-223	FALSE	5.434	14590.99029	14052.65077	9410.943484	7472.528753	39852.22656	29003.28251	ENSG00000151726
B7Z5P7	B7Z5P7_HUMAN	R|KDFLAMFSPK|C	[TMTsixplex_Nterm]K[TMTsixplex_K]DFLAMFSPK[TMTsixplex_K]	239-248	FALSE	5.379	98395.03125	85806.86803	60276.99167	44478.71191	66853.63341	48009.32132	ENSG00000110031
B7Z9I1	B7Z9I1_HUMAN	K|IYQIYEGTSQIQR|L	[TMTsixplex_Nterm]IYQIYEGTSQIQR	359-371	FALSE	5.548	157589.7962	161574.8125	51808.00197	40341.66399	123450.5044	90682.96469	ENSG00000117054
B7Z9I1	B7Z9I1_HUMAN	K|ANWYFLLAR|S	[TMTsixplex_Nterm]ANWYFLLAR	161-169	FALSE	6.94	7423.437109	7860.635287	2847.230562	2568.57656	29534.75	22429.40406	ENSG00000117054
B7Z9I1	B7Z9I1_HUMAN	R|NTYYASIAK|A	[TMTsixplex_Nterm]NTYYASIAK[TMTsixplex_K]	313-321	FALSE	7.159	130658.2145	126498.9597	44395.67682	40134.50419	492569.9375	334808.8292	ENSG00000117054
B7Z9I1	B7Z9I1_HUMAN	R|NTYYASIAK|A	NTYYASIAK[TMTsixplex_K]	313-321	FALSE	5.941	494787.0774	566824.9829	689406.2455	544418.0341	1188382.069	1327374.419	ENSG00000117054
B7Z9I1	B7Z9I1_HUMAN	R|EEIIPVAAEYDK|T	[TMTsixplex_Nterm]EEIIPVAAEYDK[TMTsixplex_K]	21-32	FALSE	5.688	388630.5184	397510.6424	248853.6183	212299.1918	1027325.188	741371.0401	ENSG00000117054
B7Z9I1	B7Z9I1_HUMAN	K|ANWYFLLAR|S	[TMTsixplex_Nterm]ANWYFLLAR	161-169	FALSE	7.014	1577.539836	1805.605272	694.8081264	714.1758889	5366.130859	4337.415045	ENSG00000117054
B7Z9I1	B7Z9I1_HUMAN	R|GIVFEDVK|V	[TMTsixplex_Nterm]GIVFEDVK[TMTsixplex_K]	212-219	FALSE	5.67	265290.5671	275855.3838	159156.0234	139850.6307	693519.125	496247.6981	ENSG00000117054
B7Z9I1	B7Z9I1_HUMAN	R|GIVFEDVK|V	[TMTsixplex_Nterm]GIVFEDVK[TMTsixplex_K]	212-219	FALSE	5.688	411883.0735	434044.5271	124301.4813	152417.1909	1351775.5	1067370.07	ENSG00000117054
B7Z9I1	B7Z9I1_HUMAN	K|ENVLIGDGAGFK|V	[TMTsixplex_Nterm]ENVLIGDGAGFK[TMTsixplex_K]	223-234	FALSE	6.52	200171.2162	210703.193	87424.36451	80171.04133	724422.875	532179.7997	ENSG00000117054
B7ZBJ4	B7ZBJ4_HUMAN	K|LLGELILDR|H	[TMTsixplex_Nterm]LLGELILDR	86-94	FALSE	5.695	189265.6692	196259.3751	108159.3405	86505.17303	248947.2344	177049.4418	ENSG00000102547
B7ZBJ4	B7ZBJ4_HUMAN	K|LMMNLLR|D	[TMTsixplex_Nterm]LMMNLLR	112-118	FALSE	5.141	26750.59248	25929.65049	15767.91475	11912.81916	34506.15234	25601.72052	ENSG00000102547
B7ZC39	B7ZC39_HUMAN	R|AVQFTEEK|F	[TMTsixplex_Nterm]AVQFTEEK[TMTsixplex_K]	18-25	FALSE	5.19	166012.6949	169179.5781	86435.49577	69601.72407	96392.92456	71655.70953	ENSG00000148341
B7ZC39	B7ZC39_HUMAN	R|DFIHTASISFLTPLR|N	[TMTsixplex_Nterm]DFIHTASISFLTPLR	130-144	FALSE	6.943	55062.5527	62438.1442	22051.1546	16730.84976	33086.39892	24565.21361	ENSG00000148341
B8ZZQ4	B8ZZQ4_HUMAN	K|VAVLQALASTVNR|D	[TMTsixplex_Nterm]VAVLQALASTVNR	67-79	FALSE	9.381	25867.47061	26058.625	6468.293806	4668.178199	23363.7278	16226.55558	ENSG00000132300
B8ZZT4	B8ZZT4_HUMAN	R|NLQSEVEGVK|N	[TMTsixplex_Nterm]NLQSEVEGVK[TMTsixplex_K]	14-23	FALSE	5.007	199461.1094	191998.7756	75670.68924	57309.00271	191568.9011	133405.2078	ENSG00000118640
B8ZZU8	B8ZZU8_HUMAN	K|DDQLLDDGK|T	[TMTsixplex_Nterm]DDQLLDDGK[TMTsixplex_K]	41-49	FALSE	5.403	65765.92683	70536.07813	23630.40926	17794.41832	42426.5769	33229.71994	ENSG00000103363
B8ZZU8	B8ZZU8_HUMAN	R|LYKDDQLLDDGK|T	[TMTsixplex_Nterm]LYK[TMTsixplex_K]DDQLLDDGK[TMTsixplex_K]	38-49	FALSE	6.197	1173975.081	1197789.75	451933.9264	350486.0882	732402.0733	570660.2721	ENSG00000103363
B9A067	B9A067_HUMAN	K|LLSYASYCIEHGDLELAAK|F	[TMTsixplex_Nterm]LLSYASYC[Cys_CAM]IEHGDLELAAK[TMTsixplex_K]	642-660	FALSE	7.874	22491.58586	24504.20163	10857.98001	9751.777217	56331.87891	41558.06151	ENSG00000132305
B9A067	B9A067_HUMAN	K|VVSQYHELVVQAR|D	VVSQYHELVVQAR	306-318	FALSE	6.682	777021.8492	839566.6012	489386.5572	399916.6059	599459.2751	447009.5275	ENSG00000132305
B9A067	B9A067_HUMAN	K|SVIENAK|K	[TMTsixplex_Nterm]SVIENAK[TMTsixplex_K]	259-265	FALSE	4.985	219147.0325	217778.3707	117282.7656	91395.10045	474587.375	347232.2127	ENSG00000132305
B9A067	B9A067_HUMAN	K|SVIENAK|K	[TMTsixplex_Nterm]SVIENAK[TMTsixplex_K]	259-265	FALSE	5.097	57102.08064	60441.14834	32423.80461	27646.47708	101836.7266	80405.44255	ENSG00000132305
B9A067	B9A067_HUMAN	K|VVSQYHELVVQAR|D	[TMTsixplex_Nterm]VVSQYHELVVQAR	306-318	FALSE	5.386	62109.82756	64083.57759	30038.42576	30416.60482	93694.40931	76563.63137	ENSG00000132305
B9A067	B9A067_HUMAN	K|VVSQYHELVVQAR|D	[TMTsixplex_Nterm]VVSQYHELVVQAR	306-318	FALSE	7.746	348993.5092	370403.9911	174369.2341	133842.9162	822660.7625	652769.5847	ENSG00000132305
B9A067	B9A067_HUMAN	K|QHITLALEK|Q	[TMTsixplex_Nterm]QHITLALEK[TMTsixplex_K]	380-388	FALSE	5.573	504357.4908	609003.7379	304262.1588	189684.3266	918935	770349.7635	ENSG00000132305
B9A067	B9A067_HUMAN	R|QTASVTLQAIAAQNAAVQAVNAHSNILK|A	[TMTsixplex_Nterm]QTASVTLQAIAAQNAAVQAVNAHSNILK[TMTsixplex_K]	182-209	FALSE	4.929	197023.1356	190780.4352	81299.36058	74034.30132	552885.4375	425663.8013	ENSG00000132305
B9A067	B9A067_HUMAN	R|GIEQAVQSHAVAEEEAR|K	[TMTsixplex_Nterm]GIEQAVQSHAVAEEEAR	500-516	FALSE	7.309	503270.9691	504357.0328	316887.5213	247263.669	632216.5625	479688.4366	ENSG00000132305
B9A067	B9A067_HUMAN	R|YSTSGSSGLTTGK|I	YSTSGSSGLTTGK[TMTsixplex_K]	32-44	FALSE	6.834	39161.08528	51236.11413	27817.64345	30104.19878	55303.33344	74412.57137	ENSG00000132305
B9A067	B9A067_HUMAN	K|SEFEQNLSEK|L	[TMTsixplex_Nterm]SEFEQNLSEK[TMTsixplex_K]	459-468	FALSE	6.17	119922.3458	123698.2724	53527.34284	45010.11748	331866.9688	244512.3641	ENSG00000132305
B9A067	B9A067_HUMAN	K|LHNMIVDLDNVVK|K	[TMTsixplex_Nterm]LHNM[Oxidation_M]IVDLDNVVK[TMTsixplex_K]	283-295	FALSE	6.247	464587.7916	450048.3891	205209.8216	152209.3397	989967.5	694805.4731	ENSG00000132305
B9A067	B9A067_HUMAN	K|AVDEAADALLK|A	[TMTsixplex_Nterm]AVDEAADALLK[TMTsixplex_K]	239-249	FALSE	7.101	114984.7477	115182.2388	53995.91336	51551.30478	299520.9063	226119.1954	ENSG00000132305
B9A067	B9A067_HUMAN	K|SVIENAK|K	[TMTsixplex_Nterm]SVIENAK[TMTsixplex_K]	259-265	FALSE	5.28	104108.6869	104194.938	53802.01002	45886.77607	229451.2188	167998.4148	ENSG00000132305
B9A067	B9A067_HUMAN	K|SVIENAK|K	[TMTsixplex_Nterm]SVIENAK[TMTsixplex_K]	259-265	FALSE	4.88	129723.8706	134799.5584	68110.78997	56137.18693	296485.6563	227890.2621	ENSG00000132305
B9A067	B9A067_HUMAN	K|EVAGAKPHITAAEGK|L	[TMTsixplex_Nterm]EVAGAK[TMTsixplex_K]PHITAAEGK[TMTsixplex_K]	268-282	FALSE	5.045	47246.75245	58074.59642	44003.09809	31869.13317	98752.61719	86615.72666	ENSG00000132305
B9A067	B9A067_HUMAN	K|LHNMIVDLDNVVK|K	[TMTsixplex_Nterm]LHNM[Oxidation_M]IVDLDNVVK[TMTsixplex_K]	283-295	FALSE	6.841	518772.3637	544226.6418	293921.8136	228586.0807	916678.25	667635.6744	ENSG00000132305
B9A067	B9A067_HUMAN	K|AVDEAADALLK|A	[TMTsixplex_Nterm]AVDEAADALLK[TMTsixplex_K]	239-249	FALSE	6.209	196930.482	196154.8153	81521.45802	71527.21458	490904.8125	386661.6305	ENSG00000132305
B9A067	B9A067_HUMAN	R|GVYSEETLR|A	[TMTsixplex_Nterm]GVYSEETLR	576-584	FALSE	6.772	340558.5616	354795.3181	163345.2144	146541.6177	893639.1875	680370.4042	ENSG00000132305
B9A067	B9A067_HUMAN	K|KVQAAQSEAK|V	[TMTsixplex_Nterm]K[TMTsixplex_K]VQAAQSEAK[TMTsixplex_K]	296-305	FALSE	8.283	1186120.66	1131617.549	573076.6525	455183.8851	3408589.5	2389718.203	ENSG00000132305
B9A067	B9A067_HUMAN	R|ELDSITPEVLPGWK|G	[TMTsixplex_Nterm]ELDSITPEVLPGWK[TMTsixplex_K]	324-337	FALSE	6.764	108133.4827	113444.7286	51102.01224	41220.09314	289990.7813	218580.9438	ENSG00000132305
B9A067	B9A067_HUMAN	R|KAHQLWLSVEALK|Y	[TMTsixplex_Nterm]K[TMTsixplex_K]AHQLWLSVEALK[TMTsixplex_K]	517-529	FALSE	6.516	144155.7893	140952.5552	63445.29996	52456.23664	357139	267749.4497	ENSG00000132305
B9A067	B9A067_HUMAN	K|AAMDNSEIAGEK|K	[TMTsixplex_Nterm]AAM[Oxidation_M]DNSEIAGEK[TMTsixplex_K]	210-221	FALSE	6.561	1323804.646	1362240.444	485574.0274	482043.1332	3048878	2312939.289	ENSG00000132305
B9A067	B9A067_HUMAN	R|QAAAHTDHLR|D	[TMTsixplex_Nterm]QAAAHTDHLR	438-447	FALSE	7.621	473.9925865	432.2411564	212.683081	189.3843867	1222.939699	907.8981643	ENSG00000132305
B9A067	B9A067_HUMAN	K|LFEMVLGPAAYNVPLPK|K	[TMTsixplex_Nterm]LFEMVLGPAAYNVPLPK[TMTsixplex_K]	84-100	FALSE	4.884	14209.223	14512.95601	8084.576301	6701.398499	31064.94922	23888.81342	ENSG00000132305
B9A067	B9A067_HUMAN	K|LHNMIVDLDNVVK|K	[TMTsixplex_Nterm]LHNMIVDLDNVVK[TMTsixplex_K]	283-295	FALSE	7.566	908239.7205	895365.2002	396598.0735	321911.9769	2338863	1688453.794	ENSG00000132305
B9A067	B9A067_HUMAN	K|LFEMVLGPAAYNVPLPK|K	[TMTsixplex_Nterm]LFEMVLGPAAYNVPLPK[TMTsixplex_K]	84-100	FALSE	4.989	33589.92925	37672.34341	26621.68978	20240.84575	40186.53125	28122.94564	ENSG00000132305
B9A067	B9A067_HUMAN	R|ELDSITPEVLPGWK|G	[TMTsixplex_Nterm]ELDSITPEVLPGWK[TMTsixplex_K]	324-337	FALSE	5.964	501590.837	413663.9683	228148.347	223107.2547	835180.25	640539.9329	ENSG00000132305
C9J0K6	C9J0K6_HUMAN	R|QHFISFDTDR|S	[TMTsixplex_Nterm]QHFISFDTDR	63-72	FALSE	6.483	120649.7842	124700.4268	44623.88691	29311.71424	71641.45886	53249.58918	ENSG00000075142
C9J0K6	C9J0K6_HUMAN	K|ELWAVLNGWR|Q	[TMTsixplex_Nterm]ELWAVLNGWR	53-62	FALSE	5.301	15668.05991	16088.20605	6010.519546	4672.721203	9650.717675	7461.782743	ENSG00000075142
C9J0K6	C9J0K6_HUMAN	K|ELWAVLNGWR|Q	[TMTsixplex_Nterm]ELWAVLNGWR	53-62	FALSE	5.632	8076.028809	8063.529216	3209.539939	2572.87034	4693.031919	3805.557135	ENSG00000075142
C9J0K6	C9J0K6_HUMAN	K|ELWAVLNGWR|Q	[TMTsixplex_Nterm]ELWAVLNGWR	53-62	FALSE	5.627	8982.031199	9608.371094	3164.826571	2188.48815	5101.289473	3922.55611	ENSG00000075142
C9J0K6	C9J0K6_HUMAN	R|CLTQSGIAGGYKPFNLETCR|L	[TMTsixplex_Nterm]C[Cys_CAM]LTQSGIAGGYK[TMTsixplex_K]PFNLETC[Cys_CAM]R	13-32	FALSE	7.104	136771.875	133263.8197	48877.40399	34567.39478	75021.44532	49712.41371	ENSG00000075142
C9J1Z8	C9J1Z8_HUMAN	R|DAVLLVFANK|Q	[TMTsixplex_Nterm]DAVLLVFANK[TMTsixplex_K]	115-124	FALSE	6.109	133826.7093	132403.0367	51496.75242	37567.78744	141319.5	100794.8771	ENSG00000004059
C9J1Z8	C9J1Z8_HUMAN	R|ILMVGLDAAGK|T	[TMTsixplex_Nterm]ILMVGLDAAGK[TMTsixplex_K]	19-29	FALSE	6.708	131108.0273	126989.1729	43482.78379	32298.84171	137102.9219	94290.7047	ENSG00000004059
C9J1Z8	C9J1Z8_HUMAN	R|VQESADELQK|M	[TMTsixplex_Nterm]VQESADELQK[TMTsixplex_K]	99-108	FALSE	5.646	1320211.755	1449820.25	764810.8315	656427.6934	1093140.953	909314.433	ENSG00000004059
C9J1Z8	C9J1Z8_HUMAN	K|LGEIVTTIPTIGFNVETVEYK|N	[TMTsixplex_Nterm]LGEIVTTIPTIGFNVETVEYK[TMTsixplex_K]	38-58	FALSE	4.898	99245.65088	109167.9609	46033.12696	36347.33849	106549.2799	77748.07898	ENSG00000004059
C9J1Z8	C9J1Z8_HUMAN	R|VQESADELQK|M	[TMTsixplex_Nterm]VQESADELQK[TMTsixplex_K]	99-108	FALSE	6.127	516156.8113	560202.875	227048.354	171772.0052	539575.1487	385752.1887	ENSG00000004059
C9J1Z8	C9J1Z8_HUMAN	R|DAVLLVFANK|Q	[TMTsixplex_Nterm]DAVLLVFANK[TMTsixplex_K]	115-124	FALSE	6.729	53434	52787.71047	19735.83887	14453.18359	52075.34365	37678.76306	ENSG00000004059
C9J1Z8	C9J1Z8_HUMAN	R|ILMVGLDAAGK|T	[TMTsixplex_Nterm]ILM[Oxidation_M]VGLDAAGK[TMTsixplex_K]	19-29	FALSE	5.51	846924.5024	841371.4087	322192.3502	258274.5179	906575.6875	650764.0494	ENSG00000004059
C9J1Z8	C9J1Z8_HUMAN	R|HYFQNTQGLIFVVDSNDRER|V	HYFQNTQGLIFVVDSNDRER	79-98	FALSE	5.612	60988.92425	76408.68145	170107.1503	96868.13122	47983.79693	43097.26409	ENSG00000004059
C9J1Z8	C9J1Z8_HUMAN	R|ILMVGLDAAGK|T	[TMTsixplex_Nterm]ILMVGLDAAGK[TMTsixplex_K]	19-29	FALSE	7.106	145265.1687	143335.8075	45225.35683	33958.30211	146216.0156	108528.3386	ENSG00000004059
C9J1Z8	C9J1Z8_HUMAN	R|DAVLLVFANK|Q	[TMTsixplex_Nterm]DAVLLVFANK[TMTsixplex_K]	115-124	FALSE	6.264	197919.8436	198133.7813	60872.23168	44577.85092	128962.212	92283.73013	ENSG00000004059
C9J1Z8	C9J1Z8_HUMAN	R|DAVLLVFANK|Q	[TMTsixplex_Nterm]DAVLLVFANK[TMTsixplex_K]	115-124	FALSE	6.682	82819.07246	82936.42969	29301.79083	21915.37626	79231.86647	55367.70269	ENSG00000004059
C9J1Z8	C9J1Z8_HUMAN	R|DAVLLVFANK|Q	[TMTsixplex_Nterm]DAVLLVFANK[TMTsixplex_K]	115-124	FALSE	7.349	306971.1798	311869.9778	110044.8905	88560.64752	320260.2813	217711.8681	ENSG00000004059
C9J1Z8	C9J1Z8_HUMAN	R|DAVLLVFANK|Q	[TMTsixplex_Nterm]DAVLLVFANK[TMTsixplex_K]	115-124	FALSE	5.209	349868.7595	345867.8096	123490.1421	91664.00589	371097.4375	269267.6359	ENSG00000004059
C9J1Z8	C9J1Z8_HUMAN	R|DAVLLVFANK|Q	[TMTsixplex_Nterm]DAVLLVFANK[TMTsixplex_K]	115-124	FALSE	6.52	150620.2969	149277.169	51155.01962	42702.27696	144626.8303	102120.4507	ENSG00000004059
C9J1Z8	C9J1Z8_HUMAN	R|DAVLLVFANK|Q	[TMTsixplex_Nterm]DAVLLVFANK[TMTsixplex_K]	115-124	FALSE	6.819	126472.6709	127534.7031	43647.96078	33664.21068	127300.5644	88348.78053	ENSG00000004059
C9J1Z8	C9J1Z8_HUMAN	K|LGEIVTTIPTIGFNVETVEYK|N	[TMTsixplex_Nterm]LGEIVTTIPTIGFNVETVEYK[TMTsixplex_K]	38-58	FALSE	5.119	86112.57987	88312.56085	40759.71859	31325.921	92705.22656	66852.96959	ENSG00000004059
C9J1Z8	C9J1Z8_HUMAN	R|DAVLLVFANK|Q	[TMTsixplex_Nterm]DAVLLVFANK[TMTsixplex_K]	115-124	FALSE	6.056	84241.02274	87052.38767	32771.40628	25171.24401	87056.70313	66481.83044	ENSG00000004059
C9J1Z8	C9J1Z8_HUMAN	R|HYFQNTQGLIFVVDSNDRER|V	[TMTsixplex_Nterm]HYFQNTQGLIFVVDSNDRER	79-98	FALSE	6.309	102871.176	119216.3954	54511.21604	39243.20688	108644.5894	88479.14064	ENSG00000004059
C9J1Z8	C9J1Z8_HUMAN	R|ILMVGLDAAGK|T	[TMTsixplex_Nterm]ILMVGLDAAGK[TMTsixplex_K]	19-29	FALSE	6.326	247203.3233	248543.4375	87734.72759	68274.43189	245194.5533	178566.0343	ENSG00000004059
C9J1Z8	C9J1Z8_HUMAN	R|ILMVGLDAAGK|T	[TMTsixplex_Nterm]ILMVGLDAAGK[TMTsixplex_K]	19-29	FALSE	6.891	237357.4544	239412.8291	79928.04173	58835.97056	248129.7656	179424.0098	ENSG00000004059
C9J1Z8	C9J1Z8_HUMAN	R|DAVLLVFANK|Q	[TMTsixplex_Nterm]DAVLLVFANK[TMTsixplex_K]	115-124	FALSE	4.97	228090.5465	225797.0024	85696.43922	60630.85983	248039.7969	190466.3825	ENSG00000004059
C9J1Z8	C9J1Z8_HUMAN	R|ILMVGLDAAGK|T	[TMTsixplex_Nterm]ILMVGLDAAGK[TMTsixplex_K]	19-29	FALSE	6.621	171976.7155	178693.8732	55355.42077	41098.07216	180154.6406	137678.3785	ENSG00000004059
C9J1Z8	C9J1Z8_HUMAN	R|DAVLLVFANK|Q	[TMTsixplex_Nterm]DAVLLVFANK[TMTsixplex_K]	115-124	FALSE	7.04	103847.0859	101547.0969	37893.40016	26977.36809	94165.98436	68171.50837	ENSG00000004059
C9J1Z8	C9J1Z8_HUMAN	R|DAVLLVFANK|Q	[TMTsixplex_Nterm]DAVLLVFANK[TMTsixplex_K]	115-124	FALSE	7.231	181383.1294	181559.0156	67019.88535	46232.95768	171356.5151	120272.4326	ENSG00000004059
C9J1Z8	C9J1Z8_HUMAN	R|ILMVGLDAAGK|T	[TMTsixplex_Nterm]ILMVGLDAAGK[TMTsixplex_K]	19-29	FALSE	6.42	157323.0625	156665.5936	53789.31655	41850.22438	154372.4981	110955.3343	ENSG00000004059
C9J1Z8	C9J1Z8_HUMAN	R|ILMVGLDAAGK|T	[TMTsixplex_Nterm]ILMVGLDAAGK[TMTsixplex_K]	19-29	FALSE	6.144	377657.6383	379013.5851	123787.0285	83724.55897	391923.9375	280509.5731	ENSG00000004059
C9J1Z8	C9J1Z8_HUMAN	R|ILMVGLDAAGK|T	[TMTsixplex_Nterm]ILMVGLDAAGK[TMTsixplex_K]	19-29	FALSE	7.162	195833.4775	200981.3781	61429.12262	47655.19772	204012.2344	153204.184	ENSG00000004059
C9J1Z8	C9J1Z8_HUMAN	R|DAVLLVFANK|Q	[TMTsixplex_Nterm]DAVLLVFANK[TMTsixplex_K]	115-124	FALSE	5.754	106582.2699	109797.875	38868.96266	27040.79316	108992.2289	78460.16753	ENSG00000004059
C9J1Z8	C9J1Z8_HUMAN	R|DAVLLVFANK|Q	[TMTsixplex_Nterm]DAVLLVFANK[TMTsixplex_K]	115-124	FALSE	6.868	134649.0199	135227.1563	48994.42866	37608.31941	127772.5032	89979.52058	ENSG00000004059
C9J1Z8	C9J1Z8_HUMAN	R|ILMVGLDAAGK|T	[TMTsixplex_Nterm]ILMVGLDAAGK[TMTsixplex_K]	19-29	FALSE	6.934	111405.9744	111892.1275	37936.96121	27707.67012	112403.2656	83458.36526	ENSG00000004059
C9J1Z8	C9J1Z8_HUMAN	R|HYFQNTQGLIFVVDSNDR|E	[TMTsixplex_Nterm]HYFQNTQGLIFVVDSNDR	79-96	FALSE	7.529	408255.2157	468533.5191	278222.761	204157.0925	408075.943	318273.2965	ENSG00000004059
C9J1Z8	C9J1Z8_HUMAN	R|ILMVGLDAAGK|T	[TMTsixplex_Nterm]ILMVGLDAAGK[TMTsixplex_K]	19-29	FALSE	5.838	239955.221	230214.6368	81342.02937	61886.53727	252870.8594	175984.0171	ENSG00000004059
C9J306	C9J306_HUMAN	K|GVVPDNHPYCVGAAR|S	[TMTsixplex_Nterm]GVVPDNHPYC[Cys_CAM]VGAAR	224-238	FALSE	4.998	49820.02458	57891.49676	23768.97549	22374.39316	33660.83429	29382.69351	ENSG00000131373
C9J4A7	C9J4A7_HUMAN	K|SSGGLLGFWK|D	[TMTsixplex_Nterm]SSGGLLGFWK[TMTsixplex_K]	27-36	FALSE	5.661	56612.09491	56719.30859	29035.25655	21434.77369	26979.14589	18977.46994	ENSG00000249240
C9J4M6	C9J4M6_HUMAN	R|MTIGHLIECLQGK|V	[TMTsixplex_Nterm]MTIGHLIEC[Cys_CAM]LQGK[TMTsixplex_K]	900-912	FALSE	6.753	61441.23311	64786.38716	20565.74534	14162.37794	25829.29569	19971.99926	ENSG00000047315
C9J4M6	C9J4M6_HUMAN	R|MTIGHLIECLQGK|V	[TMTsixplex_Nterm]MTIGHLIEC[Cys_CAM]LQGK[TMTsixplex_K]	900-912	FALSE	6.043	51324.84651	53700.11369	18254.52003	11955.51931	23466.3823	16640.65464	ENSG00000047315
C9J4Z3	C9J4Z3_HUMAN	K|TVAGGAWTYNTTSAVTVK|S	[TMTsixplex_Nterm]TVAGGAWTYNTTSAVTVK[TMTsixplex_K]	38-55	FALSE	6.281	509213.4044	512117.3125	190878.2919	160751.14	310602.5643	246342.4498	ENSG00000197756
C9J4Z3	C9J4Z3_HUMAN	K|YTCSFCGK|T	YTC[Cys_CAM]SFC[Cys_CAM]GK[TMTsixplex_K]	12-19	FALSE	6.381	466044.3641	614963.5	146795.0784	152942.1482	328594.9054	400109.9399	ENSG00000197756
C9J4Z3	C9J4Z3_HUMAN	K|YTCSFCGK|T	[TMTsixplex_Nterm]YTC[Cys_CAM]SFC[Cys_CAM]GK[TMTsixplex_K]	12-19	FALSE	6.328	809903.8997	859548.5	197579.2561	140488.2986	526875.8353	375877.1289	ENSG00000197756
C9J4Z3	C9J4Z3_HUMAN	K|KIEISQHAK|Y	[TMTsixplex_Nterm]K[TMTsixplex_K]IEISQHAK[TMTsixplex_K]	3-11	FALSE	5.858	422412.3184	476683.4063	180039.8248	139033.2356	300440.4371	252172.9044	ENSG00000197756
C9J4Z3	C9J4Z3_HUMAN	K|KIEISQHAK|Y	K[TMTsixplex_K]IEISQHAK[TMTsixplex_K]	3-11	FALSE	7.732	45294.32154	67884.29926	26652.71474	40397.11658	57457.60584	87464.24219	ENSG00000197756
C9J4Z3	C9J4Z3_HUMAN	R|AVGIWHCGSCMK|T	[TMTsixplex_Nterm]AVGIWHC[Cys_CAM]GSC[Cys_CAM]MK[TMTsixplex_K]	26-37	FALSE	6.636	2371380.858	2505472.25	936338.0156	684926.8621	2266279.552	1815910.627	ENSG00000197756
C9J5H8	C9J5H8_HUMAN	K|IPILSTFLTAR|G	[TMTsixplex_Nterm]IPILSTFLTAR	112-122	FALSE	6.479	5503.010294	6578.224609	3592.624967	2692.489324	4362.998165	3125.205071	ENSG00000020129
C9J5H8	C9J5H8_HUMAN	K|IPILSTFLTAR|G	[TMTsixplex_Nterm]IPILSTFLTAR	112-122	FALSE	5.244	2313.172573	2760.21582	1418.125194	1229.085828	1544.650057	1192.633099	ENSG00000020129
C9J5W6	C9J5W6_HUMAN	K|GASQAGMTGYGMPR|Q	[TMTsixplex_Nterm]GASQAGMTGYGM[Oxidation_M]PR	98-111	FALSE	9.046	74659.56335	76618.07813	25272.54669	23241.62756	36278.46276	26950.21188	ENSG00000144834
C9J5W6	C9J5W6_HUMAN	K|GASQAGMTGYGMPR|Q	[TMTsixplex_Nterm]GASQAGMTGYGMPR	98-111	FALSE	9.6	478519.3125	470585.5349	234201.2818	201830.0416	430573.7061	304791.2034	ENSG00000144834
C9J5W6	C9J5W6_HUMAN	K|DMAAVQR|T	[TMTsixplex_Nterm]DM[Oxidation_M]AAVQR	36-42	FALSE	5.275	17890.77515	19888.55926	82508.04688	66001.72468	15196.58397	9525.531594	ENSG00000144834
C9J5W6	C9J5W6_HUMAN	K|DMAAVQR|T	[TMTsixplex_Nterm]DM[Oxidation_M]AAVQR	36-42	FALSE	5.486	19210.00184	21581.2835	96935.84375	79296.66852	17329.46478	11707.41821	ENSG00000144834
C9J5W6	C9J5W6_HUMAN	K|GASQAGMTGYGMPR|Q	[TMTsixplex_Nterm]GASQAGMTGYGMPR	98-111	FALSE	9.996	79242.18439	84718.82031	30528.32762	20591.8771	44406.34516	33233.59093	ENSG00000144834
C9J5W6	C9J5W6_HUMAN	K|DMAAVQR|T	[TMTsixplex_Nterm]DM[Oxidation_M]AAVQR	36-42	FALSE	5.867	12468.80719	14395.68627	65451.60938	51460.29912	12317.13383	7673.908099	ENSG00000144834
C9J5W6	C9J5W6_HUMAN	K|DMAAVQR|T	[TMTsixplex_Nterm]DM[Oxidation_M]AAVQR	36-42	FALSE	5.231	35608.63508	38688.64515	178123.3125	137860.2273	29817.7121	19446.26897	ENSG00000144834
C9J5W6	C9J5W6_HUMAN	K|GASQAGMTGYGMPR|Q	[TMTsixplex_Nterm]GASQAGM[Oxidation_M]TGYGMPR	98-111	FALSE	6.68	1663092.213	1740890.375	622513.0103	502593.4993	1014847.455	752646.0193	ENSG00000144834
C9J5W6	C9J5W6_HUMAN	K|GASQAGMTGYGMPR|Q	[TMTsixplex_Nterm]GASQAGMTGYGMPR	98-111	FALSE	9.845	459242.7188	448324.8134	160056.3113	128010.6623	264379.5977	192618.6401	ENSG00000144834
C9J5W6	C9J5W6_HUMAN	K|GASQAGMTGYGMPR|Q	[TMTsixplex_Nterm]GASQAGMTGYGMPR	98-111	FALSE	10.297	168481.2538	171633.1719	62107.0862	47658.61385	100649.9157	74714.57699	ENSG00000144834
C9J5W6	C9J5W6_HUMAN	K|DMAAVQR|T	[TMTsixplex_Nterm]DM[Oxidation_M]AAVQR	36-42	FALSE	5.123	20540.20798	22183.62043	89128.82813	70405.91507	17046.94448	10752.40466	ENSG00000144834
C9J5W6	C9J5W6_HUMAN	K|DMAAVQR|T	[TMTsixplex_Nterm]DM[Oxidation_M]AAVQR	36-42	FALSE	5.375	19893.56893	21311.4346	102053.6563	80140.49235	18226.51528	10948.26579	ENSG00000144834
C9J799	C9J799_HUMAN	R|FSAYNYR|S	[TMTsixplex_Nterm]FSAYNYR	22-28	FALSE	5.223	53353.56347	54495.24041	15660.30482	11792.95375	53072.74482	37859.09795	ENSG00000214113
C9J799	C9J799_HUMAN	R|AQVLSLYR|A	[TMTsixplex_Nterm]AQVLSLYR	6-13	FALSE	7.259	72432.93186	72485.68362	24038.61703	19228.54864	79276.25781	57145.28381	ENSG00000214113
C9J7L8	C9J7L8_HUMAN	K|MSPLSIVTALVDK|I	[TMTsixplex_Nterm]MSPLSIVTALVDK[TMTsixplex_K]	78-90	FALSE	7.636	1201.537333	1249.561753	699.1754691	568.9475315	1550.425781	1146.900723	ENSG00000123130
C9J7L8	C9J7L8_HUMAN	K|YLTVQNTVR|F	[TMTsixplex_Nterm]YLTVQNTVR	43-51	FALSE	7.367	302107.3203	312193.1474	130204.8998	102952.5296	335101.75	246331.3263	ENSG00000123130
C9J7L8	C9J7L8_HUMAN	K|MSPLSIVTALVDK|I	[TMTsixplex_Nterm]MSPLSIVTALVDK[TMTsixplex_K]	78-90	FALSE	8.127	505.141526	518.9214155	209.2670806	208.1674212	649.3569336	508.6188267	ENSG00000123130
C9J7L8	C9J7L8_HUMAN	K|MSPLSIVTALVDK|I	[TMTsixplex_Nterm]MSPLSIVTALVDK[TMTsixplex_K]	78-90	FALSE	8.227	730.9694283	716.939442	407.3906144	319.7094377	919.3435669	693.1458613	ENSG00000123130
C9J7L8	C9J7L8_HUMAN	K|MSPLSIVTALVDK|I	[TMTsixplex_Nterm]MSPLSIVTALVDK[TMTsixplex_K]	78-90	FALSE	8.563	1347.807983	1314.117091	615.7515725	487.4701508	1721.662109	1203.548202	ENSG00000123130
C9J7L8	C9J7L8_HUMAN	K|MSPLSIVTALVDK|I	[TMTsixplex_Nterm]MSPLSIVTALVDK[TMTsixplex_K]	78-90	FALSE	6.988	472.0761493	483.1229542	217.4060523	200.3067576	594.538208	469.1253819	ENSG00000123130
C9J7L8	C9J7L8_HUMAN	K|MSPLSIVTALVDK|I	[TMTsixplex_Nterm]MSPLSIVTALVDK[TMTsixplex_K]	78-90	FALSE	5.199	9293.468248	8499.650035	4418.000045	3173.590931	10268.08789	6751.006454	ENSG00000123130
C9J7L8	C9J7L8_HUMAN	K|MSPLSIVTALVDK|I	[TMTsixplex_Nterm]MSPLSIVTALVDK[TMTsixplex_K]	78-90	FALSE	8.007	488.9178819	447.2111366	231.5029343	172.9887082	595.6004639	422.9588417	ENSG00000123130
C9J8Q5	C9J8Q5_HUMAN	R|LAGLSAALLR|T	[TMTsixplex_Nterm]LAGLSAALLR	50-59	FALSE	5.971	14920.70893	15192.85254	4623.426222	4571.924216	36825.99609	26869.71354	ENSG00000112294
C9J8Q5	C9J8Q5_HUMAN	R|GIHDAFVK|A	[TMTsixplex_Nterm]GIHDAFVK[TMTsixplex_K]	322-329	FALSE	6.094	420069.5573	455616.1806	135476.8531	127183.0893	1101411.574	870197.0147	ENSG00000112294
C9J9K3	C9J9K3_HUMAN	R|FTPGTFTNQIQAAFR|E	[TMTsixplex_Nterm]FTPGTFTNQIQAAFR	102-116	FALSE	7.309	23075.1776	22744.01157	9532.244562	6593.082125	17286.21801	11259.90931	ENSG00000168028
C9J9K3	C9J9K3_HUMAN	R|FTPGTFTNQIQAAFR|E	[TMTsixplex_Nterm]FTPGTFTNQIQAAFR	102-116	FALSE	7.409	32297.72027	35839.25702	18348.5753	12151.14917	18484.24706	14004.47823	ENSG00000168028
C9J9K3	C9J9K3_HUMAN	K|SDGIYIINLK|R	[TMTsixplex_Nterm]SDGIYIINLK[TMTsixplex_K]	42-51	FALSE	4.938	114473.0859	112105.6875	57869.8549	39538.45115	96495.51451	69429.17588	ENSG00000168028
C9J9K3	C9J9K3_HUMAN	R|FTPGTFTNQIQAAFR|E	[TMTsixplex_Nterm]FTPGTFTNQIQAAFR	102-116	FALSE	6.849	5955.065011	6187.678089	2576.258208	1838.867287	4254.657203	3165.967354	ENSG00000168028
C9J9K3	C9J9K3_HUMAN	K|SDGIYIINLK|R	[TMTsixplex_Nterm]SDGIYIINLK[TMTsixplex_K]	42-51	FALSE	5.473	58628.96626	60009.57031	24720.18626	19148.43408	46446.25826	33693.16042	ENSG00000168028
C9J9K3	C9J9K3_HUMAN	R|AIVAIENPADVSVISSR|N	[TMTsixplex_Nterm]AIVAIENPADVSVISSR	63-79	FALSE	5.665	199388.1499	220218.375	117652.5192	73937.86175	175607.6008	138105.8609	ENSG00000168028
C9J9K3	C9J9K3_HUMAN	R|ADHQPLTEASYVNLPTIALCNTDSPLR|Y	[TMTsixplex_Nterm]ADHQPLTEASYVNLPTIALC[Cys_CAM]NTDSPLR	128-154	FALSE	6.591	486829.8236	467539.0556	210400.0538	134848.998	326165.8396	282849.3313	ENSG00000168028
C9J9K3	C9J9K3_HUMAN	K|FAAATGATPIAGR|F	[TMTsixplex_Nterm]FAAATGATPIAGR	89-101	FALSE	6.992	83109.27344	82261.32665	33992.99787	24329.57726	56293.34283	39773.70091	ENSG00000168028
C9J9K3	C9J9K3_HUMAN	R|ADHQPLTEASYVNLPTIALCNTDSPLR|Y	[TMTsixplex_Nterm]ADHQPLTEASYVNLPTIALC[Cys_CAM]NTDSPLR	128-154	FALSE	6.333	565303.1948	542320.724	173562.0017	147053.4481	438593.5356	382042.0932	ENSG00000168028
C9J9K3	C9J9K3_HUMAN	K|FAAATGATPIAGR|F	[TMTsixplex_Nterm]FAAATGATPIAGR	89-101	FALSE	7.052	64315.98384	64774.1875	26866.39595	19450.83286	47152.66834	33259.76904	ENSG00000168028
C9J9K3	C9J9K3_HUMAN	R|FTPGTFTNQIQAAFR|E	FTPGTFTNQIQAAFR	102-116	FALSE	5.773	86908.89709	141764.3138	30972.08696	NA	48705.53828	48241.84882	ENSG00000168028
C9J9K3	C9J9K3_HUMAN	K|SDGIYIINLK|R	[TMTsixplex_Nterm]SDGIYIINLK[TMTsixplex_K]	42-51	FALSE	5.056	117116.9063	113260.9565	52418.02188	39198.12804	105600.7961	73455.2622	ENSG00000168028
C9J9K3	C9J9K3_HUMAN	R|AIVAIENPADVSVISSR|N	[TMTsixplex_Nterm]AIVAIENPADVSVISSR	63-79	FALSE	8.376	468656.3531	485530.7474	235012.1906	181830.8306	337339.2707	251759.2862	ENSG00000168028
C9J9K3	C9J9K3_HUMAN	R|FTPGTFTNQIQAAFR|E	FTPGTFTNQIQAAFR	102-116	FALSE	6.416	143215.4032	108450.158	37616.4419	NA	55453.41807	41937.8516	ENSG00000168028
C9J9K3	C9J9K3_HUMAN	R|FTPGTFTNQIQAAFR|E	FTPGTFTNQIQAAFR	102-116	FALSE	6.319	9395.681743	17177.68653	5291.892154	NA	8655.495333	8292.184799	ENSG00000168028
C9J9K3	C9J9K3_HUMAN	R|FTPGTFTNQIQAAFR|E	[TMTsixplex_Nterm]FTPGTFTNQIQAAFR	102-116	FALSE	7.335	23428.92034	22937.54906	9342.108806	6481.133355	17498.57699	12395.53015	ENSG00000168028
C9J9K3	C9J9K3_HUMAN	R|DPEEIEKEEQAAAEK|A	[TMTsixplex_Nterm]DPEEIEK[TMTsixplex_K]EEQAAAEK[TMTsixplex_K]	205-219	FALSE	5.719	1079596.36	1080142.5	436177.1935	313360.4488	834084.0063	563517.7655	ENSG00000168028
C9JA05	C9JA05_HUMAN	R|IIVPLNNR|E	[TMTsixplex_Nterm]IIVPLNNR	61-68	FALSE	5.134	88832.72014	89327.94002	56385.03405	47739.95402	256145.3125	194833.8166	ENSG00000132465
C9JA05	C9JA05_HUMAN	R|SSEDPNEDIVER|N	[TMTsixplex_Nterm]SSEDPNEDIVER	46-57	FALSE	6.748	137958.8205	144241.7018	87704.28523	76623.23629	451693.1563	343384.5453	ENSG00000132465
C9JA05	C9JA05_HUMAN	R|SSEDPNEDIVER|N	[TMTsixplex_Nterm]SSEDPNEDIVER	46-57	FALSE	6.539	301783.9772	315451.2922	226512.2606	188588.0713	906120.75	678027.0052	ENSG00000132465
C9JA05	C9JA05_HUMAN	R|SSEDPNEDIVER|N	[TMTsixplex_Nterm]SSEDPNEDIVER	46-57	FALSE	6.608	91652.98558	102109.2995	66457.03815	51807.99428	261094.2969	190828.3062	ENSG00000132465
C9JA28	C9JA28_HUMAN	K|QQSEEDLLLQDFSR|N	[TMTsixplex_Nterm]QQSEEDLLLQDFSR	8-21	FALSE	8.479	164536.747	168546.336	49355.82319	38108.81889	229025.8281	167841.7694	ENSG00000114850
C9JA28	C9JA28_HUMAN	K|QQSEEDLLLQDFSR|N	[TMTsixplex_Nterm]QQSEEDLLLQDFSR	8-21	FALSE	7.369	449034.6444	451500.4322	178867.6101	190648.5763	1695533.125	1343855.464	ENSG00000114850
C9JC03	C9JC03_HUMAN	K|LNAFGNAFLNR|F	[TMTsixplex_Nterm]LNAFGNAFLNR	138-148	FALSE	6.937	23434.55761	23628.76291	14504.83271	10794.32833	17169.7193	12245.15683	ENSG00000110047
C9JC03	C9JC03_HUMAN	K|LLPLEEHYR|F	[TMTsixplex_Nterm]LLPLEEHYR	46-54	FALSE	5.262	240556.7255	259779.7369	172837.187	125361.1393	200938.1007	147783.1541	ENSG00000110047
C9JC03	C9JC03_HUMAN	K|LLPLEEHYR|F	[TMTsixplex_Nterm]LLPLEEHYR	46-54	FALSE	6.223	285556.363	284014.6864	215176.8227	162831.9932	223261.9491	170062.0162	ENSG00000110047
C9JC03	C9JC03_HUMAN	R|VYIGSFWSHPLLIPDNR|K	[TMTsixplex_Nterm]VYIGSFWSHPLLIPDNR	265-281	FALSE	7.854	48329.37048	53960.60493	39583.58418	27875.52206	NA	31357.02773	ENSG00000110047
C9JC03	C9JC03_HUMAN	R|EHQISPGDFPSLR|K	[TMTsixplex_Nterm]EHQISPGDFPSLR	358-370	FALSE	7.168	287111.776	319919.2884	225285.2145	164263.8541	253654.6951	199203.1911	ENSG00000110047
C9JC03	C9JC03_HUMAN	R|IILLFDAHK|L	[TMTsixplex_Nterm]IILLFDAHK[TMTsixplex_K]	198-206	FALSE	4.892	165967.7724	164741.9796	95288.19077	72506.37357	151399.1787	113335.1132	ENSG00000110047
C9JC63	C9JC63_HUMAN	R|CLIFPLIVTGQR|E	[TMTsixplex_Nterm]C[Cys_CAM]LIFPLIVTGQR	21-32	FALSE	7.381	8430.097117	8436.671174	2252.069657	1920.747134	9661.597656	6577.596985	ENSG00000155463
C9JE55	C9JE55_HUMAN	K|LLLEQAANEIWESIK|S	[TMTsixplex_Nterm]LLLEQAANEIWESIK[TMTsixplex_K]	102-116	FALSE	6.372	74181.41406	71597.80511	40632.12878	29697.14968	71065.42954	49242.55497	ENSG00000197548
C9JEV6	C9JEV6_HUMAN	K|IGLPILCVGSVWK|S	[TMTsixplex_Nterm]IGLPILC[Cys_CAM]VGSVWK[TMTsixplex_K]	210-222	FALSE	7.344	24687.47162	25226.66797	15420.83521	12555.12305	15296.79022	12569.46178	ENSG00000124357
C9JEV6	C9JEV6_HUMAN	R|HIVAVLPEIDPVLFQGK|I	[TMTsixplex_Nterm]HIVAVLPEIDPVLFQGK[TMTsixplex_K]	193-209	FALSE	5.41	154218.1472	168826.7813	113996.0575	84540.3849	111591.5057	81406.94656	ENSG00000124357
C9JEV6	C9JEV6_HUMAN	K|IGLPILCVGSVWK|S	IGLPILC[Cys_CAM]VGSVWK[TMTsixplex_K]	210-222	FALSE	5.504	11933.23299	14890.86035	10515.23171	13006.84282	10805.84606	12221.69619	ENSG00000124357
C9JEV6	C9JEV6_HUMAN	K|EGFLLALTQGR|E	[TMTsixplex_Nterm]EGFLLALTQGR	229-239	FALSE	7.493	346653.5187	362905.25	228929.1604	180714.3	251934.0512	186639.6125	ENSG00000124357
C9JEV6	C9JEV6_HUMAN	K|EGFLLALTQGR|E	[TMTsixplex_Nterm]EGFLLALTQGR	229-239	FALSE	7.519	369055.8197	386076.5	246850.4006	195003.1064	325443.3723	222822.2957	ENSG00000124357
C9JEV6	C9JEV6_HUMAN	K|IVFDSIDNLEAAPHDIGYVK|Q	[TMTsixplex_Nterm]IVFDSIDNLEAAPHDIGYVK[TMTsixplex_K]	114-133	FALSE	8.363	232543.1856	241543.7344	161863.5312	117735.6852	172338.9877	120097.666	ENSG00000124357
C9JEV6	C9JEV6_HUMAN	R|LGILTHLYR|D	[TMTsixplex_Nterm]LGILTHLYR	146-154	FALSE	6.828	112920.4865	112414.2707	78582.61648	56734.17721	73857.69144	49625.43223	ENSG00000124357
C9JEV6	C9JEV6_HUMAN	K|EGFLLALTQGR|E	[TMTsixplex_Nterm]EGFLLALTQGR	229-239	FALSE	5.59	82622.68957	83600.05272	53295.73006	42738.8233	154467.3125	115490.7709	ENSG00000124357
C9JEV6	C9JEV6_HUMAN	K|EGFLLALTQGR|E	[TMTsixplex_Nterm]EGFLLALTQGR	229-239	FALSE	6.624	343531.8544	355164.25	235931.7018	179095.3728	239985.257	188414.6205	ENSG00000124357
C9JEV6	C9JEV6_HUMAN	K|EGFLLALTQGR|E	[TMTsixplex_Nterm]EGFLLALTQGR	229-239	FALSE	4.925	428530.8156	447621.1875	269115.9591	198222.0805	338813.6879	242507.565	ENSG00000124357
C9JEV6	C9JEV6_HUMAN	K|EGFLLALTQGR|E	[TMTsixplex_Nterm]EGFLLALTQGR	229-239	FALSE	5.099	132549.1439	134037.6912	81773.33184	66729.69375	154089.5625	110326.0785	ENSG00000124357
C9JEV6	C9JEV6_HUMAN	K|EGFLLALTQGR|E	[TMTsixplex_Nterm]EGFLLALTQGR	229-239	FALSE	5.437	74560.79384	76419.60063	47118.8965	41505.09668	89274.01563	64231.94921	ENSG00000124357
C9JEV6	C9JEV6_HUMAN	R|HIVAVLPEIDPVLFQGK|I	[TMTsixplex_Nterm]HIVAVLPEIDPVLFQGK[TMTsixplex_K]	193-209	FALSE	6.919	138415.9063	138364.1709	92327.82691	68923.26007	100289.7486	69998.09708	ENSG00000124357
C9JFE4	C9JFE4_HUMAN	R|ALIQYFSPYVSADMHR|M	[TMTsixplex_Nterm]ALIQYFSPYVSADM[Oxidation_M]HR	352-367	FALSE	7.341	20823.69468	24242.47929	9393.775501	8345.388295	17203.5537	14398.72305	ENSG00000169727
C9JFE4	C9JFE4_HUMAN	R|ALIQYFSPYVSADMHR|M	[TMTsixplex_Nterm]ALIQYFSPYVSADMHR	352-367	FALSE	7.322	25604.52189	29742.56109	14797.84699	12030.07314	19951.17259	16366.74576	ENSG00000169727
C9JFE4	C9JFE4_HUMAN	R|LQFIADHCPTLR|V	[TMTsixplex_Nterm]LQFIADHC[Cys_CAM]PTLR	43-54	FALSE	9.195	406597.9112	402451.2135	175810.7614	130402.712	289162.0774	252267.828	ENSG00000169727
C9JFE4	C9JFE4_HUMAN	K|LFLELEPQVR|D	[TMTsixplex_Nterm]LFLELEPQVR	297-306	FALSE	4.9	156257.9845	169938.375	106972.2232	87491.74789	158110.1817	115290.9771	ENSG00000169727
C9JFR7	C9JFR7_HUMAN	K|TGPNLHGLFGR|K	TGPNLHGLFGR	28-38	FALSE	9.011	31239.41487	36382.64663	22398.04461	17502.01262	30293.33546	23270.59152	ENSG00000172115
C9JFR7	C9JFR7_HUMAN	K|GIIWGEDTLMEYLENPKK|Y	[TMTsixplex_Nterm]GIIWGEDTLMEYLENPK[TMTsixplex_K]K[TMTsixplex_K]	56-73	FALSE	8.819	18327.56387	18774.35306	5856.061328	5591.259457	49897.20703	37028.7265	ENSG00000172115
C9JFR7	C9JFR7_HUMAN	R|ADLIAYLK|K	[TMTsixplex_Nterm]ADLIAYLK[TMTsixplex_K]	92-99	FALSE	4.918	63763.7344	63699.21266	16663.6079	13813.11281	141699.9219	101384.7935	ENSG00000172115
C9JFR7	C9JFR7_HUMAN	K|TGQAPGYSYTAANK|N	TGQAPGYSYTAANK[TMTsixplex_K]	40-53	FALSE	6.915	42746.43253	52882.73221	16326.93059	17845.29422	112680.3308	137259.1563	ENSG00000172115
C9JFR7	C9JFR7_HUMAN	K|TGQAPGYSYTAANK|N	[TMTsixplex_Nterm]TGQAPGYSYTAANK[TMTsixplex_K]	40-53	FALSE	7.325	2283891.03	2253581.406	802630.7758	700094.2988	5338183	3529906.21	ENSG00000172115
C9JFR7	C9JFR7_HUMAN	R|KTGQAPGYSYTAANK|N	KTGQAPGYSYTAANK[TMTsixplex_K]	39-53	FALSE	6.235	10564.49074	17364.11062	7059.551811	7899.469968	40840.60758	49610.94141	ENSG00000172115
C9JFR7	C9JFR7_HUMAN	K|TGPNLHGLFGR|K	[TMTsixplex_Nterm]TGPNLHGLFGR	28-38	FALSE	5.355	192971.7288	191909.1339	58866.76665	46749.00372	461125.2109	303464.4755	ENSG00000172115
C9JFR7	C9JFR7_HUMAN	K|TGQAPGYSYTAANK|N	[TMTsixplex_Nterm]TGQAPGYSYTAANK[TMTsixplex_K]	40-53	FALSE	6.851	776036.2244	731117.4022	400264.1478	298421.8582	1592359.5	900763.5986	ENSG00000172115
C9JFR7	C9JFR7_HUMAN	K|TGPNLHGLFGR|K	[TMTsixplex_Nterm]TGPNLHGLFGR	28-38	FALSE	4.99	57755.69916	59431.83808	16802.22507	14080.64288	132493.5313	91770.7483	ENSG00000172115
C9JFR7	C9JFR7_HUMAN	R|ADLIAYLK|K	[TMTsixplex_Nterm]ADLIAYLK[TMTsixplex_K]	92-99	FALSE	4.935	43674.36423	42906.11879	13014.40688	10647.08903	67334.14063	47244.63564	ENSG00000172115
C9JFR7	C9JFR7_HUMAN	K|GIIWGEDTLMEYLENPK|K	[TMTsixplex_Nterm]GIIWGEDTLMEYLENPK[TMTsixplex_K]	56-72	FALSE	7.452	58156.12049	62014.15922	21010.61647	16701.72615	111539.0156	91050.29656	ENSG00000172115
C9JFR7	C9JFR7_HUMAN	K|TGPNLHGLFGR|K	[TMTsixplex_Nterm]TGPNLHGLFGR	28-38	FALSE	6.924	31807.9795	32211.21845	8008.938289	7446.169649	86186.71875	58179.00236	ENSG00000172115
C9JFR7	C9JFR7_HUMAN	K|GIIWGEDTLMEYLENPK|K	[TMTsixplex_Nterm]GIIWGEDTLMEYLENPK[TMTsixplex_K]	56-72	FALSE	5.64	62319.24279	62999.08244	25722.08628	20900.95631	94577.07813	76053.63755	ENSG00000172115
C9JFR7	C9JFR7_HUMAN	K|TGPNLHGLFGR|K	[TMTsixplex_Nterm]TGPNLHGLFGR	28-38	FALSE	5.434	198790.935	197308.6085	62846.46068	46810.10232	452839.0137	311546.5185	ENSG00000172115
C9JFR7	C9JFR7_HUMAN	K|TGPNLHGLFGR|K	TGPNLHGLFGR	28-38	FALSE	8.435	257133.0773	295736.4063	198407.2471	158069.7049	260537.9696	182828.1028	ENSG00000172115
C9JFR7	C9JFR7_HUMAN	R|ADLIAYLK|K	[TMTsixplex_Nterm]ADLIAYLK[TMTsixplex_K]	92-99	FALSE	5.32	213331.6171	225296.4311	54450.47023	48012.95614	535973.625	402440.0936	ENSG00000172115
C9JFR7	C9JFR7_HUMAN	K|GIIWGEDTLMEYLENPK|K	[TMTsixplex_Nterm]GIIWGEDTLM[Oxidation_M]EYLENPK[TMTsixplex_K]	56-72	FALSE	7.863	129507.2006	130844.3066	34966.86491	33741.67616	351669.9375	263874.6911	ENSG00000172115
C9JFR7	C9JFR7_HUMAN	R|ADLIAYLK|K	[TMTsixplex_Nterm]ADLIAYLK[TMTsixplex_K]	92-99	FALSE	4.864	58771.48012	59185.59971	21719.01579	18815.46795	144779.9219	108451.5657	ENSG00000172115
C9JFR7	C9JFR7_HUMAN	K|GIIWGEDTLMEYLENPK|K	[TMTsixplex_Nterm]GIIWGEDTLMEYLENPK[TMTsixplex_K]	56-72	FALSE	6.699	29727.41009	31151.33427	11240.62361	8245.436786	72594.75	55559.54475	ENSG00000172115
C9JFR7	C9JFR7_HUMAN	K|GIIWGEDTLMEYLENPK|K	[TMTsixplex_Nterm]GIIWGEDTLMEYLENPK[TMTsixplex_K]	56-72	FALSE	6.613	40466.79782	40944.14183	13777.43479	10646.55349	80989.85938	61654.13804	ENSG00000172115
C9JFR7	C9JFR7_HUMAN	K|GIIWGEDTLMEYLENPK|K	[TMTsixplex_Nterm]GIIWGEDTLM[Oxidation_M]EYLENPK[TMTsixplex_K]	56-72	FALSE	5.669	53970.10074	55656.19865	25377.87107	19469.42224	99044.30469	73402.68728	ENSG00000172115
C9JFR7	C9JFR7_HUMAN	R|ADLIAYLK|K	[TMTsixplex_Nterm]ADLIAYLK[TMTsixplex_K]	92-99	FALSE	5.115	78292.90069	77571.22443	22556.3516	18118.18155	156466.7344	116132.7513	ENSG00000172115
C9JFR7	C9JFR7_HUMAN	R|ADLIAYLK|K	ADLIAYLK	92-99	FALSE	6.486	31503.8425	33730.66558	17457.19258	44440.51164	NA	13813.32312	ENSG00000172115
C9JFR7	C9JFR7_HUMAN	R|ADLIAYLK|K	[TMTsixplex_Nterm]ADLIAYLK[TMTsixplex_K]	92-99	FALSE	4.907	84257.82782	84694.63113	20458.89023	17137.50139	191909.6094	138427.7375	ENSG00000172115
C9JFR7	C9JFR7_HUMAN	K|TGQAPGYSYTAANK|N	TGQAPGYSYTAANK[TMTsixplex_K]	40-53	FALSE	8.275	124866.2482	159935.9172	32954.60592	38053.46159	464968.4087	576580.875	ENSG00000172115
C9JFR7	C9JFR7_HUMAN	R|KTGQAPGYSYTAANK|N	[TMTsixplex_Nterm]K[TMTsixplex_K]TGQAPGYSYTAANK[TMTsixplex_K]	39-53	FALSE	6.203	176728.785	190608.3388	90795.16037	72379.85934	356965.3125	264655.8249	ENSG00000172115
C9JFR7	C9JFR7_HUMAN	K|GIIWGEDTLMEYLENPK|K	[TMTsixplex_Nterm]GIIWGEDTLMEYLENPK[TMTsixplex_K]	56-72	FALSE	6.338	57009.50526	56069.61904	14868.3016	14120.6594	147626.7344	107573.4419	ENSG00000172115
C9JFR7	C9JFR7_HUMAN	K|GIIWGEDTLMEYLENPK|K	[TMTsixplex_Nterm]GIIWGEDTLM[Oxidation_M]EYLENPK[TMTsixplex_K]	56-72	FALSE	6.064	57018.5823	61327.57481	28093.98667	21863.17256	85835.48438	63864.22215	ENSG00000172115
C9JFR7	C9JFR7_HUMAN	K|GIIWGEDTLMEYLENPKK|Y	[TMTsixplex_Nterm]GIIWGEDTLMEYLENPK[TMTsixplex_K]K[TMTsixplex_K]	56-73	FALSE	4.951	49274.38915	48640.26408	31876.66253	25218.38085	95105.29688	70349.94376	ENSG00000172115
C9JG87	C9JG87_HUMAN	K|YKVDFIEEK|A	[TMTsixplex_Nterm]YK[TMTsixplex_K]VDFIEEK[TMTsixplex_K]	224-232	FALSE	6.505	441895.875	423624.6092	229436.1642	197624.036	305429.1357	244175.2426	ENSG00000154719
C9JGM0	C9JGM0_HUMAN	K|VVCVGMNYVDHCK|E	[TMTsixplex_Nterm]VVC[Cys_CAM]VGMNYVDHC[Cys_CAM]K[TMTsixplex_K]	107-119	FALSE	6.868	188999.0384	188192.1544	51864.90321	35874.48345	278083.7188	210257.5771	ENSG00000115042
C9JGM7	C9JGM7_HUMAN	R|CNVWILDGDLYHK|G	[TMTsixplex_Nterm]C[Cys_CAM]NVWILDGDLYHK[TMTsixplex_K]	65-77	FALSE	7.933	138107.9123	145251.9844	58669.863	41401.82784	126427.5937	91078.44183	ENSG00000144635
C9JH92	C9JH92_HUMAN	K|QGAAIGIPYFTAYR|A	[TMTsixplex_Nterm]QGAAIGIPYFTAYR	124-137	FALSE	8.508	43213.3852	42057.66961	31595.15511	22389.11953	68527.48438	48641.71789	ENSG00000116791
C9JH92	C9JH92_HUMAN	K|VHACGVNPVETYIR|S	[TMTsixplex_Nterm]VHAC[Cys_CAM]GVNPVETYIR	41-54	FALSE	8.751	418485.2526	419147.4429	221511.312	163145.4538	496508.1286	372199.7608	ENSG00000116791
C9JH92	C9JH92_HUMAN	K|IVLQNGAHEVFNHR|E	[TMTsixplex_Nterm]IVLQNGAHEVFNHR	187-200	FALSE	6.876	30419.61951	32484.83737	18428.53889	16614.76435	32252.00044	24355.42075	ENSG00000116791
C9JHU6	C9JHU6_HUMAN	R|AFLLFPTIER|M	[TMTsixplex_Nterm]AFLLFPTIER	29-38	FALSE	5.819	22905.89572	23773.08785	10922.50058	9534.302786	20652.56288	16478.71961	ENSG00000118961
C9JIG9	C9JIG9_HUMAN	R|EVLEGLEYLHK|N	[TMTsixplex_Nterm]EVLEGLEYLHK[TMTsixplex_K]	128-138	FALSE	5.517	279485.356	313279.2813	206786.6443	188414.9348	255496.7913	207417.5694	ENSG00000172939
C9JJ34	C9JJ34_HUMAN	R|AWVWNTHADFADECPKPELLAIR|F	[TMTsixplex_Nterm]AWVWNTHADFADEC[Cys_CAM]PK[TMTsixplex_K]PELLAIR	118-140	FALSE	4.899	74340.49119	78249.15625	33755.28708	23568.10655	55632.86833	42086.19098	ENSG00000099901
C9JJ34	C9JJ34_HUMAN	K|TLEEDEEELFK|M	[TMTsixplex_Nterm]TLEEDEEELFK[TMTsixplex_K]	39-49	FALSE	6.49	363194.6563	361661.2974	136000.5679	98805.48996	127438.3856	95895.51504	ENSG00000099901
C9JJ34	C9JJ34_HUMAN	R|FASENDLPEWK|E	[TMTsixplex_Nterm]FASENDLPEWK[TMTsixplex_K]	57-67	FALSE	6.768	729504.4566	744570.5	225659.6598	161273.5458	355957.4118	281776.4777	ENSG00000099901
C9JJ47	C9JJ47_HUMAN	K|GTADETSK|S	[TMTsixplex_Nterm]GTADETSK[TMTsixplex_K]	156-163	FALSE	5.301	2460.008087	2525.675049	1271.213669	962.070674	1624.448428	1189.697346	ENSG00000161203
C9JJ47	C9JJ47_HUMAN	R|SNIWLAAVTK|Q	[TMTsixplex_Nterm]SNIWLAAVTK[TMTsixplex_K]	60-69	FALSE	8.491	157984.506	164956.1875	71931.66941	52283.80548	102834.6068	72875.91564	ENSG00000161203
C9JJ47	C9JJ47_HUMAN	K|DIILPFR|V	[TMTsixplex_Nterm]DIILPFR	210-216	FALSE	5.673	84317.1747	86733.20313	39696.26988	31975.4708	56475.96298	41655.01522	ENSG00000161203
C9JJ47	C9JJ47_HUMAN	K|TFITQQGIK|S	TFITQQGIK[TMTsixplex_K]	130-138	FALSE	4.913	81782.93122	112884.3594	53439.50179	64083.57428	80526.51828	101421.4519	ENSG00000161203
C9JJX6	C9JJX6_HUMAN	R|GLPLLVALLDHPR|A	[TMTsixplex_Nterm]GLPLLVALLDHPR	337-349	FALSE	5.82	2054.688572	2326.305306	1004.436683	841.9029206	1970.340958	2068.663488	ENSG00000099889
C9JKQ2	C9JKQ2_HUMAN	K|IEGTPLETIQK|K	[TMTsixplex_Nterm]IEGTPLETIQK[TMTsixplex_K]	23-33	FALSE	6.679	96844.0772	97661.55565	70477.50427	67299.77994	497598.7813	353820.8721	ENSG00000119013
C9JKV5	C9JKV5_HUMAN	K|IGSLEWYYEHVK|A	[TMTsixplex_Nterm]IGSLEWYYEHVK[TMTsixplex_K]	114-125	FALSE	5.452	10620.61892	12282.84337	6960.039342	7293.470695	86084.92969	63408.05431	ENSG00000115648
C9JL73	C9JL73_HUMAN	R|LALTTAEFLAYQCEK|H	[TMTsixplex_Nterm]LALTTAEFLAYQC[Cys_CAM]EK[TMTsixplex_K]	270-284	FALSE	5.425	91776.63705	98536.28125	57087.93719	41000.62021	77658.06422	61547.03319	ENSG00000116039
C9JL73	C9JL73_HUMAN	K|IPIFSAAGLPHNEIAAQICR|Q	[TMTsixplex_Nterm]IPIFSAAGLPHNEIAAQIC[Cys_CAM]R	182-201	FALSE	6.405	75016.68392	79865.41923	37598.42812	24917.00272	64256.74769	46364.93249	ENSG00000116039
C9JL73	C9JL73_HUMAN	R|LALTTAEFLAYQCEK|H	[TMTsixplex_Nterm]LALTTAEFLAYQC[Cys_CAM]EK[TMTsixplex_K]	270-284	FALSE	5.817	560471.5625	547156.3343	270743.7985	192352.4555	459323.1976	330769.7442	ENSG00000116039
C9JL73	C9JL73_HUMAN	R|QIYPPINVLPSLSR|L	[TMTsixplex_Nterm]QIYPPINVLPSLSR	363-376	FALSE	5.703	120039.4844	115559.5204	49556.46826	37411.31479	96783.11164	70328.62388	ENSG00000116039
C9JL85	C9JL85_HUMAN	K|GPDGLTAFEATDNQAIK|A	[TMTsixplex_Nterm]GPDGLTAFEATDNQAIK[TMTsixplex_K]	31-47	FALSE	7.424	1461770.843	1447019.008	1648633.5	1122251.644	1317752.846	1009671.496	ENSG00000105887
C9JLV4	C9JLV4_HUMAN	K|NCSQLQDLHK|K	[TMTsixplex_Nterm]NC[Cys_CAM]SQLQDLHK[TMTsixplex_K]	448-457	FALSE	6.223	131004.1838	134356.6719	41772.36981	29725.58483	75607.72331	51552.50669	ENSG00000120868
C9JMH6	C9JMH6_HUMAN	R|DPTPEQTHR|L	[TMTsixplex_Nterm]DPTPEQTHR	72-80	FALSE	6.248	605.699219	717.0577979	475.405377	299.70581	382.6193746	323.1711449	ENSG00000167711
C9JML1	C9JML1_HUMAN	K|LIFSLR|D	[TMTsixplex_Nterm]LIFSLR	142-147	FALSE	5.922	19658.80993	20184.98633	14428.9118	10247.11865	12023.04657	8773.702904	ENSG00000071967
C9JNK6	C9JNK6_HUMAN	K|NYSNLLAFCR|R	[TMTsixplex_Nterm]NYSNLLAFC[Cys_CAM]R	181-190	FALSE	6.497	22966.98612	23813.99001	10357.20693	8547.649815	48619.76563	32483.95974	ENSG00000128654
C9JNK6	C9JNK6_HUMAN	K|TLDQVLEDVDQCCQALSQR|L	[TMTsixplex_Nterm]TLDQVLEDVDQC[Cys_CAM]C[Cys_CAM]QALSQR	121-139	FALSE	6.549	152361.0962	161200.3659	142206.8031	113472.5082	197294.5938	153237.0039	ENSG00000128654
C9JNR4	C9JNR4_HUMAN	K|LVIVGDGACGK|T	[TMTsixplex_Nterm]LVIVGDGAC[Cys_CAM]GK[TMTsixplex_K]	7-17	FALSE	7.818	187874.0399	188382.4844	95997.31865	73239.41751	160153.6849	121579.0714	ENSG00000067560
C9JNR4	C9JNR4_HUMAN	K|LVIVGDGACGK|T	[TMTsixplex_Nterm]LVIVGDGAC[Cys_CAM]GK[TMTsixplex_K]	7-17	FALSE	7.795	369232.9688	362963.5425	212937.1719	160369.2332	325542.969	240601.5704	ENSG00000067560
C9JNR4	C9JNR4_HUMAN	K|TCLLIVFSK|D	[TMTsixplex_Nterm]TC[Cys_CAM]LLIVFSK[TMTsixplex_K]	18-26	FALSE	5.06	93685.86719	92422.17689	42240.73176	32239.16188	88910.30807	64592.63211	ENSG00000067560
C9JNR4	C9JNR4_HUMAN	K|LVIVGDGACGK|T	[TMTsixplex_Nterm]LVIVGDGAC[Cys_CAM]GK[TMTsixplex_K]	7-17	FALSE	7.818	790464.3061	832768.8125	466134.1581	364752.0007	704721.7576	542152.5956	ENSG00000067560
C9JNR4	C9JNR4_HUMAN	K|LVIVGDGACGK|T	[TMTsixplex_Nterm]LVIVGDGAC[Cys_CAM]GK[TMTsixplex_K]	7-17	FALSE	7.603	654298.6245	671571	319113.8838	246043.1652	582158.1683	425750.782	ENSG00000067560
C9JNR4	C9JNR4_HUMAN	K|QVELALWDTAGQEDYDR|L	[TMTsixplex_Nterm]QVELALWDTAGQEDYDR	51-67	FALSE	7.808	451367.8187	432445.4067	227825.6307	172345.7644	359252.7693	269107.1055	ENSG00000067560
C9JNR4	C9JNR4_HUMAN	K|KLVIVGDGACGK|T	[TMTsixplex_Nterm]K[TMTsixplex_K]LVIVGDGAC[Cys_CAM]GK[TMTsixplex_K]	6-17	FALSE	7.342	977197.8486	985301.375	580185.6463	442442.5486	923135.059	678687.183	ENSG00000067560
C9JNR4	C9JNR4_HUMAN	K|HFCPNVPIILVGNK|K	[TMTsixplex_Nterm]HFC[Cys_CAM]PNVPIILVGNK[TMTsixplex_K]	104-117	FALSE	4.851	429202.3131	295201.8062	NA	NA	1154007.5	938573.6952	ENSG00000067560
C9JNR4	C9JNR4_HUMAN	K|LVIVGDGACGK|T	[TMTsixplex_Nterm]LVIVGDGAC[Cys_CAM]GK[TMTsixplex_K]	7-17	FALSE	7.334	508113.9673	527326.9375	262805.2658	195517.2644	458076.9012	340637.2194	ENSG00000067560
C9JNR4	C9JNR4_HUMAN	K|LVIVGDGACGK|T	[TMTsixplex_Nterm]LVIVGDGAC[Cys_CAM]GK[TMTsixplex_K]	7-17	FALSE	7.632	307942.4328	330344.8125	214036.938	174186.0911	275846.935	210551.9694	ENSG00000067560
C9JNR4	C9JNR4_HUMAN	K|LVIVGDGACGK|T	[TMTsixplex_Nterm]LVIVGDGAC[Cys_CAM]GK[TMTsixplex_K]	7-17	FALSE	8.31	681935.9375	681381.4988	465928.214	363864.9688	615708.8597	463716.589	ENSG00000067560
C9JNR4	C9JNR4_HUMAN	K|LVIVGDGACGK|T	[TMTsixplex_Nterm]LVIVGDGAC[Cys_CAM]GK[TMTsixplex_K]	7-17	FALSE	7.908	759656.9375	740504.9192	407935.4906	327716.5419	656875.0324	482410.8528	ENSG00000067560
C9JNR4	C9JNR4_HUMAN	K|KLVIVGDGACGK|T	[TMTsixplex_Nterm]K[TMTsixplex_K]LVIVGDGAC[Cys_CAM]GK[TMTsixplex_K]	6-17	FALSE	6.921	2129515.5	2068446.172	1132686.441	858578.8682	1757212.636	1280592.91	ENSG00000067560
C9JNR4	C9JNR4_HUMAN	K|LVIVGDGACGK|T	[TMTsixplex_Nterm]LVIVGDGAC[Cys_CAM]GK[TMTsixplex_K]	7-17	FALSE	6.174	225833.5321	234027.3594	100376.5483	88980.27175	164136.8524	143936.4113	ENSG00000067560
C9JNR4	C9JNR4_HUMAN	K|TCLLIVFSK|D	[TMTsixplex_Nterm]TC[Cys_CAM]LLIVFSK[TMTsixplex_K]	18-26	FALSE	5.696	77403.67969	76633.51973	34154.52057	25249.79014	58582.32014	39842.86631	ENSG00000067560
C9JNR4	C9JNR4_HUMAN	K|LVIVGDGACGK|T	[TMTsixplex_Nterm]LVIVGDGAC[Cys_CAM]GK[TMTsixplex_K]	7-17	FALSE	6.766	311748.0734	314168	177109.5988	139588.148	270708.2222	204495.9026	ENSG00000067560
C9JNR4	C9JNR4_HUMAN	K|TCLLIVFSK|D	[TMTsixplex_Nterm]TC[Cys_CAM]LLIVFSK[TMTsixplex_K]	18-26	FALSE	6.685	29648.14648	25693.78673	14010.68318	9477.088507	24775.50206	16084.94165	ENSG00000067560
C9JNR4	C9JNR4_HUMAN	K|DQFPEVYVPTVFENYVADIEVDGK|Q	[TMTsixplex_Nterm]DQFPEVYVPTVFENYVADIEVDGK[TMTsixplex_K]	27-50	FALSE	5.061	14289.76533	16877.20094	9966.681887	8142.095925	17599.09766	12346.54998	ENSG00000067560
C9JP14	C9JP14_HUMAN	K|VIPLFLPQCR|E	[TMTsixplex_Nterm]VIPLFLPQC[Cys_CAM]R	32-41	FALSE	6.402	1675.02344	2360.684248	24750.18164	19493.64011	7337.497041	5152.286156	ENSG00000196344
C9JP16	C9JP16_HUMAN	K|VMQQNLVYYQYHR|D	[TMTsixplex_Nterm]VMQQNLVYYQYHR	286-298	FALSE	8.056	99041.15013	106303.6132	34367.84713	24802.38885	27252.46978	19386.22936	ENSG00000170275
C9JPA8	C9JPA8_HUMAN	K|AEVEVADELLENLAK|V	[TMTsixplex_Nterm]AEVEVADELLENLAK[TMTsixplex_K]	49-63	FALSE	5.771	451045.9957	473134.4375	155768.1259	127581.2994	248530.2398	184812.7148	ENSG00000239857
C9JPE1	C9JPE1_HUMAN	R|ELIRDEGVTSLYK|G	[TMTsixplex_Nterm]ELIRDEGVTSLYK[TMTsixplex_K]	181-193	FALSE	6.518	296210.2199	293343.4536	156503.7964	127949.8498	663631.25	511065.486	ENSG00000178537
C9JPE1	C9JPE1_HUMAN	K|GFNAVMIR|A	[TMTsixplex_Nterm]GFNAVMIR	194-201	FALSE	5.655	28861.02891	30237.03547	13187.74088	12188.76811	84967.91406	64906.17434	ENSG00000178537
C9JPE1	C9JPE1_HUMAN	R|FQTAPPGK|Y	[TMTsixplex_Nterm]FQTAPPGK[TMTsixplex_K]	163-170	FALSE	5.54	380511.0497	411491.5058	176082.9007	163628.9301	1170813.625	871717.8546	ENSG00000178537
C9JQ42	C9JQ42_HUMAN	R|VKPWNYTYDPK|T	[TMTsixplex_Nterm]VK[TMTsixplex_K]PWNYTYDPK[TMTsixplex_K]	212-222	FALSE	5.006	2696423.528	2685727.303	2096181.354	1638053.639	3577685	2719237.612	ENSG00000163754
C9JQ42	C9JQ42_HUMAN	K|RPELGVTLTK|L	[TMTsixplex_Nterm]RPELGVTLTK[TMTsixplex_K]	76-85	FALSE	6.451	832502.1555	849542.5625	440022.3178	313901.7117	624153.8946	460111.8503	ENSG00000163754
C9JQ42	C9JQ42_HUMAN	R|VKPWNYTYDPK|T	[TMTsixplex_Nterm]VK[TMTsixplex_K]PWNYTYDPK[TMTsixplex_K]	212-222	FALSE	5.165	1312261.044	1285985.155	1142586.131	814302.8043	1688991.625	1180729.103	ENSG00000163754
C9JQ42	C9JQ42_HUMAN	R|VKPWNYTYDPK|T	[TMTsixplex_Nterm]VKPWNYTYDPK[TMTsixplex_K]	212-222	FALSE	5.285	54884.18954	68449.02873	50457.56767	66485.11368	80868.74051	99758.625	ENSG00000163754
C9JR67	C9JR67_HUMAN	R|NVYPSAGVLFVHVLER|E	[TMTsixplex_Nterm]NVYPSAGVLFVHVLER	48-63	FALSE	7.344	36582.32733	46409.24219	26387.40401	18610.98785	29414.9451	26744.03337	ENSG00000127990
C9JS50	C9JS50_HUMAN	K|YPLQLFPMWR|F	[TMTsixplex_Nterm]YPLQLFPMWR	191-200	FALSE	6.851	2591.846064	3110.168211	6411.776855	5226.162166	4679.718143	3582.582927	ENSG00000127954
C9JTN7	C9JTN7_HUMAN	K|GYSFVR|Q	[TMTsixplex_Nterm]GYSFVR	238-243	FALSE	5.495	204929.8645	216768.8838	78618.23336	53055.44976	100419.0136	75425.50544	ENSG00000116001
C9JTN7	C9JTN7_HUMAN	K|TLYVGNLSR|D	[TMTsixplex_Nterm]TLYVGNLSR	7-15	FALSE	6.065	172747.9476	173274.1563	59032.20731	40561.08392	67938.79968	46391.67517	ENSG00000116001
C9JTN7	C9JTN7_HUMAN	K|GYGFVSFFNK|W	[TMTsixplex_Nterm]GYGFVSFFNK[TMTsixplex_K]	136-145	FALSE	6.048	73821.14326	79998.50781	16031.57304	13199.27272	17173.7134	14040.04097	ENSG00000116001
C9JTY3	C9JTY3_HUMAN	K|LLSNDEVTIK|Y	[TMTsixplex_Nterm]LLSNDEVTIK[TMTsixplex_K]	47-56	FALSE	5.531	377088.8125	372463.1395	373583.8523	321077.1728	283407.8407	207960.5352	ENSG00000114354
C9JU14	C9JU14_HUMAN	R|LQLWDTAGQER|F	[TMTsixplex_Nterm]LQLWDTAGQER	9-19	FALSE	4.946	2471873.631	2500095.75	700498.1875	537488.728	1979965.205	1480072.709	ENSG00000154917
C9JU14	C9JU14_HUMAN	R|GSDVIIMLVGNK|T	[TMTsixplex_Nterm]GSDVIIMLVGNK[TMTsixplex_K]	61-72	FALSE	5.643	21722.9448	22027.94922	8728.545087	6789.739779	15865.48756	12297.25009	ENSG00000154917
C9JU14	C9JU14_HUMAN	R|LQLWDTAGQER|F	[TMTsixplex_Nterm]LQLWDTAGQER	9-19	FALSE	5.362	1175488.261	1199005.397	555394.0211	433893.5415	1225576.375	900053.7955	ENSG00000154917
C9JVB6	C9JVB6_HUMAN	R|NVDPFHIYFCNLK|I	[TMTsixplex_Nterm]NVDPFHIYFC[Cys_CAM]NLK[TMTsixplex_K]	236-248	FALSE	5.884	271047.7276	271863.6513	82510.98305	60589.87171	274511.5251	194957.4364	ENSG00000174173
C9JVB6	C9JVB6_HUMAN	R|NVDPFHIYFCNLK|I	[TMTsixplex_Nterm]NVDPFHIYFC[Cys_CAM]NLK[TMTsixplex_K]	236-248	FALSE	5.29	89340.25424	91034.22464	29083.77107	20430.34554	89627.58125	62875.43721	ENSG00000174173
C9JVX2	C9JVX2_HUMAN	R|LFALVLR|L	[TMTsixplex_Nterm]LFALVLR	94-100	FALSE	5.94	5176.917969	5175.063889	1421.363127	1017.809543	2048.917727	1635.178554	ENSG00000102786
C9JW34	C9JW34_HUMAN	R|GVAASAGSSGENKK|A	[TMTsixplex_Nterm]GVAASAGSSGENK[TMTsixplex_K]K[TMTsixplex_K]	20-33	FALSE	7.464	181370.2668	184167.7188	55575.12432	41008.14472	53668.48355	38562.78033	ENSG00000163918
C9JW67	C9JW67_HUMAN	K|VKEEAMEILTAR|Q	[TMTsixplex_Nterm]VK[TMTsixplex_K]EEAMEILTAR	203-214	FALSE	5.861	138777.3555	144994.375	42972.51446	30352.82555	141753.5277	102994.0054	ENSG00000196141
C9JWU9	C9JWU9_HUMAN	R|LMNFFVFSR|G	[TMTsixplex_Nterm]LMNFFVFSR	197-205	FALSE	5.801	1075.39574	1146.617676	297.6031632	155.8790695	200.005339	129.4379549	ENSG00000106484
C9JXB8	C9JXB8_HUMAN	R|AITGASLADIMAK|R	[TMTsixplex_Nterm]AITGASLADIMAK[TMTsixplex_K]	80-92	FALSE	6.77	97522.08672	100894.1484	29009.24316	21283.75647	78091.75424	56463.80812	ENSG00000114391
C9JXB8	C9JXB8_HUMAN	R|QINWTVLYR|R	QINWTVLYR	47-55	FALSE	7.367	143675.8071	146793.7835	137126.8144	108741.6135	NA	97958.82649	ENSG00000114391
C9JXB8	C9JXB8_HUMAN	R|AITGASLADIMAK|R	[TMTsixplex_Nterm]AITGASLADIMAK[TMTsixplex_K]	80-92	FALSE	6.606	201658.7006	185714.4009	224582.7204	210823.5315	246435.125	154049.546	ENSG00000114391
C9JXB8	C9JXB8_HUMAN	R|AITGASLADIMAK|R	[TMTsixplex_Nterm]AITGASLADIMAK[TMTsixplex_K]	80-92	FALSE	5.278	160478.6289	164717.0612	145556.2139	122071.2242	193017.7344	145939.1394	ENSG00000114391
C9JXB8	C9JXB8_HUMAN	R|AITGASLADIMAK|R	[TMTsixplex_Nterm]AITGASLADIMAK[TMTsixplex_K]	80-92	FALSE	5.726	116468.9988	127020.6563	92365.93315	75078.09742	110898.2481	78496.35957	ENSG00000114391
C9JXB8	C9JXB8_HUMAN	R|QINWTVLYR|R	[TMTsixplex_Nterm]QINWTVLYR	47-55	FALSE	8.06	22704.88568	23316.76758	7669.1101	5535.363616	16900.90599	12365.22088	ENSG00000114391
C9JXB8	C9JXB8_HUMAN	K|KGQSEEIQK|K	[TMTsixplex_Nterm]K[TMTsixplex_K]GQSEEIQK[TMTsixplex_K]	60-68	FALSE	6.614	269330.0625	257367.6706	121634.6024	88644.72262	204792.5742	151782.4539	ENSG00000114391
C9JXB8	C9JXB8_HUMAN	R|AITGASLADIMAK|R	[TMTsixplex_Nterm]AITGASLADIMAK[TMTsixplex_K]	80-92	FALSE	6.848	48153.28093	52144.89063	13917.14521	10927.41815	39326.00439	28785.0607	ENSG00000114391
C9JXB8	C9JXB8_HUMAN	R|AITGASLADIMAK|R	[TMTsixplex_Nterm]AITGASLADIMAK[TMTsixplex_K]	80-92	FALSE	8.095	145679.7044	145998.7813	39369.89641	28599.13726	112164.5825	80264.47171	ENSG00000114391
C9JXB8	C9JXB8_HUMAN	R|AITGASLADIMAK|R	[TMTsixplex_Nterm]AITGASLADIMAK[TMTsixplex_K]	80-92	FALSE	8.188	107769.9093	112769.7578	29043.74772	23931.54184	84147.44437	62874.76266	ENSG00000114391
C9JXB8	C9JXB8_HUMAN	R|QINWTVLYR|R	[TMTsixplex_Nterm]QINWTVLYR	47-55	FALSE	7.893	84795.45355	85390.71094	26269.4375	21766.72397	68143.93012	49066.0018	ENSG00000114391
C9JXB8	C9JXB8_HUMAN	K|KGQSEEIQK|K	[TMTsixplex_Nterm]K[TMTsixplex_K]GQSEEIQK[TMTsixplex_K]	60-68	FALSE	5.643	1026335.625	1018821.633	392298.7709	273845.9232	827312.1983	575924.7478	ENSG00000114391
C9JXB8	C9JXB8_HUMAN	R|AITGASLADIMAK|R	[TMTsixplex_Nterm]AITGASLADIMAK[TMTsixplex_K]	80-92	FALSE	5.76	117661.6798	125596.9558	197157.8517	197964.5844	201160.7188	131077.7162	ENSG00000114391
C9JXB8	C9JXB8_HUMAN	K|KGQSEEIQK|K	[TMTsixplex_Nterm]K[TMTsixplex_K]GQSEEIQK[TMTsixplex_K]	60-68	FALSE	7.293	375561.1993	384475.5313	139085.3079	111571.1216	320223.748	242258.5394	ENSG00000114391
C9JXB8	C9JXB8_HUMAN	K|KGQSEEIQK|K	[TMTsixplex_Nterm]K[TMTsixplex_K]GQSEEIQK[TMTsixplex_K]	60-68	FALSE	5.721	1667779.375	1623244.061	608194.9017	427662.9294	1290688.794	937961.0711	ENSG00000114391
C9JXB8	C9JXB8_HUMAN	R|AITGASLADIMAK|R	[TMTsixplex_Nterm]AITGASLADIMAK[TMTsixplex_K]	80-92	FALSE	5.162	38277.72853	39419.38119	65111.80469	58642.89167	53247.95963	34638.97312	ENSG00000114391
C9JYN0	C9JYN0_HUMAN	K|TVTATFGYPFR|L	[TMTsixplex_Nterm]TVTATFGYPFR	54-64	FALSE	8.294	261736.7742	281504.482	173610.7826	123788.1613	423627.5625	306379.2327	ENSG00000008282
C9JYN0	C9JYN0_HUMAN	K|TVTATFGYPFR|L	TVTATFGYPFR	54-64	FALSE	5.948	315683.0408	326417.625	310708.344	212116.2421	242319.3194	174270.384	ENSG00000008282
C9JZN1	C9JZN1_HUMAN	K|LIIWDSYTTNK|V	[TMTsixplex_Nterm]LIIWDSYTTNK[TMTsixplex_K]	78-88	FALSE	7.762	165177.2005	172602.1563	119614.7633	84890.41821	155375.9314	105902.4675	ENSG00000172354
C9JZN1	C9JZN1_HUMAN	K|LIIWDSYTTNK|V	[TMTsixplex_Nterm]LIIWDSYTTNK[TMTsixplex_K]	78-88	FALSE	6.703	316489.8516	324678.6875	163576.095	127405.4504	226378.1663	163444.437	ENSG00000172354
C9JZN1	C9JZN1_HUMAN	K|LIIWDSYTTNK|V	[TMTsixplex_Nterm]LIIWDSYTTNK[TMTsixplex_K]	78-88	FALSE	5.551	105564.3244	106686.9297	41939.26812	31706.82486	61686.46881	47382.20709	ENSG00000172354
C9JZN1	C9JZN1_HUMAN	K|VHAIPLR|S	[TMTsixplex_Nterm]VHAIPLR	89-95	FALSE	5.398	39238.8481	40368.30628	25250.62879	18412.20574	35016.40006	26229.20954	ENSG00000172354
C9JZN1	C9JZN1_HUMAN	K|LIIWDSYTTNK|V	[TMTsixplex_Nterm]LIIWDSYTTNK[TMTsixplex_K]	78-88	FALSE	7.506	152679.0505	156363.9844	98057.11602	77892.99081	132870.8147	97769.83776	ENSG00000172354
C9JZN1	C9JZN1_HUMAN	K|LIIWDSYTTNK|V	[TMTsixplex_Nterm]LIIWDSYTTNK[TMTsixplex_K]	78-88	FALSE	5.463	186216.2021	197009.7813	111830.3931	87386.65916	149113.0951	121019.4864	ENSG00000172354
C9JZN1	C9JZN1_HUMAN	K|LIIWDSYTTNK|V	[TMTsixplex_Nterm]LIIWDSYTTNK[TMTsixplex_K]	78-88	FALSE	5.924	96391.21699	108324.8594	49320.00679	35984.73055	71012.42765	53738.08213	ENSG00000172354
C9JZN1	C9JZN1_HUMAN	K|LIIWDSYTTNK|V	[TMTsixplex_Nterm]LIIWDSYTTNK[TMTsixplex_K]	78-88	FALSE	6.863	92676.67369	95502.34375	63857.9386	51174.39043	83974.12775	63123.82164	ENSG00000172354
C9JZN1	C9JZN1_HUMAN	K|IYAMHWGTDSR|L	[TMTsixplex_Nterm]IYAMHWGTDSR	57-67	FALSE	6.096	953589.2528	1068987.218	662199.7596	483750.5652	883828.7227	677658.5072	ENSG00000172354
C9JZN1	C9JZN1_HUMAN	K|LIIWDSYTTNK|V	[TMTsixplex_Nterm]LIIWDSYTTNK[TMTsixplex_K]	78-88	FALSE	7.56	131834.1106	138131.5313	85358.11334	67318.75235	113780.6344	89733.98776	ENSG00000172354
C9JZN1	C9JZN1_HUMAN	R|ELPGHTGYLSCCR|F	[TMTsixplex_Nterm]ELPGHTGYLSC[Cys_CAM]C[Cys_CAM]R	137-149	FALSE	5.37	38457.53959	41079.00746	26691.23445	22974.63195	33132.80154	24621.11637	ENSG00000172354
C9JZN1	C9JZN1_HUMAN	R|LLVSASQDGK|L	[TMTsixplex_Nterm]LLVSASQDGK[TMTsixplex_K]	68-77	FALSE	6.459	170404.25	170096.8869	115362.954	85158.86328	147706.3778	108941.7576	ENSG00000172354
C9JZN1	C9JZN1_HUMAN	R|LLVSASQDGK|L	[TMTsixplex_Nterm]LLVSASQDGK[TMTsixplex_K]	68-77	FALSE	7.094	312611.3368	317341.9688	213340.7116	160449.0127	263999.6444	195457.3981	ENSG00000172354
C9JZN1	C9JZN1_HUMAN	R|ELPGHTGYLSCCR|F	[TMTsixplex_Nterm]ELPGHTGYLSC[Cys_CAM]C[Cys_CAM]R	137-149	FALSE	6.577	99884.61576	115310.6669	84368.87624	62116.23188	83707.11473	64748.4404	ENSG00000172354
C9JZN1	C9JZN1_HUMAN	R|LLVSASQDGK|L	[TMTsixplex_Nterm]LLVSASQDGK[TMTsixplex_K]	68-77	FALSE	6.394	237493.9903	237790	154618.311	114621.4435	205058.7583	150114.0476	ENSG00000172354
C9JZN1	C9JZN1_HUMAN	K|LIIWDSYTTNK|V	[TMTsixplex_Nterm]LIIWDSYTTNK[TMTsixplex_K]	78-88	FALSE	5.853	104587.2523	104958.5156	59005.29273	50572.59328	79358.65836	59789.58671	ENSG00000172354
C9JZN1	C9JZN1_HUMAN	R|ELPGHTGYLSCCR|F	[TMTsixplex_Nterm]ELPGHTGYLSC[Cys_CAM]C[Cys_CAM]R	137-149	FALSE	6.198	34100.36128	37052.58595	24284.53931	25823.01355	34781.32304	28703.50014	ENSG00000172354
C9JZN1	C9JZN1_HUMAN	K|LIIWDSYTTNK|V	[TMTsixplex_Nterm]LIIWDSYTTNK[TMTsixplex_K]	78-88	FALSE	7.22	84349.2016	87181.35938	56376.35718	44306.61082	75769.87203	53697.49353	ENSG00000172354
C9JZN1	C9JZN1_HUMAN	R|LLVSASQDGK|L	[TMTsixplex_Nterm]LLVSASQDGK[TMTsixplex_K]	68-77	FALSE	7.454	110899.6175	112688.5	70192.22497	55648.12202	92525.21535	68811.17049	ENSG00000172354
C9JZN1	C9JZN1_HUMAN	K|LIIWDSYTTNK|V	[TMTsixplex_Nterm]LIIWDSYTTNK[TMTsixplex_K]	78-88	FALSE	7.074	37856.12026	41062.66406	26981.19815	21879.64944	37421.8617	27337.75196	ENSG00000172354
C9JZN1	C9JZN1_HUMAN	R|LLVSASQDGK|L	[TMTsixplex_Nterm]LLVSASQDGK[TMTsixplex_K]	68-77	FALSE	6.264	98725.50206	105654.4922	69718.67048	52323.11109	77919.69679	57274.41743	ENSG00000172354
C9JZN1	C9JZN1_HUMAN	K|LIIWDSYTTNK|V	[TMTsixplex_Nterm]LIIWDSYTTNK[TMTsixplex_K]	78-88	FALSE	5.35	357357.0137	372837.6563	160231.9229	123137.7964	316321.6378	232834.1871	ENSG00000172354
C9JZN1	C9JZN1_HUMAN	K|LIIWDSYTTNK|V	[TMTsixplex_Nterm]LIIWDSYTTNK[TMTsixplex_K]	78-88	FALSE	7.431	95433.85104	98888.38281	62816.07986	47346.32477	88592.01888	61358.41983	ENSG00000172354
C9JZN1	C9JZN1_HUMAN	K|LIIWDSYTTNK|V	[TMTsixplex_Nterm]LIIWDSYTTNK[TMTsixplex_K]	78-88	FALSE	5.712	160847.38	167470.9688	62430.37792	46462.43811	88782.84734	68535.79968	ENSG00000172354
C9JZN1	C9JZN1_HUMAN	K|LIIWDSYTTNK|V	[TMTsixplex_Nterm]LIIWDSYTTNK[TMTsixplex_K]	78-88	FALSE	6.992	131129.4989	131832.1563	88837.44469	70456.53924	124176.3517	95620.57093	ENSG00000172354
C9JZN1	C9JZN1_HUMAN	K|LIIWDSYTTNK|V	[TMTsixplex_Nterm]LIIWDSYTTNK[TMTsixplex_K]	78-88	FALSE	4.97	134382.642	149735.2188	64566.6429	51143.32735	86066.86452	66278.68578	ENSG00000172354
C9JZN1	C9JZN1_HUMAN	K|LIIWDSYTTNK|V	[TMTsixplex_Nterm]LIIWDSYTTNK[TMTsixplex_K]	78-88	FALSE	6.895	49552.13768	52347.13672	34628.83196	28242.15922	47556.2489	36889.26672	ENSG00000172354
C9JZN1	C9JZN1_HUMAN	R|LLVSASQDGK|L	[TMTsixplex_Nterm]LLVSASQDGK[TMTsixplex_K]	68-77	FALSE	7.245	354297.125	341218.7747	239062.2605	175939.733	299684.908	218671.9371	ENSG00000172354
C9JZN1	C9JZN1_HUMAN	K|LIIWDSYTTNK|V	[TMTsixplex_Nterm]LIIWDSYTTNK[TMTsixplex_K]	78-88	FALSE	5.244	421906.0508	450025.8438	220270.3694	160608.3115	313250.8793	241054.548	ENSG00000172354
C9JZN1	C9JZN1_HUMAN	R|LLVSASQDGK|L	[TMTsixplex_Nterm]LLVSASQDGK[TMTsixplex_K]	68-77	FALSE	7.472	304880.7215	319923.9375	202426.1382	153648.5271	252713.4001	194574.1934	ENSG00000172354
C9JZN1	C9JZN1_HUMAN	R|LLVSASQDGK|L	[TMTsixplex_Nterm]LLVSASQDGK[TMTsixplex_K]	68-77	FALSE	7.136	261989.1134	263199.4688	175683.5036	129037.6576	246595.0556	180770.7784	ENSG00000172354
D3DQ64	D3DQ64_HUMAN	K|SLLVPDHVITR|L	[TMTsixplex_Nterm]SLLVPDHVITR	8-18	FALSE	5.856	372065.5642	425184.5042	244985.6279	146529.0267	348969.9597	266601.895	ENSG00000162433
D3DQ64	D3DQ64_HUMAN	R|GVLHQFSGTETNK|I	[TMTsixplex_Nterm]GVLHQFSGTETNK[TMTsixplex_K]	136-148	FALSE	6.885	268135.1924	287246.6712	222418.4314	154989.6863	299318.9182	229639.3083	ENSG00000162433
D3DTZ5	D3DTZ5_HUMAN	R|VSNFKPGVYAVSVTGR|L	[TMTsixplex_Nterm]VSNFK[TMTsixplex_K]PGVYAVSVTGR	35-50	FALSE	6.042	154608.7775	157139.5938	36026.45818	22012.48197	48962.33727	33413.07539	ENSG00000213246
D6R918	D6R918_HUMAN	R|SVPLAATSMLITQGLISK|G	[TMTsixplex_Nterm]SVPLAATSMLITQGLISK[TMTsixplex_K]	46-63	FALSE	5.042	43512.02336	46713.88684	18800.57175	17416.2426	58363.85156	40355.36897	ENSG00000109180
D6R918	D6R918_HUMAN	R|SVPLAATSMLITQGLISK|G	[TMTsixplex_Nterm]SVPLAATSMLITQGLISK[TMTsixplex_K]	46-63	FALSE	5.154	6035.641218	5702.32856	2631.8055	2115.589841	7771.727539	5100.633556	ENSG00000109180
D6R9I9	D6R9I9_HUMAN	K|ADIFMFDEPSSYLDVK|Q	[TMTsixplex_Nterm]ADIFMFDEPSSYLDVK[TMTsixplex_K]	234-249	FALSE	6.507	49904.34523	52811.84766	23206.75278	16837.99856	37452.48123	27559.33349	ENSG00000164163
D6R9I9	D6R9I9_HUMAN	K|TQAIVCQQLDLTHLK|E	[TMTsixplex_Nterm]TQAIVC[Cys_CAM]QQLDLTHLK[TMTsixplex_K]	195-209	FALSE	8.613	258389.125	256448.6884	106256.9658	78816.09851	145726.6701	99559.37812	ENSG00000164163
D6R9I9	D6R9I9_HUMAN	K|VAETANEEEVKK|M	[TMTsixplex_Nterm]VAETANEEEVK[TMTsixplex_K]K[TMTsixplex_K]	332-343	FALSE	6.494	984375.0542	1042182	359736.8148	283433.0822	495132.1196	385918.4822	ENSG00000164163
D6R9I9	D6R9I9_HUMAN	K|AIIKPQYVDQIPK|A	[TMTsixplex_Nterm]AIIK[TMTsixplex_K]PQYVDQIPK[TMTsixplex_K]	165-177	FALSE	5.945	483737.2813	474576.5592	182504.3966	134612.6598	254518.0287	185129.7019	ENSG00000164163
D6R9I9	D6R9I9_HUMAN	K|AIIKPQYVDQIPK|A	[TMTsixplex_Nterm]AIIK[TMTsixplex_K]PQYVDQIPK[TMTsixplex_K]	165-177	FALSE	5.473	283674.9063	261432.8784	100114.1086	72891.39259	149756.4645	99212.4493	ENSG00000164163
D6R9P3	D6R9P3_HUMAN	R|EYFGEFGEIEAIELPMDPK|L	[TMTsixplex_Nterm]EYFGEFGEIEAIELPMDPK[TMTsixplex_K]	171-189	FALSE	6.618	78964.80298	80284.35938	64397.85391	43938.0877	56882.3517	47761.03456	ENSG00000197451
D6R9P3	D6R9P3_HUMAN	K|FGEVVDCTIK|M	[TMTsixplex_Nterm]FGEVVDC[Cys_CAM]TIK[TMTsixplex_K]	92-101	FALSE	5.708	1777213.5	1713506.053	624410.4589	431018.6181	1559611.432	1092987.302	ENSG00000197451
D6R9P3	D6R9P3_HUMAN	R|GFGFILFK|D	[TMTsixplex_Nterm]GFGFILFK[TMTsixplex_K]	111-118	FALSE	5.949	22320.79492	19836.81293	6728.390304	4728.020738	11947.78654	8081.645636	ENSG00000197451
D6R9P3	D6R9P3_HUMAN	R|GFGFILFK|D	[TMTsixplex_Nterm]GFGFILFK[TMTsixplex_K]	111-118	FALSE	5.556	24784.21624	25190.06836	7942.310775	6079.303551	11091.98972	8683.492004	ENSG00000197451
D6R9P3	D6R9P3_HUMAN	K|FGEVVDCTIK|M	[TMTsixplex_Nterm]FGEVVDC[Cys_CAM]TIK[TMTsixplex_K]	92-101	FALSE	5.688	1006557.438	1002944.558	318571.6579	222036.405	410030.1845	302231.9265	ENSG00000197451
D6R9P3	D6R9P3_HUMAN	K|IFVGGLNPEATEEK|I	[TMTsixplex_Nterm]IFVGGLNPEATEEK[TMTsixplex_K]	155-168	FALSE	7.007	475932.5974	484826.4375	158077.337	116138.8716	217096.9241	162747.713	ENSG00000197451
D6R9P3	D6R9P3_HUMAN	R|GFGFILFK|D	GFGFILFK	111-118	FALSE	5.445	623.6960292	716.2960755	328.2547406	1717.973022	NA	535.415818	ENSG00000197451
D6R9P3	D6R9P3_HUMAN	K|FGEVVDCTIK|M	[TMTsixplex_Nterm]FGEVVDC[Cys_CAM]TIK[TMTsixplex_K]	92-101	FALSE	5.168	579636	572829.182	187272.4189	131532.6771	252575.9436	173611.1121	ENSG00000197451
D6R9P3	D6R9P3_HUMAN	K|EVYQQQQYGSGGR|G	[TMTsixplex_Nterm]EVYQQQQYGSGGR	232-244	FALSE	7.125	150851.1298	163379.5313	89187.46564	67820.35254	90903.17522	65344.35853	ENSG00000197451
D6R9P3	D6R9P3_HUMAN	K|IFVGGLNPEATEEK|I	[TMTsixplex_Nterm]IFVGGLNPEATEEK[TMTsixplex_K]	155-168	FALSE	7.011	1324847.484	1334783.875	439816.8969	284141.1531	617201.3007	479531.6205	ENSG00000197451
D6R9P3	D6R9P3_HUMAN	K|KFHTVSGSK|C	[TMTsixplex_Nterm]K[TMTsixplex_K]FHTVSGSK[TMTsixplex_K]	214-222	FALSE	6.005	116476.3203	107886.6507	38078.91367	33391.29017	48542.76038	34994.50754	ENSG00000197451
D6R9P3	D6R9P3_HUMAN	K|EVYQQQQYGSGGR|G	[TMTsixplex_Nterm]EVYQQQQYGSGGR	232-244	FALSE	7.267	40257.27183	42904.07422	12771.42879	NA	17374.97326	12419.08592	ENSG00000197451
D6R9P3	D6R9P3_HUMAN	K|FGEVVDCTIK|M	[TMTsixplex_Nterm]FGEVVDC[Cys_CAM]TIK[TMTsixplex_K]	92-101	FALSE	5.999	796745.8487	802212.8125	257821.252	183810.4632	293371.8771	206890.552	ENSG00000197451
D6R9P3	D6R9P3_HUMAN	K|IFVGGLNPEATEEK|I	[TMTsixplex_Nterm]IFVGGLNPEATEEK[TMTsixplex_K]	155-168	FALSE	6.046	366863.7813	360108.5692	118186.7945	82537.41598	210431.998	128984.8747	ENSG00000197451
D6R9P3	D6R9P3_HUMAN	K|IFVGGLNPEATEEK|I	[TMTsixplex_Nterm]IFVGGLNPEATEEK[TMTsixplex_K]	155-168	FALSE	5.849	721934.5761	754415.6875	209448.7196	138479.4236	331835.0014	267873.5882	ENSG00000197451
D6R9P3	D6R9P3_HUMAN	R|GFVFITFK|E	[TMTsixplex_Nterm]GFVFITFK[TMTsixplex_K]	195-202	FALSE	6.401	28013.85325	28821.65625	7923.422593	5832.208361	12264.48706	8811.664589	ENSG00000197451
D6R9P3	D6R9P3_HUMAN	K|IFVGGLNPEATEEK|I	[TMTsixplex_Nterm]IFVGGLNPEATEEK[TMTsixplex_K]	155-168	FALSE	5.147	845621.4693	994642.1875	231476.0601	200824.5175	530993.1097	507924.1249	ENSG00000197451
D6R9Z7	D6R9Z7_HUMAN	K|WSLLAK|M	[TMTsixplex_Nterm]WSLLAK[TMTsixplex_K]	34-39	FALSE	5.296	784715.9022	782393.7628	206955.6791	253625.3258	3795570.75	2813969.481	ENSG00000127184
D6R9Z7	D6R9Z7_HUMAN	K|NLPFSVENK|W	[TMTsixplex_Nterm]NLPFSVENK[TMTsixplex_K]	25-33	FALSE	5.617	315422.79	327524.9705	351287.6879	300770.7968	1549465.625	1074922.472	ENSG00000127184
D6R9Z7	D6R9Z7_HUMAN	K|NLPFSVENK|W	[TMTsixplex_Nterm]NLPFSVENK[TMTsixplex_K]	25-33	FALSE	5.703	81237.88993	83704.34759	109223.6903	89677.2689	386459.625	260183.1318	ENSG00000127184
D6R9Z7	D6R9Z7_HUMAN	K|NLPFSVENK|W	[TMTsixplex_Nterm]NLPFSVENK[TMTsixplex_K]	25-33	FALSE	5.536	172193.0269	179528.8142	322373.5284	272899.22	817762.875	559243.9891	ENSG00000127184
D6R9Z7	D6R9Z7_HUMAN	K|NLPFSVENK|W	[TMTsixplex_Nterm]NLPFSVENK[TMTsixplex_K]	25-33	FALSE	5.055	116446.8389	127992.8047	325819.6666	275343.8066	472090.75	333686.4163	ENSG00000127184
D6R9Z7	D6R9Z7_HUMAN	K|WSLLAK|M	WSLLAK[TMTsixplex_K]	34-39	FALSE	5.081	35680.95126	50031.62434	23695.06088	32333.33573	213159.8861	305351.9375	ENSG00000127184
D6R9Z7	D6R9Z7_HUMAN	K|NLPFSVENK|W	[TMTsixplex_Nterm]NLPFSVENK[TMTsixplex_K]	25-33	FALSE	6.618	180896.4747	176850.029	241384.2159	211181.7242	820481	566757.4925	ENSG00000127184
D6RA56	D6RA56_HUMAN	K|EHVGTDQFGNK|Y	[TMTsixplex_Nterm]EHVGTDQFGNK[TMTsixplex_K]	20-30	FALSE	6.391	304191.1253	317331.0008	147394.037	102576.5919	324544.6875	243029.0953	ENSG00000164182
D6RAL1	D6RAL1_HUMAN	K|AKPLLLQLPIGEAK|T	[TMTsixplex_Nterm]AK[TMTsixplex_K]PLLLQLPIGEAK[TMTsixplex_K]	174-187	FALSE	7.599	95194.83544	97634.7146	41931.11477	36276.64183	235399.6875	173336.1533	ENSG00000164347
D6RAN8	D6RAN8_HUMAN	K|EVYVPHPR|N	[TMTsixplex_Nterm]EVYVPHPR	46-53	FALSE	5.14	155531.9736	165768.0639	47830.19432	40846.88333	138667.1349	105429.3324	ENSG00000108826
D6RAT0	D6RAT0_HUMAN	K|NCLTNFHGMDLTR|D	[TMTsixplex_Nterm]NC[Cys_CAM]LTNFHGMDLTR	57-69	FALSE	6.197	590276.5371	609160.2944	227378.806	139156.6858	458763.8476	317946.1125	ENSG00000145425
D6RAT0	D6RAT0_HUMAN	K|ACQSIYPLHDVFVR|K	[TMTsixplex_Nterm]AC[Cys_CAM]QSIYPLHDVFVR	162-175	FALSE	5.054	51424.1817	49263.67615	18791.79493	19070.957	55988.68522	39909.47783	ENSG00000145425
D6RAT0	D6RAT0_HUMAN	K|ATGDETGAK|V	[TMTsixplex_Nterm]ATGDETGAK[TMTsixplex_K]	203-211	FALSE	4.971	5837.288437	5840.37207	2095.044213	1655.217069	4300.471844	3198.902476	ENSG00000145425
D6RAT0	D6RAT0_HUMAN	K|ACQSIYPLHDVFVR|K	[TMTsixplex_Nterm]AC[Cys_CAM]QSIYPLHDVFVR	162-175	FALSE	6.05	212582.1366	233342.7343	97450.77149	68910.96135	165663.3449	125107.9363	ENSG00000145425
D6RAT0	D6RAT0_HUMAN	K|MMEIMTR|E	[TMTsixplex_Nterm]MMEIMTR	130-136	FALSE	5.24	86702.42742	89658.91406	38611.71562	30387.77061	70881.89241	55893.46018	ENSG00000145425
D6RAT0	D6RAT0_HUMAN	K|MMEIMTR|E	[TMTsixplex_Nterm]MMEIMTR	130-136	FALSE	5.072	173622.6107	181802.9063	81229.55727	59706.2973	161045.988	115235.5292	ENSG00000145425
D6RAT0	D6RAT0_HUMAN	K|LITEDVQGK|N	[TMTsixplex_Nterm]LITEDVQGK[TMTsixplex_K]	48-56	FALSE	6.167	651308.0019	693230	263932.0385	223141.4838	520074.7309	392874.1247	ENSG00000145425
D6RAT0	D6RAT0_HUMAN	K|TTDGYLLR|L	[TMTsixplex_Nterm]TTDGYLLR	91-98	FALSE	5.776	855163.1839	900321.25	600410.2256	457090.4507	630654.6567	428473.6688	ENSG00000145425
D6RAT0	D6RAT0_HUMAN	K|ACQSIYPLHDVFVR|K	[TMTsixplex_Nterm]AC[Cys_CAM]QSIYPLHDVFVR	162-175	FALSE	6.747	227257.5836	202470.2606	100693.7895	82415.23463	206497.3415	139884.3029	ENSG00000145425
D6RAT0	D6RAT0_HUMAN	K|TTDGYLLR|L	[TMTsixplex_Nterm]TTDGYLLR	91-98	FALSE	5.408	433528.0313	433068.2563	217368.0146	167689.819	322201.0982	229302.092	ENSG00000145425
D6RAT0	D6RAT0_HUMAN	K|TSYAQHQQVR|Q	[TMTsixplex_Nterm]TSYAQHQQVR	115-124	FALSE	6.288	13253.06326	14779.15417	5155.847564	4327.335382	10734.17442	9520.89167	ENSG00000145425
D6RAT0	D6RAT0_HUMAN	K|ACQSIYPLHDVFVR|K	[TMTsixplex_Nterm]AC[Cys_CAM]QSIYPLHDVFVR	162-175	FALSE	5.611	45725.46533	49913.3904	20830.80588	16934.17981	38325.30904	30255.2992	ENSG00000145425
D6RAT0	D6RAT0_HUMAN	R|LFCVGFTK|K	[TMTsixplex_Nterm]LFC[Cys_CAM]VGFTK[TMTsixplex_K]	99-106	FALSE	5.176	108155.9828	111164.8281	38073.40404	30795.87936	78468.96983	57913.97929	ENSG00000145425
D6RAT0	D6RAT0_HUMAN	K|TTDGYLLR|L	[TMTsixplex_Nterm]TTDGYLLR	91-98	FALSE	5.11	487260.75	453090.6922	209983.8716	169716.0265	411542.6983	285915.794	ENSG00000145425
D6RAT0	D6RAT0_HUMAN	K|NCLTNFHGMDLTR|D	[TMTsixplex_Nterm]NC[Cys_CAM]LTNFHGMDLTR	57-69	FALSE	6.415	86598.45476	96023.46704	38000.87863	29774.58787	69526.84875	53605.67179	ENSG00000145425
D6RAT0	D6RAT0_HUMAN	K|NCLTNFHGMDLTR|D	[TMTsixplex_Nterm]NC[Cys_CAM]LTNFHGM[Oxidation_M]DLTR	57-69	FALSE	6.086	277464.5894	290588.3387	105134.0378	73296.13383	237563.8969	160500.2927	ENSG00000145425
D6RAT0	D6RAT0_HUMAN	R|LFCVGFTK|K	LFC[Cys_CAM]VGFTK	99-106	FALSE	5.527	20686.34766	20554.48122	10827.37529	53714.2222	NA	18918.4276	ENSG00000145425
D6RAT0	D6RAT0_HUMAN	K|LIPDSIGK|D	[TMTsixplex_Nterm]LIPDSIGK[TMTsixplex_K]	150-157	FALSE	5.52	529108.1012	542879.625	204288.6356	164551.106	357180.679	257572.0657	ENSG00000145425
D6RAT0	D6RAT0_HUMAN	K|LIPDSIGK|D	[TMTsixplex_Nterm]LIPDSIGK[TMTsixplex_K]	150-157	FALSE	5.056	1570892.494	1600822	585910.0716	443494.8089	1190343.769	872239.0809	ENSG00000145425
D6RAT0	D6RAT0_HUMAN	R|LFCVGFTK|K	[TMTsixplex_Nterm]LFC[Cys_CAM]VGFTK[TMTsixplex_K]	99-106	FALSE	5.444	97809.42188	77724.72589	32872.23706	20116.39045	68862.14019	41291.52774	ENSG00000145425
D6RAT0	D6RAT0_HUMAN	K|TTDGYLLR|L	[TMTsixplex_Nterm]TTDGYLLR	91-98	FALSE	5.217	420162.9995	422462.4375	192402.7417	141650.5474	314392.9527	233064.1602	ENSG00000145425
D6RAT0	D6RAT0_HUMAN	K|TTDGYLLR|L	[TMTsixplex_Nterm]TTDGYLLR	91-98	FALSE	5.347	475619.1514	497313.7188	286253.6158	217410.6793	368149.1083	268647.6743	ENSG00000145425
D6RAT0	D6RAT0_HUMAN	K|IASDGLK|G	[TMTsixplex_Nterm]IASDGLK[TMTsixplex_K]	19-25	FALSE	4.942	1203281.818	1212292.25	409616.7193	310502.2687	909817.4541	657545.5126	ENSG00000145425
D6RAT0	D6RAT0_HUMAN	K|TTDGYLLR|L	[TMTsixplex_Nterm]TTDGYLLR	91-98	FALSE	5.458	437763.5315	444496	285522.2087	225887.89	361264.6979	267110.8387	ENSG00000145425
D6RAT0	D6RAT0_HUMAN	R|VFEVSLADLQNDEVAFR|K	[TMTsixplex_Nterm]VFEVSLADLQNDEVAFR	28-44	FALSE	7.474	25057.03009	26961.33984	14273.39201	9923.022757	19269.99256	17034.45644	ENSG00000145425
D6RAT0	D6RAT0_HUMAN	K|LITEDVQGK|N	[TMTsixplex_Nterm]LITEDVQGK[TMTsixplex_K]	48-56	FALSE	6.194	1165664.75	1154372.39	517190.9917	382092.4689	790200.2644	600475.239	ENSG00000145425
D6RAT0	D6RAT0_HUMAN	K|TTDGYLLR|L	[TMTsixplex_Nterm]TTDGYLLR	91-98	FALSE	5.57	1362628.074	1377742.75	689832.6302	512123.4588	999791.289	691999.4294	ENSG00000145425
D6RAT0	D6RAT0_HUMAN	K|TTDGYLLR|L	[TMTsixplex_Nterm]TTDGYLLR	91-98	FALSE	5.81	1309232.903	1364411.25	757200.5208	593596.4662	1019827.372	718990.9258	ENSG00000145425
D6RAW0	D6RAW0_HUMAN	R|SQWSPALTISK|-	[TMTsixplex_Nterm]SQWSPALTISK[TMTsixplex_K]	61-71	FALSE	8.769	957844.8071	981517.75	442469.7444	322396.4265	637447.9479	461124.977	ENSG00000109332
D6RAW0	D6RAW0_HUMAN	R|IYHPNINSNGSICLDILR|S	[TMTsixplex_Nterm]IYHPNINSNGSIC[Cys_CAM]LDILR	43-60	FALSE	6.132	57961.83759	62443.30843	30539.21694	21485.36298	40730.74837	30879.00734	ENSG00000109332
D6RBJ9	D6RBJ9_HUMAN	R|LLFNMAGVTFR|K	[TMTsixplex_Nterm]LLFNMAGVTFR	142-152	FALSE	8.661	4200.774758	4442.402873	2302.062599	2823.624404	4783.691856	3442.218519	ENSG00000129187
D6RCD0	D6RCD0_HUMAN	R|LMHGILTEQK|M	[TMTsixplex_Nterm]LMHGILTEQK[TMTsixplex_K]	201-210	FALSE	6.343	473824.0648	513940.423	241549.938	158224.6767	326736.7845	259174.3786	ENSG00000198189
D6RCD0	D6RCD0_HUMAN	R|LTAYEFAK|L	[TMTsixplex_Nterm]LTAYEFAK[TMTsixplex_K]	50-57	FALSE	5.401	205503.375	202572.6249	82236.88256	62035.39877	120637.4205	86671.48084	ENSG00000198189
D6RCT1	D6RCT1_HUMAN	M|TAEDSTAAMSSDSAAGSSAK|V	[TMTsixplex_Nterm]TAEDSTAAM[Oxidation_M]SSDSAAGSSAK[TMTsixplex_K]	1-20	FALSE	7.054	19292.30467	20607.74216	7695.667215	5545.344819	30974.97461	21324.88265	ENSG00000163694
D6RD69	D6RD69_HUMAN	K|LVFLGLDNAGK|T	[TMTsixplex_Nterm]LVFLGLDNAGK[TMTsixplex_K]	27-37	FALSE	7.312	54496.40683	53244.03178	26007.65802	20156.41326	67342.5625	47792.86588	ENSG00000152700
D6RD69	D6RD69_HUMAN	K|LVFLGLDNAGK|T	[TMTsixplex_Nterm]LVFLGLDNAGK[TMTsixplex_K]	27-37	FALSE	5.921	154324.6308	162869.5477	76291.40909	57419.76227	193215.8438	146313.9805	ENSG00000152700
D6RD69	D6RD69_HUMAN	K|LVFLGLDNAGK|T	[TMTsixplex_Nterm]LVFLGLDNAGK[TMTsixplex_K]	27-37	FALSE	6.825	97445.33282	98858.54395	43813.90783	32744.94399	110333.7969	81434.73564	ENSG00000152700
D6RD69	D6RD69_HUMAN	K|IDRPEAISEER|L	[TMTsixplex_Nterm]IDRPEAISEER	135-145	FALSE	6.139	1026239.071	1058418.558	516437.8037	456839.7309	2104027.75	1472042.781	ENSG00000152700
D6RD69	D6RD69_HUMAN	K|LVFLGLDNAGK|T	[TMTsixplex_Nterm]LVFLGLDNAGK[TMTsixplex_K]	27-37	FALSE	5.322	453042.8008	444200.4742	220608.991	156349.9455	545686.0625	391119.5996	ENSG00000152700
D6RD69	D6RD69_HUMAN	K|LVFLGLDNAGK|T	[TMTsixplex_Nterm]LVFLGLDNAGK[TMTsixplex_K]	27-37	FALSE	6.495	307893.8783	296186.2084	133611.871	102493.0966	377300.0313	275132.1068	ENSG00000152700
D6RD69	D6RD69_HUMAN	K|TTLLHMLK|D	[TMTsixplex_Nterm]TTLLHMLK[TMTsixplex_K]	38-45	FALSE	5.256	1498961.782	1591691.013	697201.3936	501141.2576	1792589.23	1351741.287	ENSG00000152700
D6RD69	D6RD69_HUMAN	K|LVFLGLDNAGK|T	[TMTsixplex_Nterm]LVFLGLDNAGK[TMTsixplex_K]	27-37	FALSE	7.077	112953.4786	115832.7464	55982.00659	45936.58362	139770.4063	102244.3882	ENSG00000152700
D6RD69	D6RD69_HUMAN	K|LVFLGLDNAGK|T	[TMTsixplex_Nterm]LVFLGLDNAGK[TMTsixplex_K]	27-37	FALSE	7.051	86661.95566	84711.79834	37313.57171	30421.57764	99676.5625	73248.19985	ENSG00000152700
D6RD69	D6RD69_HUMAN	K|NYLPAINGIVFLVDCADHER|L	[TMTsixplex_Nterm]NYLPAINGIVFLVDC[Cys_CAM]ADHER	87-106	FALSE	8.061	26769.28012	28115.76169	13132.8546	10805.83326	34759.58347	25005.32237	ENSG00000152700
D6RD69	D6RD69_HUMAN	K|LVFLGLDNAGK|T	[TMTsixplex_Nterm]LVFLGLDNAGK[TMTsixplex_K]	27-37	FALSE	6.426	131815.4029	134306.2502	60242.04214	47848.04081	152480.7969	114826.939	ENSG00000152700
D6RD69	D6RD69_HUMAN	K|LVFLGLDNAGK|T	[TMTsixplex_Nterm]LVFLGLDNAGK[TMTsixplex_K]	27-37	FALSE	6.623	168282.9007	167236.608	74191.83331	59202.4746	200136.2813	144033.3349	ENSG00000152700
D6RD69	D6RD69_HUMAN	K|LVFLGLDNAGK|T	[TMTsixplex_Nterm]LVFLGLDNAGK[TMTsixplex_K]	27-37	FALSE	6.738	23633.7775	23506.30525	11243.72713	8072.276675	26062.13281	18775.33121	ENSG00000152700
D6RDA2	D6RDA2_HUMAN	R|ILNFLMHPK|P	[TMTsixplex_Nterm]ILNFLMHPK[TMTsixplex_K]	111-119	FALSE	5.856	637280.7197	666580.125	255600.6705	195693.4733	264643.2554	199913.8908	ENSG00000124795
D6REM6	D6REM6_HUMAN	R|RTEEGPTLSYGR|D	[TMTsixplex_Nterm]RTEEGPTLSYGR	148-159	FALSE	6.816	88465.69438	90455.10938	36772.8456	27202.08522	62320.1071	42835.22067	ENSG00000015479
D6REM6	D6REM6_HUMAN	R|MDYEDDRLR|D	[TMTsixplex_Nterm]MDYEDDRLR	216-224	FALSE	5.085	845638.4853	885266.8125	213009.5446	139468.6312	299139.254	183934.6375	ENSG00000015479
D6REM6	D6REM6_HUMAN	K|ITPENLPQILLQLK|R	[TMTsixplex_Nterm]ITPENLPQILLQLK[TMTsixplex_K]	132-145	FALSE	5.034	21390.98127	22263.72852	5724.039423	3954.519162	7177.888569	5919.53234	ENSG00000015479
D6REM6	D6REM6_HUMAN	R|RTEEGPTLSYGR|D	[TMTsixplex_Nterm]RTEEGPTLSYGR	148-159	FALSE	6.307	77443.95797	81021.92188	34690.43211	24040.43074	52676.82482	39387.206	ENSG00000015479
D6REM6	D6REM6_HUMAN	R|VVHIMDFQR|G	[TMTsixplex_Nterm]VVHIMDFQR	398-406	FALSE	5.886	262926.9917	286779.3125	83294.30966	64404.64543	144016.4024	105356.6084	ENSG00000015479
D6REM6	D6REM6_HUMAN	R|VVHIMDFQR|G	[TMTsixplex_Nterm]VVHIMDFQR	398-406	FALSE	6.619	446201.2599	468116.8683	136321.9371	92606.07672	172956.0512	129435.9314	ENSG00000015479
D6REM6	D6REM6_HUMAN	R|GDADQASNILASFGLSAR|D	[TMTsixplex_Nterm]GDADQASNILASFGLSAR	102-119	FALSE	8.969	248443.5555	274562.4688	86020.02817	58203.90447	118960.1802	98985.52031	ENSG00000015479
D6REM6	D6REM6_HUMAN	R|RTEEGPTLSYGR|D	[TMTsixplex_Nterm]RTEEGPTLSYGR	148-159	FALSE	6.821	65676.98687	66973.15625	35754.04123	26368.6668	62032.98111	43990.78478	ENSG00000015479
D6REM6	D6REM6_HUMAN	K|SFQQSSLSR|D	[TMTsixplex_Nterm]SFQQSSLSR	3-11	FALSE	7.613	61109.24219	60105.58081	16478.22964	10542.15949	12850.48223	9135.825077	ENSG00000015479
D6REM6	D6REM6_HUMAN	K|NYILMR|M	[TMTsixplex_Nterm]NYILMR	524-529	FALSE	6.024	274763.2205	275670.0313	70019.10493	47862.13659	88325.14261	61710.32414	ENSG00000015479
D6REQ6	D6REQ6_HUMAN	K|LGIKPSINYYQVADFK|D	[TMTsixplex_Nterm]LGIK[TMTsixplex_K]PSINYYQVADFK[TMTsixplex_K]	115-130	FALSE	5.584	461427.4063	434571.7425	79635.08323	46991.99811	178635.2715	120480.0377	ENSG00000026297
D6REQ6	D6REQ6_HUMAN	K|LGIKPSINYYQVADFK|D	[TMTsixplex_Nterm]LGIK[TMTsixplex_K]PSINYYQVADFK[TMTsixplex_K]	115-130	FALSE	5.503	75054.94531	74534.7124	17607.26806	12154.71788	34078.03688	22834.94004	ENSG00000026297
D6REQ6	D6REQ6_HUMAN	R|ELDLNSVLLK|L	[TMTsixplex_Nterm]ELDLNSVLLK[TMTsixplex_K]	105-114	FALSE	5.469	185079.5547	193272.7188	45480.78549	31101.76621	89352.85207	65315.52265	ENSG00000026297
D6REQ6	D6REQ6_HUMAN	K|LGIKPSINYYQVADFK|D	[TMTsixplex_Nterm]LGIK[TMTsixplex_K]PSINYYQVADFK[TMTsixplex_K]	115-130	FALSE	4.988	399963.0301	408568.5625	71191.59226	43949.81676	157421.3873	115020.3855	ENSG00000026297
D6RFH4	D6RFH4_HUMAN	K|ELWLVIHGR|V	[TMTsixplex_Nterm]ELWLVIHGR	35-43	FALSE	9.236	199039.6202	207236.1476	88409.69912	65684.35846	NA	126447.5448	ENSG00000103018
D6RFH4	D6RFH4_HUMAN	K|GQEVETSVTYYR|L	[TMTsixplex_Nterm]GQEVETSVTYYR	12-23	FALSE	8.526	452900.9033	470914.4688	199834.0696	157531.3793	386020.7689	303254.5643	ENSG00000103018
D6RFL4	D6RFL4_HUMAN	R|LTVGAAQVPAQLLVGALR|V	[TMTsixplex_Nterm]LTVGAAQVPAQLLVGALR	93-110	FALSE	5.506	25993.47788	26534.19922	14392.49075	11265.88403	23149.99293	16879.25674	ENSG00000170458
D6RFL4	D6RFL4_HUMAN	R|LTVGAAQVPAQLLVGALR|V	[TMTsixplex_Nterm]LTVGAAQVPAQLLVGALR	93-110	FALSE	6.173	7223.05983	7716.435871	5708.689421	4633.049382	6933.697559	5147.627172	ENSG00000170458
D6RG15	D6RG15_HUMAN	K|MLYAATR|A	[TMTsixplex_Nterm]MLYAATR	98-104	FALSE	4.892	458331.9375	457510.0858	240421.6147	171473.807	302479.6962	219245.504	ENSG00000247596
D6RG15	D6RG15_HUMAN	R|AVLPLLDAQQPCYLLYR|L	[TMTsixplex_Nterm]AVLPLLDAQQPC[Cys_CAM]YLLYR	55-71	FALSE	7.499	23605.63614	24610.46616	11407.21644	9727.369376	17514.39696	14544.46402	ENSG00000247596
D6RG15	D6RG15_HUMAN	R|AVLPLLDAQQPCYLLYR|L	[TMTsixplex_Nterm]AVLPLLDAQQPC[Cys_CAM]YLLYR	55-71	FALSE	4.862	24020.54659	25667.18164	9960.325061	6998.947632	12720.9249	9741.906512	ENSG00000247596
D6RG15	D6RG15_HUMAN	K|TEISVESK|H	[TMTsixplex_Nterm]TEISVESK[TMTsixplex_K]	163-170	FALSE	5.296	1116521.476	1155786	592234.2738	427763.2245	638028.977	429796.9551	ENSG00000247596
D6RG15	D6RG15_HUMAN	R|YHFFLYK|H	[TMTsixplex_Nterm]YHFFLYK[TMTsixplex_K]	235-241	FALSE	5.147	373679.825	307447.6843	199903.0986	128255.0413	236986.0879	152382.0716	ENSG00000247596
D6RG15	D6RG15_HUMAN	R|AVLPLLDAQQPCYLLYR|L	[TMTsixplex_Nterm]AVLPLLDAQQPC[Cys_CAM]YLLYR	55-71	FALSE	7.389	13560.97913	14429.98356	6672.785448	5073.635581	10960.83567	8102.083083	ENSG00000247596
D6RG15	D6RG15_HUMAN	R|AVLPLLDAQQPCYLLYR|L	[TMTsixplex_Nterm]AVLPLLDAQQPC[Cys_CAM]YLLYR	55-71	FALSE	7.748	35920.25411	39408.12684	17484.77426	13110.66735	27025.57678	20817.4887	ENSG00000247596
D6RGV9	D6RGV9_HUMAN	K|GYIWNYGTLPQTWEDPHEKDK|S	[TMTsixplex_Nterm]GYIWNYGTLPQTWEDPHEK[TMTsixplex_K]DK[TMTsixplex_K]	131-151	FALSE	5.341	2118105.872	2286531.56	1301231.01	1043626.352	4171815.5	3069218.836	ENSG00000138777
D6RGV9	D6RGV9_HUMAN	R|YVANIFPYK|G	[TMTsixplex_Nterm]YVANIFPYK[TMTsixplex_K]	122-130	FALSE	5.043	56660.39305	47619.77754	25116.14128	17968.19106	108800.3672	62734.87681	ENSG00000138777
D6RGV9	D6RGV9_HUMAN	K|ILSCGEVIHVK|I	[TMTsixplex_Nterm]ILSC[Cys_CAM]GEVIHVK[TMTsixplex_K]	171-181	FALSE	7.256	330219.0523	358174.3496	153051.2337	132979.7681	660252.1875	511488.1503	ENSG00000138777
D6RGV9	D6RGV9_HUMAN	R|YVANIFPYK|G	[TMTsixplex_Nterm]YVANIFPYK[TMTsixplex_K]	122-130	FALSE	4.86	178213.8594	141469.2989	67689.42457	41733.45283	120784.0184	68432.17406	ENSG00000138777
D6RGV9	D6RGV9_HUMAN	R|YVANIFPYK|G	[TMTsixplex_Nterm]YVANIFPYK[TMTsixplex_K]	122-130	FALSE	5.239	183543.1855	200694.3944	84079.73463	72044.258	302725.0625	240071.8881	ENSG00000138777
D6RGV9	D6RGV9_HUMAN	K|GYIWNYGTLPQTWEDPHEKDK|S	[TMTsixplex_Nterm]GYIWNYGTLPQTWEDPHEK[TMTsixplex_K]DK[TMTsixplex_K]	131-151	FALSE	4.923	898493.6584	954403.0556	630499.965	504860.4937	1536557	1119152.945	ENSG00000138777
D6RGV9	D6RGV9_HUMAN	R|YVANIFPYK|G	[TMTsixplex_Nterm]YVANIFPYK[TMTsixplex_K]	122-130	FALSE	5.427	78109.07741	64269.34718	32907.7548	25833.43751	142527.0469	85369.66137	ENSG00000138777
D6RGV9	D6RGV9_HUMAN	K|GYIWNYGTLPQTWEDPHEK|D	[TMTsixplex_Nterm]GYIWNYGTLPQTWEDPHEK[TMTsixplex_K]	131-149	FALSE	9.672	57426.83583	64022.05336	28812.72164	25648.55582	122759.8828	93917.79297	ENSG00000138777
D6RGV9	D6RGV9_HUMAN	K|GYIWNYGTLPQTWEDPHEKDK|S	[TMTsixplex_Nterm]GYIWNYGTLPQTWEDPHEK[TMTsixplex_K]DK[TMTsixplex_K]	131-151	FALSE	5.366	238954.1134	247293.9609	124135.5599	110413.6392	474999.625	343299.7862	ENSG00000138777
D6RGV9	D6RGV9_HUMAN	R|YVANIFPYK|G	YVANIFPYK[TMTsixplex_K]	122-130	FALSE	5.086	47084.63482	63666.01339	27203.34555	37620.71361	122205.121	168442.9543	ENSG00000138777
D6RGV9	D6RGV9_HUMAN	R|YVANIFPYK|G	YVANIFPYK[TMTsixplex_K]	122-130	FALSE	4.858	63421.71502	96673.89837	40883.24273	55286.56678	69379.98282	95621.82862	ENSG00000138777
D6RGV9	D6RGV9_HUMAN	K|STNCFGDNDPIDVCEIGSK|I	[TMTsixplex_Nterm]STNC[Cys_CAM]FGDNDPIDVC[Cys_CAM]EIGSK[TMTsixplex_K]	152-170	FALSE	7.338	218145.4767	223466.4408	89970.82778	73249.54007	342946.25	238639.6173	ENSG00000138777
D6RGV9	D6RGV9_HUMAN	K|STNCFGDNDPIDVCEIGSK|I	[TMTsixplex_Nterm]STNC[Cys_CAM]FGDNDPIDVC[Cys_CAM]EIGSK[TMTsixplex_K]	152-170	FALSE	7.423	235319.6894	246498.5439	128854.8304	92000.78811	494900.375	338689.304	ENSG00000138777
D6RH30	D6RH30_HUMAN	K|DMVVGFANLGILHVTK|K	[TMTsixplex_Nterm]DMVVGFANLGILHVTK[TMTsixplex_K]	139-154	FALSE	5.594	28251.72392	32049.23633	18263.96742	13293.48088	20422.115	16058.98812	ENSG00000109320
D6RHX2	D6RHX2_HUMAN	K|LWNLLMPTK|K	[TMTsixplex_Nterm]LWNLLMPTK[TMTsixplex_K]	56-64	FALSE	6.007	40922.12316	45990.16797	16197.89413	12708.42576	36414.16687	27148.49235	ENSG00000179387
D6RIH3	D6RIH3_HUMAN	K|GKPESEGEAK|E	[TMTsixplex_Nterm]GK[TMTsixplex_K]PESEGEAK[TMTsixplex_K]	62-71	FALSE	5.35	123832.9906	127059.6797	69541.61384	52094.17166	66688.99983	50797.54551	ENSG00000133142
D6RII0	D6RII0_HUMAN	R|AVAYQLR|S	[TMTsixplex_Nterm]AVAYQLR	54-60	TRUE	4.898	127539.1264	134021.9254	151921.6094	113157.5521	53214.85449	34982.87822	ENSG00000170476
D6RJ96	D6RJ96_HUMAN	K|DISTTLNADEAVAR|G	[TMTsixplex_Nterm]DISTTLNADEAVAR	319-332	FALSE	6.836	179516.3231	187988.0469	132882.3284	105868.1536	86564.8498	65051.89456	ENSG00000164070
D6RJ96	D6RJ96_HUMAN	R|GCALQCAILSPAFK|V	[TMTsixplex_Nterm]GC[Cys_CAM]ALQC[Cys_CAM]AILSPAFK[TMTsixplex_K]	333-346	FALSE	5.191	1840952.542	2114010.5	856349.4989	645295.5452	1070146.093	734651.0416	ENSG00000164070
D6RJ96	D6RJ96_HUMAN	K|MQVDQEEGHQK|C	[TMTsixplex_Nterm]M[Oxidation_M]QVDQEEGHQK[TMTsixplex_K]	487-497	FALSE	6.594	2034.419848	2248.760017	3425.342773	2429.169312	1616.753122	1169.659705	ENSG00000164070
D6RJE6	D6RJE6_HUMAN	K|DQGGELLSLR|Y	[TMTsixplex_Nterm]DQGGELLSLR	125-134	FALSE	6.502	198204.1028	222573.4688	91729.02596	73653.65945	195807.3147	169347.5879	ENSG00000112855
D7R525	D7R525_HUMAN	K|ILDFGLAR|T	[TMTsixplex_Nterm]ILDFGLAR	166-173	FALSE	5.355	88103.96968	93006.25781	32468.32921	24930.14392	45895.11329	34920.27307	ENSG00000050748
D7R525	D7R525_HUMAN	K|NIISLLNVFTPQK|T	[TMTsixplex_Nterm]NIISLLNVFTPQK[TMTsixplex_K]	83-95	FALSE	5.857	10975.95557	11414.85547	6673.313573	5304.103483	10874.63216	8305.611963	ENSG00000050748
D7R525	D7R525_HUMAN	K|ILDFGLAR|T	[TMTsixplex_Nterm]ILDFGLAR	166-173	FALSE	5.197	73627.1872	77540.08594	26662.28084	20542.74033	36815.74166	30069.35502	ENSG00000050748
D7R525	D7R525_HUMAN	K|ILDFGLAR|T	[TMTsixplex_Nterm]ILDFGLAR	166-173	FALSE	5.098	132417.9226	143046.6828	239728.9063	198524.5211	82940.95396	56902.52322	ENSG00000050748
D7R525	D7R525_HUMAN	K|ILDFGLAR|T	[TMTsixplex_Nterm]ILDFGLAR	166-173	FALSE	5.196	79694.02945	81982.33822	104168.1852	83946.81369	112785.8906	83059.1587	ENSG00000050748
D7R525	D7R525_HUMAN	K|ILDFGLAR|T	[TMTsixplex_Nterm]ILDFGLAR	166-173	FALSE	5.723	56016.16513	56775.96875	20748.08613	15279.8942	29169.93367	22240.48862	ENSG00000050748
E5RFZ8	E5RFZ8_HUMAN	K|ALLNHLDVGVGR|G	[TMTsixplex_Nterm]ALLNHLDVGVGR	63-74	FALSE	6.07	330040.7198	360088.9364	94000.0491	68970.02637	208506.6156	175976.3133	ENSG00000104635
E5RG18	E5RG18_HUMAN	K|FYSFLVLK|K	[TMTsixplex_Nterm]FYSFLVLK[TMTsixplex_K]	34-41	FALSE	5.399	12983.44522	13965.92188	4842.323637	3683.785358	2883.513625	2016.538445	ENSG00000164754
E5RG18	E5RG18_HUMAN	K|FYSFLVLK|K	[TMTsixplex_Nterm]FYSFLVLK[TMTsixplex_K]	34-41	FALSE	5.124	4984.640625	4203.949227	1780.1135	1277.036663	1232.413761	861.7005351	ENSG00000164754
E5RGA2	E5RGA2_HUMAN	R|SEAPNWATQDSGFY|-	[TMTsixplex_Nterm]SEAPNWATQDSGFY	338-351	FALSE	5.944	82913.70101	87069.89063	25897.37963	20715.28948	41331.14821	31956.98618	ENSG00000104408
E5RGA2	E5RGA2_HUMAN	R|YLTTAVITNK|D	YLTTAVITNK[TMTsixplex_K]	162-171	FALSE	4.94	31308.73236	39949.64222	19940.49827	23137.38934	27681.21602	32966.39804	ENSG00000104408
E5RGA2	E5RGA2_HUMAN	R|LFIFETFCR|I	[TMTsixplex_Nterm]LFIFETFC[Cys_CAM]R	244-252	FALSE	6.129	6966.068142	7056.965351	2490.198614	2016.043673	4162.655207	3264.217806	ENSG00000104408
E5RGA2	E5RGA2_HUMAN	R|QEYLDTLYR|Y	[TMTsixplex_Nterm]QEYLDTLYR	31-39	FALSE	6.197	529768.5496	563413.125	258193.2823	173022.1731	483135.4788	351981.8407	ENSG00000104408
E5RGA2	E5RGA2_HUMAN	R|WIVNLIR|N	[TMTsixplex_Nterm]WIVNLIR	276-282	FALSE	4.858	16140.32685	16242.79883	5269.722523	3679.740247	7400.752645	5341.913247	ENSG00000104408
E5RGA2	E5RGA2_HUMAN	R|LFIFETFCR|I	[TMTsixplex_Nterm]LFIFETFC[Cys_CAM]R	244-252	FALSE	5.072	14888.10276	15845.69364	5791.784627	4691.697572	9435.085501	6828.205496	ENSG00000104408
E5RGA2	E5RGA2_HUMAN	R|LFIFETFCR|I	[TMTsixplex_Nterm]LFIFETFC[Cys_CAM]R	244-252	FALSE	5.51	6780.96976	7055.073632	2582.226605	1875.358363	4062.708995	3047.279455	ENSG00000104408
E5RGA2	E5RGA2_HUMAN	R|NALSSLWGK|L	[TMTsixplex_Nterm]NALSSLWGK[TMTsixplex_K]	70-78	FALSE	6.81	228521.1563	224753.5328	81416.81376	55714.4104	129090.0796	90574.02696	ENSG00000104408
E5RGA2	E5RGA2_HUMAN	R|IHQCISINMLADK|L	[TMTsixplex_Nterm]IHQC[Cys_CAM]ISINMLADK[TMTsixplex_K]	253-265	FALSE	5.468	583781.7677	606220.6875	255895.7613	175054.4621	364178.5798	269611.4564	ENSG00000104408
E5RGA2	E5RGA2_HUMAN	R|LFIFETFCR|I	[TMTsixplex_Nterm]LFIFETFC[Cys_CAM]R	244-252	FALSE	5.16	45544.00386	47879.74437	20070.78795	16052.42126	28112.25535	21628.23716	ENSG00000104408
E5RGA2	E5RGA2_HUMAN	R|LFIFETFCR|I	[TMTsixplex_Nterm]LFIFETFC[Cys_CAM]R	244-252	FALSE	4.987	55737.42727	60399.27367	23413.73881	21198.34901	34689.01916	26533.31213	ENSG00000104408
E5RGA2	E5RGA2_HUMAN	R|MLFDYLADK|H	[TMTsixplex_Nterm]MLFDYLADK[TMTsixplex_K]	18-26	FALSE	5.525	143223.5117	150873.0625	57868.75026	42145.80988	92204.58854	66307.29013	ENSG00000104408
E5RGA2	E5RGA2_HUMAN	R|LFIFETFCR|I	[TMTsixplex_Nterm]LFIFETFC[Cys_CAM]R	244-252	FALSE	5.679	14008.13395	14108.14913	5447.907602	4166.327643	8463.840442	6171.634474	ENSG00000104408
E5RGA2	E5RGA2_HUMAN	R|LFIFETFCR|I	[TMTsixplex_Nterm]LFIFETFC[Cys_CAM]R	244-252	FALSE	4.942	8152.442851	8544.627222	3702.883381	2825.56771	4880.944881	3695.314514	ENSG00000104408
E5RGA2	E5RGA2_HUMAN	R|LFIFETFCR|I	[TMTsixplex_Nterm]LFIFETFC[Cys_CAM]R	244-252	FALSE	5.592	8941.442293	9142.083489	3683.087688	2599.23626	5659.209684	4205.051616	ENSG00000104408
E5RGJ2	E5RGJ2_HUMAN	R|NSEQIVEVGEELINEYASK|L	[TMTsixplex_Nterm]NSEQIVEVGEELINEYASK[TMTsixplex_K]	29-47	FALSE	6.659	47142.98047	46088.58583	23075.59636	15141.60649	37953.15576	24807.90424	ENSG00000104412
E5RHG6	E5RHG6_HUMAN	R|AEDGENYDIKK|Q	[TMTsixplex_Nterm]AEDGENYDIK[TMTsixplex_K]K[TMTsixplex_K]	41-51	FALSE	5.422	1379747.731	1404358.316	728309.8941	595010.8982	1744218.625	1302729.528	ENSG00000171530
E5RHG8	E5RHG8_HUMAN	R|EIPSHVLSK|V	[TMTsixplex_Nterm]EIPSHVLSK[TMTsixplex_K]	63-71	FALSE	6.039	581604.2082	606464.4672	399826.5544	272592.6879	382156.5879	298404.2475	ENSG00000154582
E5RIA0	E5RIA0_HUMAN	K|GDIVYIHK|E	[TMTsixplex_Nterm]GDIVYIHK[TMTsixplex_K]	61-68	FALSE	5.997	736361.5273	748491.5625	586035.4235	494930.0197	265822.9909	184353.6362	ENSG00000120896
E5RIC0	E5RIC0_HUMAN	R|KVLMPK|L	[TMTsixplex_Nterm]K[TMTsixplex_K]VLMPK	55-60	FALSE	5.062	3334.157376	3758.167577	2374.493579	1733.682597	3627.780473	2762.532477	ENSG00000134014
E5RIX9	E5RIX9_HUMAN	R|VFIGNLNTAIVK|K	[TMTsixplex_Nterm]VFIGNLNTAIVK[TMTsixplex_K]	22-33	FALSE	5.709	160753.8722	161151.5625	25435.80412	15619.38594	40422.49294	29188.12288	ENSG00000184672
E5RIX9	E5RIX9_HUMAN	R|VFIGNLNTAIVK|K	[TMTsixplex_Nterm]VFIGNLNTAIVK[TMTsixplex_K]	22-33	FALSE	5.465	262585.2296	264001.0313	43125.19785	25209.15939	71363.71217	53563.78524	ENSG00000184672
E5RJH4	E5RJH4_HUMAN	R|AHEAQDAGYR|M	[TMTsixplex_Nterm]AHEAQDAGYR	101-110	FALSE	6.399	186.2745583	207.2942046	81.83795255	69.37998326	169.3765177	103.6099734	ENSG00000120910
E5RJI7	E5RJI7_HUMAN	K|VYSSHTGYPGGFR|Q	[TMTsixplex_Nterm]VYSSHTGYPGGFR	51-63	FALSE	7.421	195922.2053	187065.3348	71490.09683	56478.16287	153434.4955	105219.0762	ENSG00000172172
E5RK62	E5RK62_HUMAN	K|LHLDYIGPCK|Y	[TMTsixplex_Nterm]LHLDYIGPC[Cys_CAM]K[TMTsixplex_K]	49-58	FALSE	6.773	276718.625	274542.3235	103358.5914	85328.94293	89601.43128	62157.23782	ENSG00000113140
E7EMG9	E7EMG9_HUMAN	K|IDQWLEQYTQAIETAGR|T	[TMTsixplex_Nterm]IDQWLEQYTQAIETAGR	217-233	FALSE	9.422	105826.2948	107072.5313	66498.78795	50600.66453	81694.19249	58287.91518	ENSG00000130592
E7EMG9	E7EMG9_HUMAN	K|IDQWLEQYTQAIETAGR|T	[TMTsixplex_Nterm]IDQWLEQYTQAIETAGR	217-233	FALSE	7.446	100320.7734	106842.1016	56082.2254	41595.5362	71093.81266	51566.37632	ENSG00000130592
E7EMG9	E7EMG9_HUMAN	R|QLQAQDEEGGGHVPERPK|Q	[TMTsixplex_Nterm]QLQAQDEEGGGHVPERPK[TMTsixplex_K]	33-50	FALSE	6.128	1636655.321	1694890.077	1046181.28	756198.5707	841011.2849	685668.5341	ENSG00000130592
E7EMG9	E7EMG9_HUMAN	R|QLQAQDEEGGGHVPERPK|Q	[TMTsixplex_Nterm]QLQAQDEEGGGHVPERPK[TMTsixplex_K]	33-50	FALSE	5.465	551211.1852	565580.4375	349428.8046	264477.2375	383849.8656	279220.8546	ENSG00000130592
E7EMG9	E7EMG9_HUMAN	R|QLQAQDEEGGGHVPERPK|Q	[TMTsixplex_Nterm]QLQAQDEEGGGHVPERPK[TMTsixplex_K]	33-50	FALSE	6.379	2675256.955	2804964	1660620.209	1118803.183	1512286.993	1026553.245	ENSG00000130592
E7EMG9	E7EMG9_HUMAN	R|QLQAQDEEGGGHVPERPK|Q	[TMTsixplex_Nterm]QLQAQDEEGGGHVPERPK[TMTsixplex_K]	33-50	FALSE	5.245	193136.8754	202097.9219	118266.7435	89982.19206	105270.6106	77949.02113	ENSG00000130592
E7EMG9	E7EMG9_HUMAN	R|QLQAQDEEGGGHVPERPK|Q	[TMTsixplex_Nterm]QLQAQDEEGGGHVPERPK[TMTsixplex_K]	33-50	FALSE	5.588	393783.8154	416523.875	235884.744	178550.4253	214159.9839	159799.2776	ENSG00000130592
E7EMM4	E7EMM4_HUMAN	K|LTVYTTLIDVTK|G	[TMTsixplex_Nterm]LTVYTTLIDVTK[TMTsixplex_K]	341-352	FALSE	5.748	22361.89986	22797.14353	7768.74533	6112.603912	41775.83984	30720.84879	ENSG00000104763
E7EMM4	E7EMM4_HUMAN	K|ESLDVYELDAK|Q	[TMTsixplex_Nterm]ESLDVYELDAK[TMTsixplex_K]	274-284	FALSE	6.557	432836.8486	434205.3438	169484.1914	123429.2165	429160.2432	312667.5368	ENSG00000104763
E7EMM4	E7EMM4_HUMAN	K|HPFFLDDR|R	[TMTsixplex_Nterm]HPFFLDDR	300-307	FALSE	5.068	235036.026	250821.3434	82931.94882	70046.41683	238466.8309	177246.8838	ENSG00000104763
E7EMM4	E7EMM4_HUMAN	R|TSQENISFETMYDVLSTKPVLNK|L	[TMTsixplex_Nterm]TSQENISFETMYDVLSTK[TMTsixplex_K]PVLNK[TMTsixplex_K]	318-340	FALSE	5.187	808469.541	812825.1875	306700.8038	248599.1817	789154.4887	564105.9856	ENSG00000104763
E7EMM4	E7EMM4_HUMAN	R|DCPDPCIGW|-	[TMTsixplex_Nterm]DC[Cys_CAM]PDPC[Cys_CAM]IGW	361-369	FALSE	5.024	124041.707	130333.2932	73154.57425	60002.91295	238766.7188	186619.2449	ENSG00000104763
E7EMM4	E7EMM4_HUMAN	R|KSTYPPSGPTYR|G	[TMTsixplex_Nterm]K[TMTsixplex_K]STYPPSGPTYR	32-43	FALSE	5.362	38812.63591	39893.55859	20678.53693	17499.93029	38109.60253	28064.2026	ENSG00000104763
E7EMM4	E7EMM4_HUMAN	K|LPGLLGNFPGPFEEEMK|G	[TMTsixplex_Nterm]LPGLLGNFPGPFEEEM[Oxidation_M]K[TMTsixplex_K]	100-116	FALSE	5.061	246526.5	241990.2154	105412.3029	84989.92726	216503.2638	155892.2031	ENSG00000104763
E7EMM4	E7EMM4_HUMAN	K|STYPPSGPTYR|G	[TMTsixplex_Nterm]STYPPSGPTYR	33-43	FALSE	7.768	167009.4845	165179.354	61437.56232	47022.97378	181772.6094	124297.2598	ENSG00000104763
E7EMM4	E7EMM4_HUMAN	K|ESLDVYELDAK|Q	[TMTsixplex_Nterm]ESLDVYELDAK[TMTsixplex_K]	274-284	FALSE	6.36	485180.1273	502054.5313	197895.6035	161943.2067	496157.882	363888.4945	ENSG00000104763
E7EN38	E7EN38_HUMAN	R|VFQTEAELQEVISDLQSK|L	[TMTsixplex_Nterm]VFQTEAELQEVISDLQSK[TMTsixplex_K]	625-642	FALSE	7.339	103503.896	109724.625	47621.03294	34050.05904	72144.98811	52183.89438	ENSG00000113522
E7EN77	E7EN77_HUMAN	R|EAITHLLGVALTR|Y	[TMTsixplex_Nterm]EAITHLLGVALTR	92-104	FALSE	5.467	62621.96931	63163.34544	16652.13775	15157.60813	23441.28562	19998.90176	ENSG00000010292
E7EN77	E7EN77_HUMAN	R|MLPLIWSK|E	[TMTsixplex_Nterm]MLPLIWSK[TMTsixplex_K]	549-556	FALSE	5.837	71575.01738	76276.97656	18515.65307	12788.87761	15276.09239	11436.50142	ENSG00000010292
E7EN77	E7EN77_HUMAN	K|QTLAAFVPLLLK|V	[TMTsixplex_Nterm]QTLAAFVPLLLK[TMTsixplex_K]	880-891	FALSE	6.072	8978.185547	8941.1921	2096.845243	1487.145687	2496.188988	1805.955049	ENSG00000010292
E7ENQ1	E7ENQ1_HUMAN	K|KFFSFIEGCLVK|N	[TMTsixplex_Nterm]K[TMTsixplex_K]FFSFIEGC[Cys_CAM]LVK[TMTsixplex_K]	260-271	FALSE	5.688	6849.982476	6939.706055	2043.059705	1542.137033	2428.204431	1715.132767	ENSG00000071054
E7ENZ3	E7ENZ3_HUMAN	R|SLHDALCVIR|N	[TMTsixplex_Nterm]SLHDALC[Cys_CAM]VIR	345-354	FALSE	6.685	74682.51506	80550.16598	32436.68684	25589.12748	54041.85957	43867.57273	ENSG00000150753
E7ENZ3	E7ENZ3_HUMAN	R|WVGGPEIELIAIATGGR|I	[TMTsixplex_Nterm]WVGGPEIELIAIATGGR	268-284	FALSE	7.696	16808.05992	18010.83984	8092.037783	6169.888365	10310.48216	7751.664648	ENSG00000150753
E7ENZ3	E7ENZ3_HUMAN	K|IAILTCPFEPPKPK|T	[TMTsixplex_Nterm]IAILTC[Cys_CAM]PFEPPK[TMTsixplex_K]PK[TMTsixplex_K]	192-205	FALSE	5.566	233208.0909	244600.2344	96133.13015	70532.98478	139510.6403	105784.3217	ENSG00000150753
E7ENZ3	E7ENZ3_HUMAN	K|EMNPALGIDCLHK|G	[TMTsixplex_Nterm]EMNPALGIDC[Cys_CAM]LHK[TMTsixplex_K]	428-440	FALSE	6.594	516403.5232	538574.25	216267.1789	151019.6979	316997.4434	230101.036	ENSG00000150753
E7ENZ3	E7ENZ3_HUMAN	R|LMGLEALK|S	[TMTsixplex_Nterm]LMGLEALK[TMTsixplex_K]	27-34	FALSE	5.437	67556.14493	72350.91406	28441.77573	22142.43882	43087.70062	32537.87701	ENSG00000150753
E7ENZ3	E7ENZ3_HUMAN	R|IADGYEQAAR|V	[TMTsixplex_Nterm]IADGYEQAAR	77-86	FALSE	6.214	827846.6392	1093399.625	375793.6728	315135.0403	609596.0229	408138.8345	ENSG00000150753
E7ENZ3	E7ENZ3_HUMAN	K|IAILTCPFEPPKPK|T	[TMTsixplex_Nterm]IAILTC[Cys_CAM]PFEPPK[TMTsixplex_K]PK[TMTsixplex_K]	192-205	FALSE	4.922	242961.8413	253405.25	103975.2368	79142.05421	141925.1546	108007.3373	ENSG00000150753
E7ENZ3	E7ENZ3_HUMAN	R|VAIEHLDK|I	[TMTsixplex_Nterm]VAIEHLDK[TMTsixplex_K]	87-94	FALSE	5.901	1860986.018	1883204.417	825106.6394	592641.9245	1074624.644	856996.1346	ENSG00000150753
E7ENZ3	E7ENZ3_HUMAN	K|LGFAGLVQEISFGTTK|D	[TMTsixplex_Nterm]LGFAGLVQEISFGTTK[TMTsixplex_K]	297-312	FALSE	5.352	9014.194336	8927.107131	3466.296308	2662.511258	5488.157704	4117.008574	ENSG00000150753
E7ENZ3	E7ENZ3_HUMAN	R|AVTIFIR|G	[TMTsixplex_Nterm]AVTIFIR	326-332	FALSE	5.951	83168.02469	86100.125	37657.82464	28300.35237	53426.16061	38637.43747	ENSG00000150753
E7ENZ3	E7ENZ3_HUMAN	K|EMNPALGIDCLHK|G	[TMTsixplex_Nterm]EMNPALGIDC[Cys_CAM]LHK[TMTsixplex_K]	428-440	FALSE	6.362	409074.6239	437476.4375	166973.7259	117789.6023	254404.5464	193318.0767	ENSG00000150753
E7ENZ3	E7ENZ3_HUMAN	K|LGFAGLVQEISFGTTK|D	[TMTsixplex_Nterm]LGFAGLVQEISFGTTK[TMTsixplex_K]	297-312	FALSE	5.985	25205.44538	27269.51953	12358.6651	9680.649491	19906.96586	14807.36338	ENSG00000150753
E7ENZ3	E7ENZ3_HUMAN	K|LGFAGLVQEISFGTTK|D	[TMTsixplex_Nterm]LGFAGLVQEISFGTTK[TMTsixplex_K]	297-312	FALSE	6.871	14681.2093	15125.08008	5936.847928	4488.382969	8575.50672	6599.255931	ENSG00000150753
E7ENZ3	E7ENZ3_HUMAN	K|LGFAGLVQEISFGTTK|D	[TMTsixplex_Nterm]LGFAGLVQEISFGTTK[TMTsixplex_K]	297-312	FALSE	6.149	13823.53264	13847.17871	6700.903477	4847.798868	9919.283116	7830.379169	ENSG00000150753
E7ENZ3	E7ENZ3_HUMAN	K|IAILTCPFEPPKPK|T	[TMTsixplex_Nterm]IAILTC[Cys_CAM]PFEPPK[TMTsixplex_K]PK[TMTsixplex_K]	192-205	FALSE	5.331	1563411.131	1617536.875	647697.9761	459812.1943	975236.4505	702492.9808	ENSG00000150753
E7ENZ3	E7ENZ3_HUMAN	K|LGFAGLVQEISFGTTK|D	[TMTsixplex_Nterm]LGFAGLVQEISFGTTK[TMTsixplex_K]	297-312	FALSE	4.932	12771.13413	13636.53418	5429.534412	4374.633416	8365.463861	6408.379773	ENSG00000150753
E7ENZ3	E7ENZ3_HUMAN	R|QMAEIAVNAVLTVADMER|R	[TMTsixplex_Nterm]QMAEIAVNAVLTVADMER	128-145	FALSE	5.368	62844.16635	63000.64063	32771.52443	25500.28992	61307.35961	44602.86138	ENSG00000150753
E7ENZ3	E7ENZ3_HUMAN	K|EKFEEMIQQIK|E	[TMTsixplex_Nterm]EK[TMTsixplex_K]FEEMIQQIK[TMTsixplex_K]	227-237	FALSE	6.095	611730.8145	670752.75	294241.6411	207711.1542	385323.6985	273258.1722	ENSG00000150753
E7ENZ3	E7ENZ3_HUMAN	R|IADGYEQAAR|V	[TMTsixplex_Nterm]IADGYEQAAR	77-86	FALSE	5.928	1372046.275	1399758.625	674944.8646	582449.9772	799822.3236	619859.93	ENSG00000150753
E7ENZ3	E7ENZ3_HUMAN	R|SLHDALCVIR|N	[TMTsixplex_Nterm]SLHDALC[Cys_CAM]VIR	345-354	FALSE	5.903	21148.7277	25111.93321	9487.399933	9817.226757	17919.57391	18403.54774	ENSG00000150753
E7ENZ3	E7ENZ3_HUMAN	R|SLHDALCVIR|N	[TMTsixplex_Nterm]SLHDALC[Cys_CAM]VIR	345-354	FALSE	6.05	133021.278	154699.2902	73565.28422	51476.59329	111477.1824	99486.58524	ENSG00000150753
E7ENZ3	E7ENZ3_HUMAN	K|LGFAGLVQEISFGTTK|D	[TMTsixplex_Nterm]LGFAGLVQEISFGTTK[TMTsixplex_K]	297-312	FALSE	5.476	32017.46909	33719.50391	13634.96408	9746.215463	20449.96542	14202.57081	ENSG00000150753
E7ENZ3	E7ENZ3_HUMAN	R|LMGLEALK|S	[TMTsixplex_Nterm]LMGLEALK[TMTsixplex_K]	27-34	FALSE	4.935	77903.86163	78028.41406	34210.85436	25846.51966	51934.78034	38127.12018	ENSG00000150753
E7ENZ3	E7ENZ3_HUMAN	K|IAILTCPFEPPKPK|T	[TMTsixplex_Nterm]IAILTC[Cys_CAM]PFEPPK[TMTsixplex_K]PK[TMTsixplex_K]	192-205	FALSE	5.673	772961.197	839196.75	319220.6	242847.4704	485899.5192	347465.1839	ENSG00000150753
E7ENZ3	E7ENZ3_HUMAN	K|QQISLATQMVR|M	[TMTsixplex_Nterm]QQISLATQMVR	459-469	FALSE	8.814	74560.35156	73927.70063	30630.37311	20287.13969	41782.7603	30839.82617	ENSG00000150753
E7ENZ3	E7ENZ3_HUMAN	R|SLHDALCVIR|N	[TMTsixplex_Nterm]SLHDALC[Cys_CAM]VIR	345-354	FALSE	5.685	124288.36	127939.4733	53591.92025	42582.2381	98873.33641	76577.93865	ENSG00000150753
E7ENZ3	E7ENZ3_HUMAN	K|LGFAGLVQEISFGTTK|D	[TMTsixplex_Nterm]LGFAGLVQEISFGTTK[TMTsixplex_K]	297-312	FALSE	5.531	21444.45313	21389.3295	9561.36122	7429.637753	14483.75112	11071.56438	ENSG00000150753
E7EP04	E7EP04_HUMAN	K|GVNSYPSLFIFR|S	[TMTsixplex_Nterm]GVNSYPSLFIFR	196-207	FALSE	8.73	23766.72266	23356.23546	5926.707982	4605.609272	18647.48234	14762.23663	ENSG00000077232
E7EPB3	E7EPB3_HUMAN	R|ALVDGPCTQVR|R	[TMTsixplex_Nterm]ALVDGPC[Cys_CAM]TQVR	35-45	FALSE	6.955	1070760.421	1122202.25	357715.6665	272843.3324	869104.5261	621640.9471	ENSG00000188846
E7EPB3	E7EPB3_HUMAN	R|ALVDGPCTQVR|R	[TMTsixplex_Nterm]ALVDGPC[Cys_CAM]TQVR	35-45	FALSE	5.845	919982.8366	945208	325076.3607	236903.1998	757437.3255	576338.2919	ENSG00000188846
E7EPB3	E7EPB3_HUMAN	K|CMQLTDFILK|F	[TMTsixplex_Nterm]C[Cys_CAM]MQLTDFILK[TMTsixplex_K]	53-62	FALSE	4.996	34275.93927	34526.79688	11455.71147	7997.659819	28782.30895	19534.01697	ENSG00000188846
E7EPB3	E7EPB3_HUMAN	K|LVAIVDVIDQNR|A	[TMTsixplex_Nterm]LVAIVDVIDQNR	23-34	FALSE	7.18	255234.0968	275042.874	97923.58804	81760.44547	207843.2041	162413.3677	ENSG00000188846
E7EPB3	E7EPB3_HUMAN	K|CMQLTDFILK|F	[TMTsixplex_Nterm]C[Cys_CAM]MQLTDFILK[TMTsixplex_K]	53-62	FALSE	5.578	30460.48633	30094.63541	10417.84426	7425.307308	25457.69416	17508.86788	ENSG00000188846
E7EPB3	E7EPB3_HUMAN	K|CMQLTDFILK|F	[TMTsixplex_Nterm]C[Cys_CAM]MQLTDFILK[TMTsixplex_K]	53-62	FALSE	5.966	120119.7495	121382.4375	38233.89671	26047.33364	94870.02018	64813.58139	ENSG00000188846
E7EPB3	E7EPB3_HUMAN	K|LVAIVDVIDQNR|A	[TMTsixplex_Nterm]LVAIVDVIDQNR	23-34	FALSE	7.618	234812.9144	239805.5932	86573.05752	69178.0136	287546.7813	216054.5478	ENSG00000188846
E7EPB3	E7EPB3_HUMAN	K|CMQLTDFILK|F	[TMTsixplex_Nterm]C[Cys_CAM]MQLTDFILK[TMTsixplex_K]	53-62	FALSE	4.992	41459.90234	41171.44795	13555.765	9471.948344	32986.57365	22721.94482	ENSG00000188846
E7EPB3	E7EPB3_HUMAN	R|ALVDGPCTQVR|R	[TMTsixplex_Nterm]ALVDGPC[Cys_CAM]TQVR	35-45	FALSE	6.089	817287.5109	894081.8875	343012.2234	266462.0534	1306826	998740.0082	ENSG00000188846
E7EPB3	E7EPB3_HUMAN	K|CMQLTDFILK|F	[TMTsixplex_Nterm]C[Cys_CAM]MQLTDFILK[TMTsixplex_K]	53-62	FALSE	5.45	47866.20311	49575.13672	16901.28661	12026.32536	38527.80354	26042.12198	ENSG00000188846
E7EPB3	E7EPB3_HUMAN	K|CMQLTDFILK|F	[TMTsixplex_Nterm]C[Cys_CAM]MQLTDFILK[TMTsixplex_K]	53-62	FALSE	5.055	101649.6563	99758.74267	31598.75461	21409.88503	84920.79747	58721.59259	ENSG00000188846
E7EPB3	E7EPB3_HUMAN	R|ALVDGPCTQVR|R	[TMTsixplex_Nterm]ALVDGPC[Cys_CAM]TQVR	35-45	FALSE	6.774	714416.7974	773458.4375	276767.5727	212688.6638	553206.3768	430627.1623	ENSG00000188846
E7EPB3	E7EPB3_HUMAN	R|ALVDGPCTQVR|R	[TMTsixplex_Nterm]ALVDGPC[Cys_CAM]TQVR	35-45	FALSE	6.876	512830.0377	530268.0625	173576.713	129887.6239	336959.923	264976.5799	ENSG00000188846
E7EPB3	E7EPB3_HUMAN	K|LVAIVDVIDQNR|A	[TMTsixplex_Nterm]LVAIVDVIDQNR	23-34	FALSE	7.217	215147.6333	218247.2274	77820.39868	61839.20498	325574.4375	230977.8377	ENSG00000188846
E7EPB3	E7EPB3_HUMAN	K|CMQLTDFILK|F	[TMTsixplex_Nterm]C[Cys_CAM]MQLTDFILK[TMTsixplex_K]	53-62	FALSE	5.682	102766.5234	105255.6094	32120.63231	25055.86353	81923.10113	60265.44254	ENSG00000188846
E7EPB3	E7EPB3_HUMAN	K|LVAIVDVIDQNR|A	[TMTsixplex_Nterm]LVAIVDVIDQNR	23-34	FALSE	7.519	85272.62307	89844.52344	43055.44943	32938.56044	75650.74009	55002.49532	ENSG00000188846
E7EPB3	E7EPB3_HUMAN	K|CMQLTDFILK|F	[TMTsixplex_Nterm]C[Cys_CAM]MQLTDFILK[TMTsixplex_K]	53-62	FALSE	5.441	76698.07813	74033.07817	24876.18276	17420.86071	60524.1706	40074.85887	ENSG00000188846
E7EPB3	E7EPB3_HUMAN	R|ALVDGPCTQVR|R	[TMTsixplex_Nterm]ALVDGPC[Cys_CAM]TQVR	35-45	FALSE	6.631	314439.064	321442.1875	110738.6334	92906.49156	255287.0682	190909.3815	ENSG00000188846
E7EPB3	E7EPB3_HUMAN	K|CMQLTDFILK|F	[TMTsixplex_Nterm]C[Cys_CAM]MQLTDFILK[TMTsixplex_K]	53-62	FALSE	5.447	53716.21484	53114.01549	17054.29697	11983.91038	40786.21345	28641.53477	ENSG00000188846
E7EPB3	E7EPB3_HUMAN	R|VAYVSFGPHAGK|L	[TMTsixplex_Nterm]VAYVSFGPHAGK[TMTsixplex_K]	11-22	FALSE	9.08	14502494.8	16279025.3	4639653.128	3679742.08	12797924.7	8820249.221	ENSG00000188846
E7EQB2	E7EQB2_HUMAN	R|SNLCALCIGDEQGENK|C	[TMTsixplex_Nterm]SNLC[Cys_CAM]ALC[Cys_CAM]IGDEQGENK[TMTsixplex_K]	506-521	FALSE	7.338	399795.2837	433137.7195	208244.1891	158839.3179	490655.8438	331045.7714	ENSG00000012223
E7EQB2	E7EQB2_HUMAN	R|DSPIQCIQAIAENR|A	[TMTsixplex_Nterm]DSPIQC[Cys_CAM]IQAIAENR	45-58	FALSE	5.127	1081174.931	1137877.471	909917.8078	600448.3772	1212043.5	922818.4221	ENSG00000012223
E7EQB2	E7EQB2_HUMAN	K|FQLFGSPSGQK|D	[TMTsixplex_Nterm]FQLFGSPSGQK[TMTsixplex_K]	291-301	FALSE	5.135	330102.1172	318114.5047	217922.5089	173874.0768	577235.625	407023.1939	ENSG00000012223
E7EQB2	E7EQB2_HUMAN	R|SCHLAMAPNHAVVSR|M	[TMTsixplex_Nterm]SC[Cys_CAM]HLAM[Oxidation_M]APNHAVVSR	593-607	FALSE	5.206	7267.228804	7498.959058	2227.249386	1493.004667	3939.760755	2900.253219	ENSG00000012223
E7EQB2	E7EQB2_HUMAN	K|FQLFGSPSGQK|D	FQLFGSPSGQK[TMTsixplex_K]	291-301	FALSE	6.939	20602.24123	28493.18026	19628.09962	25356.61777	49568.84578	65595.36484	ENSG00000012223
E7EQB2	E7EQB2_HUMAN	K|GQFPNLCR|L	[TMTsixplex_Nterm]GQFPNLC[Cys_CAM]R	169-176	FALSE	6.145	45950.73161	50582.18724	40174.72768	32410.28787	81368.78906	58820.5987	ENSG00000012223
E7EQB2	E7EQB2_HUMAN	K|GQFPNLCR|L	[TMTsixplex_Nterm]GQFPNLC[Cys_CAM]R	169-176	FALSE	6.328	134817.9544	134589.7814	110668.5212	89741.05687	233706.9844	179762.9446	ENSG00000012223
E7EQB2	E7EQB2_HUMAN	K|DVTVLQNTDGNNNEAWAK|D	[TMTsixplex_Nterm]DVTVLQNTDGNNNEAWAK[TMTsixplex_K]	552-569	FALSE	7.073	883673.5163	905089.1041	611498.2466	469701.9037	1643939.125	1191576.798	ENSG00000012223
E7EQB2	E7EQB2_HUMAN	K|DVTVLQNTDGNNNEAWAK|D	[TMTsixplex_Nterm]DVTVLQNTDGNNNEAWAK[TMTsixplex_K]	552-569	FALSE	7.426	281009.5219	288096.3035	182383.4446	148183.4627	493719.0938	337848.6043	ENSG00000012223
E7EQB2	E7EQB2_HUMAN	K|FCLFQSETK|N	[TMTsixplex_Nterm]FC[Cys_CAM]LFQSETK[TMTsixplex_K]	636-644	FALSE	5.806	66335.92472	70136.84848	40293.66727	32159.89553	116560.4688	79480.24345	ENSG00000012223
E7EQB2	E7EQB2_HUMAN	K|LRPVAAEVYGTER|Q	LRPVAAEVYGTER	79-91	FALSE	4.859	537158.0824	583400.625	176114.5518	131665.4584	392026.8207	275852.7323	ENSG00000012223
E7EQB2	E7EQB2_HUMAN	K|LRPVAAEVYGTER|Q	LRPVAAEVYGTER	79-91	FALSE	6.21	143678.7413	155916.9219	83502.47206	60595.41275	110441.9983	81278.89088	ENSG00000012223
E7EQB2	E7EQB2_HUMAN	K|FCLFQSETK|N	[TMTsixplex_Nterm]FC[Cys_CAM]LFQSETK[TMTsixplex_K]	636-644	FALSE	5.946	43722.19235	45899.63281	27215.48618	22545.40862	74279.70313	54392.58378	ENSG00000012223
E7EQB2	E7EQB2_HUMAN	K|NLLFNDNTECLAR|L	[TMTsixplex_Nterm]NLLFNDNTEC[Cys_CAM]LAR	645-657	FALSE	7.819	339267.8963	323622.3746	231906.01	176190.066	582787.5	386694.2518	ENSG00000012223
E7EQB2	E7EQB2_HUMAN	R|SCHLAMAPNHAVVSR|M	[TMTsixplex_Nterm]SC[Cys_CAM]HLAMAPNHAVVSR	593-607	FALSE	7.055	17335.66804	18740.88547	16160.89619	11799.95652	31529.78097	25379.7295	ENSG00000012223
E7EQB2	E7EQB2_HUMAN	R|SVQWCAVSQPEATK|C	[TMTsixplex_Nterm]SVQWC[Cys_CAM]AVSQPEATK[TMTsixplex_K]	10-23	FALSE	5.691	354550.7446	356048.3125	269250.3427	212878.1217	340434.1448	261024.2893	ENSG00000012223
E7EQB2	E7EQB2_HUMAN	K|LRPVAAEVYGTER|Q	[TMTsixplex_Nterm]LRPVAAEVYGTER	79-91	FALSE	11.039	267033.5933	263342.7941	195631.3419	164318.6977	367648.75	284183.081	ENSG00000012223
E7EQB2	E7EQB2_HUMAN	R|LCAGTGENK|C	[TMTsixplex_Nterm]LC[Cys_CAM]AGTGENK[TMTsixplex_K]	177-185	FALSE	5.543	99103.93628	98566.84756	64813.52743	54276.08367	157553.1875	116974.922	ENSG00000012223
E7EQB2	E7EQB2_HUMAN	K|LRPVAAEVYGTER|Q	[TMTsixplex_Nterm]LRPVAAEVYGTER	79-91	FALSE	10.223	384160.0504	388631.2147	295304.8561	264470.5498	598524.875	451013.2779	ENSG00000012223
E7EQB2	E7EQB2_HUMAN	R|SCHLAMAPNHAVVSR|M	[TMTsixplex_Nterm]SC[Cys_CAM]HLAM[Oxidation_M]APNHAVVSR	593-607	FALSE	7.609	5156.894577	5609.278475	1737.306727	1352.58744	3277.803021	2529.201431	ENSG00000012223
E7EQB2	E7EQB2_HUMAN	R|LCAGTGENK|C	[TMTsixplex_Nterm]LC[Cys_CAM]AGTGENK[TMTsixplex_K]	177-185	FALSE	5.581	44534.59789	47596.32142	33094.51114	27291.79169	74037.72656	55512.11612	ENSG00000012223
E7EQB2	E7EQB2_HUMAN	K|FQLFGSPSGQK|D	[TMTsixplex_Nterm]FQLFGSPSGQK[TMTsixplex_K]	291-301	FALSE	6.003	362426.8619	405928.1461	186250.5678	134889.3902	483651.0938	341257.6986	ENSG00000012223
E7EQB2	E7EQB2_HUMAN	K|GEADAMSLDGGYVYTAGK|C	[TMTsixplex_Nterm]GEADAMSLDGGYVYTAGK[TMTsixplex_K]	392-409	FALSE	5.946	736673.6525	768868.0066	543049.37	466051.3878	1306678.25	1014330.752	ENSG00000012223
E7EQB2	E7EQB2_HUMAN	K|CAFSSQEPYFSYSGAFK|C	[TMTsixplex_Nterm]C[Cys_CAM]AFSSQEPYFSYSGAFK[TMTsixplex_K]	186-202	FALSE	7.738	77007.20109	72869.88939	48175.9104	38923.21665	117355.125	86171.23148	ENSG00000012223
E7EQB2	E7EQB2_HUMAN	R|LCAGTGENK|C	[TMTsixplex_Nterm]LC[Cys_CAM]AGTGENK[TMTsixplex_K]	177-185	FALSE	5.471	56200.68968	58336.63079	41591.42495	33514.68128	93118.07813	72034.00699	ENSG00000012223
E7EQB2	E7EQB2_HUMAN	K|KGGSFQLNELQGLK|S	K[TMTsixplex_K]GGSFQLNELQGLK	105-118	FALSE	5.285	142366.2537	154246.5076	113872.0006	103502.7563	180544.3095	183732.375	ENSG00000012223
E7EQB2	E7EQB2_HUMAN	K|LADFALLCLDGK|R	[TMTsixplex_Nterm]LADFALLC[Cys_CAM]LDGK[TMTsixplex_K]	573-584	FALSE	7.267	58048.49498	58201.65087	39715.80249	30560.04555	110433.5156	80836.31549	ENSG00000012223
E7EQB2	E7EQB2_HUMAN	K|GQFPNLCR|L	[TMTsixplex_Nterm]GQFPNLC[Cys_CAM]R	169-176	FALSE	5.816	150051.1941	153992.8185	126476.516	100786.9151	279628.3438	204106.7123	ENSG00000012223
E7EQB2	E7EQB2_HUMAN	K|CGLVPVLAENYK|S	[TMTsixplex_Nterm]C[Cys_CAM]GLVPVLAENYK[TMTsixplex_K]	410-421	FALSE	5.645	310969.1169	351117.3651	165604.3634	120908.1758	381198.5938	257145.3917	ENSG00000012223
E7EQB2	E7EQB2_HUMAN	R|KSEEEVAAR|R	[TMTsixplex_Nterm]K[TMTsixplex_K]SEEEVAAR	338-346	FALSE	5.95	23976.62024	24917.86127	17365.07534	13475.82781	35267.95703	27165.93767	ENSG00000012223
E7EQB2	E7EQB2_HUMAN	R|THYYAVAVVK|K	THYYAVAVVK[TMTsixplex_K]	95-104	FALSE	5.646	24213.4287	28925.06189	18495.75373	19538.83784	37258.88234	41719.74626	ENSG00000012223
E7EQB2	E7EQB2_HUMAN	K|CAFSSQEPYFSYSGAFK|C	[TMTsixplex_Nterm]C[Cys_CAM]AFSSQEPYFSYSGAFK[TMTsixplex_K]	186-202	FALSE	8.528	135985.6392	143440.7825	84939.67023	54583.95866	196413.4688	130558.4331	ENSG00000012223
E7EQB2	E7EQB2_HUMAN	R|LCAGTGENK|C	[TMTsixplex_Nterm]LC[Cys_CAM]AGTGENK[TMTsixplex_K]	177-185	FALSE	5.786	103202.8399	98180.55227	73179.84564	60033.22703	179493.4375	122255.3159	ENSG00000012223
E7EQB2	E7EQB2_HUMAN	R|SNLCALCIGDEQGENK|C	[TMTsixplex_Nterm]SNLC[Cys_CAM]ALC[Cys_CAM]IGDEQGENK[TMTsixplex_K]	506-521	FALSE	7.562	743351.9492	832332.6875	365759.3734	247378.2543	811475.9648	584309.4622	ENSG00000012223
E7EQB2	E7EQB2_HUMAN	R|CLAENAGDVAFVK|D	[TMTsixplex_Nterm]C[Cys_CAM]LAENAGDVAFVK[TMTsixplex_K]	539-551	FALSE	6.833	233752.5975	249974.1172	170093.8437	127807.6958	433976.0938	303659.3859	ENSG00000012223
E7EQB2	E7EQB2_HUMAN	R|THYYAVAVVK|K	THYYAVAVVK[TMTsixplex_K]	95-104	FALSE	5.674	32054.04352	37956.89144	29741.27281	31240.03548	67620.67978	71038.56771	ENSG00000012223
E7EQB2	E7EQB2_HUMAN	K|DSAIGFSR|V	[TMTsixplex_Nterm]DSAIGFSR	307-314	FALSE	5.868	156399.9996	166038.4416	109744.8511	86227.40193	243366.125	171127.9181	ENSG00000012223
E7EQB2	E7EQB2_HUMAN	K|KGGSFQLNELQGLK|S	[TMTsixplex_Nterm]K[TMTsixplex_K]GGSFQLNELQGLK[TMTsixplex_K]	105-118	FALSE	5.359	1100251.837	1095539.451	804925.3705	595786.8759	2036843	1412992.806	ENSG00000012223
E7EQB2	E7EQB2_HUMAN	R|RSDTSLTWNSVK|G	[TMTsixplex_Nterm]RSDTSLTWNSVK[TMTsixplex_K]	448-459	FALSE	6.844	506339.875	500779.2539	260314.5659	211393.9521	487993.0677	355055.4335	ENSG00000012223
E7EQB2	E7EQB2_HUMAN	K|DSAIGFSR|V	[TMTsixplex_Nterm]DSAIGFSR	307-314	FALSE	5.869	160456.8783	165632.3957	116731.7709	88566.17668	262420.625	190231.2729	ENSG00000012223
E7EQB2	E7EQB2_HUMAN	R|SVQWCAVSQPEATK|C	[TMTsixplex_Nterm]SVQWC[Cys_CAM]AVSQPEATK[TMTsixplex_K]	10-23	FALSE	5.561	618651.1845	650674.875	377655.7213	287706.3678	488637.4691	345178.0106	ENSG00000012223
E7EQB2	E7EQB2_HUMAN	R|SNLCALCIGDEQGENK|C	[TMTsixplex_Nterm]SNLC[Cys_CAM]ALC[Cys_CAM]IGDEQGENK[TMTsixplex_K]	506-521	FALSE	7.61	368677.9674	383421.4688	215523.5172	160800.3407	301840.7941	226470.3645	ENSG00000012223
E7EQB2	E7EQB2_HUMAN	K|FDEYFSQSCAPGSDPR|S	[TMTsixplex_Nterm]FDEYFSQSC[Cys_CAM]APGSDPR	490-505	FALSE	7.661	466233.349	468890.25	360577.892	233565.3187	389982.0488	273636.4482	ENSG00000012223
E7EQB2	E7EQB2_HUMAN	R|YYGYTGAFR|C	[TMTsixplex_Nterm]YYGYTGAFR	530-538	FALSE	7.085	133243.5098	129593.1867	66948.97986	52851.20434	169257.2314	113032.3519	ENSG00000012223
E7EQB2	E7EQB2_HUMAN	R|VVWCAVGEQELR|K	[TMTsixplex_Nterm]VVWC[Cys_CAM]AVGEQELR	350-361	FALSE	8.16	216057.4605	229436.2091	156739.9304	129564.5284	397245.7188	291288.9543	ENSG00000012223
E7EQB2	E7EQB2_HUMAN	R|LCAGTGENK|C	[TMTsixplex_Nterm]LC[Cys_CAM]AGTGENK[TMTsixplex_K]	177-185	FALSE	5.456	90996.25712	88808.43133	64078.79011	49223.9024	152085.2969	111597.8521	ENSG00000012223
E7EQB2	E7EQB2_HUMAN	R|LCAGTGENK|C	[TMTsixplex_Nterm]LC[Cys_CAM]AGTGENK[TMTsixplex_K]	177-185	FALSE	5.286	94098.10225	91068.90204	68134.4203	54694.73397	167914.0469	118824.9216	ENSG00000012223
E7EQB2	E7EQB2_HUMAN	K|KGGSFQLNELQGLK|S	K[TMTsixplex_K]GGSFQLNELQGLK[TMTsixplex_K]	105-118	FALSE	5.861	59521.97669	83860.11265	56857.82463	78005.00594	135323.968	198041.625	ENSG00000012223
E7EQB2	E7EQB2_HUMAN	K|LRPVAAEVYGTER|Q	[TMTsixplex_Nterm]LRPVAAEVYGTER	79-91	FALSE	10.273	245265.1678	252367.9438	219632.3805	182122.0709	384833.9063	288846.2737	ENSG00000012223
E7EQB2	E7EQB2_HUMAN	K|LRPVAAEVYGTER|Q	[TMTsixplex_Nterm]LRPVAAEVYGTER	79-91	FALSE	11.58	715111.4404	672974.1431	541769.1412	408386.1827	1173172.625	823684.4295	ENSG00000012223
E7EQB2	E7EQB2_HUMAN	K|SQQSSDPDPNCVDRPVEGYLAVAVVR|R	[TMTsixplex_Nterm]SQQSSDPDPNC[Cys_CAM]VDRPVEGYLAVAVVR	422-447	FALSE	5.279	536674.7656	615689.6827	415541.8564	348983.2222	971583	755111.5243	ENSG00000012223
E7EQB2	E7EQB2_HUMAN	K|DSAIGFSR|V	[TMTsixplex_Nterm]DSAIGFSR	307-314	FALSE	5.731	194346.2042	209756.7535	139802.4547	105917.0664	301254.7188	210721.79	ENSG00000012223
E7EQB2	E7EQB2_HUMAN	K|YLGPQYVAGITNLK|K	[TMTsixplex_Nterm]YLGPQYVAGITNLK[TMTsixplex_K]	667-680	FALSE	5.778	113307.6564	99118.67895	65686.25583	49082.87736	180190.25	110000.0964	ENSG00000012223
E7EQB2	E7EQB2_HUMAN	K|CSTSPLLEACEFLR|-	[TMTsixplex_Nterm]C[Cys_CAM]STSPLLEAC[Cys_CAM]EFLR	682-695	FALSE	6.93	46002.72022	46872.41975	31830.05047	22658.12566	79947.61719	53742.1947	ENSG00000012223
E7EQB2	E7EQB2_HUMAN	K|YLGPQYVAGITNLK|K	[TMTsixplex_Nterm]YLGPQYVAGITNLK[TMTsixplex_K]	667-680	FALSE	4.917	606135.2351	656603.1983	366113.6228	333483.1393	1290695.875	984054.0281	ENSG00000012223
E7EQB2	E7EQB2_HUMAN	K|YLGPQYVAGITNLKK|C	[TMTsixplex_Nterm]YLGPQYVAGITNLK[TMTsixplex_K]K[TMTsixplex_K]	667-681	FALSE	7.16	186151.0899	185959.6384	156946.467	123875.6382	296306.4063	218923.5494	ENSG00000012223
E7EQB2	E7EQB2_HUMAN	R|YYGYTGAFR|C	YYGYTGAFR	530-538	FALSE	5.1	61868.70297	59641.23904	31330.9396	23976.83696	40654.88397	28258.15079	ENSG00000012223
E7EQB2	E7EQB2_HUMAN	R|DSPIQCIQAIAENR|A	[TMTsixplex_Nterm]DSPIQC[Cys_CAM]IQAIAENR	45-58	FALSE	5.432	356240.511	366630.125	191629.5721	152759.5772	268241.7706	204418.7923	ENSG00000012223
E7EQB2	E7EQB2_HUMAN	R|LCAGTGENK|C	[TMTsixplex_Nterm]LC[Cys_CAM]AGTGENK[TMTsixplex_K]	177-185	FALSE	5.388	36310.28469	36194.20981	23172.87715	18378.88633	54597.78125	38474.09151	ENSG00000012223
E7EQB2	E7EQB2_HUMAN	K|DSAIGFSR|V	[TMTsixplex_Nterm]DSAIGFSR	307-314	FALSE	5.416	33236.97056	36494.01152	24565.6332	19231.45514	37395.66406	24913.41557	ENSG00000012223
E7EQB2	E7EQB2_HUMAN	R|SVQWCAVSQPEATK|C	[TMTsixplex_Nterm]SVQWC[Cys_CAM]AVSQPEATK[TMTsixplex_K]	10-23	FALSE	5.768	245935.3494	251325.625	164712.3886	126805.3211	206651.2393	149189.6715	ENSG00000012223
E7EQB2	E7EQB2_HUMAN	K|YLGPQYVAGITNLK|K	YLGPQYVAGITNLK	667-680	FALSE	6.021	42949.09383	79998.6851	24714.72269	28665.96327	62537.72759	61789.60763	ENSG00000012223
E7EQB2	E7EQB2_HUMAN	R|THYYAVAVVK|K	[TMTsixplex_Nterm]THYYAVAVVK[TMTsixplex_K]	95-104	FALSE	5.06	731427.1875	677579.1886	538141.714	406513.7826	626469.1335	398148.5535	ENSG00000012223
E7EQB2	E7EQB2_HUMAN	R|DGAGDVAFIR|E	DGAGDVAFIR	206-215	FALSE	5.836	10305.97063	NA	9513.199985	NA	11793.49685	8221.2026	ENSG00000012223
E7EQB2	E7EQB2_HUMAN	K|CSTSPLLEACEFLR|-	[TMTsixplex_Nterm]C[Cys_CAM]STSPLLEAC[Cys_CAM]EFLR	682-695	FALSE	5.582	121617.6586	128465.2322	89050.46324	67918.14677	169944.4531	124683.3657	ENSG00000012223
E7EQB2	E7EQB2_HUMAN	K|DSAIGFSR|V	[TMTsixplex_Nterm]DSAIGFSR	307-314	FALSE	5.268	106350.4585	114798.8639	71534.78446	57984.76049	160722.8125	114465.5561	ENSG00000012223
E7EQB2	E7EQB2_HUMAN	K|KGGSFQLNELQGLK|S	[TMTsixplex_Nterm]K[TMTsixplex_K]GGSFQLNELQGLK[TMTsixplex_K]	105-118	FALSE	5.026	2977457.737	2919044.279	2162136.19	1693900.261	5699104	3999309.871	ENSG00000012223
E7EQB2	E7EQB2_HUMAN	R|DGAGDVAFIR|E	[TMTsixplex_Nterm]DGAGDVAFIR	206-215	FALSE	6.887	810899.3487	810310.7839	610495.4078	477069.7706	1471201.875	1054389.107	ENSG00000012223
E7EQB2	E7EQB2_HUMAN	R|LCAGTGENK|C	[TMTsixplex_Nterm]LC[Cys_CAM]AGTGENK[TMTsixplex_K]	177-185	FALSE	5.681	63632.86884	62699.63922	44796.12001	33710.92386	105310.4766	74785.55866	ENSG00000012223
E7EQB2	E7EQB2_HUMAN	R|IDSGLYLGSGYFTAIQNLR|K	[TMTsixplex_Nterm]IDSGLYLGSGYFTAIQNLR	319-337	FALSE	8.478	15464.93252	16941.21234	10860.21895	8556.024281	27550.651	20247.79574	ENSG00000012223
E7EQB2	E7EQB2_HUMAN	R|IDSGLYLGSGYFTAIQNLR|K	[TMTsixplex_Nterm]IDSGLYLGSGYFTAIQNLR	319-337	FALSE	8.735	12368.70674	12232.49683	7446.393771	6070.86998	18821.50733	12696.71628	ENSG00000012223
E7EQB2	E7EQB2_HUMAN	K|YLGPQYVAGITNLK|K	YLGPQYVAGITNLK[TMTsixplex_K]	667-680	FALSE	5.891	28291.62727	46570.89161	23268.95754	36174.97611	63650.33952	86943.4375	ENSG00000012223
E7EQB2	E7EQB2_HUMAN	R|YYGYTGAFR|C	[TMTsixplex_Nterm]YYGYTGAFR	530-538	FALSE	7.108	50216.35138	51800.53634	34296.77237	25185.46973	86550.86319	59740.80117	ENSG00000012223
E7EQG2	E7EQG2_HUMAN	R|VLITTDLLAR|G	[TMTsixplex_Nterm]VLITTDLLAR	325-334	FALSE	5.533	237671.9375	235160.3174	90506.38676	65971.18283	128234.9572	99186.55706	ENSG00000156976
E7EQG2	E7EQG2_HUMAN	R|VLITTDLLAR|G	[TMTsixplex_Nterm]VLITTDLLAR	325-334	FALSE	6.575	276547.1665	283604.7188	110683.1803	82576.66429	151527.3336	114463.1348	ENSG00000156976
E7EQG2	E7EQG2_HUMAN	R|VLITTDLLAR|G	[TMTsixplex_Nterm]VLITTDLLAR	325-334	FALSE	5.79	167925.8721	170649.2656	66147.19102	47462.14306	98241.0808	72191.31192	ENSG00000156976
E7EQG2	E7EQG2_HUMAN	R|VFDMLNR|R	[TMTsixplex_Nterm]VFDMLNR	162-168	FALSE	4.843	327469.2126	329713.5313	170504.6214	128984.4927	213341.0366	152064.9882	ENSG00000156976
E7EQG2	E7EQG2_HUMAN	R|VLITTDLLAR|G	[TMTsixplex_Nterm]VLITTDLLAR	325-334	FALSE	5.558	364333.1846	375498.2813	136199.249	99706.18727	205111.2793	147557.8178	ENSG00000156976
E7EQG2	E7EQG2_HUMAN	R|VLITTDLLAR|G	[TMTsixplex_Nterm]VLITTDLLAR	325-334	FALSE	6.84	205521.679	211455.4844	81285.38491	58459.01678	116820.334	90835.01442	ENSG00000156976
E7EQG2	E7EQG2_HUMAN	R|VLITTDLLAR|G	[TMTsixplex_Nterm]VLITTDLLAR	325-334	FALSE	5.726	154341.4993	154586.4063	59209.09345	43195.14116	83486.97972	64768.58892	ENSG00000156976
E7EQG2	E7EQG2_HUMAN	R|VFDMLNR|R	[TMTsixplex_Nterm]VFDMLNR	162-168	FALSE	5.046	1087458.787	1130412.375	769853.6161	605365.5732	612001.4378	456235.5224	ENSG00000156976
E7EQG2	E7EQG2_HUMAN	R|VLITTDLLAR|G	[TMTsixplex_Nterm]VLITTDLLAR	325-334	FALSE	6.807	370826.6875	364905.3516	134862.3502	98913.73269	202794.7583	144030.2907	ENSG00000156976
E7EQG2	E7EQG2_HUMAN	K|GYDVIAQAQSGTGK|T	[TMTsixplex_Nterm]GYDVIAQAQSGTGK[TMTsixplex_K]	69-82	FALSE	7.362	655423.9691	692003.75	279362.8384	195186.3254	425583.2988	305153.9254	ENSG00000156976
E7EQG2	E7EQG2_HUMAN	K|GYDVIAQAQSGTGK|T	[TMTsixplex_Nterm]GYDVIAQAQSGTGK[TMTsixplex_K]	69-82	FALSE	7.189	536276.4679	550115.875	260793.2818	217301.6429	337140.8803	243884.3649	ENSG00000156976
E7EQG2	E7EQG2_HUMAN	K|GYDVIAQAQSGTGK|T	[TMTsixplex_Nterm]GYDVIAQAQSGTGK[TMTsixplex_K]	69-82	FALSE	8.375	131293.126	133068.4531	45201.7134	38966.59432	65133.67118	48837.94475	ENSG00000156976
E7EQG2	E7EQG2_HUMAN	R|KVDWLTEK|M	[TMTsixplex_Nterm]K[TMTsixplex_K]VDWLTEK[TMTsixplex_K]	284-291	FALSE	6.097	544469.6062	574194.5	206881.7774	162874.7058	284539.8809	212771.1417	ENSG00000156976
E7EQG2	E7EQG2_HUMAN	R|VLITTDLLAR|G	[TMTsixplex_Nterm]VLITTDLLAR	325-334	FALSE	6.724	306894.5465	311777	116795.1129	86211.39811	165399.0898	127211.1842	ENSG00000156976
E7EQG2	E7EQG2_HUMAN	R|VLITTDLLAR|G	[TMTsixplex_Nterm]VLITTDLLAR	325-334	FALSE	6.038	203583.099	211812.6875	83984.02656	61345.75892	111751.5074	84758.13941	ENSG00000156976
E7EQG2	E7EQG2_HUMAN	K|GYDVIAQAQSGTGK|T	[TMTsixplex_Nterm]GYDVIAQAQSGTGK[TMTsixplex_K]	69-82	FALSE	6.948	264214.6161	275952.1875	143302.3685	118411.54	179726.7973	138778.7562	ENSG00000156976
E7EQG2	E7EQG2_HUMAN	R|VLITTDLLAR|G	[TMTsixplex_Nterm]VLITTDLLAR	325-334	FALSE	6.113	156422.172	161640.8125	62475.90925	45052.96407	87799.77014	65607.96672	ENSG00000156976
E7EQG2	E7EQG2_HUMAN	R|VLITTDLLAR|G	VLITTDLLAR	325-334	FALSE	6.073	279465.3749	282336.375	160838.3798	122756.2242	276501.9253	216274.3942	ENSG00000156976
E7EQG2	E7EQG2_HUMAN	R|VFDMLNR|R	[TMTsixplex_Nterm]VFDMLNR	162-168	FALSE	4.845	473174.691	478779.5938	189652.9635	131970.0925	265852.7386	189023.9232	ENSG00000156976
E7EQG2	E7EQG2_HUMAN	R|VFDMLNR|R	[TMTsixplex_Nterm]VFDMLNR	162-168	FALSE	5.136	425554.2842	447883.6563	166724.0173	120927.8745	297606.8758	216510.095	ENSG00000156976
E7EQG2	E7EQG2_HUMAN	R|GIYAYGFEKPSAIQQR|A	[TMTsixplex_Nterm]GIYAYGFEK[TMTsixplex_K]PSAIQQR	46-61	FALSE	6.301	486363.1875	416189.9061	178265.764	123108.0749	249493.6106	149424.5201	ENSG00000156976
E7EQG2	E7EQG2_HUMAN	R|KVDWLTEK|M	[TMTsixplex_Nterm]K[TMTsixplex_K]VDWLTEK[TMTsixplex_K]	284-291	FALSE	4.996	1694159.996	1745330.25	629620.1556	486880.4981	873410.8717	661322.2574	ENSG00000156976
E7EQG2	E7EQG2_HUMAN	K|MFVLDEADEMLSR|G	[TMTsixplex_Nterm]M[Oxidation_M]FVLDEADEMLSR	178-190	FALSE	5.97	2307319.463	2319633	905922.815	620928.3645	1251384.926	898408.7437	ENSG00000156976
E7EQG2	E7EQG2_HUMAN	R|KVDWLTEK|M	[TMTsixplex_Nterm]K[TMTsixplex_K]VDWLTEK[TMTsixplex_K]	284-291	FALSE	5.814	2345030	2335225.577	820002.9024	604108.5483	1141184.076	825256.0268	ENSG00000156976
E7EQG2	E7EQG2_HUMAN	K|LQAEAPHIVVGTPGR|V	[TMTsixplex_Nterm]LQAEAPHIVVGTPGR	147-161	FALSE	5.919	220698.8486	252941.0817	182376.9879	162559.247	297445.1099	248249.6735	ENSG00000156976
E7EQG2	E7EQG2_HUMAN	R|VFDMLNR|R	[TMTsixplex_Nterm]VFDMLNR	162-168	FALSE	4.908	830568.25	809227.8298	713202.1241	555263.509	509907.683	371062.1221	ENSG00000156976
E7EQG2	E7EQG2_HUMAN	K|LQAEAPHIVVGTPGR|V	[TMTsixplex_Nterm]LQAEAPHIVVGTPGR	147-161	FALSE	7.363	753849.0239	769196.26	627313.2627	464712.4382	1183897.569	834434.6057	ENSG00000156976
E7EQG2	E7EQG2_HUMAN	K|MFVLDEADEMLSR|G	[TMTsixplex_Nterm]M[Oxidation_M]FVLDEADEMLSR	178-190	FALSE	5.669	1890451.75	1835289.816	763892.1483	551592.9141	1031209.007	743504.4898	ENSG00000156976
E7EQG2	E7EQG2_HUMAN	K|GYDVIAQAQSGTGK|T	[TMTsixplex_Nterm]GYDVIAQAQSGTGK[TMTsixplex_K]	69-82	FALSE	7.024	466863.498	482752.75	223053.8623	181766.1911	289689.1792	222263.5199	ENSG00000156976
E7EQG2	E7EQG2_HUMAN	K|MFVLDEADEMLSR|G	[TMTsixplex_Nterm]MFVLDEADEM[Oxidation_M]LSR	178-190	FALSE	6.166	2138297.5	2113320.777	902408.2966	674205.0681	1245309.196	865903.0435	ENSG00000156976
E7EQG2	E7EQG2_HUMAN	K|GYDVIAQAQSGTGK|T	[TMTsixplex_Nterm]GYDVIAQAQSGTGK[TMTsixplex_K]	69-82	FALSE	6.847	233648.1036	255928.7969	124508.6465	101313.7577	137797.732	105284.5018	ENSG00000156976
E7EQG2	E7EQG2_HUMAN	K|GYDVIAQAQSGTGK|T	[TMTsixplex_Nterm]GYDVIAQAQSGTGK[TMTsixplex_K]	69-82	FALSE	7.533	160686.5152	164051.0156	69189.73851	54118.8067	87832.13516	68865.4226	ENSG00000156976
E7EQG2	E7EQG2_HUMAN	K|GYDVIAQAQSGTGK|T	[TMTsixplex_Nterm]GYDVIAQAQSGTGK[TMTsixplex_K]	69-82	FALSE	7.12	629454.8866	664022.625	277116.2896	210554.7428	364914.5867	285974.0103	ENSG00000156976
E7EQG2	E7EQG2_HUMAN	R|KVDWLTEK|M	[TMTsixplex_Nterm]K[TMTsixplex_K]VDWLTEK[TMTsixplex_K]	284-291	FALSE	5.315	628330.8125	625232.0095	206016.0398	187367.9604	389500.6953	269260.8267	ENSG00000156976
E7EQG2	E7EQG2_HUMAN	R|GFKDQIYEIFQK|L	[TMTsixplex_Nterm]GFK[TMTsixplex_K]DQIYEIFQK[TMTsixplex_K]	191-202	FALSE	6.409	161671.1708	168538.7289	113356.5093	92584.079	257222.5469	197087.9937	ENSG00000156976
E7EQG2	E7EQG2_HUMAN	R|GIYAYGFEKPSAIQQR|A	[TMTsixplex_Nterm]GIYAYGFEK[TMTsixplex_K]PSAIQQR	46-61	FALSE	6.643	339941.8987	609579.125	169525.6314	202076.9694	158781.1716	202392.6919	ENSG00000156976
E7EQG2	E7EQG2_HUMAN	K|QFYINVEREEWK|L	[TMTsixplex_Nterm]QFYINVEREEWK[TMTsixplex_K]	248-259	FALSE	5.169	372365.125	370753.5163	193789.8808	149308.3563	246837.963	180157.852	ENSG00000156976
E7EQG2	E7EQG2_HUMAN	R|KVDWLTEK|M	[TMTsixplex_Nterm]K[TMTsixplex_K]VDWLTEK[TMTsixplex_K]	284-291	FALSE	5.261	1402399.25	1341431.409	502245.8996	337576.7147	656023.8654	473509.9953	ENSG00000156976
E7EQG2	E7EQG2_HUMAN	R|KVDWLTEK|M	[TMTsixplex_Nterm]K[TMTsixplex_K]VDWLTEK[TMTsixplex_K]	284-291	FALSE	5.16	3342018.403	3484924.5	1275607.984	938809.2453	1682219.798	1312562.742	ENSG00000156976
E7EQG2	E7EQG2_HUMAN	K|GYDVIAQAQSGTGK|T	[TMTsixplex_Nterm]GYDVIAQAQSGTGK[TMTsixplex_K]	69-82	FALSE	7.589	607941.7201	613487.6875	234861.256	179901.9844	354278.8566	283376.4372	ENSG00000156976
E7EQG2	E7EQG2_HUMAN	R|KVDWLTEK|M	[TMTsixplex_Nterm]K[TMTsixplex_K]VDWLTEK[TMTsixplex_K]	284-291	FALSE	5.109	1474593.625	1402610.504	564738.6978	410936.8886	744704.4144	530269.2516	ENSG00000156976
E7EQG2	E7EQG2_HUMAN	R|GIYAYGFEKPSAIQQR|A	[TMTsixplex_Nterm]GIYAYGFEK[TMTsixplex_K]PSAIQQR	46-61	FALSE	6.151	937184.375	784811.6144	460526.2212	391113.6239	443683.6612	304242.6634	ENSG00000156976
E7EQG2	E7EQG2_HUMAN	K|MFVLDEADEMLSR|G	[TMTsixplex_Nterm]MFVLDEADEMLSR	178-190	FALSE	7.488	296350.8429	298089.875	129944.9709	87873.55346	157031.3863	120208.7076	ENSG00000156976
E7EQG5	E7EQG5_HUMAN	R|VTYQVLR|K	[TMTsixplex_Nterm]VTYQVLR	606-612	FALSE	4.956	79312.30452	80896.48438	19337.91154	13457.9527	30066.84936	20428.97406	ENSG00000128536
E7EQL5	E7EQL5_HUMAN	R|DLEDKEGEIQAGAK|L	[TMTsixplex_Nterm]DLEDK[TMTsixplex_K]EGEIQAGAK[TMTsixplex_K]	224-237	FALSE	5.143	687620.5625	679251.1156	610935.2519	467926.6322	563716.4971	419457.9128	ENSG00000077380
E7EQL5	E7EQL5_HUMAN	K|EAVAPVQEESDLEK|K	[TMTsixplex_Nterm]EAVAPVQEESDLEK[TMTsixplex_K]	41-54	FALSE	5.736	193469.3074	222478.7352	335493.4688	266777.102	145241.571	99113.64171	ENSG00000077380
E7EQL5	E7EQL5_HUMAN	K|SVSTPSEAGSQDSGDGAVGSR|R	[TMTsixplex_Nterm]SVSTPSEAGSQDSGDGAVGSR	85-105	FALSE	5.84	32399.47339	34296.90625	23307.07017	20529.84666	23539.43835	15384.60072	ENSG00000077380
E7EQT4	E7EQT4_HUMAN	R|WGASTATTQK|K	WGASTATTQK[TMTsixplex_K]	810-819	FALSE	6.101	53806.0548	66651.03125	27673.38288	29961.78989	NA	33628.48391	ENSG00000100813
E7EQT4	E7EQT4_HUMAN	K|LSEGSQPAEEEEDQETPSR|N	[TMTsixplex_Nterm]LSEGSQPAEEEEDQETPSR	198-216	FALSE	6.693	75042.98513	86236.35938	43339.07639	34675.99105	52410.35521	37925.66595	ENSG00000100813
E7EQV9	E7EQV9_HUMAN	R|NPDTQWITKPVHK|H	[TMTsixplex_Nterm]NPDTQWITK[TMTsixplex_K]PVHK[TMTsixplex_K]	144-156	FALSE	4.866	320070.8864	336983.8139	130796.1039	110595.175	339104.1875	269940.4773	ENSG00000174748
E7EQV9	E7EQV9_HUMAN	K|YIQELWR|K	[TMTsixplex_Nterm]YIQELWR	5-11	FALSE	5.15	319504.7779	299440.2739	114386.1804	89993.45978	336009.9375	251722.5106	ENSG00000174748
E7EQV9	E7EQV9_HUMAN	K|QGYVIYR|I	[TMTsixplex_Nterm]QGYVIYR	56-62	FALSE	5.295	646322.5994	647899.1271	202162.427	143277.6838	490977.5631	353646.1547	ENSG00000174748
E7EQV9	E7EQV9_HUMAN	K|FFEVILIDPFHK|A	[TMTsixplex_Nterm]FFEVILIDPFHK[TMTsixplex_K]	128-139	FALSE	7.412	9987.273788	10290.62695	3482.795017	2420.672867	8626.581191	6271.276528	ENSG00000174748
E7EQV9	E7EQV9_HUMAN	K|FFEVILIDPFHK|A	[TMTsixplex_Nterm]FFEVILIDPFHK[TMTsixplex_K]	128-139	FALSE	7.257	7439.888184	7391.071383	2428.923415	1962.599522	5989.479688	4450.215459	ENSG00000174748
E7EQV9	E7EQV9_HUMAN	R|VLNSYWVGEDSTYK|F	[TMTsixplex_Nterm]VLNSYWVGEDSTYK[TMTsixplex_K]	114-127	FALSE	5.399	230074.4645	250113.9375	119907.343	87192.08891	173696.8641	143948.811	ENSG00000174748
E7EQV9	E7EQV9_HUMAN	R|SLQSVAEER|A	[TMTsixplex_Nterm]SLQSVAEER	96-104	FALSE	6.883	3077255.984	3294056	1029410.731	760763.945	2642668.649	1921509.037	ENSG00000174748
E7EQV9	E7EQV9_HUMAN	K|FFEVILIDPFHK|A	[TMTsixplex_Nterm]FFEVILIDPFHK[TMTsixplex_K]	128-139	FALSE	6.433	24816.33984	24286.35914	8101.335827	5983.988285	20954.38635	15331.94459	ENSG00000174748
E7EQV9	E7EQV9_HUMAN	R|NPDTQWITKPVHK|H	NPDTQWITK[TMTsixplex_K]PVHK[TMTsixplex_K]	144-156	FALSE	4.904	89412.40857	126461.4684	55585.79936	62957.73598	103088.4784	141334.875	ENSG00000174748
E7EQV9	E7EQV9_HUMAN	R|NPDTQWITKPVHK|H	[TMTsixplex_Nterm]NPDTQWITK[TMTsixplex_K]PVHK[TMTsixplex_K]	144-156	FALSE	5.596	2129636.673	2337361	684560.0164	601856.9366	2038445.017	1584503.727	ENSG00000174748
E7EQV9	E7EQV9_HUMAN	R|NPDTQWITKPVHK|H	[TMTsixplex_Nterm]NPDTQWITK[TMTsixplex_K]PVHK[TMTsixplex_K]	144-156	FALSE	5.491	2911184.799	3236372.5	1005082.459	785114.8169	2823314.099	2146337.217	ENSG00000174748
E7ESF6	E7ESF6_HUMAN	R|KMPLLLIDGK|N	[TMTsixplex_Nterm]K[TMTsixplex_K]MPLLLIDGK[TMTsixplex_K]	301-310	FALSE	5.434	275405.4375	270042.9168	154262.2047	114177.152	147955.8376	103672.3053	ENSG00000043462
E7ESU0	E7ESU0_HUMAN	K|VLPVFYFAR|E	[TMTsixplex_Nterm]VLPVFYFAR	489-497	FALSE	4.909	19280.33591	19427.2793	6696.220818	4578.74557	8943.883311	6499.082817	ENSG00000172046
E7ETM8	E7ETM8_HUMAN	R|QMVNEDEENQDTAK|I	[TMTsixplex_Nterm]QM[Oxidation_M]VNEDEENQDTAK[TMTsixplex_K]	222-235	FALSE	7.425	83149.00242	84934.60938	84782.82172	63740.4862	40821.22468	29104.26929	ENSG00000162614
E7EU96	E7EU96_HUMAN	K|ALDYCHSMGIMHR|D	[TMTsixplex_Nterm]ALDYC[Cys_CAM]HSMGIMHR	142-154	FALSE	6.21	78742.10434	87979.8421	30959.42131	21200.88028	44498.78054	39341.06171	ENSG00000101266
E7EU96	E7EU96_HUMAN	R|VYTDVNTHRPR|E	[TMTsixplex_Nterm]VYTDVNTHRPR	10-20	FALSE	7.723	130776.7826	141617.5781	36190.25299	25071.31668	57773.78756	43326.2391	ENSG00000101266
E7EU96	E7EU96_HUMAN	K|ALDYCHSMGIMHR|D	[TMTsixplex_Nterm]ALDYC[Cys_CAM]HSMGIMHR	142-154	FALSE	5.209	49861.4334	56012.89302	23392.33708	19501.57362	46687.43703	50336.6356	ENSG00000101266
E7EV71	E7EV71_HUMAN	K|VVFTPSICK|V	[TMTsixplex_Nterm]VVFTPSIC[Cys_CAM]K[TMTsixplex_K]	27-35	FALSE	5.329	838998.0985	861334.9375	670610.6567	538386.0516	436019.823	317158.2279	ENSG00000049323
E7EV71	E7EV71_HUMAN	K|EICPGGMGYTVSGVHR|R	[TMTsixplex_Nterm]EIC[Cys_CAM]PGGM[Oxidation_M]GYTVSGVHR	400-415	FALSE	8.404	38230.64306	43689.23623	32887.68771	23678.8427	15422.4131	12369.86441	ENSG00000049323
E7EV71	E7EV71_HUMAN	K|EEPVEALTFSR|E	[TMTsixplex_Nterm]EEPVEALTFSR	451-461	FALSE	7.726	319854.6715	359821.4688	234774.2784	178237.0151	142404.1033	100181.2846	ENSG00000049323
E7EV71	E7EV71_HUMAN	K|HPPEASVQIHQVSR|I	[TMTsixplex_Nterm]HPPEASVQIHQVSR	162-175	FALSE	5.288	176028.1474	197324.4872	147643.6577	98291.40064	65090.08495	46062.5252	ENSG00000049323
E7EV71	E7EV71_HUMAN	K|HPPEASVQIHQVSR|I	[TMTsixplex_Nterm]HPPEASVQIHQVSR	162-175	FALSE	9.982	34794.75745	41626.47541	30158.67557	20735.49458	23316.87439	18473.40396	ENSG00000049323
E7EV71	E7EV71_HUMAN	K|EICPGGMGYTVSGVHR|R	[TMTsixplex_Nterm]EIC[Cys_CAM]PGGMGYTVSGVHR	400-415	FALSE	7.391	66287.93702	73733.087	63905.38992	45905.11332	20201.93299	17244.03073	ENSG00000049323
E7EV71	E7EV71_HUMAN	K|QLCCCSVGK|A	QLC[Cys_CAM]C[Cys_CAM]C[Cys_CAM]SVGK[TMTsixplex_K]	373-381	FALSE	6.178	49697.39167	73345.47134	69069.61043	89674.4375	29184.80904	28094.76504	ENSG00000049323
E7EVW7	E7EVW7_HUMAN	K|SAVGHEYVAEVEK|H	[TMTsixplex_Nterm]SAVGHEYVAEVEK[TMTsixplex_K]	96-108	FALSE	5.34	336554.3	366116.3438	204581.8442	159012.5374	133816.1444	95929.71596	ENSG00000180353
E7EVW7	E7EVW7_HUMAN	K|KISSEAWPPVGTPPSSESEPVR|T	[TMTsixplex_Nterm]K[TMTsixplex_K]ISSEAWPPVGTPPSSESEPVR	259-280	FALSE	7.455	674026.2532	711753	532501.3448	379687.0737	534954.2962	393231.9472	ENSG00000180353
E7EVW7	E7EVW7_HUMAN	R|TEHINIHQLR|N	[TMTsixplex_Nterm]TEHINIHQLR	48-57	FALSE	6.55	56520.98512	59060.92673	30339.30407	22453.21797	24570.06552	19650.37237	ENSG00000180353
E7EWE8	E7EWE8_HUMAN	R|QYHAQCFTCR|T	[TMTsixplex_Nterm]QYHAQC[Cys_CAM]FTC[Cys_CAM]R	105-114	FALSE	5.66	100159.7989	100601.8982	49643.48953	38470.69364	49906.044	38799.74281	ENSG00000162458
E7EWK1	E7EWK1_HUMAN	K|ASFVDEHTVCGVAK|G	[TMTsixplex_Nterm]ASFVDEHTVC[Cys_CAM]GVAK[TMTsixplex_K]	158-171	FALSE	5.693	100611.0627	111032.1157	58699.58841	60299.4785	784231.1875	591127.4722	ENSG00000184470
E7EWK1	E7EWK1_HUMAN	K|EILLSADHIIIATGGRPR|Y	[TMTsixplex_Nterm]EILLSADHIIIATGGRPR	175-192	FALSE	5.703	12089.70208	14514.9426	6846.83076	6267.212546	30231.22559	25630.49729	ENSG00000184470
E7EWK1	E7EWK1_HUMAN	K|MAEAVQNHVK|S	[TMTsixplex_Nterm]MAEAVQNHVK[TMTsixplex_K]	127-136	FALSE	4.967	198865.9795	213042.9123	155368.5998	120408.3207	526422.625	404705.4218	ENSG00000184470
E7EWK3	E7EWK3_HUMAN	R|LGGIAYFLSR|L	[TMTsixplex_Nterm]LGGIAYFLSR	561-570	FALSE	7.227	13080.38364	13350.78125	4845.530679	3376.37589	5451.281069	4068.181476	ENSG00000174953
E7EX54	E7EX54_HUMAN	K|ILDFGLAR|H	[TMTsixplex_Nterm]ILDFGLAR	88-95	FALSE	5.196	79694.02945	81982.33822	104168.1852	83946.81369	112785.8906	83059.1587	ENSG00000112062
E7EX54	E7EX54_HUMAN	K|YIHSADIIHR|D	[TMTsixplex_Nterm]YIHSADIIHR	62-71	FALSE	7.033	55220.50362	61900.01957	24515.19662	20121.89267	36518.76146	38789.16143	ENSG00000112062
E7EX54	E7EX54_HUMAN	K|ILDFGLAR|H	[TMTsixplex_Nterm]ILDFGLAR	88-95	FALSE	5.098	132417.9226	143046.6828	239728.9063	198524.5211	82940.95396	56902.52322	ENSG00000112062
E7EX54	E7EX54_HUMAN	K|ILDFGLAR|H	[TMTsixplex_Nterm]ILDFGLAR	88-95	FALSE	5.197	73627.1872	77540.08594	26662.28084	20542.74033	36815.74166	30069.35502	ENSG00000112062
E7EX54	E7EX54_HUMAN	K|HENVIGLLDVFTPAR|S	[TMTsixplex_Nterm]HENVIGLLDVFTPAR	2-16	FALSE	5.902	80734.22219	92117.15625	40189.75803	28280.84129	80165.37758	58997.37426	ENSG00000112062
E7EX54	E7EX54_HUMAN	K|ILDFGLAR|H	[TMTsixplex_Nterm]ILDFGLAR	88-95	FALSE	5.355	88103.96968	93006.25781	32468.32921	24930.14392	45895.11329	34920.27307	ENSG00000112062
E7EX54	E7EX54_HUMAN	K|ILDFGLAR|H	[TMTsixplex_Nterm]ILDFGLAR	88-95	FALSE	5.723	56016.16513	56775.96875	20748.08613	15279.8942	29169.93367	22240.48862	ENSG00000112062
E7EXA3	E7EXA3_HUMAN	K|ALMQVVDFLSR|N	[TMTsixplex_Nterm]ALMQVVDFLSR	189-199	FALSE	6.643	5958.131934	6591.730468	3808.065503	3149.946995	6625.241211	5331.137398	ENSG00000196290
E9PBY3	E9PBY3_HUMAN	K|AKPLVLGPEFK|Q	[TMTsixplex_Nterm]AK[TMTsixplex_K]PLVLGPEFK[TMTsixplex_K]	152-162	FALSE	6.324	126837.1867	122129.5506	65390.28405	60045.59058	360385.8125	264026.8654	ENSG00000109586
E9PC52	E9PC52_HUMAN	K|TVALWDLR|N	[TMTsixplex_Nterm]TVALWDLR	286-293	FALSE	5.658	539287.3693	570156.0625	189135.6865	134861.213	206640.9594	148971.1185	ENSG00000102054
E9PC52	E9PC52_HUMAN	K|TPSSDVLVFDYTK|H	[TMTsixplex_Nterm]TPSSDVLVFDYTK[TMTsixplex_K]	133-145	FALSE	8.22	413028.93	448223.9375	151743.3418	116551.5362	173429.6604	141619	ENSG00000102054
E9PC52	E9PC52_HUMAN	K|TVALWDLR|N	[TMTsixplex_Nterm]TVALWDLR	286-293	FALSE	5.123	986866.7529	1007044.625	348689.8755	259381.354	376047.5121	275506.9694	ENSG00000102054
E9PC52	E9PC52_HUMAN	K|HPAKPDPSGECNPDLR|L	[TMTsixplex_Nterm]HPAK[TMTsixplex_K]PDPSGEC[Cys_CAM]NPDLR	146-161	FALSE	5.687	373175.6294	384178.9688	130347.2167	91694.48242	124009.7853	91490.99035	ENSG00000102054
E9PC52	E9PC52_HUMAN	K|INHEGEVNR|A	[TMTsixplex_Nterm]INHEGEVNR	110-118	FALSE	6.276	619.8893557	704.8351914	257.6106732	179.0073999	270.5849604	266.0399776	ENSG00000102054
E9PC52	E9PC52_HUMAN	R|LNVWDLSK|I	[TMTsixplex_Nterm]LNVWDLSK[TMTsixplex_K]	331-338	FALSE	5.35	92218.61719	89751.50266	30740.10965	23131.80336	38979.07368	29517.21105	ENSG00000102054
E9PC52	E9PC52_HUMAN	K|TVALWDLR|N	[TMTsixplex_Nterm]TVALWDLR	286-293	FALSE	5.128	907656.5	902942.476	334905.4909	228870.6944	352583.527	250745.3598	ENSG00000102054
E9PCY5	E9PCY5_HUMAN	R|YIFTMLSTLAR|L	[TMTsixplex_Nterm]YIFTMLSTLAR	820-830	FALSE	6.709	928.2041431	1068.670288	362.1994958	246.2283234	372.0269963	232.2879524	ENSG00000077097
E9PCY5	E9PCY5_HUMAN	K|GIPVVEHK|V	[TMTsixplex_Nterm]GIPVVEHK[TMTsixplex_K]	139-146	FALSE	7.153	295739.525	303940.4688	73791.27924	50068.38796	72299.83697	54515.75362	ENSG00000077097
E9PCY7	E9PCY7_HUMAN	K|HTGPNSPDTANDGFVR|L	[TMTsixplex_Nterm]HTGPNSPDTANDGFVR	98-113	FALSE	8.629	100313.5819	108305.4063	76672.53414	57444.08594	63142.10381	44825.73914	ENSG00000169045
E9PCY7	E9PCY7_HUMAN	K|HTGPNSPDTANDGFVR|L	[TMTsixplex_Nterm]HTGPNSPDTANDGFVR	98-113	FALSE	7.596	47052.52823	51238.58594	24942.12766	17583.83387	23841.38369	18376.99299	ENSG00000169045
E9PCY7	E9PCY7_HUMAN	R|GLPWSCSADEVQR|F	[TMTsixplex_Nterm]GLPWSC[Cys_CAM]SADEVQR	16-28	FALSE	8.569	1279316	1259172.129	509363.1531	426769.7647	541271.9474	480315.5524	ENSG00000169045
E9PCY7	E9PCY7_HUMAN	R|VHIEIGPDGR|V	[TMTsixplex_Nterm]VHIEIGPDGR	316-325	FALSE	7.327	318769.0142	277697.8986	109170.9833	73993.16784	134691.7972	117670.968	ENSG00000169045
E9PCY7	E9PCY7_HUMAN	R|YGDGGSTFQSTTGHCVHMR|G	[TMTsixplex_Nterm]YGDGGSTFQSTTGHC[Cys_CAM]VHMR	275-293	FALSE	5.039	149988.119	169640.2591	65349.63526	43031.00336	104695.2204	79475.40205	ENSG00000169045
E9PCY7	E9PCY7_HUMAN	R|ATENDIYNFFSPLNPVR|V	[TMTsixplex_Nterm]ATENDIYNFFSPLNPVR	299-315	FALSE	7.985	974597.5383	1065670.75	324635.4518	231647.2194	375195.1227	270688.0056	ENSG00000169045
E9PCY7	E9PCY7_HUMAN	K|HTGPNSPDTANDGFVR|L	[TMTsixplex_Nterm]HTGPNSPDTANDGFVR	98-113	FALSE	8.942	346596.6628	419728.2813	168045.156	97907.14841	167757.5543	115973.3923	ENSG00000169045
E9PCY7	E9PCY7_HUMAN	R|ATENDIYNFFSPLNPVR|V	[TMTsixplex_Nterm]ATENDIYNFFSPLNPVR	299-315	FALSE	7.137	484400.7351	512246.6875	173954.1556	154034.0926	234015.6558	164557.3682	ENSG00000169045
E9PCY7	E9PCY7_HUMAN	R|VHIEIGPDGR|V	[TMTsixplex_Nterm]VHIEIGPDGR	316-325	FALSE	6.373	191124.2657	200236.75	75775.66222	58454.96908	99674.67922	80329.14521	ENSG00000169045
E9PCY7	E9PCY7_HUMAN	R|ATENDIYNFFSPLNPVR|V	[TMTsixplex_Nterm]ATENDIYNFFSPLNPVR	299-315	FALSE	7.451	575744.6096	610994.125	309211.0423	247413.0801	384743.2472	279441.2801	ENSG00000169045
E9PCY7	E9PCY7_HUMAN	R|STGEAFVQFASQEIAEK|A	[TMTsixplex_Nterm]STGEAFVQFASQEIAEK[TMTsixplex_K]	150-166	FALSE	5.034	740144.4477	757302.625	374993.5016	282475.1893	491477.135	359406.7067	ENSG00000169045
E9PCY7	E9PCY7_HUMAN	R|STGEAFVQFASQEIAEK|A	[TMTsixplex_Nterm]STGEAFVQFASQEIAEK[TMTsixplex_K]	150-166	FALSE	5.886	804297.696	824150.625	248037.5021	169352.0946	315455.5797	243637.8722	ENSG00000169045
E9PCY7	E9PCY7_HUMAN	R|ATENDIYNFFSPLNPVR|V	[TMTsixplex_Nterm]ATENDIYNFFSPLNPVR	299-315	FALSE	7.283	262455.3828	281205.25	129693.3782	96676.25801	143501.7262	106907.538	ENSG00000169045
E9PCY7	E9PCY7_HUMAN	R|VHIEIGPDGR|V	[TMTsixplex_Nterm]VHIEIGPDGR	316-325	FALSE	6.879	518418.3229	517842.1339	121710.8689	82101.33941	157594.6142	109947.2076	ENSG00000169045
E9PEC3	E9PEC3_HUMAN	K|AYNMVDIIHSVVDER|E	[TMTsixplex_Nterm]AYNMVDIIHSVVDER	196-210	FALSE	6.681	157228.6119	167819.9889	83418.51302	64566.91928	558012.49	413542.8159	ENSG00000114054
E9PEC3	E9PEC3_HUMAN	R|KAYGGAYDVMSSK|H	[TMTsixplex_Nterm]K[TMTsixplex_K]AYGGAYDVMSSK[TMTsixplex_K]	316-328	FALSE	7.365	75249.63846	72900.99191	55300.91525	53341.13829	536801	391911.6884	ENSG00000114054
E9PEC3	E9PEC3_HUMAN	K|FANPFPAAVR|G	[TMTsixplex_Nterm]FANPFPAAVR	373-382	FALSE	6.449	9832.022794	10652.41072	5902.406409	5237.114276	52985.21094	37226.26831	ENSG00000114054
E9PEM5	E9PEM5_HUMAN	K|VTFEIHK|E	[TMTsixplex_Nterm]VTFEIHK[TMTsixplex_K]	922-928	FALSE	4.93	186026.1358	193148.3494	66830.17959	55729.7972	250172.8906	197575.3017	ENSG00000198589
E9PEM5	E9PEM5_HUMAN	R|SFGQTPSQLLIEPHPPR|G	[TMTsixplex_Nterm]SFGQTPSQLLIEPHPPR	2461-2477	FALSE	8.04	100068.0581	110084.0464	42341.39492	35010.66349	126933.5313	104198.4983	ENSG00000198589
E9PEM5	E9PEM5_HUMAN	R|QHEQPGQGIAPDAVNGQR|R	[TMTsixplex_Nterm]QHEQPGQGIAPDAVNGQR	1278-1295	FALSE	6.564	106482.2961	113674.8465	80367.60462	60019.53635	95241.92192	66657.74942	ENSG00000198589
E9PEM5	E9PEM5_HUMAN	K|ASPNVEAPQPHR|H	[TMTsixplex_Nterm]ASPNVEAPQPHR	1259-1270	FALSE	6.85	5898.731588	7095.162326	3800.418349	3772.89094	12640.53612	11063.10603	ENSG00000198589
E9PES6	E9PES6_HUMAN	K|MSAYAFFVQTCR|E	[TMTsixplex_Nterm]MSAYAFFVQTC[Cys_CAM]R	12-23	FALSE	7.105	33574.92904	33879.06641	5020.678702	2653.531061	6984.214676	5458.987107	ENSG00000029993
E9PES6	E9PES6_HUMAN	K|SKFDEMAK|A	[TMTsixplex_Nterm]SK[TMTsixplex_K]FDEMAK[TMTsixplex_K]	57-64	FALSE	5.04	2060810.196	2207740.5	607314.3502	447582.1244	1005358.665	777539.3068	ENSG00000029993
E9PES6	E9PES6_HUMAN	K|MSAYAFFVQTCR|E	[TMTsixplex_Nterm]MSAYAFFVQTC[Cys_CAM]R	12-23	FALSE	7.546	66438.91502	77674.21094	38631.74856	19865.50582	53289.77119	41217.69972	ENSG00000029993
E9PES6	E9PES6_HUMAN	K|MSAYAFFVQTCR|E	[TMTsixplex_Nterm]M[Oxidation_M]SAYAFFVQTC[Cys_CAM]R	12-23	FALSE	5.658	104517.4801	104043.3753	38304.14338	25537.80188	45180.09662	34919.52883	ENSG00000029993
E9PF10	E9PF10_HUMAN	K|LLQVASPFLEPHLVR|M	[TMTsixplex_Nterm]LLQVASPFLEPHLVR	987-1001	FALSE	8.131	74741.32523	81703.92188	45493.27621	34815.15021	49041.83989	38807.75013	ENSG00000113569
E9PF10	E9PF10_HUMAN	R|LLEVYDQLFK|S	[TMTsixplex_Nterm]LLEVYDQLFK[TMTsixplex_K]	1234-1243	FALSE	5.18	42425.76744	42473.18359	18381.90001	13217.56799	22581.51187	17437.73453	ENSG00000113569
E9PF10	E9PF10_HUMAN	K|ISLQAIQQLVR|K	[TMTsixplex_Nterm]ISLQAIQQLVR	775-785	FALSE	7.61	13772.79421	14360.63477	5133.952834	3506.532667	7088.759251	5266.378558	ENSG00000113569
E9PF63	E9PF63_HUMAN	R|KNEESQEIQK|K	[TMTsixplex_Nterm]K[TMTsixplex_K]NEESQEIQK[TMTsixplex_K]	194-203	FALSE	5.885	247405.3438	243759.8702	110351.4961	80163.03111	111607.8167	84778.94347	ENSG00000134318
E9PFH4	E9PFH4_HUMAN	K|AIHNICSVCR|D	[TMTsixplex_Nterm]AIHNIC[Cys_CAM]SVC[Cys_CAM]R	455-464	FALSE	5.233	60804.78384	63913.37248	67037.06661	54983.30601	34628.77999	25856.52416	ENSG00000064419
E9PFH4	E9PFH4_HUMAN	R|IFTELCETFLEK|I	[TMTsixplex_Nterm]IFTELC[Cys_CAM]ETFLEK[TMTsixplex_K]	231-242	FALSE	5.084	129859.9195	129663.2358	150272.25	113958.5813	61846.961	50445.03773	ENSG00000064419
E9PFH4	E9PFH4_HUMAN	K|ETTVGAVTVTHK|Q	[TMTsixplex_Nterm]ETTVGAVTVTHK[TMTsixplex_K]	815-826	FALSE	7.224	424437.0013	430605.4063	147344.6359	99296.03721	233449.0874	179642.966	ENSG00000064419
E9PFZ2	E9PFZ2_HUMAN	K|DLYSGLIGPLIVCR|R	[TMTsixplex_Nterm]DLYSGLIGPLIVC[Cys_CAM]R	816-829	FALSE	9.584	14358.78383	14951.25977	10428.48858	8133.585639	8642.496776	7132.623769	ENSG00000047457
E9PFZ2	E9PFZ2_HUMAN	K|GAYPLSIEPIGVR|F	[TMTsixplex_Nterm]GAYPLSIEPIGVR	468-480	FALSE	8.031	150076.113	160353.5938	142481.5489	102901.3774	112696.6668	86027.59204	ENSG00000047457
E9PFZ2	E9PFZ2_HUMAN	R|QYTDSTFR|V	[TMTsixplex_Nterm]QYTDSTFR	714-721	FALSE	5.832	801745.7853	834207.875	602410.1913	464540.373	585620.1121	404008.0563	ENSG00000047457
E9PFZ2	E9PFZ2_HUMAN	K|ALYLQYTDETFR|T	[TMTsixplex_Nterm]ALYLQYTDETFR	69-80	FALSE	8.164	212292.2299	217837.8481	167937.3366	130272.6838	153884.0174	118115.0083	ENSG00000047457
E9PFZ2	E9PFZ2_HUMAN	R|PYTFHSHGITYYK|E	PYTFHSHGITYYK	115-127	FALSE	5.321	122231.0696	133272.8571	49442.6368	45511.20167	69429.10644	48071.13162	ENSG00000047457
E9PFZ2	E9PFZ2_HUMAN	R|TTIEKPVWLGFLGPIIK|A	[TMTsixplex_Nterm]TTIEK[TMTsixplex_K]PVWLGFLGPIIK[TMTsixplex_K]	81-97	FALSE	5.681	36415.79688	35918.12229	32999.32479	22502.73031	27070.89009	19781.51522	ENSG00000047457
E9PFZ2	E9PFZ2_HUMAN	K|DIASGLIGPLIICK|K	[TMTsixplex_Nterm]DIASGLIGPLIIC[Cys_CAM]K[TMTsixplex_K]	187-200	FALSE	5.314	79313.63607	84089.57813	56846.23974	44550.87388	55542.63324	44404.21267	ENSG00000047457
E9PFZ2	E9PFZ2_HUMAN	R|QYTDSTFR|V	[TMTsixplex_Nterm]QYTDSTFR	714-721	FALSE	5.899	238805.594	246260.3438	163215.8722	125126.2357	147958.2787	111092.1069	ENSG00000047457
E9PFZ2	E9PFZ2_HUMAN	R|MFTTAPDQVDKEDEDFQESNK|M	[TMTsixplex_Nterm]MFTTAPDQVDK[TMTsixplex_K]EDEDFQESNK[TMTsixplex_K]	598-618	FALSE	5.863	583299.7567	596102.0625	507527.1025	375182.5304	373199.9515	278447.4757	ENSG00000047457
E9PFZ2	E9PFZ2_HUMAN	K|DIASGLIGPLIICK|K	[TMTsixplex_Nterm]DIASGLIGPLIIC[Cys_CAM]K[TMTsixplex_K]	187-200	FALSE	4.891	58909.65468	60465.125	46513.88366	36534.0277	49668.57851	35261.65074	ENSG00000047457
E9PFZ2	E9PFZ2_HUMAN	R|EYTDASFTNR|K	[TMTsixplex_Nterm]EYTDASFTNR	426-435	FALSE	7.729	1898712.625	1841587.909	1602319.499	1186893.386	1302178.329	940423.6261	ENSG00000047457
E9PFZ2	E9PFZ2_HUMAN	R|SGAGTEDSACIPWAYYSTVDQVK|D	[TMTsixplex_Nterm]SGAGTEDSAC[Cys_CAM]IPWAYYSTVDQVK[TMTsixplex_K]	793-815	FALSE	5.51	298747.2671	312241.7188	261054.5531	181234.6037	234612.4573	155408.557	ENSG00000047457
E9PFZ2	E9PFZ2_HUMAN	K|VDKDNEDFQESNR|M	[TMTsixplex_Nterm]VDK[TMTsixplex_K]DNEDFQESNR	245-257	FALSE	4.959	593450.9375	586458.4139	433279.9777	322192.9233	401808.6957	279386.6434	ENSG00000047457
E9PFZ2	E9PFZ2_HUMAN	R|QYTDSTFR|V	[TMTsixplex_Nterm]QYTDSTFR	714-721	FALSE	6.234	602268.5	596556.4441	392012.5453	285020.6388	341538.1041	255595.0624	ENSG00000047457
E9PFZ2	E9PFZ2_HUMAN	K|DIASGLIGPLIICK|K	[TMTsixplex_Nterm]DIASGLIGPLIIC[Cys_CAM]K[TMTsixplex_K]	187-200	FALSE	5.364	103133.737	106542.5156	85201.03825	62192.72942	77078.49374	56178.93737	ENSG00000047457
E9PFZ2	E9PFZ2_HUMAN	K|DIASGLIGPLIICK|K	[TMTsixplex_Nterm]DIASGLIGPLIIC[Cys_CAM]K[TMTsixplex_K]	187-200	FALSE	5.755	42179.1185	44837.39844	32064.08374	24561.4151	31382.42612	23481.92724	ENSG00000047457
E9PFZ2	E9PFZ2_HUMAN	K|DLYSGLIGPLIVCR|R	[TMTsixplex_Nterm]DLYSGLIGPLIVC[Cys_CAM]R	816-829	FALSE	9.347	15873.45408	17377.15234	12890.6153	10203.69117	12465.56979	9468.873731	ENSG00000047457
E9PFZ2	E9PFZ2_HUMAN	R|MFTTAPDQVDKEDEDFQESNK|M	[TMTsixplex_Nterm]M[Oxidation_M]FTTAPDQVDK[TMTsixplex_K]EDEDFQESNK[TMTsixplex_K]	598-618	FALSE	6.136	556978.0736	563742.5	464506.0537	341499.4757	360811.0599	278839.2078	ENSG00000047457
E9PFZ2	E9PFZ2_HUMAN	K|DIASGLIGPLIICK|K	[TMTsixplex_Nterm]DIASGLIGPLIIC[Cys_CAM]K[TMTsixplex_K]	187-200	FALSE	5.282	28496.93847	30103.78906	15224.90055	13557.74895	26475.61379	18679.16641	ENSG00000047457
E9PFZ2	E9PFZ2_HUMAN	R|TTIEKPVWLGFLGPIIK|A	[TMTsixplex_Nterm]TTIEK[TMTsixplex_K]PVWLGFLGPIIK[TMTsixplex_K]	81-97	FALSE	7.607	8668.138672	8259.308466	6884.855332	5145.224869	5811.087706	4145.50928	ENSG00000047457
E9PFZ2	E9PFZ2_HUMAN	K|DIASGLIGPLIICK|K	[TMTsixplex_Nterm]DIASGLIGPLIIC[Cys_CAM]K[TMTsixplex_K]	187-200	FALSE	5.247	70040.34522	71979.61719	59330.87809	41081.27603	54916.48045	38493.61326	ENSG00000047457
E9PFZ2	E9PFZ2_HUMAN	K|DLYSGLIGPLIVCR|R	[TMTsixplex_Nterm]DLYSGLIGPLIVC[Cys_CAM]R	816-829	FALSE	5.828	38551.19478	41198.84893	17787.90285	13695.32915	53544.875	43586.93257	ENSG00000047457
E9PFZ2	E9PFZ2_HUMAN	K|DIFTGLIGPMK|I	[TMTsixplex_Nterm]DIFTGLIGPMK[TMTsixplex_K]	547-557	FALSE	5.652	67023.32607	67015.32112	51518.19927	41693.81138	70330.44531	49224.24185	ENSG00000047457
E9PFZ2	E9PFZ2_HUMAN	K|DIFTGLIGPMK|I	[TMTsixplex_Nterm]DIFTGLIGPMK[TMTsixplex_K]	547-557	FALSE	5.492	60315.09342	64160.39063	49141.41622	37660.5002	56366.35999	40451.97268	ENSG00000047457
E9PFZ2	E9PFZ2_HUMAN	R|MFTTAPDQVDKEDEDFQESNK|M	[TMTsixplex_Nterm]M[Oxidation_M]FTTAPDQVDK[TMTsixplex_K]EDEDFQESNK[TMTsixplex_K]	598-618	FALSE	5.915	485845.1979	489600.75	403030.8802	299998.1671	343021.2933	248236.8641	ENSG00000047457
E9PFZ2	E9PFZ2_HUMAN	R|QYTDSTFR|V	[TMTsixplex_Nterm]QYTDSTFR	714-721	FALSE	6.525	233654.5787	240286.3594	178002.1262	129040.1145	165303.2038	117367.2418	ENSG00000047457
E9PFZ2	E9PFZ2_HUMAN	K|GAYPLSIEPIGVR|F	[TMTsixplex_Nterm]GAYPLSIEPIGVR	468-480	FALSE	7.348	140202.0482	148605.2188	110110.5669	89603.66231	104751.6808	80652.24423	ENSG00000047457
E9PFZ2	E9PFZ2_HUMAN	K|GAYPLSIEPIGVR|F	[TMTsixplex_Nterm]GAYPLSIEPIGVR	468-480	FALSE	8.179	182289.5607	185322.0938	146132.6428	127190.4243	136459.7528	97274.43276	ENSG00000047457
E9PFZ2	E9PFZ2_HUMAN	K|DLYSGLIGPLIVCR|R	[TMTsixplex_Nterm]DLYSGLIGPLIVC[Cys_CAM]R	816-829	FALSE	9.689	18201.88073	19600.13086	14540.72409	11203.51049	12908.58492	9566.471178	ENSG00000047457
E9PFZ2	E9PFZ2_HUMAN	K|DIFTGLIGPMK|I	[TMTsixplex_Nterm]DIFTGLIGPMK[TMTsixplex_K]	547-557	FALSE	5.579	71163.25862	74794.07813	58501.30832	43841.11913	66537.91516	47635.65033	ENSG00000047457
E9PFZ2	E9PFZ2_HUMAN	R|TTIEKPVWLGFLGPIIK|A	[TMTsixplex_Nterm]TTIEKPVWLGFLGPIIK[TMTsixplex_K]	81-97	FALSE	5.813	19961.95626	27057.125	22066.76207	24214.72903	19296.22947	23029.3746	ENSG00000047457
E9PFZ2	E9PFZ2_HUMAN	K|GAYPLSIEPIGVR|F	[TMTsixplex_Nterm]GAYPLSIEPIGVR	468-480	FALSE	6.734	202934.0388	208522.25	177851.2179	147864.3201	168710.8899	124399.8066	ENSG00000047457
E9PFZ2	E9PFZ2_HUMAN	K|DIFTGLIGPMK|I	[TMTsixplex_Nterm]DIFTGLIGPMK[TMTsixplex_K]	547-557	FALSE	5.101	41505.00587	41603.64352	29705.09843	23916.87085	43475.5625	31154.46875	ENSG00000047457
E9PG46	E9PG46_HUMAN	R|GHYVLCDFGSATNK|F	[TMTsixplex_Nterm]GHYVLC[Cys_CAM]DFGSATNK[TMTsixplex_K]	187-200	FALSE	6.051	147535.5609	154789.7457	96270.85435	74846.80978	167329.5781	137997.1128	ENSG00000115977
E9PGB1	E9PGB1_HUMAN	K|VLNEAVGALMYHTITLTR|E	[TMTsixplex_Nterm]VLNEAVGALMYHTITLTR	54-71	FALSE	12.135	6337.157251	6432.117664	3123.001207	2637.141998	4994.976563	4001.457669	ENSG00000159692
E9PGF5	E9PGF5_HUMAN	K|HGGNYLLFNLSER|R	[TMTsixplex_Nterm]HGGNYLLFNLSER	50-62	FALSE	6.393	757223.1013	773252.3361	1049302.25	739684.0416	720878.0907	516385.3495	ENSG00000079308
E9PGF5	E9PGF5_HUMAN	K|SFSAPATQAYGHEIPLR|N	[TMTsixplex_Nterm]SFSAPATQAYGHEIPLR	1024-1040	FALSE	6.694	161304.5643	172549.3584	144543.6656	98723.40434	109551.9967	79849.24111	ENSG00000079308
E9PGF5	E9PGF5_HUMAN	K|YWYKPEISR|E	[TMTsixplex_Nterm]YWYK[TMTsixplex_K]PEISR	1440-1448	FALSE	5.026	438061.0569	444230.3674	1212573.75	890366.7085	404610.7587	269813.8885	ENSG00000079308
E9PGF5	E9PGF5_HUMAN	R|AASDGQYENQSPEATSPR|S	[TMTsixplex_Nterm]AASDGQYENQSPEATSPR	896-913	FALSE	9.271	36909.53012	38895.8707	71332.53906	57012.15477	22620.55853	17492.01871	ENSG00000079308
E9PGF5	E9PGF5_HUMAN	K|VATTPGSPSLGR|H	[TMTsixplex_Nterm]VATTPGSPSLGR	1241-1252	FALSE	7.425	27857.79125	28746.98411	35477.95703	26357.68653	16193.56707	10934.34292	ENSG00000079308
E9PGM4	E9PGM4_HUMAN	R|GYESFGVHR|C	[TMTsixplex_Nterm]GYESFGVHR	30-38	FALSE	6.112	42986.79708	51534.32172	40978.68357	40158.18837	63615.41467	67090.35754	ENSG00000114480
E9PGM4	E9PGM4_HUMAN	R|GYESFGVHR|C	[TMTsixplex_Nterm]GYESFGVHR	30-38	FALSE	7.517	153581.7239	173007.5006	168785.498	126132.5261	184364.6797	156617.2044	ENSG00000114480
E9PGT1	E9PGT1_HUMAN	K|KVEEVVYDLSIR|G	[TMTsixplex_Nterm]K[TMTsixplex_K]VEEVVYDLSIR	198-209	FALSE	6.376	2025667.76	2068286.25	564728.5343	368877.0077	538214.8015	393887.8092	ENSG00000211460
E9PGT1	E9PGT1_HUMAN	R|EAVTEILGIEPDREK|G	[TMTsixplex_Nterm]EAVTEILGIEPDREK[TMTsixplex_K]	111-125	FALSE	8.157	354354.4646	354659.5	88490.50007	59495.93958	103441.3621	78570.58334	ENSG00000211460
E9PGT1	E9PGT1_HUMAN	K|ETAAACVEK|-	[TMTsixplex_Nterm]ETAAAC[Cys_CAM]VEK[TMTsixplex_K]	214-222	FALSE	5.407	551091.9409	576360.25	221396.1643	173278.0172	175279.1647	129074.0015	ENSG00000211460
E9PGT1	E9PGT1_HUMAN	R|EILTLLQGVHQGAGFQDIPK|R	[TMTsixplex_Nterm]EILTLLQGVHQGAGFQDIPK[TMTsixplex_K]	31-50	FALSE	7.456	188140.8378	200445.125	47966.02481	29790.54806	66734.60483	51056.04682	ENSG00000211460
E9PGT1	E9PGT1_HUMAN	K|ETAAACVEK|-	[TMTsixplex_Nterm]ETAAAC[Cys_CAM]VEK[TMTsixplex_K]	214-222	FALSE	5.289	130600.9288	131164.5938	35965.37113	24956.83511	33747.20681	24460.00291	ENSG00000211460
E9PGT1	E9PGT1_HUMAN	K|KVEEVVYDLSIR|G	[TMTsixplex_Nterm]K[TMTsixplex_K]VEEVVYDLSIR	198-209	FALSE	6.643	720126.9589	740397.6875	340727.0131	245940.3432	252427.562	192793.681	ENSG00000211460
E9PGT1	E9PGT1_HUMAN	R|EHFGTVK|T	[TMTsixplex_Nterm]EHFGTVK[TMTsixplex_K]	57-63	FALSE	5.527	843415.0895	948887.4565	224200.4755	159848.1447	227492.857	194196.1828	ENSG00000211460
E9PGT1	E9PGT1_HUMAN	R|EILTLLQGVHQGAGFQDIPK|R	[TMTsixplex_Nterm]EILTLLQGVHQGAGFQDIPK[TMTsixplex_K]	31-50	FALSE	7.568	94460.82813	93790.36809	23471.68118	13831.40635	28346.8434	20257.09093	ENSG00000211460
E9PGT1	E9PGT1_HUMAN	K|TKFPAEQYYR|F	[TMTsixplex_Nterm]TK[TMTsixplex_K]FPAEQYYR	71-80	FALSE	5.704	703183	694873.9421	175884.4384	115194.9193	213068.591	146405.3326	ENSG00000211460
E9PGT1	E9PGT1_HUMAN	R|KVVQSLEQTAR|E	[TMTsixplex_Nterm]K[TMTsixplex_K]VVQSLEQTAR	20-30	FALSE	8.482	851063.25	842418.5306	235361.071	158778.8254	288153.3198	211889.4086	ENSG00000211460
E9PH18	E9PH18_HUMAN	R|HAPHCLSEEEGEQDRPR|A	[TMTsixplex_Nterm]HAPHC[Cys_CAM]LSEEEGEQDRPR	155-171	FALSE	6.142	17689.7452	20421.65878	7579.935302	4852.969349	4693.628213	3927.325538	ENSG00000105993
E9PH82	E9PH82_HUMAN	K|KAQEGGGSEVFQELK|G	[TMTsixplex_Nterm]K[TMTsixplex_K]AQEGGGSEVFQELK[TMTsixplex_K]	132-146	FALSE	6.401	484962.5775	485717.0625	255176.9038	203808.7699	366761.6168	277319.7521	ENSG00000119812
E9PHH9	E9PHH9_HUMAN	K|ALASLATATLESVVQER|F	[TMTsixplex_Nterm]ALASLATATLESVVQER	340-356	FALSE	5.762	68882.76151	72962.48438	63943.23029	50800.31691	45706.09794	33014.99009	ENSG00000186141
E9PHY8	E9PHY8_HUMAN	R|AAAPLFTGFLVLHSEPR|Q	[TMTsixplex_Nterm]AAAPLFTGFLVLHSEPR	1575-1591	FALSE	8.364	22562.20771	25105.5253	10685.47244	8891.817612	37526.38406	28144.1639	ENSG00000179832
E9PI87	E9PI87_HUMAN	R|KLTFDEEAYK|N	[TMTsixplex_Nterm]K[TMTsixplex_K]LTFDEEAYK[TMTsixplex_K]	53-62	FALSE	6.252	486771.9934	499722.3314	160724.4064	149781.5602	744826.75	512664.667	ENSG00000109854
E9PI87	E9PI87_HUMAN	R|YSVFRPGVLLCDR|Q	[TMTsixplex_Nterm]YSVFRPGVLLC[Cys_CAM]DR	115-127	FALSE	6.507	462408.5805	510683.7912	139544.3007	107579.3084	773177.5	504763.0607	ENSG00000109854
E9PIF2	E9PIF2_HUMAN	K|ISVLYSFLR|S	[TMTsixplex_Nterm]ISVLYSFLR	300-308	FALSE	6.392	2541.195801	2471.605792	507.546685	319.169254	689.3757521	543.0158998	ENSG00000178105
E9PIM6	E9PIM6_HUMAN	K|VTSLTACLVDQSLR|L	[TMTsixplex_Nterm]VTSLTAC[Cys_CAM]LVDQSLR	21-34	FALSE	7.682	129400.7277	139304.625	110402.7073	85979.43996	95362.7376	67055.19261	ENSG00000154096
E9PIM6	E9PIM6_HUMAN	K|VTSLTACLVDQSLR|L	[TMTsixplex_Nterm]VTSLTAC[Cys_CAM]LVDQSLR	21-34	FALSE	7.116	286529.9128	304460.875	167592.0771	132021.0767	143656.5901	98050.37461	ENSG00000154096
E9PIM6	E9PIM6_HUMAN	K|VTSLTACLVDQSLR|L	[TMTsixplex_Nterm]VTSLTAC[Cys_CAM]LVDQSLR	21-34	FALSE	7.056	149141.7229	161330.2813	139278.3349	100818.3299	110732.0843	85837.70463	ENSG00000154096
E9PIM6	E9PIM6_HUMAN	K|VLYLSAFTSK|D	[TMTsixplex_Nterm]VLYLSAFTSK[TMTsixplex_K]	87-96	FALSE	6.431	222895.8594	231019.3438	101173.4274	78606.9961	52616.21506	41112.70205	ENSG00000154096
E9PIM6	E9PIM6_HUMAN	K|VTSLTACLVDQSLR|L	[TMTsixplex_Nterm]VTSLTAC[Cys_CAM]LVDQSLR	21-34	FALSE	6.812	71362.05133	75833.80469	36375.34795	34127.08736	67526.27878	56264.75745	ENSG00000154096
E9PIM6	E9PIM6_HUMAN	K|VTSLTACLVDQSLR|L	[TMTsixplex_Nterm]VTSLTAC[Cys_CAM]LVDQSLR	21-34	FALSE	6.307	60567.86659	61578.24157	83216.07813	63588.93027	26403.70715	19169.53678	ENSG00000154096
E9PIM6	E9PIM6_HUMAN	K|VTSLTACLVDQSLR|L	[TMTsixplex_Nterm]VTSLTAC[Cys_CAM]LVDQSLR	21-34	FALSE	8.092	149226.4876	160937.0938	149238.736	107273.8161	94993.14375	74939.50938	ENSG00000154096
E9PIM6	E9PIM6_HUMAN	K|HVLFGTVGVPEHTYR|S	HVLFGTVGVPEHTYR	60-74	FALSE	6.781	132370.2122	138210.1116	84463.57676	70952.7309	135463.7035	112643.8585	ENSG00000154096
E9PIM6	E9PIM6_HUMAN	K|VLYLSAFTSK|D	[TMTsixplex_Nterm]VLYLSAFTSK[TMTsixplex_K]	87-96	FALSE	6.524	69818.41406	60480.92306	33986.23406	20543.81821	22926.10381	15847.89823	ENSG00000154096
E9PIM6	E9PIM6_HUMAN	K|VTSLTACLVDQSLR|L	[TMTsixplex_Nterm]VTSLTAC[Cys_CAM]LVDQSLR	21-34	FALSE	7.388	121645.5151	129547.9453	114146.9409	92955.95067	76498.88776	60761.03929	ENSG00000154096
E9PIM6	E9PIM6_HUMAN	K|VTSLTACLVDQSLR|L	[TMTsixplex_Nterm]VTSLTAC[Cys_CAM]LVDQSLR	21-34	FALSE	8.144	76605.8848	82582.03906	40656.85982	27939.45812	18564.42721	13862.12614	ENSG00000154096
E9PIM6	E9PIM6_HUMAN	K|VTSLTACLVDQSLR|L	[TMTsixplex_Nterm]VTSLTAC[Cys_CAM]LVDQSLR	21-34	FALSE	8.594	49838.38674	49856.59766	25117.89976	16746.33627	13589.03984	10207.79475	ENSG00000154096
E9PIM6	E9PIM6_HUMAN	K|HVLFGTVGVPEHTYR|S	[TMTsixplex_Nterm]HVLFGTVGVPEHTYR	60-74	FALSE	6.726	1062472.536	1171847.133	672692.8389	508578.3116	389453.6092	288463.8309	ENSG00000154096
E9PIM6	E9PIM6_HUMAN	K|VTSLTACLVDQSLR|L	[TMTsixplex_Nterm]VTSLTAC[Cys_CAM]LVDQSLR	21-34	FALSE	8.596	113302.9902	115436.0547	54037.87046	36488.14231	27643.42666	20097.45596	ENSG00000154096
E9PIM6	E9PIM6_HUMAN	K|VLYLSAFTSK|D	[TMTsixplex_Nterm]VLYLSAFTSK[TMTsixplex_K]	87-96	FALSE	6.2	9497.485013	8705.705984	5971.824443	5147.296982	39166.375	26151.72976	ENSG00000154096
E9PIM6	E9PIM6_HUMAN	K|VTSLTACLVDQSLR|L	[TMTsixplex_Nterm]VTSLTAC[Cys_CAM]LVDQSLR	21-34	FALSE	8.378	31500.27393	33558.30859	16718.68873	11471.50138	7442.947326	4968.766944	ENSG00000154096
E9PIM6	E9PIM6_HUMAN	K|VTSLTACLVDQSLR|L	[TMTsixplex_Nterm]VTSLTAC[Cys_CAM]LVDQSLR	21-34	FALSE	5.446	126691.6484	126068.5581	74750.61326	59703.12645	57192.38282	45468.00618	ENSG00000154096
E9PIP0	E9PIP0_HUMAN	K|FTQISPVWLQLK|R	FTQISPVWLQLK[TMTsixplex_K]	102-113	FALSE	6.541	5195.284722	7349.319859	3109.258883	4283.383573	13074.25651	18998.68603	ENSG00000177830
E9PIP0	E9PIP0_HUMAN	K|FTQISPVWLQLK|R	[TMTsixplex_Nterm]FTQISPVWLQLK[TMTsixplex_K]	102-113	FALSE	5.13	163571.1464	167189.0199	67200.08134	56381.96249	282206.2813	208023.2104	ENSG00000177830
E9PIR7	E9PIR7_HUMAN	K|VVYENAYGQFIGPHR|I	[TMTsixplex_Nterm]VVYENAYGQFIGPHR	124-138	FALSE	9.772	86849.61254	96576.84658	36383.88319	33842.97061	78971.61654	69708.7776	ENSG00000198431
E9PIR7	E9PIR7_HUMAN	K|KVMVLDFVTPTPLGTR|W	[TMTsixplex_Nterm]K[TMTsixplex_K]VMVLDFVTPTPLGTR	36-51	FALSE	6.568	278948.375	260914.4381	93462.1968	68329.69696	257392.4085	180720.4984	ENSG00000198431
E9PIR7	E9PIR7_HUMAN	K|LMHQAALLGQALQDSR|N	[TMTsixplex_Nterm]LMHQAALLGQALQDSR	68-83	FALSE	9.004	191824.4894	204096.7699	77921.14461	68829.34554	164365.622	124490.9237	ENSG00000198431
E9PIR7	E9PIR7_HUMAN	R|VVGFHVLGPNAGEVTQGFAAALK|C	[TMTsixplex_Nterm]VVGFHVLGPNAGEVTQGFAAALK[TMTsixplex_K]	434-456	FALSE	6.232	63454.42369	66517.29455	26276.51388	20110.62992	123106.2734	93536.7427	ENSG00000198431
E9PIR7	E9PIR7_HUMAN	K|IGEHMEEHGIK|F	[TMTsixplex_Nterm]IGEHMEEHGIK[TMTsixplex_K]	235-245	FALSE	5.611	189374.8751	210392.3572	83797.42581	66731.45108	186595.374	139743.7539	ENSG00000198431
E9PIR7	E9PIR7_HUMAN	R|FLIATGERPR|Y	[TMTsixplex_Nterm]FLIATGERPR	156-165	FALSE	7.764	231420.9427	237715.6077	80675.9544	57305.35191	184377.9433	129983.6544	ENSG00000198431
E9PIT3	E9PIT3_HUMAN	K|VIDQFGE|-	[TMTsixplex_Nterm]VIDQFGE	576-582	FALSE	4.983	84002.9179	86499.13663	62446.06383	51451.58304	49997.23066	35649.04337	ENSG00000180210
E9PIT3	E9PIT3_HUMAN	R|TFGSGEADCGLRPLFEK|K	[TMTsixplex_Nterm]TFGSGEADC[Cys_CAM]GLRPLFEK[TMTsixplex_K]	327-343	FALSE	5.338	1972796.745	2046032.25	1289590.874	927645.5487	1107605.813	785631.8488	ENSG00000180210
E9PIT3	E9PIT3_HUMAN	K|HQDFNSAVQLVENFCR|N	[TMTsixplex_Nterm]HQDFNSAVQLVENFC[Cys_CAM]R	247-262	FALSE	5.862	720885.2948	783402.6834	458382.7372	346480.6623	458080.0162	328948.9055	ENSG00000180210
E9PIT3	E9PIT3_HUMAN	R|ELLESYIDGR|I	[TMTsixplex_Nterm]ELLESYIDGR	353-362	FALSE	7.106	310775.2445	314801.1563	227567.9808	166316.9171	173631.1857	122849.4448	ENSG00000180210
E9PIT3	E9PIT3_HUMAN	K|YGFYTHVFR|L	[TMTsixplex_Nterm]YGFYTHVFR	560-568	FALSE	6.455	885217.8816	904652.224	496414.3195	395545.0735	513822.7824	329881.8308	ENSG00000180210
E9PIY1	E9PIY1_HUMAN	R|DLHQGIEAASDEEDLR|W	[TMTsixplex_Nterm]DLHQGIEAASDEEDLR	266-281	FALSE	7.613	316873.0236	350501.5625	207155.5694	155978.3283	219558.1482	167207.5783	ENSG00000165912
E9PJF0	E9PJF0_HUMAN	K|YIHSANVLHR|D	[TMTsixplex_Nterm]YIHSANVLHR	155-164	FALSE	7.627	19280.36278	19903.50161	12435.60569	8855.89496	16388.61066	11861.29741	ENSG00000102882
E9PJF0	E9PJF0_HUMAN	R|DVYIVQDLMETDLYK|L	[TMTsixplex_Nterm]DVYIVQDLMETDLYK[TMTsixplex_K]	116-130	FALSE	5.017	347269.6549	349478.5	223570.8216	173354.7458	266098.551	188676.3609	ENSG00000102882
E9PJF0	E9PJF0_HUMAN	R|RTEGVGPGVPGEVEMVK|G	[TMTsixplex_Nterm]RTEGVGPGVPGEVEMVK[TMTsixplex_K]	15-31	FALSE	5.917	156435.1458	170636.7969	121686.247	94094.81628	121714.7118	95204.87605	ENSG00000102882
E9PJK1	E9PJK1_HUMAN	K|NNLCPSGSNIISNLFK|E	[TMTsixplex_Nterm]NNLC[Cys_CAM]PSGSNIISNLFK[TMTsixplex_K]	100-115	FALSE	5.402	5368013	5127911.272	4745879.673	3469680.476	3073070.761	1808095.49	ENSG00000110651
E9PJK1	E9PJK1_HUMAN	K|QFYDQALQQAVVDDDANNAK|A	[TMTsixplex_Nterm]QFYDQALQQAVVDDDANNAK[TMTsixplex_K]	53-72	FALSE	7.986	289310.6875	270234.3304	253489.1423	181433.8562	173179.197	124412.8186	ENSG00000110651
E9PJK1	E9PJK1_HUMAN	K|QFYDQALQQAVVDDDANNAK|A	[TMTsixplex_Nterm]QFYDQALQQAVVDDDANNAK[TMTsixplex_K]	53-72	FALSE	7.742	773524.3253	800457.4375	710582.8664	546489.8365	531656.8017	390844.6495	ENSG00000110651
E9PJK1	E9PJK1_HUMAN	K|NNLCPSGSNIISNLFK|E	NNLC[Cys_CAM]PSGSNIISNLFK	100-115	FALSE	8.812	4814.455903	6217.811025	1319.292937	4195.835267	8204.23324	7146.444033	ENSG00000110651
E9PJS0	E9PJS0_HUMAN	R|GALQAVDQLSLFRPLCK|F	[TMTsixplex_Nterm]GALQAVDQLSLFRPLC[Cys_CAM]K[TMTsixplex_K]	157-173	FALSE	6.766	82468.67238	94208.26486	51797.61031	43963.43609	149430.3125	115607.4429	ENSG00000105135
E9PJS0	E9PJS0_HUMAN	K|NAQMAQSPILLLGGAASTLLQNR|G	[TMTsixplex_Nterm]NAQMAQSPILLLGGAASTLLQNR	134-156	FALSE	7.462	1770.435604	1384.858322	846.7957573	580.4913353	2985.800049	1752.580178	ENSG00000105135
E9PJS0	E9PJS0_HUMAN	R|LGLFYQLLHK|V	[TMTsixplex_Nterm]LGLFYQLLHK[TMTsixplex_K]	35-44	FALSE	6.552	11855.67732	11017.97404	7714.168314	5675.88705	22413.53125	14591.18205	ENSG00000105135
E9PJS0	E9PJS0_HUMAN	K|NAQMAQSPILLLGGAASTLLQNR|G	NAQMAQSPILLLGGAASTLLQNR	134-156	FALSE	6.383	757.6877677	784.1104453	591.3210416	476.9570863	971.8277812	870.5774003	ENSG00000105135
E9PJX1	E9PJX1_HUMAN	K|VTNLFCFEHR|V	[TMTsixplex_Nterm]VTNLFC[Cys_CAM]FEHR	10-19	FALSE	7.627	71074.68749	75236.49689	14219.93918	9693.520939	41829.71649	29869.37861	ENSG00000162300
E9PK52	E9PK52_HUMAN	R|QASTLIDRPAPHFER|T	[TMTsixplex_Nterm]QASTLIDRPAPHFER	526-540	FALSE	5.502	585283.221	611604.479	612358.4227	491806.1533	451231.8307	352055.0273	ENSG00000079819
E9PK52	E9PK52_HUMAN	R|KVEPVTQK|D	[TMTsixplex_Nterm]K[TMTsixplex_K]VEPVTQK[TMTsixplex_K]	654-661	FALSE	5.798	761331.8143	956677.875	287469.1246	240414.5041	324753.925	312429.5375	ENSG00000079819
E9PK52	E9PK52_HUMAN	R|KVEPVTQK|D	[TMTsixplex_Nterm]K[TMTsixplex_K]VEPVTQK[TMTsixplex_K]	654-661	FALSE	4.978	247328.25	176180.4251	87030.51595	55016.56672	135423.2492	74416.62937	ENSG00000079819
E9PK52	E9PK52_HUMAN	R|KVEPVTQK|D	[TMTsixplex_Nterm]K[TMTsixplex_K]VEPVTQK[TMTsixplex_K]	654-661	FALSE	5.404	340327.0313	239288.2333	126649.4431	75089.40067	182783.1278	104005.441	ENSG00000079819
E9PK52	E9PK52_HUMAN	R|NLPWLFTFNVK|F	[TMTsixplex_Nterm]NLPWLFTFNVK[TMTsixplex_K]	284-294	FALSE	7.01	98202.48645	105095.2771	36200.99886	27224.06678	48363.07473	33822.16336	ENSG00000079819
E9PK52	E9PK52_HUMAN	R|NLPWLFTFNVK|F	[TMTsixplex_Nterm]NLPWLFTFNVK[TMTsixplex_K]	284-294	FALSE	8.506	10347.63621	10819.05957	3445.875773	2413.336315	4321.805835	3185.276785	ENSG00000079819
E9PK52	E9PK52_HUMAN	R|YFLCLQLR|Q	[TMTsixplex_Nterm]YFLC[Cys_CAM]LQLR	310-317	FALSE	5.223	95656.08506	96773.21094	36680.68499	24727.59729	53096.27406	39541.78645	ENSG00000079819
E9PK52	E9PK52_HUMAN	R|NLPWLFTFNVK|F	NLPWLFTFNVK[TMTsixplex_K]	284-294	FALSE	4.976	27060.57537	33422.96094	14191.01005	13242.4643	15880.99834	16360.10352	ENSG00000079819
E9PK52	E9PK52_HUMAN	K|APHLQLIEGK|S	[TMTsixplex_Nterm]APHLQLIEGK[TMTsixplex_K]	601-610	FALSE	6.052	1754077.131	1809983.125	626920.6638	476170.7585	751973.8193	567937.6652	ENSG00000079819
E9PK52	E9PK52_HUMAN	K|VRPAELEQFESTIGFK|L	[TMTsixplex_Nterm]VRPAELEQFESTIGFK[TMTsixplex_K]	458-473	FALSE	5.767	209731.932	215817.1875	88478.5704	64758.24839	123520.5498	91445.23045	ENSG00000079819
E9PK99	E9PK99_HUMAN	R|YILNFLR|T	[TMTsixplex_Nterm]YILNFLR	57-63	FALSE	5.172	11298.96477	11884.92608	7258.489051	5492.702487	6332.017465	5051.606863	ENSG00000188997
E9PKC4	E9PKC4_HUMAN	K|YLMASDPNLQVLGAAYIQHK|C	[TMTsixplex_Nterm]YLMASDPNLQVLGAAYIQHK[TMTsixplex_K]	170-189	FALSE	4.952	241686.6818	290578.25	145268.2275	97553.28568	283592.8108	224500.2145	ENSG00000184363
E9PKG1	E9PKG1_HUMAN	K|WLAPDGLIFPDR|A	[TMTsixplex_Nterm]WLAPDGLIFPDR	137-148	FALSE	6.415	154286.2254	162313.625	49213.40373	36159.46223	90981.0798	70194.10229	ENSG00000126457
E9PKG1	E9PKG1_HUMAN	K|VEDLTFTSPFCLQVK|R	[TMTsixplex_Nterm]VEDLTFTSPFC[Cys_CAM]LQVK[TMTsixplex_K]	215-229	FALSE	5.325	610686.125	605378.0244	218655.8977	142050.7473	322982.4017	228763.7693	ENSG00000126457
E9PKG1	E9PKG1_HUMAN	K|GKVEEVELPVEK|V	[TMTsixplex_Nterm]GK[TMTsixplex_K]VEEVELPVEK[TMTsixplex_K]	97-108	FALSE	4.894	4424256.018	4626459.5	1122391.078	858559.333	1155377.558	791589.104	ENSG00000126457
E9PKG1	E9PKG1_HUMAN	R|ATLYVTAIEDR|Q	[TMTsixplex_Nterm]ATLYVTAIEDR	149-159	FALSE	8.644	249239.1002	253924.3281	133761.4646	103486.4478	90731.91753	69092.06416	ENSG00000126457
E9PKG1	E9PKG1_HUMAN	K|GQLCELSCSTDYR|M	[TMTsixplex_Nterm]GQLC[Cys_CAM]ELSC[Cys_CAM]STDYR	310-322	FALSE	8.073	393799.2304	422290	132804.8027	85735.38305	121973.8208	97892.65007	ENSG00000126457
E9PKG6	E9PKG6_HUMAN	R|LVTLEEFLK|A	[TMTsixplex_Nterm]LVTLEEFLK[TMTsixplex_K]	311-319	FALSE	5.389	30225.93122	30072.55105	10614.85457	8803.246057	58663.08594	42148.67033	ENSG00000070081
E9PKG6	E9PKG6_HUMAN	K|VQNIHPVESAK|I	[TMTsixplex_Nterm]VQNIHPVESAK[TMTsixplex_K]	33-43	FALSE	5.378	314632.5719	323210.9632	113186.8052	89934.0932	484405.2813	366050.4919	ENSG00000070081
E9PKG6	E9PKG6_HUMAN	K|EVWEETDGLDPNDFDPK|T	[TMTsixplex_Nterm]EVWEETDGLDPNDFDPK[TMTsixplex_K]	230-246	FALSE	7.124	81925.35771	82704.76186	45398.03744	29118.47431	98337.70313	80555.85597	ENSG00000070081
E9PKG6	E9PKG6_HUMAN	R|LVTLEEFLK|A	[TMTsixplex_Nterm]LVTLEEFLK[TMTsixplex_K]	311-319	FALSE	5.263	4752.082479	4797.895502	1793.460988	1441.677833	8859.80957	6724.85611	ENSG00000070081
E9PKL9	E9PKL9_HUMAN	R|ILVTGGSGLVGK|A	ILVTGGSGLVGK	9-20	FALSE	8.931	259304.6665	276107.625	208954.3986	167377.3708	208073.909	141969.6187	ENSG00000278243
E9PKL9	E9PKL9_HUMAN	R|ILVTGGSGLVGK|A	ILVTGGSGLVGK	9-20	FALSE	8.931	259304.6665	276107.625	208954.3986	167377.3708	208073.909	141969.6187	ENSG00000104522
E9PKL9	E9PKL9_HUMAN	K|DADLTDTAQTR|A	[TMTsixplex_Nterm]DADLTDTAQTR	44-54	FALSE	7.293	36941.28801	37481.90711	15690.80937	12285.76015	65941.66406	49591.90953	ENSG00000278243
E9PKL9	E9PKL9_HUMAN	K|DADLTDTAQTR|A	[TMTsixplex_Nterm]DADLTDTAQTR	44-54	FALSE	7.293	36941.28801	37481.90711	15690.80937	12285.76015	65941.66406	49591.90953	ENSG00000104522
E9PKL9	E9PKL9_HUMAN	K|DADLTDTAQTR|A	[TMTsixplex_Nterm]DADLTDTAQTR	44-54	FALSE	7.038	284934.2312	295648.027	106196.7405	85683.24776	471173.0313	351283.6891	ENSG00000278243
E9PKL9	E9PKL9_HUMAN	K|DADLTDTAQTR|A	[TMTsixplex_Nterm]DADLTDTAQTR	44-54	FALSE	7.038	284934.2312	295648.027	106196.7405	85683.24776	471173.0313	351283.6891	ENSG00000104522
E9PKL9	E9PKL9_HUMAN	R|ILVTGGSGLVGK|A	ILVTGGSGLVGK[TMTsixplex_K]	9-20	FALSE	7.944	470560.812	469962.3261	292368.7442	261742.9419	627018.1244	654361.8125	ENSG00000278243
E9PKL9	E9PKL9_HUMAN	R|ILVTGGSGLVGK|A	ILVTGGSGLVGK[TMTsixplex_K]	9-20	FALSE	7.944	470560.812	469962.3261	292368.7442	261742.9419	627018.1244	654361.8125	ENSG00000104522
E9PKL9	E9PKL9_HUMAN	K|YNLDFWR|K	[TMTsixplex_Nterm]YNLDFWR	81-87	FALSE	4.981	155267.1387	162553.0513	74068.65392	55622.49032	237581.9219	178305.8688	ENSG00000278243
E9PKL9	E9PKL9_HUMAN	K|YNLDFWR|K	[TMTsixplex_Nterm]YNLDFWR	81-87	FALSE	4.981	155267.1387	162553.0513	74068.65392	55622.49032	237581.9219	178305.8688	ENSG00000104522
E9PKL9	E9PKL9_HUMAN	K|NVHMNDNVLHSAFEVGAR|K	[TMTsixplex_Nterm]NVHMNDNVLHSAFEVGAR	89-106	FALSE	5.479	230594.8747	237447.284	95573.22989	60747.76354	276766.7287	192695.2532	ENSG00000278243
E9PKL9	E9PKL9_HUMAN	K|NVHMNDNVLHSAFEVGAR|K	[TMTsixplex_Nterm]NVHMNDNVLHSAFEVGAR	89-106	FALSE	5.479	230594.8747	237447.284	95573.22989	60747.76354	276766.7287	192695.2532	ENSG00000104522
E9PKL9	E9PKL9_HUMAN	K|YNLDFWR|K	[TMTsixplex_Nterm]YNLDFWR	81-87	FALSE	5.233	268592.1892	266863.4969	111758.7398	94959.33151	430176.7188	319948.363	ENSG00000278243
E9PKL9	E9PKL9_HUMAN	K|YNLDFWR|K	[TMTsixplex_Nterm]YNLDFWR	81-87	FALSE	5.233	268592.1892	266863.4969	111758.7398	94959.33151	430176.7188	319948.363	ENSG00000104522
E9PKL9	E9PKL9_HUMAN	K|SSGSALTVWGTGNPR|R	[TMTsixplex_Nterm]SSGSALTVWGTGNPR	199-213	FALSE	7.287	101557.237	103346.1719	46619.5171	30998.29889	51559.12905	35935.59184	ENSG00000278243
E9PKL9	E9PKL9_HUMAN	K|SSGSALTVWGTGNPR|R	[TMTsixplex_Nterm]SSGSALTVWGTGNPR	199-213	FALSE	7.287	101557.237	103346.1719	46619.5171	30998.29889	51559.12905	35935.59184	ENSG00000104522
E9PKL9	E9PKL9_HUMAN	R|KVVSCLSTCIFPDK|T	[TMTsixplex_Nterm]K[TMTsixplex_K]VVSC[Cys_CAM]LSTC[Cys_CAM]IFPDK[TMTsixplex_K]	107-120	FALSE	7.606	75592.09283	76663.78695	32304.09548	26485.68444	142641.0938	103884.426	ENSG00000278243
E9PKL9	E9PKL9_HUMAN	R|KVVSCLSTCIFPDK|T	[TMTsixplex_Nterm]K[TMTsixplex_K]VVSC[Cys_CAM]LSTC[Cys_CAM]IFPDK[TMTsixplex_K]	107-120	FALSE	7.606	75592.09283	76663.78695	32304.09548	26485.68444	142641.0938	103884.426	ENSG00000104522
E9PKL9	E9PKL9_HUMAN	R|ILVTGGSGLVGK|A	[TMTsixplex_Nterm]ILVTGGSGLVGK[TMTsixplex_K]	9-20	FALSE	4.937	448592.6347	461118.179	178759.9711	145582.353	776522.125	568804.6102	ENSG00000278243
E9PKL9	E9PKL9_HUMAN	R|ILVTGGSGLVGK|A	[TMTsixplex_Nterm]ILVTGGSGLVGK[TMTsixplex_K]	9-20	FALSE	4.937	448592.6347	461118.179	178759.9711	145582.353	776522.125	568804.6102	ENSG00000104522
E9PKL9	E9PKL9_HUMAN	K|DADLTDTAQTR|A	[TMTsixplex_Nterm]DADLTDTAQTR	44-54	FALSE	7.569	75025.30025	76730.40563	30761.66691	24938.68801	144341.6719	106612.6037	ENSG00000278243
E9PKL9	E9PKL9_HUMAN	K|DADLTDTAQTR|A	[TMTsixplex_Nterm]DADLTDTAQTR	44-54	FALSE	7.569	75025.30025	76730.40563	30761.66691	24938.68801	144341.6719	106612.6037	ENSG00000104522
E9PKZ0	E9PKZ0_HUMAN	R|ASGNYATVISHNPETK|K	[TMTsixplex_Nterm]ASGNYATVISHNPETK[TMTsixplex_K]	128-143	FALSE	6.462	662575.7543	714558.75	291640.8226	212475.2815	561256.2283	428231.5824	ENSG00000161016
E9PKZ0	E9PKZ0_HUMAN	R|ASGNYATVISHNPETK|K	[TMTsixplex_Nterm]ASGNYATVISHNPETK[TMTsixplex_K]	128-143	FALSE	7.454	42483.73828	41809.42726	15258.17491	15828.60315	38396.29611	30812.36968	ENSG00000161016
E9PKZ0	E9PKZ0_HUMAN	R|AVVGVVAGGGR|I	[TMTsixplex_Nterm]AVVGVVAGGGR	163-173	FALSE	7.068	197029.5358	200857.3463	86915.38618	67082.94581	223336.2031	165964.8379	ENSG00000161016
E9PKZ0	E9PKZ0_HUMAN	R|ASGNYATVISHNPETK|K	[TMTsixplex_Nterm]ASGNYATVISHNPETK[TMTsixplex_K]	128-143	FALSE	5.764	342410.5	339886.6748	142930.4854	93189.18269	258220.7471	186481.7768	ENSG00000161016
E9PKZ0	E9PKZ0_HUMAN	R|TELFIAAEGIHTGQFVYCGK|K	[TMTsixplex_Nterm]TELFIAAEGIHTGQFVYC[Cys_CAM]GK[TMTsixplex_K]	72-91	FALSE	7.378	203000.2219	206187.0469	72486.72103	56355.64583	166102.2781	121027.5628	ENSG00000161016
E9PKZ0	E9PKZ0_HUMAN	R|ASGNYATVISHNPETK|K	[TMTsixplex_Nterm]ASGNYATVISHNPETK[TMTsixplex_K]	128-143	FALSE	7.369	222361.5832	237103.7344	88232.29876	63857.2733	163613.6172	124954.6547	ENSG00000161016
E9PKZ0	E9PKZ0_HUMAN	R|ASGNYATVISHNPETK|K	[TMTsixplex_Nterm]ASGNYATVISHNPETK[TMTsixplex_K]	128-143	FALSE	7.335	394641.9145	399952.2813	321214.5016	208549.0513	304014.0782	223582.8642	ENSG00000161016
E9PKZ0	E9PKZ0_HUMAN	K|RTELFIAAEGIHTGQFVYCGK|K	[TMTsixplex_Nterm]RTELFIAAEGIHTGQFVYC[Cys_CAM]GK[TMTsixplex_K]	71-91	FALSE	5.639	429616.2787	420557.0367	217755.5513	158187.5072	469354.0247	332353.6012	ENSG00000161016
E9PKZ0	E9PKZ0_HUMAN	R|AVVGVVAGGGR|I	[TMTsixplex_Nterm]AVVGVVAGGGR	163-173	FALSE	7.09	262033.1871	263147.5625	105948.509	75247.7768	220740.6789	169756.3758	ENSG00000161016
E9PL10	E9PL10_HUMAN	K|LAVNNIAGIEEVNMIKDDGTVIHFNNPK|V	[TMTsixplex_Nterm]LAVNNIAGIEEVNMIK[TMTsixplex_K]DDGTVIHFNNPK[TMTsixplex_K]	45-72	FALSE	6.707	52502.94028	53150.5625	17352.10126	11609.0662	34131.21667	22841.18193	ENSG00000134717
E9PLL6	E9PLL6_HUMAN	K|LWTLVSEQTR|V	[TMTsixplex_Nterm]LWTLVSEQTR	77-86	FALSE	6.552	108042.6408	105811.1925	39276.55278	27094.08631	109205.6484	73157.9511	ENSG00000166441
E9PLL6	E9PLL6_HUMAN	K|LWTLVSEQTR|V	[TMTsixplex_Nterm]LWTLVSEQTR	77-86	FALSE	6.944	77930.84693	79697.04688	27980.82726	21861.90972	67344.20193	46648.7023	ENSG00000166441
E9PLL6	E9PLL6_HUMAN	K|TGAAPIIDVVR|S	[TMTsixplex_Nterm]TGAAPIIDVVR	94-104	FALSE	6.569	421051.8476	425699.375	161860.5042	123432.0583	346237.1221	238718.2966	ENSG00000166441
E9PLL6	E9PLL6_HUMAN	K|LWTLVSEQTR|V	[TMTsixplex_Nterm]LWTLVSEQTR	77-86	FALSE	6.633	112889.5718	113025.5391	41785.65497	26421.0391	108461.1379	75135.60786	ENSG00000166441
E9PLL6	E9PLL6_HUMAN	R|NQSFCPTVNLDK|L	NQSFC[Cys_CAM]PTVNLDK[TMTsixplex_K]	65-76	FALSE	6.505	655091.4994	804120.375	254702.1268	265550.9805	591610.8552	692519.8179	ENSG00000166441
E9PLL6	E9PLL6_HUMAN	K|TGAAPIIDVVR|S	TGAAPIIDVVR	94-104	FALSE	5.174	890683.033	949307.1875	475567.8395	369764.6765	622312.1813	430809.0239	ENSG00000166441
E9PLL6	E9PLL6_HUMAN	K|LWTLVSEQTR|V	[TMTsixplex_Nterm]LWTLVSEQTR	77-86	FALSE	7.207	56653.32041	57616.95703	20867.21139	16172.2447	49063.45034	34971.79693	ENSG00000166441
E9PLL6	E9PLL6_HUMAN	K|TGAAPIIDVVR|S	[TMTsixplex_Nterm]TGAAPIIDVVR	94-104	FALSE	5.081	102799.0141	102818.1719	37728.30466	31707.54549	80869.14165	61952.67764	ENSG00000166441
E9PLL6	E9PLL6_HUMAN	K|TGAAPIIDVVR|S	[TMTsixplex_Nterm]TGAAPIIDVVR	94-104	FALSE	7.712	421932.2014	428640.625	164769.6275	117560.4872	401009.0698	293794.1442	ENSG00000166441
E9PLL6	E9PLL6_HUMAN	K|LWTLVSEQTR|V	[TMTsixplex_Nterm]LWTLVSEQTR	77-86	FALSE	7.234	105096.7633	105653.5781	35051.11737	25391.60173	87365.34908	62235.99765	ENSG00000166441
E9PLL6	E9PLL6_HUMAN	K|LWTLVSEQTR|V	[TMTsixplex_Nterm]LWTLVSEQTR	77-86	FALSE	5.201	125396.5938	116866.5876	50846.63456	49490.77073	111516.5378	77999.06093	ENSG00000166441
E9PLL6	E9PLL6_HUMAN	K|YHPGYFGK|V	[TMTsixplex_Nterm]YHPGYFGK[TMTsixplex_K]	47-54	FALSE	4.852	8052702.286	9273443.786	2679554.189	2115063.509	9910783	7577428.8	ENSG00000166441
E9PLL6	E9PLL6_HUMAN	K|TGAAPIIDVVR|S	[TMTsixplex_Nterm]TGAAPIIDVVR	94-104	FALSE	8.148	202015.0833	203339.1875	73963.86707	55357.87368	174468.4759	123928.3063	ENSG00000166441
E9PLL6	E9PLL6_HUMAN	K|LWTLVSEQTR|V	[TMTsixplex_Nterm]LWTLVSEQTR	77-86	FALSE	7.007	101657.6094	99860.27993	38025.02766	26581.35072	81820.09617	61109.10271	ENSG00000166441
E9PLL6	E9PLL6_HUMAN	K|TGAAPIIDVVR|S	[TMTsixplex_Nterm]TGAAPIIDVVR	94-104	FALSE	7.124	208698.1889	212490.4844	78185.2678	54188.40053	180429.5901	121637.4991	ENSG00000166441
E9PLL6	E9PLL6_HUMAN	K|LWTLVSEQTR|V	[TMTsixplex_Nterm]LWTLVSEQTR	77-86	FALSE	6.76	153105.4781	153967	69114.986	47866.84443	120631.1269	89293.51136	ENSG00000166441
E9PLP8	E9PLP8_HUMAN	K|VLHIDLWK|C	[TMTsixplex_Nterm]VLHIDLWK[TMTsixplex_K]	126-133	FALSE	5.882	597641.1702	607662.6993	146556.7886	103709.2054	154186.0486	113346.1316	ENSG00000176102
E9PM04	E9PM04_HUMAN	K|SMLALLLGR|T	[TMTsixplex_Nterm]SMLALLLGR	78-86	FALSE	6.721	3672.330798	3936.875	1058.122122	828.1766112	1183.518296	887.7888436	ENSG00000137692
E9PM12	E9PM12_HUMAN	R|VNFVAGAVEPHK|A	[TMTsixplex_Nterm]VNFVAGAVEPHK[TMTsixplex_K]	166-177	FALSE	5.095	123063.6934	131939.7344	59830.98607	47802.35865	117438.8863	102205.213	ENSG00000110719
E9PM69	E9PM69_HUMAN	K|EKAPSIIFIDELDAIGTK|R	[TMTsixplex_Nterm]EK[TMTsixplex_K]APSIIFIDELDAIGTK[TMTsixplex_K]	234-251	FALSE	6.398	434772.8856	441927.125	159817.7081	120846.9232	249340.035	181103.2912	ENSG00000165916
E9PM69	E9PM69_HUMAN	K|LKPGDLVGVNK|D	[TMTsixplex_Nterm]LK[TMTsixplex_K]PGDLVGVNK[TMTsixplex_K]	102-112	FALSE	5.166	2686036	2298060.362	938369.5494	565367.3757	1476576.883	991245.5864	ENSG00000165916
E9PM69	E9PM69_HUMAN	R|TMLELLNQLDGFQPNTQVK|V	[TMTsixplex_Nterm]TMLELLNQLDGFQPNTQVK[TMTsixplex_K]	266-284	FALSE	8.401	115028.9676	118929.7188	42558.38562	28927.31557	66006.94386	48889.50387	ENSG00000165916
E9PM69	E9PM69_HUMAN	K|QIQELVEAIVLPMNHK|E	[TMTsixplex_Nterm]QIQELVEAIVLPMNHK[TMTsixplex_K]	151-166	FALSE	6.741	94559.62178	95176.80469	31998.75695	22992.78108	57670.40932	43591.2998	ENSG00000165916
E9PM69	E9PM69_HUMAN	K|AMEVDERPTEQYSDIGGLDK|Q	[TMTsixplex_Nterm]AMEVDERPTEQYSDIGGLDK[TMTsixplex_K]	131-150	FALSE	6.842	518182.4253	560440	183941.4069	129805.3299	256143.7389	202053.8411	ENSG00000165916
E9PM69	E9PM69_HUMAN	K|LAGPQLVQMFIGDGAK|L	[TMTsixplex_Nterm]LAGPQLVQMFIGDGAK[TMTsixplex_K]	208-223	FALSE	5.104	14345.79777	15321.05729	5882.153606	4224.452422	16574.30273	12894.35992	ENSG00000165916
E9PM69	E9PM69_HUMAN	K|QIQELVEAIVLPMNHK|E	[TMTsixplex_Nterm]QIQELVEAIVLPMNHK[TMTsixplex_K]	151-166	FALSE	6.875	82328.14457	88361.92188	29605.96862	20955.55566	53821.78968	43952.52016	ENSG00000165916
E9PM69	E9PM69_HUMAN	K|EKAPSIIFIDELDAIGTK|R	[TMTsixplex_Nterm]EK[TMTsixplex_K]APSIIFIDELDAIGTK[TMTsixplex_K]	234-251	FALSE	6.406	443999.6862	462089.875	164249.6246	120239.016	256918.7104	187098.5131	ENSG00000165916
E9PM69	E9PM69_HUMAN	R|QTYFLPVIGLVDAEK|L	[TMTsixplex_Nterm]QTYFLPVIGLVDAEK[TMTsixplex_K]	87-101	FALSE	5.498	412311.8451	425767.625	146590.6853	98933.91824	234647.7485	167573.6152	ENSG00000165916
E9PM69	E9PM69_HUMAN	K|QIQELVEAIVLPMNHK|E	[TMTsixplex_Nterm]QIQELVEAIVLPM[Oxidation_M]NHK[TMTsixplex_K]	151-166	FALSE	6.527	33482.29067	35975.84375	13663.8661	10157.64634	20753.1147	15465.7686	ENSG00000165916
E9PM95	E9PM95_HUMAN	R|ALAEEVEQVHR|G	[TMTsixplex_Nterm]ALAEEVEQVHR	100-110	FALSE	7.818	135175.1772	133709.4281	77310.94241	63889.63535	157572.9515	119337.0359	ENSG00000128335
E9PMB9	E9PMB9_HUMAN	R|GLFITIHDK|G	[TMTsixplex_Nterm]GLFITIHDK[TMTsixplex_K]	156-164	FALSE	6.055	39996.1126	42569.49872	18844.57309	21617.21033	360747.7813	288675.7876	ENSG00000151376
E9PMB9	E9PMB9_HUMAN	K|TFIPGQGNNAYVFPGVALGVIAGGIR|H	[TMTsixplex_Nterm]TFIPGQGNNAYVFPGVALGVIAGGIR	480-505	FALSE	5.824	61.4755144	208.2453006	59.63734519	124.4412509	727.5174561	552.6758028	ENSG00000151376
E9PMB9	E9PMB9_HUMAN	R|LYPPLSTIR|D	[TMTsixplex_Nterm]LYPPLSTIR	533-541	FALSE	6.234	8089.806946	8562.08776	5261.471186	5813.276989	71276.01563	52412.703	ENSG00000151376
E9PMG2	E9PMG2_HUMAN	K|KIPGIYVLSLEIGK|T	[TMTsixplex_Nterm]K[TMTsixplex_K]IPGIYVLSLEIGK[TMTsixplex_K]	89-102	FALSE	8.084	67934.88116	69000.10938	24603.49993	19141.10297	46906.42141	37125.37287	ENSG00000131238
E9PMG2	E9PMG2_HUMAN	K|LQQGYNAMGFSQGGQFLR|A	[TMTsixplex_Nterm]LQQGYNAMGFSQGGQFLR	133-150	FALSE	7.45	87717.68881	89835.97694	34064.39686	24500.66153	67557.50436	46674.97438	ENSG00000131238
E9PMG2	E9PMG2_HUMAN	K|TLNAGAYSK|V	TLNAGAYSK[TMTsixplex_K]	194-202	FALSE	5.404	303155.8511	423619.067	186313.9238	205216.9499	695824.8541	932404.375	ENSG00000131238
E9PN17	E9PN17_HUMAN	R|LATFWYYAK|V	[TMTsixplex_Nterm]LATFWYYAK[TMTsixplex_K]	26-34	FALSE	6.358	81861.55818	94856.06427	43658.05078	42643.86827	368320.3438	347644.6555	ENSG00000167283
E9PN17	E9PN17_HUMAN	K|IVNSAQTGSFK|Q	IVNSAQTGSFK[TMTsixplex_K]	55-65	FALSE	7.36	24796.76469	31169.20364	16235.1745	21607.64954	141359.968	203860.6563	ENSG00000167283
E9PN17	E9PN17_HUMAN	K|TPALVNAAVTYSK|P	TPALVNAAVTYSK[TMTsixplex_K]	11-23	FALSE	5.451	31864.3915	35293.72842	20811.20887	24180.07816	43119.13074	49266.22656	ENSG00000167283
E9PN17	E9PN17_HUMAN	K|VELVPPTPAEIPR|A	[TMTsixplex_Nterm]VELVPPTPAEIPR	35-47	FALSE	6.314	628430.2393	669416.4166	455785.8911	354164.7489	2612674.5	1878777.73	ENSG00000167283
E9PN17	E9PN17_HUMAN	R|LATFWYYAK|V	[TMTsixplex_Nterm]LATFWYYAK[TMTsixplex_K]	26-34	FALSE	6.522	15131.05788	11835.98881	10101.31125	7281.950149	62951.51953	34973.43944	ENSG00000167283
E9PN17	E9PN17_HUMAN	K|TPALVNAAVTYSKPR|L	[TMTsixplex_Nterm]TPALVNAAVTYSK[TMTsixplex_K]PR	11-25	FALSE	9.901	30822.5177	29386.36664	16892.75297	15328.42749	146201.6875	103395.3126	ENSG00000167283
E9PN17	E9PN17_HUMAN	K|TPALVNAAVTYSKPR|L	[TMTsixplex_Nterm]TPALVNAAVTYSK[TMTsixplex_K]PR	11-25	FALSE	11.332	33265.53844	32811.23648	18553.60574	16526.66182	170908.25	128238.698	ENSG00000167283
E9PN17	E9PN17_HUMAN	R|LATFWYYAK|V	LATFWYYAK[TMTsixplex_K]	26-34	FALSE	4.894	11524.24576	15694.60065	7705.090968	10330.42343	58480.37199	73525.29688	ENSG00000167283
E9PN51	E9PN51_HUMAN	R|TLLWTELFR|G	[TMTsixplex_Nterm]TLLWTELFR	57-65	FALSE	7.572	5882.028236	5658.421045	2601.686265	2227.238928	16665.81445	11649.74555	ENSG00000110717
E9PN51	E9PN51_HUMAN	R|TLLWTELFR|G	[TMTsixplex_Nterm]TLLWTELFR	57-65	FALSE	8.383	7953.728469	8286.713632	3424.937392	2664.788961	19879.66016	14761.2075	ENSG00000110717
E9PN51	E9PN51_HUMAN	R|EPATINYPFEK|G	[TMTsixplex_Nterm]EPATINYPFEK[TMTsixplex_K]	77-87	FALSE	5.803	118669.2225	119851.1596	63561.1013	55383.7392	304473.375	227984.8548	ENSG00000110717
E9PN51	E9PN51_HUMAN	R|TLLWTELFR|G	TLLWTELFR	57-65	FALSE	8.786	76524.58386	67727.31416	34837.05328	26370.68266	NA	48439.85116	ENSG00000110717
E9PN51	E9PN51_HUMAN	R|TLLWTELFR|G	TLLWTELFR	57-65	FALSE	7.737	45592.49825	59699.52734	24270.66102	24029.43336	48524.60362	52921.79573	ENSG00000110717
E9PN51	E9PN51_HUMAN	R|EPATINYPFEK|G	[TMTsixplex_Nterm]EPATINYPFEK[TMTsixplex_K]	77-87	FALSE	5.345	448879.7188	423226.4711	298878.8548	229852.2562	360404.6171	277347.6623	ENSG00000110717
E9PN51	E9PN51_HUMAN	R|GLGMTLSYLFR|E	[TMTsixplex_Nterm]GLGMTLSYLFR	66-76	FALSE	7.195	1435.85271	1540.233427	579.9227205	554.78028	2698.11499	2243.886269	ENSG00000110717
E9PN51	E9PN51_HUMAN	R|GLGMTLSYLFR|E	[TMTsixplex_Nterm]GLGMTLSYLFR	66-76	FALSE	7.872	3120.698432	3236.70236	1451.397879	1270.944915	10126.1543	7777.916829	ENSG00000110717
E9PN51	E9PN51_HUMAN	R|TLLWTELFR|G	[TMTsixplex_Nterm]TLLWTELFR	57-65	FALSE	6.922	4689.567512	4878.746158	2129.645356	1734.966003	10191.51758	7312.564705	ENSG00000110717
E9PN51	E9PN51_HUMAN	R|GLGMTLSYLFR|E	[TMTsixplex_Nterm]GLGM[Oxidation_M]TLSYLFR	66-76	FALSE	5.679	223469.8012	235585.7161	75183.06103	59033.03791	466638.9375	368349.971	ENSG00000110717
E9PN51	E9PN51_HUMAN	R|TLLWTELFR|G	[TMTsixplex_Nterm]TLLWTELFR	57-65	FALSE	7.207	3724.268263	3850.344317	1653.577825	1303.480841	7257.820801	5258.836365	ENSG00000110717
E9PN51	E9PN51_HUMAN	R|TLLWTELFR|G	[TMTsixplex_Nterm]TLLWTELFR	57-65	FALSE	6.927	3588.576194	3836.980906	1719.751048	1413.40772	8302.202148	6160.839695	ENSG00000110717
E9PN51	E9PN51_HUMAN	R|TLLWTELFR|G	[TMTsixplex_Nterm]TLLWTELFR	57-65	FALSE	7.753	3404.756127	3615.18935	1596.891454	1361.710988	8917.375	6512.01487	ENSG00000110717
E9PN51	E9PN51_HUMAN	R|GLGMTLSYLFR|E	[TMTsixplex_Nterm]GLGM[Oxidation_M]TLSYLFR	66-76	FALSE	6.692	43913.81516	49606.36867	26345.42622	22324.69049	109344.1406	93545.65568	ENSG00000110717
E9PN51	E9PN51_HUMAN	R|TLLWTELFR|G	[TMTsixplex_Nterm]TLLWTELFR	57-65	FALSE	8.205	442.4240523	551.135891	225.9223657	214.5117034	1178.529663	1010.16219	ENSG00000110717
E9PN51	E9PN51_HUMAN	R|TLLWTELFR|G	[TMTsixplex_Nterm]TLLWTELFR	57-65	FALSE	8.333	19504.67962	19278.12357	8718.822462	7153.872349	58368.41016	41618.04152	ENSG00000110717
E9PN51	E9PN51_HUMAN	R|TLLWTELFR|G	[TMTsixplex_Nterm]TLLWTELFR	57-65	FALSE	8.154	20010.01546	19958.8995	8778.860103	6852.921956	50740.74609	34511.15619	ENSG00000110717
E9PN51	E9PN51_HUMAN	R|TLLWTELFR|G	TLLWTELFR	57-65	FALSE	8.003	37909.60983	42873.55054	17553.40518	16149.42027	NA	27678.95566	ENSG00000110717
E9PN51	E9PN51_HUMAN	R|TLLWTELFR|G	[TMTsixplex_Nterm]TLLWTELFR	57-65	FALSE	8.546	4280.708164	4349.269281	1953.335262	1821.156935	12062.95605	8777.115806	ENSG00000110717
E9PN51	E9PN51_HUMAN	R|TLLWTELFR|G	[TMTsixplex_Nterm]TLLWTELFR	57-65	FALSE	7.892	1740.002235	1833.071215	782.0116755	700.6531533	4258.46582	3201.936757	ENSG00000110717
E9PN68	E9PN68_HUMAN	K|SEAITSVDDAIR|K	[TMTsixplex_Nterm]SEAITSVDDAIR	64-75	FALSE	6.881	122573.1979	131195.9844	55522.07533	43452.89867	76344.62465	54232.25034	ENSG00000177106
E9PNF5	E9PNF5_HUMAN	K|AVMGIFSLVTGK|S	[TMTsixplex_Nterm]AVMGIFSLVTGK[TMTsixplex_K]	81-92	FALSE	7.886	6245.508024	7026.834961	3568.348011	3032.094497	5970.826111	4771.502276	ENSG00000172890
E9PNN8	E9PNN8_HUMAN	R|KLIEFLLK|A	[TMTsixplex_Nterm]K[TMTsixplex_K]LIEFLLK[TMTsixplex_K]	42-49	FALSE	6.68	114835.4132	115167.8828	32193.81811	22301.81055	60793.47224	44958.2054	ENSG00000110075
E9PNN8	E9PNN8_HUMAN	K|VLSILISR|K	[TMTsixplex_Nterm]VLSILISR	126-133	FALSE	6.305	11203.40643	11494.63477	3340.331773	2369.722147	5976.475505	4476.849788	ENSG00000110075
E9PNN8	E9PNN8_HUMAN	R|KLIEFLLK|A	[TMTsixplex_Nterm]K[TMTsixplex_K]LIEFLLK[TMTsixplex_K]	42-49	FALSE	6.305	27155.66758	27531.25781	8959.054449	7290.543164	19032.64279	14978.83464	ENSG00000110075
E9PNN8	E9PNN8_HUMAN	R|KLIEFLLK|A	[TMTsixplex_Nterm]K[TMTsixplex_K]LIEFLLK[TMTsixplex_K]	42-49	FALSE	6.368	3273.605225	3141.167667	900.0571595	639.3300196	1693.946535	1223.928972	ENSG00000110075
E9PNN8	E9PNN8_HUMAN	R|KLIEFLLK|A	[TMTsixplex_Nterm]K[TMTsixplex_K]LIEFLLK[TMTsixplex_K]	42-49	FALSE	5.863	41027.61719	40048.56128	11560.75497	8311.192464	22390.85724	16203.96214	ENSG00000110075
E9PNW4	E9PNW4_HUMAN	K|FEHCNFNDVTTR|L	[TMTsixplex_Nterm]FEHC[Cys_CAM]NFNDVTTR	66-77	FALSE	6.994	127722.2012	129431.6019	96997.83473	76178.00436	95957.83347	73942.73787	ENSG00000284969
E9PNW4	E9PNW4_HUMAN	K|FEHCNFNDVTTR|L	[TMTsixplex_Nterm]FEHC[Cys_CAM]NFNDVTTR	66-77	FALSE	6.539	51783.30571	56830.95415	45729.71925	35033.77477	40841.74092	32529.79234	ENSG00000284969
E9PNW4	E9PNW4_HUMAN	K|FEHCNFNDVTTR|L	FEHC[Cys_CAM]NFNDVTTR	66-77	FALSE	8.598	37596.21083	42812.84484	48666.76871	41436.50261	34494.87865	31385.04804	ENSG00000284969
E9PNW4	E9PNW4_HUMAN	R|LRENELTYYCCK|K	[TMTsixplex_Nterm]LRENELTYYC[Cys_CAM]C[Cys_CAM]K[TMTsixplex_K]	78-89	FALSE	5.693	233879.5507	231632.1614	288657.1875	227209.9165	166669.3334	123917.2948	ENSG00000284969
E9PNW4	E9PNW4_HUMAN	K|FEHCNFNDVTTR|L	[TMTsixplex_Nterm]FEHC[Cys_CAM]NFNDVTTR	66-77	FALSE	6.35	524212.3511	535337.8427	384886.9409	316090.9508	424189.679	337624.4579	ENSG00000284969
E9PNW4	E9PNW4_HUMAN	K|FEHCNFNDVTTR|L	FEHC[Cys_CAM]NFNDVTTR	66-77	FALSE	6.67	74287.55416	96147.6633	45360.81377	34509.68977	154492.8791	193221.7322	ENSG00000284969
E9PNW4	E9PNW4_HUMAN	R|LRENELTYYCCK|K	[TMTsixplex_Nterm]LRENELTYYC[Cys_CAM]C[Cys_CAM]K[TMTsixplex_K]	78-89	FALSE	5.524	259349.9849	262764.1575	312607.0625	241608.5468	203587.4179	138522.1073	ENSG00000284969
E9PNW4	E9PNW4_HUMAN	R|LRENELTYYCCK|K	[TMTsixplex_Nterm]LRENELTYYC[Cys_CAM]C[Cys_CAM]K[TMTsixplex_K]	78-89	FALSE	6.245	169594.2107	180339.5033	210047.3438	159675.2105	131255.8072	97930.04771	ENSG00000284969
E9PNW4	E9PNW4_HUMAN	K|FEHCNFNDVTTR|L	[TMTsixplex_Nterm]FEHC[Cys_CAM]NFNDVTTR	66-77	FALSE	6.301	206901.08	206065.1744	213310.0309	152992.9813	132143.6197	105123.3507	ENSG00000284969
E9PNW4	E9PNW4_HUMAN	R|LRENELTYYCCK|K	[TMTsixplex_Nterm]LRENELTYYC[Cys_CAM]C[Cys_CAM]K[TMTsixplex_K]	78-89	FALSE	6.153	358039.6472	374423.5831	441154.4063	370843.9953	267487.0055	194532.7168	ENSG00000284969
E9PP76	E9PP76_HUMAN	R|SLIIDEGEDDLGR|G	[TMTsixplex_Nterm]SLIIDEGEDDLGR	14-26	FALSE	6.751	601780.75	587680.2157	231645.3482	190436.3419	311010.782	251192.2639	ENSG00000173992
E9PPM9	E9PPM9_HUMAN	R|DPSQELEFIADILNQDAK|N	[TMTsixplex_Nterm]DPSQELEFIADILNQDAK[TMTsixplex_K]	29-46	FALSE	6.637	9298.130491	9588.370117	6166.255171	4697.115056	7347.544381	5712.624419	ENSG00000168522
E9PPQ4	E9PPQ4_HUMAN	K|NVNQSLLELHK|L	[TMTsixplex_Nterm]NVNQSLLELHK[TMTsixplex_K]	39-49	FALSE	7.916	302982.8678	311617.9688	198691.3628	123119.629	121226.3783	85423.39145	ENSG00000167996
E9PPQ4	E9PPQ4_HUMAN	K|KPDCDDWESGLNAMECALHLEK|N	[TMTsixplex_Nterm]K[TMTsixplex_K]PDC[Cys_CAM]DDWESGLNAMEC[Cys_CAM]ALHLEK[TMTsixplex_K]	17-38	FALSE	6.825	183534.7779	186226.8594	111423.9688	84329.25392	79714.67981	56992.96872	ENSG00000167996
E9PPQ4	E9PPQ4_HUMAN	K|KPDCDDWESGLNAMECALHLEK|N	[TMTsixplex_Nterm]K[TMTsixplex_K]PDC[Cys_CAM]DDWESGLNAMEC[Cys_CAM]ALHLEK[TMTsixplex_K]	17-38	FALSE	5.712	156527.075	165086.7969	94661.01804	78642.3133	67144.98031	50891.78197	ENSG00000167996
E9PQ25	E9PQ25_HUMAN	K|WYSLSGR|Q	[TMTsixplex_Nterm]WYSLSGR	100-106	FALSE	7.485	62134.67005	64125.46118	44315.2986	32252.14982	70371.125	49281.49789	ENSG00000078902
E9PQA1	E9PQA1_HUMAN	R|SASPDDDLGSSNWEAADLGNEER|K	[TMTsixplex_Nterm]SASPDDDLGSSNWEAADLGNEER	14-36	FALSE	7.826	97231.56009	103399.5781	29693.68074	22387.33084	NA	23618.98532	ENSG00000110696
E9PQM8	E9PQM8_HUMAN	R|GKNPLLVPLLYDFR|R	[TMTsixplex_Nterm]GK[TMTsixplex_K]NPLLVPLLYDFR	596-609	FALSE	5.044	25589.98633	25220.1464	9814.964099	8141.18416	11715.28087	8588.074998	ENSG00000143379
E9PQQ8	E9PQQ8_HUMAN	K|WSLIAK|I	WSLIAK[TMTsixplex_K]	153-158	FALSE	5.081	35680.95126	50031.62434	23695.06088	32333.33573	213159.8861	305351.9375	ENSG00000154027
E9PQQ8	E9PQQ8_HUMAN	K|WSLIAK|I	[TMTsixplex_Nterm]WSLIAK[TMTsixplex_K]	153-158	FALSE	5.296	784715.9022	782393.7628	206955.6791	253625.3258	3795570.75	2813969.481	ENSG00000154027
E9PR16	E9PR16_HUMAN	R|TAPLLLSYYLIK|W	[TMTsixplex_Nterm]TAPLLLSYYLIK[TMTsixplex_K]	651-662	FALSE	5.821	10565.11272	11358.27734	3453.638873	2471.059711	4353.248438	2887.231143	ENSG00000030066
E9PR16	E9PR16_HUMAN	R|LLTGWMPTAIR|G	[TMTsixplex_Nterm]LLTGWMPTAIR	151-161	FALSE	5.996	5491.364746	5414.970319	2503.805585	1795.227286	3558.770071	2615.659658	ENSG00000030066
E9PR44	E9PR44_HUMAN	R|TIPITR|E	[TMTsixplex_Nterm]TIPITR	157-162	FALSE	4.841	21292.07421	23372.44239	94578.84375	68596.36381	31576.18908	21611.40182	ENSG00000109846
E9PR44	E9PR44_HUMAN	K|VLGDVIEVHGK|H	[TMTsixplex_Nterm]VLGDVIEVHGK[TMTsixplex_K]	92-102	FALSE	6.625	93035.28347	102854.113	454634.7188	355213.5631	133744.0016	92248.51769	ENSG00000109846
E9PR44	E9PR44_HUMAN	R|EEKPAVTAAPK|-	[TMTsixplex_Nterm]EEK[TMTsixplex_K]PAVTAAPK[TMTsixplex_K]	163-173	FALSE	5.129	72630.40464	78952.63784	206094.9063	164075.0055	47966.63037	35117.09537	ENSG00000109846
E9PR44	E9PR44_HUMAN	R|EEKPAVTAAPK|-	[TMTsixplex_Nterm]EEK[TMTsixplex_K]PAVTAAPK[TMTsixplex_K]	163-173	FALSE	4.981	118655.6404	124021.897	518191.1875	402028.5178	92234.7669	61904.71253	ENSG00000109846
E9PR44	E9PR44_HUMAN	R|EEKPAVTAAPK|-	[TMTsixplex_Nterm]EEK[TMTsixplex_K]PAVTAAPK[TMTsixplex_K]	163-173	FALSE	4.88	128204.2293	139311.7574	978498.625	788807.3879	144821.9698	91113.70823	ENSG00000109846
E9PR44	E9PR44_HUMAN	R|EEKPAVTAAPK|-	[TMTsixplex_Nterm]EEK[TMTsixplex_K]PAVTAAPK[TMTsixplex_K]	163-173	FALSE	5.516	60641.18212	67266.68034	238382.1875	196044.9546	47305.27016	30996.23471	ENSG00000109846
E9PR44	E9PR44_HUMAN	R|EEKPAVTAAPK|-	[TMTsixplex_Nterm]EEK[TMTsixplex_K]PAVTAAPK[TMTsixplex_K]	163-173	FALSE	5.083	118477.0967	121881.2412	452047.0313	358426.2324	88905.74466	57142.44245	ENSG00000109846
E9PR44	E9PR44_HUMAN	R|EEKPAVTAAPK|-	[TMTsixplex_Nterm]EEK[TMTsixplex_K]PAVTAAPK[TMTsixplex_K]	163-173	FALSE	5.009	104981.9977	117052.85	746169.125	582407.7384	115338.303	69202.88785	ENSG00000109846
E9PRB9	E9PRB9_HUMAN	K|LTFISGR|T	[TMTsixplex_Nterm]LTFISGR	34-40	FALSE	9.178	51799.16435	52865.39635	20089.47926	15089.04501	71890.83594	52717.41438	ENSG00000118363
E9PRJ5	E9PRJ5_HUMAN	K|TYGEIFEK|F	[TMTsixplex_Nterm]TYGEIFEK[TMTsixplex_K]	58-65	FALSE	6.872	157906.5015	159629.2015	102632.8841	97227.59183	684877.0625	493375.3029	ENSG00000151366
E9PRJ5	E9PRJ5_HUMAN	K|TYGEIFEK|F	[TMTsixplex_Nterm]TYGEIFEK[TMTsixplex_K]	58-65	FALSE	6.959	85782.61366	83150.73491	53314.63723	50806.23808	299093.3125	205405.7445	ENSG00000151366
E9PRR2	E9PRR2_HUMAN	R|FSIFGK|D	FSIFGK[TMTsixplex_K]	136-141	FALSE	5.275	72884.70753	105665.8531	26972.119	34066.32759	57288.12646	66843.03427	ENSG00000150687
E9PRU1	E9PRU1_HUMAN	R|FSCHCPQGYQLLATR|L	[TMTsixplex_Nterm]FSC[Cys_CAM]HC[Cys_CAM]PQGYQLLATR	264-278	FALSE	6.102	203902.7305	208271.7477	101267.3746	74596.09269	87506.6679	60443.12075	ENSG00000172638
F2Z2C0	F2Z2C0_HUMAN	R|ETYVEQEQGENANDRNDR|A	[TMTsixplex_Nterm]ETYVEQEQGENANDRNDR	129-146	FALSE	5.447	46006.00522	48602.63281	12037.13699	8097.595188	10837.14292	8355.602978	ENSG00000083520
F2Z2F3	F2Z2F3_HUMAN	R|EEIQPGDIVIIDQFIDR|T	[TMTsixplex_Nterm]EEIQPGDIVIIDQFIDR	99-115	FALSE	7.167	67755.18989	72543.01563	32730.69956	23474.26938	41588.01892	29991.21867	ENSG00000264545
F2Z2Q9	F2Z2Q9_HUMAN	K|SVLFVCLGNICR|S	[TMTsixplex_Nterm]SVLFVC[Cys_CAM]LGNIC[Cys_CAM]R	7-18	FALSE	7.853	15547.01953	15401.43191	3558.856784	2502.897894	10344.35991	7839.8376	ENSG00000143727
F2Z2V0	F2Z2V0_HUMAN	R|EALAQTVLAEVPTQLVSYFR|A	[TMTsixplex_Nterm]EALAQTVLAEVPTQLVSYFR	493-512	FALSE	6.672	39605.49609	39341.34681	17055.47197	12974.33172	21136.59705	15019.34292	ENSG00000214078
F2Z2V0	F2Z2V0_HUMAN	R|LYGPTNFAPIINHVAR|F	[TMTsixplex_Nterm]LYGPTNFAPIINHVAR	384-399	FALSE	6.211	942766.673	905613.0179	225648.0262	149388.1552	346860.9206	258091.4277	ENSG00000214078
F2Z2V0	F2Z2V0_HUMAN	K|SDPLCVLLQDVGGGSWAELGR|T	[TMTsixplex_Nterm]SDPLC[Cys_CAM]VLLQDVGGGSWAELGR	25-45	FALSE	5.559	12904.99452	15040.62305	7493.723319	5844.646344	12445.42104	11027.35852	ENSG00000214078
F2Z2V0	F2Z2V0_HUMAN	K|SDPFLEFFR|Q	[TMTsixplex_Nterm]SDPFLEFFR	157-165	FALSE	6.323	506633.9865	514977.5381	144046.8293	108600.5002	134778.0037	96771.77693	ENSG00000214078
F2Z2V0	F2Z2V0_HUMAN	K|SDPFLEFFR|Q	[TMTsixplex_Nterm]SDPFLEFFR	157-165	FALSE	6.003	548452.0686	530881.3215	143943.0141	104722.6153	128349.837	93111.5147	ENSG00000214078
F2Z2V0	F2Z2V0_HUMAN	R|LYGPTNFAPIINHVAR|F	[TMTsixplex_Nterm]LYGPTNFAPIINHVAR	384-399	FALSE	6.424	211419.009	224403.6054	67561.14343	50505.1914	190043.4922	158138.5801	ENSG00000214078
F2Z2V0	F2Z2V0_HUMAN	R|LYGPTNFAPIINHVAR|F	[TMTsixplex_Nterm]LYGPTNFAPIINHVAR	384-399	FALSE	5.265	955767.8219	988464.3777	233768.1027	177916.5758	648828.0997	494079.5211	ENSG00000214078
F2Z2V0	F2Z2V0_HUMAN	R|EALAQTVLAEVPTQLVSYFR|A	[TMTsixplex_Nterm]EALAQTVLAEVPTQLVSYFR	493-512	FALSE	6.474	10057.1242	10677.2334	5443.575097	4258.410503	6283.981996	4656.09112	ENSG00000214078
F2Z2V0	F2Z2V0_HUMAN	R|DIVQFVPYR|R	[TMTsixplex_Nterm]DIVQFVPYR	477-485	FALSE	5.466	144562.6737	150275.75	85434.43835	66131.32405	69084.95152	55165.27622	ENSG00000214078
F2Z2Y6	F2Z2Y6_HUMAN	K|GFDQTINLILDESHER|V	[TMTsixplex_Nterm]GFDQTINLILDESHER	28-43	FALSE	9.561	212475.4453	223825.4574	95739.96784	75908.12814	97611.9633	73111.43121	ENSG00000128534
F2Z388	F2Z388_HUMAN	R|VLTVINQTQK|E	VLTVINQTQK[TMTsixplex_K]	56-65	FALSE	7.085	121252.3608	184655.1546	72164.84652	88006.01294	170380.4804	241196.4375	ENSG00000136942
F2Z388	F2Z388_HUMAN	R|VLTVINQTQK|E	[TMTsixplex_Nterm]VLTVINQTQK[TMTsixplex_K]	56-65	FALSE	6.114	947911.8201	1007445.875	318031.2335	225132.2933	882204.5974	642403.552	ENSG00000136942
F5GWK5	F5GWK5_HUMAN	R|MECCDVPAETLYDVLHDIEYR|K	[TMTsixplex_Nterm]M[Oxidation_M]EC[Cys_CAM]C[Cys_CAM]DVPAETLYDVLHDIEYR	42-62	FALSE	6.589	31118.11688	31145.61137	9889.830642	8695.184269	51238.08594	39323.39651	ENSG00000214530
F5GWK5	F5GWK5_HUMAN	R|ESVQVPDDQDFR|S	[TMTsixplex_Nterm]ESVQVPDDQDFR	19-30	FALSE	6.888	104533.2081	112054.0886	28617.84274	25379.0855	220561.5938	162018.1078	ENSG00000214530
F5GWK5	F5GWK5_HUMAN	R|MECCDVPAETLYDVLHDIEYR|K	[TMTsixplex_Nterm]MEC[Cys_CAM]C[Cys_CAM]DVPAETLYDVLHDIEYR	42-62	FALSE	7.451	34615.99027	36780.76961	10846.60536	9281.79557	69485.64844	54792.92439	ENSG00000214530
F5GWK5	F5GWK5_HUMAN	R|ESVQVPDDQDFR|S	[TMTsixplex_Nterm]ESVQVPDDQDFR	19-30	FALSE	6.024	59454.70414	60804.50186	14168.59964	12172.82272	129278.9688	98573.88698	ENSG00000214530
F5GWK5	F5GWK5_HUMAN	K|LAASTEPQGPRPVLGR|E	[TMTsixplex_Nterm]LAASTEPQGPRPVLGR	3-18	FALSE	4.898	90193.11129	95146.40812	35256.66402	27363.02731	191301.7031	138029.2412	ENSG00000214530
F5GWK5	F5GWK5_HUMAN	K|KWDSNVIETFDIAR|L	[TMTsixplex_Nterm]K[TMTsixplex_K]WDSNVIETFDIAR	64-77	FALSE	5.976	277392.0901	298548.3552	252004.6822	205964.2033	594422.3125	453615.1777	ENSG00000214530
F5GWP8	F5GWP8_HUMAN	K|TRLEQEIATYR|R	[TMTsixplex_Nterm]TRLEQEIATYR	533-543	FALSE	7.458	29772.73918	35210.87829	225059.5313	173173.1362	22023.95677	11328.41369	ENSG00000128422
F5GWP8	F5GWP8_HUMAN	R|TKFETEQALR|L	[TMTsixplex_Nterm]TKFETEQALR	329-338	FALSE	5.83	106014.8014	111713.5156	31061.70697	25620.70389	71497.76834	61342.55421	ENSG00000128422
F5GWP8	F5GWP8_HUMAN	K|TRLEQEIATYR|R	TRLEQEIATYR	533-543	FALSE	5.798	253439.7904	256342.8206	166424.873	133751.8331	314619.7813	250144.0201	ENSG00000128422
F5GWP8	F5GWP8_HUMAN	R|EGLLAIFK|S	[TMTsixplex_Nterm]EGLLAIFK[TMTsixplex_K]	216-223	FALSE	5.014	44951.32258	57884.21484	22678.91934	20895.90993	38211.9889	44206.58828	ENSG00000128422
F5GWP8	F5GWP8_HUMAN	R|TKFETEQALR|L	[TMTsixplex_Nterm]TK[TMTsixplex_K]FETEQALR	329-338	FALSE	6.04	1107650.5	1074454.25	256912.3716	167804.9191	673299.398	492154.9089	ENSG00000128422
F5GWP8	F5GWP8_HUMAN	K|DAEDWFFSK|T	[TMTsixplex_Nterm]DAEDWFFSK[TMTsixplex_K]	428-436	FALSE	5.235	207704.0216	209461.6052	542521.0625	417098.8905	32054.70846	12603.13083	ENSG00000128422
F5GWP8	F5GWP8_HUMAN	K|DAEDWFFSK|T	[TMTsixplex_Nterm]DAEDWFFSK[TMTsixplex_K]	428-436	FALSE	5.098	175501.1117	175152.6221	332834.5625	268241.6285	60015.34927	35901.00472	ENSG00000128422
F5GWP8	F5GWP8_HUMAN	R|TKFETEQALR|L	[TMTsixplex_Nterm]TK[TMTsixplex_K]FETEQALR	329-338	FALSE	6.635	1874370.506	1904068.875	443851.3175	298536.6635	1196672.654	858414.8193	ENSG00000128422
F5GWP8	F5GWP8_HUMAN	K|TRLEQEIATYR|R	[TMTsixplex_Nterm]TRLEQEIATYR	533-543	FALSE	7.815	25531.14038	28265.82674	235939.5	185836.8509	25202.40385	12731.92422	ENSG00000128422
F5GWP8	F5GWP8_HUMAN	K|ASLEGNLAETENR|Y	[TMTsixplex_Nterm]ASLEGNLAETENR	480-492	FALSE	9.686	115160.2587	124972.4071	285467.6875	224860.8056	15339.19764	10264.95274	ENSG00000128422
F5GWP8	F5GWP8_HUMAN	R|EGLLAIFK|S	[TMTsixplex_Nterm]EGLLAIFK[TMTsixplex_K]	216-223	FALSE	5.738	49875.19138	49921.89063	38328.66085	28929.58841	37506.7253	28677.87014	ENSG00000128422
F5GWP8	F5GWP8_HUMAN	R|TMQNTSDLDTAR|C	[TMTsixplex_Nterm]TM[Oxidation_M]QNTSDLDTAR	191-202	FALSE	5.829	248465.4895	248102.0229	263238.3438	188087.8348	103639.9815	74125.80076	ENSG00000128422
F5GWP8	F5GWP8_HUMAN	R|EGLLAIFK|S	[TMTsixplex_Nterm]EGLLAIFK[TMTsixplex_K]	216-223	FALSE	6.498	98557.24287	103528	83298.40989	70006.3278	73373.94223	55347.78399	ENSG00000128422
F5GWP8	F5GWP8_HUMAN	K|TRLEQEIATYR|R	[TMTsixplex_Nterm]TRLEQEIATYR	533-543	FALSE	7.612	56133.23762	64166.46152	346277.1875	245531.0572	54539.07165	36527.52575	ENSG00000128422
F5GWP8	F5GWP8_HUMAN	R|EGLLAIFK|S	[TMTsixplex_Nterm]EGLLAIFK[TMTsixplex_K]	216-223	FALSE	5.311	10509.38086	10210.97344	6828.178213	5264.619583	7678.843643	5990.885554	ENSG00000128422
F5GWP8	F5GWP8_HUMAN	K|TRLEQEIATYR|R	[TMTsixplex_Nterm]TRLEQEIATYR	533-543	FALSE	7.887	96452.22785	118674.9515	770928.875	568336.5725	95208.50056	75239.94151	ENSG00000128422
F5GWP8	F5GWP8_HUMAN	R|EGLLAIFK|S	[TMTsixplex_Nterm]EGLLAIFK[TMTsixplex_K]	216-223	FALSE	5.128	50075.81788	50227.67188	39939.13307	31663.46791	36367.5573	26942.06362	ENSG00000128422
F5GWP8	F5GWP8_HUMAN	R|ALMGSPQLVAAVVR|T	[TMTsixplex_Nterm]ALMGSPQLVAAVVR	177-190	FALSE	7.019	56610.76371	57295.0059	54875.79462	45311.14895	28200.57152	18657.02252	ENSG00000128422
F5GWP8	F5GWP8_HUMAN	R|EGLLAIFK|S	[TMTsixplex_Nterm]EGLLAIFK[TMTsixplex_K]	216-223	FALSE	4.892	40766.4755	46993.76563	23450.07721	19559.74776	32426.96193	32204.03199	ENSG00000128422
F5GWP8	F5GWP8_HUMAN	R|EGLLAIFK|S	[TMTsixplex_Nterm]EGLLAIFK[TMTsixplex_K]	216-223	FALSE	5.206	48888.27344	48103.79275	38899.87446	31257.25378	37587.24106	28271.98379	ENSG00000128422
F5GWP8	F5GWP8_HUMAN	R|VLDELTLAR|A	VLDELTLAR	351-359	FALSE	7.418	605453.1625	550388.0345	331411.7504	267335.9717	423387.3672	368082.4805	ENSG00000128422
F5GWP8	F5GWP8_HUMAN	R|CEMEQQNQEYK|I	[TMTsixplex_Nterm]C[Cys_CAM]EMEQQNQEYK[TMTsixplex_K]	516-526	FALSE	6.616	694128.051	822878.0524	4612517.5	3369653.061	565572.7726	316227.5702	ENSG00000128422
F5GWP8	F5GWP8_HUMAN	R|EGLLAIFK|S	[TMTsixplex_Nterm]EGLLAIFK[TMTsixplex_K]	216-223	FALSE	5.355	47808.52787	48446.625	36949.81463	30418.6746	35094.84283	25983.10828	ENSG00000128422
F5GWP8	F5GWP8_HUMAN	R|EGLLAIFK|S	[TMTsixplex_Nterm]EGLLAIFK[TMTsixplex_K]	216-223	FALSE	5.179	40505.92578	40356.11072	29667.93311	23063.36388	32285.97865	24881.57511	ENSG00000128422
F5GWP8	F5GWP8_HUMAN	R|EVATNSELVQSGK|S	[TMTsixplex_Nterm]EVATNSELVQSGK[TMTsixplex_K]	443-455	FALSE	9.645	19207.57566	22522.5277	169527.9531	140165.7762	10214.92928	4785.599414	ENSG00000128422
F5GWP8	F5GWP8_HUMAN	R|VLDELTLAR|A	VLDELTLAR	351-359	FALSE	7.302	355133.1101	375592.3452	181431.5561	188459.309	361308.6451	243108.3923	ENSG00000128422
F5GWP8	F5GWP8_HUMAN	R|EGLLAIFK|S	[TMTsixplex_Nterm]EGLLAIFK[TMTsixplex_K]	216-223	FALSE	5.493	11734.52359	12127.28613	9707.975996	7649.358298	8953.295914	6605.62976	ENSG00000128422
F5GWP8	F5GWP8_HUMAN	R|TKFETEQALR|L	[TMTsixplex_Nterm]TK[TMTsixplex_K]FETEQALR	329-338	FALSE	7.427	1660063	1606384.021	417483.5354	273448.2884	1057399.421	753203.2721	ENSG00000128422
F5GWP8	F5GWP8_HUMAN	K|TRLEQEIATYR|R	TRLEQEIATYR	533-543	FALSE	8.236	658532.1875	646606.1171	183298.6368	NA	283954.8504	229478.3437	ENSG00000128422
F5GWP8	F5GWP8_HUMAN	R|EGLLAIFK|S	[TMTsixplex_Nterm]EGLLAIFK[TMTsixplex_K]	216-223	FALSE	5.536	116657.6992	117791.2969	104922.3664	79441.17763	89451.99764	66121.86038	ENSG00000128422
F5GWP8	F5GWP8_HUMAN	K|TRLEQEIATYR|R	[TMTsixplex_Nterm]TRLEQEIATYR	533-543	FALSE	6.551	204427.4189	195424.9931	389943.9375	299942.348	80217.34196	47562.24056	ENSG00000128422
F5GWP8	F5GWP8_HUMAN	R|TKFETEQALR|L	[TMTsixplex_Nterm]TK[TMTsixplex_K]FETEQALR	329-338	FALSE	6.695	2200046.722	2295779.5	539421.3327	372249.1447	1384146.241	989329.1602	ENSG00000128422
F5GWP8	F5GWP8_HUMAN	R|EVATNSELVQSGK|S	[TMTsixplex_Nterm]EVATNSELVQSGK[TMTsixplex_K]	443-455	FALSE	9.579	30242.68133	35490.25849	367359.1563	295004.0324	16916.27935	3499.721064	ENSG00000128422
F5GWP8	F5GWP8_HUMAN	R|EVATNSELVQSGK|S	[TMTsixplex_Nterm]EVATNSELVQSGK[TMTsixplex_K]	443-455	FALSE	7.556	599567.6116	715901.6923	290898.8009	223063.7538	1387449.5	1034732.493	ENSG00000128422
F5GWP8	F5GWP8_HUMAN	K|LLNDEDPVVVTK|A	[TMTsixplex_Nterm]LLNDEDPVVVTK[TMTsixplex_K]	149-160	FALSE	6.797	702473.3849	709316.7361	724565.1875	533521.1934	276191.699	185233.9653	ENSG00000128422
F5GWP8	F5GWP8_HUMAN	R|LLEGEDAHLTQYK|K	[TMTsixplex_Nterm]LLEGEDAHLTQYK[TMTsixplex_K]	545-557	FALSE	6.861	299184.4429	358313.8605	728364.875	445223.2643	138897.5741	98832.94678	ENSG00000128422
F5GWP8	F5GWP8_HUMAN	K|TRLEQEIATYR|R	[TMTsixplex_Nterm]TRLEQEIATYR	533-543	FALSE	6.421	109610.3564	131645.8032	738085.625	552435.6973	77136.10515	43606.6736	ENSG00000128422
F5GWP8	F5GWP8_HUMAN	K|MVPLLNK|N	[TMTsixplex_Nterm]MVPLLNK[TMTsixplex_K]	272-278	FALSE	4.857	3372650.471	3496526.25	3020464.01	2350016.252	1222231.919	925105.9928	ENSG00000128422
F5GWP8	F5GWP8_HUMAN	R|EGLLAIFK|S	[TMTsixplex_Nterm]EGLLAIFK[TMTsixplex_K]	216-223	FALSE	4.977	47214.97876	54946.80469	28016.08588	24133.04875	35991.66093	36989.67008	ENSG00000128422
F5GWP8	F5GWP8_HUMAN	R|TKFETEQALR|L	[TMTsixplex_Nterm]TK[TMTsixplex_K]FETEQALR	329-338	FALSE	5.098	829114.5679	859796	206966.8617	144042.0352	542306.1864	404834.1162	ENSG00000128422
F5GWP8	F5GWP8_HUMAN	K|SGGIPALVR|M	[TMTsixplex_Nterm]SGGIPALVR	224-232	FALSE	5.583	76409.04969	81812.80469	75906.36805	52152.00214	37278.44133	28416.3008	ENSG00000128422
F5GWP8	F5GWP8_HUMAN	R|ILNEMR|D	[TMTsixplex_Nterm]ILNEMR	410-415	FALSE	5.145	85362.751	96560.69501	1006722	737118.2587	61766.02357	33197.35185	ENSG00000128422
F5GWP8	F5GWP8_HUMAN	R|TKFETEQALR|L	[TMTsixplex_Nterm]TKFETEQALR	329-338	FALSE	5.869	470463.1094	499564.875	116963.3302	106010.4924	343193.3014	287697.1147	ENSG00000128422
F5GWP8	F5GWP8_HUMAN	K|SAIVHLINYQDDAELATR|A	[TMTsixplex_Nterm]SAIVHLINYQDDAELATR	124-141	FALSE	5.37	103755.8844	115726.1815	90900.2409	65043.55277	65075.6354	47593.70556	ENSG00000128422
F5GWP8	F5GWP8_HUMAN	R|TKFETEQALR|L	[TMTsixplex_Nterm]TKFETEQALR	329-338	FALSE	5.491	610839.1614	600221.52	149026.9739	113054.7717	327497.6504	262216.0188	ENSG00000128422
F5GWP8	F5GWP8_HUMAN	R|EGLLAIFK|S	[TMTsixplex_Nterm]EGLLAIFK[TMTsixplex_K]	216-223	FALSE	6.089	45938.91966	50153.72266	42143.38689	33324.07328	35489.30568	25282.57265	ENSG00000128422
F5GWP8	F5GWP8_HUMAN	R|ILNEMR|D	[TMTsixplex_Nterm]ILNEMR	410-415	FALSE	4.957	67825.85086	81535.77483	621844.1875	478724.6184	55756.62346	31664.22493	ENSG00000128422
F5GWP8	F5GWP8_HUMAN	K|SGGIPALVR|M	[TMTsixplex_Nterm]SGGIPALVR	224-232	FALSE	6.176	66711.43855	78255.10156	56045.71664	40599.84596	40042.90594	30268.0517	ENSG00000128422
F5GWP8	F5GWP8_HUMAN	K|SAIVHLINYQDDAELATR|A	[TMTsixplex_Nterm]SAIVHLINYQDDAELATR	124-141	FALSE	7.639	170188.3177	185883.0248	169911.1586	117899.866	98525.15717	68871.8569	ENSG00000128422
F5GWP8	F5GWP8_HUMAN	K|SEISELRR|T	[TMTsixplex_Nterm]SEISELRR	456-463	FALSE	6.244	NA	24605.70295	290531.4063	220524.9827	NA	3354.093133	ENSG00000128422
F5GWP8	F5GWP8_HUMAN	R|EVATNSELVQSGK|S	[TMTsixplex_Nterm]EVATNSELVQSGK[TMTsixplex_K]	443-455	FALSE	10.121	23357.52791	30803.0003	336574.6563	259182.043	12407.49531	2403.130273	ENSG00000128422
F5GWP8	F5GWP8_HUMAN	K|TRLEQEIATYR|R	[TMTsixplex_Nterm]TRLEQEIATYR	533-543	FALSE	6.347	43663.08461	51180.62374	253078.0313	200655.7548	33634.64999	25521.47783	ENSG00000128422
F5GWP8	F5GWP8_HUMAN	K|TRLEQEIATYR|R	[TMTsixplex_Nterm]TRLEQEIATYR	533-543	FALSE	8.881	27758.90771	35635.50153	363033.3125	262072.7615	23242.53869	15392.1254	ENSG00000128422
F5GWP8	F5GWP8_HUMAN	K|TRLEQEIATYR|R	[TMTsixplex_Nterm]TRLEQEIATYR	533-543	FALSE	7.518	85957.039	103478.6464	892455.75	652352.5554	85743.27254	54457.53139	ENSG00000128422
F5GWP8	F5GWP8_HUMAN	K|GIMEEDEACGR|Q	[TMTsixplex_Nterm]GIMEEDEAC[Cys_CAM]GR	40-50	FALSE	7.312	311900.1149	328786.6563	264064.237	207981.8413	113962.7481	94654.73599	ENSG00000128422
F5GWP8	F5GWP8_HUMAN	R|TKFETEQALR|L	[TMTsixplex_Nterm]TKFETEQALR	329-338	FALSE	6.59	2220405.252	2353162.404	525989.0244	440711.3003	1551739.724	1244412.975	ENSG00000128422
F5GWP8	F5GWP8_HUMAN	K|TRLEQEIATYR|R	[TMTsixplex_Nterm]TRLEQEIATYR	533-543	FALSE	7.959	28539.83022	35093.97088	286070.0313	220662.7885	22871.74809	12746.75057	ENSG00000128422
F5GWP8	F5GWP8_HUMAN	R|TIVEEVQDGK|V	[TMTsixplex_Nterm]TIVEEVQDGK[TMTsixplex_K]	568-577	FALSE	5.358	405291.0665	447670.865	973358.875	757999.0417	146676.1796	93518.58506	ENSG00000128422
F5GWP8	F5GWP8_HUMAN	K|TRLEQEIATYR|R	[TMTsixplex_Nterm]TRLEQEIATYR	533-543	FALSE	5.844	148879.6977	180138.6178	488569.5313	351305.5643	161720.7411	116337.1946	ENSG00000128422
F5GWP8	F5GWP8_HUMAN	R|LEQEIATYR|R	[TMTsixplex_Nterm]LEQEIATYR	535-543	FALSE	6.711	450091.2858	479486.5198	689886.625	511879.9205	498257.6054	379557.9744	ENSG00000128422
F5GWP8	F5GWP8_HUMAN	K|TRLEQEIATYR|R	[TMTsixplex_Nterm]TRLEQEIATYR	533-543	FALSE	7.835	35316.1065	41560.38256	312620.375	227845.0943	37132.89292	20868.44703	ENSG00000128422
F5GWP8	F5GWP8_HUMAN	K|AAMIVNQLSK|K	[TMTsixplex_Nterm]AAMIVNQLSK[TMTsixplex_K]	161-170	FALSE	7.212	463379.2154	480015.2224	485676.375	385982.5724	203938.6827	151191.1593	ENSG00000128422
F5GWP8	F5GWP8_HUMAN	R|ALMGSPQLVAAVVR|T	[TMTsixplex_Nterm]ALMGSPQLVAAVVR	177-190	FALSE	8.085	59905.46836	63472.67188	62477.06157	48003.219	23893.52365	17546.0346	ENSG00000128422
F5GWP8	F5GWP8_HUMAN	K|TRLEQEIATYR|R	[TMTsixplex_Nterm]TRLEQEIATYR	533-543	FALSE	6.327	54930.00396	61165.51449	423542.75	310488.2705	53475.65666	32598.31606	ENSG00000128422
F5GWP8	F5GWP8_HUMAN	R|ALMGSPQLVAAVVR|T	[TMTsixplex_Nterm]ALMGSPQLVAAVVR	177-190	FALSE	8.763	94127.10415	101841.9121	112217.5703	82760.60831	38273.90785	25871.1972	ENSG00000128422
F5GWP8	F5GWP8_HUMAN	R|EVATNSELVQSGK|S	[TMTsixplex_Nterm]EVATNSELVQSGK[TMTsixplex_K]	443-455	FALSE	9.59	28869.6253	35115.17743	224777.4688	182957.3081	16841.51936	9235.46795	ENSG00000128422
F5GWP8	F5GWP8_HUMAN	K|SEISELRR|T	[TMTsixplex_Nterm]SEISELRR	456-463	FALSE	5.374	45055.54488	49920.10109	60488.71094	49711.96515	36633.34901	28121.78657	ENSG00000128422
F5GWP8	F5GWP8_HUMAN	R|TKFETEQALR|L	[TMTsixplex_Nterm]TKFETEQALR	329-338	FALSE	5.923	235185.7684	267070.4375	146880.3448	127616.454	126888.0851	107718.4882	ENSG00000128422
F5GWP8	F5GWP8_HUMAN	R|LEQEIATYR|R	[TMTsixplex_Nterm]LEQEIATYR	535-543	FALSE	6.958	286525.652	307021.6536	572718.4375	453030.9107	208336.799	172486.8211	ENSG00000128422
F5GWP8	F5GWP8_HUMAN	R|VLDELTLAR|A	[TMTsixplex_Nterm]VLDELTLAR	351-359	FALSE	7.176	1322359.112	1398289.369	2141707	1743169.073	899863.3706	642838.9437	ENSG00000128422
F5GWX5	F5GWX5_HUMAN	R|IGVMSLIR|K	[TMTsixplex_Nterm]IGVMSLIR	1488-1495	FALSE	6.001	67089.44602	66583.87768	30625.87532	22274.3621	67369.52344	48374.57171	ENSG00000111642
F5GWX5	F5GWX5_HUMAN	K|AFLNAIMR|Y	[TMTsixplex_Nterm]AFLNAIMR	1415-1422	FALSE	5.219	40263.37974	40661.17188	10856.26356	7935.572757	17860.78337	13368.69704	ENSG00000111642
F5GWX5	F5GWX5_HUMAN	K|TYEIWHR|R	[TMTsixplex_Nterm]TYEIWHR	1717-1723	FALSE	7.349	240262.5443	243744.6381	66106.22387	41308.99522	76822.82788	53220.14016	ENSG00000111642
F5GWX5	F5GWX5_HUMAN	R|IGVMSLIR|K	[TMTsixplex_Nterm]IGVMSLIR	1488-1495	FALSE	7.173	51799.35938	51104.24057	14166.66089	8615.624656	13560.18419	9582.090003	ENSG00000111642
F5GWX5	F5GWX5_HUMAN	K|AYVSLFMR|H	[TMTsixplex_Nterm]AYVSLFMR	1450-1457	FALSE	7.478	43453.23725	45615.99818	11555.61972	7995.657687	14224.41572	11297.01293	ENSG00000111642
F5GX11	F5GX11_HUMAN	R|AQSELAAHQK|K	[TMTsixplex_Nterm]AQSELAAHQK[TMTsixplex_K]	26-35	FALSE	5.14	385239.9088	408639.75	151976.7443	106241.6541	225073.0863	179812.7305	ENSG00000129084
F5GX11	F5GX11_HUMAN	K|NVSIGIVGK|D	[TMTsixplex_Nterm]NVSIGIVGK[TMTsixplex_K]	183-191	FALSE	7.273	508972.2412	513399.3125	234301.3024	193096.1509	429808.1006	312945.2057	ENSG00000129084
F5GX11	F5GX11_HUMAN	R|KAQPAQPADEPAEK|A	[TMTsixplex_Nterm]K[TMTsixplex_K]AQPAQPADEPAEK[TMTsixplex_K]	217-230	FALSE	6.825	144945.9284	146336.4375	52480.99059	38634.85638	98595.09817	74966.10481	ENSG00000129084
F5GX11	F5GX11_HUMAN	R|AQSELAAHQK|K	[TMTsixplex_Nterm]AQSELAAHQK[TMTsixplex_K]	26-35	FALSE	5.581	40794.21992	39264.72097	14878.52357	14979.60844	31413.64348	25703.86604	ENSG00000129084
F5GX11	F5GX11_HUMAN	R|FVFDRPLPVSR|L	[TMTsixplex_Nterm]FVFDRPLPVSR	71-81	FALSE	5.082	223163.9528	224739.0888	81157.83073	57526.94488	142935.7251	102920.1328	ENSG00000129084
F5GX11	F5GX11_HUMAN	R|LLCNFMR|Q	[TMTsixplex_Nterm]LLC[Cys_CAM]NFMR	57-63	FALSE	5.38	35709.17375	35749.27734	15086.8869	10892.31512	23590.95355	16773.76128	ENSG00000129084
F5GX11	F5GX11_HUMAN	K|NVSIGIVGK|D	NVSIGIVGK[TMTsixplex_K]	183-191	FALSE	8.194	184600.3487	232186.625	88947.36799	100099.0955	170430.9367	191854.9492	ENSG00000129084
F5GX11	F5GX11_HUMAN	R|KAQPAQPADEPAEK|A	[TMTsixplex_Nterm]K[TMTsixplex_K]AQPAQPADEPAEK[TMTsixplex_K]	217-230	FALSE	6.949	154365.75	150929.3403	51021.91127	36753.78412	97292.94561	68136.83533	ENSG00000129084
F5GX88	F5GX88_HUMAN	R|GCHLEGVAGHK|E	[TMTsixplex_Nterm]GC[Cys_CAM]HLEGVAGHK[TMTsixplex_K]	23-33	FALSE	5.556	58298.4018	58577.40676	45119.25275	38688.26316	37405.67866	25850.05087	ENSG00000106991
F5GXQ0	F5GXQ0_HUMAN	K|HAPGLIAALAYETANFYQK|A	[TMTsixplex_Nterm]HAPGLIAALAYETANFYQK[TMTsixplex_K]	203-221	FALSE	7.998	19230.13358	20132.60217	9970.247658	7911.025635	31131.4668	21260.9754	ENSG00000162819
F5GXW5	F5GXW5_HUMAN	K|VVLAEVIQAFSAPENAVR|M	[TMTsixplex_Nterm]VVLAEVIQAFSAPENAVR	17-34	FALSE	4.933	24935.66142	24622.26495	16405.13963	12529.16872	26454.79688	19411.71926	ENSG00000111678
F5GY80	F5GY80_HUMAN	R|KPYNVESYTPQTQGK|Y	[TMTsixplex_Nterm]K[TMTsixplex_K]PYNVESYTPQTQGK[TMTsixplex_K]	149-163	FALSE	8.118	284594.9375	278605.421	223999.7963	174097.6691	140042.0923	100236.6508	ENSG00000021852
F5GY80	F5GY80_HUMAN	R|YYAGGCSPHYILNTR|F	[TMTsixplex_Nterm]YYAGGC[Cys_CAM]SPHYILNTR	132-146	FALSE	8.134	145600.4002	153625.489	102793.3605	82010.43376	97528.07331	64432.03411	ENSG00000021852
F5GYK2	F5GYK2_HUMAN	K|TCVQEITAHR|K	[TMTsixplex_Nterm]TC[Cys_CAM]VQEITAHR	592-601	FALSE	7.827	29045.42982	31337.14656	17429.86059	12299.60806	16264.42105	13769.74907	ENSG00000090372
F5GYN4	F5GYN4_HUMAN	R|LLTSGYLQR|E	[TMTsixplex_Nterm]LLTSGYLQR	146-154	FALSE	6.562	117210.6716	118537.7188	45367.60641	31894.71724	68851.95487	50324.30798	ENSG00000167770
F5GYN4	F5GYN4_HUMAN	R|LELSVLYK|E	[TMTsixplex_Nterm]LELSVLYK[TMTsixplex_K]	21-28	FALSE	5.538	75486.34827	76192.71875	28814.17239	20019.65841	41914.25387	31397.83816	ENSG00000167770
F5GYN4	F5GYN4_HUMAN	K|FFEHFIEGGR|T	[TMTsixplex_Nterm]FFEHFIEGGR	158-167	FALSE	5.067	750816.8156	794783.2435	513625.8076	388842.8208	511663.0345	388011.968	ENSG00000167770
F5GYN4	F5GYN4_HUMAN	R|AFGFSHLEALLDDSK|E	[TMTsixplex_Nterm]AFGFSHLEALLDDSK[TMTsixplex_K]	64-78	FALSE	5.842	2985305.836	3071469.278	1295149.663	947257.566	1831525.025	1332897.085	ENSG00000167770
F5GYN4	F5GYN4_HUMAN	R|GEGGTTNPHIFPEGSEPK|V	[TMTsixplex_Nterm]GEGGTTNPHIFPEGSEPK[TMTsixplex_K]	208-225	FALSE	8.001	478840.9453	516428.5938	265123.9868	178431.2354	260026.3343	200432.2005	ENSG00000167770
F5GYN4	F5GYN4_HUMAN	R|LELSVLYK|E	[TMTsixplex_Nterm]LELSVLYK[TMTsixplex_K]	21-28	FALSE	5.384	34893.11146	35139.48047	14067.62768	10780.48325	19506.89506	14830.49229	ENSG00000167770
F5GYN4	F5GYN4_HUMAN	K|TRPDGNCFYR|A	[TMTsixplex_Nterm]TRPDGNC[Cys_CAM]FYR	54-63	FALSE	6.098	210118.7768	216335.8594	84689.39605	73161.03805	130975.7141	91903.53232	ENSG00000167770
F5GYN4	F5GYN4_HUMAN	R|LELSVLYK|E	[TMTsixplex_Nterm]LELSVLYK[TMTsixplex_K]	21-28	FALSE	4.926	100366.8381	102476.4063	37594.80836	27503.83418	57257.08516	41147.16056	ENSG00000167770
F5GYN4	F5GYN4_HUMAN	K|EYAEDDNIYQQK|I	[TMTsixplex_Nterm]EYAEDDNIYQQK[TMTsixplex_K]	29-40	FALSE	6.944	1102208.946	1146260.625	407178.8554	277906.3927	611862.8839	440253.7686	ENSG00000167770
F5GYN4	F5GYN4_HUMAN	K|VYLLYR|P	[TMTsixplex_Nterm]VYLLYR	226-231	FALSE	4.872	111680.1111	111422.8113	51518.48004	38777.13927	59959.76092	43625.01406	ENSG00000167770
F5GYN4	F5GYN4_HUMAN	K|TRPDGNCFYR|A	[TMTsixplex_Nterm]TRPDGNC[Cys_CAM]FYR	54-63	FALSE	5.777	91232.53906	89048.09786	39284.8708	26197.10579	53470.64712	37148.53886	ENSG00000167770
F5GYN4	F5GYN4_HUMAN	K|TRPDGNCFYR|A	[TMTsixplex_Nterm]TRPDGNC[Cys_CAM]FYR	54-63	FALSE	5.207	118875.8364	129625.2656	55479.15067	41523.95561	68568.53791	50733.78189	ENSG00000167770
F5GYN4	F5GYN4_HUMAN	R|LELSVLYK|E	[TMTsixplex_Nterm]LELSVLYK[TMTsixplex_K]	21-28	FALSE	5.365	93744.03906	92173.08457	32927.42114	25448.87587	52675.22202	37514.85052	ENSG00000167770
F5GYT8	F5GYT8_HUMAN	R|LNISYTR|N	[TMTsixplex_Nterm]LNISYTR	409-415	FALSE	6.172	25713.48384	27037.66399	16347.90763	15688.45674	113616.5547	80068.74557	ENSG00000078070
F5GZM3	F5GZM3_HUMAN	R|TAYLFSR|F	[TMTsixplex_Nterm]TAYLFSR	65-71	FALSE	4.897	76440.7983	79190.39844	31629.64895	20293.30918	35891.5964	23240.75041	ENSG00000184575
F5GZZ9	F5GZZ9_HUMAN	K|HNCDHAEDAGVICSK|G	[TMTsixplex_Nterm]HNC[Cys_CAM]DHAEDAGVIC[Cys_CAM]SK[TMTsixplex_K]	233-247	FALSE	7.518	112970.7557	118396.1375	92240.18543	68100.28458	105282.1126	76199.3347	ENSG00000177575
F5GZZ9	F5GZZ9_HUMAN	K|HNCDHAEDAGVICSK|G	[TMTsixplex_Nterm]HNC[Cys_CAM]DHAEDAGVIC[Cys_CAM]SK[TMTsixplex_K]	233-247	FALSE	7.022	141642.1486	150994.0272	112329.4273	82699.88483	136016.4218	98886.46795	ENSG00000177575
F5H079	F5H079_HUMAN	R|GPQGVEDGDRPQPSSK|T	[TMTsixplex_Nterm]GPQGVEDGDRPQPSSK[TMTsixplex_K]	35-50	FALSE	6.255	121712.7991	130493.9058	36996.86629	30355.0652	150369.75	113903.1995	ENSG00000139428
F5H079	F5H079_HUMAN	R|GPQGVEDGDRPQPSSK|T	[TMTsixplex_Nterm]GPQGVEDGDRPQPSSK[TMTsixplex_K]	35-50	FALSE	5.833	325448.1353	345748.019	109029.0593	75522.12302	405651.5938	311677.4575	ENSG00000139428
F5H0C8	F5H0C8_HUMAN	R|YITGDQLGALYQDFVR|D	[TMTsixplex_Nterm]YITGDQLGALYQDFVR	150-165	FALSE	6.281	86602.28187	96421.81175	89331.69819	72899.16274	128404.5313	95843.0006	ENSG00000111674
F5H0C8	F5H0C8_HUMAN	R|AAVPSGASTGIYEALELR|D	[TMTsixplex_Nterm]AAVPSGASTGIYEALELR	32-49	FALSE	7.551	240564.8906	237344.1354	132068.3026	103067.1599	206619.7923	139406.1561	ENSG00000111674
F5H0C8	F5H0C8_HUMAN	R|AAVPSGASTGIYEALELR|D	[TMTsixplex_Nterm]AAVPSGASTGIYEALELR	32-49	FALSE	7.434	427895.9576	431725.9375	209257.6851	152420.7269	310910.3081	226322.5092	ENSG00000111674
F5H0C8	F5H0C8_HUMAN	R|AAVPSGASTGIYEALELR|D	AAVPSGASTGIYEALELR	32-49	FALSE	8.183	140175.627	157465.408	117503.9362	118117.3729	174839.3336	109934.1733	ENSG00000111674
F5H0C8	F5H0C8_HUMAN	R|AAVPSGASTGIYEALELR|D	[TMTsixplex_Nterm]AAVPSGASTGIYEALELR	32-49	FALSE	9.387	634935.3352	647190.8432	423072.6712	351428.0018	500842.151	377650.0592	ENSG00000111674
F5H0C8	F5H0C8_HUMAN	R|AAVPSGASTGIYEALELR|D	[TMTsixplex_Nterm]AAVPSGASTGIYEALELR	32-49	FALSE	7.641	672409.1771	687044.5625	322721.6369	253224.2486	580488.159	414191.9742	ENSG00000111674
F5H0C8	F5H0C8_HUMAN	K|LAQENGWGVMVSHR|S	[TMTsixplex_Nterm]LAQENGWGVMVSHR	239-252	FALSE	8.351	61315.59985	64841.22076	79903.24416	63981.87857	NA	44242.54552	ENSG00000111674
F5H125	F5H125_HUMAN	R|QTIYFR|D	[TMTsixplex_Nterm]QTIYFR	48-53	FALSE	5.385	421630.9375	414018.0927	144992.4006	107496.9848	230773.344	154768.7947	ENSG00000182985
F5H169	F5H169_HUMAN	R|HNIICLQNDHK|A	[TMTsixplex_Nterm]HNIIC[Cys_CAM]LQNDHK[TMTsixplex_K]	25-35	FALSE	8.824	76533.55356	83950.82031	43118.60661	34235.06559	65623.83453	51978.70273	ENSG00000110801
F5H1T6	F5H1T6_HUMAN	K|LTFLNSFK|M	[TMTsixplex_Nterm]LTFLNSFK[TMTsixplex_K]	174-181	FALSE	4.936	56923.42578	56792.73508	22678.3368	16711.1758	54112.29559	38580.15169	ENSG00000033627
F5H2B9	F5H2B9_HUMAN	K|YSVSEEEVKK|N	[TMTsixplex_Nterm]YSVSEEEVK[TMTsixplex_K]K[TMTsixplex_K]	906-915	FALSE	6.537	297462.6875	296263.355	120457.0463	89010.88237	205842.553	149000.2765	ENSG00000137831
F5H2B9	F5H2B9_HUMAN	K|LQNELAHK|V	[TMTsixplex_Nterm]LQNELAHK[TMTsixplex_K]	353-360	FALSE	5.536	65937.79118	72714.17969	30882.04518	25756.92009	41976.68658	35043.87424	ENSG00000137831
F5H2I3	F5H2I3_HUMAN	K|IINFAPSLLR|I	[TMTsixplex_Nterm]IINFAPSLLR	14-23	FALSE	7.982	7842.225233	7896.225098	2943.757208	2233.769902	3636.967753	2725.406826	ENSG00000133704
F5H2J1	F5H2J1_HUMAN	R|LFSWIVNR|I	[TMTsixplex_Nterm]LFSWIVNR	699-706	FALSE	6.506	5791.445531	6003.806152	1768.954128	1219.042174	1596.751084	1197.223558	ENSG00000071909
F5H2J1	F5H2J1_HUMAN	R|LFSWIVNR|I	[TMTsixplex_Nterm]LFSWIVNR	699-706	FALSE	6.088	2954.420181	3078.177979	1008.728854	715.8894208	978.7821017	645.4132684	ENSG00000071909
F5H2T0	F5H2T0_HUMAN	K|YLWESPSLAIKPWK|N	[TMTsixplex_Nterm]YLWESPSLAIK[TMTsixplex_K]PWK[TMTsixplex_K]	231-244	FALSE	5.746	47449.9375	46134.1382	19517.60249	14126.48493	29968.36139	21602.41715	ENSG00000070061
F5H2X8	F5H2X8_HUMAN	R|APPILPPHLLQVILNK|D	[TMTsixplex_Nterm]APPILPPHLLQVILNK[TMTsixplex_K]	35-50	FALSE	6.679	28653.03521	31365.59961	12301.06312	9823.872846	25814.42188	21546.13466	ENSG00000111725
F5H2X8	F5H2X8_HUMAN	K|YVTTLLYKPI|-	[TMTsixplex_Nterm]YVTTLLYK[TMTsixplex_K]PI	94-103	FALSE	5.313	177602.875	147885.3458	71905.56432	42556.1848	153078.7646	87239.0527	ENSG00000111725
F5H365	F5H365_HUMAN	K|LWACNFCYQR|N	[TMTsixplex_Nterm]LWAC[Cys_CAM]NFC[Cys_CAM]YQR	81-90	FALSE	7.128	113963.098	115200.8828	48210.99918	32935.79498	47448.25634	33258.84686	ENSG00000100934
F5H365	F5H365_HUMAN	R|AETEEGPDVLR|W	[TMTsixplex_Nterm]AETEEGPDVLR	504-514	FALSE	6.401	99844.75478	102302.0234	47315.09386	36348.87092	46026.94142	32672.1974	ENSG00000100934
F5H365	F5H365_HUMAN	R|MVVPVAALFTPLK|E	[TMTsixplex_Nterm]MVVPVAALFTPLK[TMTsixplex_K]	33-45	FALSE	5.018	31344.18245	33105.80469	12687.91311	9298.262889	11787.55683	8271.449871	ENSG00000100934
F5H365	F5H365_HUMAN	R|GAIQFVTQYQHSSGQR|R	[TMTsixplex_Nterm]GAIQFVTQYQHSSGQR	447-462	FALSE	9.389	144515.4533	152084.6674	69306.69026	50213.06396	70741.61898	51923.52901	ENSG00000100934
F5H365	F5H365_HUMAN	R|FSWNVWPSSR|L	[TMTsixplex_Nterm]FSWNVWPSSR	18-27	FALSE	6.388	21884.49414	21793.25089	6576.497174	5138.796605	16725.46476	12403.93683	ENSG00000100934
F5H365	F5H365_HUMAN	R|MVVPVAALFTPLK|E	MVVPVAALFTPLK[TMTsixplex_K]	33-45	FALSE	5.386	3840.815618	6121.184374	2709.279861	3529.829212	2710.075709	3932.250703	ENSG00000100934
F5H365	F5H365_HUMAN	K|IDMNLTDLLGELQR|D	[TMTsixplex_Nterm]IDMNLTDLLGELQR	206-219	FALSE	5.973	48845.57032	52013.01172	19367.22233	14806.41818	50463.2532	36875.05356	ENSG00000100934
F5H365	F5H365_HUMAN	K|IDMNLTDLLGELQR|D	[TMTsixplex_Nterm]IDMNLTDLLGELQR	206-219	FALSE	6.653	80893.18309	88255.21875	63328.30924	52760.99355	88236.30008	65964.04788	ENSG00000100934
F5H3P3	F5H3P3_HUMAN	K|EGSEYR|V	[TMTsixplex_Nterm]EGSEYR	102-107	FALSE	4.845	12383.48495	12476.47744	8261.504611	6587.79745	8838.210585	6740.70888	ENSG00000111348
F5H3P3	F5H3P3_HUMAN	K|APEPHVEEDDDDELDSK|L	[TMTsixplex_Nterm]APEPHVEEDDDDELDSK[TMTsixplex_K]	4-20	FALSE	8.544	674333.1637	722608.3125	440495.4884	341611.7616	511017.8805	355032.7071	ENSG00000111348
F5H3P3	F5H3P3_HUMAN	K|APEPHVEEDDDDELDSK|L	[TMTsixplex_Nterm]APEPHVEEDDDDELDSK[TMTsixplex_K]	4-20	FALSE	7.952	648207.1075	675087.4375	424986.6444	321224.1458	467350.8204	372931.6034	ENSG00000111348
F5H3P3	F5H3P3_HUMAN	K|APNVVVTR|L	[TMTsixplex_Nterm]APNVVVTR	63-70	FALSE	4.98	176158.3827	177566.8438	119316.1457	93338.12171	126709.7641	96338.71572	ENSG00000111348
F5H3P3	F5H3P3_HUMAN	K|ELQEMDKDDESLIK|Y	[TMTsixplex_Nterm]ELQEM[Oxidation_M]DK[TMTsixplex_K]DDESLIK[TMTsixplex_K]	33-46	FALSE	5.327	457492.845	462744.1875	307669.9958	232316.3945	326456.7497	228564.3244	ENSG00000111348
F5H3P3	F5H3P3_HUMAN	K|APNVVVTR|L	[TMTsixplex_Nterm]APNVVVTR	63-70	FALSE	4.925	175600.8771	184927.9219	121525.1095	98680.97305	132070.9438	98349.24463	ENSG00000111348
F5H3P3	F5H3P3_HUMAN	R|DIVSGLK|Y	[TMTsixplex_Nterm]DIVSGLK[TMTsixplex_K]	117-123	FALSE	4.843	516705.6049	543941.3125	350362.9284	265401.7447	373509.5633	274109.5639	ENSG00000111348
F5H3P3	F5H3P3_HUMAN	K|TLLGDGPVVTDPK|A	[TMTsixplex_Nterm]TLLGDGPVVTDPK[TMTsixplex_K]	50-62	FALSE	7.086	1898879.375	1877951.873	1160265.734	876253.5048	1304275.784	907669.6231	ENSG00000111348
F5H3P3	F5H3P3_HUMAN	K|ELQEMDKDDESLIK|Y	[TMTsixplex_Nterm]ELQEM[Oxidation_M]DK[TMTsixplex_K]DDESLIK[TMTsixplex_K]	33-46	FALSE	4.945	665399.0882	675292.625	460367.8612	350853.7692	466581.719	340942.2243	ENSG00000111348
F5H3P3	F5H3P3_HUMAN	K|ELQEMDKDDESLIK|Y	[TMTsixplex_Nterm]ELQEMDK[TMTsixplex_K]DDESLIK[TMTsixplex_K]	33-46	FALSE	5.551	2300646.339	2396786.5	1602018.77	1233700.443	1764109.891	1296338.085	ENSG00000111348
F5H3P3	F5H3P3_HUMAN	K|APEPHVEEDDDDELDSK|L	[TMTsixplex_Nterm]APEPHVEEDDDDELDSK[TMTsixplex_K]	4-20	FALSE	8.181	476257.766	499103.6875	307909.3168	235591.5769	344824.4523	252934.1636	ENSG00000111348
F5H3P3	F5H3P3_HUMAN	K|APEPHVEEDDDDELDSK|L	[TMTsixplex_Nterm]APEPHVEEDDDDELDSK[TMTsixplex_K]	4-20	FALSE	8.249	529754.1839	557184.25	363955.0027	284498.4707	396939.9031	325637.252	ENSG00000111348
F5H3U7	F5H3U7_HUMAN	K|ALRPDMGYNTLANFR|I	[TMTsixplex_Nterm]ALRPDMGYNTLANFR	20-34	FALSE	7.697	136374.1394	150726.4706	99232.71687	76296.07469	99190.77563	68062.64607	ENSG00000151414
F5H4N4	F5H4N4_HUMAN	R|ALAQYLLFLR|L	[TMTsixplex_Nterm]ALAQYLLFLR	20-29	FALSE	9.203	1367.9312	1509.353852	338.1132695	339.3118989	4264.585938	3354.772381	ENSG00000176894
F5H4R4	F5H4R4_HUMAN	R|IVDVASQVALYTFGHR|A	[TMTsixplex_Nterm]IVDVASQVALYTFGHR	30-45	FALSE	7.144	11321.2533	12796.45117	4105.062635	3120.869265	4789.070015	4152.586819	ENSG00000151065
F5H4Y5	F5H4Y5_HUMAN	K|MFVGQVPR|T	[TMTsixplex_Nterm]MFVGQVPR	17-24	FALSE	5.888	37534.14453	36886.12657	12046.70726	7725.097065	14540.38845	10145.34573	ENSG00000149187
F5H4Y5	F5H4Y5_HUMAN	K|GCCFVTFYTR|K	[TMTsixplex_Nterm]GC[Cys_CAM]C[Cys_CAM]FVTFYTR	59-68	FALSE	7.238	66793.56995	66927.875	19979.08501	14238.71228	26098.83486	19722.15641	ENSG00000149187
F5H4Z3	F5H4Z3_HUMAN	R|IVSGIITPIHEQWEK|A	[TMTsixplex_Nterm]IVSGIITPIHEQWEK[TMTsixplex_K]	45-59	FALSE	6.496	132164.9115	143423.6563	58524.17574	38290.52013	72297.83754	53407.63327	ENSG00000125818
F5H4Z3	F5H4Z3_HUMAN	R|IVSGIITPIHEQWEK|A	[TMTsixplex_Nterm]IVSGIITPIHEQWEK[TMTsixplex_K]	45-59	FALSE	6.871	210742.1263	226705.7188	91379.98501	57119.13925	118137.1121	87301.17792	ENSG00000125818
F5H6I7	F5H6I7_HUMAN	K|DQHSFELDEK|A	[TMTsixplex_Nterm]DQHSFELDEK[TMTsixplex_K]	16-25	FALSE	5.756	923874.2416	1053263	573311.1215	501114.3149	814043.0521	579814.1547	ENSG00000184743
F5H6I7	F5H6I7_HUMAN	K|EHQHEEIQNVR|N	[TMTsixplex_Nterm]EHQHEEIQNVR	221-231	FALSE	5.432	429.8497817	408.2659476	254.798576	231.9548059	220.6542505	150.0158414	ENSG00000184743
F5H6I7	F5H6I7_HUMAN	R|GGSDPETTGIQIWSEVFTVEKPGGK|K	[TMTsixplex_Nterm]GGSDPETTGIQIWSEVFTVEK[TMTsixplex_K]PGGK[TMTsixplex_K]	91-115	FALSE	5.211	311263.8357	315947.8438	288823.4025	230320.369	242570.7959	206375.5077	ENSG00000184743
F5H6I7	F5H6I7_HUMAN	K|ALASILLQDHIR|D	[TMTsixplex_Nterm]ALASILLQDHIR	26-37	FALSE	7.84	104122.1865	111414.5819	99586.62604	68537.29496	78651.34688	64760.45738	ENSG00000184743
F5H6P7	F5H6P7_HUMAN	R|VFYYLVQDLK|C	[TMTsixplex_Nterm]VFYYLVQDLK[TMTsixplex_K]	76-85	FALSE	5.412	11543.04821	11656.08301	2898.782243	2076.705106	3484.497086	2464.439301	ENSG00000111196
F5H6P7	F5H6P7_HUMAN	R|VFYYLVQDLK|C	[TMTsixplex_Nterm]VFYYLVQDLK[TMTsixplex_K]	76-85	FALSE	5.756	6870.038815	6954.082031	1712.320849	1195.464133	2033.24046	1481.696707	ENSG00000111196
F5H6P7	F5H6P7_HUMAN	R|VFYYLVQDLK|C	[TMTsixplex_Nterm]VFYYLVQDLK[TMTsixplex_K]	76-85	FALSE	5.326	9654.711914	9601.556252	2338.160182	1683.443012	2860.125101	2170.258395	ENSG00000111196
F5H6P7	F5H6P7_HUMAN	R|VFYYLVQDLK|C	[TMTsixplex_Nterm]VFYYLVQDLK[TMTsixplex_K]	76-85	FALSE	5.338	4402.996765	4438.549316	1087.397932	818.1573392	1414.150511	969.3881823	ENSG00000111196
F5H6P7	F5H6P7_HUMAN	R|VFYYLVQDLK|C	[TMTsixplex_Nterm]VFYYLVQDLK[TMTsixplex_K]	76-85	FALSE	5.274	2982.23629	3009.396484	722.6968059	512.9503668	932.9825861	668.2500984	ENSG00000111196
F5H6Y0	F5H6Y0_HUMAN	K|DLGVLGSFIHR|E	[TMTsixplex_Nterm]DLGVLGSFIHR	126-136	FALSE	7.885	68460.10552	79410.29822	37290.29125	27564.26705	51962.83714	42028.99724	ENSG00000139719
F5H742	F5H742_HUMAN	K|TLHTCLELLR|K	[TMTsixplex_Nterm]TLHTC[Cys_CAM]LELLR	70-79	FALSE	6.766	33908.33727	37381.46747	10855.35189	9100.284627	18875.02521	14326.98894	ENSG00000020922
F5H7F6	F5H7F6_HUMAN	K|MMLMSTATAFYR|L	[TMTsixplex_Nterm]MMLMSTATAFYR	26-37	FALSE	7.511	111562.2075	105296.2926	32987.18029	23468.26014	170415.7656	124775.3832	ENSG00000008394
F5H7F6	F5H7F6_HUMAN	K|MMLMSTATAFYR|L	[TMTsixplex_Nterm]MMLMSTATAFYR	26-37	FALSE	6.375	37972.10714	39849.33545	16109.04986	13197.48742	55399.84772	36654.29438	ENSG00000008394
F5H7F6	F5H7F6_HUMAN	R|KVFANPEDCVAFGK|G	[TMTsixplex_Nterm]K[TMTsixplex_K]VFANPEDC[Cys_CAM]VAFGK[TMTsixplex_K]	41-54	FALSE	6.031	755093.8521	760960.0988	335999.6351	261281.8974	780115.875	566574.1343	ENSG00000008394
F5H7V1	F5H7V1_HUMAN	K|TYFNILIKPETLAK|D	[TMTsixplex_Nterm]TYFNILIK[TMTsixplex_K]PETLAK[TMTsixplex_K]	668-681	FALSE	6.463	50305.125	35206.52131	14282.47946	7430.56482	22136.8166	11996.15106	ENSG00000078618
F5H7V1	F5H7V1_HUMAN	K|TYFNILIKPETLAK|D	[TMTsixplex_Nterm]TYFNILIK[TMTsixplex_K]PETLAK[TMTsixplex_K]	668-681	FALSE	7.076	90837.32813	66233.23956	26500.6092	14128.12488	37414.16092	20367.8418	ENSG00000078618
F5H7V1	F5H7V1_HUMAN	K|GSILSFLR|K	[TMTsixplex_Nterm]GSILSFLR	338-345	FALSE	6.627	19380.15234	19360.41089	6233.55237	4527.315259	7177.390066	5759.186588	ENSG00000078618
F5H895	F5H895_HUMAN	R|FLEEYLSSTPQR|L	[TMTsixplex_Nterm]FLEEYLSSTPQR	11-22	FALSE	5.681	147436.985	148397.9578	54816.61174	46190.26041	166405.1563	122587.4363	ENSG00000129562
F5H895	F5H895_HUMAN	R|FLEEYLSSTPQR|L	[TMTsixplex_Nterm]FLEEYLSSTPQR	11-22	FALSE	4.969	161827.1265	171454.4063	54148.5486	50416.32117	127518.4182	90206.06295	ENSG00000129562
F5H895	F5H895_HUMAN	M|SASVVSVISR|F	[TMTsixplex_Nterm]SASVVSVISR	1-10	FALSE	8.792	25271.35275	25667.11813	9989.56441	6876.676282	26603.41992	18093.86069	ENSG00000129562
F5H8D7	F5H8D7_HUMAN	R|KLDLNQEEK|K	[TMTsixplex_Nterm]K[TMTsixplex_K]LDLNQEEK[TMTsixplex_K]	215-223	FALSE	4.888	351202.081	352254.8125	76988.80056	58404.56969	83616.96096	60577.78235	ENSG00000073050
F6T1Q0	F6T1Q0_HUMAN	K|LSLSFALADGSHK|N	[TMTsixplex_Nterm]LSLSFALADGSHK[TMTsixplex_K]	48-60	FALSE	7.855	81805.74316	96212.42188	37823.27789	30388.10205	71296.61981	60611.63759	ENSG00000174840
F6UT28	F6UT28_HUMAN	K|LIIWDSYTTNK|V	[TMTsixplex_Nterm]LIIWDSYTTNK[TMTsixplex_K]	78-88	FALSE	6.895	49552.13768	52347.13672	34628.83196	28242.15922	47556.2489	36889.26672	ENSG00000078369
F6UT28	F6UT28_HUMAN	K|LIIWDSYTTNK|V	[TMTsixplex_Nterm]LIIWDSYTTNK[TMTsixplex_K]	78-88	FALSE	7.074	37856.12026	41062.66406	26981.19815	21879.64944	37421.8617	27337.75196	ENSG00000078369
F6UT28	F6UT28_HUMAN	K|VHAIPLR|S	[TMTsixplex_Nterm]VHAIPLR	89-95	FALSE	5.398	39238.8481	40368.30628	25250.62879	18412.20574	35016.40006	26229.20954	ENSG00000078369
F6UT28	F6UT28_HUMAN	R|LLVSASQDGK|L	[TMTsixplex_Nterm]LLVSASQDGK[TMTsixplex_K]	68-77	FALSE	6.459	170404.25	170096.8869	115362.954	85158.86328	147706.3778	108941.7576	ENSG00000078369
F6UT28	F6UT28_HUMAN	K|ACADATLSQITNNIDPVGR|I	[TMTsixplex_Nterm]AC[Cys_CAM]ADATLSQITNNIDPVGR	23-41	FALSE	6.836	316655.3671	332653.75	331258.3045	235203.6722	227764.5451	210886.1734	ENSG00000078369
F6UT28	F6UT28_HUMAN	K|LIIWDSYTTNK|V	[TMTsixplex_Nterm]LIIWDSYTTNK[TMTsixplex_K]	78-88	FALSE	7.762	165177.2005	172602.1563	119614.7633	84890.41821	155375.9314	105902.4675	ENSG00000078369
F6UT28	F6UT28_HUMAN	K|LIIWDSYTTNK|V	[TMTsixplex_Nterm]LIIWDSYTTNK[TMTsixplex_K]	78-88	FALSE	6.863	92676.67369	95502.34375	63857.9386	51174.39043	83974.12775	63123.82164	ENSG00000078369
F6UT28	F6UT28_HUMAN	R|LLVSASQDGK|L	[TMTsixplex_Nterm]LLVSASQDGK[TMTsixplex_K]	68-77	FALSE	7.094	312611.3368	317341.9688	213340.7116	160449.0127	263999.6444	195457.3981	ENSG00000078369
F6UT28	F6UT28_HUMAN	R|LLVSASQDGK|L	[TMTsixplex_Nterm]LLVSASQDGK[TMTsixplex_K]	68-77	FALSE	7.245	354297.125	341218.7747	239062.2605	175939.733	299684.908	218671.9371	ENSG00000078369
F6UT28	F6UT28_HUMAN	K|ACADATLSQITNNIDPVGR|I	[TMTsixplex_Nterm]AC[Cys_CAM]ADATLSQITNNIDPVGR	23-41	FALSE	7.573	507863.3623	517058.4663	317039.6133	256854.847	527931.25	405347.8132	ENSG00000078369
F6UT28	F6UT28_HUMAN	K|LIIWDSYTTNK|V	[TMTsixplex_Nterm]LIIWDSYTTNK[TMTsixplex_K]	78-88	FALSE	4.97	134382.642	149735.2188	64566.6429	51143.32735	86066.86452	66278.68578	ENSG00000078369
F6UT28	F6UT28_HUMAN	R|ELAGHTGYLSCCR|F	[TMTsixplex_Nterm]ELAGHTGYLSC[Cys_CAM]C[Cys_CAM]R	137-149	FALSE	7.341	46855.18079	51947.06951	30271.35452	27508.88237	50489.96042	40699.51045	ENSG00000078369
F6UT28	F6UT28_HUMAN	R|LLVSASQDGK|L	[TMTsixplex_Nterm]LLVSASQDGK[TMTsixplex_K]	68-77	FALSE	7.454	110899.6175	112688.5	70192.22497	55648.12202	92525.21535	68811.17049	ENSG00000078369
F6UT28	F6UT28_HUMAN	K|LIIWDSYTTNK|V	[TMTsixplex_Nterm]LIIWDSYTTNK[TMTsixplex_K]	78-88	FALSE	7.56	131834.1106	138131.5313	85358.11334	67318.75235	113780.6344	89733.98776	ENSG00000078369
F6UT28	F6UT28_HUMAN	K|LIIWDSYTTNK|V	[TMTsixplex_Nterm]LIIWDSYTTNK[TMTsixplex_K]	78-88	FALSE	5.35	357357.0137	372837.6563	160231.9229	123137.7964	316321.6378	232834.1871	ENSG00000078369
F6UT28	F6UT28_HUMAN	R|ELAGHTGYLSCCR|F	[TMTsixplex_Nterm]ELAGHTGYLSC[Cys_CAM]C[Cys_CAM]R	137-149	FALSE	7.53	37102.59004	37183.69866	24088.26566	21022.2039	39038.83744	29559.67017	ENSG00000078369
F6UT28	F6UT28_HUMAN	R|ELAGHTGYLSCCR|F	[TMTsixplex_Nterm]ELAGHTGYLSC[Cys_CAM]C[Cys_CAM]R	137-149	FALSE	5.918	379357.2914	386164.5625	197042.5524	157901.9162	223720.9882	162577.4544	ENSG00000078369
F6UT28	F6UT28_HUMAN	R|LLVSASQDGK|L	[TMTsixplex_Nterm]LLVSASQDGK[TMTsixplex_K]	68-77	FALSE	7.136	261989.1134	263199.4688	175683.5036	129037.6576	246595.0556	180770.7784	ENSG00000078369
F6UT28	F6UT28_HUMAN	R|LLVSASQDGK|L	[TMTsixplex_Nterm]LLVSASQDGK[TMTsixplex_K]	68-77	FALSE	6.264	98725.50206	105654.4922	69718.67048	52323.11109	77919.69679	57274.41743	ENSG00000078369
F6UT28	F6UT28_HUMAN	K|LIIWDSYTTNK|V	[TMTsixplex_Nterm]LIIWDSYTTNK[TMTsixplex_K]	78-88	FALSE	7.431	95433.85104	98888.38281	62816.07986	47346.32477	88592.01888	61358.41983	ENSG00000078369
F6UT28	F6UT28_HUMAN	R|ELAGHTGYLSCCR|F	[TMTsixplex_Nterm]ELAGHTGYLSC[Cys_CAM]C[Cys_CAM]R	137-149	FALSE	6.621	171302.1587	179017.4952	297915.098	230570.504	212105.3046	154846.0062	ENSG00000078369
F6UT28	F6UT28_HUMAN	K|LIIWDSYTTNK|V	[TMTsixplex_Nterm]LIIWDSYTTNK[TMTsixplex_K]	78-88	FALSE	7.506	152679.0505	156363.9844	98057.11602	77892.99081	132870.8147	97769.83776	ENSG00000078369
F6UT28	F6UT28_HUMAN	K|LIIWDSYTTNK|V	[TMTsixplex_Nterm]LIIWDSYTTNK[TMTsixplex_K]	78-88	FALSE	5.712	160847.38	167470.9688	62430.37792	46462.43811	88782.84734	68535.79968	ENSG00000078369
F6UT28	F6UT28_HUMAN	K|LIIWDSYTTNK|V	[TMTsixplex_Nterm]LIIWDSYTTNK[TMTsixplex_K]	78-88	FALSE	7.22	84349.2016	87181.35938	56376.35718	44306.61082	75769.87203	53697.49353	ENSG00000078369
F6UT28	F6UT28_HUMAN	K|LIIWDSYTTNK|V	[TMTsixplex_Nterm]LIIWDSYTTNK[TMTsixplex_K]	78-88	FALSE	5.924	96391.21699	108324.8594	49320.00679	35984.73055	71012.42765	53738.08213	ENSG00000078369
F6UT28	F6UT28_HUMAN	K|LIIWDSYTTNK|V	[TMTsixplex_Nterm]LIIWDSYTTNK[TMTsixplex_K]	78-88	FALSE	5.244	421906.0508	450025.8438	220270.3694	160608.3115	313250.8793	241054.548	ENSG00000078369
F6UT28	F6UT28_HUMAN	K|LIIWDSYTTNK|V	[TMTsixplex_Nterm]LIIWDSYTTNK[TMTsixplex_K]	78-88	FALSE	5.463	186216.2021	197009.7813	111830.3931	87386.65916	149113.0951	121019.4864	ENSG00000078369
F6UT28	F6UT28_HUMAN	K|IYAMHWGTDSR|L	[TMTsixplex_Nterm]IYAMHWGTDSR	57-67	FALSE	6.096	953589.2528	1068987.218	662199.7596	483750.5652	883828.7227	677658.5072	ENSG00000078369
F6UT28	F6UT28_HUMAN	K|LIIWDSYTTNK|V	[TMTsixplex_Nterm]LIIWDSYTTNK[TMTsixplex_K]	78-88	FALSE	6.703	316489.8516	324678.6875	163576.095	127405.4504	226378.1663	163444.437	ENSG00000078369
F6UT28	F6UT28_HUMAN	K|LIIWDSYTTNK|V	[TMTsixplex_Nterm]LIIWDSYTTNK[TMTsixplex_K]	78-88	FALSE	6.992	131129.4989	131832.1563	88837.44469	70456.53924	124176.3517	95620.57093	ENSG00000078369
F6UT28	F6UT28_HUMAN	K|LIIWDSYTTNK|V	[TMTsixplex_Nterm]LIIWDSYTTNK[TMTsixplex_K]	78-88	FALSE	5.551	105564.3244	106686.9297	41939.26812	31706.82486	61686.46881	47382.20709	ENSG00000078369
F6UT28	F6UT28_HUMAN	R|LLVSASQDGK|L	[TMTsixplex_Nterm]LLVSASQDGK[TMTsixplex_K]	68-77	FALSE	7.472	304880.7215	319923.9375	202426.1382	153648.5271	252713.4001	194574.1934	ENSG00000078369
F6UT28	F6UT28_HUMAN	K|LIIWDSYTTNK|V	[TMTsixplex_Nterm]LIIWDSYTTNK[TMTsixplex_K]	78-88	FALSE	5.853	104587.2523	104958.5156	59005.29273	50572.59328	79358.65836	59789.58671	ENSG00000078369
F6UT28	F6UT28_HUMAN	R|LLVSASQDGK|L	[TMTsixplex_Nterm]LLVSASQDGK[TMTsixplex_K]	68-77	FALSE	6.394	237493.9903	237790	154618.311	114621.4435	205058.7583	150114.0476	ENSG00000078369
F8VPD4	F8VPD4_HUMAN	R|TPHVLVLGSGVYR|I	[TMTsixplex_Nterm]TPHVLVLGSGVYR	868-880	FALSE	5.47	574305.7599	587683.8635	167248.331	139586.0838	224467.338	181953.5829	ENSG00000084774
F8VPD4	F8VPD4_HUMAN	R|LGYPVLVR|A	[TMTsixplex_Nterm]LGYPVLVR	547-554	FALSE	4.985	61144.29688	60706.96232	14202.12885	10360.00391	15807.84566	11020.73287	ENSG00000084774
F8VPD4	F8VPD4_HUMAN	K|VYFLPITPHYVTQVIR|N	[TMTsixplex_Nterm]VYFLPITPHYVTQVIR	449-464	FALSE	6.556	20233.67739	20758.38624	2830.476074	2907.660674	4627.809818	3221.756454	ENSG00000084774
F8VPD4	F8VPD4_HUMAN	R|IIAHAQLLEQHR|G	[TMTsixplex_Nterm]IIAHAQLLEQHR	779-790	FALSE	6.85	86711.47332	89498.06439	17145.46648	NA	30235.87459	24739.9413	ENSG00000084774
F8VPD4	F8VPD4_HUMAN	R|MALLATVLGR|F	[TMTsixplex_Nterm]MALLATVLGR	2151-2160	FALSE	8.809	18731.6048	19026.5	4411.84032	2928.178207	5429.518891	3967.507103	ENSG00000084774
F8VPD4	F8VPD4_HUMAN	R|IIAHAQLLEQHR|G	[TMTsixplex_Nterm]IIAHAQLLEQHR	779-790	FALSE	7.296	41976.36921	45096.93041	17654.25123	14522.74732	11306.65504	9516.752407	ENSG00000084774
F8VPD4	F8VPD4_HUMAN	K|DQMSHLFNVAHTLR|M	[TMTsixplex_Nterm]DQMSHLFNVAHTLR	1871-1884	FALSE	7.457	57048.07977	62997.79003	15260.86922	14149.36562	18612.81699	16017.41043	ENSG00000084774
F8VPD4	F8VPD4_HUMAN	R|HPQPGAVELAAK|H	[TMTsixplex_Nterm]HPQPGAVELAAK[TMTsixplex_K]	1961-1972	FALSE	5.366	870288.75	839325.4086	206320.8713	149005.2387	236677.2072	174063.8563	ENSG00000084774
F8VPD4	F8VPD4_HUMAN	R|MALLATVLGR|F	[TMTsixplex_Nterm]MALLATVLGR	2151-2160	FALSE	9.544	8093.34082	7979.044857	1822.21662	1087.684456	1769.773827	1400.992441	ENSG00000084774
F8VQE1	F8VQE1_HUMAN	K|YNVPLNR|L	[TMTsixplex_Nterm]YNVPLNR	29-35	FALSE	5.066	268999.1479	275572.3201	102762.5872	76546.39969	241544.0139	168733.3287	ENSG00000050405
F8VQE1	F8VQE1_HUMAN	K|SEVQQPVHPKPLSPDSR|A	[TMTsixplex_Nterm]SEVQQPVHPK[TMTsixplex_K]PLSPDSR	189-205	FALSE	4.878	967091.1611	1024919.25	436325.9365	326052.1939	907272.6925	666921.8566	ENSG00000050405
F8VQE1	F8VQE1_HUMAN	K|GNYDEGFGHRPHK|D	[TMTsixplex_Nterm]GNYDEGFGHRPHK[TMTsixplex_K]	288-300	FALSE	4.869	87547.34414	90635.96875	32837.68527	27489.66157	75622.59935	64220.34946	ENSG00000050405
F8VQE1	F8VQE1_HUMAN	K|YNVPLNR|L	[TMTsixplex_Nterm]YNVPLNR	29-35	FALSE	5.721	107378.8281	102215.5644	37392.96382	28649.40063	84473.88055	58263.58598	ENSG00000050405
F8VQE1	F8VQE1_HUMAN	K|SEVQQPVHPK|P	[TMTsixplex_Nterm]SEVQQPVHPK[TMTsixplex_K]	189-198	FALSE	6.115	298993.6446	308587.0625	125741.2432	95664.48871	301280.7639	218837.7645	ENSG00000050405
F8VR84	F8VR84_HUMAN	R|LDFYQHSWLPAR|A	[TMTsixplex_Nterm]LDFYQHSWLPAR	68-79	FALSE	5.944	337644.9178	330877.168	80995.44198	55917.54677	132645.6463	107055.6472	ENSG00000139637
F8VRR3	F8VRR3_HUMAN	K|TYQVKPIR|N	[TMTsixplex_Nterm]TYQVK[TMTsixplex_K]PIR	282-289	FALSE	5.03	387144.4375	381219.7994	190417.2483	130649.0607	196277.778	133535.7446	ENSG00000111142
F8VU65	F8VU65_HUMAN	K|TSFFQALGITTK|I	TSFFQALGITTK	134-145	FALSE	8.142	957.8813517	1149.366101	457.179783	855.9046334	NA	921.3039134	ENSG00000089157
F8VU65	F8VU65_HUMAN	R|AGAIAPCEVTVPAQNTGLGPEK|T	[TMTsixplex_Nterm]AGAIAPC[Cys_CAM]EVTVPAQNTGLGPEK[TMTsixplex_K]	112-133	FALSE	5.022	1280693.25	1250351.122	524303.8759	402458.5971	990649.4738	686652.5533	ENSG00000089157
F8VU65	F8VU65_HUMAN	K|IIQLLDDYPK|C	[TMTsixplex_Nterm]IIQLLDDYPK[TMTsixplex_K]	16-25	FALSE	6.268	1160540.684	1243271.625	447796.0925	357957.2943	897100.5769	666132.4235	ENSG00000089157
F8VU65	F8VU65_HUMAN	R|GHLENNPALEK|L	[TMTsixplex_Nterm]GHLENNPALEK[TMTsixplex_K]	66-76	FALSE	5.489	260781.4714	261842.1719	103050.2453	81245.78814	202290.629	150653.8279	ENSG00000089157
F8VU65	F8VU65_HUMAN	K|AVVLMGK|N	[TMTsixplex_Nterm]AVVLMGK[TMTsixplex_K]	50-56	FALSE	8.545	1455269.411	1517830.25	573405.3419	444647.9727	1063018.313	845044.3954	ENSG00000089157
F8VU65	F8VU65_HUMAN	R|GNVGFVFTK|E	[TMTsixplex_Nterm]GNVGFVFTK[TMTsixplex_K]	83-91	FALSE	7.057	603073.8248	606942.75	237790.8421	180254.5854	442887.6411	333121.6846	ENSG00000089157
F8VU65	F8VU65_HUMAN	K|TSFFQALGITTK|I	[TMTsixplex_Nterm]TSFFQALGITTK[TMTsixplex_K]	134-145	FALSE	8.444	19785.7793	16207.46983	7371.695907	4706.353058	14769.83197	8303.624923	ENSG00000089157
F8VU65	F8VU65_HUMAN	R|GTIEILSDVQLIK|T	[TMTsixplex_Nterm]GTIEILSDVQLIK[TMTsixplex_K]	149-161	FALSE	4.842	68897.51263	77216.94531	69644.57397	50512.9913	54158.73013	48101.07372	ENSG00000089157
F8VU65	F8VU65_HUMAN	R|AGAIAPCEVTVPAQNTGLGPEK|T	[TMTsixplex_Nterm]AGAIAPC[Cys_CAM]EVTVPAQNTGLGPEK[TMTsixplex_K]	112-133	FALSE	5.834	151433.4902	165320.5313	77658.7785	57331.65066	128567.2146	101554.5632	ENSG00000089157
F8VU65	F8VU65_HUMAN	K|IIQLLDDYPK|C	[TMTsixplex_Nterm]IIQLLDDYPK[TMTsixplex_K]	16-25	FALSE	6.902	203537.7188	209406.1406	110997.9026	81479.66495	177790.5904	127843.2621	ENSG00000089157
F8VU65	F8VU65_HUMAN	K|TSFFQALGITTK|I	TSFFQALGITTK[TMTsixplex_K]	134-145	FALSE	6.448	5099.553809	6540.198661	2966.505104	3303.830815	5152.671894	6384.285578	ENSG00000089157
F8VU65	F8VU65_HUMAN	K|TSFFQALGITTK|I	[TMTsixplex_Nterm]TSFFQALGITTK[TMTsixplex_K]	134-145	FALSE	7.801	1371210.625	1360352.383	508232.6302	363672.711	1041260.638	683013.2103	ENSG00000089157
F8VU65	F8VU65_HUMAN	R|GHLENNPALEK|L	[TMTsixplex_Nterm]GHLENNPALEK[TMTsixplex_K]	66-76	FALSE	5.231	1229618.524	1295947.625	695735.678	614984.5714	928983.4907	702317.8093	ENSG00000089157
F8VU65	F8VU65_HUMAN	K|TSFFQALGITTK|I	TSFFQALGITTK[TMTsixplex_K]	134-145	FALSE	5.656	7320.682288	9319.334191	3611.578519	4147.085726	6736.930213	8719.845251	ENSG00000089157
F8VU65	F8VU65_HUMAN	K|TSFFQALGITTK|I	TSFFQALGITTK[TMTsixplex_K]	134-145	FALSE	5.308	21934.07636	28704.0298	11768.8724	13924.66772	22429.99793	26489.34267	ENSG00000089157
F8VU65	F8VU65_HUMAN	K|TSFFQALGITTK|I	TSFFQALGITTK	134-145	FALSE	8.004	44112.26172	41713.36406	14511.19051	11712.33089	42364.13089	32344.04323	ENSG00000089157
F8VU65	F8VU65_HUMAN	K|TSFFQALGITTK|I	[TMTsixplex_Nterm]TSFFQALGITTK[TMTsixplex_K]	134-145	FALSE	5.224	39706.90234	35243.85409	16876.07624	11281.40565	31610.93197	20281.38425	ENSG00000089157
F8VU65	F8VU65_HUMAN	K|IIQLLDDYPK|C	[TMTsixplex_Nterm]IIQLLDDYPK[TMTsixplex_K]	16-25	FALSE	5.545	800144.8534	925518.5625	593439.1546	439366.3954	612316.9989	369964.3915	ENSG00000089157
F8VUA7	F8VUA7_HUMAN	K|LFHPLEQSIWAVK|G	[TMTsixplex_Nterm]LFHPLEQSIWAVK[TMTsixplex_K]	186-198	FALSE	5.65	148403.6365	162594.2813	67584.00941	52974.57999	152392.9032	120081.0944	ENSG00000091039
F8VVL1	F8VVL1_HUMAN	K|QEAGISEGQGTAGEEEEK|K	[TMTsixplex_Nterm]QEAGISEGQGTAGEEEEK[TMTsixplex_K]	75-92	FALSE	7.282	353171.4887	383958.8125	166933.5023	129392.9218	246845.2126	193152.6093	ENSG00000139726
F8VX55	F8VX55_HUMAN	K|ILPFQYVLCAATSPAVK|L	[TMTsixplex_Nterm]ILPFQYVLC[Cys_CAM]AATSPAVK[TMTsixplex_K]	63-79	FALSE	6.089	6454.251465	6225.307463	2530.79462	1744.198414	4310.09274	3147.806437	ENSG00000135457
F8VX55	F8VX55_HUMAN	K|ILPFQYVLCAATSPAVK|L	[TMTsixplex_Nterm]ILPFQYVLC[Cys_CAM]AATSPAVK[TMTsixplex_K]	63-79	FALSE	6.256	17123.47873	18429.15625	4772.541088	3589.86277	6866.988203	5144.432265	ENSG00000135457
F8VXB1	F8VXB1_HUMAN	K|AILILDNDGDR|L	[TMTsixplex_Nterm]AILILDNDGDR	14-24	FALSE	7.181	321145.2128	341568.0313	135175.0976	104618.1442	329203.5467	258259.9412	ENSG00000111481
F8VXB1	F8VXB1_HUMAN	K|AILILDNDGDR|L	[TMTsixplex_Nterm]AILILDNDGDR	14-24	FALSE	8.929	351356.0625	341492.7162	152821.9661	122245.8781	339803.1126	253890.1395	ENSG00000111481
F8VXD2	F8VXD2_HUMAN	R|GLDFLHANCIVHR|D	[TMTsixplex_Nterm]GLDFLHANC[Cys_CAM]IVHR	52-64	FALSE	4.997	27782.58391	37993.13181	7593.325689	6889.874634	5672.80809	6292.501905	ENSG00000135446
F8VXI1	F8VXI1_HUMAN	R|GLQQITGHGGLR|G	[TMTsixplex_Nterm]GLQQITGHGGLR	9-20	FALSE	9.24	38867.88203	43101.13917	28339.40808	23003.48994	137996.1755	101295.646	ENSG00000184752
F8VXJ7	F8VXJ7_HUMAN	R|ALVDELEWEIAQVDPK|K	[TMTsixplex_Nterm]ALVDELEWEIAQVDPK[TMTsixplex_K]	32-47	FALSE	6.346	333921.9087	343991.5938	93398.8615	64664.27947	234446.5431	179934.7351	ENSG00000257727
F8VXJ7	F8VXJ7_HUMAN	R|SQDLHCGACR|A	[TMTsixplex_Nterm]SQDLHC[Cys_CAM]GAC[Cys_CAM]R	22-31	FALSE	5.119	2647.080022	3243.414113	1878.419292	1523.223848	2096.12883	1778.669861	ENSG00000257727
F8VXJ7	F8VXJ7_HUMAN	K|TIQMGSFR|I	[TMTsixplex_Nterm]TIQMGSFR	49-56	FALSE	6.728	102751.2212	103482.6328	30477.03116	23644.89475	92146.19704	64689.44191	ENSG00000257727
F8VXJ7	F8VXJ7_HUMAN	R|IDSDISGTLK|F	[TMTsixplex_Nterm]IDSDISGTLK[TMTsixplex_K]	124-133	FALSE	5.416	838180.8297	851435.8125	202820.2902	147570.2941	531646.2832	392246.4634	ENSG00000257727
F8VXJ7	F8VXJ7_HUMAN	R|ALVDELEWEIAQVDPK|K	[TMTsixplex_Nterm]ALVDELEWEIAQVDPK[TMTsixplex_K]	32-47	FALSE	6.915	166122.1875	165845.6917	46709.6781	37089.66706	116343.8932	81795.24788	ENSG00000257727
F8VZJ2	F8VZJ2_HUMAN	K|NNSNDIVNAIMELTM|-	[TMTsixplex_Nterm]NNSNDIVNAIMELTM[Oxidation_M]	121-135	FALSE	7.278	7101.24658	7375.819336	2952.923168	1994.509276	4141.720024	2445.829633	ENSG00000196531
F8VZJ2	F8VZJ2_HUMAN	K|NILFVITKPDVYK|S	[TMTsixplex_Nterm]NILFVITK[TMTsixplex_K]PDVYK[TMTsixplex_K]	21-33	FALSE	6.373	737967.4939	767763.375	332441.5037	233138.3827	259185.3025	194024.7099	ENSG00000196531
F8VZJ2	F8VZJ2_HUMAN	K|NILFVITKPDVYK|S	[TMTsixplex_Nterm]NILFVITK[TMTsixplex_K]PDVYK[TMTsixplex_K]	21-33	FALSE	5.763	135512.2252	150963.6719	77846.17086	56687.58321	57193.49109	42525.24467	ENSG00000196531
F8VZJ2	F8VZJ2_HUMAN	K|NILFVITKPDVYK|S	[TMTsixplex_Nterm]NILFVITK[TMTsixplex_K]PDVYK[TMTsixplex_K]	21-33	FALSE	6.01	361087.1772	380554	165706.8676	131000.8653	137256.1888	97087.08584	ENSG00000196531
F8VZJ2	F8VZJ2_HUMAN	K|IEDLSQQAQLAAAEK|F	[TMTsixplex_Nterm]IEDLSQQAQLAAAEK[TMTsixplex_K]	48-62	FALSE	5.177	1010357.375	997470.1501	407101.4906	295001.4097	647476.0886	452856.0945	ENSG00000196531
F8VZJ2	F8VZJ2_HUMAN	K|DIELVMSQANVSR|A	[TMTsixplex_Nterm]DIELVMSQANVSR	100-112	FALSE	6.792	325835.0406	334557.875	163913.3564	115157.1303	178739.7046	136278.3406	ENSG00000196531
F8VZJ2	F8VZJ2_HUMAN	K|NILFVITKPDVYK|S	[TMTsixplex_Nterm]NILFVITK[TMTsixplex_K]PDVYK[TMTsixplex_K]	21-33	FALSE	6.479	48008.20703	38230.31706	21000.05904	13126.53512	22380.55371	13545.06008	ENSG00000196531
F8VZJ2	F8VZJ2_HUMAN	K|NILFVITKPDVYK|S	[TMTsixplex_Nterm]NILFVITK[TMTsixplex_K]PDVYK[TMTsixplex_K]	21-33	FALSE	6.132	80839.87974	82049.0625	36468.80069	26797.16577	32693.61348	22519.6791	ENSG00000196531
F8VZJ2	F8VZJ2_HUMAN	K|NILFVITKPDVYK|S	[TMTsixplex_Nterm]NILFVITK[TMTsixplex_K]PDVYK[TMTsixplex_K]	21-33	FALSE	6.484	114016.8281	86051.32433	49096.55605	28149.57934	44082.7113	25695.05812	ENSG00000196531
F8VZJ2	F8VZJ2_HUMAN	K|NILFVITKPDVYK|S	[TMTsixplex_Nterm]NILFVITK[TMTsixplex_K]PDVYK[TMTsixplex_K]	21-33	FALSE	5.69	39372.78125	29781.80228	16961.09814	9939.552129	17685.46833	9586.036124	ENSG00000196531
F8VZJ2	F8VZJ2_HUMAN	K|IEDLSQQAQLAAAEK|F	[TMTsixplex_Nterm]IEDLSQQAQLAAAEK[TMTsixplex_K]	48-62	FALSE	5.183	623273.5625	621476.1972	518278.0012	456106.6492	378495.6996	283417.1092	ENSG00000196531
F8W050	F8W050_HUMAN	K|EHVIANSGQFHCQR|R	[TMTsixplex_Nterm]EHVIANSGQFHC[Cys_CAM]QR	326-339	FALSE	4.862	56237.95402	66270.25133	29474.44896	24653.12097	31412.57357	31748.6133	ENSG00000123338
F8W1C5	F8W1C5_HUMAN	K|LKDLILLIK|H	[TMTsixplex_Nterm]LK[TMTsixplex_K]DLILLIK[TMTsixplex_K]	120-128	FALSE	5.096	9370.341797	9081.17946	3602.220156	2983.384666	4783.15859	3617.355575	ENSG00000111335
F8W1C5	F8W1C5_HUMAN	K|LKDLILLIK|H	[TMTsixplex_Nterm]LK[TMTsixplex_K]DLILLIK[TMTsixplex_K]	120-128	FALSE	7.668	1174.149166	1211.827515	364.6218542	285.1900066	566.840953	434.4377939	ENSG00000111335
F8W1G3	F8W1G3_HUMAN	R|KINFDALLK|F	[TMTsixplex_Nterm]K[TMTsixplex_K]INFDALLK[TMTsixplex_K]	6-14	FALSE	5.669	796000.4375	742837.0581	216035.5951	149162.828	730348.5805	511818.7837	ENSG00000139644
F8W1R7	F8W1R7_HUMAN	K|VLDFEHFLPMLQTVAK|N	[TMTsixplex_Nterm]VLDFEHFLPMLQTVAK	63-78	FALSE	4.865	10227.76296	13536.90664	19066.47217	14655.61667	12276.32655	9905.59637	ENSG00000092841
F8W1R7	F8W1R7_HUMAN	K|ILYSQCGDVMR|A	[TMTsixplex_Nterm]ILYSQC[Cys_CAM]GDVM[Oxidation_M]R	26-36	FALSE	6.796	2121730.819	2347127.163	3975651	2775483.17	1643921.03	1253253.511	ENSG00000092841
F8W1R7	F8W1R7_HUMAN	K|VLDFEHFLPMLQTVAK|N	[TMTsixplex_Nterm]VLDFEHFLPMLQTVAK[TMTsixplex_K]	63-78	FALSE	6.439	14895.05285	15397.88132	15908.97153	12804.74237	9576.878161	6986.219956	ENSG00000092841
F8W1R7	F8W1R7_HUMAN	K|DQGTYEDYVEGLR|V	[TMTsixplex_Nterm]DQGTYEDYVEGLR	81-93	FALSE	6.852	64118.44238	73365.67566	82873.28224	53207.00719	46510.80066	30843.63847	ENSG00000092841
F8W1R7	F8W1R7_HUMAN	R|ALGQNPTNAEVLK|V	ALGQNPTNAEVLK	37-49	FALSE	5.977	504695.9769	629670.3768	591448.429	649615.5423	NA	539493.5497	ENSG00000092841
F8W1R7	F8W1R7_HUMAN	K|VLDFEHFLPMLQTVAK|N	[TMTsixplex_Nterm]VLDFEHFLPMLQTVAK[TMTsixplex_K]	63-78	FALSE	5.124	2454.764672	2634.269231	3512.302868	2981.928253	2866.939981	2140.383958	ENSG00000092841
F8W1R7	F8W1R7_HUMAN	K|ILYSQCGDVMR|A	[TMTsixplex_Nterm]ILYSQC[Cys_CAM]GDVMR	26-36	FALSE	7.941	94320.6301	99443.7887	116281.5469	83037.01128	56322.67902	36489.24386	ENSG00000092841
F8W1R7	F8W1R7_HUMAN	K|NKDQGTYEDYVEGLR|V	[TMTsixplex_Nterm]NK[TMTsixplex_K]DQGTYEDYVEGLR	79-93	FALSE	5.531	312123.9468	320252.1345	520975.6875	390953.2799	235667.4005	156479.546	ENSG00000092841
F8W1R7	F8W1R7_HUMAN	K|EAFQLFDR|T	[TMTsixplex_Nterm]EAFQLFDR	13-20	FALSE	6.557	429816.0074	442606.8458	713381.7101	561282.5185	306825.5009	218550.2099	ENSG00000092841
F8W1R7	F8W1R7_HUMAN	K|ILYSQCGDVMR|A	ILYSQC[Cys_CAM]GDVMR	26-36	FALSE	8.136	515894.376	535970.0914	409824.8139	304617.7397	179736.7196	108571.51	ENSG00000092841
F8W1R7	F8W1R7_HUMAN	K|DQGTYEDYVEGLR|V	[TMTsixplex_Nterm]DQGTYEDYVEGLR	81-93	FALSE	7.879	361954.6385	392641.7953	354437.9729	291339.5057	311690.7264	232062.6181	ENSG00000092841
F8W1R7	F8W1R7_HUMAN	K|DQGTYEDYVEGLR|V	[TMTsixplex_Nterm]DQGTYEDYVEGLR	81-93	FALSE	7.848	431832.8753	444873.2911	540061.4297	427071.6022	344106.1109	254190.9627	ENSG00000092841
F8W1R7	F8W1R7_HUMAN	K|NKDQGTYEDYVEGLR|V	[TMTsixplex_Nterm]NK[TMTsixplex_K]DQGTYEDYVEGLR	79-93	FALSE	6.889	4340237.819	4245551.698	7074889	5427983.613	2842333.493	1961241.141	ENSG00000092841
F8W1R7	F8W1R7_HUMAN	R|ALGQNPTNAEVLK|V	ALGQNPTNAEVLK	37-49	FALSE	6.211	322757.307	347101.2491	353850.5952	570077.4372	NA	285800.1387	ENSG00000092841
F8W1R7	F8W1R7_HUMAN	R|ALGQNPTNAEVLK|V	[TMTsixplex_Nterm]ALGQNPTNAEVLK[TMTsixplex_K]	37-49	FALSE	6.31	228803.3189	240863.5118	449296.0625	354725.0627	172747.8925	119768.2535	ENSG00000092841
F8W1R7	F8W1R7_HUMAN	K|NKDQGTYEDYVEGLR|V	[TMTsixplex_Nterm]NK[TMTsixplex_K]DQGTYEDYVEGLR	79-93	FALSE	6.887	681125.4638	676032.0086	900221.0625	665723.0671	568594.6629	401695.8645	ENSG00000092841
F8W1R7	F8W1R7_HUMAN	K|ILYSQCGDVMR|A	[TMTsixplex_Nterm]ILYSQC[Cys_CAM]GDVMR	26-36	FALSE	7.225	104767.1538	110991.2599	153257.5469	115361.2163	74380.94165	52053.51166	ENSG00000092841
F8W1R7	F8W1R7_HUMAN	K|ILYSQCGDVMR|A	ILYSQC[Cys_CAM]GDVMR	26-36	FALSE	8.285	413176.2869	401649.2464	355839.3678	263130.1879	121414.0509	83348.71183	ENSG00000092841
F8W1R7	F8W1R7_HUMAN	R|HVLVTLGEK|M	[TMTsixplex_Nterm]HVLVTLGEK[TMTsixplex_K]	110-118	FALSE	5.472	219554.661	215160.7802	350229.4063	256938.6798	134938.9762	96030.68094	ENSG00000092841
F8W1R7	F8W1R7_HUMAN	K|DQGTYEDYVEGLR|V	[TMTsixplex_Nterm]DQGTYEDYVEGLR	81-93	FALSE	8.174	89190.72169	92226.97643	129144.2582	101210.714	62100.67699	42687.54973	ENSG00000092841
F8W1R7	F8W1R7_HUMAN	K|ILYSQCGDVMR|A	[TMTsixplex_Nterm]ILYSQC[Cys_CAM]GDVM[Oxidation_M]R	26-36	FALSE	6.629	1102239.087	1135582.031	1833717.125	1382850.638	769186.029	552604.8986	ENSG00000092841
F8W1R7	F8W1R7_HUMAN	R|ALGQNPTNAEVLK|V	ALGQNPTNAEVLK	37-49	FALSE	6.442	785445.8531	788110.4486	504839.0967	380607.8336	728264.4663	463617.7709	ENSG00000092841
F8W1R7	F8W1R7_HUMAN	K|VLDFEHFLPMLQTVAK|N	[TMTsixplex_Nterm]VLDFEHFLPM[Oxidation_M]LQTVAK[TMTsixplex_K]	63-78	FALSE	5.16	56693.91795	61000.30323	80918.30948	63420.56426	53607.34304	39551.92617	ENSG00000092841
F8W1R7	F8W1R7_HUMAN	K|ILYSQCGDVMR|A	[TMTsixplex_Nterm]ILYSQC[Cys_CAM]GDVMR	26-36	FALSE	7.965	238458.5115	252124.8031	326698.1563	239504.278	155797.0866	117036.2137	ENSG00000092841
F8W1R7	F8W1R7_HUMAN	K|ILYSQCGDVMR|A	[TMTsixplex_Nterm]ILYSQC[Cys_CAM]GDVMR	26-36	FALSE	8.411	184689.7887	190073.4033	265836.25	191498.9232	119596.7045	87194.32201	ENSG00000092841
F8W1R7	F8W1R7_HUMAN	K|EAFQLFDR|T	[TMTsixplex_Nterm]EAFQLFDR	13-20	FALSE	6.684	159929.7175	167882.8105	212508.8498	149557.3596	90806.45959	63843.62795	ENSG00000092841
F8W1R7	F8W1R7_HUMAN	K|ILYSQCGDVMR|A	[TMTsixplex_Nterm]ILYSQC[Cys_CAM]GDVM[Oxidation_M]R	26-36	FALSE	5.895	1042091.293	1106323.904	2147531.75	1620968.211	744523.6603	542424.2953	ENSG00000092841
F8W1R7	F8W1R7_HUMAN	K|VLDFEHFLPMLQTVAK|N	VLDFEHFLPM[Oxidation_M]LQTVAK	63-78	FALSE	5.403	237523.1025	258293.5432	125073.3042	111048.4147	188822.94	154487.9946	ENSG00000092841
F8W1R7	F8W1R7_HUMAN	K|NKDQGTYEDYVEGLR|V	[TMTsixplex_Nterm]NK[TMTsixplex_K]DQGTYEDYVEGLR	79-93	FALSE	5.451	2108672.234	2012734.516	2954487.5	2058378.884	1597893.127	1082667.266	ENSG00000092841
F8W1R7	F8W1R7_HUMAN	K|ILYSQCGDVMR|A	[TMTsixplex_Nterm]ILYSQC[Cys_CAM]GDVM[Oxidation_M]R	26-36	FALSE	5.57	2674253.72	2828362.921	4135423.25	3224847.893	1777166.002	1299543.022	ENSG00000092841
F8W1R7	F8W1R7_HUMAN	K|ILYSQCGDVMR|A	[TMTsixplex_Nterm]ILYSQC[Cys_CAM]GDVMR	26-36	FALSE	7.697	191178.876	206133.0619	272604.2813	216092.316	130050.2331	86917.94273	ENSG00000092841
F8W1R7	F8W1R7_HUMAN	K|ILYSQCGDVMR|A	[TMTsixplex_Nterm]ILYSQC[Cys_CAM]GDVMR	26-36	FALSE	7.754	112554.6652	125464.7375	177892.5156	125333.6133	77887.29246	52532.18418	ENSG00000092841
F8W1R7	F8W1R7_HUMAN	K|ILYSQCGDVMR|A	[TMTsixplex_Nterm]ILYSQC[Cys_CAM]GDVM[Oxidation_M]R	26-36	FALSE	6.587	3837151.492	4089944.303	6608524	5039034.911	2711975.607	1982873.935	ENSG00000092841
F8W1R7	F8W1R7_HUMAN	K|VLDFEHFLPMLQTVAK|N	[TMTsixplex_Nterm]VLDFEHFLPMLQTVAK	63-78	FALSE	5.663	14709.55166	24828.27626	38223.75484	31025.00557	21840.53431	19329.60575	ENSG00000092841
F8W1R7	F8W1R7_HUMAN	K|ILYSQCGDVMR|A	[TMTsixplex_Nterm]ILYSQC[Cys_CAM]GDVMR	26-36	FALSE	7.249	245879.8035	261001.3384	344626.6563	264784.5616	161517.3395	120924.1195	ENSG00000092841
F8W1R7	F8W1R7_HUMAN	K|EAFQLFDR|T	[TMTsixplex_Nterm]EAFQLFDR	13-20	FALSE	6.583	556519.405	562143.868	974324.5019	740954.2774	394875.971	277051.3873	ENSG00000092841
F8W1R7	F8W1R7_HUMAN	R|HVLVTLGEK|M	HVLVTLGEK[TMTsixplex_K]	110-118	FALSE	6.204	198151.1931	265951.044	376313.0661	517004.3837	200616.6384	224355.8725	ENSG00000092841
F8W1R7	F8W1R7_HUMAN	K|ILYSQCGDVMR|A	[TMTsixplex_Nterm]ILYSQC[Cys_CAM]GDVM[Oxidation_M]R	26-36	FALSE	6.487	1325704.788	1356449.789	2438748.5	1835838.122	936119.5847	675489.519	ENSG00000092841
F8W1R7	F8W1R7_HUMAN	K|VLDFEHFLPMLQTVAK|N	VLDFEHFLPMLQTVAK	63-78	FALSE	5.198	8792.278184	9437.118694	3462.365554	3260.79841	24786.23242	18397.57174	ENSG00000092841
F8W1R7	F8W1R7_HUMAN	K|ILYSQCGDVMR|A	[TMTsixplex_Nterm]ILYSQC[Cys_CAM]GDVMR	26-36	FALSE	8.061	164807.794	172370.9071	226325.2813	184565.626	109465.7564	79754.40946	ENSG00000092841
F8W1R7	F8W1R7_HUMAN	K|VLDFEHFLPMLQTVAK|N	[TMTsixplex_Nterm]VLDFEHFLPM[Oxidation_M]LQTVAK[TMTsixplex_K]	63-78	FALSE	6.656	53005.27561	57472.99143	93422.25143	78518.34761	41855.60533	28297.25464	ENSG00000092841
F8W1R7	F8W1R7_HUMAN	K|VLDFEHFLPMLQTVAK|N	VLDFEHFLPMLQTVAK	63-78	FALSE	5.857	29706.47106	34349.00412	16826.06028	26023.51809	28117.58521	20075.19413	ENSG00000092841
F8W1R7	F8W1R7_HUMAN	K|DQGTYEDYVEGLR|V	DQGTYEDYVEGLR	81-93	FALSE	8.15	12297.73085	11582.63002	24737.63679	18791.18844	13112.33445	10180.24979	ENSG00000092841
F8W1R7	F8W1R7_HUMAN	K|NKDQGTYEDYVEGLR|V	[TMTsixplex_Nterm]NK[TMTsixplex_K]DQGTYEDYVEGLR	79-93	FALSE	7.424	1344028.548	1345343.526	2375092	1755506.526	946838.6266	608475.8202	ENSG00000092841
F8W1R7	F8W1R7_HUMAN	K|ILYSQCGDVMR|A	[TMTsixplex_Nterm]ILYSQC[Cys_CAM]GDVM[Oxidation_M]R	26-36	FALSE	6.378	2017172.133	1991463.137	3655730.5	2724114.964	1335086.076	998923.9972	ENSG00000092841
F8W1R7	F8W1R7_HUMAN	K|EAFQLFDR|T	EAFQLFDR	13-20	FALSE	7.701	67418.03195	86668.07944	45938.70082	NA	57726.43706	52636.71079	ENSG00000092841
F8W1R7	F8W1R7_HUMAN	K|VLDFEHFLPMLQTVAK|N	[TMTsixplex_Nterm]VLDFEHFLPMLQTVAK[TMTsixplex_K]	63-78	FALSE	6.064	18790.46707	19851.56625	29566.5313	23893.82201	13835.48984	9896.234541	ENSG00000092841
F8W1R7	F8W1R7_HUMAN	K|EGNGTVMGAEIR|H	[TMTsixplex_Nterm]EGNGTVMGAEIR	98-109	FALSE	8.589	875567.4953	945309.5978	1072004.875	833594.8737	621597.8341	427107.9384	ENSG00000092841
F8W1R7	F8W1R7_HUMAN	K|ILYSQCGDVMR|A	[TMTsixplex_Nterm]ILYSQC[Cys_CAM]GDVMR	26-36	FALSE	6.532	63141.41514	67391.33673	97715.34375	77073.31402	45637.42934	30772.69033	ENSG00000092841
F8W1R7	F8W1R7_HUMAN	K|ILYSQCGDVMR|A	[TMTsixplex_Nterm]ILYSQC[Cys_CAM]GDVMR	26-36	FALSE	7.681	153538.5082	162037.5249	242676.7188	198546.1584	105199.517	72340.05771	ENSG00000092841
F8W1R7	F8W1R7_HUMAN	K|VLDFEHFLPMLQTVAK|N	[TMTsixplex_Nterm]VLDFEHFLPM[Oxidation_M]LQTVAK[TMTsixplex_K]	63-78	FALSE	6.505	78879.14343	79601.79127	124542.9492	99897.90013	65512.79927	48662.34354	ENSG00000092841
F8W1R7	F8W1R7_HUMAN	K|VLDFEHFLPMLQTVAK|N	[TMTsixplex_Nterm]VLDFEHFLPMLQTVAK[TMTsixplex_K]	63-78	FALSE	6.733	13145.56214	13668.44436	21675.50934	17920.59193	9144.02191	6757.515191	ENSG00000092841
F8W1R7	F8W1R7_HUMAN	R|ALGQNPTNAEVLK|V	ALGQNPTNAEVLK	37-49	FALSE	5.352	425327.2198	448059.0625	263476.654	204214.026	320879.6581	229734.165	ENSG00000092841
F8W1R7	F8W1R7_HUMAN	R|ALGQNPTNAEVLK|V	[TMTsixplex_Nterm]ALGQNPTNAEVLK[TMTsixplex_K]	37-49	FALSE	5.008	1007944.813	1003450.037	941313.6372	791887.4898	792818.0344	624912.131	ENSG00000092841
F8W1R7	F8W1R7_HUMAN	K|VLDFEHFLPMLQTVAK|N	[TMTsixplex_Nterm]VLDFEHFLPM[Oxidation_M]LQTVAK[TMTsixplex_K]	63-78	FALSE	6.344	140259.8299	153251.0236	227938.3575	177058.191	111144.5457	82077.0092	ENSG00000092841
F8W1R7	F8W1R7_HUMAN	K|VLDFEHFLPMLQTVAK|N	[TMTsixplex_Nterm]VLDFEHFLPM[Oxidation_M]LQTVAK[TMTsixplex_K]	63-78	FALSE	5.957	50749.71561	52942.54112	68433.35995	53465.17762	49065.74321	37467.42241	ENSG00000092841
F8W785	F8W785_HUMAN	R|QAELEEGRPQHQEQLR|Q	[TMTsixplex_Nterm]QAELEEGRPQHQEQLR	434-449	FALSE	6.113	105233.5676	111430.3438	25888.02352	16022.24786	41032.73467	32829.88156	ENSG00000173905
F8W7Q4	F8W7Q4_HUMAN	R|LKEEAAMK|A	[TMTsixplex_Nterm]LK[TMTsixplex_K]EEAAMK[TMTsixplex_K]	132-139	FALSE	5.294	193063.3841	198991.1757	130491.6428	117005.296	746969.125	535025.198	ENSG00000114023
F8W7Q4	F8W7Q4_HUMAN	R|LKEEAAMK|A	[TMTsixplex_Nterm]LK[TMTsixplex_K]EEAAMK[TMTsixplex_K]	132-139	FALSE	5.348	408026.0187	417286.7337	257881.4414	230710.6506	1790765.375	1296879.641	ENSG00000114023
F8W7Q4	F8W7Q4_HUMAN	K|EDEIPETVSLEMLDAAK|N	[TMTsixplex_Nterm]EDEIPETVSLEM[Oxidation_M]LDAAK[TMTsixplex_K]	69-85	FALSE	7.06	64177.92094	61595.90127	30974.80539	29983.89019	242454.5938	172264.6608	ENSG00000114023
F8W7Q4	F8W7Q4_HUMAN	K|EDEIPETVSLEMLDAAK|N	[TMTsixplex_Nterm]EDEIPETVSLEMLDAAK[TMTsixplex_K]	69-85	FALSE	6.14	204203.6192	198140.5618	103329.0931	83859.68741	561189.125	414763.1127	ENSG00000114023
F8W7Q4	F8W7Q4_HUMAN	R|HETLTSLNLEK|K	HETLTSLNLEK	118-128	FALSE	7.548	90046.21996	84415.04163	65942.72382	50704.45496	51582.54112	30413.23564	ENSG00000114023
F8W7Q4	F8W7Q4_HUMAN	K|EDEIPETVSLEMLDAAK|N	[TMTsixplex_Nterm]EDEIPETVSLEMLDAAK[TMTsixplex_K]	69-85	FALSE	5.881	267421.7863	263165.1285	135974.6351	114862.8645	680853.125	513072.635	ENSG00000114023
F8W7Q4	F8W7Q4_HUMAN	K|EDEIPETVSLEMLDAAK|N	[TMTsixplex_Nterm]EDEIPETVSLEMLDAAK[TMTsixplex_K]	69-85	FALSE	5.274	116761.681	113205.3661	57650.34863	43785.71914	219624.75	161768.3247	ENSG00000114023
F8W7Q4	F8W7Q4_HUMAN	K|ILIWSGR|F	[TMTsixplex_Nterm]ILIWSGR	59-65	FALSE	5.191	20770.97381	21065.35773	12394.59415	11305.31753	73962.60938	53070.48821	ENSG00000114023
F8W822	F8W822_HUMAN	R|LAFYLCGR|K	[TMTsixplex_Nterm]LAFYLC[Cys_CAM]GR	229-236	FALSE	7.196	76708.86866	78289.15625	35812.76823	27227.55251	50975.22832	37405.88772	ENSG00000139436
F8W822	F8W822_HUMAN	R|LLSLGAQANFFHPEK|G	[TMTsixplex_Nterm]LLSLGAQANFFHPEK[TMTsixplex_K]	151-165	FALSE	8.787	275199.8381	289565.0938	146206.3703	105123.8365	172094.7169	118768.3616	ENSG00000139436
F8W895	F8W895_HUMAN	R|NDADEKHPEHAEQNIR|K	[TMTsixplex_Nterm]NDADEK[TMTsixplex_K]HPEHAEQNIR	193-208	FALSE	5.411	32324.15315	32719.92013	5846.295618	3556.214353	5924.606211	4161.193173	ENSG00000160818
F8W8L6	F8W8L6_HUMAN	R|KGEQGGPPPK|A	[TMTsixplex_Nterm]K[TMTsixplex_K]GEQGGPPPK[TMTsixplex_K]	118-127	FALSE	6.192	89293.45313	68676.94969	29261.05942	17887.61847	52914.46395	31066.44591	ENSG00000115211
F8W8T1	F8W8T1_HUMAN	K|LTSELITHICK|S	[TMTsixplex_Nterm]LTSELITHIC[Cys_CAM]K[TMTsixplex_K]	303-313	FALSE	6.137	486609.6101	589150.625	109293.002	76664.1767	112627.0781	95662.51796	ENSG00000157601
F8W8T1	F8W8T1_HUMAN	K|WSTIIENNFQEGHK|I	[TMTsixplex_Nterm]WSTIIENNFQEGHK[TMTsixplex_K]	390-403	FALSE	6.422	201519.7191	206547.1719	109231.7381	80398.53773	77976.82586	56543.46157	ENSG00000157601
F8W8T1	F8W8T1_HUMAN	K|NFEEFFNLHR|T	[TMTsixplex_Nterm]NFEEFFNLHR	467-476	FALSE	6.942	151325.178	152244.6627	28613.33547	16568.11065	32746.51372	24968.2001	ENSG00000157601
F8W8T1	F8W8T1_HUMAN	K|IFFENHPYFR|D	[TMTsixplex_Nterm]IFFENHPYFR	277-286	FALSE	7.695	1048536.724	1094812.957	337833.2189	248469.4166	378351.0475	269786.1501	ENSG00000157601
F8W914	F8W914_HUMAN	R|HQAQIDHYLGLANK|N	HQAQIDHYLGLANK	310-323	FALSE	6.717	25360.91832	27604.52502	20367.7659	34647.72666	21544.50008	14872.31751	ENSG00000115310
F8W914	F8W914_HUMAN	R|GPLPAAPPVAPER|Q	[TMTsixplex_Nterm]GPLPAAPPVAPER	63-75	FALSE	7.45	121736.3913	132567.5938	115816.8245	96292.80474	74619.06724	55144.79624	ENSG00000115310
F8W914	F8W914_HUMAN	K|YSNSALGHVNCTIK|E	YSNSALGHVNC[Cys_CAM]TIK[TMTsixplex_K]	243-256	FALSE	6.264	71313.20012	96931.76095	78887.4686	98863.23233	100982.6856	120085.8204	ENSG00000115310
F8W914	F8W914_HUMAN	K|YSNSALGHVNCTIK|E	[TMTsixplex_Nterm]YSNSALGHVNC[Cys_CAM]TIK[TMTsixplex_K]	243-256	FALSE	6.524	2256112.012	2296736.838	1879766.606	1331288.456	2040860.382	1414856.069	ENSG00000115310
F8W914	F8W914_HUMAN	R|HQAQIDHYLGLANK|N	[TMTsixplex_Nterm]HQAQIDHYLGLANK[TMTsixplex_K]	310-323	FALSE	5.382	1448344.443	1619305.689	1066439.207	925602.3166	1664364.394	1589133.339	ENSG00000115310
F8W914	F8W914_HUMAN	R|HQAQIDHYLGLANK|N	[TMTsixplex_Nterm]HQAQIDHYLGLANK[TMTsixplex_K]	310-323	FALSE	5.367	927095.5285	963744.9891	924574.43	657152.9014	927871.5021	620881.7876	ENSG00000115310
F8W943	F8W943_HUMAN	R|DVLFPGYTHLQR|A	[TMTsixplex_Nterm]DVLFPGYTHLQR	86-97	FALSE	7.043	533990.5412	573279.1686	178219.0362	130430.3276	598165.3708	461025.4025	ENSG00000126522
F8W9L6	F8W9L6_HUMAN	K|RSASLNSK|P	RSASLNSK[TMTsixplex_K]	303-310	FALSE	4.991	324792.538	391487.1563	158987.7277	183829.6742	347606.1205	379469.3511	ENSG00000118308
F8WAU4	F8WAU4_HUMAN	R|YNVPFLTFINK|L	[TMTsixplex_Nterm]YNVPFLTFINK[TMTsixplex_K]	164-174	FALSE	5.744	9692.438283	9418.166166	5173.262096	3737.865075	10359.24609	6850.934121	ENSG00000168827
F8WAU4	F8WAU4_HUMAN	R|VLYYTGR|I	[TMTsixplex_Nterm]VLYYTGR	65-71	FALSE	5.432	273492.6547	275066.2558	108371.1743	78830.0466	271486.8409	190862.7397	ENSG00000168827
F8WAU4	F8WAU4_HUMAN	R|YNVPFLTFINK|L	[TMTsixplex_Nterm]YNVPFLTFINK[TMTsixplex_K]	164-174	FALSE	5.475	29101.67093	30694.31836	15024.50307	11910.73728	26253.82863	19974.66895	ENSG00000168827
F8WAU4	F8WAU4_HUMAN	R|SFTPVFLGSALK|N	[TMTsixplex_Nterm]SFTPVFLGSALK[TMTsixplex_K]	290-301	FALSE	6.977	56358.95863	56877.62332	17292.81939	13859.54385	91954.59375	65277.47992	ENSG00000168827
F8WAU4	F8WAU4_HUMAN	R|FGQLTYVR|S	[TMTsixplex_Nterm]FGQLTYVR	364-371	FALSE	6.96	67138.36473	67994.51832	21059.93641	16982.36616	102638.2188	69505.73469	ENSG00000168827
F8WAU4	F8WAU4_HUMAN	R|YNVPFLTFINK|L	YNVPFLTFINK[TMTsixplex_K]	164-174	FALSE	5.398	2762.477389	3842.344632	1492.748261	1877.67189	6251.927508	8098.606905	ENSG00000168827
F8WB09	F8WB09_HUMAN	K|GTCSGFEPHSWR|D	[TMTsixplex_Nterm]GTC[Cys_CAM]SGFEPHSWR	32-43	FALSE	6.931	71387.01246	86277.92809	128191.9934	103709.3689	65595.26683	56492.34814	ENSG00000071282
F8WB09	F8WB09_HUMAN	K|MSLGQLQSAR|G	[TMTsixplex_Nterm]MSLGQLQSAR	14-23	FALSE	7.983	20246.68446	20752.35645	41464.06641	30236.27841	13553.04368	8744.684404	ENSG00000071282
F8WBI5	F8WBI5_HUMAN	K|KETSNLYK|L	[TMTsixplex_Nterm]K[TMTsixplex_K]ETSNLYK[TMTsixplex_K]	67-74	FALSE	5.444	247673.2635	283913.2718	90162.89604	81287.17345	449940.375	386309.8748	ENSG00000146729
F8WBI5	F8WBI5_HUMAN	R|KDAHSNLLAK|K	K[TMTsixplex_K]DAHSNLLAK[TMTsixplex_K]	57-66	FALSE	4.958	34304.25548	46165.64984	20135.8356	23740.5003	85023.05164	118012.5234	ENSG00000146729
F8WBI5	F8WBI5_HUMAN	K|LQFHNVKPECLEAYNK|I	[TMTsixplex_Nterm]LQFHNVK[TMTsixplex_K]PEC[Cys_CAM]LEAYNK[TMTsixplex_K]	75-90	FALSE	5.114	121085.9648	123319.2068	52866.70752	44850.97466	288885.7813	202827.2955	ENSG00000146729
F8WBI5	F8WBI5_HUMAN	R|KDAHSNLLAK|K	[TMTsixplex_Nterm]K[TMTsixplex_K]DAHSNLLAK[TMTsixplex_K]	57-66	FALSE	5.035	73608.66009	81619.57167	34158.59921	26790.96858	134786.2969	106267.7832	ENSG00000146729
F8WBI5	F8WBI5_HUMAN	K|LQFHNVKPECLEAYNK|I	[TMTsixplex_Nterm]LQFHNVK[TMTsixplex_K]PEC[Cys_CAM]LEAYNK[TMTsixplex_K]	75-90	FALSE	5.659	100699.5536	102191.6753	46212.31013	38219.05215	216662.3438	147684.7626	ENSG00000146729
F8WBI5	F8WBI5_HUMAN	K|LQFHNVKPECLEAYNK|I	[TMTsixplex_Nterm]LQFHNVK[TMTsixplex_K]PEC[Cys_CAM]LEAYNK[TMTsixplex_K]	75-90	FALSE	5.147	177891.4747	198472.6536	80648.82497	67168.13528	499777.1563	380823.4985	ENSG00000146729
F8WBI5	F8WBI5_HUMAN	K|KETSNLYK|L	[TMTsixplex_Nterm]K[TMTsixplex_K]ETSNLYK[TMTsixplex_K]	67-74	FALSE	5.621	109985.4323	132914.1201	41406.28593	36378.70057	198129.7344	172612.111	ENSG00000146729
F8WBI5	F8WBI5_HUMAN	K|DAHSNLLAK|K	[TMTsixplex_Nterm]DAHSNLLAK[TMTsixplex_K]	58-66	FALSE	4.865	299952.1044	320410.3741	340733.493	260344.2579	365276.3067	267835.8248	ENSG00000146729
F8WBL3	F8WBL3_HUMAN	K|IAILGYR|S	[TMTsixplex_Nterm]IAILGYR	8-14	FALSE	5.908	318328.3882	324715.375	132508.308	99776.43803	206179.6464	145053.3517	ENSG00000106615
F8WD20	F8WD20_HUMAN	R|ASFENNCEIGCFAK|L	[TMTsixplex_Nterm]ASFENNC[Cys_CAM]EIGC[Cys_CAM]FAK[TMTsixplex_K]	4-17	FALSE	6.045	509411.8045	527480.9375	191695.0428	136008.3615	220578.3335	169515.0092	ENSG00000242372
F8WDG1	F8WDG1_HUMAN	K|IFSFNVWGK|I	IFSFNVWGK[TMTsixplex_K]	34-42	FALSE	4.879	75139.48527	86580.14844	41131.97108	42177.03856	85865.99384	80275.2386	ENSG00000075790
F8WDG1	F8WDG1_HUMAN	K|IFSFNVWGK|I	[TMTsixplex_Nterm]IFSFNVWGK[TMTsixplex_K]	34-42	FALSE	5.859	17827.37208	18270.59961	8984.897015	6963.79337	11450.30165	8466.323672	ENSG00000075790
F8WDS8	F8WDS8_HUMAN	R|GVLTTCYNR|M	[TMTsixplex_Nterm]GVLTTC[Cys_CAM]YNR	77-85	FALSE	5.998	54312.33973	54923.125	24543.58492	19545.1572	51438.02038	39987.73154	ENSG00000032389
F8WE13	F8WE13_HUMAN	K|YVHADAPTNK|T	[TMTsixplex_Nterm]YVHADAPTNK[TMTsixplex_K]	65-74	FALSE	5.678	497491.9948	511929.75	199182.8264	146595.5235	161388.4093	117857.3417	ENSG00000173473
F8WEG8	F8WEG8_HUMAN	R|SDVQIHVPTFTFR|V	[TMTsixplex_Nterm]SDVQIHVPTFTFR	45-57	FALSE	5.147	291990.5246	331141.9406	120530.1899	84408.14935	194273.3115	149359.7738	ENSG00000180228
F8WEG8	F8WEG8_HUMAN	K|TPIQVLHEYGMK|T	[TMTsixplex_Nterm]TPIQVLHEYGMK[TMTsixplex_K]	22-33	FALSE	6.001	183482.7789	196671.6983	73045.17563	53102.94267	110320.7137	87242.72264	ENSG00000180228
F8WEX5	F8WEX5_HUMAN	K|SVLWWLPVEK|A	[TMTsixplex_Nterm]SVLWWLPVEK[TMTsixplex_K]	113-122	FALSE	5.71	38006.80469	37485.42096	5294.353937	2793.448399	10217.2114	7577.476364	ENSG00000129103
F8WEX5	F8WEX5_HUMAN	K|SVLWWLPVEK|A	[TMTsixplex_Nterm]SVLWWLPVEK[TMTsixplex_K]	113-122	FALSE	5.204	35113.00001	36543.33984	6646.418018	4287.082547	11445.63602	8394.851753	ENSG00000129103
F8WEX5	F8WEX5_HUMAN	K|SVLWWLPVEK|A	[TMTsixplex_Nterm]SVLWWLPVEK[TMTsixplex_K]	113-122	FALSE	5.419	18826.51009	20061.82422	3521.56537	2002.414285	5832.011307	4229.677667	ENSG00000129103
F8WEX5	F8WEX5_HUMAN	K|SVLWWLPVEK|A	[TMTsixplex_Nterm]SVLWWLPVEK[TMTsixplex_K]	113-122	FALSE	5.667	52813.18359	50223.83674	7557.759176	4468.41061	13639.92656	9758.334459	ENSG00000129103
F8WEX5	F8WEX5_HUMAN	K|SVLWWLPVEK|A	[TMTsixplex_Nterm]SVLWWLPVEK[TMTsixplex_K]	113-122	FALSE	5.774	35927.2344	36183.11328	5172.534478	3222.783506	10288.36628	8188.380438	ENSG00000129103
F8WEX5	F8WEX5_HUMAN	K|SVLWWLPVEK|A	[TMTsixplex_Nterm]SVLWWLPVEK[TMTsixplex_K]	113-122	FALSE	5.533	32075.77201	34083.95703	4554.654005	2954.773437	8579.467735	6306.366932	ENSG00000129103
G3V0G5	G3V0G5_HUMAN	R|KFPYCEATLLQQLVR|S	[TMTsixplex_Nterm]K[TMTsixplex_K]FPYC[Cys_CAM]EATLLQQLVR	272-286	FALSE	5.849	10947.89804	11056.53613	6910.381418	4818.572121	8861.056469	6338.854974	ENSG00000106524
G3V126	G3V126_HUMAN	K|NTAWPYFLPMLNR|Q	[TMTsixplex_Nterm]NTAWPYFLPMLNR	79-91	FALSE	5.151	6836.031306	13687.00781	6812.970259	2810.281624	6932.00531	4718.598298	ENSG00000047249
G3V126	G3V126_HUMAN	R|IILAAFR|N	[TMTsixplex_Nterm]IILAAFR	243-249	FALSE	5.989	17497.83225	17758.38638	9769.939695	7722.36825	17120.64871	12634.32825	ENSG00000047249
G3V153	G3V153_HUMAN	K|EKPVCGTTYK|V	[TMTsixplex_Nterm]EK[TMTsixplex_K]PVC[Cys_CAM]GTTYK[TMTsixplex_K]	140-149	FALSE	6.085	145130.3281	102830.1572	49906.24093	28586.58026	81483.14658	44381.20212	ENSG00000135387
G3V153	G3V153_HUMAN	K|TVLELQYVLDK|L	[TMTsixplex_Nterm]TVLELQYVLDK[TMTsixplex_K]	66-76	FALSE	5.883	108116.6126	118834.3828	43381.25332	29974.80447	59906.08656	38331.70413	ENSG00000135387
G3V153	G3V153_HUMAN	K|EKPVCGTTYK|V	EK[TMTsixplex_K]PVC[Cys_CAM]GTTYK[TMTsixplex_K]	140-149	FALSE	5.162	44277.52472	61293.45313	23999.52444	31627.71068	34164.14658	44682.9453	ENSG00000135387
G3V153	G3V153_HUMAN	K|EKPVCGTTYK|V	[TMTsixplex_Nterm]EK[TMTsixplex_K]PVC[Cys_CAM]GTTYK[TMTsixplex_K]	140-149	FALSE	6.05	881581.5812	1064838.25	386928.206	336028.5654	488701.3425	436738.0647	ENSG00000135387
G3V154	G3V154_HUMAN	K|FFNIPFLQLQR|E	[TMTsixplex_Nterm]FFNIPFLQLQR	187-197	FALSE	6.619	1063.84913	1010.122583	691.7623531	513.6196296	1704.838857	1504.507902	ENSG00000196642
G3V158	G3V158_HUMAN	K|DSLAWLSLVK|E	[TMTsixplex_Nterm]DSLAWLSLVK[TMTsixplex_K]	175-184	FALSE	5.954	6751.62014	6816.492188	2580.454047	1853.649575	4980.405285	3573.330288	ENSG00000023697
G3V1A4	G3V1A4_HUMAN	K|EILVGDVGQTVDDPYATFVK|M	[TMTsixplex_Nterm]EILVGDVGQTVDDPYATFVK[TMTsixplex_K]	36-55	FALSE	7.976	865837.875	852600.3809	321455.9735	218823.475	404253.7543	294995.0877	ENSG00000172757
G3V1A4	G3V1A4_HUMAN	R|YALYDATYETK|E	[TMTsixplex_Nterm]YALYDATYETK[TMTsixplex_K]	64-74	FALSE	7.491	871199.75	838677.0122	305533.3764	212564.4814	374576.1528	260970.2419	ENSG00000172757
G3V1A4	G3V1A4_HUMAN	R|YALYDATYETK|E	[TMTsixplex_Nterm]YALYDATYETK[TMTsixplex_K]	64-74	FALSE	7.184	444392.0388	459658.0625	161686.89	131729.8969	208274.2865	159066.2466	ENSG00000172757
G3V1A4	G3V1A4_HUMAN	K|HELQANCYEEVKDR|C	[TMTsixplex_Nterm]HELQANC[Cys_CAM]YEEVK[TMTsixplex_K]DR	115-128	FALSE	6.795	385969.9651	403596.625	151242.2276	108269.0506	202493.7992	135638.4545	ENSG00000172757
G3V1A4	G3V1A4_HUMAN	K|AVLFCLSEDKK|N	[TMTsixplex_Nterm]AVLFC[Cys_CAM]LSEDK[TMTsixplex_K]K[TMTsixplex_K]	17-27	FALSE	6.042	728452.25	694417.1243	259225.1675	180166.8643	316169.6819	227277.8925	ENSG00000172757
G3V1A4	G3V1A4_HUMAN	K|AVLFCLSEDKK|N	[TMTsixplex_Nterm]AVLFC[Cys_CAM]LSEDK[TMTsixplex_K]K[TMTsixplex_K]	17-27	FALSE	5.909	1869680.485	1956687.875	708156.5633	500493.7747	884647.7193	730655.5852	ENSG00000172757
G3V1A4	G3V1A4_HUMAN	K|HELQANCYEEVKDR|C	[TMTsixplex_Nterm]HELQANC[Cys_CAM]YEEVK[TMTsixplex_K]DR	115-128	FALSE	6.812	747596.375	717266.9481	263591.5794	202879.2466	342946.1816	237088.1868	ENSG00000172757
G3V1A4	G3V1A4_HUMAN	K|HELQANCYEEVKDR|C	[TMTsixplex_Nterm]HELQANC[Cys_CAM]YEEVK[TMTsixplex_K]DR	115-128	FALSE	7.38	1456096	1390733.933	522192.4289	346828.4302	681648.4863	491418.5977	ENSG00000172757
G3V1A4	G3V1A4_HUMAN	K|AVLFCLSEDKK|N	[TMTsixplex_Nterm]AVLFC[Cys_CAM]LSEDK[TMTsixplex_K]K[TMTsixplex_K]	17-27	FALSE	6.328	5282798.5	5280776.888	1860984.701	1407060.557	2423539.728	1737442.958	ENSG00000172757
G3V1A4	G3V1A4_HUMAN	R|YALYDATYETK|E	[TMTsixplex_Nterm]YALYDATYETK[TMTsixplex_K]	64-74	FALSE	5.681	884760.4989	925426.75	315784.0094	275652.8263	455900.4513	261876.1556	ENSG00000172757
G3V1A4	G3V1A4_HUMAN	K|HELQANCYEEVKDR|C	[TMTsixplex_Nterm]HELQANC[Cys_CAM]YEEVK[TMTsixplex_K]DR	115-128	FALSE	5.154	16738014	15757313.13	5911266.68	3882180.074	7271723.711	4955286.759	ENSG00000172757
G3V1A4	G3V1A4_HUMAN	K|HELQANCYEEVKDR|C	HELQANC[Cys_CAM]YEEVK[TMTsixplex_K]DR	115-128	FALSE	4.882	249942.6836	327205.5939	145453.4425	161789.8367	182533.0826	209715.792	ENSG00000172757
G3V1A4	G3V1A4_HUMAN	R|YALYDATYETK|E	[TMTsixplex_Nterm]YALYDATYETK[TMTsixplex_K]	64-74	FALSE	7.817	365854.6657	370274.6875	134118.7362	99019.38513	164373.9616	117241.8881	ENSG00000172757
G3V1A4	G3V1A4_HUMAN	K|EILVGDVGQTVDDPYATFVK|M	[TMTsixplex_Nterm]EILVGDVGQTVDDPYATFVK[TMTsixplex_K]	36-55	FALSE	7.536	205449.75	195080.3506	77391.80945	52881.04464	116616.6533	94431.27987	ENSG00000172757
G3V1A4	G3V1A4_HUMAN	K|EILVGDVGQTVDDPYATFVK|M	EILVGDVGQTVDDPYATFVK	36-55	FALSE	4.952	5968.334231	6146.910245	4024.203353	2370.888189	5285.085044	4246.866352	ENSG00000172757
G3V1A4	G3V1A4_HUMAN	K|EILVGDVGQTVDDPYATFVK|M	[TMTsixplex_Nterm]EILVGDVGQTVDDPYATFVK[TMTsixplex_K]	36-55	FALSE	7.018	513504.9823	514838.3125	183803.2088	125649.4021	242160.2385	190571.7981	ENSG00000172757
G3V1A4	G3V1A4_HUMAN	K|AVLFCLSEDKK|N	[TMTsixplex_Nterm]AVLFC[Cys_CAM]LSEDK[TMTsixplex_K]K[TMTsixplex_K]	17-27	FALSE	5.245	2375894.421	2383264	837884.3358	606475.9033	1072278.755	789004.0006	ENSG00000172757
G3V1A4	G3V1A4_HUMAN	K|AVLFCLSEDKK|N	[TMTsixplex_Nterm]AVLFC[Cys_CAM]LSEDK[TMTsixplex_K]K[TMTsixplex_K]	17-27	FALSE	6.534	2140180.343	2272202	755498.0346	580401.6475	1008296.341	819341.2311	ENSG00000172757
G3V1A4	G3V1A4_HUMAN	R|KSSTPEEVK|K	[TMTsixplex_Nterm]K[TMTsixplex_K]SSTPEEVK[TMTsixplex_K]	4-12	FALSE	6.606	152165.2969	151397.2373	59546.08283	43640.5123	72298.18716	54066.57941	ENSG00000172757
G3V1A4	G3V1A4_HUMAN	K|EILVGDVGQTVDDPYATFVK|M	[TMTsixplex_Nterm]EILVGDVGQTVDDPYATFVK[TMTsixplex_K]	36-55	FALSE	4.856	280758.5625	268167.7041	103514.2109	73589.92941	152639.6903	117645.664	ENSG00000172757
G3V1A4	G3V1A4_HUMAN	K|AVLFCLSEDKK|N	[TMTsixplex_Nterm]AVLFC[Cys_CAM]LSEDK[TMTsixplex_K]K[TMTsixplex_K]	17-27	FALSE	5.21	589817.6875	563223.0253	209736.2247	145547.7474	263173.4431	196187.5467	ENSG00000172757
G3V1A4	G3V1A4_HUMAN	K|EILVGDVGQTVDDPYATFVK|M	[TMTsixplex_Nterm]EILVGDVGQTVDDPYATFVK[TMTsixplex_K]	36-55	FALSE	9.527	72818.70474	76967.13281	27825.60723	23230.39716	37793.22073	28032.45929	ENSG00000172757
G3V1A4	G3V1A4_HUMAN	K|AVLFCLSEDKK|N	[TMTsixplex_Nterm]AVLFC[Cys_CAM]LSEDK[TMTsixplex_K]K[TMTsixplex_K]	17-27	FALSE	5.095	510100.75	504748.5217	184537.3434	133904.2331	235616.5069	167851.0903	ENSG00000172757
G3V1A4	G3V1A4_HUMAN	K|AVLFCLSEDKK|N	[TMTsixplex_Nterm]AVLFC[Cys_CAM]LSEDK[TMTsixplex_K]K[TMTsixplex_K]	17-27	FALSE	5.477	1947856.547	2087570.5	697251.4851	502405.8313	1006415.504	741172.3175	ENSG00000172757
G3V1A4	G3V1A4_HUMAN	K|AVLFCLSEDKK|N	[TMTsixplex_Nterm]AVLFC[Cys_CAM]LSEDK[TMTsixplex_K]K[TMTsixplex_K]	17-27	FALSE	5.729	500436.9826	517579	171491.3153	133180.9895	244300.0982	189730.3804	ENSG00000172757
G3V1A4	G3V1A4_HUMAN	K|HELQANCYEEVK|D	[TMTsixplex_Nterm]HELQANC[Cys_CAM]YEEVK[TMTsixplex_K]	115-126	FALSE	6.841	1372067.125	1004275.589	593670.9642	227130.15	723710.8187	268151.6754	ENSG00000172757
G3V1A4	G3V1A4_HUMAN	K|AVLFCLSEDKK|N	[TMTsixplex_Nterm]AVLFC[Cys_CAM]LSEDK[TMTsixplex_K]K[TMTsixplex_K]	17-27	FALSE	6.702	1154534.789	1164626.125	408910.7413	307433.6777	540160.7882	401592.6453	ENSG00000172757
G3V1A4	G3V1A4_HUMAN	K|EILVGDVGQTVDDPYATFVK|M	[TMTsixplex_Nterm]EILVGDVGQTVDDPYATFVK[TMTsixplex_K]	36-55	FALSE	8.455	278867.2188	274603.3273	107848.7722	72513.37158	147737.8425	109346.891	ENSG00000172757
G3V1A4	G3V1A4_HUMAN	K|HELQANCYEEVKDR|C	[TMTsixplex_Nterm]HELQANC[Cys_CAM]YEEVK[TMTsixplex_K]DR	115-128	FALSE	6.414	1587205.892	1706631	615002.4031	432995.7349	763300.5869	582160.0634	ENSG00000172757
G3V1A4	G3V1A4_HUMAN	R|KSSTPEEVK|K	[TMTsixplex_Nterm]K[TMTsixplex_K]SSTPEEVK[TMTsixplex_K]	4-12	FALSE	5.492	2205433.25	2140284.025	824255.6807	596010.8839	980414.8782	719806.1415	ENSG00000172757
G3V1A4	G3V1A4_HUMAN	K|LGGSAVISLEGKPL|-	[TMTsixplex_Nterm]LGGSAVISLEGK[TMTsixplex_K]PL	135-148	FALSE	5.279	347647.375	335671.0483	125381.4606	85046.76929	164644.2166	110765.1804	ENSG00000172757
G3V1A4	G3V1A4_HUMAN	K|NIILEEGK|E	[TMTsixplex_Nterm]NIILEEGK[TMTsixplex_K]	28-35	FALSE	4.979	623451.125	608842.9142	231538.6388	152675.2302	300271.4426	195480.7974	ENSG00000172757
G3V1A4	G3V1A4_HUMAN	K|AVLFCLSEDK|K	[TMTsixplex_Nterm]AVLFC[Cys_CAM]LSEDK[TMTsixplex_K]	17-26	FALSE	5.402	94692.44967	95793.21875	34063.1494	27206.83945	52946.50807	43547.21579	ENSG00000172757
G3V1A4	G3V1A4_HUMAN	K|HELQANCYEEVKDR|C	[TMTsixplex_Nterm]HELQANC[Cys_CAM]YEEVK[TMTsixplex_K]DR	115-128	FALSE	4.948	2360289.5	2329745.778	1277054.303	920205.3871	1372667.634	960325.9314	ENSG00000172757
G3V1A4	G3V1A4_HUMAN	K|EILVGDVGQTVDDPYATFVK|M	[TMTsixplex_Nterm]EILVGDVGQTVDDPYATFVK[TMTsixplex_K]	36-55	FALSE	5.997	48079.19175	50084.8125	23333.65516	16223.58712	44905.58026	28019.93596	ENSG00000172757
G3V1A4	G3V1A4_HUMAN	K|HELQANCYEEVKDR|C	[TMTsixplex_Nterm]HELQANC[Cys_CAM]YEEVK[TMTsixplex_K]DR	115-128	FALSE	5.681	2298539.681	2364555	836712.9439	565800.1573	1042342.73	732145.0015	ENSG00000172757
G3V1A4	G3V1A4_HUMAN	K|EILVGDVGQTVDDPYATFVK|M	[TMTsixplex_Nterm]EILVGDVGQTVDDPYATFVK[TMTsixplex_K]	36-55	FALSE	7.719	347231.8932	347422.125	110671.4828	93602.16642	310815.9802	238375.9701	ENSG00000172757
G3V1A4	G3V1A4_HUMAN	K|NIILEEGKEILVGDVGQTVDDPYATFVK|M	NIILEEGKEILVGDVGQTVDDPYATFVK	28-55	FALSE	5.843	15561.022	20250.61253	13489.82805	49206.49229	17729.96677	9472.894801	ENSG00000172757
G3V1A4	G3V1A4_HUMAN	K|HELQANCYEEVKDR|C	[TMTsixplex_Nterm]HELQANC[Cys_CAM]YEEVK[TMTsixplex_K]DR	115-128	FALSE	4.958	16485880.25	16935248	6046178.825	4595845.261	8223798.006	5886683.135	ENSG00000172757
G3V1A4	G3V1A4_HUMAN	K|AVLFCLSEDKK|N	[TMTsixplex_Nterm]AVLFC[Cys_CAM]LSEDK[TMTsixplex_K]K[TMTsixplex_K]	17-27	FALSE	6.202	812216.0218	820137.0625	300375.7322	210691.2347	372753.5822	282929.2832	ENSG00000172757
G3V1A4	G3V1A4_HUMAN	R|KSSTPEEVK|K	[TMTsixplex_Nterm]K[TMTsixplex_K]SSTPEEVK[TMTsixplex_K]	4-12	FALSE	5.974	138466.6781	139858.625	52767.20451	40423.58391	63651.62616	47767.17248	ENSG00000172757
G3V1A4	G3V1A4_HUMAN	R|KSSTPEEVK|K	[TMTsixplex_Nterm]K[TMTsixplex_K]SSTPEEVK[TMTsixplex_K]	4-12	FALSE	6.889	624397.6527	659635.875	266852.212	203226.7806	304186.4828	240039.8057	ENSG00000172757
G3V1A4	G3V1A4_HUMAN	K|NIILEEGK|E	[TMTsixplex_Nterm]NIILEEGK[TMTsixplex_K]	28-35	FALSE	5.026	390462.4955	394828.75	131671.4902	94035.937	180195.4995	122203.4155	ENSG00000172757
G3V1A4	G3V1A4_HUMAN	K|SSTPEEVKK|R	[TMTsixplex_Nterm]SSTPEEVK[TMTsixplex_K]K[TMTsixplex_K]	5-13	FALSE	4.851	3850391.75	3848917.323	1651894.149	1107416.839	1811291.743	1286300.639	ENSG00000172757
G3V1A4	G3V1A4_HUMAN	R|KSSTPEEVK|K	[TMTsixplex_Nterm]K[TMTsixplex_K]SSTPEEVK[TMTsixplex_K]	4-12	FALSE	5.334	251243.5	236492.3808	100001.9478	77931.98828	117942.4104	89196.71776	ENSG00000172757
G3V1A4	G3V1A4_HUMAN	K|EILVGDVGQTVDDPYATFVK|M	[TMTsixplex_Nterm]EILVGDVGQTVDDPYATFVK[TMTsixplex_K]	36-55	FALSE	7.832	602928.8125	553616.8192	180680.3657	146515.3198	259933.4058	198250.6553	ENSG00000172757
G3V1A4	G3V1A4_HUMAN	K|HELQANCYEEVK|D	[TMTsixplex_Nterm]HELQANC[Cys_CAM]YEEVK[TMTsixplex_K]	115-126	FALSE	6.726	287698.9154	292225.8125	109551.8608	78578.12254	144326.0307	107310.2275	ENSG00000172757
G3V1A4	G3V1A4_HUMAN	R|YALYDATYETK|E	[TMTsixplex_Nterm]YALYDATYETK[TMTsixplex_K]	64-74	FALSE	7.587	674941.5	653672.3165	246342.3825	167420.9818	298947.542	221805.8566	ENSG00000172757
G3V1A4	G3V1A4_HUMAN	K|KEDLVFIFWAPESAPLK|S	[TMTsixplex_Nterm]K[TMTsixplex_K]EDLVFIFWAPESAPLK[TMTsixplex_K]	78-94	FALSE	5.367	3357128.779	3484467	1300535.606	976445.614	1591856.89	1204329.738	ENSG00000172757
G3V1A4	G3V1A4_HUMAN	K|KEDLVFIFWAPESAPLK|S	[TMTsixplex_Nterm]K[TMTsixplex_K]EDLVFIFWAPESAPLK[TMTsixplex_K]	78-94	FALSE	6.246	6066206.887	6200615	2307228.338	1715320.142	2843718.812	2097339.97	ENSG00000172757
G3V1A4	G3V1A4_HUMAN	K|KEDLVFIFWAPESAPLK|S	[TMTsixplex_Nterm]K[TMTsixplex_K]EDLVFIFWAPESAPLK[TMTsixplex_K]	78-94	FALSE	5.57	7917638.003	7993783	2811807.07	2198266.355	3638122.731	2844295.952	ENSG00000172757
G3V1A4	G3V1A4_HUMAN	K|AVLFCLSEDKK|N	[TMTsixplex_Nterm]AVLFC[Cys_CAM]LSEDK[TMTsixplex_K]K[TMTsixplex_K]	17-27	FALSE	4.992	548529.651	589720.25	221204.439	171231.0747	271894.7014	217296.616	ENSG00000172757
G3V1A4	G3V1A4_HUMAN	K|LGGSAVISLEGKPL|-	[TMTsixplex_Nterm]LGGSAVISLEGK[TMTsixplex_K]PL	135-148	FALSE	5.669	657484.2476	686432.6875	250882.3279	166726.7641	308590.8951	219538.2473	ENSG00000172757
G3V1A4	G3V1A4_HUMAN	K|LGGSAVISLEGKPL|-	[TMTsixplex_Nterm]LGGSAVISLEGK[TMTsixplex_K]PL	135-148	FALSE	5.559	1348423.75	1339794.482	479818.678	330447.7443	631694.8975	442165.5007	ENSG00000172757
G3V1A4	G3V1A4_HUMAN	K|LGGSAVISLEGKPL|-	[TMTsixplex_Nterm]LGGSAVISLEGK[TMTsixplex_K]PL	135-148	FALSE	5.229	783151.7244	803981.6875	274922.5133	193165.9335	366720.711	266120.2361	ENSG00000172757
G3V1A4	G3V1A4_HUMAN	K|AVLFCLSEDKK|N	[TMTsixplex_Nterm]AVLFC[Cys_CAM]LSEDK[TMTsixplex_K]K[TMTsixplex_K]	17-27	FALSE	5.906	413512.536	419043.1563	149166.004	112858.13	196661.1455	148841.2015	ENSG00000172757
G3V1A4	G3V1A4_HUMAN	K|HELQANCYEEVK|D	[TMTsixplex_Nterm]HELQANC[Cys_CAM]YEEVK[TMTsixplex_K]	115-126	FALSE	6.278	890935.125	872459.166	312635.726	245101.6033	427195.9846	306600.9908	ENSG00000172757
G3V1A4	G3V1A4_HUMAN	R|KSSTPEEVK|K	[TMTsixplex_Nterm]K[TMTsixplex_K]SSTPEEVK[TMTsixplex_K]	4-12	FALSE	5.973	328662.4375	307845.2648	122926.0834	83940.45288	147579.6281	104261.238	ENSG00000172757
G3V1A4	G3V1A4_HUMAN	K|LGGSAVISLEGKPL|-	[TMTsixplex_Nterm]LGGSAVISLEGK[TMTsixplex_K]PL	135-148	FALSE	5.409	369598.1072	378272.0625	125112.064	90920.58344	172689.0368	125561.9359	ENSG00000172757
G3V1A4	G3V1A4_HUMAN	R|KSSTPEEVK|K	[TMTsixplex_Nterm]K[TMTsixplex_K]SSTPEEVK[TMTsixplex_K]	4-12	FALSE	6.4	1912874.75	1890144.074	715495.7197	515090.8158	857286.2097	618073.699	ENSG00000172757
G3V1A4	G3V1A4_HUMAN	K|KEDLVFIFWAPESAPLK|S	[TMTsixplex_Nterm]K[TMTsixplex_K]EDLVFIFWAPESAPLK[TMTsixplex_K]	78-94	FALSE	6.238	492974.3143	524578.75	189689.9701	141303.8771	228214.2613	173534.6998	ENSG00000172757
G3V1A4	G3V1A4_HUMAN	K|KEDLVFIFWAPESAPLK|S	K[TMTsixplex_K]EDLVFIFWAPESAPLK[TMTsixplex_K]	78-94	FALSE	6.043	139685.4658	171571.625	86673.0118	93501.66378	113001.0926	114382.8764	ENSG00000172757
G3V1A4	G3V1A4_HUMAN	K|KEDLVFIFWAPESAPLK|S	[TMTsixplex_Nterm]K[TMTsixplex_K]EDLVFIFWAPESAPLK[TMTsixplex_K]	78-94	FALSE	6.467	9564839.264	10086330	3864958.898	2740142.752	4846161.899	3297312.751	ENSG00000172757
G3V1A4	G3V1A4_HUMAN	K|KEDLVFIFWAPESAPLK|S	[TMTsixplex_Nterm]K[TMTsixplex_K]EDLVFIFWAPESAPLK[TMTsixplex_K]	78-94	FALSE	6.525	168436.7188	167446.7329	64200.85424	43979.92935	79689.13509	59193.88827	ENSG00000172757
G3V1A4	G3V1A4_HUMAN	K|LGGSAVISLEGKPL|-	[TMTsixplex_Nterm]LGGSAVISLEGK[TMTsixplex_K]PL	135-148	FALSE	5.889	566751.25	559653.0687	197308.3308	138489.1658	268992.1613	180332.8283	ENSG00000172757
G3V1A4	G3V1A4_HUMAN	K|LGGSAVISLEGKPL|-	[TMTsixplex_Nterm]LGGSAVISLEGK[TMTsixplex_K]PL	135-148	FALSE	5.364	796107.625	786202.2866	274229.165	187525.7664	358750.6553	261862.4684	ENSG00000172757
G3V1A4	G3V1A4_HUMAN	K|KEDLVFIFWAPESAPLK|S	[TMTsixplex_Nterm]K[TMTsixplex_K]EDLVFIFWAPESAPLK[TMTsixplex_K]	78-94	FALSE	5.774	555893.8489	569316.6875	242217.2031	178678.0576	268179.495	199856.6196	ENSG00000172757
G3V1B3	G3V1B3_HUMAN	K|HGVVPLATYMR|I	[TMTsixplex_Nterm]HGVVPLATYMR	21-31	FALSE	6.719	333164.8125	325474.1275	101583.4816	64361.43901	233185.3874	169502.8411	ENSG00000122026
G3V1B3	G3V1B3_HUMAN	K|HGVVPLATYMR|I	[TMTsixplex_Nterm]HGVVPLATYMR	21-31	FALSE	6.027	5891482.67	5832601.332	1589537.739	1141781.755	4222982.023	2849674.143	ENSG00000122026
G3V1B3	G3V1B3_HUMAN	R|VYNVTQHAVGIVVNK|Q	[TMTsixplex_Nterm]VYNVTQHAVGIVVNK[TMTsixplex_K]	63-77	FALSE	5.888	543780.0519	517018.3369	204693.9277	132985.0687	387784.2916	256615.5935	ENSG00000122026
G3V1B3	G3V1B3_HUMAN	K|HGVVPLATYMR|I	[TMTsixplex_Nterm]HGVVPLATYM[Oxidation_M]R	21-31	FALSE	5.35	387312.334	398550.2859	135598.0427	108360.3659	610041.5625	424338.0516	ENSG00000122026
G3V1B3	G3V1B3_HUMAN	R|VYNVTQHAVGIVVNK|Q	[TMTsixplex_Nterm]VYNVTQHAVGIVVNK[TMTsixplex_K]	63-77	FALSE	5.245	3144501.259	3107802.302	1042904.131	749416.6183	2000370.643	1490860.707	ENSG00000122026
G3V1B3	G3V1B3_HUMAN	R|VYNVTQHAVGIVVNK|Q	[TMTsixplex_Nterm]VYNVTQHAVGIVVNK[TMTsixplex_K]	63-77	FALSE	5.142	422972.5437	428469.6875	159997.8005	130513.5021	296861.8087	201554.5997	ENSG00000122026
G3V1B3	G3V1B3_HUMAN	R|VYNVTQHAVGIVVNK|Q	[TMTsixplex_Nterm]VYNVTQHAVGIVVNK[TMTsixplex_K]	63-77	FALSE	5.36	2599595.924	2744078.566	844103.491	616851.3762	1683905.135	1256532.206	ENSG00000122026
G3V1C1	G3V1C1_HUMAN	K|SPAQILIR|F	[TMTsixplex_Nterm]SPAQILIR	143-150	FALSE	6.37	48524.36487	47864.29967	25135.87626	20850.90481	73493.71094	54022.4997	ENSG00000165568
G3V1D4	G3V1D4_HUMAN	K|VLEEMESR|F	[TMTsixplex_Nterm]VLEEMESR	152-159	FALSE	5.183	39121.01677	46640.46852	23735.17058	17284.79713	89204	70718.86536	ENSG00000148943
G3V1D7	G3V1D7_HUMAN	K|SLLCSWR|M	[TMTsixplex_Nterm]SLLC[Cys_CAM]SWR	178-184	TRUE	4.995	158375.6563	154044.5008	44922.76444	29389.52183	57013.63885	40217.55107	ENSG00000186907
G3V1U5	G3V1U5_HUMAN	R|VPVLGSLLNLPGIR|S	[TMTsixplex_Nterm]VPVLGSLLNLPGIR	47-60	FALSE	5.867	2393.625925	2289.540247	518.3732366	395.0658924	2248.781795	1739.070377	ENSG00000111711
G3V1U5	G3V1U5_HUMAN	R|VPVLGSLLNLPGIR|S	[TMTsixplex_Nterm]VPVLGSLLNLPGIR	47-60	FALSE	5.512	3395.222249	3483.847325	765.048615	602.2711779	3548.783448	2707.860861	ENSG00000111711
G3V295	G3V295_HUMAN	R|LYQVEYAFK|A	[TMTsixplex_Nterm]LYQVEYAFK[TMTsixplex_K]	21-29	FALSE	5.457	93113.84912	93898.40625	32609.83929	24272.58091	61354.1078	44032.76758	ENSG00000100902
G3V295	G3V295_HUMAN	K|QTESTSFLEK|K	[TMTsixplex_Nterm]QTESTSFLEK[TMTsixplex_K]	171-180	FALSE	5.371	2269324	2251291.925	713066.3228	540790.1657	1469624.62	1061597.122	ENSG00000100902
G3V295	G3V295_HUMAN	K|YGYEIPVDMLCK|R	[TMTsixplex_Nterm]YGYEIPVDMLC[Cys_CAM]K[TMTsixplex_K]	104-115	FALSE	5.067	500051.3212	539685.9375	329460.2405	256218.1314	461197.1998	299778.0885	ENSG00000100902
G3V295	G3V295_HUMAN	R|GKDCAVIVTQK|K	[TMTsixplex_Nterm]GK[TMTsixplex_K]DC[Cys_CAM]AVIVTQK[TMTsixplex_K]	43-53	FALSE	6.855	239581.1094	187954.8907	99948.89447	72558.13983	162449.9507	100147.0304	ENSG00000100902
G3V295	G3V295_HUMAN	K|LLDSSTVTHLFK|I	[TMTsixplex_Nterm]LLDSSTVTHLFK[TMTsixplex_K]	59-70	FALSE	6.891	232531.2188	221038.3992	76247.62129	61353.09708	176391.4254	124271.1857	ENSG00000100902
G3V295	G3V295_HUMAN	K|AINQGGLTSVAVR|G	[TMTsixplex_Nterm]AINQGGLTSVAVR	30-42	FALSE	10.143	131413.7031	129148.0524	44829.67985	35838.4351	93580.52202	67375.08121	ENSG00000100902
G3V295	G3V295_HUMAN	K|AINQGGLTSVAVR|G	[TMTsixplex_Nterm]AINQGGLTSVAVR	30-42	FALSE	9.822	327959.4375	319346.4447	112460.3226	80799.76974	208301.885	149114.9961	ENSG00000100902
G3V295	G3V295_HUMAN	K|LLDSSTVTHLFK|I	[TMTsixplex_Nterm]LLDSSTVTHLFK[TMTsixplex_K]	59-70	FALSE	6.08	1604113.587	1652264.375	682305.6307	392243.8665	997655.8873	759211.9527	ENSG00000100902
G3V295	G3V295_HUMAN	R|GKDCAVIVTQK|K	[TMTsixplex_Nterm]GK[TMTsixplex_K]DC[Cys_CAM]AVIVTQK[TMTsixplex_K]	43-53	FALSE	6.991	1186105.151	1248814.625	434052.7524	331697.7091	727440.2014	556070.0069	ENSG00000100902
G3V295	G3V295_HUMAN	K|LLDSSTVTHLFK|I	[TMTsixplex_Nterm]LLDSSTVTHLFK[TMTsixplex_K]	59-70	FALSE	5.863	339261.05	434383.8201	222278.6632	192632.7114	238986.7597	213016.1589	ENSG00000100902
G3V295	G3V295_HUMAN	K|AINQGGLTSVAVR|G	[TMTsixplex_Nterm]AINQGGLTSVAVR	30-42	FALSE	9.425	264086.6265	278426.5	93056.8637	63631.35003	187643.7699	126601.4822	ENSG00000100902
G3V295	G3V295_HUMAN	R|LYQVEYAFK|A	[TMTsixplex_Nterm]LYQVEYAFK[TMTsixplex_K]	21-29	FALSE	5.943	68117.29688	66290.67097	23939.17517	16803.38436	43370.37491	31803.27004	ENSG00000100902
G3V295	G3V295_HUMAN	R|LYQVEYAFK|A	[TMTsixplex_Nterm]LYQVEYAFK[TMTsixplex_K]	21-29	FALSE	5.622	53400.66797	53345.67087	18247.35017	13433.85321	33337.43764	23519.71884	ENSG00000100902
G3V295	G3V295_HUMAN	R|LYQVEYAFK|A	[TMTsixplex_Nterm]LYQVEYAFK[TMTsixplex_K]	21-29	FALSE	5.04	49994.08394	52260.01563	17446.30262	13533.09242	33723.87918	24459.35854	ENSG00000100902
G3V295	G3V295_HUMAN	R|LYQVEYAFK|A	[TMTsixplex_Nterm]LYQVEYAFK[TMTsixplex_K]	21-29	FALSE	5.114	95404.86639	96146.66406	33559.7903	23631.72048	59762.59493	44872.6227	ENSG00000100902
G3V295	G3V295_HUMAN	K|AINQGGLTSVAVR|G	[TMTsixplex_Nterm]AINQGGLTSVAVR	30-42	FALSE	7.655	38025.73674	41587.84375	27663.22216	25426.34193	32295.38893	22632.81582	ENSG00000100902
G3V295	G3V295_HUMAN	K|AINQGGLTSVAVR|G	[TMTsixplex_Nterm]AINQGGLTSVAVR	30-42	FALSE	8.736	130497.5167	141326.2988	44335.87628	27372.463	53109.62377	39853.79201	ENSG00000100902
G3V295	G3V295_HUMAN	K|LLDSSTVTHLFK|I	[TMTsixplex_Nterm]LLDSSTVTHLFK[TMTsixplex_K]	59-70	FALSE	6.858	328100.547	429770.8438	144350.2201	127566.2178	224350.4741	210570.3283	ENSG00000100902
G3V2Q5	G3V2Q5_HUMAN	R|VVIIESVLCPSHFR|E	[TMTsixplex_Nterm]VVIIESVLC[Cys_CAM]PSHFR	88-101	FALSE	7.715	169893.979	185834.2188	56003.70096	37335.3475	114085.0812	93416.46749	ENSG00000131966
G3V2R9	G3V2R9_HUMAN	R|VVGICGTHEK|C	[TMTsixplex_Nterm]VVGIC[Cys_CAM]GTHEK[TMTsixplex_K]	48-57	FALSE	5.884	299742.6171	339839.0313	291612.1599	201286.2773	326260.5171	272747.8424	ENSG00000140043
G3V2V8	G3V2V8_HUMAN	K|SGINCPIQK|D	[TMTsixplex_Nterm]SGINC[Cys_CAM]PIQK[TMTsixplex_K]	94-102	FALSE	5.115	402482.824	404331.9502	117605.9436	91843.56891	414192.4063	294860.801	ENSG00000119655
G3V3B9	G3V3B9_HUMAN	R|LLVLEAFQVSHPCR|Q	[TMTsixplex_Nterm]LLVLEAFQVSHPC[Cys_CAM]R	95-108	FALSE	6.323	48945.19662	52999.82632	24656.43529	20218.77866	67284	49281.15896	ENSG00000100577
G3V3M5	G3V3M5_HUMAN	R|AFSYICR|D	[TMTsixplex_Nterm]AFSYIC[Cys_CAM]R	89-95	FALSE	4.84	74078.35039	74644.96094	36749.08038	26317.6153	52805.17309	38766.69339	ENSG00000133961
G3V457	G3V457_HUMAN	K|IFTFGSYR|L	[TMTsixplex_Nterm]IFTFGSYR	96-103	FALSE	5.644	61485.67467	61988.885	18956.66709	13403.18229	28960.62807	21342.3948	ENSG00000090060
G3V4F7	G3V4F7_HUMAN	K|LAYYYQR|K	[TMTsixplex_Nterm]LAYYYQR	56-62	FALSE	4.888	29395.45531	30770.05271	15656.84209	11623.49001	30233.87291	21951.67236	ENSG00000100883
G3V4K2	G3V4K2_HUMAN	K|LVVVGAGGVGK|S	[TMTsixplex_Nterm]LVVVGAGGVGK[TMTsixplex_K]	5-15	FALSE	5.087	611958.765	667583.4375	296421.2403	243660.0656	600487.2392	451806.4639	ENSG00000133703
G3V4V8	G3V4V8_HUMAN	R|EFVAVTGAEEDR|A	[TMTsixplex_Nterm]EFVAVTGAEEDR	10-21	FALSE	6.277	163201.2388	170668.2031	54268.30352	43650.86977	67013.07465	52349.81395	ENSG00000088833
G3V4X8	G3V4X8_HUMAN	R|GLQTVHINENFAK|L	[TMTsixplex_Nterm]GLQTVHINENFAK[TMTsixplex_K]	111-123	FALSE	7.009	365545.1232	396610.6875	100616.0168	80094.47808	142980.553	110653.2478	ENSG00000100603
G3V4X8	G3V4X8_HUMAN	K|LAPAQYIR|Y	[TMTsixplex_Nterm]LAPAQYIR	8-15	FALSE	5.39	87567.01563	86363.19757	28163.87066	19716.51588	38270.36232	29674.18224	ENSG00000100603
G3V511	G3V511_HUMAN	R|GAGGQSMSEAPTGDHAPAPTR|M	[TMTsixplex_Nterm]GAGGQSM[Oxidation_M]SEAPTGDHAPAPTR	1389-1409	FALSE	8.699	392.0284534	471.1211504	924.9057617	510.4420779	164.7829742	88.17632461	ENSG00000119681
G3V511	G3V511_HUMAN	K|GCQDVDECASR|A	[TMTsixplex_Nterm]GC[Cys_CAM]QDVDEC[Cys_CAM]ASR	1047-1057	FALSE	5.362	786.0789937	865.4310796	953.7329102	808.6251379	444.0073162	373.0684707	ENSG00000119681
G3V511	G3V511_HUMAN	R|GAGGQSMSEAPTGDHAPAPTR|M	[TMTsixplex_Nterm]GAGGQSMSEAPTGDHAPAPTR	1389-1409	FALSE	11.947	20362.97138	23280.68855	51886.54297	30630.0751	8197.606665	5622.5786	ENSG00000119681
G3V5B2	G3V5B2_HUMAN	R|HQADACHAYQIIHR|-	[TMTsixplex_Nterm]HQADAC[Cys_CAM]HAYQIIHR	44-57	FALSE	6.068	8209.780003	10445.29659	6481.387709	7234.528177	7719.589424	7334.062607	ENSG00000100600
G3V5B2	G3V5B2_HUMAN	R|HQADACHAYQIIHR|-	[TMTsixplex_Nterm]HQADAC[Cys_CAM]HAYQIIHR	44-57	FALSE	6.54	21574.35832	20364.29462	9779.780293	6691.326472	17599.1446	12503.13192	ENSG00000100600
G3V5B2	G3V5B2_HUMAN	R|HQADACHAYQIIHR|-	[TMTsixplex_Nterm]HQADAC[Cys_CAM]HAYQIIHR	44-57	FALSE	7.076	22684.4391	21553.56026	10358.56234	7939.311032	17273.56901	12141.99261	ENSG00000100600
G3V5B2	G3V5B2_HUMAN	R|HQADACHAYQIIHR|-	[TMTsixplex_Nterm]HQADAC[Cys_CAM]HAYQIIHR	44-57	FALSE	6.201	15529.07171	18630.96723	7076.985939	5972.582525	12194.74061	10070.52242	ENSG00000100600
G3V5E4	G3V5E4_HUMAN	K|LLLSTLTLLSK|K	[TMTsixplex_Nterm]LLLSTLTLLSK[TMTsixplex_K]	64-74	FALSE	6.203	396.0097768	320.0592415	121.0831719	98.11032996	794.079834	499.9000156	ENSG00000100522
G3V5E4	G3V5E4_HUMAN	K|LLLSTLTLLSK|K	[TMTsixplex_Nterm]LLLSTLTLLSK[TMTsixplex_K]	64-74	FALSE	6.472	1043.390401	1081.796101	346.8633335	304.9534753	2061.348389	1625.249705	ENSG00000100522
G3XAF7	G3XAF7_HUMAN	K|EAKPEAPAAK|S	[TMTsixplex_Nterm]EAK[TMTsixplex_K]PEAPAAK[TMTsixplex_K]	82-91	FALSE	4.991	34171.53605	32440.71793	16557.66316	17653.21137	231909.75	170558.4059	ENSG00000064787
G3XAJ6	G3XAJ6_HUMAN	K|MEIFTLFNKPK|S	[TMTsixplex_Nterm]MEIFTLFNK[TMTsixplex_K]PK[TMTsixplex_K]	240-250	FALSE	5.109	89185.5685	94367.4375	44532.92221	34335.56628	31924.36217	25017.25739	ENSG00000131378
G3XAM2	G3XAM2_HUMAN	K|ACDGINDCGDQSDELCCK|A	[TMTsixplex_Nterm]AC[Cys_CAM]DGINDC[Cys_CAM]GDQSDELC[Cys_CAM]C[Cys_CAM]K[TMTsixplex_K]	239-256	FALSE	9.198	141713.025	159090.7813	118020.8218	90808.92792	81395.78173	58132.75098	ENSG00000205403
G3XAN4	G3XAN4_HUMAN	R|EHSAFQAPAVK|K	[TMTsixplex_Nterm]EHSAFQAPAVK[TMTsixplex_K]	238-248	FALSE	5.981	2416881.919	2302998.695	705087.5896	564794.3524	3224918.5	2282983.261	ENSG00000067167
G5E9C8	G5E9C8_HUMAN	R|SASVSSISLTK|G	[TMTsixplex_Nterm]SASVSSISLTK[TMTsixplex_K]	1116-1126	FALSE	5.089	1700.063337	2602.452463	397.3379675	540.9220235	1663.162831	2406.902353	ENSG00000115904
G5E9F8	G5E9F8_HUMAN	K|VYFAGFPR|K	[TMTsixplex_Nterm]VYFAGFPR	293-300	FALSE	6.519	72325.48083	68796.90096	39685.76113	29471.53949	35047.41479	26582.3445	ENSG00000184500
G5E9Q7	G5E9Q7_HUMAN	K|GNIETNHNLPPSHK|S	[TMTsixplex_Nterm]GNIETNHNLPPSHK[TMTsixplex_K]	57-70	FALSE	5.078	35846.22973	39567.00338	21349.52422	17941.50513	61702.52022	50550.80838	ENSG00000067829
G5E9Q7	G5E9Q7_HUMAN	R|TSLDLYANVIHCK|S	[TMTsixplex_Nterm]TSLDLYANVIHC[Cys_CAM]K[TMTsixplex_K]	78-90	FALSE	5.736	182497.8573	205193.516	137325.5076	109306.5806	440414.4688	327162.3061	ENSG00000067829
G5E9Q7	G5E9Q7_HUMAN	K|GNIETNHNLPPSHK|S	[TMTsixplex_Nterm]GNIETNHNLPPSHK[TMTsixplex_K]	57-70	FALSE	5.377	43554.38233	48777.83785	32786.39068	28684.95966	112599.3092	87185.92783	ENSG00000067829
G5E9Q7	G5E9Q7_HUMAN	K|GNIETNHNLPPSHK|S	[TMTsixplex_Nterm]GNIETNHNLPPSHK[TMTsixplex_K]	57-70	FALSE	5.371	46564.70699	50545.49252	33404.23607	30429.50513	116776.3562	92243.73951	ENSG00000067829
G5E9Q7	G5E9Q7_HUMAN	K|NIANPTATLLASCMMLDHLK|L	[TMTsixplex_Nterm]NIANPTATLLASC[Cys_CAM]MMLDHLK[TMTsixplex_K]	262-281	FALSE	7.782	8804.366444	8609.461623	6138.682308	4691.86012	22131.66016	15015.02681	ENSG00000067829
G5E9Q7	G5E9Q7_HUMAN	K|LHSYATSIR|K	[TMTsixplex_Nterm]LHSYATSIR	282-290	FALSE	9.984	75749.76024	73863.67351	56908.33852	41985.14912	188419.8355	129971.8211	ENSG00000067829
G5E9Q7	G5E9Q7_HUMAN	K|SLPGVVTR|H	[TMTsixplex_Nterm]SLPGVVTR	91-98	FALSE	4.941	112399.0185	117260.3098	65431.92097	49662.36658	196670.4219	143645.2289	ENSG00000067829
G5E9W3	G5E9W3_HUMAN	R|GLIPVFALGR|A	[TMTsixplex_Nterm]GLIPVFALGR	198-207	FALSE	7.093	29535.66143	29849.37695	8193.589781	5664.876394	10366.61154	8102.421341	ENSG00000119203
G5E9Z2	G5E9Z2_HUMAN	K|TVHYLPILFIDQLSNR|V	[TMTsixplex_Nterm]TVHYLPILFIDQLSNR	72-87	FALSE	6.222	40922.40892	40490.92737	14270.81471	10993.05819	32878.85817	24734.88572	ENSG00000049656
G5E9Z2	G5E9Z2_HUMAN	K|TVHYLPILFIDQLSNR|V	[TMTsixplex_Nterm]TVHYLPILFIDQLSNR	72-87	FALSE	6.222	40922.40892	40490.92737	14270.81471	10993.05819	32878.85817	24734.88572	ENSG00000274811
G8JLG1	G8JLG1_HUMAN	R|QVQSQAHGLQMR|L	[TMTsixplex_Nterm]QVQSQAHGLQMR	465-476	FALSE	6.39	70618.32271	70294.82942	45606.81273	35937.76777	35281.84901	25565.23186	ENSG00000072501
H0Y2N6	H0Y2N6_HUMAN	K|KGNLVYIIDFGLAK|K	[TMTsixplex_Nterm]K[TMTsixplex_K]GNLVYIIDFGLAK[TMTsixplex_K]	58-71	FALSE	7.133	30799.91433	32600.57813	10150.15313	7219.264731	13184.45885	10040.39823	ENSG00000141551
H0Y2X5	H0Y2X5_HUMAN	R|VTLELGGK|N	[TMTsixplex_Nterm]VTLELGGK[TMTsixplex_K]	169-176	FALSE	5.375	171508.9945	165768.5823	63816.72407	53065.7606	376614.2188	272606.2006	ENSG00000184254
H0Y2X5	H0Y2X5_HUMAN	R|VTLELGGK|N	[TMTsixplex_Nterm]VTLELGGK[TMTsixplex_K]	169-176	FALSE	5.446	68271.77248	72366.56239	22281.32287	21173.95591	188474.7344	143901.9707	ENSG00000184254
H0Y2X5	H0Y2X5_HUMAN	R|VTLELGGK|N	[TMTsixplex_Nterm]VTLELGGK[TMTsixplex_K]	169-176	FALSE	5.163	253767.0054	262248.2267	103382.0256	84404.69379	444861.7813	331589.0657	ENSG00000184254
H0Y2X5	H0Y2X5_HUMAN	R|VTLELGGK|N	[TMTsixplex_Nterm]VTLELGGK[TMTsixplex_K]	169-176	FALSE	5.622	434485.8187	447373.7852	151423.2183	126661.556	670549.625	502822.7504	ENSG00000184254
H0Y2X5	H0Y2X5_HUMAN	K|RVTLELGGK|N	[TMTsixplex_Nterm]RVTLELGGK[TMTsixplex_K]	168-176	FALSE	5.105	844456.7501	759132.0944	249486.7203	253496.428	2031366	1554994.29	ENSG00000184254
H0Y2X5	H0Y2X5_HUMAN	K|RVTLELGGK|N	RVTLELGGK[TMTsixplex_K]	168-176	FALSE	4.986	11248.41468	15867.29743	8143.036619	10060.2866	24476.94636	36143.53516	ENSG00000184254
H0Y2X5	H0Y2X5_HUMAN	R|VTLELGGK|N	[TMTsixplex_Nterm]VTLELGGK[TMTsixplex_K]	169-176	FALSE	5.311	266632.461	262712.6902	85689.83822	73619.73321	783371.375	556611.3675	ENSG00000184254
H0Y2X5	H0Y2X5_HUMAN	R|VTLELGGK|N	[TMTsixplex_Nterm]VTLELGGK[TMTsixplex_K]	169-176	FALSE	5.177	84109.12485	86992.88021	27412.11379	24801.45234	228485	174345.5348	ENSG00000184254
H0Y2X5	H0Y2X5_HUMAN	K|RVTLELGGK|N	RVTLELGGK[TMTsixplex_K]	168-176	FALSE	6.113	7285.101548	9271.30732	4706.035033	6101.989891	19650.68165	27950.70117	ENSG00000184254
H0Y2X5	H0Y2X5_HUMAN	R|VTLELGGK|N	[TMTsixplex_Nterm]VTLELGGK[TMTsixplex_K]	169-176	FALSE	5.138	752261.028	749038.4491	232863.0207	188420.1178	1292388.125	941174.9257	ENSG00000184254
H0Y2X5	H0Y2X5_HUMAN	R|VTLELGGK|N	[TMTsixplex_Nterm]VTLELGGK[TMTsixplex_K]	169-176	FALSE	5.165	436665.1894	450871.9825	149356.033	130266.6337	814641.3125	590917.194	ENSG00000184254
H0Y2X5	H0Y2X5_HUMAN	R|LLHQLADLVER|D	[TMTsixplex_Nterm]LLHQLADLVER	98-108	FALSE	5.629	116388.6087	119160.6324	39462.82166	30372.68337	53051.67495	38670.27621	ENSG00000184254
H0Y2X5	H0Y2X5_HUMAN	R|VTLELGGK|N	[TMTsixplex_Nterm]VTLELGGK[TMTsixplex_K]	169-176	FALSE	5.426	615546.1515	704258.5934	196103.6704	155380.8236	1219062.875	936910.8658	ENSG00000184254
H0Y2Y0	H0Y2Y0_HUMAN	R|LWFTYR|K	[TMTsixplex_Nterm]LWFTYR	47-52	FALSE	6.148	18441.26923	18141.86464	12395.86989	8795.053189	23046.35968	16903.12599	ENSG00000168397
H0Y2Y8	H0Y2Y8_HUMAN	K|FSPGAPGGSGSQPNQK|L	FSPGAPGGSGSQPNQK[TMTsixplex_K]	247-262	FALSE	5.139	46888.4624	55931.81253	35369.63168	36457.38504	38661.82614	45005.35934	ENSG00000159840
H0Y2Y8	H0Y2Y8_HUMAN	K|AYHPHCFTCVVCAR|P	[TMTsixplex_Nterm]AYHPHC[Cys_CAM]FTC[Cys_CAM]VVC[Cys_CAM]AR	429-442	FALSE	6.938	64506.5357	66926.55477	71070.70214	59045.66511	27785.75437	19433.0234	ENSG00000159840
H0Y2Y8	H0Y2Y8_HUMAN	R|SPGAPGPLTLK|E	SPGAPGPLTLK[TMTsixplex_K]	311-321	FALSE	4.968	173668.2763	213074.3331	195638.0471	264736.1875	128498.2023	126192.2593	ENSG00000159840
H0Y2Y8	H0Y2Y8_HUMAN	K|VNPFRPGDSEPPPAPGAQR|A	[TMTsixplex_Nterm]VNPFRPGDSEPPPAPGAQR	34-52	FALSE	5.205	125198.5068	133758.247	166907.5938	130741.1779	70951.07483	51401.0808	ENSG00000159840
H0Y332	H0Y332_HUMAN	K|LSLPTDLK|P	[TMTsixplex_Nterm]LSLPTDLK[TMTsixplex_K]	83-90	FALSE	5.116	742440.5625	739138.2601	495445.4164	367855.6252	396937.5086	292561.3715	ENSG00000164506
H0Y362	H0Y362_HUMAN	K|LIVAPDADAR|W	[TMTsixplex_Nterm]LIVAPDADAR	59-68	FALSE	6.101	375395.9274	382196.5625	120138.6011	78205.72379	257926.6192	217086.757	ENSG00000162695
H0Y450	H0Y450_HUMAN	R|STIIGNFIANLK|E	[TMTsixplex_Nterm]STIIGNFIANLK[TMTsixplex_K]	174-185	FALSE	5.696	46078.25411	46439.83226	18001.28425	12021.67882	62330.17188	46559.93605	ENSG00000146282
H0Y498	H0Y498_HUMAN	K|IPMLFLFSK|E	[TMTsixplex_Nterm]IPMLFLFSK[TMTsixplex_K]	209-217	FALSE	5.055	3145.794722	3284.973877	840.0015734	657.9782744	2513.793393	2077.816816	ENSG00000116406
H0Y4D4	H0Y4D4_HUMAN	K|VNPLGGAVALGHPLGCTGAR|Q	[TMTsixplex_Nterm]VNPLGGAVALGHPLGC[Cys_CAM]TGAR	178-197	FALSE	6.476	108041.543	108010.1678	41276.22049	25761.12472	106893.5347	75677.33174	ENSG00000060971
H0Y4R1	H0Y4R1_HUMAN	R|FGVPVIADGGIQNVGHIAK|A	[TMTsixplex_Nterm]FGVPVIADGGIQNVGHIAK[TMTsixplex_K]	312-330	FALSE	7.822	283070.7188	273343.5813	138552.4684	96779.57874	82122.72939	53291.20316	ENSG00000178035
H0Y4R1	H0Y4R1_HUMAN	K|FVPYLIAGIQHSCQDIGAK|S	[TMTsixplex_Nterm]FVPYLIAGIQHSC[Cys_CAM]QDIGAK[TMTsixplex_K]	411-429	FALSE	7.243	45433.33594	44354.61171	20977.63799	14791.93064	19362.60055	13307.70628	ENSG00000178035
H0Y4R1	H0Y4R1_HUMAN	R|LVGIISSR|D	[TMTsixplex_Nterm]LVGIISSR	85-92	FALSE	4.845	81342.72058	86129.78906	37941.81439	25750.43983	35317.81553	26207.38035	ENSG00000178035
H0Y4R1	H0Y4R1_HUMAN	K|NLIDAGVDALR|V	[TMTsixplex_Nterm]NLIDAGVDALR	243-253	FALSE	6.585	406395.4055	411375.7188	172593.2573	131830.0025	119613.0859	85356.06552	ENSG00000178035
H0Y4W2	H0Y4W2_HUMAN	K|IIAALFK|A	[TMTsixplex_Nterm]IIAALFK[TMTsixplex_K]	1100-1106	FALSE	5.803	31399.48687	32414.44531	9157.695768	6529.75327	13278.40423	9845.50082	ENSG00000196367
H0Y5G7	H0Y5G7_HUMAN	K|LLVFFR|T	[TMTsixplex_Nterm]LLVFFR	1173-1178	FALSE	5.863	4078.345016	4187.02465	1738.987972	1337.855709	4657.878176	3376.39876	ENSG00000151779
H0Y5H9	H0Y5H9_HUMAN	K|VLHFDQVTENTTEK|A	[TMTsixplex_Nterm]VLHFDQVTENTTEK[TMTsixplex_K]	57-70	FALSE	7.219	125418.0045	145443.2599	462088.375	357516.7305	215988.4727	147975.3044	ENSG00000206073
H0Y5H9	H0Y5H9_HUMAN	K|TNSILFYGR|F	[TMTsixplex_Nterm]TNSILFYGR	358-366	FALSE	8.36	12091.19932	14290.63231	171274.3281	118215.2521	8064.487165	3556.97647	ENSG00000206073
H0Y5H9	H0Y5H9_HUMAN	K|DNTAQQISK|V	[TMTsixplex_Nterm]DNTAQQISK[TMTsixplex_K]	48-56	FALSE	5.76	2944.034019	3531.143357	34228.85156	25053.49111	2170.729957	1309.037076	ENSG00000206073
H0Y5H9	H0Y5H9_HUMAN	K|TNSILFYGR|F	[TMTsixplex_Nterm]TNSILFYGR	358-366	FALSE	7.964	9488.800211	12020.86659	132249.8125	103394.5367	8116.700373	2979.260546	ENSG00000206073
H0Y5H9	H0Y5H9_HUMAN	K|DLSMIVLLPNEIDGLQK|L	[TMTsixplex_Nterm]DLSMIVLLPNEIDGLQK[TMTsixplex_K]	220-236	FALSE	5.228	14971.4621	16066.12162	65920.25	55998.88705	19729.55608	14424.73584	ENSG00000206073
H0Y5H9	H0Y5H9_HUMAN	K|STDAYELK|I	[TMTsixplex_Nterm]STDAYELK[TMTsixplex_K]	96-103	FALSE	4.844	214938.4945	259210.5727	2069680.5	1591760.219	151960.0402	85544.37866	ENSG00000206073
H0Y5H9	H0Y5H9_HUMAN	R|ETCVDLHLPR|F	[TMTsixplex_Nterm]ETC[Cys_CAM]VDLHLPR	257-266	FALSE	6.265	229369.7033	256579.6539	381097.5	268054.1453	167591.1151	142094.5652	ENSG00000206073
H0Y5H9	H0Y5H9_HUMAN	K|FMFDLFQQFR|K	[TMTsixplex_Nterm]FMFDLFQQFR	12-21	FALSE	5.268	486.5482846	520.880049	2815.092879	2333.406362	462.1716244	358.5831188	ENSG00000206073
H0Y612	H0Y612_HUMAN	K|VAIFTLINEINKK|G	[TMTsixplex_Nterm]VAIFTLINEINK[TMTsixplex_K]K[TMTsixplex_K]	100-112	FALSE	8.445	18191.98235	18769.76563	4559.985849	3162.726082	5317.160051	4062.992309	ENSG00000197323
H0Y6E7	H0Y6E7_HUMAN	K|VEQATKPSFESGR|R	[TMTsixplex_Nterm]VEQATK[TMTsixplex_K]PSFESGR	82-94	FALSE	4.863	940589.375	930944.0021	251287.91	167925.3196	350548.3078	244896.8514	ENSG00000147274
H0Y6E7	H0Y6E7_HUMAN	K|LFIGGLNTETNEK|A	[TMTsixplex_Nterm]LFIGGLNTETNEK[TMTsixplex_K]	11-23	FALSE	5.643	3141341.485	3336774.25	1054786.588	812401.376	1388072.463	944927.3728	ENSG00000147274
H0Y6E7	H0Y6E7_HUMAN	K|ALEAVFGK|Y	[TMTsixplex_Nterm]ALEAVFGK[TMTsixplex_K]	24-31	FALSE	5.525	392440.8379	395197.125	100011.7723	70886.02073	154670.2081	113242.5548	ENSG00000147274
H0Y6E7	H0Y6E7_HUMAN	K|ALEAVFGK|Y	[TMTsixplex_Nterm]ALEAVFGK[TMTsixplex_K]	24-31	FALSE	5.083	177632.3564	184945.7031	43803.97949	31538.21563	70872.46129	54569.5771	ENSG00000147274
H0Y6E7	H0Y6E7_HUMAN	K|VEQATKPSFESGR|R	[TMTsixplex_Nterm]VEQATK[TMTsixplex_K]PSFESGR	82-94	FALSE	5.114	1447751.217	1486652.125	411832.182	275885.5208	652780.1028	480107.5204	ENSG00000147274
H0Y6E7	H0Y6E7_HUMAN	K|VEQATKPSFESGR|R	[TMTsixplex_Nterm]VEQATK[TMTsixplex_K]PSFESGR	82-94	FALSE	4.886	883289.4274	915785.125	223502.3815	144633.1915	353173.3164	246943.9544	ENSG00000147274
H0Y6E7	H0Y6E7_HUMAN	K|ALEAVFGK|Y	[TMTsixplex_Nterm]ALEAVFGK[TMTsixplex_K]	24-31	FALSE	5.571	163015.3594	160268.9673	41247.1791	28349.76412	65457.10506	48126.82019	ENSG00000147274
H0Y6E7	H0Y6E7_HUMAN	R|GFAFVTFESPADAK|D	[TMTsixplex_Nterm]GFAFVTFESPADAK[TMTsixplex_K]	51-64	FALSE	5.324	886478.6875	862733.5496	266842.5175	229646.522	516521.6417	362291.9682	ENSG00000147274
H0Y6J1	H0Y6J1_HUMAN	R|LALLEPVFPIACHR|L	[TMTsixplex_Nterm]LALLEPVFPIAC[Cys_CAM]HR	12-25	FALSE	5.008	23493.27363	28397.49815	9927.323698	9050.265248	13179.08132	12308.94027	ENSG00000196199
H0Y6Y1	H0Y6Y1_HUMAN	K|LFKPPVLVFVDCK|L	[TMTsixplex_Nterm]LFK[TMTsixplex_K]PPVLVFVDC[Cys_CAM]K[TMTsixplex_K]	19-31	FALSE	5.63	19047.55329	19062.17188	6264.927891	4487.661392	7602.031357	5682.055896	ENSG00000118197
H0Y6Y5	H0Y6Y5_HUMAN	K|LLPVLVHTFWIDTK|N	[TMTsixplex_Nterm]LLPVLVHTFWIDTK[TMTsixplex_K]	115-128	FALSE	5.281	3104.08705	3186.864478	1113.712172	911.8861018	5061.059082	3951.161715	ENSG00000173171
H0Y711	H0Y711_HUMAN	R|AHAAQVTCVAASPHK|D	[TMTsixplex_Nterm]AHAAQVTC[Cys_CAM]VAASPHK[TMTsixplex_K]	101-115	FALSE	5.922	62169.80627	66660.26563	20082.05447	17735.32143	39187.55928	32236.51255	ENSG00000116455
H0Y7G9	H0Y7G9_HUMAN	K|LPVLLLGR|S	[TMTsixplex_Nterm]LPVLLLGR	2-9	FALSE	5.413	25045.44082	25649.19141	12879.95054	9861.623728	13190.07683	9567.307467	ENSG00000166033
H0Y8E6	H0Y8E6_HUMAN	K|AGIVTSLQAR|C	[TMTsixplex_Nterm]AGIVTSLQAR	545-554	FALSE	6.049	41891.31635	42496.80469	10827.77487	7569.248879	12460.0945	8203.172079	ENSG00000073111
H0Y8N7	H0Y8N7_HUMAN	K|KFQILDFTSPK|Q	[TMTsixplex_Nterm]K[TMTsixplex_K]FQILDFTSPK[TMTsixplex_K]	61-71	FALSE	5.212	452586.75	449279.2824	131506.0003	94045.32935	409715.4231	278632.1848	ENSG00000169288
H0Y8Y3	H0Y8Y3_HUMAN	R|TPMCAHCNQVIR|G	[TMTsixplex_Nterm]TPMC[Cys_CAM]AHC[Cys_CAM]NQVIR	159-170	FALSE	7.472	70716.35631	72189.58129	39005.60954	27824.79043	40653.37463	31779.56475	ENSG00000163110
H0Y8Y3	H0Y8Y3_HUMAN	R|TPMCAHCNQVIR|G	[TMTsixplex_Nterm]TPMC[Cys_CAM]AHC[Cys_CAM]NQVIR	159-170	FALSE	6.156	38871.29424	39952.09061	21325.4807	17058.11597	25839.24219	17496.26471	ENSG00000163110
H0Y8Y3	H0Y8Y3_HUMAN	R|ILAQITGTEHLK|E	[TMTsixplex_Nterm]ILAQITGTEHLK[TMTsixplex_K]	27-38	FALSE	6.118	217265.5275	238987.2969	118721.757	86268.8611	63900.86707	48018.20739	ENSG00000163110
H0Y8Z9	H0Y8Z9_HUMAN	K|YAPENLDEQIKK|V	[TMTsixplex_Nterm]YAPENLDEQIK[TMTsixplex_K]K[TMTsixplex_K]	351-362	FALSE	5.777	169541.8397	179418.5376	80904.29612	58558.85104	266086.4688	199047.9775	ENSG00000177646
H0Y8Z9	H0Y8Z9_HUMAN	R|AYICAHPLDR|T	[TMTsixplex_Nterm]AYIC[Cys_CAM]AHPLDR	372-381	FALSE	5.75	277394.7643	288462.179	166577.0802	132234.3488	385527.6598	312385.6811	ENSG00000177646
H0Y8Z9	H0Y8Z9_HUMAN	R|FSMGSVVAGLLK|R	[TMTsixplex_Nterm]FSMGSVVAGLLK[TMTsixplex_K]	67-78	FALSE	5.356	35358.88168	44028.33984	23872.97435	18455.60651	30671.95426	23422.46786	ENSG00000177646
H0Y8Z9	H0Y8Z9_HUMAN	R|FSMGSVVAGLLK|R	[TMTsixplex_Nterm]FSMGSVVAGLLK[TMTsixplex_K]	67-78	FALSE	7.588	12309.91577	12177.66277	5426.912467	4469.000659	21319.06641	15603.68814	ENSG00000177646
H0Y8Z9	H0Y8Z9_HUMAN	K|IPVENILGEVGDGFK|V	[TMTsixplex_Nterm]IPVENILGEVGDGFK[TMTsixplex_K]	42-56	FALSE	6.05	216407.5532	212348.5134	103077.7148	69537.12805	238333.0625	183047.7764	ENSG00000177646
H0Y950	H0Y950_HUMAN	K|VQTLEAWVIHGGR|E	[TMTsixplex_Nterm]VQTLEAWVIHGGR	122-134	FALSE	8.734	76880.36405	78062.04899	31389.69688	20113.84605	67441.96553	52031.14492	ENSG00000004468
H0Y9B7	H0Y9B7_HUMAN	R|YPYVGILHVR|D	[TMTsixplex_Nterm]YPYVGILHVR	18-27	FALSE	9.645	66825.67119	69215.08889	44601.95	28380.04314	26093.23987	19919.43403	ENSG00000161904
H0Y9H7	H0Y9H7_HUMAN	K|ILFSIR|E	[TMTsixplex_Nterm]ILFSIR	67-72	FALSE	5.922	19658.80993	20184.98633	14428.9118	10247.11865	12023.04657	8773.702904	ENSG00000152620
H0Y9Y1	H0Y9Y1_HUMAN	K|VQASLAANTFTITGHAETK|Q	[TMTsixplex_Nterm]VQASLAANTFTITGHAETK[TMTsixplex_K]	20-38	FALSE	12.1	336525.1178	388682.1563	232036.7897	118462.389	141096.4251	111162.5802	ENSG00000145741
H0Y9Y8	H0Y9Y8_HUMAN	K|VLLQSALSLGR|S	[TMTsixplex_Nterm]VLLQSALSLGR	83-93	FALSE	8.336	12908.97556	13550.64844	6332.463202	4590.588082	9904.703245	7481.932329	ENSG00000176783
H0YA20	H0YA20_HUMAN	R|LLTALVLPDLLHAK|L	[TMTsixplex_Nterm]LLTALVLPDLLHAK[TMTsixplex_K]	501-514	FALSE	7.048	4570.509805	4751.102582	2741.472566	2204.367419	5874.021973	4685.29369	ENSG00000145214
H0YA31	H0YA31_HUMAN	R|VYFGGFFIR|G	[TMTsixplex_Nterm]VYFGGFFIR	24-32	FALSE	7.242	4356.536894	4658.622432	3469.505342	2623.799108	6471.489979	4855.525468	ENSG00000157881
H0YA31	H0YA31_HUMAN	R|VYFGGFFIR|G	[TMTsixplex_Nterm]VYFGGFFIR	24-32	FALSE	7.242	4356.536894	4658.622432	3469.505342	2623.799108	6471.489979	4855.525468	ENSG00000273494
H0YA32	H0YA32_HUMAN	R|QPQQVIHGEK|L	[TMTsixplex_Nterm]QPQQVIHGEK[TMTsixplex_K]	34-43	FALSE	5.322	618013.5745	623638.5625	500645.6878	400739.4886	524995.8721	373513.7644	ENSG00000005884
H0YAB3	H0YAB3_HUMAN	R|KAVQLTQAMDTSTVGVLLAAK|M	[TMTsixplex_Nterm]K[TMTsixplex_K]AVQLTQAMDTSTVGVLLAAK[TMTsixplex_K]	345-365	FALSE	7.269	30619.18359	30137.95898	13882.71711	10249.26702	30429.03141	21857.21006	ENSG00000138674
H0YAB3	H0YAB3_HUMAN	K|YLELLGYR|K	[TMTsixplex_Nterm]YLELLGYR	131-138	FALSE	5.157	29287.00467	30907.31684	12005.16627	9285.643363	27327.33399	20485.91661	ENSG00000138674
H0YAB3	H0YAB3_HUMAN	K|KIDASQTEFEK|N	[TMTsixplex_Nterm]K[TMTsixplex_K]IDASQTEFEK[TMTsixplex_K]	103-113	FALSE	5.577	1498280.927	1541894.125	624349.6981	456684.5999	1449253.249	1078371.954	ENSG00000138674
H0YAB3	H0YAB3_HUMAN	R|MADAIILAIAGGQELLAR|T	[TMTsixplex_Nterm]MADAIILAIAGGQELLAR	211-228	FALSE	5.32	26318.96529	28508.54688	21372.28967	13915.91699	19254.73385	14151.9862	ENSG00000138674
H0YAB3	H0YAB3_HUMAN	K|YLELLGYR|K	[TMTsixplex_Nterm]YLELLGYR	131-138	FALSE	4.932	44489.2112	44928.86001	19285.35091	13659.48705	43325.74494	32253.256	ENSG00000138674
H0YAB3	H0YAB3_HUMAN	K|EIVESCDLK|N	[TMTsixplex_Nterm]EIVESC[Cys_CAM]DLK[TMTsixplex_K]	255-263	FALSE	5.203	500744.408	538831.0625	214785.1115	173191.403	537730.9811	394384.2309	ENSG00000138674
H0YAF7	H0YAF7_HUMAN	R|LVNTGLLTLR|Q	[TMTsixplex_Nterm]LVNTGLLTLR	164-173	FALSE	6.223	20030.62695	19937.63045	4236.977101	2842.560645	7433.201912	5045.553362	ENSG00000123213
H0YB18	H0YB18_HUMAN	R|IHLMAGR|V	[TMTsixplex_Nterm]IHLMAGR	28-34	FALSE	5.209	52495.96746	54284.00241	49244.12751	35194.46138	41207.0516	27806.52052	ENSG00000178922
H0YBL1	H0YBL1_HUMAN	K|SILTDNPTWIIDPIDGTTNFVHR|F	[TMTsixplex_Nterm]SILTDNPTWIIDPIDGTTNFVHR	103-125	FALSE	7.553	170772.9371	182468.9375	95877.74554	58976.5649	150783.0703	119284.4405	ENSG00000133731
H0YBL1	H0YBL1_HUMAN	K|LFCIPVHGIR|S	[TMTsixplex_Nterm]LFC[Cys_CAM]IPVHGIR	206-215	FALSE	5.587	51464.93146	54218.69654	26250.4106	20157.31954	61876.47879	45111.65313	ENSG00000133731
H0YBN5	H0YBN5_HUMAN	R|LLALLDALASHK|A	[TMTsixplex_Nterm]LLALLDALASHK[TMTsixplex_K]	577-588	FALSE	6.379	2809.858411	2907.874512	878.280561	649.2591894	1412.490715	1020.759558	ENSG00000164944
H0YC11	H0YC11_HUMAN	R|TGVSVVMGIPSVR|R	[TMTsixplex_Nterm]TGVSVVM[Oxidation_M]GIPSVR	87-99	FALSE	5.372	156124.3794	151879.6125	118324.4782	112002.0323	718364.0625	534596.333	ENSG00000161013
H0YCI6	H0YCI6_HUMAN	K|IGSYLSASTR|H	[TMTsixplex_Nterm]IGSYLSASTR	64-73	FALSE	7.46	96229.58594	95576.75302	35341.58859	23523.51327	48917.84138	34618.32144	ENSG00000142186
H0YCS9	H0YCS9_HUMAN	R|LVEIIGSR|Q	[TMTsixplex_Nterm]LVEIIGSR	71-78	FALSE	7.144	24934.58905	26857.16399	13096.81652	12328.43303	48740.16016	38168.93736	ENSG00000093144
H0YCY8	H0YCY8_HUMAN	K|ILHLPTSWDWR|N	[TMTsixplex_Nterm]ILHLPTSWDWR	184-194	FALSE	6.061	94857.39429	101830.6288	32986.78547	24099.27886	57310.68601	41165.56648	ENSG00000109861
H0YCY8	H0YCY8_HUMAN	R|NVHGINFVSPVR|N	[TMTsixplex_Nterm]NVHGINFVSPVR	195-206	FALSE	6.562	40550.07393	42521.60684	18944.33797	16010.88125	32399.8705	21749.66864	ENSG00000109861
H0YCY8	H0YCY8_HUMAN	R|NWACFTGK|K	[TMTsixplex_Nterm]NWAC[Cys_CAM]FTGK[TMTsixplex_K]	89-96	FALSE	5.577	230515.9531	220174.5174	75229.4073	56222.75531	112990.3237	82614.20653	ENSG00000109861
H0YCY8	H0YCY8_HUMAN	R|NWACFTGK|K	NWAC[Cys_CAM]FTGK[TMTsixplex_K]	89-96	FALSE	5.816	169839.7073	184017.5313	70284.34452	69754.28055	109387.751	104215.2545	ENSG00000109861
H0YD13	H0YD13_HUMAN	R|YGFIEGHVVIPR|I	YGFIEGHVVIPR	57-68	FALSE	5.049	253828.495	278498.2574	151478.1122	117222.7971	149868.7908	119099.2698	ENSG00000026508
H0YD13	H0YD13_HUMAN	K|ESSETPDQFMTADETR|N	[TMTsixplex_Nterm]ESSETPDQFMTADETR	158-173	FALSE	10.128	41827.81879	45141.44412	80042.01563	53733.01843	26407.54472	22288.11728	ENSG00000026508
H0YD13	H0YD13_HUMAN	R|YGFIEGHVVIPR|I	[TMTsixplex_Nterm]YGFIEGHVVIPR	57-68	FALSE	7.435	275166.6114	298100.0561	399503.1639	305755.3103	231487.6399	163312.1766	ENSG00000026508
H0YD13	H0YD13_HUMAN	K|ESSETPDQFMTADETR|N	[TMTsixplex_Nterm]ESSETPDQFMTADETR	158-173	FALSE	7.592	122615.0658	128241.1384	196168	152550.2019	90132.80066	61989.98204	ENSG00000026508
H0YD13	H0YD13_HUMAN	R|KPSGLNGEASK|S	[TMTsixplex_Nterm]K[TMTsixplex_K]PSGLNGEASK[TMTsixplex_K]	137-147	FALSE	4.972	156234.7188	147831.4117	143621.8951	107870.2127	78305.20823	55165.66766	ENSG00000026508
H0YD13	H0YD13_HUMAN	R|FAGVFHVEK|N	[TMTsixplex_Nterm]FAGVFHVEK[TMTsixplex_K]	8-16	FALSE	5.761	1598781.333	1673551.183	2263580.025	1772580.572	1174821.609	773803.8453	ENSG00000026508
H0YD96	H0YD96_HUMAN	K|AASLHWTSER|V	[TMTsixplex_Nterm]AASLHWTSER	4-13	FALSE	4.875	146307.0679	134789.7811	91506.11436	79051.1529	141080.8725	118266.651	ENSG00000204370
H0YD97	H0YD97_HUMAN	R|VVDDELATR|F	[TMTsixplex_Nterm]VVDDELATR	164-172	FALSE	6.276	86467.81746	89975.68586	39396.08623	37864.82309	258634.0938	193136.1344	ENSG00000110435
H0YD97	H0YD97_HUMAN	K|GIQEIADSVK|A	[TMTsixplex_Nterm]GIQEIADSVK[TMTsixplex_K]	72-81	FALSE	5.239	212230.3833	227068.1886	120987.6601	112794.251	439273.9688	327919.6956	ENSG00000110435
[truncated: 33,145 more rows]
