# Supplementary material for: Multi-Omic Analysis of Esophageal Adenocarcinoma Uncovers Candidate Therapeutic Targets and Cancer-Selective Posttranscriptional Regulation
Source: Mol Cell Proteomics. 2024 Apr 9;23(6):100764. doi: 10.1016/j.mcpro.2024.100764 (PMC11245951; doi:10.1016/j.mcpro.2024.100764)
Supplement: Supplemental Data 12 [file mmc21.csv]

AC	ID	Sequence	Sequence + PTMs	Position (relative to mature protein)	Proteotypic	z-score	126	127	128	129	130	131	ENSG
A0AVT1	UBA6_HUMAN	K|ALQLLHCFPLDIR|L	[TMTsixplex_Nterm]ALQLLHC[Cys_CAM]FPLDIR	714-726	FALSE	6.374	135695.1599	132537.5453	98260.73274	116893.8053	99563.9683	140044.4593	ENSG00000033178
A0AVT1	UBA6_HUMAN	K|TVFFESLER|Q	[TMTsixplex_Nterm]TVFFESLER	295-303	FALSE	6.006	151608.4219	134024.4074	95915.80092	96586.45314	102699.982	140513.5587	ENSG00000033178
A0AVT1	UBA6_HUMAN	K|SFPAAIEHTIQWAR|D	[TMTsixplex_Nterm]SFPAAIEHTIQWAR	628-641	FALSE	5.638	202275.258	206189.2598	102032.6588	105877.6438	98335.28945	134790.2111	ENSG00000033178
A1L0T0	ILVBL_HUMAN	K|NAQMAQSPILLLGGAASTLLQNR|G	NAQMAQSPILLLGGAASTLLQNR	134-156	FALSE	6.521	983.6217188	742.2657477	944.7318064	1094.283761	936.4007269	1200.265503	ENSG00000105135
A1L0T0	ILVBL_HUMAN	R|DGHPVVVNILIGR|T	[TMTsixplex_Nterm]DGHPVVVNILIGR	609-621	TRUE	6.165	79825.66447	69084.14192	64223.48922	76206.82596	61961.08185	78924.09312	ENSG00000105135
A1L0T0	ILVBL_HUMAN	K|NAQMAQSPILLLGGAASTLLQNR|G	[TMTsixplex_Nterm]NAQMAQSPILLLGGAASTLLQNR	134-156	FALSE	7.236	1100.300283	969.9884969	626.7739857	753.6689978	861.919201	1170.423203	ENSG00000105135
A1L0T0	ILVBL_HUMAN	K|NAQMAQSPILLLGGAASTLLQNR|G	[TMTsixplex_Nterm]NAQMAQSPILLLGGAASTLLQNR	134-156	FALSE	6.45	3198.333801	1944.158367	2215.910866	2108.99188	2813.005364	3854.466309	ENSG00000105135
A1L0T0	ILVBL_HUMAN	K|LVEGLQGQTWAPDWVEELR|E	[TMTsixplex_Nterm]LVEGLQGQTWAPDWVEELR	404-422	TRUE	5.698	116734.5344	99361.28145	98154.25246	114314.8455	110816.7233	133659.2344	ENSG00000105135
A1L0T0	ILVBL_HUMAN	K|NAQMAQSPILLLGGAASTLLQNR|G	NAQMAQSPILLLGGAASTLLQNR	134-156	FALSE	6.759	974.3281827	549.5843945	807.8143628	1218.561402	949.8217111	1383.742432	ENSG00000105135
A1L0T0	ILVBL_HUMAN	K|NAQMAQSPILLLGGAASTLLQNR|G	[TMTsixplex_Nterm]NAQM[Oxidation_M]AQSPILLLGGAASTLLQNR	134-156	FALSE	7.424	2609.511517	2079.994828	1742.441977	2121.039638	2565.526237	3325.363037	ENSG00000105135
A2A2D0	A2A2D0_HUMAN	K|DLSLEEIQK|K	[TMTsixplex_Nterm]DLSLEEIQK[TMTsixplex_K]	43-51	FALSE	5.1	285846.25	265727.7792	198026.0092	221315.7703	139943.4456	167064.2046	ENSG00000117632
A2A2M1	A2A2M1_HUMAN	K|HLITTQTEHK|C	[TMTsixplex_Nterm]HLITTQTEHK[TMTsixplex_K]	87-96	FALSE	6.994	100727.1325	100384.6579	59527.36384	69700.54741	80163.85635	113840.7578	ENSG00000244005
A2A3M4	A2A3M4_HUMAN	R|ASTYGVAVR|V	[TMTsixplex_Nterm]ASTYGVAVR	47-55	FALSE	5.517	120617.5234	103880.1067	31382.48043	32713.58417	29594.03243	42241.51533	ENSG00000143375
A6NJA2	A6NJA2_HUMAN	K|KVNQQPNTSDK|K	[TMTsixplex_Nterm]K[TMTsixplex_K]VNQQPNTSDK[TMTsixplex_K]	334-344	FALSE	6.945	296728.875	256509.6459	138316.6021	152422.475	144362.5494	201259.4981	ENSG00000101557
A6NJA2	A6NJA2_HUMAN	K|AQLFALTGVQPAR|Q	[TMTsixplex_Nterm]AQLFALTGVQPAR	30-42	FALSE	6.581	156763.9186	157609.9935	99666.16672	106414.6615	184675.1648	242328	ENSG00000101557
A6NJA2	A6NJA2_HUMAN	R|DLFDSMDK|T	[TMTsixplex_Nterm]DLFDSMDK[TMTsixplex_K]	111-118	FALSE	4.95	393255.8438	326502.3643	201462.5011	225078.7511	213787.1829	291172.3586	ENSG00000101557
A6NJA2	A6NJA2_HUMAN	K|KVNQQPNTSDK|K	[TMTsixplex_Nterm]K[TMTsixplex_K]VNQQPNTSDK[TMTsixplex_K]	334-344	FALSE	7.487	214531.0469	176764.7468	102265.7478	110650.8765	101931.3675	142849.8487	ENSG00000101557
A6NJA2	A6NJA2_HUMAN	K|AQLFALTGVQPAR|Q	[TMTsixplex_Nterm]AQLFALTGVQPAR	30-42	FALSE	8.528	98992.84375	90614.8342	51609.92055	54843.28495	38885.72131	50757.20285	ENSG00000101557
A6NJA2	A6NJA2_HUMAN	K|KVNQQPNTSDK|K	[TMTsixplex_Nterm]K[TMTsixplex_K]VNQQPNTSDK[TMTsixplex_K]	334-344	FALSE	7.542	207270.1875	177841.5414	92459.82237	99934.707	93954.31672	123453.3411	ENSG00000101557
A6NL93	A6NL93_HUMAN	R|KVSSAEGAAK|E	[TMTsixplex_Nterm]K[TMTsixplex_K]VSSAEGAAK[TMTsixplex_K]	4-13	FALSE	6.302	336911.1563	275349.1368	41369.26117	33140.07456	27747.86092	35694.00861	ENSG00000205581
A6NL93	A6NL93_HUMAN	K|TEESPASDEAGEK|E	[TMTsixplex_Nterm]TEESPASDEAGEK[TMTsixplex_K]	72-84	FALSE	7.165	31928.52539	26765.8751	8052.510195	8702.447008	5537.121838	7150.005776	ENSG00000205581
A6NNI4	A6NNI4_HUMAN	K|KDVLETFTVK|S	[TMTsixplex_Nterm]K[TMTsixplex_K]DVLETFTVK[TMTsixplex_K]	100-109	FALSE	5.33	344237.2526	318208.8461	497367.5298	567110.5625	351311.0987	477351.0975	ENSG00000010278
A6NNI4	A6NNI4_HUMAN	K|KDVLETFTVK|S	[TMTsixplex_Nterm]K[TMTsixplex_K]DVLETFTVK[TMTsixplex_K]	100-109	FALSE	5.21	284584.0217	254793.7317	531558.9574	577450.875	295881.625	382707.7899	ENSG00000010278
A6NNI4	A6NNI4_HUMAN	K|KDVLETFTVK|S	[TMTsixplex_Nterm]K[TMTsixplex_K]DVLETFTVK[TMTsixplex_K]	100-109	FALSE	5.201	317138.9974	272404.9091	518252.0828	581363.5	308042.2322	409942.9109	ENSG00000010278
A6NNI4	A6NNI4_HUMAN	K|KDVLETFTVK|S	[TMTsixplex_Nterm]K[TMTsixplex_K]DVLETFTVK[TMTsixplex_K]	100-109	FALSE	5.849	530275.9613	452546.3449	895859.2795	995223.3125	519706.9284	677242.2322	ENSG00000010278
A6NNI4	A6NNI4_HUMAN	K|KDVLETFTVK|S	[TMTsixplex_Nterm]K[TMTsixplex_K]DVLETFTVK[TMTsixplex_K]	100-109	FALSE	5.373	284394.9158	250323.2342	462273.8341	482187.125	304793.945	371028.1864	ENSG00000010278
A6NNI4	A6NNI4_HUMAN	K|KDVLETFTVK|S	[TMTsixplex_Nterm]K[TMTsixplex_K]DVLETFTVK[TMTsixplex_K]	100-109	FALSE	5.986	1165938.658	1070983.621	2150401.375	2461629.25	1189869.676	1684457.049	ENSG00000010278
A6NNI4	A6NNI4_HUMAN	K|KDVLETFTVK|S	[TMTsixplex_Nterm]K[TMTsixplex_K]DVLETFTVK[TMTsixplex_K]	100-109	FALSE	5.746	529357.5428	478154.6198	923474.3789	1012603.938	518225.536	695949.4028	ENSG00000010278
A6NP24	A6NP24_HUMAN	R|KPLLPYTPGSDVAGVIEAVGDNASAFK|K	[TMTsixplex_Nterm]K[TMTsixplex_K]PLLPYTPGSDVAGVIEAVGDNASAFK[TMTsixplex_K]	61-87	FALSE	5.431	225157.0779	213006.0458	217380.7506	245447.2138	309962.4952	412769.625	ENSG00000116791
A6NP24	A6NP24_HUMAN	K|DLSLLSHGGR|V	[TMTsixplex_Nterm]DLSLLSHGGR	232-241	FALSE	6.826	82430.78066	90152.15381	73848.46286	79758.61849	99607.74736	131066.3323	ENSG00000116791
A6NP24	A6NP24_HUMAN	K|IVLQNGAHEVFNHR|E	[TMTsixplex_Nterm]IVLQNGAHEVFNHR	187-200	FALSE	5.681	50981.66646	48795.30268	31265.54829	36999.89377	52210.14853	92180.15608	ENSG00000116791
A6NP24	A6NP24_HUMAN	K|DLSLLSHGGR|V	[TMTsixplex_Nterm]DLSLLSHGGR	232-241	FALSE	5.509	277392.2261	333116.8613	305788.6988	323969.122	381305.2692	486536.3013	ENSG00000116791
A6NP24	A6NP24_HUMAN	K|DHQVLIK|V	[TMTsixplex_Nterm]DHQVLIK[TMTsixplex_K]	34-40	FALSE	5.286	2332761.243	2101874.785	1883646.139	2174631.556	4032332.945	5427198.5	ENSG00000116791
A6NP24	A6NP24_HUMAN	R|VFEFGGPEVLK|L	[TMTsixplex_Nterm]VFEFGGPEVLK[TMTsixplex_K]	12-22	FALSE	5.291	326184.8285	304017.974	419306.4063	478663.9375	341686.8771	465793.727	ENSG00000116791
A6NP24	A6NP24_HUMAN	K|QGAAIGIPYFTAYR|A	[TMTsixplex_Nterm]QGAAIGIPYFTAYR	124-137	FALSE	4.894	122570.9532	128277.2158	113505.527	126044.8204	179062.044	243802.2188	ENSG00000116791
A6PVH9	A6PVH9_HUMAN	R|LYGPTNFAPIINHVAR|F	[TMTsixplex_Nterm]LYGPTNFAPIINHVAR	384-399	FALSE	5.578	256298.618	228455.8023	142410.6588	151342.7095	362048.8042	488404.6875	ENSG00000214078
A6PVH9	A6PVH9_HUMAN	R|LYGPTNFAPIINHVAR|F	[TMTsixplex_Nterm]LYGPTNFAPIINHVAR	384-399	FALSE	5.933	752662.5185	671568.4866	363374.0549	400994.0621	355049.3873	507689.9708	ENSG00000214078
A6PVH9	A6PVH9_HUMAN	R|EALAQTVLAEVPTQLVSYFR|A	[TMTsixplex_Nterm]EALAQTVLAEVPTQLVSYFR	438-457	FALSE	6.502	79369.85927	74858.95456	46137.00482	51830.88475	90463.84637	116755.7578	ENSG00000214078
A6PVH9	A6PVH9_HUMAN	R|EALAQTVLAEVPTQLVSYFR|A	[TMTsixplex_Nterm]EALAQTVLAEVPTQLVSYFR	438-457	FALSE	6.774	66228.45839	58383.30289	48010.64767	51460.01396	71468.03729	87850.58594	ENSG00000214078
A6PVH9	A6PVH9_HUMAN	K|SDPFLEFFR|Q	[TMTsixplex_Nterm]SDPFLEFFR	157-165	FALSE	5.505	662319.4482	548696.4416	356790.9567	393147.1671	256363.8073	372383.4922	ENSG00000214078
A6PVN7	A6PVN7_HUMAN	K|LVALLNTLDR|W	[TMTsixplex_Nterm]LVALLNTLDR	41-50	FALSE	6.268	24945.09467	22204.20529	23015.66196	24434.61203	24134.84459	32340.13672	ENSG00000119383
A6PVN7	A6PVN7_HUMAN	K|LVALLNTLDR|W	[TMTsixplex_Nterm]LVALLNTLDR	41-50	FALSE	7.396	36700.38259	32872.69056	33012.0441	37972.0295	38550.54613	50660.42969	ENSG00000119383
A6PVN7	A6PVN7_HUMAN	K|LVALLNTLDR|W	[TMTsixplex_Nterm]LVALLNTLDR	41-50	FALSE	6.57	21437.63023	19187.72193	19395.3188	22161.58619	19941.91742	28622.89258	ENSG00000119383
A6PVN7	A6PVN7_HUMAN	K|LVALLNTLDR|W	[TMTsixplex_Nterm]LVALLNTLDR	41-50	FALSE	6.725	35319.17836	31557.64388	31996.42815	35046.6712	34244.2899	46668.25391	ENSG00000119383
A6PVN7	A6PVN7_HUMAN	K|LVALLNTLDR|W	[TMTsixplex_Nterm]LVALLNTLDR	41-50	FALSE	6.174	7433.529673	6819.260407	6545.534056	7864.166792	12674.55557	17944.66016	ENSG00000119383
A6PVN7	A6PVN7_HUMAN	K|LVALLNTLDR|W	[TMTsixplex_Nterm]LVALLNTLDR	41-50	FALSE	5.659	22826.52502	19939.09142	19347.62845	22621.10463	24550.87482	33300.16797	ENSG00000119383
A6PVN7	A6PVN7_HUMAN	K|LVALLNTLDR|W	[TMTsixplex_Nterm]LVALLNTLDR	41-50	FALSE	7.061	14792.19294	13323.96903	13193.53405	15595.04546	14108.20545	19296.37109	ENSG00000119383
A6PVN7	A6PVN7_HUMAN	K|LVALLNTLDR|W	[TMTsixplex_Nterm]LVALLNTLDR	41-50	FALSE	6.583	23704.98849	21608.49799	21679.17016	24104.64095	23508.24869	32163.0293	ENSG00000119383
A6PVN7	A6PVN7_HUMAN	K|LVALLNTLDR|W	[TMTsixplex_Nterm]LVALLNTLDR	41-50	FALSE	5.849	10962.23769	9514.085832	11315.18994	12800.43337	9820.535121	13535.60449	ENSG00000119383
A6PVN7	A6PVN7_HUMAN	K|LVALLNTLDR|W	[TMTsixplex_Nterm]LVALLNTLDR	41-50	FALSE	5.38	13565.54778	11813.00561	11227.5319	12195.2052	11945.76784	16349.67383	ENSG00000119383
A8K2U0	A2ML1_HUMAN	R|LTATIFNYLK|D	[TMTsixplex_Nterm]LTATIFNYLK[TMTsixplex_K]	807-816	FALSE	6.185	3146.280545	2756.778801	22033.33644	23406.86133	1925.635433	1402.130703	ENSG00000166535
A8K2U0	A2ML1_HUMAN	R|LTATIFNYLK|D	[TMTsixplex_Nterm]LTATIFNYLK[TMTsixplex_K]	807-816	FALSE	6.279	9445.429098	9624.388086	64556.61884	77312.82031	4744.151106	4821.554311	ENSG00000166535
A8K2U0	A2ML1_HUMAN	R|AVDESVLLLRPDR|E	[TMTsixplex_Nterm]AVDESVLLLRPDR	592-604	FALSE	6.105	583567.9407	492535.6938	734219.9514	753045.625	373977.7231	567480.9751	ENSG00000166535
A8K2U0	A2ML1_HUMAN	K|AGLLTEEIR|S	[TMTsixplex_Nterm]AGLLTEEIR	990-998	FALSE	6.711	244021.47	291180.1668	929897.375	887412.6788	191740.5508	222238.2775	ENSG00000166535
A8K2U0	A2ML1_HUMAN	R|TFNIQSVNR|L	[TMTsixplex_Nterm]TFNIQSVNR	1274-1282	FALSE	8.449	49483.3642	44082.55454	211665.5641	238345.25	8445.960295	11460.6032	ENSG00000166535
A8K2U0	A2ML1_HUMAN	R|LTATIFNYLK|D	[TMTsixplex_Nterm]LTATIFNYLK[TMTsixplex_K]	807-816	FALSE	5.201	104084.6689	97986.32918	139448.9137	175525.3281	69669.26486	95143.0217	ENSG00000166535
A8K2U0	A2ML1_HUMAN	K|ATSIVAWLAK|Q	[TMTsixplex_Nterm]ATSIVAWLAK[TMTsixplex_K]	1217-1226	FALSE	6.446	19850.47666	18402.61213	163885.2058	187368.7813	10109.45285	3940.759904	ENSG00000166535
A8K2U0	A2ML1_HUMAN	K|ANTYWYR|E	[TMTsixplex_Nterm]ANTYWYR	261-267	TRUE	7.193	104002.7245	99794.82418	371377.9712	399946.4375	NA	64554.88802	ENSG00000166535
A8K2U0	A2ML1_HUMAN	R|PSFSEGTDLFSFFR|D	[TMTsixplex_Nterm]PSFSEGTDLFSFFR	662-675	FALSE	6.939	35842.51065	30039.86138	140637.9356	168813.2969	28192.25602	29078.08853	ENSG00000166535
A8K2U0	A2ML1_HUMAN	K|ATSIVAWLAK|Q	[TMTsixplex_Nterm]ATSIVAWLAK[TMTsixplex_K]	1217-1226	FALSE	5.39	8325.938644	7910.43876	62850.78125	62478.15265	4351.472819	2442.346161	ENSG00000166535
A8K2U0	A2ML1_HUMAN	K|DVDDPMVSQGLR|C	[TMTsixplex_Nterm]DVDDPMVSQGLR	1110-1121	FALSE	6.478	251193.4483	238394.9389	1126104.668	1254933.875	151195.0696	145413.0093	ENSG00000166535
A8MT40	A8MT40_HUMAN	K|YTALNLIGPR|A	[TMTsixplex_Nterm]YTALNLIGPR	520-529	FALSE	8.725	107538.0156	87860.35176	42518.17625	46246.22323	72172.52416	101384.6571	ENSG00000090857
A8MT72	A8MT72_HUMAN	K|SVLQAVQK|T	SVLQAVQK[TMTsixplex_K]	59-66	FALSE	5.243	210132.5782	178322.7274	151062.8349	184165.3736	218555.3579	259760.4531	ENSG00000139970
A8MU58	A8MU58_HUMAN	R|FLFSLFGQK|H	FLFSLFGQK[TMTsixplex_K]	137-145	FALSE	5.027	31550.60673	34567.63842	13158.73778	14369.97313	33874.70377	32616.79088	ENSG00000106305
A8MU58	A8MU58_HUMAN	K|DIVINANPASPPLSLLVLHR|L	[TMTsixplex_Nterm]DIVINANPASPPLSLLVLHR	42-61	FALSE	5.305	15598.13794	15580.88364	9561.828846	10519.15773	10683.43945	14174.17443	ENSG00000106305
A8MU58	A8MU58_HUMAN	R|FLFSLFGQK|H	[TMTsixplex_Nterm]FLFSLFGQK[TMTsixplex_K]	137-145	FALSE	6.856	15673.93457	14474.865	8498.342953	9456.981689	8732.60179	12192.4895	ENSG00000106305
A8MU58	A8MU58_HUMAN	R|FLFSLFGQK|H	FLFSLFGQK[TMTsixplex_K]	137-145	FALSE	5.192	10517.78196	14510.19282	5421.223296	7489.178654	7618.773076	9890.207965	ENSG00000106305
A8MU58	A8MU58_HUMAN	R|FLFSLFGQK|H	[TMTsixplex_Nterm]FLFSLFGQK[TMTsixplex_K]	137-145	FALSE	5.667	9232.949219	7317.797655	5822.751312	5989.249662	5077.809171	6395.918585	ENSG00000106305
A8MU58	A8MU58_HUMAN	R|FLFSLFGQK|H	[TMTsixplex_Nterm]FLFSLFGQK[TMTsixplex_K]	137-145	FALSE	5.561	7967.399463	6531.186601	5633.01385	5701.479095	9525.36783	12172.01758	ENSG00000106305
A8MU58	A8MU58_HUMAN	K|DIVINANPASPPLSLLVLHR|L	[TMTsixplex_Nterm]DIVINANPASPPLSLLVLHR	42-61	FALSE	4.997	24258.94012	24091.87874	13517.9514	14727.84357	17891.60588	25300.63884	ENSG00000106305
A8MU58	A8MU58_HUMAN	R|FLFSLFGQK|H	FLFSLFGQK	137-145	FALSE	5.514	2612.328105	1791.593221	1838.07077	2360.620477	3217.650898	3924.951922	ENSG00000106305
A8MVM1	A8MVM1_HUMAN	K|ITNFFR|G	[TMTsixplex_Nterm]ITNFFR	138-143	FALSE	5.356	57501.09276	47945.67037	35021.48973	38055.8072	33660.25532	46793.88533	ENSG00000164305
A8MXV4	NUD19_HUMAN	R|EAFEEAGVLLLRPR|T	[TMTsixplex_Nterm]EAFEEAGVLLLRPR	130-143	TRUE	7.605	121812.0996	108991.4122	61003.46451	65764.14095	149293.1525	211416.9531	ENSG00000213965
B0QY90	B0QY90_HUMAN	R|RYGDFFIR|Q	[TMTsixplex_Nterm]RYGDFFIR	439-446	FALSE	7.076	91827.54977	79129.60114	76767.49872	79464.64902	63134.90747	82257.93234	ENSG00000100129
B0QY90	B0QY90_HUMAN	K|LAGFLDLTEQEFR|I	[TMTsixplex_Nterm]LAGFLDLTEQEFR	376-388	FALSE	7.796	77232.44149	67784.47574	59171.62334	71282.81258	70012.90085	96832.14267	ENSG00000100129
B0QY90	B0QY90_HUMAN	R|LHSLLGDYYQAIK|V	[TMTsixplex_Nterm]LHSLLGDYYQAIK[TMTsixplex_K]	181-193	FALSE	5.93	787613.6001	721201.1915	563841.6428	682939.0201	554806.9219	735154.0852	ENSG00000100129
B1AH59	B1AH59_HUMAN	R|SVFLTFLR|M	[TMTsixplex_Nterm]SVFLTFLR	121-128	FALSE	5.86	3840.368502	3201.521128	2457.537026	2701.368208	1508.942401	2080.201787	ENSG00000100325
B1AH87	B1AH87_HUMAN	M|APPWVPAMGFTLAPSLGCFVGSR|F	[TMTsixplex_Nterm]APPWVPAMGFTLAPSLGC[Cys_CAM]FVGSR	1-23	FALSE	5.049	1947.715287	1541.637251	1667.424841	2090.151717	NA	960.8425388	ENSG00000100300
B1AHB2	B1AHB2_HUMAN	K|IPGIIIAASAVR|A	[TMTsixplex_Nterm]IPGIIIAASAVR	7-18	FALSE	5.178	53978.82031	49198.94484	28253.0798	30433.52451	12164.3044	15102.00915	ENSG00000100297
B1AHD1	B1AHD1_HUMAN	K|AYPLADAHLTK|K	[TMTsixplex_Nterm]AYPLADAHLTK[TMTsixplex_K]	13-23	FALSE	5.275	946136.7896	1154094.875	531214.9766	531509.1544	556859.6426	712528.9155	ENSG00000100138
B1AJQ6	B1AJQ6_HUMAN	R|QLEADILDVNQIFK|D	[TMTsixplex_Nterm]QLEADILDVNQIFK[TMTsixplex_K]	212-225	FALSE	6.259	392800.8699	391782.0644	274883.9336	314806.2287	321395.4934	424072.0938	ENSG00000117758
B1AK87	B1AK87_HUMAN	R|KLEVEANNAFDQYR|D	[TMTsixplex_Nterm]K[TMTsixplex_K]LEVEANNAFDQYR	82-95	FALSE	8.037	1449723	1299857.702	1054066.862	1162559.504	988404.6196	1345648.853	ENSG00000077549
B1AK87	B1AK87_HUMAN	R|KLEVEANNAFDQYR|D	[TMTsixplex_Nterm]K[TMTsixplex_K]LEVEANNAFDQYR	82-95	FALSE	8.262	1857353	1698874.284	1423327.221	1696444.497	1457449.189	1774600.301	ENSG00000077549
B1AK87	B1AK87_HUMAN	R|STLNEIYFGK|T	[TMTsixplex_Nterm]STLNEIYFGK[TMTsixplex_K]	213-222	FALSE	6.105	147855.6984	123012.8899	109522.1294	133781.2668	124664.7522	169354.5625	ENSG00000077549
B1AK87	B1AK87_HUMAN	R|STLNEIYFGK|T	[TMTsixplex_Nterm]STLNEIYFGK[TMTsixplex_K]	213-222	FALSE	7.131	296792.4688	263014.9817	213316.0144	242772.6401	222917.2297	279777.076	ENSG00000077549
B1AK87	B1AK87_HUMAN	R|STLNEIYFGK|T	[TMTsixplex_Nterm]STLNEIYFGK[TMTsixplex_K]	213-222	FALSE	6.809	145649.554	123721.3361	104415.8317	116244.9513	112174.8834	154446.0938	ENSG00000077549
B1AK87	B1AK87_HUMAN	R|QMEKDETVSDCSPHIANIGR|L	[TMTsixplex_Nterm]QMEK[TMTsixplex_K]DETVSDC[Cys_CAM]SPHIANIGR	183-202	FALSE	5.158	292262.8028	453979.375	309509.1948	240877.5291	119224.5003	154848.7765	ENSG00000077549
B1AK87	B1AK87_HUMAN	R|RLPPQQIEK|N	[TMTsixplex_Nterm]RLPPQQIEK[TMTsixplex_K]	2-10	FALSE	5.292	686695.4508	541016.4725	508705.9984	559852.2244	524771.6775	710820.25	ENSG00000077549
B1AK87	B1AK87_HUMAN	R|SVQTFADK|S	[TMTsixplex_Nterm]SVQTFADK[TMTsixplex_K]	232-239	FALSE	5.176	690658.1875	583251.5804	524968.8329	589505.8047	482304.0596	669830.4415	ENSG00000077549
B1AK87	B1AK87_HUMAN	R|KLEVEANNAFDQYR|D	[TMTsixplex_Nterm]K[TMTsixplex_K]LEVEANNAFDQYR	82-95	FALSE	6.42	601527.5769	508932.3098	472719.2084	539800.5237	465386.6626	650968.9375	ENSG00000077549
B1AK87	B1AK87_HUMAN	K|NDLVEALKR|K	[TMTsixplex_Nterm]NDLVEALK[TMTsixplex_K]R	247-255	FALSE	5.632	151532.768	120144.0772	147708.3777	178228.7488	149107.5534	192553.7813	ENSG00000077549
B1AK87	B1AK87_HUMAN	K|SGSGTMNLGGSLTR|Q	[TMTsixplex_Nterm]SGSGTMNLGGSLTR	169-182	FALSE	9.07	61749.96484	52137.16742	39704.0514	45431.3188	41303.2504	58686.74568	ENSG00000077549
B1AK87	B1AK87_HUMAN	R|SVQTFADK|S	[TMTsixplex_Nterm]SVQTFADK[TMTsixplex_K]	232-239	FALSE	5.082	605799.75	517563.3392	501475.8719	549347.329	446794.7992	580588.7648	ENSG00000077549
B1AK87	B1AK87_HUMAN	R|SVQTFADK|S	[TMTsixplex_Nterm]SVQTFADK[TMTsixplex_K]	232-239	FALSE	5.202	530078.75	475092.2231	408480.0748	447920.2133	385158.071	505505.5235	ENSG00000077549
B1AK87	B1AK87_HUMAN	R|LVEDMENK|I	[TMTsixplex_Nterm]LVEDMENK[TMTsixplex_K]	203-210	FALSE	5.029	508138.2301	479637.454	393439.7672	440129.9412	433020.9508	564794.6875	ENSG00000077549
B1AK87	B1AK87_HUMAN	K|SGSGTMNLGGSLTR|Q	[TMTsixplex_Nterm]SGSGTMNLGGSLTR	169-182	FALSE	9.17	57706.04297	44436.77522	39652.89899	44421.5133	38266.20685	54704.2662	ENSG00000077549
B1AK87	B1AK87_HUMAN	R|SVQTFADK|S	[TMTsixplex_Nterm]SVQTFADK[TMTsixplex_K]	232-239	FALSE	5.149	533587.9375	456467.5861	410689.2775	431946.88	365718.868	487405.0692	ENSG00000077549
B1AK87	B1AK87_HUMAN	R|STLNEIYFGK|T	[TMTsixplex_Nterm]STLNEIYFGK[TMTsixplex_K]	213-222	FALSE	5.996	268808.763	227526.239	197105.9654	219113.5622	199004.6507	271454.2813	ENSG00000077549
B1AK87	B1AK87_HUMAN	R|SVQTFADK|S	[TMTsixplex_Nterm]SVQTFADK[TMTsixplex_K]	232-239	FALSE	5.333	300213.9375	263162.9713	221164.758	249013.533	210193.6599	280874.1287	ENSG00000077549
B1AK87	B1AK87_HUMAN	R|SVQTFADK|S	[TMTsixplex_Nterm]SVQTFADK[TMTsixplex_K]	232-239	FALSE	5.231	954268.625	834952.0772	729699.9341	803475.5705	668281.2464	884823.6589	ENSG00000077549
B1AK87	B1AK87_HUMAN	K|YDPPLEDGAMPSAR|L	[TMTsixplex_Nterm]YDPPLEDGAMPSAR	66-79	FALSE	6.869	609514.9142	577693.719	323283.2228	380575.3189	479536.0972	661978.4375	ENSG00000077549
B1AK87	B1AK87_HUMAN	R|SVQTFADK|S	[TMTsixplex_Nterm]SVQTFADK[TMTsixplex_K]	232-239	FALSE	5.036	505877.8125	426105.8587	377496.3732	418986.8335	350204.7851	476759.0531	ENSG00000077549
B1AKQ8	B1AKQ8_HUMAN	K|LIIWDSYTTNK|V	[TMTsixplex_Nterm]LIIWDSYTTNK[TMTsixplex_K]	78-88	FALSE	5.582	692886.9456	628337.5756	545609.8864	593907.5668	613956.3634	834292.0892	ENSG00000078369
B1AKQ8	B1AKQ8_HUMAN	K|LIIWDSYTTNK|V	[TMTsixplex_Nterm]LIIWDSYTTNK[TMTsixplex_K]	78-88	FALSE	8.003	289670.8136	248347.8484	279714.269	301598.0587	277371.4797	355640.9375	ENSG00000078369
B1AKQ8	B1AKQ8_HUMAN	K|LIIWDSYTTNK|V	[TMTsixplex_Nterm]LIIWDSYTTNK[TMTsixplex_K]	78-88	FALSE	5.2	202850.061	168061.5253	140726.6027	162662.1517	208089.2142	268816.0313	ENSG00000078369
B1AKQ8	B1AKQ8_HUMAN	K|VHAIPLR|S	[TMTsixplex_Nterm]VHAIPLR	89-95	FALSE	5.044	71131.96065	62142.45355	59401.04598	66544.30481	66781.76647	94878.75642	ENSG00000078369
B1AKQ8	B1AKQ8_HUMAN	K|LIIWDSYTTNK|V	[TMTsixplex_Nterm]LIIWDSYTTNK[TMTsixplex_K]	78-88	FALSE	7.664	33159.48294	30865.7708	31006.84345	35033.23839	33176.07498	42838.65234	ENSG00000078369
B1AKQ8	B1AKQ8_HUMAN	K|LIIWDSYTTNK|V	[TMTsixplex_Nterm]LIIWDSYTTNK[TMTsixplex_K]	78-88	FALSE	6.001	148463.5589	130694.1991	96237.87859	105107.9573	135434.2853	173289.9531	ENSG00000078369
B1AKQ8	B1AKQ8_HUMAN	K|LIIWDSYTTNK|V	[TMTsixplex_Nterm]LIIWDSYTTNK[TMTsixplex_K]	78-88	FALSE	7.381	205439.7736	184832.6875	198709.1916	205708.6949	200930.6135	249926.7031	ENSG00000078369
B1AKQ8	B1AKQ8_HUMAN	R|LLVSASQDGK|L	[TMTsixplex_Nterm]LLVSASQDGK[TMTsixplex_K]	68-77	FALSE	6.998	371756.9792	317326.8063	349784.3503	406760.4666	399342.2436	541299.1875	ENSG00000078369
B1AKQ8	B1AKQ8_HUMAN	R|LLVSASQDGK|L	[TMTsixplex_Nterm]LLVSASQDGK[TMTsixplex_K]	68-77	FALSE	7.528	395817.4273	352664.1817	362847.9904	421997.3378	416558.5739	564172.3125	ENSG00000078369
B1AKQ8	B1AKQ8_HUMAN	K|LIIWDSYTTNK|V	[TMTsixplex_Nterm]LIIWDSYTTNK[TMTsixplex_K]	78-88	FALSE	5.011	237366.465	137385.7541	99449.57279	122874.8382	401948.2247	582848.6875	ENSG00000078369
B1AKQ8	B1AKQ8_HUMAN	R|LLVSASQDGK|L	[TMTsixplex_Nterm]LLVSASQDGK[TMTsixplex_K]	68-77	FALSE	7.225	390130.8048	347518.8107	381094.3082	400859.4775	417634.5386	564911.625	ENSG00000078369
B1AKQ8	B1AKQ8_HUMAN	K|LIIWDSYTTNK|V	[TMTsixplex_Nterm]LIIWDSYTTNK[TMTsixplex_K]	78-88	FALSE	5.426	125940.6984	110493.4275	92977.88588	104836.5582	125506.8197	171642.1094	ENSG00000078369
B1AKQ8	B1AKQ8_HUMAN	K|LIIWDSYTTNK|V	[TMTsixplex_Nterm]LIIWDSYTTNK[TMTsixplex_K]	78-88	FALSE	6.156	290162.1345	264646.0352	190249.3616	202053.853	293002.769	415760.6563	ENSG00000078369
B1AKQ8	B1AKQ8_HUMAN	R|LLVSASQDGK|L	[TMTsixplex_Nterm]LLVSASQDGK[TMTsixplex_K]	68-77	FALSE	7.673	286912.3626	248447.616	279474.5214	314934.9181	300840.6408	394515.375	ENSG00000078369
B1AKQ8	B1AKQ8_HUMAN	K|LIIWDSYTTNK|V	[TMTsixplex_Nterm]LIIWDSYTTNK[TMTsixplex_K]	78-88	FALSE	5.41	409325.3008	372428.9078	237574.1673	293165.1291	422180.681	502957.4375	ENSG00000078369
B1AKQ8	B1AKQ8_HUMAN	R|LLVSASQDGK|L	[TMTsixplex_Nterm]LLVSASQDGK[TMTsixplex_K]	68-77	FALSE	6.712	349186.3077	306484.2988	317413.3241	384236.5188	387804.0179	518203.125	ENSG00000078369
B1AKQ8	B1AKQ8_HUMAN	R|LLVSASQDGK|L	[TMTsixplex_Nterm]LLVSASQDGK[TMTsixplex_K]	68-77	FALSE	6.65	237483.1102	196984.697	211554.4677	236334.9945	245400.6427	322630.9688	ENSG00000078369
B1AKS5	B1AKS5_HUMAN	K|KNPQAVLDVLK|F	[TMTsixplex_Nterm]K[TMTsixplex_K]NPQAVLDVLK[TMTsixplex_K]	149-159	FALSE	6.58	369364.6563	302967.1289	193017.5583	212576.8963	197882.8968	261804.8879	ENSG00000077264
B1ALD3	B1ALD3_HUMAN	K|LFLILAK|M	[TMTsixplex_Nterm]LFLILAK[TMTsixplex_K]	89-95	FALSE	5.026	14519.46094	11614.52639	10004.39084	9764.337295	10755.65613	12905.56892	ENSG00000134262
B1ALD5	B1ALD5_HUMAN	K|AFPVLGIDYTHVR|T	[TMTsixplex_Nterm]AFPVLGIDYTHVR	87-99	FALSE	9.487	210796.8955	151806.5486	115463.8126	142454.7885	294373.9524	378311.0625	ENSG00000090020
B1AN48	B1AN48_HUMAN	K|VPEQGYTK|V	[TMTsixplex_Nterm]VPEQGYTK[TMTsixplex_K]	132-139	FALSE	5.338	68938.24657	82753.54228	1623546.162	1819539.125	125991.1326	72043.80525	ENSG00000163209
B1AN48	B1AN48_HUMAN	K|VPEQGYTK|V	[TMTsixplex_Nterm]VPEQGYTK[TMTsixplex_K]	132-139	FALSE	5.512	49721.04405	60846.52418	1243446.046	1350701.625	84131.13433	44726.92141	ENSG00000163209
B1AN48	B1AN48_HUMAN	K|VPEPGYTK|V	[TMTsixplex_Nterm]VPEPGYTK[TMTsixplex_K]	100-107	FALSE	4.95	30453.29745	59374.3447	1670433.823	1840938.375	84778.11557	34469.57896	ENSG00000163209
B1AN48	B1AN48_HUMAN	K|VPEQGYTK|V	[TMTsixplex_Nterm]VPEQGYTK[TMTsixplex_K]	132-139	FALSE	5.617	37760.54444	51772.82683	1130946.33	1249501	74361.104	40288.36935	ENSG00000163209
B1AN48	B1AN48_HUMAN	K|VPEQGYTK|V	[TMTsixplex_Nterm]VPEQGYTK[TMTsixplex_K]	132-139	FALSE	5.381	65568.26305	75600.54918	1578398.649	1771053.5	116603.2567	65874.92161	ENSG00000163209
B1AN48	B1AN48_HUMAN	K|VPEPGYTK|V	[TMTsixplex_Nterm]VPEPGYTK[TMTsixplex_K]	100-107	FALSE	5.658	32203.74467	57432.09605	1488783.864	1683008.5	82493.70765	37123.12547	ENSG00000163209
B1AN48	B1AN48_HUMAN	K|VPEPGYTK|V	[TMTsixplex_Nterm]VPEPGYTK[TMTsixplex_K]	100-107	FALSE	5.199	29532.05399	48793.87186	1490227.658	1646081.625	84358.71227	32036.08477	ENSG00000163209
B1AN48	B1AN48_HUMAN	K|VPEPGYTK|V	[TMTsixplex_Nterm]VPEPGYTK[TMTsixplex_K]	100-107	FALSE	5.258	38085.48042	49643.72584	1183618.643	1323146.5	75865.25306	45920.94101	ENSG00000163209
B1AN48	B1AN48_HUMAN	K|QTFTPPPQLQQQQVK|Q	QTFTPPPQLQQQQVK[TMTsixplex_K]	7-21	FALSE	7.145	124093.2443	132178.1458	808624.4295	975008.25	170923.1877	178462.7714	ENSG00000163209
B1AN48	B1AN48_HUMAN	K|QTFTPPPQLQQQQVK|Q	[TMTsixplex_Nterm]QTFTPPPQLQQQQVK[TMTsixplex_K]	7-21	FALSE	5.24	NA	51103.05385	1758504.619	2037623.5	104012.2697	81860.94499	ENSG00000163209
B1AN48	B1AN48_HUMAN	K|VPEQGYTK|V	[TMTsixplex_Nterm]VPEQGYTK[TMTsixplex_K]	132-139	FALSE	5.006	70830.89998	80066.31077	1482962.937	1694809.625	96727.39111	59110.45284	ENSG00000163209
B1AN48	B1AN48_HUMAN	K|VPEPGCTK|V	[TMTsixplex_Nterm]VPEPGC[Cys_CAM]TK[TMTsixplex_K]	60-67	FALSE	5.304	41043.11987	69700.83679	1767202.517	2028528.75	105796.8004	59071.35202	ENSG00000163209
B1AN48	B1AN48_HUMAN	K|VPVPGYTK|L	[TMTsixplex_Nterm]VPVPGYTK[TMTsixplex_K]	140-147	FALSE	5.216	274893.1847	214486.3504	3329791.409	3345081	272465.9277	254796.9921	ENSG00000163209
B1AN48	B1AN48_HUMAN	K|VPEPGYTK|V	[TMTsixplex_Nterm]VPEPGYTK[TMTsixplex_K]	100-107	FALSE	5.151	64190.81712	65534.69912	854710.6928	945004.5	81276.20952	75906.49211	ENSG00000163209
B1AN48	B1AN48_HUMAN	K|QPSQPPPQEIFVPTTK|E	[TMTsixplex_Nterm]QPSQPPPQEIFVPTTK[TMTsixplex_K]	22-37	FALSE	4.916	124926.4195	126254.1548	975250.9707	1136121.625	122792.6144	125704.1208	ENSG00000163209
B1AN48	B1AN48_HUMAN	K|VPEPGYTK|V	[TMTsixplex_Nterm]VPEPGYTK[TMTsixplex_K]	100-107	FALSE	5.134	52061.18321	67970.74189	1524911.791	1733679.625	100621.0877	54188.13315	ENSG00000163209
B1AN48	B1AN48_HUMAN	K|IPEPGCTK|V	[TMTsixplex_Nterm]IPEPGC[Cys_CAM]TK[TMTsixplex_K]	52-59	FALSE	4.921	39080.69681	41366.67987	608657.9052	712716.375	72338.20809	71494.96194	ENSG00000163209
B1AN48	B1AN48_HUMAN	K|VPEPGYTK|V	[TMTsixplex_Nterm]VPEPGYTK[TMTsixplex_K]	100-107	FALSE	5.119	47998.12813	56988.13928	952675.9458	1107159.125	92357.32765	79886.46669	ENSG00000163209
B1AN48	B1AN48_HUMAN	K|VPEQGYTK|V	[TMTsixplex_Nterm]VPEQGYTK[TMTsixplex_K]	132-139	FALSE	5.106	63905.4052	82784.60322	1714502.668	1904213.125	139531.2379	91337.87141	ENSG00000163209
B1AN48	B1AN48_HUMAN	K|QTFTPPPQLQQQQVK|Q	QTFTPPPQLQQQQVK[TMTsixplex_K]	7-21	FALSE	6.501	207004.7911	142887.2885	1013252.302	1265167.5	212280.1276	254901.8721	ENSG00000163209
B1AN48	B1AN48_HUMAN	K|VPEPGCTK|V	[TMTsixplex_Nterm]VPEPGC[Cys_CAM]TK[TMTsixplex_K]	60-67	FALSE	5.043	71686.27243	98062.61416	2542033.229	2830491.75	131125.1531	49683.1456	ENSG00000163209
B1AN48	B1AN48_HUMAN	K|VPEPGYTK|V	[TMTsixplex_Nterm]VPEPGYTK[TMTsixplex_K]	100-107	FALSE	5.301	30428.96494	56088.67471	1902465.774	2167103.25	112516.54	35176.474	ENSG00000163209
B1ANR1	B1ANR1_HUMAN	K|FSPAGPVLSIR|V	[TMTsixplex_Nterm]FSPAGPVLSIR	30-40	FALSE	6.254	43936.74812	38682.79988	30136.98163	34789.53657	53982.36375	73321.53125	ENSG00000090621
B1ANY6	B1ANY6_HUMAN	R|TGWFPSNYVR|E	[TMTsixplex_Nterm]TGWFPSNYVR	51-60	FALSE	5.858	42747.39133	36056.623	27937.80089	31780.54237	35001.96031	49278.39844	ENSG00000102606
B1AUU8	B1AUU8_HUMAN	K|DQFALAFHLISQK|L	[TMTsixplex_Nterm]DQFALAFHLISQK[TMTsixplex_K]	279-291	FALSE	5.152	171865.3996	161940.6804	130639.1364	136189.6244	128371.9767	162053.9387	ENSG00000085832
B4DDC6	B4DDC6_HUMAN	K|LNWLSVDFNNWK|D	[TMTsixplex_Nterm]LNWLSVDFNNWK[TMTsixplex_K]	59-70	FALSE	7.331	37848.88281	33872.42704	22579.50309	23682.75205	18176.63452	23915.05246	ENSG00000110958
B4DDC6	B4DDC6_HUMAN	K|LNWLSVDFNNWK|D	[TMTsixplex_Nterm]LNWLSVDFNNWK[TMTsixplex_K]	59-70	FALSE	7.926	34358.50781	30247.75406	17231.35705	19823.5578	14442.21208	18825.35	ENSG00000110958
B4DDC6	B4DDC6_HUMAN	K|LNWLSVDFNNWK|D	[TMTsixplex_Nterm]LNWLSVDFNNWK[TMTsixplex_K]	59-70	FALSE	7.133	15835.23438	13744.24057	10492.67564	12504.53039	8997.220187	11811.99691	ENSG00000110958
B4DEZ3	B4DEZ3_HUMAN	R|IALLPLLQAETDRR|T	[TMTsixplex_Nterm]IALLPLLQAETDRR	68-81	FALSE	4.913	32493.36083	27402.14949	31088.3576	38913.89805	98612.32072	137779.625	ENSG00000186010
B4DEZ3	B4DEZ3_HUMAN	R|IALLPLLQAETDRR|T	[TMTsixplex_Nterm]IALLPLLQAETDRR	68-81	FALSE	5.877	48548.22578	39215.20475	42579.16006	53577.48624	115669.3326	156523.625	ENSG00000186010
B4DEZ3	B4DEZ3_HUMAN	R|IALLPLLQAETDRR|T	[TMTsixplex_Nterm]IALLPLLQAETDRR	68-81	FALSE	6.166	17644.56544	16328.91754	18945.43619	22105.62142	51515.69068	71101.02344	ENSG00000186010
B4DEZ3	B4DEZ3_HUMAN	R|LQIEDFEAR|I	[TMTsixplex_Nterm]LQIEDFEAR	59-67	FALSE	4.931	307170.3781	257059.6017	532996.3402	691475.8731	1396973.502	1802176.375	ENSG00000186010
B4DEZ3	B4DEZ3_HUMAN	R|RLQIEDFEAR|I	[TMTsixplex_Nterm]RLQIEDFEAR	58-67	FALSE	7.113	364593.7906	400335.3586	374774.027	423881.2864	538919.1714	766280.0625	ENSG00000186010
B4DEZ3	B4DEZ3_HUMAN	R|IALLPLLQAETDRR|T	[TMTsixplex_Nterm]IALLPLLQAETDRR	68-81	FALSE	5.533	31696.60476	26747.04068	31429.17922	37970.65556	87646.40596	120258.7266	ENSG00000186010
B4DEZ3	B4DEZ3_HUMAN	R|IALLPLLQAETDRR|T	[TMTsixplex_Nterm]IALLPLLQAETDRR	68-81	FALSE	5.481	42602.57436	34431.10913	44519.13046	55499.27213	133523.057	175953.0313	ENSG00000186010
B4DEZ3	B4DEZ3_HUMAN	R|TLQMLR|E	[TMTsixplex_Nterm]TLQMLR	82-87	FALSE	5.058	41583.62214	35216.92707	50318.64551	61341.68378	164086.3389	229533.8906	ENSG00000186010
B4DGJ5	B4DGJ5_HUMAN	K|SISQHYSKPR|V	[TMTsixplex_Nterm]SISQHYSK[TMTsixplex_K]PR	135-144	FALSE	5.55	33612.96079	35006.45703	14804.36137	14311.22671	10859.1955	15273.41354	ENSG00000006712
B4DGJ5	B4DGJ5_HUMAN	K|SISQHYSKPR|V	[TMTsixplex_Nterm]SISQHYSK[TMTsixplex_K]PR	135-144	FALSE	5.379	225962.3934	244264.5645	83667.31061	82287.51692	61207.37319	73796.51521	ENSG00000006712
B4DJ81	B4DJ81_HUMAN	K|LVNQQLLADPLVPPQLTIK|D	[TMTsixplex_Nterm]LVNQQLLADPLVPPQLTIK[TMTsixplex_K]	557-575	FALSE	6.82	111274.5781	96742.92355	52319.09122	57892.51728	60565.36813	84083.3461	ENSG00000023228
B4DJ81	B4DJ81_HUMAN	K|LVNQQLLADPLVPPQLTIK|D	[TMTsixplex_Nterm]LVNQQLLADPLVPPQLTIK[TMTsixplex_K]	557-575	FALSE	6.82	111274.5781	96742.92355	52319.09122	57892.51728	60565.36813	84083.3461	ENSG00000283447
B4DJ81	B4DJ81_HUMAN	K|KPMVVLGSSALQR|N	[TMTsixplex_Nterm]K[TMTsixplex_K]PMVVLGSSALQR	354-366	FALSE	4.977	40433.53276	38381.62702	77504.93586	91875.48969	171539.8476	229951.1563	ENSG00000023228
B4DJ81	B4DJ81_HUMAN	K|KPMVVLGSSALQR|N	[TMTsixplex_Nterm]K[TMTsixplex_K]PMVVLGSSALQR	354-366	FALSE	4.977	40433.53276	38381.62702	77504.93586	91875.48969	171539.8476	229951.1563	ENSG00000283447
B4DJ81	B4DJ81_HUMAN	K|LVNQQLLADPLVPPQLTIK|D	[TMTsixplex_Nterm]LVNQQLLADPLVPPQLTIK[TMTsixplex_K]	557-575	FALSE	6.488	139540.2344	125876.2162	70277.7678	85842.94902	79287.01032	108823.898	ENSG00000023228
B4DJ81	B4DJ81_HUMAN	K|LVNQQLLADPLVPPQLTIK|D	[TMTsixplex_Nterm]LVNQQLLADPLVPPQLTIK[TMTsixplex_K]	557-575	FALSE	6.488	139540.2344	125876.2162	70277.7678	85842.94902	79287.01032	108823.898	ENSG00000283447
B4DJ81	B4DJ81_HUMAN	R|VAGMLQSFQGK|D	[TMTsixplex_Nterm]VAGMLQSFQGK[TMTsixplex_K]	209-219	FALSE	7.496	14661.91417	12530.19976	24733.67252	31812.9163	105061.6266	149179.0469	ENSG00000023228
B4DJ81	B4DJ81_HUMAN	R|VAGMLQSFQGK|D	[TMTsixplex_Nterm]VAGMLQSFQGK[TMTsixplex_K]	209-219	FALSE	7.496	14661.91417	12530.19976	24733.67252	31812.9163	105061.6266	149179.0469	ENSG00000283447
B4DJ81	B4DJ81_HUMAN	K|LVNQQLLADPLVPPQLTIK|D	[TMTsixplex_Nterm]LVNQQLLADPLVPPQLTIK[TMTsixplex_K]	557-575	FALSE	6.64	103599.9141	97463.91345	51982.11809	71233.69841	81436.18666	97556.65943	ENSG00000023228
B4DJ81	B4DJ81_HUMAN	K|LVNQQLLADPLVPPQLTIK|D	[TMTsixplex_Nterm]LVNQQLLADPLVPPQLTIK[TMTsixplex_K]	557-575	FALSE	6.64	103599.9141	97463.91345	51982.11809	71233.69841	81436.18666	97556.65943	ENSG00000283447
B4DJ81	B4DJ81_HUMAN	K|VALIGSPVDLTYTYDHLGDSPK|I	[TMTsixplex_Nterm]VALIGSPVDLTYTYDHLGDSPK[TMTsixplex_K]	312-333	FALSE	8.932	141247.0651	130359.1334	163444.7157	183620.2772	358613.2157	469314.8125	ENSG00000023228
B4DJ81	B4DJ81_HUMAN	K|VALIGSPVDLTYTYDHLGDSPK|I	[TMTsixplex_Nterm]VALIGSPVDLTYTYDHLGDSPK[TMTsixplex_K]	312-333	FALSE	8.932	141247.0651	130359.1334	163444.7157	183620.2772	358613.2157	469314.8125	ENSG00000283447
B4DJ81	B4DJ81_HUMAN	R|NDGAAILAAVSSIAQK|I	[TMTsixplex_Nterm]NDGAAILAAVSSIAQK[TMTsixplex_K]	367-382	FALSE	7.107	49803.3783	41457.73257	57728.1348	77515.36762	144010.7169	207502.9063	ENSG00000023228
B4DJ81	B4DJ81_HUMAN	R|NDGAAILAAVSSIAQK|I	[TMTsixplex_Nterm]NDGAAILAAVSSIAQK[TMTsixplex_K]	367-382	FALSE	7.107	49803.3783	41457.73257	57728.1348	77515.36762	144010.7169	207502.9063	ENSG00000283447
B4DJ81	B4DJ81_HUMAN	R|NDGAAILAAVSSIAQK|I	[TMTsixplex_Nterm]NDGAAILAAVSSIAQK[TMTsixplex_K]	367-382	FALSE	6.156	24383.40742	24438.44861	30557.69276	36860.64447	75003.33607	104400.0391	ENSG00000023228
B4DJ81	B4DJ81_HUMAN	R|NDGAAILAAVSSIAQK|I	[TMTsixplex_Nterm]NDGAAILAAVSSIAQK[TMTsixplex_K]	367-382	FALSE	6.156	24383.40742	24438.44861	30557.69276	36860.64447	75003.33607	104400.0391	ENSG00000283447
B4DJ81	B4DJ81_HUMAN	R|NDGAAILAAVSSIAQK|I	NDGAAILAAVSSIAQK[TMTsixplex_K]	367-382	FALSE	5.848	38427.87017	36214.22911	26035.48197	28805.39828	29593.57648	41138.22656	ENSG00000023228
B4DJ81	B4DJ81_HUMAN	R|NDGAAILAAVSSIAQK|I	NDGAAILAAVSSIAQK[TMTsixplex_K]	367-382	FALSE	5.848	38427.87017	36214.22911	26035.48197	28805.39828	29593.57648	41138.22656	ENSG00000283447
B4DJ81	B4DJ81_HUMAN	K|LVNQQLLADPLVPPQLTIK|D	[TMTsixplex_Nterm]LVNQQLLADPLVPPQLTIK[TMTsixplex_K]	557-575	FALSE	5.695	102680.0042	96213.78935	65058.76409	79381.75287	100546.4347	119525.8672	ENSG00000023228
B4DJ81	B4DJ81_HUMAN	K|LVNQQLLADPLVPPQLTIK|D	[TMTsixplex_Nterm]LVNQQLLADPLVPPQLTIK[TMTsixplex_K]	557-575	FALSE	5.695	102680.0042	96213.78935	65058.76409	79381.75287	100546.4347	119525.8672	ENSG00000283447
B4DJ81	B4DJ81_HUMAN	R|VAGMLQSFQGK|D	[TMTsixplex_Nterm]VAGMLQSFQGK[TMTsixplex_K]	209-219	FALSE	5.641	193396.5331	174392.7457	171161.1837	198076.1799	368962.7268	488025.6875	ENSG00000023228
B4DJ81	B4DJ81_HUMAN	R|VAGMLQSFQGK|D	[TMTsixplex_Nterm]VAGMLQSFQGK[TMTsixplex_K]	209-219	FALSE	5.641	193396.5331	174392.7457	171161.1837	198076.1799	368962.7268	488025.6875	ENSG00000283447
B4DJ81	B4DJ81_HUMAN	R|VAGMLQSFQGK|D	VAGMLQSFQGK[TMTsixplex_K]	209-219	FALSE	5.229	82757.42657	68244.99923	60719.34701	74352.45198	136809.3476	156410.2813	ENSG00000023228
B4DJ81	B4DJ81_HUMAN	R|VAGMLQSFQGK|D	VAGMLQSFQGK[TMTsixplex_K]	209-219	FALSE	5.229	82757.42657	68244.99923	60719.34701	74352.45198	136809.3476	156410.2813	ENSG00000283447
B4DJ81	B4DJ81_HUMAN	R|FASEIAGVDDLGTTGR|G	[TMTsixplex_Nterm]FASEIAGVDDLGTTGR	68-83	FALSE	6.944	57278.31061	46475.04453	92206.99836	115463.5362	271896.8985	381306.125	ENSG00000023228
B4DJ81	B4DJ81_HUMAN	R|FASEIAGVDDLGTTGR|G	[TMTsixplex_Nterm]FASEIAGVDDLGTTGR	68-83	FALSE	6.944	57278.31061	46475.04453	92206.99836	115463.5362	271896.8985	381306.125	ENSG00000283447
B4DJ81	B4DJ81_HUMAN	K|VAVTPPGLAR|E	[TMTsixplex_Nterm]VAVTPPGLAR	491-500	FALSE	7.014	32793.72868	27543.37724	65315.85477	72329.35968	165224.3361	226541.2031	ENSG00000023228
B4DJ81	B4DJ81_HUMAN	K|VAVTPPGLAR|E	[TMTsixplex_Nterm]VAVTPPGLAR	491-500	FALSE	7.014	32793.72868	27543.37724	65315.85477	72329.35968	165224.3361	226541.2031	ENSG00000283447
B4DJ81	B4DJ81_HUMAN	R|NDGAAILAAVSSIAQK|I	[TMTsixplex_Nterm]NDGAAILAAVSSIAQK[TMTsixplex_K]	367-382	FALSE	5.231	32967.77391	28228.93349	41470.69704	48943.49449	108980.6789	153164.0313	ENSG00000023228
B4DJ81	B4DJ81_HUMAN	R|NDGAAILAAVSSIAQK|I	[TMTsixplex_Nterm]NDGAAILAAVSSIAQK[TMTsixplex_K]	367-382	FALSE	5.231	32967.77391	28228.93349	41470.69704	48943.49449	108980.6789	153164.0313	ENSG00000283447
B4DJ81	B4DJ81_HUMAN	R|NDGAAILAAVSSIAQK|I	NDGAAILAAVSSIAQK[TMTsixplex_K]	367-382	FALSE	6.008	41114.00799	45045.58496	26667.75175	30227.06044	44770.50517	59419.23828	ENSG00000023228
B4DJ81	B4DJ81_HUMAN	R|NDGAAILAAVSSIAQK|I	NDGAAILAAVSSIAQK[TMTsixplex_K]	367-382	FALSE	6.008	41114.00799	45045.58496	26667.75175	30227.06044	44770.50517	59419.23828	ENSG00000283447
B4DJ81	B4DJ81_HUMAN	K|LVNQQLLADPLVPPQLTIK|D	[TMTsixplex_Nterm]LVNQQLLADPLVPPQLTIK[TMTsixplex_K]	557-575	FALSE	6.714	42966.97266	37188.04171	18303.30281	21158.66847	23301.13341	31718.42138	ENSG00000023228
B4DJ81	B4DJ81_HUMAN	K|LVNQQLLADPLVPPQLTIK|D	[TMTsixplex_Nterm]LVNQQLLADPLVPPQLTIK[TMTsixplex_K]	557-575	FALSE	6.714	42966.97266	37188.04171	18303.30281	21158.66847	23301.13341	31718.42138	ENSG00000283447
B4DJ81	B4DJ81_HUMAN	K|VAVTPPGLAR|E	[TMTsixplex_Nterm]VAVTPPGLAR	491-500	FALSE	5.258	22342.61167	20728.65179	41770.94609	45858.42843	119300.2961	161537.9375	ENSG00000023228
B4DJ81	B4DJ81_HUMAN	K|VAVTPPGLAR|E	[TMTsixplex_Nterm]VAVTPPGLAR	491-500	FALSE	5.258	22342.61167	20728.65179	41770.94609	45858.42843	119300.2961	161537.9375	ENSG00000283447
B4DJ81	B4DJ81_HUMAN	R|FASEIAGVDDLGTTGR|G	[TMTsixplex_Nterm]FASEIAGVDDLGTTGR	68-83	FALSE	9.042	97873.91698	64391.18103	81495.07092	88327.6933	207222.8203	302176.1875	ENSG00000023228
B4DJ81	B4DJ81_HUMAN	R|FASEIAGVDDLGTTGR|G	[TMTsixplex_Nterm]FASEIAGVDDLGTTGR	68-83	FALSE	9.042	97873.91698	64391.18103	81495.07092	88327.6933	207222.8203	302176.1875	ENSG00000283447
B4DJ81	B4DJ81_HUMAN	R|FASEIAGVDDLGTTGR|G	FASEIAGVDDLGTTGR	68-83	FALSE	6.837	75146.41938	61867.35251	53225.30967	55633.82449	54037.5647	74055.33702	ENSG00000023228
B4DJ81	B4DJ81_HUMAN	R|FASEIAGVDDLGTTGR|G	FASEIAGVDDLGTTGR	68-83	FALSE	6.837	75146.41938	61867.35251	53225.30967	55633.82449	54037.5647	74055.33702	ENSG00000283447
B4DJV2	B4DJV2_HUMAN	R|ALGVLAQLIWSR|A	[TMTsixplex_Nterm]ALGVLAQLIWSR	415-426	FALSE	5.796	351.5143127	302.9300672	172.9755845	231.3248193	263.272506	315.3772734	ENSG00000062485
B4DJV2	B4DJV2_HUMAN	R|DYIWNTLNSGR|V	[TMTsixplex_Nterm]DYIWNTLNSGR	316-326	FALSE	6.337	111804.0708	98428.18892	95456.0342	111989.8799	151163.9234	211233.5	ENSG00000062485
B4DJV2	B4DJV2_HUMAN	K|GLVYETSVLDPDEGIR|F	[TMTsixplex_Nterm]GLVYETSVLDPDEGIR	63-78	FALSE	5.405	1468487.612	1376453.698	1314396.349	1228116.578	1653464.873	2403899.5	ENSG00000062485
B4DJV2	B4DJV2_HUMAN	R|DYIWNTLNSGR|V	[TMTsixplex_Nterm]DYIWNTLNSGR	316-326	FALSE	5.883	120589.4008	112139.7153	173113.9985	201771.8214	184445.5647	254933.7813	ENSG00000062485
B4DJV2	B4DJV2_HUMAN	K|DILADLIPK|E	DILADLIPK	21-29	FALSE	6.28	55569.63366	54224.27992	35047.87899	59623.76837	NA	71210.37799	ENSG00000062485
B4DJV2	B4DJV2_HUMAN	K|IVPNVLLEQGK|A	[TMTsixplex_Nterm]IVPNVLLEQGK[TMTsixplex_K]	369-379	FALSE	4.983	111358.4233	92793.60216	55977.98684	70786.51128	165423.2531	227107.6875	ENSG00000062485
B4DJV2	B4DJV2_HUMAN	K|LRDYIWNTLNSGR|V	[TMTsixplex_Nterm]LRDYIWNTLNSGR	314-326	FALSE	5.343	101723.8133	88908.04683	52683.97406	58045.95681	100733.8006	134333.4531	ENSG00000062485
B4DJV2	B4DJV2_HUMAN	R|DYIWNTLNSGR|V	[TMTsixplex_Nterm]DYIWNTLNSGR	316-326	FALSE	8.101	118519.8503	109527.6393	69204.53196	81242.39408	147752.4591	208191.9531	ENSG00000062485
B4DJV2	B4DJV2_HUMAN	K|DILADLIPK|E	[TMTsixplex_Nterm]DILADLIPK[TMTsixplex_K]	21-29	FALSE	4.876	664423.2223	604988.7309	326378.6665	396856.1796	984401.9595	1299377	ENSG00000062485
B4DJV2	B4DJV2_HUMAN	K|IVPNVLLEQGK|A	[TMTsixplex_Nterm]IVPNVLLEQGK[TMTsixplex_K]	369-379	FALSE	5.041	70754.25187	60170.27275	33035.0906	38844.55936	103381.3645	141008.9063	ENSG00000062485
B4DJV2	B4DJV2_HUMAN	R|ALGFPLERPK|S	[TMTsixplex_Nterm]ALGFPLERPK[TMTsixplex_K]	427-436	FALSE	5.937	649859.7605	631203.3637	321824.5411	388771.778	1247536.173	1633640.25	ENSG00000062485
B4DJV2	B4DJV2_HUMAN	R|DYIWNTLNSGR|V	[TMTsixplex_Nterm]DYIWNTLNSGR	316-326	FALSE	6.261	120794.8971	111833.8721	148666.7224	166681.8992	187421.3909	251501.4063	ENSG00000062485
B4DJV2	B4DJV2_HUMAN	K|IVPNVLLEQGK|A	[TMTsixplex_Nterm]IVPNVLLEQGK[TMTsixplex_K]	369-379	FALSE	4.957	203583.3247	192633.8235	90468.12352	109151.4649	238411.9021	328204.3438	ENSG00000062485
B4DJV2	B4DJV2_HUMAN	R|VVPGYGHAVLR|K	[TMTsixplex_Nterm]VVPGYGHAVLR	327-337	FALSE	8.825	214216.3267	196466.258	93080.49559	106385.2104	285498.4843	386476.9309	ENSG00000062485
B4DJV2	B4DJV2_HUMAN	K|GLVYETSVLDPDEGIR|F	[TMTsixplex_Nterm]GLVYETSVLDPDEGIR	63-78	FALSE	7.548	969211.0698	912154.1688	407629.494	473106.912	1510475.085	1983941.625	ENSG00000062485
B4DJV2	B4DJV2_HUMAN	K|EVGKDVSDEK|L	[TMTsixplex_Nterm]EVGK[TMTsixplex_K]DVSDEK[TMTsixplex_K]	304-313	FALSE	4.954	1256513.03	1123267.776	715054.9554	852897.9915	1737502.618	2374722.5	ENSG00000062485
B4DJV2	B4DJV2_HUMAN	R|VVPGYGHAVLR|K	[TMTsixplex_Nterm]VVPGYGHAVLR	327-337	FALSE	7.966	531853.2656	458640.5081	193448.716	222805.4022	734171.3004	1040711.369	ENSG00000062485
B4DJV2	B4DJV2_HUMAN	K|IVPNVLLEQGK|A	[TMTsixplex_Nterm]IVPNVLLEQGK[TMTsixplex_K]	369-379	FALSE	4.916	169905.7818	148226.194	88152.56799	100889.616	256166.1579	350142.1563	ENSG00000062485
B4DJV2	B4DJV2_HUMAN	K|IVPNVLLEQGK|A	[TMTsixplex_Nterm]IVPNVLLEQGK[TMTsixplex_K]	369-379	FALSE	5.117	245090.4708	213458.5813	105798.2664	110059.2665	200806.6044	277997.625	ENSG00000062485
B4DJV2	B4DJV2_HUMAN	R|DYIWNTLNSGR|V	[TMTsixplex_Nterm]DYIWNTLNSGR	316-326	FALSE	6.39	67575.10022	59585.27824	88115.9632	100894.035	98245.47802	140833.7344	ENSG00000062485
B4DJV2	B4DJV2_HUMAN	K|IVPNVLLEQGK|A	[TMTsixplex_Nterm]IVPNVLLEQGK[TMTsixplex_K]	369-379	FALSE	4.927	123791.6473	106076.9523	63117.20792	71748.58439	175481.3314	236629.9688	ENSG00000062485
B4DJV2	B4DJV2_HUMAN	R|DYIWNTLNSGR|V	[TMTsixplex_Nterm]DYIWNTLNSGR	316-326	FALSE	6.372	208175.6691	181918.0039	187100.498	212905.3745	248785.1296	334792.8125	ENSG00000062485
B4DLC8	B4DLC8_HUMAN	K|EQKILQETLNELDK|R	[TMTsixplex_Nterm]EQKILQETLNELDK	190-203	FALSE	5.031	1225467.487	1042772.125	1048603.647	1248582.379	1127567.711	1537336	ENSG00000170581
B4DLN1	B4DLN1_HUMAN	K|GSQGPLPFHEK|V	[TMTsixplex_Nterm]GSQGPLPFHEK[TMTsixplex_K]	246-256	FALSE	5.378	1656891.376	1752778	599915.0718	607560.2442	975437.604	1291446.456	ENSG00000262660
B4DLN1	B4DLN1_HUMAN	K|NYIQGINLVQAK|K	NYIQGINLVQAK	150-161	FALSE	6.49	37683.07512	37822.34891	29997.60079	38650.62294	44241.34389	59869.9456	ENSG00000262660
B4DLN1	B4DLN1_HUMAN	K|KLVESLPQEIK|A	[TMTsixplex_Nterm]K[TMTsixplex_K]LVESLPQEIK[TMTsixplex_K]	162-172	FALSE	5.931	545090.1875	463365.2322	260951.5663	295539.8591	260870.3899	358498.056	ENSG00000262660
B4DLN1	B4DLN1_HUMAN	K|KLVESLPQEIK|A	[TMTsixplex_Nterm]K[TMTsixplex_K]LVESLPQEIK[TMTsixplex_K]	162-172	FALSE	5.716	447572.4063	389892.4978	237809.331	263255.946	241874.539	338013.7832	ENSG00000262660
B4DLN1	B4DLN1_HUMAN	K|LGPLAFYK|G	[TMTsixplex_Nterm]LGPLAFYK[TMTsixplex_K]	401-408	FALSE	4.877	380631.5313	309014.3832	272873.609	279287.157	282417.9001	358599.4777	ENSG00000262660
B4DLN1	B4DLN1_HUMAN	R|NYAHALDGLYR|V	[TMTsixplex_Nterm]NYAHALDGLYR	294-304	FALSE	6.651	572840.4273	447564.6576	207185.1508	248119.9306	398599.7174	562158.5354	ENSG00000262660
B4DLN1	B4DLN1_HUMAN	K|NYIQGINLVQAK|K	[TMTsixplex_Nterm]NYIQGINLVQAK[TMTsixplex_K]	150-161	FALSE	5.706	335269.1563	306016.7748	180999.0345	202785.9475	179215.4882	247993.1537	ENSG00000262660
B4DLN1	B4DLN1_HUMAN	K|KLVESLPQEIK|A	[TMTsixplex_Nterm]K[TMTsixplex_K]LVESLPQEIK[TMTsixplex_K]	162-172	FALSE	5.461	382993.125	340505.8482	258192.5914	282467.6326	228282.3954	319995.3399	ENSG00000262660
B4DLR8	B4DLR8_HUMAN	K|KGWEVVESDLYAMNFNPIISR|K	[TMTsixplex_Nterm]K[TMTsixplex_K]GWEVVESDLYAMNFNPIISR	32-52	FALSE	6.269	173499.006	137910.7862	51255.51156	54977.73516	165542.3837	230279.5469	ENSG00000181019
B4DLR8	B4DLR8_HUMAN	R|ALIVLAHSER|T	[TMTsixplex_Nterm]ALIVLAHSER	5-14	FALSE	9.568	425278.1774	385811.2184	140641.5765	159788.0236	329873.2932	426861.6242	ENSG00000181019
B4DLR8	B4DLR8_HUMAN	R|IQILEGWK|K	[TMTsixplex_Nterm]IQILEGWK[TMTsixplex_K]	129-136	FALSE	5.333	119377.6706	101676.0039	31384.59319	35456.16869	130426.0239	182601.3594	ENSG00000181019
B4DLR8	B4DLR8_HUMAN	K|SIPTDNQIK|A	[TMTsixplex_Nterm]SIPTDNQIK[TMTsixplex_K]	190-198	FALSE	6.486	384232.9957	335436.716	104974.4043	124890.0743	433289.1392	586159.1875	ENSG00000181019
B4DLR8	B4DLR8_HUMAN	K|SIPTDNQIK|A	[TMTsixplex_Nterm]SIPTDNQIK[TMTsixplex_K]	190-198	FALSE	5.731	423749.3288	352839.8402	98356.74367	103889.3702	441463.2444	608427.1875	ENSG00000181019
B4DLR8	B4DLR8_HUMAN	K|GWEVVESDLYAMNFNPIISR|K	[TMTsixplex_Nterm]GWEVVESDLYAM[Oxidation_M]NFNPIISR	33-52	FALSE	6.931	230549.4947	195494.4496	153454.955	191240.9772	281035.0416	360906.9375	ENSG00000181019
B4DLR8	B4DLR8_HUMAN	R|IQILEGWK|K	[TMTsixplex_Nterm]IQILEGWK[TMTsixplex_K]	129-136	FALSE	4.884	77846.53723	67758.24825	45438.87842	46745.93543	95207.96447	113687.7891	ENSG00000181019
B4DLR8	B4DLR8_HUMAN	R|ALIVLAHSER|T	[TMTsixplex_Nterm]ALIVLAHSER	5-14	FALSE	9.488	261563.8444	231252.6408	212682.1059	221677.3669	211861.5149	267916.2932	ENSG00000181019
B4DLR8	B4DLR8_HUMAN	K|KGWEVVESDLYAMNFNPIISR|K	[TMTsixplex_Nterm]K[TMTsixplex_K]GWEVVESDLYAMNFNPIISR	32-52	FALSE	7.764	109482.01	92682.93004	45248.50092	53705.86245	104513.0698	148848.6719	ENSG00000181019
B4DLR8	B4DLR8_HUMAN	R|ALIVLAHSER|T	[TMTsixplex_Nterm]ALIVLAHSER	5-14	FALSE	10.628	87982.50847	79041.97833	30570.12154	31659.4059	65312.2136	90790.246	ENSG00000181019
B4DLR8	B4DLR8_HUMAN	K|EAAAAALK|K	[TMTsixplex_Nterm]EAAAAALK[TMTsixplex_K]	23-30	FALSE	4.907	393427.5772	335806.8952	88452.37814	91755.82756	368464.3105	510680.7188	ENSG00000181019
B4DLR8	B4DLR8_HUMAN	R|IQILEGWK|K	IQILEGWK	129-136	FALSE	4.994	99915.56723	105297.1993	77495.08687	NA	NA	139970.9552	ENSG00000181019
B4DLR8	B4DLR8_HUMAN	K|LKDPANFQYPAESVLAYK|E	[TMTsixplex_Nterm]LK[TMTsixplex_K]DPANFQYPAESVLAYK[TMTsixplex_K]	59-76	FALSE	6.167	393911.9836	347012.1051	100129.3734	101780.9497	402932.337	556135.625	ENSG00000181019
B4DLR8	B4DLR8_HUMAN	R|IQILEGWK|K	[TMTsixplex_Nterm]IQILEGWK[TMTsixplex_K]	129-136	FALSE	5.396	160897.6417	136091.4652	35884.71949	48619.84588	173661.8588	247626.5781	ENSG00000181019
B4DLR8	B4DLR8_HUMAN	K|SIPTDNQIK|A	[TMTsixplex_Nterm]SIPTDNQIK[TMTsixplex_K]	190-198	FALSE	5.419	521620.4106	430133.9933	111057.6206	127403.2127	563706.3584	755038.6875	ENSG00000181019
B4DLR8	B4DLR8_HUMAN	R|ALIVLAHSER|T	[TMTsixplex_Nterm]ALIVLAHSER	5-14	FALSE	7.932	2850379.713	2664282.662	1745269.427	1937577.061	1886706.581	2674457.496	ENSG00000181019
B4DLR8	B4DLR8_HUMAN	R|ALIVLAHSER|T	[TMTsixplex_Nterm]ALIVLAHSER	5-14	FALSE	8.798	106630.2285	100363.2609	39432.25886	46260.15742	77295.90096	106293.3758	ENSG00000181019
B4DLR8	B4DLR8_HUMAN	R|IQILEGWK|K	IQILEGWK	129-136	FALSE	6.018	624260.8096	521857.0559	441770.1031	462142.708	568753.6045	743695.5	ENSG00000181019
B4DLR8	B4DLR8_HUMAN	K|GWEVVESDLYAMNFNPIISR|K	[TMTsixplex_Nterm]GWEVVESDLYAMNFNPIISR	33-52	FALSE	6.124	103681.5194	98292.68355	101191.3718	107460.2937	106671.485	134009.9844	ENSG00000181019
B4DLR8	B4DLR8_HUMAN	K|EGHLSPDIVAEQK|K	[TMTsixplex_Nterm]EGHLSPDIVAEQK[TMTsixplex_K]	77-89	FALSE	5.163	538157.4713	839327.375	271872.2587	317806.3362	611698.492	773228.7262	ENSG00000181019
B4DLR8	B4DLR8_HUMAN	K|SIPTDNQIK|A	[TMTsixplex_Nterm]SIPTDNQIK[TMTsixplex_K]	190-198	FALSE	4.918	311694.7195	272468.3373	90828.58049	96362.03418	327930.7066	450304.9688	ENSG00000181019
B4DLR8	B4DLR8_HUMAN	R|IQILEGWK|K	[TMTsixplex_Nterm]IQILEGWK[TMTsixplex_K]	129-136	FALSE	4.892	535698.4029	474357.6002	201194.6384	217719.5873	575988.416	802488.625	ENSG00000181019
B4DLR8	B4DLR8_HUMAN	K|LKDPANFQYPAESVLAYK|E	[TMTsixplex_Nterm]LK[TMTsixplex_K]DPANFQYPAESVLAYK[TMTsixplex_K]	59-76	FALSE	6.524	187063.3577	164240.6469	43780.54656	46902.1391	192619.7328	274776.0625	ENSG00000181019
B4DLR8	B4DLR8_HUMAN	K|SIPTDNQIK|A	[TMTsixplex_Nterm]SIPTDNQIK[TMTsixplex_K]	190-198	FALSE	4.955	464796.5028	402286.2018	123501.1835	135778.7905	496438.0256	682651.9375	ENSG00000181019
B4DLR8	B4DLR8_HUMAN	K|EGHLSPDIVAEQK|K	[TMTsixplex_Nterm]EGHLSPDIVAEQK[TMTsixplex_K]	77-89	FALSE	8.482	1931807.354	3005387	953896.0903	1075800.696	1866920.857	2205318.554	ENSG00000181019
B4DLR8	B4DLR8_HUMAN	K|KEVQDEEK|N	[TMTsixplex_Nterm]K[TMTsixplex_K]EVQDEEK[TMTsixplex_K]	168-175	FALSE	6.515	860377.8224	751163.5277	268312.8339	285621.2337	1001598.022	1400196.125	ENSG00000181019
B4DLR8	B4DLR8_HUMAN	K|LKDPANFQYPAESVLAYK|E	[TMTsixplex_Nterm]LK[TMTsixplex_K]DPANFQYPAESVLAYK[TMTsixplex_K]	59-76	FALSE	6.389	548669.7944	477443.5729	114646.6452	118802.3065	563118.8451	776714.75	ENSG00000181019
B4DLR8	B4DLR8_HUMAN	R|IQILEGWK|K	[TMTsixplex_Nterm]IQILEGWK[TMTsixplex_K]	129-136	FALSE	5.429	122651.945	113305.9722	36329.59166	43199.52884	148706.6069	194058.2188	ENSG00000181019
B4DLR8	B4DLR8_HUMAN	K|GWEVVESDLYAMNFNPIISR|K	[TMTsixplex_Nterm]GWEVVESDLYAMNFNPIISR	33-52	FALSE	5.507	67281.68941	66139.17303	64630.73886	81083.81269	67621.46359	87286.60938	ENSG00000181019
B4DLR8	B4DLR8_HUMAN	R|TSFNYAMK|E	[TMTsixplex_Nterm]TSFNYAMK[TMTsixplex_K]	15-22	FALSE	5.376	97941.47978	65936.73687	34940.50745	32605.57148	122281.743	177176.8438	ENSG00000181019
B4DLR8	B4DLR8_HUMAN	R|IQILEGWK|K	[TMTsixplex_Nterm]IQILEGWK[TMTsixplex_K]	129-136	FALSE	5.111	52067.50368	46685.35013	21066.8035	24766.51377	57576.68826	77317.19531	ENSG00000181019
B4DLR8	B4DLR8_HUMAN	K|LKDPANFQYPAESVLAYK|E	[TMTsixplex_Nterm]LK[TMTsixplex_K]DPANFQYPAESVLAYK[TMTsixplex_K]	59-76	FALSE	6.386	261095.094	224982.2653	61250.22053	64907.14965	278849.3637	370074.875	ENSG00000181019
B4DLR8	B4DLR8_HUMAN	K|SIPTDNQIK|A	[TMTsixplex_Nterm]SIPTDNQIK[TMTsixplex_K]	190-198	FALSE	5.669	341231.1511	291378.3367	74751.80715	82797.7863	345116.0844	470536.8438	ENSG00000181019
B4DLR8	B4DLR8_HUMAN	R|TSFNYAMK|E	[TMTsixplex_Nterm]TSFNYAMK[TMTsixplex_K]	15-22	FALSE	5.244	1212052.587	985480.7913	437967.9118	523611.7874	1675183.072	2404898.75	ENSG00000181019
B4DLR8	B4DLR8_HUMAN	K|SIPTDNQIK|A	[TMTsixplex_Nterm]SIPTDNQIK[TMTsixplex_K]	190-198	FALSE	5.051	789031.0851	675531.3135	181031.6596	192535.3909	842525.327	1165943.375	ENSG00000181019
B4DLR8	B4DLR8_HUMAN	K|SIPTDNQIK|A	[TMTsixplex_Nterm]SIPTDNQIK[TMTsixplex_K]	190-198	FALSE	4.938	508227.0005	420359.3552	107385.8343	124762.3902	529800.8541	737523.75	ENSG00000181019
B4DLR8	B4DLR8_HUMAN	K|SIPTDNQIK|A	[TMTsixplex_Nterm]SIPTDNQIK[TMTsixplex_K]	190-198	FALSE	4.935	479253.3862	393364.3727	127516.455	136727.1948	509255.533	678833.25	ENSG00000181019
B4DLR8	B4DLR8_HUMAN	K|LKDPANFQYPAESVLAYK|E	[TMTsixplex_Nterm]LK[TMTsixplex_K]DPANFQYPAESVLAYK[TMTsixplex_K]	59-76	FALSE	6.313	633910.8195	525449.1904	169743.9491	165614.4815	617865.0471	861865.75	ENSG00000181019
B4DLR8	B4DLR8_HUMAN	R|TSFNYAMK|E	TSFNYAMK[TMTsixplex_K]	15-22	FALSE	5.354	451116.5814	511527.0787	282739.1796	342023.1168	465113.7307	522696.4588	ENSG00000181019
B4DLR8	B4DLR8_HUMAN	K|SIPTDNQIK|A	[TMTsixplex_Nterm]SIPTDNQIK[TMTsixplex_K]	190-198	FALSE	5.643	467600.3263	423031.3078	136816.0682	152480.0657	484519.0211	711659.875	ENSG00000181019
B4DLR8	B4DLR8_HUMAN	K|LKDPANFQYPAESVLAYK|E	[TMTsixplex_Nterm]LK[TMTsixplex_K]DPANFQYPAESVLAYK[TMTsixplex_K]	59-76	FALSE	6.702	390917.4476	355973.8074	118497.1105	128669.5748	415190.7496	573473	ENSG00000181019
B4DLR8	B4DLR8_HUMAN	R|TSFNYAMK|E	[TMTsixplex_Nterm]TSFNYAM[Oxidation_M]K[TMTsixplex_K]	15-22	FALSE	4.873	8667988.638	6935643.901	2196572.042	2419842.506	9498771.384	13501026	ENSG00000181019
B4DLR8	B4DLR8_HUMAN	K|LKDPANFQYPAESVLAYK|E	[TMTsixplex_Nterm]LK[TMTsixplex_K]DPANFQYPAESVLAYK[TMTsixplex_K]	59-76	FALSE	6.492	772862.2054	699895.0654	180829.7112	193511.7453	800601.5628	1103309.75	ENSG00000181019
B4DLR8	B4DLR8_HUMAN	K|LKDPANFQYPAESVLAYK|E	[TMTsixplex_Nterm]LK[TMTsixplex_K]DPANFQYPAESVLAYK[TMTsixplex_K]	59-76	FALSE	7.142	485164.476	449337.063	136693.4021	127878.3932	502751.5792	708325.75	ENSG00000181019
B4DLR8	B4DLR8_HUMAN	R|IQILEGWK|K	[TMTsixplex_Nterm]IQILEGWK[TMTsixplex_K]	129-136	FALSE	4.933	86170.39587	69940.28848	20431.85333	23159.985	94550.3371	133733.9688	ENSG00000181019
B4DLR8	B4DLR8_HUMAN	K|SIPTDNQIK|A	[TMTsixplex_Nterm]SIPTDNQIK[TMTsixplex_K]	190-198	FALSE	5.321	378194.2102	317268.8937	112303.949	129972.553	405656.3116	560708.75	ENSG00000181019
B4DQI4	B4DQI4_HUMAN	R|AVAIDLPGLGHSK|E	[TMTsixplex_Nterm]AVAIDLPGLGHSK[TMTsixplex_K]	63-75	FALSE	8.929	1721443.071	1564328.347	995986.9863	1123683.007	1490654.127	2104973.75	ENSG00000114779
B4DQI4	B4DQI4_HUMAN	R|FSVLLLHGIR|F	[TMTsixplex_Nterm]FSVLLLHGIR	32-41	FALSE	7.35	78308.98438	82115.00993	39560.65222	36922.38881	38018.79095	46706.29816	ENSG00000114779
B4DQI4	B4DQI4_HUMAN	R|FSSETWQNLGTLHR|L	[TMTsixplex_Nterm]FSSETWQNLGTLHR	42-55	FALSE	8.316	425330.9146	440786.0099	268244.5003	265864.8005	408588.1467	507652.7363	ENSG00000114779
B4DQI4	B4DQI4_HUMAN	R|FSSETWQNLGTLHR|L	FSSETWQNLGTLHR	42-55	FALSE	5.36	1263032.195	1119084.564	1155309.669	1195986.017	1580185.485	2221851.062	ENSG00000114779
B4DQI4	B4DQI4_HUMAN	R|FSSETWQNLGTLHR|L	[TMTsixplex_Nterm]FSSETWQNLGTLHR	42-55	FALSE	8.241	246228.1261	281525.5789	149225.1907	160009.5007	211634.3822	280295.99	ENSG00000114779
B4DQI4	B4DQI4_HUMAN	R|AVAIDLPGLGHSK|E	[TMTsixplex_Nterm]AVAIDLPGLGHSK[TMTsixplex_K]	63-75	FALSE	10.561	3308853.734	2824572.597	1597932.525	1832359.575	3377819.761	4605283.5	ENSG00000114779
B4DQI4	B4DQI4_HUMAN	R|FSSETWQNLGTLHR|L	[TMTsixplex_Nterm]FSSETWQNLGTLHR	42-55	FALSE	7.17	96833.31569	65866.06007	62728.52379	78831.84258	107005.6836	138244.1406	ENSG00000114779
B4DQI4	B4DQI4_HUMAN	R|AVAIDLPGLGHSK|E	[TMTsixplex_Nterm]AVAIDLPGLGHSK[TMTsixplex_K]	63-75	FALSE	7.283	343608.046	319211.4668	243036.6949	274404.0885	380865.7571	505426.5625	ENSG00000114779
B4DQI4	B4DQI4_HUMAN	R|FSVLLLHGIR|F	[TMTsixplex_Nterm]FSVLLLHGIR	32-41	FALSE	7.573	123780.3494	141118.6753	62943.69037	60473.50935	59584.35448	78518.75653	ENSG00000114779
B4DUR8	B4DUR8_HUMAN	K|TAVETAVLLLR|I	[TMTsixplex_Nterm]TAVETAVLLLR	462-472	FALSE	9.376	8736.619685	7990.450443	6407.929023	7304.852876	6730.282209	8757.306352	ENSG00000163468
B4DUR8	B4DUR8_HUMAN	K|ELGIWEPLAVK|L	[TMTsixplex_Nterm]ELGIWEPLAVK[TMTsixplex_K]	446-456	FALSE	5.69	1419103.125	1284216.061	974090.707	1111874.523	957796.0193	1265419.793	ENSG00000163468
B4DUR8	B4DUR8_HUMAN	K|TAVETAVLLLR|I	[TMTsixplex_Nterm]TAVETAVLLLR	462-472	FALSE	9.228	121481.1719	108003.2519	84348.88938	93629.45236	77331.87572	105707.3433	ENSG00000163468
B4DUR8	B4DUR8_HUMAN	K|TAVETAVLLLR|I	[TMTsixplex_Nterm]TAVETAVLLLR	462-472	FALSE	9.701	122879.8458	109101.2443	93930.41139	102827.7155	96308.40827	134299.7969	ENSG00000163468
B4DUR8	B4DUR8_HUMAN	K|TAVETAVLLLR|I	[TMTsixplex_Nterm]TAVETAVLLLR	462-472	FALSE	7.604	65408.35938	55225.48811	49997.50189	56172.94497	46606.51724	62239.86901	ENSG00000163468
B4DUR8	B4DUR8_HUMAN	K|TAVETAVLLLR|I	[TMTsixplex_Nterm]TAVETAVLLLR	462-472	FALSE	8.887	51951.59375	44240.97543	38379.36852	43507.01436	36448.25258	47208.82159	ENSG00000163468
B4DUR8	B4DUR8_HUMAN	K|TAVETAVLLLR|I	[TMTsixplex_Nterm]TAVETAVLLLR	462-472	FALSE	9.382	44729.47942	41535.85315	35356.02317	38978.86124	32715.19857	44804.83203	ENSG00000163468
B4DUR8	B4DUR8_HUMAN	K|GISDLAQHYLMR|A	[TMTsixplex_Nterm]GISDLAQHYLMR	249-260	FALSE	6.687	412644.6071	502467.2763	311469.7688	288511.2627	302851.829	387183.0599	ENSG00000163468
B4DUR8	B4DUR8_HUMAN	K|TAVETAVLLLR|I	[TMTsixplex_Nterm]TAVETAVLLLR	462-472	FALSE	8.653	82360.38281	66314.55112	60651.43526	67187.71435	55635.85064	76795.83256	ENSG00000163468
B4DUR8	B4DUR8_HUMAN	R|ANITAIR|R	[TMTsixplex_Nterm]ANITAIR	261-267	FALSE	5.19	172554.3125	152784.8959	115794.8801	121051.7551	109788.7022	148502.8322	ENSG00000163468
B4DUR8	B4DUR8_HUMAN	K|TAVETAVLLLR|I	[TMTsixplex_Nterm]TAVETAVLLLR	462-472	FALSE	7.907	23007.28711	20231.66361	16610.48015	17897.57438	16312.13682	21602.45802	ENSG00000163468
B4DUR8	B4DUR8_HUMAN	K|TAVETAVLLLR|I	[TMTsixplex_Nterm]TAVETAVLLLR	462-472	FALSE	7.42	32674.19778	30395.60945	24717.85612	27476.25676	27533.45203	38964.42578	ENSG00000163468
B4DUR8	B4DUR8_HUMAN	R|TLIQNCGASTIR|L	[TMTsixplex_Nterm]TLIQNC[Cys_CAM]GASTIR	404-415	FALSE	9.274	53560.36328	47179.1662	45309.54865	52689.0557	17149.79379	23951.5789	ENSG00000163468
B4DUR8	B4DUR8_HUMAN	K|GISDLAQHYLMR|A	[TMTsixplex_Nterm]GISDLAQHYLMR	249-260	FALSE	6.737	95638.14668	95537.76832	66681.38765	74330.29405	65540.90189	91516.43723	ENSG00000163468
B4DUR8	B4DUR8_HUMAN	R|EIQVQHPAAK|S	[TMTsixplex_Nterm]EIQVQHPAAK[TMTsixplex_K]	23-32	FALSE	4.95	2088142.775	1724682.927	1472274.194	1711171.265	1574354.033	2057849.574	ENSG00000163468
B4DUR8	B4DUR8_HUMAN	K|TAVETAVLLLR|I	[TMTsixplex_Nterm]TAVETAVLLLR	462-472	FALSE	8.336	72243.76563	58445.02977	52031.15204	56149.90844	49534.19181	65678.22496	ENSG00000163468
B4DUR8	B4DUR8_HUMAN	K|KGESQTDIEITR|E	[TMTsixplex_Nterm]K[TMTsixplex_K]GESQTDIEITR	203-214	FALSE	5.86	843879.5	733238.9962	560963.7863	616656.826	583387.3789	760927.9378	ENSG00000163468
B4DWT1	B4DWT1_HUMAN	R|TLFGFLGK|I	[TMTsixplex_Nterm]TLFGFLGK[TMTsixplex_K]	50-57	FALSE	5.168	76939.41406	65893.40373	39690.5414	44593.8388	35126.61619	49563.89204	ENSG00000116754
B4DXW1	B4DXW1_HUMAN	K|GVDDLDFFIGDEAIEKPTYATK|W	[TMTsixplex_Nterm]GVDDLDFFIGDEAIEK[TMTsixplex_K]PTYATK[TMTsixplex_K]	2-23	FALSE	7.056	440327.9856	379079.6533	426416.2106	461212.9613	452817.0893	596337.5625	ENSG00000115091
B4DXW1	B4DXW1_HUMAN	R|DREVGIPPEQSLETAK|A	[TMTsixplex_Nterm]DREVGIPPEQSLETAK[TMTsixplex_K]	158-173	FALSE	6.837	467188.7138	445120.1113	1631369.171	1877527	528969.768	652802.9307	ENSG00000115091
B4DXW1	B4DXW1_HUMAN	K|GVDDLDFFIGDEAIEKPTYATK|W	[TMTsixplex_Nterm]GVDDLDFFIGDEAIEK[TMTsixplex_K]PTYATK[TMTsixplex_K]	2-23	FALSE	5.185	260295.489	231352.3244	230851.5842	259526.8283	263357.9027	382219.8994	ENSG00000115091
B4DXW1	B4DXW1_HUMAN	R|DITYFIQQLLR|D	[TMTsixplex_Nterm]DITYFIQQLLR	147-157	FALSE	6.938	9027.362876	8183.645401	8084.081872	9409.972416	9085.116765	12264.54004	ENSG00000115091
B4DXW1	B4DXW1_HUMAN	K|LSEELSGGR|L	[TMTsixplex_Nterm]LSEELSGGR	297-305	FALSE	5.145	446246.0968	415469.467	367162.171	427592.5827	388995.3845	500251.0625	ENSG00000115091
B4DXW1	B4DXW1_HUMAN	R|DITYFIQQLLR|D	[TMTsixplex_Nterm]DITYFIQQLLR	147-157	FALSE	8.122	7418.025672	6946.642895	6653.175313	8102.291202	7668.508599	10542.27051	ENSG00000115091
B4DXW1	B4DXW1_HUMAN	K|GVDDLDFFIGDEAIEKPTYATK|W	[TMTsixplex_Nterm]GVDDLDFFIGDEAIEK[TMTsixplex_K]PTYATK[TMTsixplex_K]	2-23	FALSE	5.154	1099513.816	1093792.284	1059421.428	1218126.051	1218913.414	1448428.135	ENSG00000115091
B4DXW1	B4DXW1_HUMAN	R|DITYFIQQLLR|D	[TMTsixplex_Nterm]DITYFIQQLLR	147-157	FALSE	7.502	24207.11013	21982.86405	23302.43582	26786.20944	23913.0066	32802.08203	ENSG00000115091
B4DXW1	B4DXW1_HUMAN	R|DITYFIQQLLR|D	DITYFIQQLLR	147-157	FALSE	5.027	6570.241641	6185.225904	5845.306706	7022.567077	6208.041097	8409.634766	ENSG00000115091
B4DXW1	B4DXW1_HUMAN	R|DITYFIQQLLR|D	[TMTsixplex_Nterm]DITYFIQQLLR	147-157	FALSE	7.569	8649.169699	8106.087324	7658.385447	8843.811304	8631.034083	11860.53223	ENSG00000115091
B4DXW1	B4DXW1_HUMAN	R|HGIVEDWDLMER|F	[TMTsixplex_Nterm]HGIVEDWDLMER	28-39	FALSE	6.652	255298.7788	218834.5595	488060.7876	566591.4375	308728.3988	383589.4652	ENSG00000115091
B4DXW1	B4DXW1_HUMAN	K|NIVLSGGSTMFR|D	[TMTsixplex_Nterm]NIVLSGGSTMFR	266-277	FALSE	6.51	80231.42188	66244.52719	48934.92153	53150.89334	56914.29367	79234.60043	ENSG00000115091
B4DXW1	B4DXW1_HUMAN	R|DITYFIQQLLR|D	[TMTsixplex_Nterm]DITYFIQQLLR	147-157	FALSE	7.594	27411.63499	24502.86571	24202.86884	29047.68801	27532.68505	36850.51563	ENSG00000115091
B4DXW1	B4DXW1_HUMAN	R|AEPEDHYFLLTEPPLNTPENR|E	[TMTsixplex_Nterm]AEPEDHYFLLTEPPLNTPENR	51-71	FALSE	6.159	347596.8115	340751.6453	377045.7452	403208.3074	374215.8855	498902.8539	ENSG00000115091
B4DXW1	B4DXW1_HUMAN	K|PIDVQVITHHMQR|Y	[TMTsixplex_Nterm]PIDVQVITHHMQR	310-322	FALSE	6.761	78577.52248	71466.03254	63462.95647	70616.39585	74290.16185	94528.24692	ENSG00000115091
B4DXW1	B4DXW1_HUMAN	K|QYTGINAISK|K	QYTGINAISK[TMTsixplex_K]	203-212	FALSE	6.488	366920.3553	411691.4941	315910.6977	346488.9643	389416.4178	414573.988	ENSG00000115091
B4DXW1	B4DXW1_HUMAN	R|DITYFIQQLLR|D	[TMTsixplex_Nterm]DITYFIQQLLR	147-157	FALSE	7.697	8917.685347	8839.942251	7852.295227	9422.550896	9019.927014	11947.10547	ENSG00000115091
B4DXW1	B4DXW1_HUMAN	R|DITYFIQQLLR|D	[TMTsixplex_Nterm]DITYFIQQLLR	147-157	FALSE	7.937	11429.59811	10258.72678	9728.957068	11770.50708	11128.13226	15002.44727	ENSG00000115091
B4DXW1	B4DXW1_HUMAN	R|DITYFIQQLLR|D	[TMTsixplex_Nterm]DITYFIQQLLR	147-157	FALSE	5.447	34941.91425	32260.54685	29364.86136	32622.18444	42911.3279	57511.66724	ENSG00000115091
B4DXW1	B4DXW1_HUMAN	K|GVDDLDFFIGDEAIEKPTYATK|W	[TMTsixplex_Nterm]GVDDLDFFIGDEAIEK[TMTsixplex_K]PTYATK[TMTsixplex_K]	2-23	FALSE	5.462	727341.2641	786899.7148	1050156.125	1034567.15	754114.0943	967754.1629	ENSG00000115091
B4DXW1	B4DXW1_HUMAN	R|DITYFIQQLLR|D	DITYFIQQLLR	147-157	FALSE	8.236	2875.704057	2694.673531	2902.456312	3708.474265	2956.095445	4082.018131	ENSG00000115091
B4DXW1	B4DXW1_HUMAN	R|DITYFIQQLLR|D	[TMTsixplex_Nterm]DITYFIQQLLR	147-157	FALSE	7.493	15643.13433	13911.17219	13207.67555	15352.72641	15595.28121	20820.88477	ENSG00000115091
B4DXW1	B4DXW1_HUMAN	K|QYTGINAISK|K	[TMTsixplex_Nterm]QYTGINAISK[TMTsixplex_K]	203-212	FALSE	6.153	177509.2274	149685.4501	135151.8571	162635.365	163095.6841	240436.2813	ENSG00000115091
B4DXW1	B4DXW1_HUMAN	K|EFNKYDTDGSK|W	[TMTsixplex_Nterm]EFNK[TMTsixplex_K]YDTDGSK[TMTsixplex_K]	189-199	FALSE	5.578	4979021.528	4615626.598	4633794.311	5095468.256	4905961.313	6581565	ENSG00000115091
B4DXW1	B4DXW1_HUMAN	K|LSEELSGGR|L	[TMTsixplex_Nterm]LSEELSGGR	297-305	FALSE	4.976	241577.7543	206902.1849	201030.7533	216790.3331	209188.4187	293110.6563	ENSG00000115091
B4DXW1	B4DXW1_HUMAN	K|NIVLSGGSTMFR|D	[TMTsixplex_Nterm]NIVLSGGSTMFR	266-277	FALSE	10.076	118223.5354	97423.73565	106645.9317	112934.6258	117723.4816	164775.875	ENSG00000115091
B4DXW1	B4DXW1_HUMAN	R|DITYFIQQLLR|D	[TMTsixplex_Nterm]DITYFIQQLLR	147-157	FALSE	5.508	3752.249337	3573.737885	3405.525016	3856.24566	3827.742794	4947.655273	ENSG00000115091
B4E1G1	B4E1G1_HUMAN	R|NFLSTPQFLYR|W	[TMTsixplex_Nterm]NFLSTPQFLYR	97-107	FALSE	7.071	70241.09182	53092.9972	45794.06149	50600.0547	54216.07998	75776.42188	ENSG00000136986
B4E1G1	B4E1G1_HUMAN	R|NFLSTPQFLYR|W	[TMTsixplex_Nterm]NFLSTPQFLYR	97-107	FALSE	5.976	29237.91772	22721.8519	19439.86326	23284.29308	22849.18675	33097.00781	ENSG00000136986
B5MCX3	B5MCX3_HUMAN	K|ASIPFSVVGSNQLIEAK|G	[TMTsixplex_Nterm]ASIPFSVVGSNQLIEAK[TMTsixplex_K]	192-208	FALSE	7.998	165431.438	141811.8949	110697.8645	126013.3113	124607.3973	171454.9063	ENSG00000168385
B5MCX3	B5MCX3_HUMAN	K|ASIPFSVVGSNQLIEAK|G	[TMTsixplex_Nterm]ASIPFSVVGSNQLIEAK[TMTsixplex_K]	192-208	FALSE	5.017	112459.6397	104319.3317	73976.17068	85758.3808	87069.18508	115050.3906	ENSG00000168385
B5MCX3	B5MCX3_HUMAN	R|VIPGAAEK|I	[TMTsixplex_Nterm]VIPGAAEK[TMTsixplex_K]	26-33	FALSE	4.967	749171.4375	648372.2521	526412.3088	568881.8406	461417.9355	637669.8186	ENSG00000168385
B5MCX3	B5MCX3_HUMAN	R|LYPWGVVEVENPEHNDFLK|L	[TMTsixplex_Nterm]LYPWGVVEVENPEHNDFLK[TMTsixplex_K]	216-234	FALSE	8.061	360302.1224	320964.9736	246500.8509	257781.9102	228744.5158	310383.7177	ENSG00000168385
B5MCX3	B5MCX3_HUMAN	K|STLINSLFLTDLYPER|V	[TMTsixplex_Nterm]STLINSLFLTDLYPER	10-25	FALSE	6.595	282624.25	268835.4418	155498.1466	178046.4601	162638.8109	246434.5177	ENSG00000168385
B5MCX3	B5MCX3_HUMAN	K|STLINSLFLTDLYPER|V	[TMTsixplex_Nterm]STLINSLFLTDLYPER	10-25	FALSE	5.181	122172.2969	111678.4723	74393.16377	79858.75412	71731.97681	97041.488	ENSG00000168385
B5MCX3	B5MCX3_HUMAN	K|STLINSLFLTDLYPER|V	[TMTsixplex_Nterm]STLINSLFLTDLYPER	10-25	FALSE	6.162	72672.3125	65542.75508	54328.63399	59343.61092	49638.57034	67753.39005	ENSG00000168385
B5MCX3	B5MCX3_HUMAN	R|ILDEIEEHNIK|I	[TMTsixplex_Nterm]ILDEIEEHNIK[TMTsixplex_K]	158-168	FALSE	5.582	830623	685985.019	536505.0072	603133.5152	481556.9933	658690.1482	ENSG00000168385
B5MCX3	B5MCX3_HUMAN	R|KVENEDMNK|D	[TMTsixplex_Nterm]K[TMTsixplex_K]VENEDMNK[TMTsixplex_K]	269-277	FALSE	4.882	311048.0625	266972.4029	194415.1276	220970.2014	209155.071	259722.3466	ENSG00000168385
B5MCX3	B5MCX3_HUMAN	K|ASIPFSVVGSNQLIEAK|G	[TMTsixplex_Nterm]ASIPFSVVGSNQLIEAK[TMTsixplex_K]	192-208	FALSE	5.149	87871.02606	80598.28557	50450.3492	59525.25689	71146.85176	90006.49219	ENSG00000168385
B5MCX3	B5MCX3_HUMAN	R|ILDEIEEHNIK|I	[TMTsixplex_Nterm]ILDEIEEHNIK[TMTsixplex_K]	158-168	FALSE	5.421	1309752.75	1108520.096	797692.9947	918872.303	752687.7048	930241.0442	ENSG00000168385
B5MCX3	B5MCX3_HUMAN	K|TIISYIDEQFER|Y	[TMTsixplex_Nterm]TIISYIDEQFER	76-87	FALSE	8.59	451097.3125	389330.4232	287386.1755	337573.9646	305457.0612	406484.8956	ENSG00000168385
B5MCX3	B5MCX3_HUMAN	R|VIPGAAEK|I	[TMTsixplex_Nterm]VIPGAAEK[TMTsixplex_K]	26-33	FALSE	4.912	1371253.125	1222365.729	936680.545	1055748.027	916680.831	1187589.325	ENSG00000168385
B7Z3Z9	B7Z3Z9_HUMAN	K|VLQPTVFPVVPR|L	[TMTsixplex_Nterm]VLQPTVFPVVPR	185-196	FALSE	7.977	156707.9788	139975.8972	60476.4444	66919.41079	130178.2555	166288.5575	ENSG00000151726
B7Z3Z9	B7Z3Z9_HUMAN	K|VLQPTVFPVVPR|L	[TMTsixplex_Nterm]VLQPTVFPVVPR	185-196	FALSE	10.611	282468.2529	268583.9702	92672.80194	110218.5663	212459.1457	289853.8114	ENSG00000151726
B7Z3Z9	B7Z3Z9_HUMAN	R|LMVTGAAPVSATVLTFLR|A	[TMTsixplex_Nterm]LM[Oxidation_M]VTGAAPVSATVLTFLR	258-275	FALSE	7.658	4096.808594	3901.816383	2488.985209	2876.771691	2545.20063	3506.281702	ENSG00000151726
B7Z3Z9	B7Z3Z9_HUMAN	R|WLLDFASK|R	[TMTsixplex_Nterm]WLLDFASK[TMTsixplex_K]	216-223	FALSE	5.281	74873.21499	66310.81377	29123.37858	31894.66236	64779.33338	88494.35156	ENSG00000151726
B7Z3Z9	B7Z3Z9_HUMAN	R|LMVTGAAPVSATVLTFLR|A	[TMTsixplex_Nterm]LMVTGAAPVSATVLTFLR	258-275	FALSE	8.969	7715.914416	7221.531257	3987.741348	4096.443372	2921.100065	4067.042946	ENSG00000151726
B7Z3Z9	B7Z3Z9_HUMAN	R|WLLDFASK|R	[TMTsixplex_Nterm]WLLDFASK[TMTsixplex_K]	216-223	FALSE	5.259	59101.86333	50751.52958	23200.24196	26913.39194	57175.734	77948.82031	ENSG00000151726
B7Z3Z9	B7Z3Z9_HUMAN	K|LAQGEYIAPEK|I	[TMTsixplex_Nterm]LAQGEYIAPEK[TMTsixplex_K]	390-400	FALSE	5.168	755825.25	631906.6828	163513.8493	157256.6032	249143.7014	355151.6278	ENSG00000151726
B7Z3Z9	B7Z3Z9_HUMAN	R|WLLDFASK|R	[TMTsixplex_Nterm]WLLDFASK[TMTsixplex_K]	216-223	FALSE	5.879	128598.8696	114904.8655	48476.07711	58335.80617	114336.1683	152457.6094	ENSG00000151726
B7Z3Z9	B7Z3Z9_HUMAN	R|WLLDFASK|R	[TMTsixplex_Nterm]WLLDFASK[TMTsixplex_K]	216-223	FALSE	5.373	48793.7666	41691.12767	17152.92101	19213.20964	45415.02953	58927.57813	ENSG00000151726
B7Z3Z9	B7Z3Z9_HUMAN	R|WLLDFASK|R	[TMTsixplex_Nterm]WLLDFASK[TMTsixplex_K]	216-223	FALSE	5.059	96026.81891	84342.41523	37586.47839	41485.54215	82844.35392	107917.8984	ENSG00000151726
B7Z3Z9	B7Z3Z9_HUMAN	R|WLLDFASK|R	[TMTsixplex_Nterm]WLLDFASK[TMTsixplex_K]	216-223	FALSE	5.512	64251.83579	56099.86719	24893.16146	26401.5522	54236.53533	72803.39063	ENSG00000151726
B7Z3Z9	B7Z3Z9_HUMAN	R|LMVTGAAPVSATVLTFLR|A	[TMTsixplex_Nterm]LMVTGAAPVSATVLTFLR	258-275	FALSE	8.845	1868.759766	1665.934102	1159.753436	1273.537062	673.9378631	880.6693155	ENSG00000151726
B7Z4B8	B7Z4B8_HUMAN	K|EALGGQALYPHVLVK|N	[TMTsixplex_Nterm]EALGGQALYPHVLVK[TMTsixplex_K]	271-285	FALSE	6.243	501188.125	415885.8533	256823.7105	297571.4525	293639.5043	402919.5979	ENSG00000105323
B7Z4B8	B7Z4B8_HUMAN	K|INEEISVK|H	[TMTsixplex_Nterm]INEEISVK[TMTsixplex_K]	173-180	FALSE	5.409	352090.0625	290238.6661	164507.4356	190446.4748	194005.2048	257325.8004	ENSG00000105323
B7Z964	B7Z964_HUMAN	K|QIQVLQAQLQR|L	[TMTsixplex_Nterm]QIQVLQAQLQR	77-87	FALSE	6.305	12588.06449	12193.56074	69864.99251	80328.67969	24910.41164	31402.67395	ENSG00000163681
B7Z964	B7Z964_HUMAN	K|DDLQGAQSEIEAK|Q	DDLQGAQSEIEAK	17-29	FALSE	7.383	46250.69748	39991.86149	88907.95955	97325.15625	49644.98204	60623.24237	ENSG00000163681
B7Z964	B7Z964_HUMAN	R|DTDIASLQEELKK|V	[TMTsixplex_Nterm]DTDIASLQEELK[TMTsixplex_K]K[TMTsixplex_K]	132-144	FALSE	6.457	466691.621	442090.9339	864776.0235	923972.8125	412062.7853	498767.8749	ENSG00000163681
B7Z964	B7Z964_HUMAN	K|DDLQGAQSEIEAK|Q	[TMTsixplex_Nterm]DDLQGAQSEIEAK[TMTsixplex_K]	17-29	FALSE	5.764	134693.9392	122357.4155	185598.7271	193301.4177	158624.1913	227584.3438	ENSG00000163681
B7ZBJ4	B7ZBJ4_HUMAN	K|IILFSNQFR|D	[TMTsixplex_Nterm]IILFSNQFR	13-21	FALSE	8.215	13534.39054	11884.81542	21421.35637	23711.9172	24973.1248	32469.90038	ENSG00000102547
B7ZBJ4	B7ZBJ4_HUMAN	K|LMMNLLR|D	[TMTsixplex_Nterm]LMMNLLR	112-118	FALSE	4.953	102923.2317	94378.84195	83861.96779	95571.80648	96506.02434	125339.5313	ENSG00000102547
B8ZZ09	B8ZZ09_HUMAN	K|VHELNEEIGK|L	[TMTsixplex_Nterm]VHELNEEIGK[TMTsixplex_K]	39-48	FALSE	6.39	1263393.341	1097365.651	696640.6372	736069.7631	957170.6873	1323579.125	ENSG00000007392
B8ZZP4	B8ZZP4_HUMAN	R|TYAIMISR|P	[TMTsixplex_Nterm]TYAIMISR	64-71	FALSE	5.129	187116.5781	155668.1282	107152.1294	114798.515	85171.29459	104086.8548	ENSG00000136193
B8ZZQ4	B8ZZQ4_HUMAN	K|VAVLQALASTVNR|D	[TMTsixplex_Nterm]VAVLQALASTVNR	67-79	FALSE	7.176	32761.88259	35540.48248	19393.12391	19743.6637	17127.2139	23217.78681	ENSG00000132300
B8ZZU8	B8ZZU8_HUMAN	R|LYKDDQLLDDGK|T	[TMTsixplex_Nterm]LYK[TMTsixplex_K]DDQLLDDGK[TMTsixplex_K]	38-49	FALSE	6.297	1959867.75	1715622.178	1333664.609	1555699.035	1182179.617	1648305.289	ENSG00000103363
B8ZZX2	B8ZZX2_HUMAN	R|FSPGLPGYPR|T	[TMTsixplex_Nterm]FSPGLPGYPR	116-125	FALSE	6.058	18997.21308	18251.77081	21303.70696	23806.8619	117714.4766	159550.1875	ENSG00000115520
B9ZVX7	B9ZVX7_HUMAN	K|LGLDFPNLPYLIDGAHK|I	[TMTsixplex_Nterm]LGLDFPNLPYLIDGAHK[TMTsixplex_K]	52-68	FALSE	6.433	40370.53214	36216.73593	45501.56831	51960.53985	61454.70101	85348.5	ENSG00000134184
B9ZVX7	B9ZVX7_HUMAN	R|LLLEYTDSSYEEK|K	[TMTsixplex_Nterm]LLLEYTDSSYEEK[TMTsixplex_K]	18-30	FALSE	5.644	180405.2045	191024.56	271787.0259	295698.6814	200118.4805	227705.4285	ENSG00000134184
B9ZVX7	B9ZVX7_HUMAN	K|LGLDFPNLPYLIDGAHK|I	[TMTsixplex_Nterm]LGLDFPNLPYLIDGAHK[TMTsixplex_K]	52-68	FALSE	6.188	25056.87004	21966.31167	25960.63647	29871.40427	33647.68801	46755.34766	ENSG00000134184
B9ZVX7	B9ZVX7_HUMAN	R|LLLEYTDSSYEEK|K	[TMTsixplex_Nterm]LLLEYTDSSYEEK[TMTsixplex_K]	18-30	FALSE	6.306	474437.0617	380344.8867	694747.0625	608089.218	381011.9271	466738.2654	ENSG00000134184
B9ZVX7	B9ZVX7_HUMAN	K|LGLDFPNLPYLIDGAHK|I	[TMTsixplex_Nterm]LGLDFPNLPYLIDGAHK[TMTsixplex_K]	52-68	FALSE	6.544	15325.86411	12906.21111	15953.99431	18630.21901	22534.33347	30976.79688	ENSG00000134184
B9ZVX7	B9ZVX7_HUMAN	K|KYTMGDAPDYDR|S	[TMTsixplex_Nterm]K[TMTsixplex_K]YTM[Oxidation_M]GDAPDYDR	31-42	FALSE	5.67	771592.0896	648621.5051	1006232.547	1125212.392	1541399.206	2158452.25	ENSG00000134184
B9ZVX7	B9ZVX7_HUMAN	K|LGLDFPNLPYLIDGAHK|I	[TMTsixplex_Nterm]LGLDFPNLPYLIDGAHK[TMTsixplex_K]	52-68	FALSE	6.641	42985.44459	36433.69699	52066.44397	56583.47016	69239.65125	92710.125	ENSG00000134184
B9ZVX7	B9ZVX7_HUMAN	K|LGLDFPNLPYLIDGAHK|I	[TMTsixplex_Nterm]LGLDFPNLPYLIDGAHK[TMTsixplex_K]	52-68	FALSE	6.111	48579.74646	47898.62038	60777.2335	68702.71705	85400.28616	114306.6172	ENSG00000134184
B9ZVX7	B9ZVX7_HUMAN	K|LGLDFPNLPYLIDGAHK|I	[TMTsixplex_Nterm]LGLDFPNLPYLIDGAHK[TMTsixplex_K]	52-68	FALSE	7.06	18298.30294	16236.20479	21558.62237	25007.55116	27597.98886	38171.87891	ENSG00000134184
C9IZC6	C9IZC6_HUMAN	K|VVNLLLSLSGR|L	[TMTsixplex_Nterm]VVNLLLSLSGR	332-342	FALSE	7.38	1103.709882	1019.379476	1090.2066	1383.049683	720.9137336	1004.012947	ENSG00000146950
C9IZC6	C9IZC6_HUMAN	K|VVNLLLSLSGR|L	[TMTsixplex_Nterm]VVNLLLSLSGR	332-342	FALSE	5.903	1914.966758	1809.765853	1785.170936	1925.864502	1119.342236	1410.258241	ENSG00000146950
C9IZE1	C9IZE1_HUMAN	R|LYQYPNFAGPHAALANK|S	[TMTsixplex_Nterm]LYQYPNFAGPHAALANK[TMTsixplex_K]	211-227	FALSE	6.566	295320.1209	228925.057	191070.0711	200708.5184	291527.7034	375323.6875	ENSG00000144895
C9IZK7	C9IZK7_HUMAN	R|LLNVWQVR|S	[TMTsixplex_Nterm]LLNVWQVR	63-70	FALSE	6.519	37401.20703	32030.07001	20302.27673	23360.33293	11724.5201	15393.42098	ENSG00000163811
C9IZL7	C9IZL7_HUMAN	K|GIVEFSGK|P	[TMTsixplex_Nterm]GIVEFSGK[TMTsixplex_K]	190-197	FALSE	5.354	338297.6875	308576.3272	129091.1552	153022.3795	160816.0451	219237.3968	ENSG00000147140
C9IZL7	C9IZL7_HUMAN	K|VELDNMPLR|G	[TMTsixplex_Nterm]VELDNMPLR	126-134	FALSE	6.004	2710515.75	2352320.721	1023815.891	1118502.483	1375791.853	1755851.738	ENSG00000147140
C9IZL7	C9IZL7_HUMAN	K|AGEVFIHK|D	[TMTsixplex_Nterm]AGEVFIHK[TMTsixplex_K]	99-106	FALSE	5.533	3090295.25	2660514.577	1046115.467	1121126.073	1144793.99	1508909.229	ENSG00000147140
C9IZL7	C9IZL7_HUMAN	R|FACHSASLTVR|N	[TMTsixplex_Nterm]FAC[Cys_CAM]HSASLTVR	142-152	FALSE	6.789	109371.6699	102263.8891	66421.82841	67538.22738	51964.00984	64490.42481	ENSG00000147140
C9IZW8	C9IZW8_HUMAN	R|QFPQLTR|S	[TMTsixplex_Nterm]QFPQLTR	18-24	FALSE	5.362	27554.60126	28336.66107	84842.56341	99649.9681	186261.9206	265421.0625	ENSG00000090266
C9J0K6	C9J0K6_HUMAN	R|LSPQAVNSIAK|R	[TMTsixplex_Nterm]LSPQAVNSIAK[TMTsixplex_K]	92-102	FALSE	8.031	353966.9063	314999.6365	176834.7779	191869.3161	168816.4756	240663.4606	ENSG00000075142
C9J0K6	C9J0K6_HUMAN	K|ELWAVLNGWR|Q	[TMTsixplex_Nterm]ELWAVLNGWR	53-62	FALSE	5.481	25000.9082	23559.18769	15972.25035	16914.66826	17857.84036	23795.26318	ENSG00000075142
C9J0K6	C9J0K6_HUMAN	R|SGTVDPQELQK|A	[TMTsixplex_Nterm]SGTVDPQELQK[TMTsixplex_K]	73-83	FALSE	5.741	1914265.625	1553754.899	847535.1844	907244.8418	1004489.339	1430785.916	ENSG00000075142
C9J0K6	C9J0K6_HUMAN	K|ALTTMGFR|L	[TMTsixplex_Nterm]ALTTMGFR	84-91	FALSE	6.188	380684.3438	317942.6358	207731.927	223965.3659	246929.4233	331558.0487	ENSG00000075142
C9J0K6	C9J0K6_HUMAN	R|ALTDSFR|R	[TMTsixplex_Nterm]ALTDSFR	124-130	FALSE	5.159	832189.0625	798823.245	454130.3889	510521.4082	560998.6135	791993.0823	ENSG00000075142
C9J2A2	C9J2A2_HUMAN	R|VYITNYR|L	[TMTsixplex_Nterm]VYITNYR	62-68	FALSE	5.317	98612.32678	87280.07654	55651.66382	63242.54578	65112.27727	89411.45822	ENSG00000171100
C9J2C3	C9J2C3_HUMAN	K|TTNLSVEEQKEK|E	[TMTsixplex_Nterm]TTNLSVEEQK[TMTsixplex_K]EK[TMTsixplex_K]	129-140	FALSE	6.186	221845.25	178530.2169	98275.24756	106598.7857	91546.79367	130779.6083	ENSG00000115339
C9J2C3	C9J2C3_HUMAN	K|MLDLMLEAVNNIK|D	[TMTsixplex_Nterm]MLDLMLEAVNNIK[TMTsixplex_K]	61-73	FALSE	5.549	104532.1094	91452.84	44268.03677	48187.85687	52287.40951	65509.87872	ENSG00000115339
C9J2C3	C9J2C3_HUMAN	K|TPTFAGGLFSISK|E	TPTFAGGLFSISK[TMTsixplex_K]	358-370	FALSE	5.691	66823.44531	62585.26631	20806.15949	24530.92167	32702.56798	34520.12454	ENSG00000115339
C9J2C3	C9J2C3_HUMAN	K|MLDLMLEAVNNIK|D	[TMTsixplex_Nterm]MLDLMLEAVNNIK[TMTsixplex_K]	61-73	FALSE	7.049	324570.3125	301916.9417	156389.1975	161586.6233	165858.3952	250567.0277	ENSG00000115339
C9J2C3	C9J2C3_HUMAN	K|TPTFAGGLFSISK|E	TPTFAGGLFSISK[TMTsixplex_K]	358-370	FALSE	6.446	37595.61328	33053.68113	12892.82831	14651.21203	18538.11201	19606.86344	ENSG00000115339
C9J338	C9J338_HUMAN	R|ALFLIPR|N	[TMTsixplex_Nterm]ALFLIPR	214-220	FALSE	5.761	24614.3683	21537.66876	12755.71764	13980.4483	38506.49725	52809.90625	ENSG00000154310
C9J338	C9J338_HUMAN	R|ALFLIPR|N	[TMTsixplex_Nterm]ALFLIPR	214-220	FALSE	5.213	280960.8438	265423.0086	135361.431	146788.3117	185706.1997	258467.0324	ENSG00000154310
C9J3L8	C9J3L8_HUMAN	K|GEDFPANNIVK|F	[TMTsixplex_Nterm]GEDFPANNIVK[TMTsixplex_K]	91-101	FALSE	5.307	997548.1004	917881.9928	504467.7391	585906.8962	1347606.676	1809289.625	ENSG00000124783
C9J3L8	C9J3L8_HUMAN	K|GTEDFIVESLDASFR|Y	[TMTsixplex_Nterm]GTEDFIVESLDASFR	110-124	FALSE	7.142	107388.4539	90287.19147	63807.30015	82446.56563	95520.94723	129292.1563	ENSG00000124783
C9J3L8	C9J3L8_HUMAN	K|GTEDFIVESLDASFR|Y	[TMTsixplex_Nterm]GTEDFIVESLDASFR	110-124	FALSE	6.068	172182.4759	152376.0493	111649.2985	118437.8467	206102.9191	269211.6325	ENSG00000124783
C9J3L8	C9J3L8_HUMAN	K|FLVGFTNK|G	[TMTsixplex_Nterm]FLVGFTNK[TMTsixplex_K]	102-109	FALSE	4.958	653832.0369	574082.3054	331362.158	379434.8643	852609.0785	1189691.25	ENSG00000124783
C9J3L8	C9J3L8_HUMAN	K|FLVGFTNK|G	[TMTsixplex_Nterm]FLVGFTNK[TMTsixplex_K]	102-109	FALSE	5.388	605268.353	470158.084	297566.3026	298285.5246	799106.0859	989920	ENSG00000124783
C9J3L8	C9J3L8_HUMAN	K|FLVGFTNK|G	[TMTsixplex_Nterm]FLVGFTNK[TMTsixplex_K]	102-109	FALSE	5.925	155249.0938	132235.6399	63094.87681	58202.96059	109154.8662	142115.5398	ENSG00000124783
C9J3L8	C9J3L8_HUMAN	K|FLVGFTNK|G	[TMTsixplex_Nterm]FLVGFTNK[TMTsixplex_K]	102-109	FALSE	5.319	233754.0156	216719.4948	90133.78088	101180.784	162108.1953	232392.6383	ENSG00000124783
C9J3L8	C9J3L8_HUMAN	K|GTEDFIVESLDASFR|Y	[TMTsixplex_Nterm]GTEDFIVESLDASFR	110-124	FALSE	8.692	152522.8954	137143.1107	116242.1609	126574.7498	196541.6603	265853.8549	ENSG00000124783
C9J4I3	C9J4I3_HUMAN	K|ATQLLEGLVQELQK|K	[TMTsixplex_Nterm]ATQLLEGLVQELQK[TMTsixplex_K]	56-69	FALSE	5.863	141811.4007	126947.7286	139714.6333	160480.3635	131045.8433	171916.5938	ENSG00000173757
C9J5C3	C9J5C3_HUMAN	K|AINVFVSANR|L	[TMTsixplex_Nterm]AINVFVSANR	186-195	FALSE	7.39	53679.17578	47559.50723	29870.22146	32398.81761	33712.32557	43104.40843	ENSG00000114209
C9J5C3	C9J5C3_HUMAN	R|VNLSAAQTLR|A	[TMTsixplex_Nterm]VNLSAAQTLR	35-44	FALSE	6.549	133992.2656	113234.8869	70463.9173	74781.30713	69142.45933	93468.70482	ENSG00000114209
C9J5D8	C9J5D8_HUMAN	K|KPTFMDEEVQSILTK|-	[TMTsixplex_Nterm]K[TMTsixplex_K]PTFMDEEVQSILTK[TMTsixplex_K]	36-50	FALSE	5.659	295155.5625	264426.5708	149884.6075	165624.7284	210572.7774	277904.988	ENSG00000175110
C9J5W5	C9J5W5_HUMAN	K|VQAAEHTLR|N	[TMTsixplex_Nterm]VQAAEHTLR	71-79	FALSE	9.18	11612.36177	11304.73797	8054.77172	8395.913699	10849.57021	15296.14032	ENSG00000081307
C9J799	C9J799_HUMAN	R|AQVLSLYR|A	[TMTsixplex_Nterm]AQVLSLYR	6-13	FALSE	7.18	104871.1754	95359.82713	50396.8376	57582.34308	117102.8166	151833.4375	ENSG00000214113
C9J7P5	C9J7P5_HUMAN	K|VLVMLAAQSR|R	[TMTsixplex_Nterm]VLVMLAAQSR	206-215	FALSE	6.229	114304.0781	106878.3587	29789.03652	30451.86173	48297.57706	61195.9335	ENSG00000136270
C9J8H1	C9J8H1_HUMAN	R|ARDDLITDLLNEAK|Q	[TMTsixplex_Nterm]ARDDLITDLLNEAK[TMTsixplex_K]	86-99	FALSE	7.212	1396251.101	1240299.033	1276024.102	1575497.5	1148773.608	1536918.374	ENSG00000131100
C9J8U2	C9J8U2_HUMAN	K|AQVWLEQVCAHLGLGVQEPHPGER|A	[TMTsixplex_Nterm]AQVWLEQVC[Cys_CAM]AHLGLGVQEPHPGER	245-268	FALSE	5.863	59614.3266	62481.6464	43431.3727	50208.81232	50190.99921	70305.03741	ENSG00000147813
C9J8U2	C9J8U2_HUMAN	R|AAFVAYALAFPR|A	[TMTsixplex_Nterm]AAFVAYALAFPR	269-280	FALSE	7.838	8679.898262	7932.276768	7076.263584	8070.099048	4486.88576	5260.945148	ENSG00000147813
C9J8U2	C9J8U2_HUMAN	R|LDSGDLLQQAQEIR|K	[TMTsixplex_Nterm]LDSGDLLQQAQEIR	318-331	FALSE	5.054	363793.8477	352486.1905	247746.4275	274120.3289	249530.3133	367537.125	ENSG00000147813
C9J8U2	C9J8U2_HUMAN	K|LVAVGGQPR|M	[TMTsixplex_Nterm]LVAVGGQPR	396-404	FALSE	4.926	163451.5686	138383.6786	126943.4204	142632.2984	143611.0967	205603.0313	ENSG00000147813
C9J8U2	C9J8U2_HUMAN	R|LDSGDLLQQAQEIR|K	[TMTsixplex_Nterm]LDSGDLLQQAQEIR	318-331	FALSE	7.846	428701.694	363245.6018	344689.1926	381432.424	372800.6594	480454.5938	ENSG00000147813
C9J8U2	C9J8U2_HUMAN	R|AAFVAYALAFPR|A	[TMTsixplex_Nterm]AAFVAYALAFPR	269-280	FALSE	4.903	29255.07457	26069.51682	18053.01159	20749.795	36874.87127	48947.71875	ENSG00000147813
C9J9K3	C9J9K3_HUMAN	K|FAAATGATPIAGR|F	[TMTsixplex_Nterm]FAAATGATPIAGR	89-101	FALSE	7.067	216395.8594	174878.7954	143813.179	160588.4774	142536.2545	212853.1382	ENSG00000168028
C9J9K3	C9J9K3_HUMAN	R|FTPGTFTNQIQAAFR|E	[TMTsixplex_Nterm]FTPGTFTNQIQAAFR	102-116	FALSE	7.802	42377.20071	36545.69248	31396.46657	31996.69791	27458.43941	34437.02004	ENSG00000168028
C9J9K3	C9J9K3_HUMAN	R|EHPWEVMPDLYFYR|D	[TMTsixplex_Nterm]EHPWEVMPDLYFYR	191-204	FALSE	6.83	1137025.872	919060.7624	923543.4453	1096594.847	972374.8605	1458461.875	ENSG00000168028
C9J9K3	C9J9K3_HUMAN	R|FTPGTFTNQIQAAFR|E	[TMTsixplex_Nterm]FTPGTFTNQIQAAFR	102-116	FALSE	8.533	21210.13253	17980.98969	15870.89332	16986.65194	12979.83786	17100.2362	ENSG00000168028
C9J9K3	C9J9K3_HUMAN	K|FAAATGATPIAGR|F	[TMTsixplex_Nterm]FAAATGATPIAGR	89-101	FALSE	5.353	176037.2386	175795.8674	156246.3831	188611.0304	161191.9286	213726.7969	ENSG00000168028
C9J9K3	C9J9K3_HUMAN	R|AIVAIENPADVSVISSR|N	[TMTsixplex_Nterm]AIVAIENPADVSVISSR	63-79	FALSE	8.15	817202.1807	718364.4147	549419.0496	590694.8469	389511.2743	508021.8354	ENSG00000168028
C9J9K3	C9J9K3_HUMAN	K|FAAATGATPIAGR|F	[TMTsixplex_Nterm]FAAATGATPIAGR	89-101	FALSE	6.405	97115.79688	76885.40451	66265.99028	72817.35528	66955.56642	91210.4371	ENSG00000168028
C9J9K3	C9J9K3_HUMAN	R|FTPGTFTNQIQAAFR|E	[TMTsixplex_Nterm]FTPGTFTNQIQAAFR	102-116	FALSE	7.175	33634.01953	27196.46596	29121.25184	33585.79421	20452.25859	27187.5288	ENSG00000168028
C9J9K3	C9J9K3_HUMAN	R|DPEEIEKEEQAAAEK|A	[TMTsixplex_Nterm]DPEEIEK[TMTsixplex_K]EEQAAAEK[TMTsixplex_K]	205-219	FALSE	5.926	58548.18123	NA	53225.63891	NA	NA	NA	ENSG00000168028
C9J9K3	C9J9K3_HUMAN	R|FTPGTFTNQIQAAFR|E	[TMTsixplex_Nterm]FTPGTFTNQIQAAFR	102-116	FALSE	7.575	8233.061363	7762.893132	6025.64399	7638.525538	6112.05056	7745.608832	ENSG00000168028
C9J9K3	C9J9K3_HUMAN	R|AIVAIENPADVSVISSR|N	[TMTsixplex_Nterm]AIVAIENPADVSVISSR	63-79	FALSE	6.185	1357345.625	1312770.399	1342429.614	1550586.25	973404.3381	1140159.973	ENSG00000168028
C9J9K3	C9J9K3_HUMAN	K|FAAATGATPIAGR|F	FAAATGATPIAGR	89-101	FALSE	7.139	40732.58194	30406.50312	33048.98502	41602.70283	35771.20272	38042.67096	ENSG00000168028
C9J9K3	C9J9K3_HUMAN	K|FAAATGATPIAGR|F	[TMTsixplex_Nterm]FAAATGATPIAGR	89-101	FALSE	5.94	32880.33707	31293.40355	27521.17786	32313.11536	27827.52309	36436.91797	ENSG00000168028
C9J9K3	C9J9K3_HUMAN	R|FTPGTFTNQIQAAFR|E	FTPGTFTNQIQAAFR	102-116	FALSE	6.434	33127.96164	59877.09763	24339.66358	34244.21023	32012.13683	41556.25276	ENSG00000168028
C9J9K3	C9J9K3_HUMAN	R|FTPGTFTNQIQAAFR|E	[TMTsixplex_Nterm]FTPGTFTNQIQAAFR	102-116	FALSE	5.762	52388.72813	50360.52481	46967.09438	56875.91317	51151.98923	69474.96289	ENSG00000168028
C9J9W2	C9J9W2_HUMAN	K|TQDQISNIK|Y	[TMTsixplex_Nterm]TQDQISNIK[TMTsixplex_K]	76-84	FALSE	5.518	495849.75	401190.8595	45833.76187	31534.89032	39509.91218	57127.64646	ENSG00000002834
C9J9W2	C9J9W2_HUMAN	K|TQDQISNIK|Y	[TMTsixplex_Nterm]TQDQISNIK[TMTsixplex_K]	76-84	FALSE	5.927	609358	495329.4694	55780.47245	38170.24026	51342.87654	72092.23538	ENSG00000002834
C9J9W2	C9J9W2_HUMAN	K|TQDQISNIK|Y	[TMTsixplex_Nterm]TQDQISNIK[TMTsixplex_K]	76-84	FALSE	6.164	1097898.875	867823.8596	91211.58339	55269.55899	85180.01722	107501.5206	ENSG00000002834
C9J9W2	C9J9W2_HUMAN	K|GFSVVADTPELQR|I	[TMTsixplex_Nterm]GFSVVADTPELQR	60-72	FALSE	7.44	27434.03516	25839.48589	19787.5764	24901.93908	20820.91984	27119.82127	ENSG00000002834
C9J9W2	C9J9W2_HUMAN	R|LKQQSELQSQVR|Y	[TMTsixplex_Nterm]LKQQSELQSQVR	37-48	FALSE	8.525	31675.45008	32401.79102	4186.863059	3288.651476	4056.098604	4151.429735	ENSG00000002834
C9J9W2	C9J9W2_HUMAN	R|MGPSGGEGMEPERR|D	[TMTsixplex_Nterm]M[Oxidation_M]GPSGGEGM[Oxidation_M]EPERR	94-107	FALSE	5.927	18714.47461	16381.29526	1794.138143	1105.032721	1528.796243	1939.690759	ENSG00000002834
C9J9W2	C9J9W2_HUMAN	K|EPAAPVSIQR|S	[TMTsixplex_Nterm]EPAAPVSIQR	151-160	FALSE	6.07	791217.9375	724887.7761	230268.87	240977.3674	213054.7563	293574.9497	ENSG00000002834
C9J9W2	C9J9W2_HUMAN	R|LKQQSELQSQVR|Y	[TMTsixplex_Nterm]LKQQSELQSQVR	37-48	FALSE	7.504	66661.96875	64660.476	13435.09252	12311.73569	10160.50248	11923.54046	ENSG00000002834
C9J9W2	C9J9W2_HUMAN	K|QQSELQSQVR|Y	QQSELQSQVR	39-48	FALSE	8.168	NA	479.8346646	NA	NA	NA	604.3156318	ENSG00000002834
C9J9W2	C9J9W2_HUMAN	K|GFSVVADTPELQR|I	[TMTsixplex_Nterm]GFSVVADTPELQR	60-72	FALSE	6.334	53848.85156	48656.10906	12717.08458	13096.50774	13856.94646	18471.02158	ENSG00000002834
C9J9W2	C9J9W2_HUMAN	-|MTLNMK|N	MTLNMK[TMTsixplex_K]	0-5	FALSE	5.203	1149592.75	1108460.869	135802.8812	97382.97268	292652.1045	406065.7508	ENSG00000002834
C9J9W2	C9J9W2_HUMAN	K|TQDQISNIK|Y	[TMTsixplex_Nterm]TQDQISNIK[TMTsixplex_K]	76-84	FALSE	5.7	1412696.625	1106104.662	624503.4611	711538.1079	681809.5699	877768.844	ENSG00000002834
C9J9W2	C9J9W2_HUMAN	K|TQDQISNIK|Y	[TMTsixplex_Nterm]TQDQISNIK[TMTsixplex_K]	76-84	FALSE	5.572	943831.25	765299.7518	101406.1867	71329.3108	72742.75845	107158.3162	ENSG00000002834
C9J9W2	C9J9W2_HUMAN	K|QSFTMVADTPENLR|L	[TMTsixplex_Nterm]QSFTMVADTPENLR	23-36	FALSE	7.376	2989022.5	2768204.282	509395.4705	395224.8888	763269.8201	1029901.781	ENSG00000002834
C9J9W2	C9J9W2_HUMAN	R|MGPSGGEGMEPER|R	[TMTsixplex_Nterm]M[Oxidation_M]GPSGGEGM[Oxidation_M]EPER	94-106	FALSE	5.198	24296.5293	19873.49233	1478.593089	575.6982963	1761.581698	2022.505524	ENSG00000002834
C9J9W2	C9J9W2_HUMAN	K|EPAAPVSIQR|S	[TMTsixplex_Nterm]EPAAPVSIQR	151-160	FALSE	4.944	527862.375	458138.9849	202611.8195	212466.2304	170188.6685	227055.3398	ENSG00000002834
C9J9W2	C9J9W2_HUMAN	K|TQDQISNIK|Y	[TMTsixplex_Nterm]TQDQISNIK[TMTsixplex_K]	76-84	FALSE	5.72	685441.8125	561285.0869	61114.70102	45072.63428	57615.84807	84988.44753	ENSG00000002834
C9J9W2	C9J9W2_HUMAN	R|DSQDGSSYR|R	[TMTsixplex_Nterm]DSQDGSSYR	108-116	FALSE	5.64	971.8919067	897.6188709	119.2783106	86.85506818	136.1089467	194.9621482	ENSG00000002834
C9J9W2	C9J9W2_HUMAN	K|QSFTMVADTPENLR|L	[TMTsixplex_Nterm]QSFTMVADTPENLR	23-36	FALSE	8.513	2342020	2030222.562	221436.4469	184958.0641	238312.0931	316827.9592	ENSG00000002834
C9J9W2	C9J9W2_HUMAN	K|TQDQISNIK|Y	TQDQISNIK	76-84	FALSE	6.33	3248.6119	2855.117039	2188.36344	2301.429821	1926.000698	2684.963419	ENSG00000002834
C9J9W2	C9J9W2_HUMAN	K|TQDQISNIK|Y	[TMTsixplex_Nterm]TQDQISNIK[TMTsixplex_K]	76-84	FALSE	5.665	876138.75	730424.4163	61109.61478	41385.36258	65785.83903	92001.30874	ENSG00000002834
C9J9W2	C9J9W2_HUMAN	K|TQDQISNIK|Y	[TMTsixplex_Nterm]TQDQISNIK[TMTsixplex_K]	76-84	FALSE	4.95	528442.7552	444853.6582	437124.0433	556439.75	379297.3068	509064.3487	ENSG00000002834
C9J9W2	C9J9W2_HUMAN	R|MGPSGGEGMEPERR|D	[TMTsixplex_Nterm]MGPSGGEGMEPERR	94-107	FALSE	7.703	115581.3906	107733.9336	38814.41186	38175.30856	29972.24833	40723.73347	ENSG00000002834
C9J9W2	C9J9W2_HUMAN	K|TQDQISNIK|Y	[TMTsixplex_Nterm]TQDQISNIK[TMTsixplex_K]	76-84	FALSE	6.216	290869.5625	231051.0075	41830.37365	35362.73987	27637.81172	37850.19948	ENSG00000002834
C9J9W2	C9J9W2_HUMAN	K|TQDQISNIK|Y	[TMTsixplex_Nterm]TQDQISNIK[TMTsixplex_K]	76-84	FALSE	5.883	330066.4688	267194.0097	30569.39237	20917.60499	26093.30918	36274.74869	ENSG00000002834
C9J9W2	C9J9W2_HUMAN	K|QSFTMVADTPENLR|L	[TMTsixplex_Nterm]QSFTMVADTPENLR	23-36	FALSE	9.042	3446858.5	3081626.562	324701.363	256249.6967	353777.002	471968.6951	ENSG00000002834
C9J9W2	C9J9W2_HUMAN	K|QQSELQSQVR|Y	QQSELQSQVR	39-48	FALSE	6.314	NA	331.792659	NA	NA	404.2293312	458.6350397	ENSG00000002834
C9J9W2	C9J9W2_HUMAN	K|TQDQISNIK|Y	[TMTsixplex_Nterm]TQDQISNIK[TMTsixplex_K]	76-84	FALSE	5.643	1526181	1261988.319	120563.172	70224.67905	109353.6078	159545.6669	ENSG00000002834
C9J9W2	C9J9W2_HUMAN	K|EPAAPVSIQR|S	[TMTsixplex_Nterm]EPAAPVSIQR	151-160	FALSE	5.512	602139.0625	543088.0811	124104.2392	121422.3959	140396.1902	179800.2042	ENSG00000002834
C9J9W2	C9J9W2_HUMAN	R|DSQDGSSYR|R	[TMTsixplex_Nterm]DSQDGSSYR	108-116	FALSE	8.784	2582.226563	2491.400587	329.5139853	342.7332908	480.5224768	783.583472	ENSG00000002834
C9J9W2	C9J9W2_HUMAN	R|DSQDGSSYR|R	[TMTsixplex_Nterm]DSQDGSSYR	108-116	FALSE	7.969	2539.955566	2208.27798	255.4090093	123.8761672	194.4685839	357.9615542	ENSG00000002834
C9J9W2	C9J9W2_HUMAN	K|QQSELQSQVR|Y	QQSELQSQVR	39-48	FALSE	8.516	NA	708.5135904	NA	NA	514.2437244	685.7967224	ENSG00000002834
C9J9W2	C9J9W2_HUMAN	K|GFSVVADTPELQR|I	[TMTsixplex_Nterm]GFSVVADTPELQR	60-72	FALSE	7.129	1399363	1088230.076	316099.2807	465424.5791	429653.8511	492059.2464	ENSG00000002834
C9J9W2	C9J9W2_HUMAN	R|MGPSGGEGMEPERR|D	[TMTsixplex_Nterm]MGPSGGEGMEPERR	94-107	FALSE	8.15	257779.9531	238601.3774	56351.03987	53358.99128	62149.27975	84245.66721	ENSG00000002834
C9J9W2	C9J9W2_HUMAN	K|QSFTMVADTPENLR|L	QSFTMVADTPENLR	23-36	FALSE	8.131	1105639.457	843851.61	NA	679673.2674	466410.2854	1781372.625	ENSG00000002834
C9J9W2	C9J9W2_HUMAN	R|MGPSGGEGMEPERR|D	[TMTsixplex_Nterm]MGPSGGEGM[Oxidation_M]EPERR	94-107	FALSE	6.174	13262.04492	11803.06493	2072.149115	1945.364858	1856.416151	2513.609901	ENSG00000002834
C9J9W2	C9J9W2_HUMAN	K|TQDQISNIK|Y	[TMTsixplex_Nterm]TQDQISNIK[TMTsixplex_K]	76-84	FALSE	6.308	1112608.5	930162.8271	91054.76291	62244.10223	85120.19093	121354.9631	ENSG00000002834
C9J9W2	C9J9W2_HUMAN	K|TQDQISNIK|Y	[TMTsixplex_Nterm]TQDQISNIK[TMTsixplex_K]	76-84	FALSE	5.086	354166.8307	285449.2734	335959.8554	495003.9063	277168.1286	331169.5804	ENSG00000002834
C9J9W2	C9J9W2_HUMAN	K|EPAAPVSIQR|S	[TMTsixplex_Nterm]EPAAPVSIQR	151-160	FALSE	6.668	215775.0313	203208.0501	41850.80811	42738.19711	43938.03685	54531.65003	ENSG00000002834
C9J9W2	C9J9W2_HUMAN	K|TQDQISNIK|Y	[TMTsixplex_Nterm]TQDQISNIK[TMTsixplex_K]	76-84	FALSE	6.302	387040.4063	308354.6015	33863.81658	22219.27651	31757.81469	42604.22248	ENSG00000002834
C9J9W2	C9J9W2_HUMAN	K|GFSVVADTPELQR|I	[TMTsixplex_Nterm]GFSVVADTPELQR	60-72	FALSE	6.123	259653.1296	344857.4063	291220.8466	248013.0609	242952.3492	292775.3422	ENSG00000002834
C9J9W2	C9J9W2_HUMAN	K|KTQDQISNIK|Y	K[TMTsixplex_K]TQDQISNIK[TMTsixplex_K]	75-84	FALSE	4.983	302923.9375	289121.2616	93138.91031	100245.5431	92559.39659	106264.418	ENSG00000002834
C9J9W2	C9J9W2_HUMAN	K|TQDQISNIK|Y	[TMTsixplex_Nterm]TQDQISNIK[TMTsixplex_K]	76-84	FALSE	5.144	1813349.5	1686068.97	1095472.912	1247280.756	1190587.352	1590438.654	ENSG00000002834
C9J9W2	C9J9W2_HUMAN	K|GFSVVADTPELQR|I	GFSVVADTPELQR	60-72	FALSE	7.277	612211.8385	527605.1656	391789.4082	449822.8622	365663.4051	500666.2845	ENSG00000002834
C9J9W2	C9J9W2_HUMAN	K|GFSVVADTPELQR|I	[TMTsixplex_Nterm]GFSVVADTPELQR	60-72	FALSE	8.706	4912488.5	4301865.565	505751.7653	404774.7915	552364.2188	760120.2479	ENSG00000002834
C9J9W2	C9J9W2_HUMAN	K|TQDQISNIK|Y	[TMTsixplex_Nterm]TQDQISNIK[TMTsixplex_K]	76-84	FALSE	5.654	1764267.5	1452440.079	141775.7498	82648.08445	135242.8052	178536.5974	ENSG00000002834
C9J9W2	C9J9W2_HUMAN	K|EPAAPVSIQR|S	[TMTsixplex_Nterm]EPAAPVSIQR	151-160	FALSE	5.859	894707.6875	781640.7949	369424.0227	396625.3222	308399.0009	411715.3662	ENSG00000002834
C9J9W2	C9J9W2_HUMAN	K|KTQDQISNIK|Y	K[TMTsixplex_K]TQDQISNIK[TMTsixplex_K]	75-84	FALSE	4.98	385404.25	368339.3245	120791.8506	137261.8934	127320.4924	155470.657	ENSG00000002834
C9J9W2	C9J9W2_HUMAN	K|EPAAPVSIQR|S	[TMTsixplex_Nterm]EPAAPVSIQR	151-160	FALSE	5.922	678216.75	628635.0504	126605.2888	127976.6547	121604.1368	166269.9161	ENSG00000002834
C9J9W2	C9J9W2_HUMAN	K|TQDQISNIK|Y	[TMTsixplex_Nterm]TQDQISNIK[TMTsixplex_K]	76-84	FALSE	5.348	197183.8125	163736.5641	20342.42302	15198.59399	18806.11238	27544.75603	ENSG00000002834
C9JA05	C9JA05_HUMAN	R|SSEDPNEDIVER|N	[TMTsixplex_Nterm]SSEDPNEDIVER	46-57	FALSE	6.426	698675.3672	639498.6005	2679932.394	2914432	1620786.93	2118848.239	ENSG00000132465
C9JA05	C9JA05_HUMAN	R|SSEDPNEDIVER|N	[TMTsixplex_Nterm]SSEDPNEDIVER	46-57	FALSE	6.934	82302.79788	80152.36616	314143.5708	362372.875	199768.191	259598.9803	ENSG00000132465
C9JA28	C9JA28_HUMAN	K|QQSEEDLLLQDFSR|N	QQSEEDLLLQDFSR	8-21	FALSE	8.356	209716.4482	231808.4695	181450.3519	204741.1416	318958.5813	426471.8438	ENSG00000114850
C9JA28	C9JA28_HUMAN	K|QQSEEDLLLQDFSR|N	[TMTsixplex_Nterm]QQSEEDLLLQDFSR	8-21	FALSE	8.194	685116.8685	634530.2067	522626.7352	605817.5284	1280251.45	1806590.125	ENSG00000114850
C9JA28	C9JA28_HUMAN	K|QQSEEDLLLQDFSR|N	[TMTsixplex_Nterm]QQSEEDLLLQDFSR	8-21	FALSE	7.705	152650.0014	134602.208	73249.57442	83960.52775	210345.963	292705.0625	ENSG00000114850
C9JC63	C9JC63_HUMAN	R|CLIFPLIVTGQR|E	[TMTsixplex_Nterm]C[Cys_CAM]LIFPLIVTGQR	21-32	FALSE	6.63	16086.14844	13229.68339	5301.852396	5939.544497	3185.142698	3968.916198	ENSG00000155463
C9JD53	C9JD53_HUMAN	R|AFSVFLFNTENK|L	[TMTsixplex_Nterm]AFSVFLFNTENK[TMTsixplex_K]	23-34	FALSE	4.897	46823.28516	41512.36735	28952.30435	33289.34398	31599.91513	41481.72147	ENSG00000067064
C9JD53	C9JD53_HUMAN	R|AFSVFLFNTENK|L	[TMTsixplex_Nterm]AFSVFLFNTENK[TMTsixplex_K]	23-34	FALSE	5.181	73430.73438	62188.53366	39353.09581	42993.9422	49526.84602	63379.86983	ENSG00000067064
C9JDH0	C9JDH0_HUMAN	K|SIIGVIPYFPYSK|Q	[TMTsixplex_Nterm]SIIGVIPYFPYSK[TMTsixplex_K]	102-114	FALSE	4.948	50494.65657	42137.22017	29286.91316	30847.47557	47457.91476	60322.84766	ENSG00000141127
C9JDV1	C9JDV1_HUMAN	R|QLQAQDEEGGGHVPERPK|Q	[TMTsixplex_Nterm]QLQAQDEEGGGHVPERPK[TMTsixplex_K]	60-77	FALSE	6.389	756410.625	670892.9821	495326.5041	597416.0842	343464.7229	450690.3573	ENSG00000130592
C9JDV1	C9JDV1_HUMAN	R|QLQAQDEEGGGHVPERPK|Q	[TMTsixplex_Nterm]QLQAQDEEGGGHVPERPK[TMTsixplex_K]	60-77	FALSE	6.47	764535.875	652967.1165	465970.3962	513111.9905	330897.0583	437964.8315	ENSG00000130592
C9JEV6	C9JEV6_HUMAN	R|LGILTHLYR|D	[TMTsixplex_Nterm]LGILTHLYR	146-154	FALSE	5.757	83790.86408	69035.94821	105529.2708	115135.0936	48928.62052	66662.88325	ENSG00000124357
C9JEV6	C9JEV6_HUMAN	K|IVFDSIDNLEAAPHDIGYVK|Q	[TMTsixplex_Nterm]IVFDSIDNLEAAPHDIGYVK[TMTsixplex_K]	114-133	FALSE	9.649	525908.5454	490001.3891	543919.7475	605208.625	341604.7815	461402.8787	ENSG00000124357
C9JEV6	C9JEV6_HUMAN	K|IGLPILCVGSVWK|S	[TMTsixplex_Nterm]IGLPILC[Cys_CAM]VGSVWK[TMTsixplex_K]	210-222	FALSE	7.628	6210.896966	5974.495323	10433.3657	13413.10547	2475.839523	2936.943227	ENSG00000124357
C9JEV6	C9JEV6_HUMAN	R|HIVAVLPEIDPVLFQGK|I	[TMTsixplex_Nterm]HIVAVLPEIDPVLFQGK[TMTsixplex_K]	193-209	FALSE	5.364	232436.1984	218009.1046	269111.9113	294338.875	193010.003	252002.1272	ENSG00000124357
C9JFR7	C9JFR7_HUMAN	K|GIIWGEDTLMEYLENPK|K	[TMTsixplex_Nterm]GIIWGEDTLMEYLENPK	56-72	FALSE	5.399	38596.33186	40169.91007	24906.76846	26929.56272	33159.31885	46391.96875	ENSG00000172115
C9JFR7	C9JFR7_HUMAN	K|GIIWGEDTLMEYLENPKK|Y	[TMTsixplex_Nterm]GIIWGEDTLMEYLENPK[TMTsixplex_K]K[TMTsixplex_K]	56-73	FALSE	7.776	180432.2188	150558.1485	52011.85092	58646.24183	99788.44086	139554.7356	ENSG00000172115
C9JFR7	C9JFR7_HUMAN	R|KTGQAPGYSYTAANK|N	KTGQAPGYSYTAANK[TMTsixplex_K]	39-53	FALSE	6.563	130980.9514	116484.5383	33791.51943	41065.01745	72530.38866	75806.07956	ENSG00000172115
C9JFR7	C9JFR7_HUMAN	R|ADLIAYLK|K	[TMTsixplex_Nterm]ADLIAYLK[TMTsixplex_K]	92-99	FALSE	5.274	289122.6875	246767.1206	64826.83245	72486.34686	175293.5394	244620.7933	ENSG00000172115
C9JFR7	C9JFR7_HUMAN	R|ADLIAYLK|K	[TMTsixplex_Nterm]ADLIAYLK[TMTsixplex_K]	92-99	FALSE	5.526	368934.75	315407.6656	87726.90975	85960.5592	245080.3536	329781.089	ENSG00000172115
C9JFR7	C9JFR7_HUMAN	K|TGQAPGYSYTAANK|N	TGQAPGYSYTAANK[TMTsixplex_K]	40-53	FALSE	7.741	212554.921	254901.7305	59922.26089	56529.37046	155827.3957	186825.0899	ENSG00000172115
C9JFR7	C9JFR7_HUMAN	K|TGPNLHGLFGR|K	[TMTsixplex_Nterm]TGPNLHGLFGR	28-38	FALSE	5.952	97468.78821	76846.58133	19904.31014	20175.81637	60031.4855	84347.238	ENSG00000172115
C9JFR7	C9JFR7_HUMAN	R|ADLIAYLK|K	[TMTsixplex_Nterm]ADLIAYLK[TMTsixplex_K]	92-99	FALSE	5.095	142182.3125	123111.65	38967.30331	39146.11597	90165.8186	117978.9062	ENSG00000172115
C9JFR7	C9JFR7_HUMAN	K|TGQAPGYSYTAANK|N	TGQAPGYSYTAANK[TMTsixplex_K]	40-53	FALSE	7.51	404666.5096	497037.3125	113882.799	110120.6368	296690.3113	354727.1368	ENSG00000172115
C9JFR7	C9JFR7_HUMAN	K|TGQAPGYSYTAANK|N	[TMTsixplex_Nterm]TGQAPGYSYTAANK[TMTsixplex_K]	40-53	FALSE	6.229	7154917.5	5301414.872	1664969.733	1815904.841	4531141.592	6924247.42	ENSG00000172115
C9JFR7	C9JFR7_HUMAN	R|ADLIAYLK|K	[TMTsixplex_Nterm]ADLIAYLK[TMTsixplex_K]	92-99	FALSE	5.285	81959.29499	76952.71054	37464.1212	43222.54871	94720.73355	131576.8906	ENSG00000172115
C9JFR7	C9JFR7_HUMAN	R|ADLIAYLK|K	[TMTsixplex_Nterm]ADLIAYLK[TMTsixplex_K]	92-99	FALSE	5.024	345240.5625	308785.2506	86072.01576	88427.45537	227229.1638	307966.9579	ENSG00000172115
C9JFR7	C9JFR7_HUMAN	K|TGPNLHGLFGR|K	[TMTsixplex_Nterm]TGPNLHGLFGR	28-38	FALSE	5.214	512027.6379	408837.8344	150779.8313	144514.9039	328790.6022	446877.933	ENSG00000172115
C9JFR7	C9JFR7_HUMAN	K|GIIWGEDTLMEYLENPKK|Y	[TMTsixplex_Nterm]GIIWGEDTLMEYLENPK[TMTsixplex_K]K[TMTsixplex_K]	56-73	FALSE	8.846	95882.29688	82530.82288	27573.55211	28856.65826	55116.67234	79052.92344	ENSG00000172115
C9JFR7	C9JFR7_HUMAN	K|GIIWGEDTLMEYLENPK|K	[TMTsixplex_Nterm]GIIWGEDTLMEYLENPK[TMTsixplex_K]	56-72	FALSE	4.975	145409.9826	125967.6327	126004.7654	142781.8115	127136.0336	152702.1875	ENSG00000172115
C9JFR7	C9JFR7_HUMAN	K|GIIWGEDTLMEYLENPK|K	[TMTsixplex_Nterm]GIIWGEDTLM[Oxidation_M]EYLENPK[TMTsixplex_K]	56-72	FALSE	7.936	212912.483	179510.5423	81504.99221	95242.42491	163931.6514	214053.5938	ENSG00000172115
C9JFR7	C9JFR7_HUMAN	K|TGQAPGYSYTAANK|N	[TMTsixplex_Nterm]TGQAPGYSYTAANK[TMTsixplex_K]	40-53	FALSE	6.122	3359381.425	2388157.29	1043635.757	1145565.217	2876843.616	3715198.25	ENSG00000172115
C9JFR7	C9JFR7_HUMAN	R|ADLIAYLK|K	[TMTsixplex_Nterm]ADLIAYLK[TMTsixplex_K]	92-99	FALSE	5.031	245549.6875	208893.1277	62900.37384	62124.87814	159277.5656	208022.5356	ENSG00000172115
C9JFR7	C9JFR7_HUMAN	K|GIIWGEDTLMEYLENPK|K	[TMTsixplex_Nterm]GIIWGEDTLMEYLENPK[TMTsixplex_K]	56-72	FALSE	7.081	260749.2813	234155.5933	73182.04109	85497.23021	181298.8353	242064.0925	ENSG00000172115
C9JFR7	C9JFR7_HUMAN	R|ADLIAYLK|K	[TMTsixplex_Nterm]ADLIAYLK[TMTsixplex_K]	92-99	FALSE	4.993	53503.3125	47227.76397	18972.71341	19996.56016	35905.0545	47448.4103	ENSG00000172115
C9JFR7	C9JFR7_HUMAN	R|ADLIAYLK|K	[TMTsixplex_Nterm]ADLIAYLK[TMTsixplex_K]	92-99	FALSE	5.213	256723.7969	226519.9442	106194.0065	126062.1237	191873.7037	253090.3013	ENSG00000172115
C9JFR7	C9JFR7_HUMAN	K|GIIWGEDTLMEYLENPK|K	[TMTsixplex_Nterm]GIIWGEDTLMEYLENPK[TMTsixplex_K]	56-72	FALSE	7.59	172669.9433	156377.0193	43369.0571	52030.79702	129313.3107	174838.5156	ENSG00000172115
C9JFR7	C9JFR7_HUMAN	K|TGPNLHGLFGR|K	TGPNLHGLFGR	28-38	FALSE	4.915	85365.08996	57061.37927	74945.14245	94900.46393	99085.3537	124763.6735	ENSG00000172115
C9JFR7	C9JFR7_HUMAN	K|TGPNLHGLFGR|K	[TMTsixplex_Nterm]TGPNLHGLFGR	28-38	FALSE	5.682	204119.5938	163361.8987	47105.99602	51243.09786	124508.0395	166060.174	ENSG00000172115
C9JFR7	C9JFR7_HUMAN	R|ADLIAYLK|K	[TMTsixplex_Nterm]ADLIAYLK[TMTsixplex_K]	92-99	FALSE	5.104	318891.0938	282010.3037	82985.2662	78447.91068	203196.8239	254929.6945	ENSG00000172115
C9JFR7	C9JFR7_HUMAN	K|MIFVGIK|K	[TMTsixplex_Nterm]MIFVGIK	80-86	FALSE	7.776	98709.43852	128301.0828	30686.01414	28018.79309	59623.28601	76042.68882	ENSG00000172115
C9JFR7	C9JFR7_HUMAN	K|TGPNLHGLFGR|K	TGPNLHGLFGR	28-38	FALSE	7.823	233982.0981	146840.6696	128002.5344	146415.827	257528.2662	311967.8929	ENSG00000172115
C9JG87	C9JG87_HUMAN	K|VALEIFQHSK|Y	[TMTsixplex_Nterm]VALEIFQHSK[TMTsixplex_K]	214-223	FALSE	6.631	529511.2056	468217.9742	229303.6039	268260.4091	424699.1223	558362.1875	ENSG00000154719
C9JGI3	C9JGI3_HUMAN	R|VAAALTAMDKPLGR|C	[TMTsixplex_Nterm]VAAALTAMDK[TMTsixplex_K]PLGR	232-245	FALSE	5.692	461433.0919	475816.0434	242826.5723	283443.3645	333062.1011	522461.5625	ENSG00000025708
C9JGI3	C9JGI3_HUMAN	R|VAAALDDGSALGR|F	[TMTsixplex_Nterm]VAAALDDGSALGR	296-308	FALSE	7.97	155003.0625	131706.5398	71261.55487	71028.55605	57268.73623	55877.01209	ENSG00000025708
C9JGI3	C9JGI3_HUMAN	R|ALPLALVLHELGAGR|S	[TMTsixplex_Nterm]ALPLALVLHELGAGR	360-374	FALSE	6.084	4325.165978	4318.101995	1983.840951	2282.999381	1514.446561	1995.787406	ENSG00000025708
C9JGI3	C9JGI3_HUMAN	R|ALPLALVLHELGAGR|S	[TMTsixplex_Nterm]ALPLALVLHELGAGR	360-374	FALSE	5.281	15413.77588	13954.19897	8781.379352	9472.959957	8423.931926	11079.23507	ENSG00000025708
C9JGI3	C9JGI3_HUMAN	R|ALQEALVLSDR|A	[TMTsixplex_Nterm]ALQEALVLSDR	420-430	FALSE	7.748	364418.4688	327519.3398	164660.1552	167483.621	162186.973	205707.4101	ENSG00000025708
C9JGI3	C9JGI3_HUMAN	R|ALPLALVLHELGAGR|S	[TMTsixplex_Nterm]ALPLALVLHELGAGR	360-374	FALSE	6.615	19205.76137	17646.78612	8898.344007	9131.357156	6335.914559	8485.504739	ENSG00000025708
C9JGI3	C9JGI3_HUMAN	R|DVTATVDSLPLITASILSK|K	[TMTsixplex_Nterm]DVTATVDSLPLITASILSK[TMTsixplex_K]	169-187	FALSE	4.945	249181.3906	225002.208	118631.8344	125245.4104	69307.64785	96246.0548	ENSG00000025708
C9JGI3	C9JGI3_HUMAN	R|ALPLALVLHELGAGR|S	[TMTsixplex_Nterm]ALPLALVLHELGAGR	360-374	FALSE	6.907	25186.0625	22470.49415	9731.752015	10565.21715	4274.7331	5637.337398	ENSG00000025708
C9JIE4	C9JIE4_HUMAN	R|ENLLLEEELR|G	[TMTsixplex_Nterm]ENLLLEEELR	34-43	FALSE	5.344	90316.82203	88755.83999	183331.8996	195756.1086	167656.7191	232897.8594	ENSG00000182253
C9JIE4	C9JIE4_HUMAN	R|TFSPTYGLLR|N	[TMTsixplex_Nterm]TFSPTYGLLR	425-434	FALSE	6.252	40659.39832	38060.5756	220470.0432	258462.6875	53994.55867	69241.24988	ENSG00000182253
C9JIE4	C9JIE4_HUMAN	K|SAEQMIGDIINLGLK|G	[TMTsixplex_Nterm]SAEQMIGDIINLGLK[TMTsixplex_K]	719-733	FALSE	6.644	37972.30387	32396.04489	46730.11877	54169.25781	33398.07194	43102.98409	ENSG00000182253
C9JIE4	C9JIE4_HUMAN	R|AALEALLGR|L	[TMTsixplex_Nterm]AALEALLGR	127-135	FALSE	7.196	15042.91374	17419.33178	101576.3782	116162.5391	29834.92832	36978.43081	ENSG00000182253
C9JIE4	C9JIE4_HUMAN	K|SAEQMIGDIINLGLK|G	[TMTsixplex_Nterm]SAEQMIGDIINLGLK[TMTsixplex_K]	719-733	FALSE	6.427	41454.7186	45387.65869	199624.8835	230916.4688	44708.89596	55886.48537	ENSG00000182253
C9JIE4	C9JIE4_HUMAN	R|MREEYGIQAEER|Q	[TMTsixplex_Nterm]MREEYGIQAEER	256-267	FALSE	6.957	461676.1338	419343.9841	1389947.539	1513260.5	475612.1788	573256.455	ENSG00000182253
C9JIE4	C9JIE4_HUMAN	R|AALEALLGR|L	[TMTsixplex_Nterm]AALEALLGR	127-135	FALSE	5.491	43904.2396	26567.54748	91173.46854	103592.5781	45088.46138	63969.36766	ENSG00000182253
C9JIE4	C9JIE4_HUMAN	R|ETVQLYEDEVR|E	[TMTsixplex_Nterm]ETVQLYEDEVR	196-206	FALSE	5.899	215905.8183	195480.0167	743101.349	851307.875	230079.1754	276760.3433	ENSG00000182253
C9JIE4	C9JIE4_HUMAN	R|AALEALLGR|L	[TMTsixplex_Nterm]AALEALLGR	127-135	FALSE	6.296	14411.373	13061.73789	80216.17725	92890.10938	22743.87383	28149.66015	ENSG00000182253
C9JIE4	C9JIE4_HUMAN	R|AALEALLGR|L	[TMTsixplex_Nterm]AALEALLGR	127-135	FALSE	6.318	26868.30852	23462.13119	136248.2102	153885.0781	36371.86661	45143.56468	ENSG00000182253
C9JIE4	C9JIE4_HUMAN	R|AALEALLGR|L	[TMTsixplex_Nterm]AALEALLGR	127-135	FALSE	5.995	17541.61495	17222.07181	73347.61005	82096.07813	34962.28771	44474.55653	ENSG00000182253
C9JIE4	C9JIE4_HUMAN	R|AALEALLGR|L	[TMTsixplex_Nterm]AALEALLGR	127-135	FALSE	6.024	12867.86201	11818.82627	57273.20301	65268.20313	21434.82418	27329.67632	ENSG00000182253
C9JIE4	C9JIE4_HUMAN	R|AALEALLGR|L	[TMTsixplex_Nterm]AALEALLGR	127-135	FALSE	6.376	20872.50056	20255.3426	109076.396	121974.9219	33633.37746	41924.60435	ENSG00000182253
C9JIG9	C9JIG9_HUMAN	R|EVLEGLEYLHK|N	[TMTsixplex_Nterm]EVLEGLEYLHK[TMTsixplex_K]	128-138	FALSE	6.449	441162.0089	387158.061	381480.274	435903.7198	380816.3532	500972.0625	ENSG00000172939
C9JIG9	C9JIG9_HUMAN	K|IPISLVLR|L	[TMTsixplex_Nterm]IPISLVLR	431-438	FALSE	4.916	148023.6719	134386.9033	109370.8049	122597.7874	69234.96311	89705.00452	ENSG00000172939
C9JJ34	C9JJ34_HUMAN	K|TLEEDEEELFK|M	[TMTsixplex_Nterm]TLEEDEEELFK[TMTsixplex_K]	39-49	FALSE	6.668	423771.75	352224.4807	257763.9454	291886.0382	151988.8732	205967.714	ENSG00000099901
C9JJ34	C9JJ34_HUMAN	R|FASENDLPEWK|E	[TMTsixplex_Nterm]FASENDLPEWK[TMTsixplex_K]	57-67	FALSE	6.361	569302.8125	506427.619	382543.0924	429167.9849	232375.9302	294825.6519	ENSG00000099901
C9JJ34	C9JJ34_HUMAN	K|TLEEDEEELFK|M	[TMTsixplex_Nterm]TLEEDEEELFK[TMTsixplex_K]	39-49	FALSE	6.849	295333.75	264907.0315	193910.7481	216619.9836	118446.7228	165031.4664	ENSG00000099901
C9JJV6	C9JJV6_HUMAN	R|TTITTTTTSSSGLGSPMIVGSPR|A	[TMTsixplex_Nterm]TTITTTTTSSSGLGSPMIVGSPR	7-29	FALSE	8.438	88339.62576	75025.0565	83355.74106	101145.4329	85408.70083	117259.7344	ENSG00000179820
C9JJX6	C9JJX6_HUMAN	R|GLPLLVALLDHPR|A	[TMTsixplex_Nterm]GLPLLVALLDHPR	337-349	FALSE	6.454	3461.450453	3293.277933	2451.125816	2789.428493	2337.54683	2822.01569	ENSG00000099889
C9JKQ2	C9JKQ2_HUMAN	K|IEGTPLETIQK|K	[TMTsixplex_Nterm]IEGTPLETIQK[TMTsixplex_K]	23-33	FALSE	6.401	95912.26269	86377.11287	155232.2827	176799.6768	475852.1026	628560.625	ENSG00000119013
C9JL85	C9JL85_HUMAN	K|GPDGLTAFEATDNQAIK|A	[TMTsixplex_Nterm]GPDGLTAFEATDNQAIK[TMTsixplex_K]	31-47	FALSE	6.371	1522314.863	1456706.483	2559146.319	2717000.5	1373351.42	1836124.234	ENSG00000105887
C9JL85	C9JL85_HUMAN	K|GPDGLTAFEATDNQAIK|A	[TMTsixplex_Nterm]GPDGLTAFEATDNQAIK[TMTsixplex_K]	31-47	FALSE	5.329	906512.6178	931260.3792	1101723.096	1214632.75	757988.6065	1070331.42	ENSG00000105887
C9JL85	C9JL85_HUMAN	K|GPDGLTAFEATDNQAIK|A	[TMTsixplex_Nterm]GPDGLTAFEATDNQAIK[TMTsixplex_K]	31-47	FALSE	5.92	1319845.249	1174197.295	1446761.268	1543861.989	1352603.503	1729865.625	ENSG00000105887
C9JNK6	C9JNK6_HUMAN	K|GHSLSDGLEEVQK|A	[TMTsixplex_Nterm]GHSLSDGLEEVQK[TMTsixplex_K]	39-51	FALSE	5.269	870911.7268	864989.6531	637621.9076	783926.3896	728071.8275	973636.25	ENSG00000128654
C9JNK6	C9JNK6_HUMAN	K|NYSNLLAFCR|R	[TMTsixplex_Nterm]NYSNLLAFC[Cys_CAM]R	181-190	FALSE	7.28	129723.3536	110282.791	99020.818	112645.6901	99457.00808	137673.3438	ENSG00000128654
C9JPA8	C9JPA8_HUMAN	K|AEVEVADELLENLAK|V	[TMTsixplex_Nterm]AEVEVADELLENLAK[TMTsixplex_K]	49-63	FALSE	5.877	525996.75	467518.3342	280398.9511	298270.3955	319975.5752	395324.5695	ENSG00000239857
C9JPE1	C9JPE1_HUMAN	K|GFNAVMIR|A	[TMTsixplex_Nterm]GFNAVMIR	194-201	FALSE	6.472	109608.6555	101273.9978	46946.83406	50064.66449	123540.6031	166828.9688	ENSG00000178537
C9JPM4	C9JPM4_HUMAN	R|ILMVGLDAAGK|T	[TMTsixplex_Nterm]ILMVGLDAAGK[TMTsixplex_K]	19-29	FALSE	5.326	99450.80264	86878.20235	68632.4305	75916.34051	87119.52956	112871.75	ENSG00000168374
C9JPM4	C9JPM4_HUMAN	R|DAVLLLFANK|-	[TMTsixplex_Nterm]DAVLLLFANK[TMTsixplex_K]	117-126	FALSE	6.424	92931.32031	78803.32056	38560.19245	40437.4576	68886.03088	91186.24992	ENSG00000168374
C9JPM4	C9JPM4_HUMAN	R|DAVLLLFANK|-	[TMTsixplex_Nterm]DAVLLLFANK[TMTsixplex_K]	117-126	FALSE	5.398	225801.0092	191679.815	102230.3642	100574.9398	226555.4162	299872.8125	ENSG00000168374
C9JPM4	C9JPM4_HUMAN	R|DAVLLLFANK|-	[TMTsixplex_Nterm]DAVLLLFANK[TMTsixplex_K]	117-126	FALSE	7.246	93521.38281	81081.45376	38112.17298	41569.89772	66256.35653	92299.73012	ENSG00000168374
C9JPM4	C9JPM4_HUMAN	R|DAVLLLFANK|-	[TMTsixplex_Nterm]DAVLLLFANK[TMTsixplex_K]	117-126	FALSE	6.287	140462.2188	136031.8933	100970.5255	108536.7843	107816.2723	136903.3999	ENSG00000168374
C9JPM4	C9JPM4_HUMAN	R|ILMVGLDAAGK|T	[TMTsixplex_Nterm]ILMVGLDAAGK[TMTsixplex_K]	19-29	FALSE	5.726	111233.6341	94609.83904	75973.84147	82620.85679	83639.15859	114526.6094	ENSG00000168374
C9JPM4	C9JPM4_HUMAN	R|DAVLLLFANK|-	[TMTsixplex_Nterm]DAVLLLFANK[TMTsixplex_K]	117-126	FALSE	6.975	97316.96154	83966.43608	40541.84483	43067.1532	69874.89911	97590.78125	ENSG00000168374
C9JPM4	C9JPM4_HUMAN	R|ILMVGLDAAGK|T	[TMTsixplex_Nterm]ILMVGLDAAGK[TMTsixplex_K]	19-29	FALSE	5.497	369432.4375	319412.0773	204541.7092	223388.9644	269570.0801	366220.2504	ENSG00000168374
C9JPM4	C9JPM4_HUMAN	R|DAVLLLFANK|-	[TMTsixplex_Nterm]DAVLLLFANK[TMTsixplex_K]	117-126	FALSE	6.582	115697.2969	98437.45926	47322.8289	50612.29179	82510.51091	108195.5267	ENSG00000168374
C9JPM4	C9JPM4_HUMAN	R|DAVLLLFANK|-	[TMTsixplex_Nterm]DAVLLLFANK[TMTsixplex_K]	117-126	FALSE	6.503	89761.97656	75860.08028	37876.28304	39651.9265	64066.29394	85106.62732	ENSG00000168374
C9JPM4	C9JPM4_HUMAN	R|DAVLLLFANK|-	[TMTsixplex_Nterm]DAVLLLFANK[TMTsixplex_K]	117-126	FALSE	5.352	453402.9663	388444.0634	192211.5773	201884.1223	377640.2433	497110.0625	ENSG00000168374
C9JPM4	C9JPM4_HUMAN	R|DAVLLLFANK|-	[TMTsixplex_Nterm]DAVLLLFANK[TMTsixplex_K]	117-126	FALSE	7.225	45813.79092	43269.46044	19617.19414	21726.76042	35332.11844	50016.34375	ENSG00000168374
C9JPM4	C9JPM4_HUMAN	R|DAVLLLFANK|-	[TMTsixplex_Nterm]DAVLLLFANK[TMTsixplex_K]	117-126	FALSE	5.1	287962.7355	248837.5747	155100.9447	170021.9143	220139.5302	319418.25	ENSG00000168374
C9JPM4	C9JPM4_HUMAN	R|DAVLLLFANK|-	[TMTsixplex_Nterm]DAVLLLFANK[TMTsixplex_K]	117-126	FALSE	6.384	112088.7578	98615.90612	49424.87986	52236.78916	79413.96997	106930.4029	ENSG00000168374
C9JPM4	C9JPM4_HUMAN	R|ILMVGLDAAGK|T	[TMTsixplex_Nterm]ILMVGLDAAGK[TMTsixplex_K]	19-29	FALSE	5.435	279055.5313	237338.8774	157362.6923	170726.5028	199803.8761	268319.2981	ENSG00000168374
C9JPM4	C9JPM4_HUMAN	K|MLLVDELR|D	[TMTsixplex_Nterm]MLLVDELR	109-116	FALSE	7.089	3130083.5	2723278.182	1226454.195	1363975.471	1978349.293	2716474.221	ENSG00000168374
C9JPM4	C9JPM4_HUMAN	R|DAVLLLFANK|-	[TMTsixplex_Nterm]DAVLLLFANK[TMTsixplex_K]	117-126	FALSE	6.006	296347.1496	267635.2742	123713.7557	141763.0959	296681.8867	396727.5938	ENSG00000168374
C9JPM4	C9JPM4_HUMAN	R|ILMVGLDAAGK|T	[TMTsixplex_Nterm]ILMVGLDAAGK[TMTsixplex_K]	19-29	FALSE	6.045	480661.1875	415628.2592	274844.6413	299473.4147	322041.9729	441394.6408	ENSG00000168374
C9JPM4	C9JPM4_HUMAN	R|ILMVGLDAAGK|T	[TMTsixplex_Nterm]ILMVGLDAAGK[TMTsixplex_K]	19-29	FALSE	6.757	596740.5368	540978.0127	343805.9109	388616.7066	448394.1419	622232.4375	ENSG00000168374
C9JPM4	C9JPM4_HUMAN	R|DAVLLLFANK|-	[TMTsixplex_Nterm]DAVLLLFANK[TMTsixplex_K]	117-126	FALSE	6.276	40864.4375	35818.13393	16457.02772	17546.64479	29212.45212	38927.03423	ENSG00000168374
C9JPM4	C9JPM4_HUMAN	K|HYFQNTQGLIFVVDSNDRER|I	HYFQNTQGLIFVVDSNDRER	79-98	FALSE	6.272	97514.25987	99355.2368	154456.3462	171631.4684	142760.0478	193218.4663	ENSG00000168374
C9JPM4	C9JPM4_HUMAN	R|DAVLLLFANK|-	[TMTsixplex_Nterm]DAVLLLFANK[TMTsixplex_K]	117-126	FALSE	7.045	40323.46484	35397.65525	17207.18336	18342.48579	28107.94354	37926.08426	ENSG00000168374
C9JPM4	C9JPM4_HUMAN	R|ILMVGLDAAGK|T	[TMTsixplex_Nterm]ILMVGLDAAGK[TMTsixplex_K]	19-29	FALSE	6.202	760242.0625	690573.1875	425073.4116	458740.1148	545543.3308	737374.1511	ENSG00000168374
C9JPM4	C9JPM4_HUMAN	K|MLLVDELR|D	[TMTsixplex_Nterm]MLLVDELR	109-116	FALSE	5.984	735720.3125	704061.5841	339485.254	360301.4577	447622.9724	610235.2031	ENSG00000168374
C9JPM4	C9JPM4_HUMAN	R|ILMVGLDAAGK|T	[TMTsixplex_Nterm]ILMVGLDAAGK[TMTsixplex_K]	19-29	FALSE	5.847	286334.875	240452.2742	163417.2002	180942.3232	205774.7406	275522.8868	ENSG00000168374
C9JPM4	C9JPM4_HUMAN	R|ILMVGLDAAGK|T	[TMTsixplex_Nterm]ILMVGLDAAGK[TMTsixplex_K]	19-29	FALSE	5.916	373706.8438	328717.2049	306980.4714	335514.0436	261308.3278	354919.4117	ENSG00000168374
C9JPM4	C9JPM4_HUMAN	R|DAVLLLFANK|-	[TMTsixplex_Nterm]DAVLLLFANK[TMTsixplex_K]	117-126	FALSE	6.326	97040.89982	86706.03009	42283.66179	43601.33153	72232.74061	97432.875	ENSG00000168374
C9JPM4	C9JPM4_HUMAN	R|ILMVGLDAAGK|T	[TMTsixplex_Nterm]ILMVGLDAAGK[TMTsixplex_K]	19-29	FALSE	6.283	409956.7262	344966.971	239394.4289	270933.3335	304364.06	428312.3438	ENSG00000168374
C9JPM4	C9JPM4_HUMAN	R|IQEVADELQK|M	[TMTsixplex_Nterm]IQEVADELQK[TMTsixplex_K]	99-108	FALSE	5.191	913450.9625	773294.6702	472909.5775	542127.6766	721283.8551	955396.5625	ENSG00000168374
C9JPM4	C9JPM4_HUMAN	R|DAVLLLFANK|-	[TMTsixplex_Nterm]DAVLLLFANK[TMTsixplex_K]	117-126	FALSE	6.418	69177.69139	63031.55218	30684.62895	31849.59052	53051.86669	70382.30469	ENSG00000168374
C9JQ42	C9JQ42_HUMAN	R|VKPWNYTYDPK|T	[TMTsixplex_Nterm]VK[TMTsixplex_K]PWNYTYDPK[TMTsixplex_K]	212-222	FALSE	5.389	1409856.263	1216179.598	815606.3692	905258.8037	1362037.894	1889019.5	ENSG00000163754
C9JQ42	C9JQ42_HUMAN	K|RPELGVTLTK|L	[TMTsixplex_Nterm]RPELGVTLTK[TMTsixplex_K]	76-85	FALSE	5.164	2365068.084	1653671.321	1796932.872	2236617.899	2184610.092	2752522	ENSG00000163754
C9JQV0	C9JQV0_HUMAN	R|EAGLVAQHPPAR|R	[TMTsixplex_Nterm]EAGLVAQHPPAR	83-94	FALSE	4.902	58551.20784	53693.47383	31655.78841	39411.54265	38689.32224	47364.06045	ENSG00000146540
C9JQV0	C9JQV0_HUMAN	K|GEAVLRPGLDAEPELSPEEQR|V	[TMTsixplex_Nterm]GEAVLRPGLDAEPELSPEEQR	43-63	FALSE	5.38	333456.1875	328730.1806	118910.9776	138748.5999	181455.7259	248373.289	ENSG00000146540
C9JS50	C9JS50_HUMAN	K|YPLQLFPMWR|F	[TMTsixplex_Nterm]YPLQLFPMWR	191-200	FALSE	5.383	2710.88346	2591.691678	6571.038594	7606.753061	6604.129375	8818.963867	ENSG00000127954
C9JU14	C9JU14_HUMAN	R|LQLWDTAGQER|F	[TMTsixplex_Nterm]LQLWDTAGQER	9-19	FALSE	5.699	3550881.445	3106173.273	2449433.095	2666903.109	3012713.853	3949593.25	ENSG00000154917
C9JU14	C9JU14_HUMAN	R|GSDVIIMLVGNK|T	[TMTsixplex_Nterm]GSDVIIMLVGNK[TMTsixplex_K]	61-72	FALSE	4.956	82376.1412	75415.62041	48109.04281	50557.57542	85329.6217	119428.25	ENSG00000154917
C9JU14	C9JU14_HUMAN	R|LQLWDTAGQER|F	[TMTsixplex_Nterm]LQLWDTAGQER	9-19	FALSE	5.748	1307126.233	1161447.518	930539.849	1009563.283	1153625.704	1503383.625	ENSG00000154917
C9JU14	C9JU14_HUMAN	R|LQLWDTAGQER|F	[TMTsixplex_Nterm]LQLWDTAGQER	9-19	FALSE	5.035	754125.0625	645948.9308	546452.812	643925.0877	485052.2485	636241.679	ENSG00000154917
C9JU14	C9JU14_HUMAN	R|SLIPSYIR|D	[TMTsixplex_Nterm]SLIPSYIR	22-29	FALSE	8.397	861466.0625	786420.3912	515032.4137	582172.0234	488700.5829	620490.515	ENSG00000154917
C9JU14	C9JU14_HUMAN	R|LQLWDTAGQER|F	[TMTsixplex_Nterm]LQLWDTAGQER	9-19	FALSE	5.932	2116738	1846973.939	1584770.348	1737785.944	1570607.722	2010281.701	ENSG00000154917
C9JWQ9	C9JWQ9_HUMAN	K|RPGNIYSTLK|R	[TMTsixplex_Nterm]RPGNIYSTLK[TMTsixplex_K]	14-23	FALSE	5.84	181883.3438	173331.9889	103493.5911	119308.4479	90311.08539	108472.0934	ENSG00000131378
C9JWU9	C9JWU9_HUMAN	R|LMNFFVFSR|G	[TMTsixplex_Nterm]LMNFFVFSR	197-205	FALSE	5.264	2106.762939	1979.454236	829.8547725	864.9715488	385.2209494	570.9504292	ENSG00000106484
C9JXB8	C9JXB8_HUMAN	K|KGQSEEIQK|K	[TMTsixplex_Nterm]K[TMTsixplex_K]GQSEEIQK[TMTsixplex_K]	60-68	FALSE	6.065	1098460.169	948316.0436	864999.5637	915135.5518	1393952.144	1905425.75	ENSG00000114391
C9JXB8	C9JXB8_HUMAN	K|KGQSEEIQK|K	[TMTsixplex_Nterm]K[TMTsixplex_K]GQSEEIQK[TMTsixplex_K]	60-68	FALSE	5.699	880847.7982	749055.563	660435.3676	731679.7255	1098454.748	1507072.75	ENSG00000114391
C9JXB8	C9JXB8_HUMAN	K|KGQSEEIQK|K	[TMTsixplex_Nterm]K[TMTsixplex_K]GQSEEIQK[TMTsixplex_K]	60-68	FALSE	5.827	523927.5748	456637.0749	411376.2942	476069.3957	684685.9641	983135.1875	ENSG00000114391
C9JXB8	C9JXB8_HUMAN	K|KGQSEEIQK|K	[TMTsixplex_Nterm]K[TMTsixplex_K]GQSEEIQK[TMTsixplex_K]	60-68	FALSE	6.272	608034.0807	530420.8694	457492.1494	522829.2642	766601.6926	1050070.875	ENSG00000114391
C9JXB8	C9JXB8_HUMAN	K|KGQSEEIQK|K	[TMTsixplex_Nterm]K[TMTsixplex_K]GQSEEIQK[TMTsixplex_K]	60-68	FALSE	5.218	192658.1695	157178.9178	153280.3441	173413.0114	222038.4236	305537.9375	ENSG00000114391
C9JXB8	C9JXB8_HUMAN	K|KGQSEEIQK|K	[TMTsixplex_Nterm]K[TMTsixplex_K]GQSEEIQK[TMTsixplex_K]	60-68	FALSE	5.856	439823.6119	387032.519	342666.9631	401095.3936	553963.9255	773484.75	ENSG00000114391
C9JXB8	C9JXB8_HUMAN	R|QINWTVLYR|R	[TMTsixplex_Nterm]QINWTVLYR	47-55	FALSE	9.849	51152.2849	48028.07477	39827.89004	44453.18225	58374.21187	82645.09375	ENSG00000114391
C9JXB8	C9JXB8_HUMAN	R|AITGASLADIMAK|R	[TMTsixplex_Nterm]AITGASLADIMAK[TMTsixplex_K]	80-92	FALSE	4.94	159208.374	127730.5638	105630.6313	129563.4295	153663.4755	222063.6719	ENSG00000114391
C9JXB8	C9JXB8_HUMAN	K|KGQSEEIQK|K	[TMTsixplex_Nterm]K[TMTsixplex_K]GQSEEIQK[TMTsixplex_K]	60-68	FALSE	5.635	416465.5229	370898.5698	341868.5616	379677.8424	543152.8964	746599.4375	ENSG00000114391
C9JXB8	C9JXB8_HUMAN	R|QINWTVLYR|R	[TMTsixplex_Nterm]QINWTVLYR	47-55	FALSE	7.544	51273.90641	43124.7983	38275.23743	41857.79937	59650.70399	75417.41406	ENSG00000114391
C9JXB8	C9JXB8_HUMAN	R|AITGASLADIMAK|R	[TMTsixplex_Nterm]AITGASLADIMAK[TMTsixplex_K]	80-92	FALSE	7.515	88203.99161	78331.36609	50581.29459	58369.70926	89971.69258	121124.1719	ENSG00000114391
C9JXC3	C9JXC3_HUMAN	R|YIYYLITK|K	[TMTsixplex_Nterm]YIYYLITK[TMTsixplex_K]	37-44	FALSE	5.218	65125.41016	54997.8231	34789.50048	36972.42729	40702.28701	51850.55002	ENSG00000124596
C9JYN0	C9JYN0_HUMAN	K|TVTATFGYPFR|L	[TMTsixplex_Nterm]TVTATFGYPFR	54-64	FALSE	8.987	524167.375	445649.3232	324148.3181	352233.3125	245365.3962	334910.2379	ENSG00000008282
C9K0G7	C9K0G7_HUMAN	K|SFLPLIR|R	[TMTsixplex_Nterm]SFLPLIR	90-96	FALSE	6.871	57104.26982	51200.23448	30194.92466	32379.05391	54035.95902	74949.63098	ENSG00000161267
C9K0G7	C9K0G7_HUMAN	K|SFLPLIR|R	[TMTsixplex_Nterm]SFLPLIR	90-96	FALSE	6.871	57104.26982	51200.23448	30194.92466	32379.05391	54035.95902	74949.63098	ENSG00000275544
C9K0G7	C9K0G7_HUMAN	K|ELDSLNSDR|L	[TMTsixplex_Nterm]ELDSLNSDR	10-18	FALSE	6.185	642140.4383	587255.809	314793.6884	347156.3053	533631.5721	709964.5	ENSG00000161267
C9K0G7	C9K0G7_HUMAN	K|ELDSLNSDR|L	[TMTsixplex_Nterm]ELDSLNSDR	10-18	FALSE	6.185	642140.4383	587255.809	314793.6884	347156.3053	533631.5721	709964.5	ENSG00000275544
C9K0G7	C9K0G7_HUMAN	K|SFLPLIR|R	[TMTsixplex_Nterm]SFLPLIR	90-96	FALSE	6.915	46500.47328	40023.39991	24446.97764	25899.88098	40433.18391	54969.19283	ENSG00000161267
C9K0G7	C9K0G7_HUMAN	K|SFLPLIR|R	[TMTsixplex_Nterm]SFLPLIR	90-96	FALSE	6.915	46500.47328	40023.39991	24446.97764	25899.88098	40433.18391	54969.19283	ENSG00000275544
D3DQ64	D3DQ64_HUMAN	K|SLLVPDHVITR|L	[TMTsixplex_Nterm]SLLVPDHVITR	8-18	FALSE	7.614	642232.9309	459536.2039	420820.4715	490696.4882	832639.0333	1244773.625	ENSG00000162433
D6R918	D6R918_HUMAN	R|SVPLAATSMLITQGLISK|G	[TMTsixplex_Nterm]SVPLAATSM[Oxidation_M]LITQGLISK[TMTsixplex_K]	46-63	FALSE	5.309	48428.95453	42119.41304	40219.62488	47544.69569	47505.78611	72158.1875	ENSG00000109180
D6R937	D6R937_HUMAN	K|AILQATLR|E	[TMTsixplex_Nterm]AILQATLR	35-42	FALSE	6.189	51521.55859	47343.31127	33252.90609	38460.22486	34995.48201	49797.01612	ENSG00000164022
D6R937	D6R937_HUMAN	K|AILQATLR|E	[TMTsixplex_Nterm]AILQATLR	35-42	FALSE	5.539	198620.5469	161987.2864	83378.2047	93209.61723	137519.4581	170483.8927	ENSG00000164022
D6R9H7	D6R9H7_HUMAN	R|DIDTAAK|F	[TMTsixplex_Nterm]DIDTAAK[TMTsixplex_K]	61-67	FALSE	5.237	272177.4062	229884.4206	133374.5923	160731.3214	500631.1645	677938.1875	ENSG00000159199
D6R9H7	D6R9H7_HUMAN	R|DIDTAAK|F	[TMTsixplex_Nterm]DIDTAAK	61-67	FALSE	5.182	9075.397202	12143.50413	5041.293606	5021.405212	14819.84618	15685.14355	ENSG00000159199
D6R9I9	D6R9I9_HUMAN	K|YDDPPDWQEILTYFR|G	[TMTsixplex_Nterm]YDDPPDWQEILTYFR	133-147	FALSE	5.894	27428.54638	26834.6784	46160.57575	48802.94141	24750.47487	31961.92882	ENSG00000164163
D6R9I9	D6R9I9_HUMAN	K|VAETANEEEVKK|M	[TMTsixplex_Nterm]VAETANEEEVK[TMTsixplex_K]K[TMTsixplex_K]	332-343	FALSE	5.227	871407.2648	721007.3221	801685.6261	920445.0625	292273.6901	354695.2045	ENSG00000164163
D6R9I9	D6R9I9_HUMAN	K|AIIKPQYVDQIPK|A	[TMTsixplex_Nterm]AIIK[TMTsixplex_K]PQYVDQIPK[TMTsixplex_K]	165-177	FALSE	6.367	419160.125	364835.4626	130523.4271	133010.1274	116757.3909	159283.3751	ENSG00000164163
D6R9I9	D6R9I9_HUMAN	K|AIIKPQYVDQIPK|A	[TMTsixplex_Nterm]AIIK[TMTsixplex_K]PQYVDQIPK[TMTsixplex_K]	165-177	FALSE	5.777	317224.9688	263118.3483	107829.9251	117081.0486	98202.3088	145600.8495	ENSG00000164163
D6R9I9	D6R9I9_HUMAN	R|NVEDLSGGELQR|F	NVEDLSGGELQR	212-223	FALSE	8.302	122835.9787	160527.9688	108034.529	103572.7397	107059.905	132387.3927	ENSG00000164163
D6R9I9	D6R9I9_HUMAN	K|AIIKPQYVDQIPK|A	[TMTsixplex_Nterm]AIIK[TMTsixplex_K]PQYVDQIPK[TMTsixplex_K]	165-177	FALSE	5.533	223887.9688	196458.6772	70609.41111	72539.98546	65073.69315	85489.02873	ENSG00000164163
D6R9I9	D6R9I9_HUMAN	K|ADIFMFDEPSSYLDVK|Q	[TMTsixplex_Nterm]ADIFMFDEPSSYLDVK[TMTsixplex_K]	234-249	FALSE	5.333	69689.85823	70471.81871	44092.82951	38100.04924	64594.41681	104196.6563	ENSG00000164163
D6R9P3	D6R9P3_HUMAN	K|IFVGGLNPEATEEK|I	[TMTsixplex_Nterm]IFVGGLNPEATEEK[TMTsixplex_K]	155-168	FALSE	6.876	1650828.375	1501837.309	831539.5196	953723.7294	682860.1235	964849.7709	ENSG00000197451
D6R9P3	D6R9P3_HUMAN	K|FGEVVDCTIK|M	[TMTsixplex_Nterm]FGEVVDC[Cys_CAM]TIK[TMTsixplex_K]	92-101	FALSE	5.83	2247731.5	1957716.537	1340991.437	1429377.532	1223026.122	1576950.241	ENSG00000197451
D6R9P3	D6R9P3_HUMAN	R|GFVFITFK|E	[TMTsixplex_Nterm]GFVFITFK[TMTsixplex_K]	195-202	FALSE	6.098	47266.01563	42787.96881	19857.80076	22966.48779	21923.58848	29846.24043	ENSG00000197451
D6R9P3	D6R9P3_HUMAN	R|GFGFILFK|D	[TMTsixplex_Nterm]GFGFILFK[TMTsixplex_K]	111-118	FALSE	5.471	44612.78516	41054.17501	18550.7681	20202.40809	16193.13579	22738.24613	ENSG00000197451
D6R9P3	D6R9P3_HUMAN	R|GFGFILFK|D	[TMTsixplex_Nterm]GFGFILFK[TMTsixplex_K]	111-118	FALSE	4.871	9693.553711	7597.384759	4222.209866	4289.01512	4477.994867	5554.871517	ENSG00000197451
D6R9P3	D6R9P3_HUMAN	K|IFVGGLNPEATEEK|I	[TMTsixplex_Nterm]IFVGGLNPEATEEK[TMTsixplex_K]	155-168	FALSE	6.859	371280.5313	339822.8231	174028.4683	199227.227	164206.6735	229685.1314	ENSG00000197451
D6R9P3	D6R9P3_HUMAN	K|IFVGGLNPEATEEK|I	[TMTsixplex_Nterm]IFVGGLNPEATEEK[TMTsixplex_K]	155-168	FALSE	6.593	752375	635673.58	456529.8819	516416.7556	393367.9194	508301.0939	ENSG00000197451
D6R9P3	D6R9P3_HUMAN	K|IFVGGLNPEATEEK|I	[TMTsixplex_Nterm]IFVGGLNPEATEEK[TMTsixplex_K]	155-168	FALSE	5.612	2002940.75	1844388.753	901130.8469	1240757.172	965093.1879	1334096.357	ENSG00000197451
D6R9P3	D6R9P3_HUMAN	K|IFVGGLNPEATEEK|I	[TMTsixplex_Nterm]IFVGGLNPEATEEK[TMTsixplex_K]	155-168	FALSE	7.03	695322.0625	590134.9025	307889.2804	329549.6237	304787.4294	434719.1413	ENSG00000197451
D6R9P3	D6R9P3_HUMAN	K|FGEVVDCTIK|M	[TMTsixplex_Nterm]FGEVVDC[Cys_CAM]TIK[TMTsixplex_K]	92-101	FALSE	5.288	1030595.25	927962.3004	907261.7264	951613.7774	421776.1043	573507.2881	ENSG00000197451
D6R9P3	D6R9P3_HUMAN	R|GFGFILFK|D	[TMTsixplex_Nterm]GFGFILFK[TMTsixplex_K]	111-118	FALSE	5.107	661.8198242	546.5315972	332.0301102	383.6494965	308.4760807	401.3050242	ENSG00000197451
D6R9W4	D6R9W4_HUMAN	R|KQQTLEAEEAK|R	[TMTsixplex_Nterm]K[TMTsixplex_K]QQTLEAEEAK[TMTsixplex_K]	236-246	FALSE	6.257	336637.7954	291959.7528	253298.9812	287745.3549	341732.8545	494158.125	ENSG00000113758
D6R9Z7	D6R9Z7_HUMAN	K|NLPFSVENK|W	[TMTsixplex_Nterm]NLPFSVENK[TMTsixplex_K]	25-33	FALSE	5.226	390596.9038	298705.1351	427524.5756	537666.7303	703636.529	970911.125	ENSG00000127184
D6R9Z7	D6R9Z7_HUMAN	K|NLPFSVENK|W	[TMTsixplex_Nterm]NLPFSVENK[TMTsixplex_K]	25-33	FALSE	5.541	273702.8849	203687.5738	170974.5207	197267.2012	485659.2219	674429.125	ENSG00000127184
D6R9Z7	D6R9Z7_HUMAN	K|NLPFSVENK|W	[TMTsixplex_Nterm]NLPFSVENK[TMTsixplex_K]	25-33	FALSE	5.64	167406.7209	136749.7067	150769.1171	169451.7513	315503.4976	427929.75	ENSG00000127184
D6R9Z7	D6R9Z7_HUMAN	K|NLPFSVENK|W	[TMTsixplex_Nterm]NLPFSVENK[TMTsixplex_K]	25-33	FALSE	5.356	167744.1019	136250.3457	150037.7851	165059.4974	314926.3343	435622.9375	ENSG00000127184
D6R9Z7	D6R9Z7_HUMAN	K|WSLLAK|M	[TMTsixplex_Nterm]WSLLAK[TMTsixplex_K]	34-39	FALSE	5.031	490552.9981	372950.638	166999.5979	169223.5915	1008420.56	1269781.875	ENSG00000127184
D6R9Z7	D6R9Z7_HUMAN	R|SHYEEGPGK|N	[TMTsixplex_Nterm]SHYEEGPGK[TMTsixplex_K]	16-24	FALSE	4.956	11708.1894	10915.67248	6052.597169	6698.491145	19909.53104	27913.44922	ENSG00000127184
D6R9Z7	D6R9Z7_HUMAN	R|SHYEEGPGK|N	[TMTsixplex_Nterm]SHYEEGPGK[TMTsixplex_K]	16-24	FALSE	5.955	27728.46482	28410.64554	12388.56439	12969.5443	47476.40403	66177.36719	ENSG00000127184
D6R9Z7	D6R9Z7_HUMAN	K|NLPFSVENK|W	[TMTsixplex_Nterm]NLPFSVENK[TMTsixplex_K]	25-33	FALSE	5.852	440210.2985	352105.1714	320063.1372	379100.6086	839690.5057	1155594.875	ENSG00000127184
D6R9Z7	D6R9Z7_HUMAN	K|NLPFSVENK|W	[TMTsixplex_Nterm]NLPFSVENK[TMTsixplex_K]	25-33	FALSE	5.546	306766.5391	252238.2886	217984.4697	245431.9645	572541.0905	769348.125	ENSG00000127184
D6R9Z7	D6R9Z7_HUMAN	K|NLPFSVENK|W	[TMTsixplex_Nterm]NLPFSVENK[TMTsixplex_K]	25-33	FALSE	5.024	276852.6768	205362.2463	230158.4693	282665.9121	510085.3826	683373.375	ENSG00000127184
D6R9Z7	D6R9Z7_HUMAN	K|WSLLAK|M	WSLLAK[TMTsixplex_K]	34-39	FALSE	4.999	246335.2233	218039.4347	119129.247	156528.5128	323549.6808	333498.6563	ENSG00000127184
D6R9Z7	D6R9Z7_HUMAN	K|WSLLAK|M	[TMTsixplex_Nterm]WSLLAK[TMTsixplex_K]	34-39	FALSE	5.788	173378.2572	144080.6366	61163.2185	72065.3779	319950.8728	429695.6875	ENSG00000127184
D6RA56	D6RA56_HUMAN	K|EHVGTDQFGNK|Y	[TMTsixplex_Nterm]EHVGTDQFGNK[TMTsixplex_K]	20-30	FALSE	5.476	237171.7284	213710.4202	179734.7132	194944.9669	186747.2304	242463.2188	ENSG00000164182
D6RAA6	D6RAA6_HUMAN	R|ALLANALTSALR|L	[TMTsixplex_Nterm]ALLANALTSALR	57-68	FALSE	9.271	19322.22266	16277.06275	10225.49305	11328.54651	11323.92413	14213.14341	ENSG00000109133
D6RAA6	D6RAA6_HUMAN	R|LPHFQLSR|A	[TMTsixplex_Nterm]LPHFQLSR	73-80	FALSE	6.062	76344.96326	70200.93934	43409.71103	43977.23517	50808.41967	71081.2383	ENSG00000109133
D6RAA6	D6RAA6_HUMAN	R|ALLANALTSALR|L	[TMTsixplex_Nterm]ALLANALTSALR	57-68	FALSE	10.121	21746.78906	19895.69223	8560.186773	9148.448691	7555.406716	9942.794827	ENSG00000109133
D6RAA6	D6RAA6_HUMAN	R|ALLANALTSALR|L	[TMTsixplex_Nterm]ALLANALTSALR	57-68	FALSE	8.857	33083.63281	30952.22272	18368.70881	22592.70463	14982.86499	22219.98594	ENSG00000109133
D6RAA6	D6RAA6_HUMAN	R|GSNSLPLLR|S	[TMTsixplex_Nterm]GSNSLPLLR	134-142	FALSE	6.803	82515.35156	71943.65669	39524.91607	44065.00874	49358.62136	67754.43864	ENSG00000109133
D6RAC7	D6RAC7_HUMAN	K|FYVHNDMFR|Y	[TMTsixplex_Nterm]FYVHNDMFR	123-131	FALSE	5.038	526228.4591	569395.0052	471763.4756	547913.2344	280755.6674	418223.2045	ENSG00000138757
D6RAF1	D6RAF1_HUMAN	M|PQTVILPGPAPWGFR|L	[TMTsixplex_Nterm]PQTVILPGPAPWGFR	1-15	FALSE	6.251	9565.824523	5589.853275	16487.2658	19753.18945	6400.535667	8602.980295	ENSG00000154553
D6RAL1	D6RAL1_HUMAN	K|AKPLLLQLPIGEAK|T	[TMTsixplex_Nterm]AK[TMTsixplex_K]PLLLQLPIGEAK[TMTsixplex_K]	174-187	FALSE	7.615	61720.24609	51024.19204	27493.234	30133.3616	34739.6836	45714.32415	ENSG00000164347
D6RAL1	D6RAL1_HUMAN	K|AKPLLLQLPIGEAK|T	[TMTsixplex_Nterm]AK[TMTsixplex_K]PLLLQLPIGEAK[TMTsixplex_K]	174-187	FALSE	7.654	134583.3438	113895.6372	54880.26181	63730.88219	73893.80453	103317.2144	ENSG00000164347
D6RAW0	D6RAW0_HUMAN	R|SQWSPALTISK|-	SQWSPALTISK[TMTsixplex_K]	61-71	FALSE	6.14	219697.3651	212484.9399	199593.4917	234626.9766	223534.4601	288084.75	ENSG00000109332
D6RBJ9	D6RBJ9_HUMAN	R|LLFNMAGVTFR|K	[TMTsixplex_Nterm]LLFNMAGVTFR	142-152	FALSE	8.245	5618.148646	5170.536358	4145.096333	4580.349767	2824.366396	3700.896295	ENSG00000129187
D6RBJ9	D6RBJ9_HUMAN	R|LLFNMAGVTFR|K	[TMTsixplex_Nterm]LLFNMAGVTFR	142-152	FALSE	7.425	6161.141904	5870.740955	4672.467061	5199.744314	3385.998001	4522.839128	ENSG00000129187
D6RC71	D6RC71_HUMAN	K|DSEENPATEERPEK|I	[TMTsixplex_Nterm]DSEENPATEERPEK[TMTsixplex_K]	111-124	FALSE	6.263	81306.88281	74300.11614	41225.1064	44455.52373	56116.89632	76952.825	ENSG00000168818
D6RCQ0	D6RCQ0_HUMAN	K|AIVQQWLEYR|V	[TMTsixplex_Nterm]AIVQQWLEYR	80-89	FALSE	5.524	13434.26391	12009.23927	8832.238824	11805.99241	19258.45632	24566.66992	ENSG00000124802
D6RD69	D6RD69_HUMAN	K|LVFLGLDNAGK|T	[TMTsixplex_Nterm]LVFLGLDNAGK[TMTsixplex_K]	27-37	FALSE	6.648	106216.4609	94946.63786	54973.15397	61900.37366	75343.71778	101516.3719	ENSG00000152700
D6RD69	D6RD69_HUMAN	K|LVFLGLDNAGK|T	[TMTsixplex_Nterm]LVFLGLDNAGK[TMTsixplex_K]	27-37	FALSE	6.222	941951.875	744514.0911	511436.2879	531339.3724	693776.6704	883649.0903	ENSG00000152700
D6RD69	D6RD69_HUMAN	K|LVFLGLDNAGK|T	[TMTsixplex_Nterm]LVFLGLDNAGK[TMTsixplex_K]	27-37	FALSE	6.864	220311.0116	183599.7679	108422.3784	130549.5924	174784.6926	246256.2188	ENSG00000152700
D6RD69	D6RD69_HUMAN	K|TTLLHMLK|D	[TMTsixplex_Nterm]TTLLHMLK[TMTsixplex_K]	38-45	FALSE	5.186	1486462.068	1329937.364	760340.6587	783159.1863	1070671.142	1526467.173	ENSG00000152700
D6RD69	D6RD69_HUMAN	K|LVFLGLDNAGK|T	[TMTsixplex_Nterm]LVFLGLDNAGK[TMTsixplex_K]	27-37	FALSE	5.938	482168.9308	380967.9263	277733.4513	313257.6997	452701.6191	589509.625	ENSG00000152700
D6RD69	D6RD69_HUMAN	K|LVFLGLDNAGK|T	[TMTsixplex_Nterm]LVFLGLDNAGK[TMTsixplex_K]	27-37	FALSE	7.503	220730.0577	196655.8031	120466.1318	133536.2064	156534.1656	221914.7031	ENSG00000152700
D6RD69	D6RD69_HUMAN	K|LVFLGLDNAGK|T	[TMTsixplex_Nterm]LVFLGLDNAGK[TMTsixplex_K]	27-37	FALSE	6.39	980473.8358	865230.6994	551551.2651	624725.225	720474.8042	1004435.063	ENSG00000152700
D6RD69	D6RD69_HUMAN	K|LVFLGLDNAGK|T	[TMTsixplex_Nterm]LVFLGLDNAGK[TMTsixplex_K]	27-37	FALSE	6.774	151165.9707	146862.6401	97925.04294	111223.3911	143922.7107	192107.8906	ENSG00000152700
D6RD69	D6RD69_HUMAN	K|LVFLGLDNAGK|T	[TMTsixplex_Nterm]LVFLGLDNAGK[TMTsixplex_K]	27-37	FALSE	6.117	121761.7969	106696.5355	66178.43289	72932.05619	86551.72212	115182.2782	ENSG00000152700
D6RD69	D6RD69_HUMAN	K|LVFLGLDNAGK|T	[TMTsixplex_Nterm]LVFLGLDNAGK[TMTsixplex_K]	27-37	FALSE	5.782	499291.278	442091.3813	294120.4668	313269.0589	430206.6488	548662.625	ENSG00000152700
D6RD69	D6RD69_HUMAN	K|LVFLGLDNAGK|T	[TMTsixplex_Nterm]LVFLGLDNAGK[TMTsixplex_K]	27-37	FALSE	6.831	109302.0313	98339.18049	57885.26805	64715.89755	79545.53235	104912.0357	ENSG00000152700
D6RD69	D6RD69_HUMAN	K|LVFLGLDNAGK|T	[TMTsixplex_Nterm]LVFLGLDNAGK[TMTsixplex_K]	27-37	FALSE	5.703	181307.4938	161654.3016	106388.0054	125673.1649	140079.0115	188608.8281	ENSG00000152700
D6RD69	D6RD69_HUMAN	K|LVFLGLDNAGK|T	[TMTsixplex_Nterm]LVFLGLDNAGK[TMTsixplex_K]	27-37	FALSE	6.96	50689.42578	44216.9622	28477.04861	32100.58612	35540.15098	50423.12624	ENSG00000152700
D6RD69	D6RD69_HUMAN	K|LVFLGLDNAGK|T	[TMTsixplex_Nterm]LVFLGLDNAGK[TMTsixplex_K]	27-37	FALSE	6.859	67182.02344	53779.62868	34405.95889	37139.85131	44835.80179	60900.57039	ENSG00000152700
D6RD69	D6RD69_HUMAN	K|LVFLGLDNAGK|T	[TMTsixplex_Nterm]LVFLGLDNAGK[TMTsixplex_K]	27-37	FALSE	6.207	1004142.984	904238.0068	570744.6324	601283.5301	741839.6072	1018131.952	ENSG00000152700
D6RD69	D6RD69_HUMAN	K|LVFLGLDNAGK|T	[TMTsixplex_Nterm]LVFLGLDNAGK[TMTsixplex_K]	27-37	FALSE	6.894	108574.8732	91111.63042	57605.44228	69766.02369	78783.72021	112760.7109	ENSG00000152700
D6RD69	D6RD69_HUMAN	K|IDRPEAISEER|L	[TMTsixplex_Nterm]IDRPEAISEER	135-145	FALSE	7.105	702907.2417	669756.7014	396842.3802	428800.3557	589416.3727	793490.25	ENSG00000152700
D6RDA2	D6RDA2_HUMAN	K|LLYNRPGTVSSLK|K	[TMTsixplex_Nterm]LLYNRPGTVSSLK[TMTsixplex_K]	44-56	FALSE	4.876	213542.0781	186580.8981	136906.9505	159670.7161	41164.09431	55550.39389	ENSG00000124795
D6RDA2	D6RDA2_HUMAN	R|ILNFLMHPK|P	[TMTsixplex_Nterm]ILNFLMHPK[TMTsixplex_K]	111-119	FALSE	5.78	900052.5625	851928.7205	521905.6041	608727.1688	506826.9802	683148.6108	ENSG00000124795
D6RDA2	D6RDA2_HUMAN	K|LLYNRPGTVSSLK|K	[TMTsixplex_Nterm]LLYNRPGTVSSLK[TMTsixplex_K]	44-56	FALSE	5.057	348741.5	312557.9082	212673.8455	241455.7584	61100.85457	80198.4444	ENSG00000124795
D6RDA2	D6RDA2_HUMAN	R|IHFFLSK|K	[TMTsixplex_Nterm]IHFFLSK[TMTsixplex_K]	26-32	FALSE	6.325	239816.086	206372.0248	108647.8619	107992.8324	115925.3821	149091.8865	ENSG00000124795
D6RDA2	D6RDA2_HUMAN	R|ILNFLMHPK|P	[TMTsixplex_Nterm]ILNFLMHPK[TMTsixplex_K]	111-119	FALSE	5.355	298659.625	240676.0013	168836.5206	165284.5848	174793.9322	220968.1769	ENSG00000124795
D6RDM7	D6RDM7_HUMAN	R|GEIAGPPDTPYEGGR|Y	[TMTsixplex_Nterm]GEIAGPPDTPYEGGR	40-54	FALSE	7.825	282891.7699	259893.4157	185481.6579	205972.576	237868.4637	319977.8438	ENSG00000078140
D6RDM7	D6RDM7_HUMAN	K|VDLVDENFTELR|G	[TMTsixplex_Nterm]VDLVDENFTELR	28-39	FALSE	8.197	895956.6875	783283.5628	510387.9026	548733.4189	599457.4548	795737.3951	ENSG00000078140
D6RFH4	D6RFH4_HUMAN	K|ELWLVIHGR|V	[TMTsixplex_Nterm]ELWLVIHGR	35-43	FALSE	8.304	102006.7721	97338.59248	28141.85428	29254.6882	NA	44668.07849	ENSG00000103018
D6RFH4	D6RFH4_HUMAN	K|GQEVETSVTYYR|L	[TMTsixplex_Nterm]GQEVETSVTYYR	12-23	FALSE	8.803	532552.625	472708.7346	133116.9537	122320.2547	146531.7261	207108.0178	ENSG00000103018
D6RFH4	D6RFH4_HUMAN	K|ELWLVIHGR|V	[TMTsixplex_Nterm]ELWLVIHGR	35-43	FALSE	8.388	557383.911	468997.2542	122336.9333	126917.1094	NA	203036.6493	ENSG00000103018
D6RFM5	D6RFM5_HUMAN	R|LGANSLLDLVVFGR|A	[TMTsixplex_Nterm]LGANSLLDLVVFGR	451-464	FALSE	9.225	9017.384107	8018.169251	3859.720298	4193.732787	13568.3135	18746.63281	ENSG00000073578
D6RFM5	D6RFM5_HUMAN	R|LGANSLLDLVVFGR|A	[TMTsixplex_Nterm]LGANSLLDLVVFGR	451-464	FALSE	7.89	1025.194427	882.7720209	494.6792212	682.6590782	1609.311144	2142.603516	ENSG00000073578
D6RFM5	D6RFM5_HUMAN	R|LGANSLLDLVVFGR|A	[TMTsixplex_Nterm]LGANSLLDLVVFGR	451-464	FALSE	6.779	9878.485268	8852.57349	5988.902959	6508.526915	14010.55125	20666.32813	ENSG00000073578
D6RFM5	D6RFM5_HUMAN	R|LGANSLLDLVVFGR|A	[TMTsixplex_Nterm]LGANSLLDLVVFGR	451-464	FALSE	6.034	12642.45214	11034.70113	7777.215707	9073.448957	19109.0109	26014.56836	ENSG00000073578
D6RFM5	D6RFM5_HUMAN	R|LGANSLLDLVVFGR|A	[TMTsixplex_Nterm]LGANSLLDLVVFGR	451-464	FALSE	8.772	11924.25833	10441.42957	5338.842639	5955.165992	17680.64221	24701.16797	ENSG00000073578
D6RFM5	D6RFM5_HUMAN	R|LGANSLLDLVVFGR|A	[TMTsixplex_Nterm]LGANSLLDLVVFGR	451-464	FALSE	7.699	2024.459614	1868.870108	975.0960333	1039.548386	2918.735097	4022.300049	ENSG00000073578
D6RFM5	D6RFM5_HUMAN	R|LGANSLLDLVVFGR|A	LGANSLLDLVVFGR	451-464	FALSE	6.656	17970.65073	21315.74224	24849.49418	26785.14162	20197.91074	27111.02389	ENSG00000073578
D6RFM5	D6RFM5_HUMAN	R|LGANSLLDLVVFGR|A	[TMTsixplex_Nterm]LGANSLLDLVVFGR	451-464	FALSE	5.648	16464.60314	14525.67433	8295.587208	9366.213391	24702.32472	33447.125	ENSG00000073578
D6RFM5	D6RFM5_HUMAN	R|LGANSLLDLVVFGR|A	[TMTsixplex_Nterm]LGANSLLDLVVFGR	451-464	FALSE	9.206	2475.274018	2274.067135	1235.203566	1433.892944	3513.696777	4791.344727	ENSG00000073578
D6RFM5	D6RFM5_HUMAN	R|LGANSLLDLVVFGR|A	[TMTsixplex_Nterm]LGANSLLDLVVFGR	451-464	FALSE	7.038	13978.68706	16422.94971	8161.611278	10080.09718	20320.16054	26563.7832	ENSG00000073578
D6RFM5	D6RFM5_HUMAN	R|LGANSLLDLVVFGR|A	[TMTsixplex_Nterm]LGANSLLDLVVFGR	451-464	FALSE	6.25	15883.93914	14735.98614	9495.808349	10676.18389	21867.95055	31066.13672	ENSG00000073578
D6RFM5	D6RFM5_HUMAN	R|AFGGQSLK|F	AFGGQSLK[TMTsixplex_K]	171-178	FALSE	5.311	350455.8878	275020.4398	332469.2213	367941.2572	421285.8889	456601.3036	ENSG00000073578
D6RFM5	D6RFM5_HUMAN	K|HTLSYVDVGTGK|V	[TMTsixplex_Nterm]HTLSYVDVGTGK[TMTsixplex_K]	543-554	FALSE	5.737	408653.944	378691.0493	348853.8631	398712.4606	491764.4359	684316.125	ENSG00000073578
D6RFM5	D6RFM5_HUMAN	R|LGANSLLDLVVFGR|A	[TMTsixplex_Nterm]LGANSLLDLVVFGR	451-464	FALSE	6.131	5269.895527	4938.739273	3111.800452	3472.962135	7800.606776	10816.52734	ENSG00000073578
D6RFM5	D6RFM5_HUMAN	R|LGANSLLDLVVFGR|A	[TMTsixplex_Nterm]LGANSLLDLVVFGR	451-464	FALSE	9.48	10241.32642	8597.002667	4742.81006	5247.773023	14774.68697	20065.92383	ENSG00000073578
D6RFM5	D6RFM5_HUMAN	R|GEGGILINSQGER|F	[TMTsixplex_Nterm]GEGGILINSQGER	312-324	FALSE	7.998	249382.2458	213597.7845	111827.6962	112815.6303	433722.4982	603178.5	ENSG00000073578
D6RFM5	D6RFM5_HUMAN	R|IDEYDYSKPIQGQQK|K	[TMTsixplex_Nterm]IDEYDYSK[TMTsixplex_K]PIQGQQK[TMTsixplex_K]	519-533	FALSE	5.996	183691.7162	157771.1403	81305.82331	94205.3717	297175.1521	405517.0313	ENSG00000073578
D6RFM5	D6RFM5_HUMAN	R|LGANSLLDLVVFGR|A	[TMTsixplex_Nterm]LGANSLLDLVVFGR	451-464	FALSE	6.063	4331.654112	4626.289165	2779.489945	3028.627953	7318.121793	9775.313477	ENSG00000073578
D6RFM5	D6RFM5_HUMAN	R|LGANSLLDLVVFGR|A	[TMTsixplex_Nterm]LGANSLLDLVVFGR	451-464	FALSE	8.079	4933.482798	4696.059061	2660.805998	3031.746745	7656.57607	9974.169922	ENSG00000073578
D6RFM5	D6RFM5_HUMAN	R|LGANSLLDLVVFGR|A	[TMTsixplex_Nterm]LGANSLLDLVVFGR	451-464	FALSE	9.232	6732.349528	5620.535326	3007.128301	3798.144317	9810.935305	13853.61719	ENSG00000073578
D6RFM5	D6RFM5_HUMAN	R|WHFYDTVK|G	[TMTsixplex_Nterm]WHFYDTVK[TMTsixplex_K]	120-127	FALSE	5.038	805678.4031	660663.6958	323687.3355	331762.4604	1190386.085	1518747	ENSG00000073578
D6RFM5	D6RFM5_HUMAN	R|LGANSLLDLVVFGR|A	[TMTsixplex_Nterm]LGANSLLDLVVFGR	451-464	FALSE	8.513	3574.360422	3008.357377	1601.75171	1935.429355	4917.951499	7146.930176	ENSG00000073578
D6RFM5	D6RFM5_HUMAN	R|LGANSLLDLVVFGR|A	LGANSLLDLVVFGR	451-464	FALSE	7.534	7113.501314	7950.922271	12773.2345	13731.52462	6929.548257	8571.291577	ENSG00000073578
D6RFM5	D6RFM5_HUMAN	R|KHTLSYVDVGTGK|V	[TMTsixplex_Nterm]K[TMTsixplex_K]HTLSYVDVGTGK[TMTsixplex_K]	542-554	FALSE	7.259	244268.9672	257024.1311	97670.68711	100865.0886	341305.7948	425711.7188	ENSG00000073578
D6RFM5	D6RFM5_HUMAN	R|LGANSLLDLVVFGR|A	[TMTsixplex_Nterm]LGANSLLDLVVFGR	451-464	FALSE	7.117	5944.078358	5344.681732	3551.834391	4271.661291	8990.333085	12629.76465	ENSG00000073578
D6RFM5	D6RFM5_HUMAN	R|LGANSLLDLVVFGR|A	LGANSLLDLVVFGR	451-464	FALSE	6.483	5371.229862	7930.104689	16468.95242	18427.98828	7058.491845	7841.896168	ENSG00000073578
D6RFM5	D6RFM5_HUMAN	R|LGANSLLDLVVFGR|A	[TMTsixplex_Nterm]LGANSLLDLVVFGR	451-464	FALSE	6.986	20112.68067	17043.12797	9250.312915	10324.92095	29808.11917	42321.46094	ENSG00000073578
D6RFM5	D6RFM5_HUMAN	R|LGANSLLDLVVFGR|A	LGANSLLDLVVFGR	451-464	FALSE	7.513	3848.295781	5420.134722	12396.11914	12317.76099	4257.198144	4747.066982	ENSG00000073578
D6RFM5	D6RFM5_HUMAN	K|NTVVATGGYGR|T	[TMTsixplex_Nterm]NTVVATGGYGR	250-260	FALSE	9.024	33711.69281	23540.68904	15890.58035	19150.49642	52631.99834	76392.79688	ENSG00000073578
D6RFM5	D6RFM5_HUMAN	R|LGANSLLDLVVFGR|A	LGANSLLDLVVFGR	451-464	FALSE	7.236	14830.26371	14688.8221	29577.99846	33100.17578	15583.93762	19386.18332	ENSG00000073578
D6RFM5	D6RFM5_HUMAN	R|IDEYDYSKPIQGQQK|K	[TMTsixplex_Nterm]IDEYDYSK[TMTsixplex_K]PIQGQQK[TMTsixplex_K]	519-533	FALSE	5.396	1835749.266	1552825.773	1026985.431	987692.1892	1385434.241	1931440.25	ENSG00000073578
D6RFM5	D6RFM5_HUMAN	K|VPPIKPNAGEESVMNLDK|L	[TMTsixplex_Nterm]VPPIK[TMTsixplex_K]PNAGEESVMNLDK[TMTsixplex_K]	480-497	FALSE	6.202	1586408.133	1373754.056	657037.3596	717925.4034	2725346.145	3696299.5	ENSG00000073578
D6RFM5	D6RFM5_HUMAN	R|LGANSLLDLVVFGR|A	LGANSLLDLVVFGR	451-464	FALSE	5.988	10077.92725	11011.85712	19291.84436	20875.55859	10549.11988	13450.5766	ENSG00000073578
D6RFM5	D6RFM5_HUMAN	R|KHTLSYVDVGTGK|V	K[TMTsixplex_K]HTLSYVDVGTGK[TMTsixplex_K]	542-554	FALSE	7.418	178831.6512	204878.8583	98101.08095	114403.8167	248215.5859	254744.1875	ENSG00000073578
D6RFM5	D6RFM5_HUMAN	R|KHTLSYVDVGTGK|V	[TMTsixplex_Nterm]K[TMTsixplex_K]HTLSYVDVGTGK[TMTsixplex_K]	542-554	FALSE	6.009	131064.0215	137059.736	60844.17535	59094.7146	189637.1448	240530.875	ENSG00000073578
D6RFM5	D6RFM5_HUMAN	R|AFGGQSLK|F	AFGGQSLK[TMTsixplex_K]	171-178	FALSE	5.075	332825.4354	249423.2361	303084.2963	362284.1946	374002.1896	393893.8541	ENSG00000073578
D6RFM5	D6RFM5_HUMAN	R|LGANSLLDLVVFGR|A	LGANSLLDLVVFGR	451-464	FALSE	8.177	16008.7882	18526.78614	35179.2509	40154.96094	18648.5128	21766.30874	ENSG00000073578
D6RFM5	D6RFM5_HUMAN	R|IDEYDYSKPIQGQQK|K	[TMTsixplex_Nterm]IDEYDYSK[TMTsixplex_K]PIQGQQK[TMTsixplex_K]	519-533	FALSE	4.995	1668250.162	1661037.727	1496371.865	1603524.259	1378303.274	1784724.25	ENSG00000073578
D6RFM5	D6RFM5_HUMAN	R|LGANSLLDLVVFGR|A	[TMTsixplex_Nterm]LGANSLLDLVVFGR	451-464	FALSE	9.484	12743.41365	11080.23458	4810.952954	5826.349525	20025.04522	26231.49805	ENSG00000073578
D6RFM5	D6RFM5_HUMAN	R|IDEYDYSKPIQGQQK|K	[TMTsixplex_Nterm]IDEYDYSK[TMTsixplex_K]PIQGQQK[TMTsixplex_K]	519-533	FALSE	5.186	3064636.822	2994010.641	2273407.38	2159932.992	3438343.597	4963105	ENSG00000073578
D6RFM5	D6RFM5_HUMAN	R|LGANSLLDLVVFGR|A	[TMTsixplex_Nterm]LGANSLLDLVVFGR	451-464	FALSE	5.704	5438.525552	4797.691321	5486.3905	6024.689972	7836.528303	10626.52344	ENSG00000073578
D6RFM5	D6RFM5_HUMAN	R|GEGGILINSQGER|F	[TMTsixplex_Nterm]GEGGILINSQGER	312-324	FALSE	7.732	190088.3082	172864.6033	97389.97679	108903.3539	334890.1024	476584.5625	ENSG00000073578
D6RFM5	D6RFM5_HUMAN	R|LGANSLLDLVVFGR|A	[TMTsixplex_Nterm]LGANSLLDLVVFGR	451-464	FALSE	5.824	5763.038819	5737.664872	3439.876728	4049.136542	8806.576925	12021.3457	ENSG00000073578
D6RG15	D6RG15_HUMAN	R|WDQDYDR|A	[TMTsixplex_Nterm]WDQDYDR	48-54	FALSE	5.07	393353.3125	346313.8487	242225.7357	265197.5439	192028.0536	263623.6997	ENSG00000247596
D6RG15	D6RG15_HUMAN	R|YHFFLYK|H	[TMTsixplex_Nterm]YHFFLYK[TMTsixplex_K]	235-241	FALSE	5.732	2645052.212	2201840.364	1786903.103	1878182.046	995401.9743	1278147.59	ENSG00000247596
D6RG15	D6RG15_HUMAN	K|MLYAATR|A	[TMTsixplex_Nterm]MLYAATR	98-104	FALSE	5.251	866398.3125	718907.934	622252.9876	677488.4658	471699.6946	608398.2056	ENSG00000247596
D6RGI3	D6RGI3_HUMAN	K|VNIIPIIAK|A	[TMTsixplex_Nterm]VNIIPIIAK[TMTsixplex_K]	175-183	FALSE	5.009	364536.5	357427.7694	197840.9983	230190.3473	206030.1921	269189.3982	ENSG00000138758
D6RGI3	D6RGI3_HUMAN	K|VNIIPIIAK|A	[TMTsixplex_Nterm]VNIIPIIAK[TMTsixplex_K]	175-183	FALSE	6.761	350717.8125	284981.6106	189451.748	195988.2054	211366.1773	252238.4268	ENSG00000138758
D6RGI3	D6RGI3_HUMAN	K|AAAQLLQSQAQQSGAQQTK|K	AAAQLLQSQAQQSGAQQTK	399-417	FALSE	6.673	36920.54197	25292.88083	33713.22815	44121.55592	46658.89448	61478.29688	ENSG00000138758
D6RGI3	D6RGI3_HUMAN	K|VNIIPIIAK|A	VNIIPIIAK[TMTsixplex_K]	175-183	FALSE	5.308	547005.25	478460.4121	406519.4646	494853.326	422734.3193	495221.0914	ENSG00000138758
D6RGI3	D6RGI3_HUMAN	K|VNIIPIIAK|A	[TMTsixplex_Nterm]VNIIPIIAK[TMTsixplex_K]	175-183	FALSE	5.912	251243.6406	199203.8221	138218.0546	141513.9569	144408.1176	183896.416	ENSG00000138758
D6RGJ1	D6RGJ1_HUMAN	K|IAFSATR|T	[TMTsixplex_Nterm]IAFSATR	119-125	FALSE	5.231	869760.125	753806.5606	460349.5224	473587.9523	323380.6219	427845.0212	ENSG00000173369
D6RHJ7	D6RHJ7_HUMAN	R|VLVYGGR|G	[TMTsixplex_Nterm]VLVYGGR	12-18	FALSE	5.035	1271308.853	1055850.307	721133.1248	817408.7095	1156762.565	1585148.125	ENSG00000151552
D6RHJ7	D6RHJ7_HUMAN	R|VLVYGGR|G	[TMTsixplex_Nterm]VLVYGGR	12-18	FALSE	5.472	1648369.55	1366096.245	917220.3589	1033350.668	1467282.482	1945268.75	ENSG00000151552
D6RHX2	D6RHX2_HUMAN	K|LWNLLMPTK|K	[TMTsixplex_Nterm]LWNLLMPTK[TMTsixplex_K]	56-64	FALSE	6.496	33540.54688	31164.1736	12102.95111	13353.75537	16378.0186	25376.6497	ENSG00000179387
D6RHX2	D6RHX2_HUMAN	K|LWNLLMPTK|K	[TMTsixplex_Nterm]LWNLLMPTK[TMTsixplex_K]	56-64	FALSE	6.873	29700.17773	25500.32411	10997.93028	10924.32866	15631.61526	21255.20792	ENSG00000179387
D6RIZ4	D6RIZ4_HUMAN	R|DAADLLSPLALLR|F	[TMTsixplex_Nterm]DAADLLSPLALLR	240-252	FALSE	5.259	198182.5313	182085.2204	161529.156	185199.1406	121548.0444	166281.4133	ENSG00000109736
D6RJE6	D6RJE6_HUMAN	K|DQGGELLSLR|Y	[TMTsixplex_Nterm]DQGGELLSLR	125-134	FALSE	6.206	212063.713	189628.0835	148466.3141	171728.0767	197556.0732	274041.6875	ENSG00000112855
D7R525	D7R525_HUMAN	K|ILDFGLAR|T	[TMTsixplex_Nterm]ILDFGLAR	166-173	FALSE	5.026	68335.0814	48216.77848	95470.06323	107008.762	85648.13724	123388.3906	ENSG00000050748
D7R525	D7R525_HUMAN	K|ILDFGLAR|T	[TMTsixplex_Nterm]ILDFGLAR	166-173	FALSE	5.043	65316.77502	63760.60735	171904.2363	198467.0156	85715.75644	115664.3729	ENSG00000050748
D7R525	D7R525_HUMAN	K|NIISLLNVFTPQK|T	[TMTsixplex_Nterm]NIISLLNVFTPQK[TMTsixplex_K]	83-95	FALSE	5.01	9220.931715	8247.147068	7660.923632	9382.411799	9260.915367	12332.26563	ENSG00000050748
D7R525	D7R525_HUMAN	K|ILDFGLAR|T	[TMTsixplex_Nterm]ILDFGLAR	166-173	FALSE	5.456	43420.64015	39708.07375	145487.8504	168105.375	72642.74623	89751.0453	ENSG00000050748
D7R525	D7R525_HUMAN	K|ILDFGLAR|T	[TMTsixplex_Nterm]ILDFGLAR	166-173	FALSE	4.976	104481.8074	101120.9773	344053.533	386913.3125	168470.9592	205286.4753	ENSG00000050748
D7R525	D7R525_HUMAN	K|ILDFGLAR|T	[TMTsixplex_Nterm]ILDFGLAR	166-173	FALSE	5.013	62915.96792	57835.47378	205648.2854	231613.0625	104162.3528	132072.0102	ENSG00000050748
E5RFH8	E5RFH8_HUMAN	K|FSGFTQK|L	FSGFTQK[TMTsixplex_K]	4-10	FALSE	5.13	289726.3726	297577.6252	182976.2483	207700.2666	416358.3185	406113.5903	ENSG00000115944
E5RFI2	E5RFI2_HUMAN	R|APQQWATFAR|I	[TMTsixplex_Nterm]APQQWATFAR	6-15	FALSE	6.674	150265.1875	130487.8139	72037.76762	77683.8272	61739.16393	86229.98172	ENSG00000172172
E5RGC8	E5RGC8_HUMAN	K|LYQLLTQYK|E	[TMTsixplex_Nterm]LYQLLTQYK[TMTsixplex_K]	57-65	FALSE	5.998	105931.6327	85960.926	75135.35861	74325.6376	126600.12	162741.4063	ENSG00000176623
E5RH21	E5RH21_HUMAN	R|LLSAFLPAR|F	[TMTsixplex_Nterm]LLSAFLPAR	36-44	FALSE	5.201	17130.93958	15653.23471	11206.7068	11864.28428	14435.62029	19295.16016	ENSG00000155189
E5RH43	E5RH43_HUMAN	K|NSESVDQGAKPESK|S	[TMTsixplex_Nterm]NSESVDQGAK[TMTsixplex_K]PESK[TMTsixplex_K]	28-41	FALSE	6.14	121723.7837	98014.28102	135234.8814	144719.8736	125873.6138	177767.5	ENSG00000055147
E5RHW4	E5RHW4_HUMAN	K|ISEIEDAAFLAR|E	[TMTsixplex_Nterm]ISEIEDAAFLAR	241-252	FALSE	6.322	1091361.893	983291.7363	668655.9554	631754.0569	1120392.689	1420251.375	ENSG00000147475
E5RHW4	E5RHW4_HUMAN	R|IEVVNFLVPNAVYDIVK|N	[TMTsixplex_Nterm]IEVVNFLVPNAVYDIVK[TMTsixplex_K]	88-104	FALSE	5.053	90499.59355	82820.65187	58019.94806	65374.39187	72003.64151	101105.9922	ENSG00000147475
E5RI99	E5RI99_HUMAN	R|KSEIEYYAMLAK|T	[TMTsixplex_Nterm]K[TMTsixplex_K]SEIEYYAMLAK[TMTsixplex_K]	56-67	FALSE	5.872	240102.7462	205468.2994	172655.5076	187091.5965	215833.9866	292722.375	ENSG00000156482
E5RI99	E5RI99_HUMAN	K|LVILANNCPALR|K	[TMTsixplex_Nterm]LVILANNC[Cys_CAM]PALR	44-55	FALSE	8.717	112626.7346	95440.95708	131334.673	152037.8438	32441.9834	43200.66193	ENSG00000156482
E5RI99	E5RI99_HUMAN	K|LVILANNCPALR|K	[TMTsixplex_Nterm]LVILANNC[Cys_CAM]PALR	44-55	FALSE	8.774	104213.366	98303.45314	124565.3119	138443.5469	31638.84047	37776.65516	ENSG00000156482
E5RI99	E5RI99_HUMAN	R|KSEIEYYAMLAK|T	[TMTsixplex_Nterm]K[TMTsixplex_K]SEIEYYAMLAK[TMTsixplex_K]	56-67	FALSE	6.732	483538.0795	439170.0189	358838.0956	373702.2161	426820.4614	585250.6875	ENSG00000156482
E5RI99	E5RI99_HUMAN	K|LVILANNCPALR|K	[TMTsixplex_Nterm]LVILANNC[Cys_CAM]PALR	44-55	FALSE	8.143	119946.9755	98778.01095	111845.4882	128220.5156	32393.30485	41833.94814	ENSG00000156482
E5RI99	E5RI99_HUMAN	K|LVILANNCPALR|K	[TMTsixplex_Nterm]LVILANNC[Cys_CAM]PALR	44-55	FALSE	8.061	88077.15651	74748.46803	83167.91353	89445.33774	32316.84188	44686.7334	ENSG00000156482
E5RI99	E5RI99_HUMAN	R|KSEIEYYAMLAK|T	[TMTsixplex_Nterm]K[TMTsixplex_K]SEIEYYAMLAK[TMTsixplex_K]	56-67	FALSE	6.263	593638.0318	512589.1807	411487.1474	434385.0897	503811.8827	671757.875	ENSG00000156482
E5RI99	E5RI99_HUMAN	R|KSEIEYYAMLAK|T	[TMTsixplex_Nterm]K[TMTsixplex_K]SEIEYYAMLAK[TMTsixplex_K]	56-67	FALSE	6.911	376378.4643	341697.7956	268125.7186	295395.8444	312245.5047	416773.125	ENSG00000156482
E5RI99	E5RI99_HUMAN	R|KSEIEYYAMLAK|T	[TMTsixplex_Nterm]K[TMTsixplex_K]SEIEYYAMLAK[TMTsixplex_K]	56-67	FALSE	6.417	699314.1544	615540.0057	478972.9513	533740.8778	544142.8279	766043.125	ENSG00000156482
E5RI99	E5RI99_HUMAN	K|KSLESINSR|L	[TMTsixplex_Nterm]K[TMTsixplex_K]SLESINSR	8-16	FALSE	5.053	1041385.25	815193.6613	680758.9205	688458.9229	676886.6222	873715.3624	ENSG00000156482
E5RIW3	E5RIW3_HUMAN	R|RLEAAYLDLQR|I	[TMTsixplex_Nterm]RLEAAYLDLQR	45-55	FALSE	6.496	813269.547	745511.1208	482185.2192	519238.072	959469.677	1403309	ENSG00000171530
E5RIW3	E5RIW3_HUMAN	R|RLEAAYLDLQR|I	[TMTsixplex_Nterm]RLEAAYLDLQR	45-55	FALSE	8.036	1020938.276	815147.9519	556882.3279	647136.3971	894259.8057	1115664.25	ENSG00000171530
E5RIW3	E5RIW3_HUMAN	R|AEDGENYDIKK|Q	[TMTsixplex_Nterm]AEDGENYDIK[TMTsixplex_K]K[TMTsixplex_K]	17-27	FALSE	5.294	1102208.484	981613.5848	671265.7032	746457.1726	1144544.409	1572668.625	ENSG00000171530
E5RIX9	E5RIX9_HUMAN	R|VFIGNLNTAIVK|K	[TMTsixplex_Nterm]VFIGNLNTAIVK[TMTsixplex_K]	22-33	FALSE	5.146	76912.95313	61656.11152	21011.91138	21430.13294	10494.80327	12790.50998	ENSG00000184672
E5RJ35	E5RJ35_HUMAN	R|KEAVQTAAK|E	[TMTsixplex_Nterm]K[TMTsixplex_K]EAVQTAAK[TMTsixplex_K]	6-14	FALSE	5.238	443806.2142	317462.4293	302329.9712	284325.4764	438811.1321	495639.5625	ENSG00000123992
E5RJ35	E5RJ35_HUMAN	R|KEAVQTAAK|E	[TMTsixplex_Nterm]K[TMTsixplex_K]EAVQTAAK[TMTsixplex_K]	6-14	FALSE	5.061	117831.0592	123843.8487	84270.24976	116287.0318	100157.1408	179263.5781	ENSG00000123992
E5RJ35	E5RJ35_HUMAN	R|LLQAGFSELK|E	[TMTsixplex_Nterm]LLQAGFSELK[TMTsixplex_K]	37-46	FALSE	5.494	163890.9919	125167.5682	113531.1342	131883.2762	122324.6796	168110.9219	ENSG00000123992
E5RJ47	E5RJ47_HUMAN	R|TLIGFLR|S	[TMTsixplex_Nterm]TLIGFLR	26-32	FALSE	6.86	131610.4688	114426.3624	52016.37225	56166.33804	45922.19465	66879.70751	ENSG00000175324
E5RJ73	E5RJ73_HUMAN	R|KLPVSSLTISR|L	[TMTsixplex_Nterm]K[TMTsixplex_K]LPVSSLTISR	63-73	FALSE	5.946	228793.9375	208161.5561	117043.0798	122616.8122	132524.5877	171825.5044	ENSG00000113048
E5RK61	E5RK61_HUMAN	K|DAEGILEDLQSYR|G	[TMTsixplex_Nterm]DAEGILEDLQSYR	44-56	FALSE	8.918	429790.6875	386705.6604	251839.8027	289072.3638	281299.8224	368956.5352	ENSG00000153310
E7EMM4	E7EMM4_HUMAN	K|STYPPSGPTYR|G	[TMTsixplex_Nterm]STYPPSGPTYR	33-43	FALSE	8.325	216106.6047	183983.6671	118064.6553	137267.5602	221799.3161	299798.1563	ENSG00000104763
E7EMM4	E7EMM4_HUMAN	K|GQFETYLR|D	[TMTsixplex_Nterm]GQFETYLR	353-360	FALSE	5.533	130623.4939	121323.1619	94671.37418	98550.3553	157596.4594	221606.1875	ENSG00000104763
E7EMM4	E7EMM4_HUMAN	R|KSTYPPSGPTYR|G	[TMTsixplex_Nterm]K[TMTsixplex_K]STYPPSGPTYR	32-43	FALSE	4.919	58401.12569	47102.16234	46684.38537	54906.99244	51869.32092	68452.69531	ENSG00000104763
E7EMM4	E7EMM4_HUMAN	K|LPGLLGNFPGPFEEEMK|G	[TMTsixplex_Nterm]LPGLLGNFPGPFEEEMK[TMTsixplex_K]	100-116	FALSE	6.594	155679.1323	142039.5231	107275.8806	126287.3972	178959.1251	236223.0313	ENSG00000104763
E7EMM4	E7EMM4_HUMAN	K|ESLDVYELDAK|Q	[TMTsixplex_Nterm]ESLDVYELDAK[TMTsixplex_K]	274-284	FALSE	6.462	453509.8931	391601.4754	288511.1338	320207.7406	451046.2069	622031.9375	ENSG00000104763
E7EMM4	E7EMM4_HUMAN	K|LPGLLGNFPGPFEEEMK|G	[TMTsixplex_Nterm]LPGLLGNFPGPFEEEMK[TMTsixplex_K]	100-116	FALSE	5.234	82284.20125	74792.59687	58747.26901	66962.74733	88221.95356	121092.8438	ENSG00000104763
E7EP04	E7EP04_HUMAN	K|GVNSYPSLFIFR|S	[TMTsixplex_Nterm]GVNSYPSLFIFR	196-207	FALSE	7.812	24477.28516	22094.45006	9251.622112	10379.94411	13056.94947	17892.65826	ENSG00000077232
E7EP04	E7EP04_HUMAN	K|GVNSYPSLFIFR|S	[TMTsixplex_Nterm]GVNSYPSLFIFR	196-207	FALSE	5.267	28686.5414	31886.60435	21701.96633	24243.81982	33232.34574	37259.82422	ENSG00000077232
E7EPB3	E7EPB3_HUMAN	R|VAYVSFGPHAGK|L	[TMTsixplex_Nterm]VAYVSFGPHAGK[TMTsixplex_K]	11-22	FALSE	8.593	1086358.078	1048423.562	933669.8645	1137145.623	1260803.67	1752664.25	ENSG00000188846
E7EPB3	E7EPB3_HUMAN	K|LVAIVDVIDQNR|A	[TMTsixplex_Nterm]LVAIVDVIDQNR	23-34	FALSE	6.327	217924.9335	173358.7965	162206.0144	150928.9483	281653.1275	324077.5589	ENSG00000188846
E7EPB3	E7EPB3_HUMAN	K|LVAIVDVIDQNR|A	[TMTsixplex_Nterm]LVAIVDVIDQNR	23-34	FALSE	7.962	551648.0116	503559.0822	429827.3054	487780.9477	789830.0657	892417.25	ENSG00000188846
E7EPB3	E7EPB3_HUMAN	K|LVAIVDVIDQNR|A	[TMTsixplex_Nterm]LVAIVDVIDQNR	23-34	FALSE	6.329	208138.8579	188987.1746	183884.0665	179328.6222	258029.3524	339986.8692	ENSG00000188846
E7EPT4	E7EPT4_HUMAN	K|DIEEIIDELK|A	DIEEIIDELK	202-211	FALSE	5.016	41298.35358	49940.15506	30182.50443	36186.60221	48683.53694	60497.78252	ENSG00000178127
E7EPT4	E7EPT4_HUMAN	K|AAAVLPVLDLAQR|Q	[TMTsixplex_Nterm]AAAVLPVLDLAQR	78-90	FALSE	5.907	22785.97832	20958.76278	22266.29618	26622.78278	55421.80722	77462.38281	ENSG00000178127
E7EPT4	E7EPT4_HUMAN	K|DIEEIIDELK|A	[TMTsixplex_Nterm]DIEEIIDELK[TMTsixplex_K]	202-211	FALSE	4.883	47851.47998	48471.969	56258.57818	66883.00748	184283.8549	249932.4063	ENSG00000178127
E7EQG2	E7EQG2_HUMAN	K|LQAEAPHIVVGTPGR|V	[TMTsixplex_Nterm]LQAEAPHIVVGTPGR	147-161	FALSE	6.302	387912.5874	379932.8285	317348.3214	366256.3253	352463.2957	437321.6875	ENSG00000156976
E7EQG2	E7EQG2_HUMAN	K|GYDVIAQAQSGTGK|T	[TMTsixplex_Nterm]GYDVIAQAQSGTGK[TMTsixplex_K]	69-82	FALSE	7.051	175612.8741	162727.6	154793.3128	186227.4729	163270.4049	216657.1563	ENSG00000156976
E7EQG2	E7EQG2_HUMAN	R|KVDWLTEK|M	[TMTsixplex_Nterm]K[TMTsixplex_K]VDWLTEK[TMTsixplex_K]	284-291	FALSE	5.736	2237423.75	2112377.061	1507931.419	1772777.244	1153048.411	1518295.574	ENSG00000156976
E7EQG2	E7EQG2_HUMAN	R|KVDWLTEK|M	[TMTsixplex_Nterm]K[TMTsixplex_K]VDWLTEK[TMTsixplex_K]	284-291	FALSE	5.516	1457364.25	1191035.919	834365.2002	906548.6274	709444.4021	953148.7228	ENSG00000156976
E7EQG2	E7EQG2_HUMAN	R|KVDWLTEK|M	[TMTsixplex_Nterm]K[TMTsixplex_K]VDWLTEK[TMTsixplex_K]	284-291	FALSE	5.129	2156190.5	1868470.04	1351710.244	1453720.447	988003.7627	1390920.702	ENSG00000156976
E7EQG2	E7EQG2_HUMAN	R|VLITTDLLAR|G	[TMTsixplex_Nterm]VLITTDLLAR	325-334	FALSE	5.844	612376.75	543662.7606	432149.71	484212.5746	450980.2486	573512.5914	ENSG00000156976
E7EQG2	E7EQG2_HUMAN	R|KVDWLTEK|M	[TMTsixplex_Nterm]K[TMTsixplex_K]VDWLTEK[TMTsixplex_K]	284-291	FALSE	5.706	1977897	1736707.59	1284845.474	1412857.53	934426.4831	1233492.481	ENSG00000156976
E7EQG2	E7EQG2_HUMAN	K|GYDVIAQAQSGTGK|T	[TMTsixplex_Nterm]GYDVIAQAQSGTGK[TMTsixplex_K]	69-82	FALSE	5.739	344495.9038	309708.5253	289752.7798	325483.9304	281948.8664	359305.9063	ENSG00000156976
E7EQG2	E7EQG2_HUMAN	R|KVDWLTEK|M	[TMTsixplex_Nterm]K[TMTsixplex_K]VDWLTEK[TMTsixplex_K]	284-291	FALSE	5.066	2663590.75	2306451.977	1691973.698	1932253.094	1170679.478	1624627.399	ENSG00000156976
E7EQG2	E7EQG2_HUMAN	K|KEELTLEGIK|Q	[TMTsixplex_Nterm]K[TMTsixplex_K]EELTLEGIK[TMTsixplex_K]	238-247	FALSE	5.1	1790631.75	1557548.442	755678.6766	832771.8182	1206547.183	1643405.102	ENSG00000156976
E7EQG2	E7EQG2_HUMAN	R|KVDWLTEK|M	[TMTsixplex_Nterm]K[TMTsixplex_K]VDWLTEK[TMTsixplex_K]	284-291	FALSE	5.794	1688328.125	1357469.204	1078310.144	1094816.857	842394.3382	1028023.804	ENSG00000156976
E7EQG2	E7EQG2_HUMAN	R|VLITTDLLAR|G	[TMTsixplex_Nterm]VLITTDLLAR	325-334	FALSE	5.468	64249.80469	59092.88633	48056.99339	55345.81946	40499.27472	56435.85235	ENSG00000156976
E7EQG2	E7EQG2_HUMAN	R|ELAQQIQK|V	[TMTsixplex_Nterm]ELAQQIQK[TMTsixplex_K]	111-118	FALSE	4.946	401231.875	383985.764	271358.3029	303238.9191	245074.9487	326467.659	ENSG00000156976
E7EQG2	E7EQG2_HUMAN	R|GIYAYGFEKPSAIQQR|A	[TMTsixplex_Nterm]GIYAYGFEK[TMTsixplex_K]PSAIQQR	46-61	FALSE	7.035	2852377	2270114.801	1817109.83	2166817.343	1091431.396	1268650.821	ENSG00000156976
E7EQG2	E7EQG2_HUMAN	R|VLITTDLLAR|G	[TMTsixplex_Nterm]VLITTDLLAR	325-334	FALSE	5.017	294517.8438	281483.886	217293.3008	228723.5136	204397.3121	274111.6646	ENSG00000156976
E7EQG2	E7EQG2_HUMAN	R|VLITTDLLAR|G	[TMTsixplex_Nterm]VLITTDLLAR	325-334	FALSE	5.495	613918.6875	579418.9669	490578.0655	555976.6704	413771.7632	569815.217	ENSG00000156976
E7EQG2	E7EQG2_HUMAN	R|GFKDQIYEIFQK|L	[TMTsixplex_Nterm]GFK[TMTsixplex_K]DQIYEIFQK[TMTsixplex_K]	191-202	FALSE	7.053	136378.0453	123325.435	62996.21462	71130.90708	103766.5602	137612.7188	ENSG00000156976
E7EQG2	E7EQG2_HUMAN	K|GYDVIAQAQSGTGK|T	[TMTsixplex_Nterm]GYDVIAQAQSGTGK[TMTsixplex_K]	69-82	FALSE	8.122	568553.875	490322.0704	547233.4461	547552.9418	430232.5144	566988.9914	ENSG00000156976
E7EQG2	E7EQG2_HUMAN	R|GIYAYGFEKPSAIQQR|A	[TMTsixplex_Nterm]GIYAYGFEKPSAIQQR	46-61	FALSE	5.828	726573.8095	840306.625	411770.7838	514162.9464	490459.31	631651.3035	ENSG00000156976
E7EQG2	E7EQG2_HUMAN	K|GYDVIAQAQSGTGK|T	[TMTsixplex_Nterm]GYDVIAQAQSGTGK[TMTsixplex_K]	69-82	FALSE	7.971	508784.3944	495232.1141	386901.1522	420102.8244	375733.6474	513536.5	ENSG00000156976
E7EQG2	E7EQG2_HUMAN	K|MFVLDEADEMLSR|G	[TMTsixplex_Nterm]MFVLDEADEMLSR	178-190	FALSE	7.45	45730.91404	40249.98516	44405.96272	46235.33482	52084.60739	61256.85938	ENSG00000156976
E7EQG2	E7EQG2_HUMAN	R|GFKDQIYEIFQK|L	[TMTsixplex_Nterm]GFK[TMTsixplex_K]DQIYEIFQK[TMTsixplex_K]	191-202	FALSE	5.999	157311.3594	133254.7208	64617.99483	70398.052	105091.5716	149312.1233	ENSG00000156976
E7EQG2	E7EQG2_HUMAN	K|GYDVIAQAQSGTGK|T	[TMTsixplex_Nterm]GYDVIAQAQSGTGK[TMTsixplex_K]	69-82	FALSE	6.657	614269.8125	549829.023	505305.0131	557446.2594	452337.7369	583979.9333	ENSG00000156976
E7EQG2	E7EQG2_HUMAN	K|GYDVIAQAQSGTGK|T	[TMTsixplex_Nterm]GYDVIAQAQSGTGK[TMTsixplex_K]	69-82	FALSE	5.894	294220.6647	226667.1815	233050.2593	268637.0508	257355.2965	307809.6875	ENSG00000156976
E7EQG2	E7EQG2_HUMAN	K|MFVLDEADEMLSR|G	[TMTsixplex_Nterm]M[Oxidation_M]FVLDEADEMLSR	178-190	FALSE	5.126	1869484.75	1712756.321	1435121.369	1662426.415	1288307.6	1662100.042	ENSG00000156976
E7EQG2	E7EQG2_HUMAN	K|LQAEAPHIVVGTPGR|V	[TMTsixplex_Nterm]LQAEAPHIVVGTPGR	147-161	FALSE	5.622	603029.8773	507777.1705	464449.3963	569234.136	532770.0659	696694	ENSG00000156976
E7EQG2	E7EQG2_HUMAN	K|GYDVIAQAQSGTGK|T	[TMTsixplex_Nterm]GYDVIAQAQSGTGK[TMTsixplex_K]	69-82	FALSE	6.916	428573.4127	274023.265	232538.2775	278842.1684	337428.7701	451426.4063	ENSG00000156976
E7EQG2	E7EQG2_HUMAN	K|MFVLDEADEMLSR|G	MFVLDEADEMLSR	178-190	FALSE	7.713	170748.4026	178973.7057	80157.7431	86234.57828	204610.1579	280095.0625	ENSG00000156976
E7EQG2	E7EQG2_HUMAN	R|VLITTDLLAR|G	[TMTsixplex_Nterm]VLITTDLLAR	325-334	FALSE	5.239	430922.9375	386598.6831	326673.8909	340546.1504	280694.5149	390029.2452	ENSG00000156976
E7EQG2	E7EQG2_HUMAN	R|KVDWLTEK|M	[TMTsixplex_Nterm]K[TMTsixplex_K]VDWLTEK[TMTsixplex_K]	284-291	FALSE	5.737	1662657.25	1464542.94	1040915.259	1172084.093	816293.7642	1065208.864	ENSG00000156976
E7EQG2	E7EQG2_HUMAN	R|KVDWLTEK|M	[TMTsixplex_Nterm]K[TMTsixplex_K]VDWLTEK[TMTsixplex_K]	284-291	FALSE	5.377	1052211.75	917903.6275	618371.2131	711039.2133	497272.1609	672237.0303	ENSG00000156976
E7EQG2	E7EQG2_HUMAN	R|KVDWLTEK|M	[TMTsixplex_Nterm]K[TMTsixplex_K]VDWLTEK[TMTsixplex_K]	284-291	FALSE	5.333	1376957.625	1319006.439	855379.3647	1046632.725	881987.1014	1232593.179	ENSG00000156976
E7EQG2	E7EQG2_HUMAN	K|MFVLDEADEMLSR|G	[TMTsixplex_Nterm]MFVLDEADEMLSR	178-190	FALSE	7.954	158687.1406	128935.103	101397.7661	113969.0182	93395.62437	127137.7937	ENSG00000156976
E7EQU2	E7EQU2_HUMAN	K|SVSTPSEAGSQDSGDGAVGSR|R	[TMTsixplex_Nterm]SVSTPSEAGSQDSGDGAVGSR	85-105	FALSE	7.947	75694.86779	65558.66208	123313.0755	150402.5313	84660.75448	113105.0579	ENSG00000077380
E7EQU2	E7EQU2_HUMAN	K|SVSTPSEAGSQDSGDGAVGSR|R	[TMTsixplex_Nterm]SVSTPSEAGSQDSGDGAVGSR	85-105	FALSE	4.908	31552.11513	28639.66016	70285.35016	80548.99183	66334.94897	82442.20313	ENSG00000077380
E7EQU2	E7EQU2_HUMAN	K|KDEENDSK|A	[TMTsixplex_Nterm]K[TMTsixplex_K]DEENDSK[TMTsixplex_K]	168-175	FALSE	5.673	6455.351834	5608.443359	4557.776903	5234.532106	5061.508393	6666.486328	ENSG00000077380
E7EQV9	E7EQV9_HUMAN	K|FFEVILIDPFHK|A	[TMTsixplex_Nterm]FFEVILIDPFHK[TMTsixplex_K]	128-139	FALSE	6.286	16021.59052	14194.22359	11948.42612	13326.78401	16126.75761	21809.77148	ENSG00000174748
E7EQV9	E7EQV9_HUMAN	K|FFEVILIDPFHK|A	[TMTsixplex_Nterm]FFEVILIDPFHK[TMTsixplex_K]	128-139	FALSE	6.968	14659.67049	13119.62526	11131.29051	12673.09997	14977.72029	20259.95703	ENSG00000174748
E7EQV9	E7EQV9_HUMAN	K|FFEVILIDPFHK|A	[TMTsixplex_Nterm]FFEVILIDPFHK[TMTsixplex_K]	128-139	FALSE	6.466	11788.66765	10277.37102	9255.56485	10276.78865	12262.44643	16810.97266	ENSG00000174748
E7EQV9	E7EQV9_HUMAN	R|SLQSVAEER|A	[TMTsixplex_Nterm]SLQSVAEER	96-104	FALSE	6.333	883582.4221	768476.217	655539.7486	715368.1878	994759.6325	1269610.375	ENSG00000174748
E7EQV9	E7EQV9_HUMAN	K|FFEVILIDPFHK|A	[TMTsixplex_Nterm]FFEVILIDPFHK[TMTsixplex_K]	128-139	FALSE	5.96	4953.538529	4320.413055	3809.605947	4660.36048	5080.619339	7280.862793	ENSG00000174748
E7EQV9	E7EQV9_HUMAN	K|FFEVILIDPFHK|A	[TMTsixplex_Nterm]FFEVILIDPFHK[TMTsixplex_K]	128-139	FALSE	6.339	6085.949582	5260.251501	4781.741374	4953.14463	6188.711464	8418.276367	ENSG00000174748
E7EQV9	E7EQV9_HUMAN	K|FFEVILIDPFHK|A	[TMTsixplex_Nterm]FFEVILIDPFHK[TMTsixplex_K]	128-139	FALSE	6.086	11370.32337	9948.75757	8184.35914	9603.85958	11621.25382	15707.91309	ENSG00000174748
E7ERC4	E7ERC4_HUMAN	K|KFVETPGQK|Y	[TMTsixplex_Nterm]K[TMTsixplex_K]FVETPGQK[TMTsixplex_K]	165-173	FALSE	5.283	1551445.5	1354760.299	750702.3984	806262.0734	545686.1384	766251.4702	ENSG00000138385
E7ERF2	E7ERF2_HUMAN	K|IHPTSVISGYR|L	[TMTsixplex_Nterm]IHPTSVISGYR	111-121	FALSE	8.325	67228.15766	56631.99236	67731.51334	77317.25755	40304.71523	51794.34347	ENSG00000120438
E7ERF2	E7ERF2_HUMAN	R|YPVNSVNILK|A	YPVNSVNILK[TMTsixplex_K]	189-198	FALSE	4.877	193846.2946	168142.2226	178927.8602	197711.4063	139436.9962	174538.2174	ENSG00000120438
E7ERF2	E7ERF2_HUMAN	K|IHPTSVISGYR|L	[TMTsixplex_Nterm]IHPTSVISGYR	111-121	FALSE	7.344	111701.8255	151627.1058	96084.79564	100394.5912	81419.83317	104253.5449	ENSG00000120438
E7ESG8	E7ESG8_HUMAN	K|ESNVQEVR|C	[TMTsixplex_Nterm]ESNVQEVR	28-35	FALSE	5.417	6919.35498	5833.958576	5862.725703	6669.684699	4717.432368	6271.815305	ENSG00000113575
E7ESU0	E7ESU0_HUMAN	K|VLPVFYFAR|E	[TMTsixplex_Nterm]VLPVFYFAR	489-497	FALSE	6.468	17922.26953	16433.73354	11251.90339	12503.99167	2812.710857	3155.850372	ENSG00000172046
E7ETC0	E7ETC0_HUMAN	R|TLYVGNLSR|D	[TMTsixplex_Nterm]TLYVGNLSR	9-17	FALSE	6.099	153045.9688	126438.3524	74569.11051	85172.16515	71308.79452	94755.65273	ENSG00000151923
E7EWK3	E7EWK3_HUMAN	R|LGGIAYFLSR|L	[TMTsixplex_Nterm]LGGIAYFLSR	561-570	FALSE	6.971	14991.7832	13094.53995	11603.68589	12417.35051	2503.025925	2936.276295	ENSG00000174953
E7EXA3	E7EXA3_HUMAN	R|ITWNTWK|E	[TMTsixplex_Nterm]ITWNTWK[TMTsixplex_K]	75-81	FALSE	5.509	171212.6636	153810.6871	139723.8414	164008.2324	207535.3085	288417	ENSG00000196290
E7EXA3	E7EXA3_HUMAN	K|ALMQVVDFLSR|N	[TMTsixplex_Nterm]ALMQVVDFLSR	189-199	FALSE	4.872	8201.550841	7682.640973	5990.504553	6826.979905	9052.020888	12507.73926	ENSG00000196290
E7EXA3	E7EXA3_HUMAN	K|ALMQVVDFLSR|N	[TMTsixplex_Nterm]ALMQVVDFLSR	189-199	FALSE	5.443	12092.43259	11590.7968	9554.176196	11410.79845	11911.99469	16458.26758	ENSG00000196290
E9PB18	E9PB18_HUMAN	R|KYTNDVAK|I	[TMTsixplex_Nterm]K[TMTsixplex_K]YTNDVAK[TMTsixplex_K]	513-520	FALSE	5.473	318595.2958	267345.5095	141610.3132	153446.5187	359809.9708	487542.6875	ENSG00000116299
E9PB18	E9PB18_HUMAN	R|YSLGTGIR|F	[TMTsixplex_Nterm]YSLGTGIR	115-122	FALSE	6.292	220273.3971	191067.0155	111375.035	125621.2075	310749.9822	427770.5	ENSG00000116299
E9PBY3	E9PBY3_HUMAN	K|AKPLVLGPEFK|Q	[TMTsixplex_Nterm]AK[TMTsixplex_K]PLVLGPEFK[TMTsixplex_K]	152-162	FALSE	6.052	284300.0057	239016.8165	180842.9617	224505.2012	246960.2522	332341.1563	ENSG00000109586
E9PBY3	E9PBY3_HUMAN	K|AKPLVLGPEFK|Q	[TMTsixplex_Nterm]AK[TMTsixplex_K]PLVLGPEFK[TMTsixplex_K]	152-162	FALSE	5.674	346840.8621	287619.6302	217231.949	240956.3732	283602.6026	370105.7813	ENSG00000109586
E9PC84	E9PC84_HUMAN	R|LEELENLVSSLR|E	[TMTsixplex_Nterm]LEELENLVSSLR	125-136	FALSE	7.436	40550.3674	37703.3187	49821.93789	55058.10938	23587.63918	29737.3281	ENSG00000041982
E9PC84	E9PC84_HUMAN	R|LEELENLVSSLR|E	[TMTsixplex_Nterm]LEELENLVSSLR	125-136	FALSE	7.415	41018.7702	39014.13292	56152.29209	60988.90625	22950.08591	30269.19675	ENSG00000041982
E9PC84	E9PC84_HUMAN	K|AATHYTITIR|G	[TMTsixplex_Nterm]AATHYTITIR	1226-1235	FALSE	6.467	118193.777	132293.6405	104105.8007	110372.8479	57548.21988	82784.77757	ENSG00000041982
E9PCY7	E9PCY7_HUMAN	R|ATENDIYNFFSPLNPVR|V	[TMTsixplex_Nterm]ATENDIYNFFSPLNPVR	299-315	FALSE	5.051	204573.0448	213424.3287	218547.9716	241468.5625	171756.1353	222467.213	ENSG00000169045
E9PCY7	E9PCY7_HUMAN	R|STGEAFVQFASQEIAEK|A	[TMTsixplex_Nterm]STGEAFVQFASQEIAEK[TMTsixplex_K]	150-166	FALSE	7.802	1659405.75	1453366.162	956133.055	1041707.657	618679.9953	896237.6722	ENSG00000169045
E9PCY7	E9PCY7_HUMAN	R|VHIEIGPDGR|V	[TMTsixplex_Nterm]VHIEIGPDGR	316-325	FALSE	8.288	277683.327	261606.5141	124885.2945	165703.163	128991.7674	185637.9991	ENSG00000169045
E9PCY7	E9PCY7_HUMAN	R|VHIEIGPDGR|V	[TMTsixplex_Nterm]VHIEIGPDGR	316-325	FALSE	7.22	210581.1707	201250.6234	96830.64913	94818.85264	82613.23503	107433.4843	ENSG00000169045
E9PCY7	E9PCY7_HUMAN	R|ATENDIYNFFSPLNPVR|V	[TMTsixplex_Nterm]ATENDIYNFFSPLNPVR	299-315	FALSE	6.394	607133.25	557944.8391	446738.5028	519753.7573	383823.6687	488193.2691	ENSG00000169045
E9PCY7	E9PCY7_HUMAN	R|ATENDIYNFFSPLNPVR|V	[TMTsixplex_Nterm]ATENDIYNFFSPLNPVR	299-315	FALSE	7.651	675535.75	630233.0654	450067.3508	504493.9337	452216.8036	501493.8888	ENSG00000169045
E9PCY7	E9PCY7_HUMAN	K|HTGPNSPDTANDGFVR|L	[TMTsixplex_Nterm]HTGPNSPDTANDGFVR	98-113	FALSE	7.703	380524.3042	565051	256275.8775	220768.2452	132434.1731	177450.1914	ENSG00000169045
E9PCY7	E9PCY7_HUMAN	R|VHIEIGPDGR|V	[TMTsixplex_Nterm]VHIEIGPDGR	316-325	FALSE	8.77	929313.4704	817644.3997	400277.1797	416992.4304	268819.7621	365809.5414	ENSG00000169045
E9PCY7	E9PCY7_HUMAN	K|HTGPNSPDTANDGFVR|L	[TMTsixplex_Nterm]HTGPNSPDTANDGFVR	98-113	FALSE	7.851	211813.2585	266713.125	160141.763	154484.1781	107400.5702	134224.8429	ENSG00000169045
E9PCY7	E9PCY7_HUMAN	R|VHIEIGPDGR|V	[TMTsixplex_Nterm]VHIEIGPDGR	316-325	FALSE	6.957	303344.762	270941.4564	150506.7658	171873.7013	140076.1791	200271.7509	ENSG00000169045
E9PCY7	E9PCY7_HUMAN	R|VHIEIGPDGR|V	[TMTsixplex_Nterm]VHIEIGPDGR	316-325	FALSE	6.254	589662.6303	629257	434751.0587	528858.9969	401289.814	555340.8483	ENSG00000169045
E9PE82	E9PE82_HUMAN	K|ELFPIAAQVDKEHLFPAAQVK|K	[TMTsixplex_Nterm]ELFPIAAQVDK[TMTsixplex_K]EHLFPAAQVK[TMTsixplex_K]	51-71	FALSE	5.416	131517.1701	116218.1223	88176.45138	110253.1284	364282.2812	503779.0313	ENSG00000122971
E9PE82	E9PE82_HUMAN	K|ELFPIAAQVDKEHLFPAAQVK|K	[TMTsixplex_Nterm]ELFPIAAQVDK[TMTsixplex_K]EHLFPAAQVK[TMTsixplex_K]	51-71	FALSE	6.331	264152.5547	241965.9521	201988.0863	240981.4101	687953.1991	929496.3125	ENSG00000122971
E9PE82	E9PE82_HUMAN	K|ELFPIAAQVDKEHLFPAAQVK|K	[TMTsixplex_Nterm]ELFPIAAQVDK[TMTsixplex_K]EHLFPAAQVK[TMTsixplex_K]	51-71	FALSE	5.209	73154.24786	63396.82496	59143.29572	70128.26034	173218.7884	229259.0938	ENSG00000122971
E9PE82	E9PE82_HUMAN	R|LVIAGHLLR|S	[TMTsixplex_Nterm]LVIAGHLLR	395-403	FALSE	6.937	22684.78636	20488.49115	13105.56063	16290.37314	103185.5362	135861.9158	ENSG00000122971
E9PE82	E9PE82_HUMAN	K|LADMALALESAR|L	[TMTsixplex_Nterm]LADMALALESAR	309-320	FALSE	7.798	415801.2646	354919.1131	245704.5772	313030.8258	594835.706	803963.6875	ENSG00000122971
E9PE82	E9PE82_HUMAN	K|ELFPIAAQVDKEHLFPAAQVK|K	[TMTsixplex_Nterm]ELFPIAAQVDK[TMTsixplex_K]EHLFPAAQVK[TMTsixplex_K]	51-71	FALSE	5.794	91097.78709	75863.99126	72308.91014	88417.88004	170659.241	231853.8906	ENSG00000122971
E9PE82	E9PE82_HUMAN	K|ELFPIAAQVDKEHLFPAAQVK|K	[TMTsixplex_Nterm]ELFPIAAQVDK[TMTsixplex_K]EHLFPAAQVK[TMTsixplex_K]	51-71	FALSE	6.098	406733.6511	372068.4857	326703.8335	431858.4878	1224464.458	1681946.125	ENSG00000122971
E9PEC3	E9PEC3_HUMAN	K|AYNMVDIIHSVVDER|E	[TMTsixplex_Nterm]AYNMVDIIHSVVDER	196-210	FALSE	6.46	606861.4899	557458.159	367989.9735	405340.9628	512327.0723	730201.0625	ENSG00000114054
E9PEC3	E9PEC3_HUMAN	K|AYNMVDIIHSVVDER|E	[TMTsixplex_Nterm]AYNMVDIIHSVVDER	196-210	FALSE	5.899	602851.6293	523260.0805	400537.4163	369820.5173	628877.7099	879894.1875	ENSG00000114054
E9PEC3	E9PEC3_HUMAN	K|AYNMVDIIHSVVDER|E	[TMTsixplex_Nterm]AYNMVDIIHSVVDER	196-210	FALSE	5.63	206959.3459	206536.9052	157795.3286	195105.9228	378870.2697	485930	ENSG00000114054
E9PEC3	E9PEC3_HUMAN	R|KAYGGAYDVMSSK|H	[TMTsixplex_Nterm]K[TMTsixplex_K]AYGGAYDVMSSK[TMTsixplex_K]	316-328	FALSE	5.422	274769.8718	237429.0811	186431.8781	203694.5574	457861.7721	606161.875	ENSG00000114054
E9PEC3	E9PEC3_HUMAN	K|SVTNEDVTQEELGGAK|T	[TMTsixplex_Nterm]SVTNEDVTQEELGGAK[TMTsixplex_K]	116-131	FALSE	5.304	183723.0443	171967.9591	213389.9682	254603.375	214668.1929	244148.6437	ENSG00000114054
E9PES6	E9PES6_HUMAN	K|MSAYAFFVQTCR|E	[TMTsixplex_Nterm]M[Oxidation_M]SAYAFFVQTC[Cys_CAM]R	12-23	FALSE	5.894	115073.5665	96844.88011	95901.79683	111535.5539	87650.36658	116212.3713	ENSG00000029993
E9PF10	E9PF10_HUMAN	K|ISLQAIQQLVR|K	[TMTsixplex_Nterm]ISLQAIQQLVR	775-785	FALSE	5.786	17807.53516	15583.36732	8312.247829	9225.85699	9103.669959	11539.16384	ENSG00000113569
E9PF10	E9PF10_HUMAN	K|ISLQAIQQLVR|K	[TMTsixplex_Nterm]ISLQAIQQLVR	775-785	FALSE	8.269	29772.24023	25964.78288	13350.42266	13872.88275	12051.47205	16397.2021	ENSG00000113569
E9PF10	E9PF10_HUMAN	K|LLQVASPFLEPHLVR|M	[TMTsixplex_Nterm]LLQVASPFLEPHLVR	987-1001	FALSE	7.499	115269.6797	137307.2367	135869.8237	114378.4053	69711.68008	89948.40155	ENSG00000113569
E9PF58	E9PF58_HUMAN	K|EVDEKPASTPWGSK|M	[TMTsixplex_Nterm]EVDEK[TMTsixplex_K]PASTPWGSK[TMTsixplex_K]	174-187	FALSE	6.539	211220.0023	177621.0978	306531.2425	354025.0914	365491.1763	511233.2813	ENSG00000241685
E9PF58	E9PF58_HUMAN	K|EVDEKPASTPWGSK|M	[TMTsixplex_Nterm]EVDEK[TMTsixplex_K]PASTPWGSK[TMTsixplex_K]	174-187	FALSE	6.41	173979.3159	161925.1428	464176.6812	561525.6107	674704.1059	909504.9375	ENSG00000241685
E9PF58	E9PF58_HUMAN	K|EVDEKPASTPWGSK|M	[TMTsixplex_Nterm]EVDEK[TMTsixplex_K]PASTPWGSK[TMTsixplex_K]	174-187	FALSE	5.796	153465.5462	146606.6963	456308.8854	519113.0729	624288.285	876516.0625	ENSG00000241685
E9PF58	E9PF58_HUMAN	K|SVQVSTLK|T	[TMTsixplex_Nterm]SVQVSTLK[TMTsixplex_K]	235-242	FALSE	5.684	269211.9659	245024.5727	577860.7455	689615.4713	728990.259	1035691.313	ENSG00000241685
E9PF63	E9PF63_HUMAN	R|KNEESQEIQK|K	[TMTsixplex_Nterm]K[TMTsixplex_K]NEESQEIQK[TMTsixplex_K]	194-203	FALSE	5.04	195154.0907	169386.0922	136682.2254	161268.8117	149903.2975	208122.9063	ENSG00000134318
E9PF63	E9PF63_HUMAN	K|AFVGNQLPFIGFTYYR|E	[TMTsixplex_Nterm]AFVGNQLPFIGFTYYR	158-173	FALSE	5.941	6937.980955	6738.039397	7208.72583	8104.662319	4587.99418	6507.130376	ENSG00000134318
E9PFG0	E9PFG0_HUMAN	K|LVTEFLAK|K	[TMTsixplex_Nterm]LVTEFLAK[TMTsixplex_K]	273-280	FALSE	6.28	5371.377511	5642.146814	38034.46444	42826.89453	23415.50945	30263.44643	ENSG00000196344
E9PFG0	E9PFG0_HUMAN	K|VIPLFLPQCR|E	[TMTsixplex_Nterm]VIPLFLPQC[Cys_CAM]R	32-41	FALSE	5.634	3782.209612	3567.974735	32414.33023	36779.05078	5578.825891	6797.862457	ENSG00000196344
E9PFG0	E9PFG0_HUMAN	K|MLTYDPMLLFTGR|T	[TMTsixplex_Nterm]MLTYDPMLLFTGR	242-254	FALSE	6.182	10629.71444	9744.747522	35422.78608	39073.37109	21631.10568	28892.99251	ENSG00000196344
E9PFG0	E9PFG0_HUMAN	K|LVTEFLAK|K	[TMTsixplex_Nterm]LVTEFLAK[TMTsixplex_K]	273-280	FALSE	5.159	6553.243755	6148.786807	29923.22065	33989.38672	19267.44402	24091.39159	ENSG00000196344
E9PFH4	E9PFH4_HUMAN	K|ETTVGAVTVTHK|Q	[TMTsixplex_Nterm]ETTVGAVTVTHK[TMTsixplex_K]	815-826	FALSE	7.906	352903.5938	325959.5324	235729.8872	256428.3528	245958.2651	347140.198	ENSG00000064419
E9PFZ2	E9PFZ2_HUMAN	R|MFTTAPDQVDKEDEDFQESNK|M	[TMTsixplex_Nterm]MFTTAPDQVDK[TMTsixplex_K]EDEDFQESNK[TMTsixplex_K]	598-618	FALSE	4.919	314562.919	274725.5187	211763.9377	225608.478	268451.412	367762.8125	ENSG00000047457
E9PFZ2	E9PFZ2_HUMAN	R|IYHSHIDAPK|D	[TMTsixplex_Nterm]IYHSHIDAPK[TMTsixplex_K]	177-186	FALSE	5.277	196134.5609	183378.1291	326620.0287	362192.5953	215143.8884	282246.5248	ENSG00000047457
E9PFZ2	E9PFZ2_HUMAN	K|VNKDDEEFIESNK|M	[TMTsixplex_Nterm]VNK[TMTsixplex_K]DDEEFIESNK[TMTsixplex_K]	873-885	FALSE	7.502	590835.4914	514011.8615	1023497.836	1158170.25	624318.7031	834029.9179	ENSG00000047457
E9PFZ2	E9PFZ2_HUMAN	K|VDKDNEDFQESNR|M	[TMTsixplex_Nterm]VDK[TMTsixplex_K]DNEDFQESNR	245-257	FALSE	5.303	228946.3577	202131.6634	353615.5794	412131	253448.9501	354084.1937	ENSG00000047457
E9PFZ2	E9PFZ2_HUMAN	R|EYTDASFTNR|K	[TMTsixplex_Nterm]EYTDASFTNR	426-435	FALSE	8.251	843104.457	719792.2114	1265269.751	1365995.125	795086.8184	1046425.898	ENSG00000047457
E9PFZ2	E9PFZ2_HUMAN	K|ALYLQYTDETFR|T	[TMTsixplex_Nterm]ALYLQYTDETFR	69-80	FALSE	8.721	244564.9657	217160.2141	278745.4725	298395.3125	190390.0093	262946.0909	ENSG00000047457
E9PGB1	E9PGB1_HUMAN	K|VLNEAVGALMYHTITLTR|E	[TMTsixplex_Nterm]VLNEAVGALMYHTITLTR	54-71	FALSE	9.893	2566.99849	2224.416725	1671.969914	2109.794037	2122.654997	2553.06203	ENSG00000159692
E9PGB1	E9PGB1_HUMAN	K|VLNEAVGALMYHTITLTR|E	[TMTsixplex_Nterm]VLNEAVGALMYHTITLTR	54-71	FALSE	10.459	9211.575613	8614.0711	5806.672486	6716.091629	5130.993411	6729.984873	ENSG00000159692
E9PGB1	E9PGB1_HUMAN	K|VLNEAVGALMYHTITLTR|E	[TMTsixplex_Nterm]VLNEAVGALMYHTITLTR	54-71	FALSE	10.474	15385.70461	13742.61811	8673.863724	9972.883391	9974.286012	13253.75402	ENSG00000159692
E9PGF5	E9PGF5_HUMAN	K|IVPIGQPSQR|R	[TMTsixplex_Nterm]IVPIGQPSQR	153-162	FALSE	7.014	132793.8713	120111.8213	374348.04	424491.8125	201506.8041	275189.5724	ENSG00000079308
E9PGF5	E9PGF5_HUMAN	R|AASDGQYENQSPEATSPR|S	[TMTsixplex_Nterm]AASDGQYENQSPEATSPR	896-913	FALSE	7.195	26170.03077	30009.19527	82147.05902	89903.98438	33538.35377	43031.31593	ENSG00000079308
E9PGF5	E9PGF5_HUMAN	K|VATTPGSPSLGR|H	[TMTsixplex_Nterm]VATTPGSPSLGR	1241-1252	FALSE	7.098	40408.28422	32449.8252	59670.4185	69488.35938	44333.48628	63291.6811	ENSG00000079308
E9PGM4	E9PGM4_HUMAN	R|GYESFGVHR|C	[TMTsixplex_Nterm]GYESFGVHR	30-38	FALSE	6.291	86937.65956	122220.0014	110729.2926	103629.531	133366.9609	166152.8512	ENSG00000114480
E9PGT1	E9PGT1_HUMAN	R|PLHISTFINELDSGFR|L	PLHISTFINELDSGFR	161-176	FALSE	6.314	78159.77215	78107.61693	57786.78087	59893.25463	90465.1874	119039.2234	ENSG00000211460
E9PGT1	E9PGT1_HUMAN	K|KVEEVVYDLSIR|G	[TMTsixplex_Nterm]K[TMTsixplex_K]VEEVVYDLSIR	198-209	FALSE	4.964	969962.7004	836512.0619	1257776.132	1445700.5	768256.2432	932785.4108	ENSG00000211460
E9PGT1	E9PGT1_HUMAN	R|EAVTEILGIEPDREK|G	[TMTsixplex_Nterm]EAVTEILGIEPDREK[TMTsixplex_K]	111-125	FALSE	7.319	733476.875	651267.3655	407515.63	435210.1837	414346.65	535543.5009	ENSG00000211460
E9PGT1	E9PGT1_HUMAN	R|EILTLLQGVHQGAGFQDIPK|R	[TMTsixplex_Nterm]EILTLLQGVHQGAGFQDIPK[TMTsixplex_K]	31-50	FALSE	7.786	100770.4688	85901.7931	53047.59919	59775.3281	54352.82403	77098.86122	ENSG00000211460
E9PGZ4	E9PGZ4_HUMAN	R|SLQAQLQR|L	[TMTsixplex_Nterm]SLQAQLQR	303-310	FALSE	6.069	80300.88764	67772.73902	47737.31862	50154.15896	93620.76191	127914.6094	ENSG00000211456
E9PGZ4	E9PGZ4_HUMAN	R|TNVIQSLLAR|R	[TMTsixplex_Nterm]TNVIQSLLAR	292-301	FALSE	7.768	239610.6224	187826.9798	119586.9981	137305.4699	218984.2312	305206.2188	ENSG00000211456
E9PGZ4	E9PGZ4_HUMAN	K|VANHMDGFQR|H	[TMTsixplex_Nterm]VANHMDGFQR	177-186	FALSE	5.176	227409.2442	177631.9825	132202.8874	149357.6615	212931.6992	292259.7947	ENSG00000211456
E9PGZ4	E9PGZ4_HUMAN	R|TNVIQSLLAR|R	[TMTsixplex_Nterm]TNVIQSLLAR	292-301	FALSE	8.243	344259.0505	280261.3454	167995.6294	192637.0674	338602.0134	461497.3125	ENSG00000211456
E9PGZ4	E9PGZ4_HUMAN	K|LEEQDEFEK|I	[TMTsixplex_Nterm]LEEQDEFEK[TMTsixplex_K]	320-328	FALSE	5.098	278114.59	240675.7875	142280.5275	160847.6183	261870.3073	345314.5625	ENSG00000211456
E9PH05	E9PH05_HUMAN	K|EDEIPETVSLEMLDAAK|N	[TMTsixplex_Nterm]EDEIPETVSLEMLDAAK[TMTsixplex_K]	79-95	FALSE	4.883	91251.20665	81002.43627	88594.06941	98935.94441	89153.98086	121437.6563	ENSG00000114023
E9PH05	E9PH05_HUMAN	K|ILIWSGR|F	[TMTsixplex_Nterm]ILIWSGR	69-75	FALSE	5.108	137157.7457	125180.8336	110975.2553	119937.9695	178549.4873	236117.4219	ENSG00000114023
E9PH64	E9PH64_HUMAN	K|EGDLPPLWWYIVTRPR|E	[TMTsixplex_Nterm]EGDLPPLWWYIVTRPR	148-163	FALSE	6.296	3083.581311	2815.392492	3650.502762	4973.93574	11648.00954	15762.51172	ENSG00000147684
E9PH64	E9PH64_HUMAN	K|EAEEEFWYR|Q	[TMTsixplex_Nterm]EAEEEFWYR	54-62	FALSE	6.255	76543.04709	60989.28641	85503.24325	106451.948	261938.659	362770.3125	ENSG00000147684
E9PH64	E9PH64_HUMAN	K|EGDLPPLWWYIVTRPR|E	[TMTsixplex_Nterm]EGDLPPLWWYIVTRPR	148-163	FALSE	5.02	13745.28913	13202.79677	19185.52695	21248.93009	33375.40487	46242.67578	ENSG00000147684
E9PI14	E9PI14_HUMAN	K|NMFAIWR|V	[TMTsixplex_Nterm]NMFAIWR	13-19	FALSE	6.001	32147.52539	26961.32485	15843.2132	17304.68906	21472.51424	28824.2789	ENSG00000166902
E9PI86	E9PI86_HUMAN	K|EAQLYAAQAHLK|L	[TMTsixplex_Nterm]EAQLYAAQAHLK[TMTsixplex_K]	196-207	FALSE	8.64	641252.75	618778.9103	466019.6877	556808.2319	334356.1746	518789.9374	ENSG00000132780
E9PIT3	E9PIT3_HUMAN	R|ELLESYIDGR|I	[TMTsixplex_Nterm]ELLESYIDGR	353-362	FALSE	5.938	505056.3212	482917.7217	678522.9136	794867.5625	518787.2996	663320.3002	ENSG00000180210
E9PIT3	E9PIT3_HUMAN	K|YGFYTHVFR|L	[TMTsixplex_Nterm]YGFYTHVFR	560-568	FALSE	7.442	178204.9608	159404.5356	257627.7992	287776.8956	151248.6668	201028.112	ENSG00000180210
E9PIT5	E9PIT5_HUMAN	R|LGLPLQQYR|D	[TMTsixplex_Nterm]LGLPLQQYR	55-63	FALSE	6.513	694422.9375	577196.8057	559850.9635	630991.7394	507262.722	623822.7786	ENSG00000172830
E9PJ44	E9PJ44_HUMAN	K|IQVNHPAVLR|R	[TMTsixplex_Nterm]IQVNHPAVLR	17-26	FALSE	7.619	536294.8719	511678.5861	397522.7427	422245.956	381255.5864	482274.1706	ENSG00000023697
E9PJT3	E9PJT3_HUMAN	R|AAVLLEQER|Q	[TMTsixplex_Nterm]AAVLLEQER	182-190	FALSE	6.431	266590.875	236564.8786	161657.6662	187412.6229	192282.3816	241441.4968	ENSG00000087365
E9PJV7	E9PJV7_HUMAN	K|QTKLLEMQPTK|A	QTKLLEM[Oxidation_M]QPTK[TMTsixplex_K]	10-20	FALSE	4.921	380795.965	345361.7016	266112.2696	296394.665	309518.7707	414334.8125	ENSG00000120451
E9PK52	E9PK52_HUMAN	K|VRPAELEQFESTIGFK|L	[TMTsixplex_Nterm]VRPAELEQFESTIGFK[TMTsixplex_K]	458-473	FALSE	5.129	356710.1939	303365.852	278909.0114	305857.2685	355701.3535	484472.25	ENSG00000079819
E9PK52	E9PK52_HUMAN	R|KVEPVTQK|D	[TMTsixplex_Nterm]K[TMTsixplex_K]VEPVTQK[TMTsixplex_K]	654-661	FALSE	5.434	821378.1525	562449.3338	844999.551	838584.8024	864661.4942	969402.125	ENSG00000079819
E9PK52	E9PK52_HUMAN	R|NLPWLFTFNVK|F	[TMTsixplex_Nterm]NLPWLFTFNVK[TMTsixplex_K]	284-294	FALSE	6.136	17359.42339	14801.24198	15717.18529	19264.95447	15617.1674	22156.60156	ENSG00000079819
E9PK99	E9PK99_HUMAN	R|YILNFLR|T	[TMTsixplex_Nterm]YILNFLR	57-63	FALSE	5.809	18465.19156	16413.06825	10500.89783	11704.39795	6599.935138	8407.75397	ENSG00000188997
E9PK99	E9PK99_HUMAN	R|YILNFLR|T	[TMTsixplex_Nterm]YILNFLR	57-63	FALSE	5.734	16873.71419	16494.146	10493.86185	11041.68817	6484.4225	8493.975645	ENSG00000188997
E9PKG4	E9PKG4_HUMAN	R|KLIEFLLK|A	[TMTsixplex_Nterm]K[TMTsixplex_K]LIEFLLK[TMTsixplex_K]	42-49	FALSE	5.633	10021.42871	8576.373654	4229.150076	4482.401161	6050.451658	8377.90488	ENSG00000110075
E9PKG4	E9PKG4_HUMAN	R|KLIEFLLK|A	[TMTsixplex_Nterm]K[TMTsixplex_K]LIEFLLK[TMTsixplex_K]	42-49	FALSE	5.717	14957.99316	13152.51714	6383.481831	7286.259765	8658.984623	11492.22654	ENSG00000110075
E9PKL9	E9PKL9_HUMAN	K|DADLTDTAQTR|A	[TMTsixplex_Nterm]DADLTDTAQTR	44-54	FALSE	7.734	311326.6185	278620.4169	197121.3378	229750.8342	448592.3997	593845.75	ENSG00000104522
E9PKL9	E9PKL9_HUMAN	K|DADLTDTAQTR|A	[TMTsixplex_Nterm]DADLTDTAQTR	44-54	FALSE	7.734	311326.6185	278620.4169	197121.3378	229750.8342	448592.3997	593845.75	ENSG00000278243
E9PKL9	E9PKL9_HUMAN	K|DADLTDTAQTR|A	[TMTsixplex_Nterm]DADLTDTAQTR	44-54	FALSE	6.014	136940.0663	124302.8608	131724.1576	154486.0097	128635.5568	169931.5938	ENSG00000104522
E9PKL9	E9PKL9_HUMAN	K|DADLTDTAQTR|A	[TMTsixplex_Nterm]DADLTDTAQTR	44-54	FALSE	6.014	136940.0663	124302.8608	131724.1576	154486.0097	128635.5568	169931.5938	ENSG00000278243
E9PKL9	E9PKL9_HUMAN	R|ILVTGGSGLVGK|A	[TMTsixplex_Nterm]ILVTGGSGLVGK[TMTsixplex_K]	9-20	FALSE	5.131	791227.9218	717205.3979	465126.947	548293.8977	1077625.184	1542658.875	ENSG00000104522
E9PKL9	E9PKL9_HUMAN	R|ILVTGGSGLVGK|A	[TMTsixplex_Nterm]ILVTGGSGLVGK[TMTsixplex_K]	9-20	FALSE	5.131	791227.9218	717205.3979	465126.947	548293.8977	1077625.184	1542658.875	ENSG00000278243
E9PKL9	E9PKL9_HUMAN	K|NVHMNDNVLHSAFEVGAR|K	[TMTsixplex_Nterm]NVHMNDNVLHSAFEVGAR	89-106	FALSE	4.931	358090.4576	325636.2501	306467.7834	342361.5938	489697.6901	678807.172	ENSG00000104522
E9PKL9	E9PKL9_HUMAN	K|NVHMNDNVLHSAFEVGAR|K	[TMTsixplex_Nterm]NVHMNDNVLHSAFEVGAR	89-106	FALSE	4.931	358090.4576	325636.2501	306467.7834	342361.5938	489697.6901	678807.172	ENSG00000278243
E9PKL9	E9PKL9_HUMAN	K|YNLDFWR|K	[TMTsixplex_Nterm]YNLDFWR	81-87	FALSE	5.854	457221.1905	423965.122	281900.973	321457.7771	619903.8377	848473.8125	ENSG00000104522
E9PKL9	E9PKL9_HUMAN	K|YNLDFWR|K	[TMTsixplex_Nterm]YNLDFWR	81-87	FALSE	5.854	457221.1905	423965.122	281900.973	321457.7771	619903.8377	848473.8125	ENSG00000278243
E9PKL9	E9PKL9_HUMAN	K|DADLTDTAQTR|A	DADLTDTAQTR	44-54	FALSE	7.823	142.3352692	156.9707317	141.4135125	NA	108.367609	124.5917913	ENSG00000104522
E9PKL9	E9PKL9_HUMAN	K|DADLTDTAQTR|A	DADLTDTAQTR	44-54	FALSE	7.823	142.3352692	156.9707317	141.4135125	NA	108.367609	124.5917913	ENSG00000278243
E9PKL9	E9PKL9_HUMAN	K|SSGSALTVWGTGNPR|R	[TMTsixplex_Nterm]SSGSALTVWGTGNPR	199-213	FALSE	7.259	261054.5637	241501.0088	186496.482	208107.4058	201093.7339	277483.0938	ENSG00000104522
E9PKL9	E9PKL9_HUMAN	K|SSGSALTVWGTGNPR|R	[TMTsixplex_Nterm]SSGSALTVWGTGNPR	199-213	FALSE	7.259	261054.5637	241501.0088	186496.482	208107.4058	201093.7339	277483.0938	ENSG00000278243
E9PKU7	E9PKU7_HUMAN	R|DENSVELTMAEGPYK|I	[TMTsixplex_Nterm]DENSVELTMAEGPYK[TMTsixplex_K]	19-33	FALSE	7.34	348935.6359	376802.2078	267101.196	271642.2651	392348.3584	539552.875	ENSG00000089597
E9PKU7	E9PKU7_HUMAN	R|AFFAGSQR|F	[TMTsixplex_Nterm]AFFAGSQR	510-517	FALSE	5.345	107908.5098	94730.05321	67130.76156	72074.97498	89234.50146	122191.1087	ENSG00000089597
E9PKU7	E9PKU7_HUMAN	K|DPAEGDGAQPEETPR|D	[TMTsixplex_Nterm]DPAEGDGAQPEETPR	99-113	FALSE	8.256	109887.6391	90760.01504	45486.57374	54742.29639	101430.8162	132701.3125	ENSG00000089597
E9PKU7	E9PKU7_HUMAN	K|DPAEGDGAQPEETPR|D	[TMTsixplex_Nterm]DPAEGDGAQPEETPR	99-113	FALSE	7.397	53671.88215	49217.17389	36162.59622	40569.26133	54285.25459	76008.65625	ENSG00000089597
E9PKU7	E9PKU7_HUMAN	R|GLLEFEHQR|A	[TMTsixplex_Nterm]GLLEFEHQR	59-67	FALSE	5.331	382468.0059	353466.8088	250426.9673	279209.5481	329352.873	460382.5084	ENSG00000089597
E9PKU7	E9PKU7_HUMAN	K|AEKDEPGAWEETFK|T	[TMTsixplex_Nterm]AEK[TMTsixplex_K]DEPGAWEETFK[TMTsixplex_K]	125-138	FALSE	8.689	1562268.262	1400198.482	880364.4073	998756.0722	1363934.208	1899359	ENSG00000089597
E9PKU7	E9PKU7_HUMAN	K|AEKDEPGAWEETFK|T	[TMTsixplex_Nterm]AEK[TMTsixplex_K]DEPGAWEETFK[TMTsixplex_K]	125-138	FALSE	6.145	81536.88058	68673.58072	64283.71869	72715.43832	66566.32821	88206.60156	ENSG00000089597
E9PKU7	E9PKU7_HUMAN	R|FGAVWTGDNTAEWDHLK|I	[TMTsixplex_Nterm]FGAVWTGDNTAEWDHLK[TMTsixplex_K]	518-534	FALSE	6.448	200320.5462	183450.5	127553.9697	139859.1847	175456.6887	248131.4531	ENSG00000089597
E9PKU7	E9PKU7_HUMAN	R|REPWLLPSQHNDIIR|D	[TMTsixplex_Nterm]REPWLLPSQHNDIIR	591-605	FALSE	5.515	809796.3806	737883.5767	475186.1641	502252.2169	836250.8365	1104148.837	ENSG00000089597
E9PKU7	E9PKU7_HUMAN	K|NPEPELLVR|W	[TMTsixplex_Nterm]NPEPELLVR	561-569	FALSE	5.069	594783.4056	490243.523	361849.2347	371099.9409	639454.9744	828899.5625	ENSG00000089597
E9PKU7	E9PKU7_HUMAN	R|SLLLSVNAR|G	[TMTsixplex_Nterm]SLLLSVNAR	50-58	FALSE	7.515	93716.75	81503.07043	55964.20715	62866.53097	60333.90106	82767.68569	ENSG00000089597
E9PKU7	E9PKU7_HUMAN	R|FGAVWTGDNTAEWDHLK|I	[TMTsixplex_Nterm]FGAVWTGDNTAEWDHLK[TMTsixplex_K]	518-534	FALSE	6.792	382399.2775	331570.8302	252613.3741	287959.3254	347785.8176	444899.375	ENSG00000089597
E9PKU7	E9PKU7_HUMAN	R|QGSKDPAEGDGAQPEETPR|D	[TMTsixplex_Nterm]QGSK[TMTsixplex_K]DPAEGDGAQPEETPR	95-113	FALSE	6.946	324420.1875	277041.1384	132804.8307	142632.6996	231609.1353	314421.3305	ENSG00000089597
E9PKU7	E9PKU7_HUMAN	R|DVHNIYGLYVHMATADGLR|Q	[TMTsixplex_Nterm]DVHNIYGLYVHMATADGLR	477-495	FALSE	8.583	57207.30372	54889.68828	36368.06075	41864.43734	44275.68009	62759.14768	ENSG00000089597
E9PKU7	E9PKU7_HUMAN	R|VVIIGAGKPAAVVLQTK|G	[TMTsixplex_Nterm]VVIIGAGK[TMTsixplex_K]PAAVVLQTK[TMTsixplex_K]	799-815	FALSE	8.788	509466	457625.3616	385168.9811	436663.3586	77731.1975	86219.81011	ENSG00000089597
E9PKU7	E9PKU7_HUMAN	K|MMDYLQGSGETPQTDVR|W	[TMTsixplex_Nterm]MMDYLQGSGETPQTDVR	245-261	FALSE	7.335	168096.3421	135363.6942	148908.934	152731.0639	147216.1096	192961.0156	ENSG00000089597
E9PKU7	E9PKU7_HUMAN	R|WYQMGAYQPFFR|A	[TMTsixplex_Nterm]WYQM[Oxidation_M]GAYQPFFR	570-581	FALSE	8.361	90310.58979	82917.32044	58707.83458	68925.05961	70695.26685	94794.05214	ENSG00000089597
E9PKU7	E9PKU7_HUMAN	R|SLLLSVNAR|G	[TMTsixplex_Nterm]SLLLSVNAR	50-58	FALSE	7.616	155508.8175	127787.8382	84752.48619	93226.75942	113195.1112	155781.7344	ENSG00000089597
E9PKU7	E9PKU7_HUMAN	K|MMDYLQGSGETPQTDVR|W	[TMTsixplex_Nterm]M[Oxidation_M]MDYLQGSGETPQTDVR	245-261	FALSE	6.049	39283.5997	38627.61593	40042.79938	42717.16822	49033.29544	64800.04688	ENSG00000089597
E9PKU7	E9PKU7_HUMAN	R|FGAVWTGDNTAEWDHLK|I	[TMTsixplex_Nterm]FGAVWTGDNTAEWDHLK[TMTsixplex_K]	518-534	FALSE	5.485	49668.39028	42360.12564	35474.67006	38360.06892	43776.1604	61340.23438	ENSG00000089597
E9PKU7	E9PKU7_HUMAN	R|DVHNIYGLYVHMATADGLR|Q	[TMTsixplex_Nterm]DVHNIYGLYVHMATADGLR	477-495	FALSE	5.435	162983.1176	150313.9298	94572.15575	93836.66478	136849.3558	183838.0483	ENSG00000089597
E9PKU7	E9PKU7_HUMAN	R|QGSKDPAEGDGAQPEETPR|D	[TMTsixplex_Nterm]QGSK[TMTsixplex_K]DPAEGDGAQPEETPR	95-113	FALSE	5.618	113157.6801	94085.52803	46506.55056	51645.51913	79311.85826	115770.1563	ENSG00000089597
E9PKU7	E9PKU7_HUMAN	R|GLLEFEHQR|A	[TMTsixplex_Nterm]GLLEFEHQR	59-67	FALSE	5.318	426986.7921	374279.2392	227065.8008	265816.2876	408828.4354	513600.3217	ENSG00000089597
E9PKU7	E9PKU7_HUMAN	R|WYQMGAYQPFFR|A	[TMTsixplex_Nterm]WYQMGAYQPFFR	570-581	FALSE	7.551	41046.75016	37459.46846	24574.17446	28127.11645	37494.95113	53046.57125	ENSG00000089597
E9PKU7	E9PKU7_HUMAN	R|WYQMGAYQPFFR|A	[TMTsixplex_Nterm]WYQMGAYQPFFR	570-581	FALSE	7.35	7812.788661	6942.007998	4494.544743	4889.446494	5329.324765	7816.622971	ENSG00000089597
E9PKU7	E9PKU7_HUMAN	R|AFFAGSQR|F	[TMTsixplex_Nterm]AFFAGSQR	510-517	FALSE	6.671	76126.34232	67396.52405	44945.30144	47639.37308	60572.27498	85328.3896	ENSG00000089597
E9PKV2	E9PKV2_HUMAN	K|LFQVLAPR|Y	[TMTsixplex_Nterm]LFQVLAPR	65-72	FALSE	5.227	84763.06147	72936.24088	31244.39303	35217.04374	40618.36958	55395.75667	ENSG00000158042
E9PKV2	E9PKV2_HUMAN	R|NLLTGLVR|H	[TMTsixplex_Nterm]NLLTGLVR	30-37	FALSE	6.746	43445.85156	35248.72635	17680.49396	19807.02874	24978.51782	33660.88187	ENSG00000158042
E9PKZ0	E9PKZ0_HUMAN	R|AVVGVVAGGGR|I	[TMTsixplex_Nterm]AVVGVVAGGGR	163-173	FALSE	7.845	239287.3553	213192.6994	160286.4817	177791.3791	301497.7278	383618.5625	ENSG00000161016
E9PKZ0	E9PKZ0_HUMAN	R|ASGNYATVISHNPETK|K	[TMTsixplex_Nterm]ASGNYATVISHNPETK[TMTsixplex_K]	128-143	FALSE	8.096	631910.3384	641843.8225	446031.6231	463351.3585	551524.5118	727685.8125	ENSG00000161016
E9PKZ0	E9PKZ0_HUMAN	R|ASGNYATVISHNPETK|K	[TMTsixplex_Nterm]ASGNYATVISHNPETK[TMTsixplex_K]	128-143	FALSE	6.864	561628.4993	518964.5061	427076.569	458100.3365	484690.6771	611389.5625	ENSG00000161016
E9PKZ0	E9PKZ0_HUMAN	R|AVVGVVAGGGR|I	[TMTsixplex_Nterm]AVVGVVAGGGR	163-173	FALSE	8.034	555453.736	494240.0299	386771.4056	423351.6239	663004.5113	834766	ENSG00000161016
E9PKZ0	E9PKZ0_HUMAN	R|ASGNYATVISHNPETK|K	ASGNYATVISHNPETK[TMTsixplex_K]	128-143	FALSE	6.108	326122.526	270051.0698	311458.3752	359530.6876	338703.2551	444798.5625	ENSG00000161016
E9PL75	E9PL75_HUMAN	R|YGLSSMQGWR|V	[TMTsixplex_Nterm]YGLSSMQGWR	23-32	FALSE	7.345	112152.1719	99346.0028	69669.00621	75749.9693	73512.2829	111013.7986	ENSG00000100614
E9PLF1	E9PLF1_HUMAN	K|LGLDFPNLPYLIDGTHK|I	[TMTsixplex_Nterm]LGLDFPNLPYLIDGTHK[TMTsixplex_K]	52-68	FALSE	6.454	24524.10064	23475.29807	28728.11554	32253.86751	48834.73094	67688.11719	ENSG00000213366
E9PLF1	E9PLF1_HUMAN	R|LLLEYTDSSYEEK|K	[TMTsixplex_Nterm]LLLEYTDSSYEEK[TMTsixplex_K]	18-30	FALSE	5.644	180405.2045	191024.56	271787.0259	295698.6814	200118.4805	227705.4285	ENSG00000213366
E9PLF1	E9PLF1_HUMAN	M|PMTLGYWNIR|G	[TMTsixplex_Nterm]PMTLGYWNIR	1-10	FALSE	5.894	11705.21363	9211.132844	17189.93614	21163.33847	40194.1223	50798.67188	ENSG00000213366
E9PLF1	E9PLF1_HUMAN	K|ITQSNAILR|Y	[TMTsixplex_Nterm]ITQSNAILR	69-77	FALSE	6.345	185506.5323	156268.0286	96964.45218	123227.1829	261480.9017	364283.0313	ENSG00000213366
E9PLF1	E9PLF1_HUMAN	M|PMTLGYWNIR|G	PMTLGYWNIR	1-10	FALSE	8.549	70597.55403	62176.88999	55792.83395	62964.3973	NA	49205.58464	ENSG00000213366
E9PLF1	E9PLF1_HUMAN	R|LLLEYTDSSYEEK|K	[TMTsixplex_Nterm]LLLEYTDSSYEEK[TMTsixplex_K]	18-30	FALSE	6.306	474437.0617	380344.8867	694747.0625	608089.218	381011.9271	466738.2654	ENSG00000213366
E9PLF1	E9PLF1_HUMAN	K|ITQSNAILR|Y	[TMTsixplex_Nterm]ITQSNAILR	69-77	FALSE	6.879	81426.18172	67874.30955	45889.2433	48825.84088	112438.9798	150679.625	ENSG00000213366
E9PLF1	E9PLF1_HUMAN	K|LGLDFPNLPYLIDGTHK|I	[TMTsixplex_Nterm]LGLDFPNLPYLIDGTHK[TMTsixplex_K]	52-68	FALSE	6.7	37751.21189	35927.459	42993.1164	47462.23015	68099.03227	95268.39844	ENSG00000213366
E9PLF1	E9PLF1_HUMAN	K|KYTMGDAPDYDR|S	[TMTsixplex_Nterm]K[TMTsixplex_K]YTM[Oxidation_M]GDAPDYDR	31-42	FALSE	5.67	771592.0896	648621.5051	1006232.547	1125212.392	1541399.206	2158452.25	ENSG00000213366
E9PLL6	E9PLL6_HUMAN	K|TGAAPIIDVVR|S	[TMTsixplex_Nterm]TGAAPIIDVVR	94-104	FALSE	5.621	341526.1873	287861.7946	310830.5549	334536.0731	339715.1532	448744.625	ENSG00000166441
E9PLL6	E9PLL6_HUMAN	K|LWTLVSEQTR|V	[TMTsixplex_Nterm]LWTLVSEQTR	77-86	FALSE	7.118	79740.773	66443.389	55878.43161	67005.45256	82861.47252	112770.7188	ENSG00000166441
E9PLL6	E9PLL6_HUMAN	K|TGAAPIIDVVR|S	[TMTsixplex_Nterm]TGAAPIIDVVR	94-104	FALSE	5.533	147103.0999	132202.8248	154527.9936	176889.4258	158663.5273	214342.375	ENSG00000166441
E9PLL6	E9PLL6_HUMAN	K|YHPGYFGK|V	[TMTsixplex_Nterm]YHPGYFGK[TMTsixplex_K]	47-54	FALSE	4.889	4665937.429	4020846.988	2522962.665	3117842.742	3859604.784	5409532.5	ENSG00000166441
E9PLL6	E9PLL6_HUMAN	K|LWTLVSEQTR|V	[TMTsixplex_Nterm]LWTLVSEQTR	77-86	FALSE	5.921	162352.7964	146290.454	171185.8464	195014.1272	178002.5824	235102.4531	ENSG00000166441
E9PLL6	E9PLL6_HUMAN	K|LWTLVSEQTR|V	[TMTsixplex_Nterm]LWTLVSEQTR	77-86	FALSE	5.726	56904.55831	51927.8089	46682.51462	53693.5212	74021.19476	97168.53125	ENSG00000166441
E9PLL6	E9PLL6_HUMAN	K|LWTLVSEQTR|V	[TMTsixplex_Nterm]LWTLVSEQTR	77-86	FALSE	6.625	61542.63192	55887.77722	47226.97388	55545.08107	67879.34717	91478.00781	ENSG00000166441
E9PLL6	E9PLL6_HUMAN	K|TGAAPIIDVVR|S	[TMTsixplex_Nterm]TGAAPIIDVVR	94-104	FALSE	5.689	225184.7927	191007.3226	164794.9547	194820.8109	223021.1018	325936.5938	ENSG00000166441
E9PLL6	E9PLL6_HUMAN	K|LWTLVSEQTR|V	[TMTsixplex_Nterm]LWTLVSEQTR	77-86	FALSE	7.146	104999.1658	84159.6601	78301.22488	93861.66533	103222.5771	149130.3594	ENSG00000166441
E9PLL6	E9PLL6_HUMAN	K|LWTLVSEQTR|V	[TMTsixplex_Nterm]LWTLVSEQTR	77-86	FALSE	6.529	67804.72843	55775.80159	54153.53308	63810.31632	68129.44027	88883.1875	ENSG00000166441
E9PLL6	E9PLL6_HUMAN	K|LWTLVSEQTR|V	[TMTsixplex_Nterm]LWTLVSEQTR	77-86	FALSE	6.488	62597.82833	55915.40675	49855.156	58109.60027	65271.04985	87192.79688	ENSG00000166441
E9PLL6	E9PLL6_HUMAN	K|TGAAPIIDVVR|S	[TMTsixplex_Nterm]TGAAPIIDVVR	94-104	FALSE	5.053	204062.0054	174194.0091	143031.3253	166910.8216	200174.1912	285631.9375	ENSG00000166441
E9PLL6	E9PLL6_HUMAN	K|YHPGYFGK|V	[TMTsixplex_Nterm]YHPGYFGK[TMTsixplex_K]	47-54	FALSE	5.329	2165491.529	1544689.358	1233955.747	1230002.652	3972369.164	5468991	ENSG00000166441
E9PLL6	E9PLL6_HUMAN	K|LWTLVSEQTR|V	[TMTsixplex_Nterm]LWTLVSEQTR	77-86	FALSE	7.334	94739.86084	82385.67614	65130.61381	77532.12052	96275.20236	132130.9844	ENSG00000166441
E9PLT0	E9PLT0_HUMAN	R|IKVDFVIPK|E	[TMTsixplex_Nterm]IK[TMTsixplex_K]VDFVIPK[TMTsixplex_K]	156-164	FALSE	5.027	436590.8382	355083.6856	387015.2591	436971.4063	298068.9703	412857.5805	ENSG00000009307
E9PLT0	E9PLT0_HUMAN	R|IKVDFVIPK|E	[TMTsixplex_Nterm]IK[TMTsixplex_K]VDFVIPK[TMTsixplex_K]	156-164	FALSE	5.619	433460.5536	340910.4473	394537.8954	453159.3125	314507.0049	433637.3601	ENSG00000009307
E9PM31	E9PM31_HUMAN	K|QFYDQALQQAVVDDDANNAK|A	[TMTsixplex_Nterm]QFYDQALQQAVVDDDANNAK[TMTsixplex_K]	53-72	FALSE	6.214	201757.3352	187581.4934	408435.7888	451697.3568	375491.5427	503698.4688	ENSG00000110651
E9PM95	E9PM95_HUMAN	R|ALAEEVEQVHR|G	[TMTsixplex_Nterm]ALAEEVEQVHR	100-110	FALSE	7.83	407929.8574	370303.3319	167567.3574	194908.4007	148269.9842	227773.0162	ENSG00000128335
E9PMB9	E9PMB9_HUMAN	R|GLFITIHDK|G	[TMTsixplex_Nterm]GLFITIHDK[TMTsixplex_K]	156-164	FALSE	5.323	61035.06972	62788.90294	37097.28655	51977.06375	323176.4774	426056.4063	ENSG00000151376
E9PMB9	E9PMB9_HUMAN	K|TFIPGQGNNAYVFPGVALGVIAGGIR|H	[TMTsixplex_Nterm]TFIPGQGNNAYVFPGVALGVIAGGIR	480-505	FALSE	6.206	220.8130021	370.7278877	675.506663	694.5293853	959.3192147	1331.730957	ENSG00000151376
E9PME6	E9PME6_HUMAN	K|SGQSKGGILSK|A	[TMTsixplex_Nterm]SGQSKGGILSK	174-184	FALSE	5.719	112664.7895	137776.9688	49724.32727	45730.49348	59128.07771	65291.80087	ENSG00000158773
E9PMP7	E9PMP7_HUMAN	R|RQPQEEVVHEDQGK|K	[TMTsixplex_Nterm]RQPQEEVVHEDQGK[TMTsixplex_K]	936-949	FALSE	5.057	295830.9887	259692.9337	126834.0514	138575.8553	91701.34788	128517.6812	ENSG00000136153
E9PMP7	E9PMP7_HUMAN	K|EVAATEEDVTR|L	[TMTsixplex_Nterm]EVAATEEDVTR	588-598	FALSE	6.807	143372.7656	129428.8365	53758.28596	57907.09097	41162.42459	57529.85676	ENSG00000136153
E9PMP7	E9PMP7_HUMAN	R|RQPQEEVVHEDQGK|K	[TMTsixplex_Nterm]RQPQEEVVHEDQGK[TMTsixplex_K]	936-949	FALSE	6.785	37286.77344	31693.40045	16974.05118	17359.26753	12102.95792	15050.89566	ENSG00000136153
E9PMV8	E9PMV8_HUMAN	M|EEEETQLEEK|N	[TMTsixplex_Nterm]EEEETQLEEK[TMTsixplex_K]	1-10	FALSE	4.885	218630.3125	183835.3837	80159.14351	118770.2346	134542.2747	196175.7083	ENSG00000079819
E9PMV8	E9PMV8_HUMAN	R|KVEPVTQK|D	[TMTsixplex_Nterm]K[TMTsixplex_K]VEPVTQK[TMTsixplex_K]	123-130	FALSE	5.434	821378.1525	562449.3338	844999.551	838584.8024	864661.4942	969402.125	ENSG00000079819
E9PN17	E9PN17_HUMAN	K|VELVPPTPAEIPR|A	[TMTsixplex_Nterm]VELVPPTPAEIPR	35-47	FALSE	6.311	1220163.912	1225089.081	869018.2998	965194.3232	2368569.354	3051058.75	ENSG00000167283
E9PN17	E9PN17_HUMAN	K|TPALVNAAVTYSKPR|L	[TMTsixplex_Nterm]TPALVNAAVTYSK[TMTsixplex_K]PR	11-25	FALSE	10.848	265017.8397	231733.0119	167185.0012	188489.3008	419002.6416	593341.75	ENSG00000167283
E9PN17	E9PN17_HUMAN	K|IVNSAQTGSFK|Q	[TMTsixplex_Nterm]IVNSAQTGSFK	55-65	FALSE	9.42	17637.49836	23329.97619	9862.289639	9567.030742	29771.88492	36642.29609	ENSG00000167283
E9PN17	E9PN17_HUMAN	R|LATFWYYAK|V	[TMTsixplex_Nterm]LATFWYYAK[TMTsixplex_K]	26-34	FALSE	6.122	510967.7175	587556.5094	1028660.882	1284941.083	873598.2902	1434490.125	ENSG00000167283
E9PN17	E9PN17_HUMAN	K|IVNSAQTGSFK|Q	IVNSAQTGSFK[TMTsixplex_K]	55-65	FALSE	8.069	130543.96	123618.5348	74494.89273	88556.20189	351514.75	337387.3295	ENSG00000167283
E9PN17	E9PN17_HUMAN	R|LATFWYYAK|V	[TMTsixplex_Nterm]LATFWYYAK[TMTsixplex_K]	26-34	FALSE	5.888	127032.5063	148925.8768	248351.2313	323623.5644	208044.6777	366642.5	ENSG00000167283
E9PN17	E9PN17_HUMAN	R|LATFWYYAK|V	[TMTsixplex_Nterm]LATFWYYAK[TMTsixplex_K]	26-34	FALSE	6.439	280178.521	323509.959	463964.4866	600605.7096	428387.5818	755951.9375	ENSG00000167283
E9PN17	E9PN17_HUMAN	R|LATFWYYAK|V	[TMTsixplex_Nterm]LATFWYYAK[TMTsixplex_K]	26-34	FALSE	6.532	225220.2089	164960.9465	218969.3185	212935.5539	328746.5756	382549	ENSG00000167283
E9PN17	E9PN17_HUMAN	K|IVNSAQTGSFK|Q	[TMTsixplex_Nterm]IVNSAQTGSFK[TMTsixplex_K]	55-65	FALSE	8.228	400102.8891	337573.1945	229300.5444	282453.6261	1046634.281	1491868.75	ENSG00000167283
E9PN17	E9PN17_HUMAN	K|TPALVNAAVTYSKPR|L	[TMTsixplex_Nterm]TPALVNAAVTYSK[TMTsixplex_K]PR	11-25	FALSE	9.194	36469.59497	32191.94295	26459.87454	29992.58225	57901.43724	78175.74219	ENSG00000167283
E9PN17	E9PN17_HUMAN	K|IVNSAQTGSFK|Q	IVNSAQTGSFK[TMTsixplex_K]	55-65	FALSE	7.428	51957.93706	47245.05702	32952.13295	39214.49794	129425.6641	123394.0106	ENSG00000167283
E9PN17	E9PN17_HUMAN	R|LATFWYYAK|V	[TMTsixplex_Nterm]LATFWYYAK[TMTsixplex_K]	26-34	FALSE	6.06	2831.476107	2289.514129	2149.742017	2486.982208	3605.20244	4763.458496	ENSG00000167283
E9PN17	E9PN17_HUMAN	K|IVNSAQTGSFK|Q	[TMTsixplex_Nterm]IVNSAQTGSFK[TMTsixplex_K]	55-65	FALSE	8.243	80590.22896	64072.37811	42930.78508	46905.6451	223961.7664	283259.7813	ENSG00000167283
E9PN17	E9PN17_HUMAN	K|KIVNSAQTGSFK|Q	[TMTsixplex_Nterm]K[TMTsixplex_K]IVNSAQTGSFK[TMTsixplex_K]	54-65	FALSE	5.485	1538328.516	1537312.108	1671653.766	1841055.503	2443864.366	3406440	ENSG00000167283
E9PN51	E9PN51_HUMAN	R|TLLWTELFR|G	[TMTsixplex_Nterm]TLLWTELFR	57-65	FALSE	8.785	2054.899322	1812.442835	1798.762273	2138.993229	5462.621899	7538.783691	ENSG00000110717
E9PN51	E9PN51_HUMAN	R|TLLWTELFR|G	[TMTsixplex_Nterm]TLLWTELFR	57-65	FALSE	7.703	5156.964454	4464.022636	4641.551416	5475.487367	13095.39182	18352.40234	ENSG00000110717
E9PN51	E9PN51_HUMAN	R|TLLWTELFR|G	[TMTsixplex_Nterm]TLLWTELFR	57-65	FALSE	7.619	10499.45323	9179.681613	8759.161379	9997.233227	23078.85504	31290.05273	ENSG00000110717
E9PN51	E9PN51_HUMAN	R|TLLWTELFR|G	[TMTsixplex_Nterm]TLLWTELFR	57-65	FALSE	7.299	6537.046918	5932.218751	5936.687412	6751.432201	15822.87794	21276.42969	ENSG00000110717
E9PN51	E9PN51_HUMAN	R|TLLWTELFR|G	[TMTsixplex_Nterm]TLLWTELFR	57-65	FALSE	6.619	496.5163499	396.0482246	473.8070233	698.9791755	958.8598415	1284.041382	ENSG00000110717
E9PN51	E9PN51_HUMAN	R|TLLWTELFR|G	[TMTsixplex_Nterm]TLLWTELFR	57-65	FALSE	8.107	684.9797202	561.3379651	627.9626112	778.1575025	1831.729679	2591.181396	ENSG00000110717
E9PN51	E9PN51_HUMAN	R|TLLWTELFR|G	[TMTsixplex_Nterm]TLLWTELFR	57-65	FALSE	7.958	4864.066259	4087.067093	4438.490116	4731.583998	12294.82546	17297.56445	ENSG00000110717
E9PN51	E9PN51_HUMAN	R|GLGMTLSYLFR|E	[TMTsixplex_Nterm]GLGMTLSYLFR	66-76	FALSE	7.66	2774.058838	2650.062744	3006.361083	3302.6244	4791.989313	6363.504883	ENSG00000110717
E9PN51	E9PN51_HUMAN	R|TLLWTELFR|G	[TMTsixplex_Nterm]TLLWTELFR	57-65	FALSE	7.049	7358.078343	6667.669808	6838.180251	8003.732541	17815.81907	24696.60547	ENSG00000110717
E9PN51	E9PN51_HUMAN	R|TLLWTELFR|G	TLLWTELFR	57-65	FALSE	9.166	134743.1693	121587.172	86557.23498	97717.93953	NA	138007.8311	ENSG00000110717
E9PN51	E9PN51_HUMAN	R|TLLWTELFR|G	TLLWTELFR	57-65	FALSE	6.682	62629.00948	58012.42581	38708.23089	38784.90828	69173.34688	89297.27344	ENSG00000110717
E9PN51	E9PN51_HUMAN	R|GLGMTLSYLFR|E	[TMTsixplex_Nterm]GLGM[Oxidation_M]TLSYLFR	66-76	FALSE	6.108	37296.23205	43702.15366	59732.84873	71458.99325	70261.18885	106380.8281	ENSG00000110717
E9PN51	E9PN51_HUMAN	R|TLLWTELFR|G	[TMTsixplex_Nterm]TLLWTELFR	57-65	FALSE	8.816	9659.693657	8458.689579	8787.953804	10332.26125	22641.07171	31485.37305	ENSG00000110717
E9PN51	E9PN51_HUMAN	R|TLLWTELFR|G	[TMTsixplex_Nterm]TLLWTELFR	57-65	FALSE	7.271	4833.010534	4286.080483	4362.505289	4845.276655	12273.02239	16395.55664	ENSG00000110717
E9PN51	E9PN51_HUMAN	R|TLLWTELFR|G	[TMTsixplex_Nterm]TLLWTELFR	57-65	FALSE	7.771	4709.660619	4021.775467	3860.589113	4581.167264	10766.24891	14754.73047	ENSG00000110717
E9PN51	E9PN51_HUMAN	R|TLLWTELFR|G	TLLWTELFR	57-65	FALSE	6.942	167136.398	128649.7505	86824.38665	95668.27433	NA	134761.0785	ENSG00000110717
E9PN51	E9PN51_HUMAN	R|TLLWTELFR|G	TLLWTELFR	57-65	FALSE	6.45	35991.98253	30306.17888	22375.61213	25141.76314	NA	39328.57909	ENSG00000110717
E9PN51	E9PN51_HUMAN	R|TLLWTELFR|G	[TMTsixplex_Nterm]TLLWTELFR	57-65	FALSE	8.302	5178.357467	4523.260326	4734.192694	5275.416626	13348.90137	18679.99023	ENSG00000110717
E9PNR9	E9PNR9_HUMAN	K|WLAPDGLIFPDR|A	[TMTsixplex_Nterm]WLAPDGLIFPDR	137-148	FALSE	6.437	393444.5876	349167.5593	257847.7272	245929.516	365445.0267	428482.1563	ENSG00000126457
E9PNR9	E9PNR9_HUMAN	R|DKWLAPDGLIFPDR|A	[TMTsixplex_Nterm]DK[TMTsixplex_K]WLAPDGLIFPDR	135-148	FALSE	5.274	438188.8125	353049.7969	255355.4885	317977.1281	215331.5686	268949.2176	ENSG00000126457
E9PNS2	E9PNS2_HUMAN	K|EAAFDDAVEER|V	[TMTsixplex_Nterm]EAAFDDAVEER	4-14	FALSE	6.025	285699.1563	253634.4575	153647.9651	171198.5892	205949.67	273378.3947	ENSG00000162521
E9PNW4	E9PNW4_HUMAN	K|FEHCNFNDVTTR|L	[TMTsixplex_Nterm]FEHC[Cys_CAM]NFNDVTTR	66-77	FALSE	5.13	146807.0199	126596.8235	199861.6608	237814.2121	102787.8822	132088.7776	ENSG00000284969
E9PP21	E9PP21_HUMAN	K|GFGFGQGAGALVHSE|-	[TMTsixplex_Nterm]GFGFGQGAGALVHSE	145-159	FALSE	9.18	502286.3295	458107.0825	767037.4016	911206.2941	523057.3433	766200.893	ENSG00000159176
E9PP21	E9PP21_HUMAN	K|GFGFGQGAGALVHSE|-	[TMTsixplex_Nterm]GFGFGQGAGALVHSE	145-159	FALSE	5.882	73100.17872	68136.99553	647502.1127	764765.1649	220152.7862	277444.9134	ENSG00000159176
E9PP21	E9PP21_HUMAN	K|GFGFGQGAGALVHSE|-	[TMTsixplex_Nterm]GFGFGQGAGALVHSE	145-159	FALSE	5.843	43118.66391	37249.98016	205530.1368	239120.573	79869.97433	103381.1762	ENSG00000159176
E9PP21	E9PP21_HUMAN	K|GFGFGQGAGALVHSE|-	[TMTsixplex_Nterm]GFGFGQGAGALVHSE	145-159	FALSE	9.371	338363.8098	302561.839	576004.2356	714076.1307	411289.682	500547.4137	ENSG00000159176
E9PP21	E9PP21_HUMAN	K|GFGFGQGAGALVHSE|-	[TMTsixplex_Nterm]GFGFGQGAGALVHSE	145-159	FALSE	6.213	35435.92666	37963.15923	356421.0027	385206.5246	113909.0101	148221.9183	ENSG00000159176
E9PP21	E9PP21_HUMAN	K|GFGFGQGAGALVHSE|-	[TMTsixplex_Nterm]GFGFGQGAGALVHSE	145-159	FALSE	6.747	67345.54278	75270.72515	734380.1539	806892.5083	253466.5256	297893.3008	ENSG00000159176
E9PP55	E9PP55_HUMAN	R|NVHQNIHPENQELVR|V	[TMTsixplex_Nterm]NVHQNIHPENQELVR	46-60	FALSE	5.986	52707.81023	46152.35642	41438.99849	42039.93784	35738.94188	45740.4551	ENSG00000120925
E9PP67	E9PP67_HUMAN	K|WYSLSGR|Q	[TMTsixplex_Nterm]WYSLSGR	100-106	FALSE	5.336	104572.7201	97466.89707	147541.9174	166401.0625	116415.5899	164837.1728	ENSG00000078902
E9PPC8	E9PPC8_HUMAN	K|TLFLLR|G	[TMTsixplex_Nterm]TLFLLR	92-97	FALSE	5.502	85107.3639	72594.40371	74955.64171	83783.65838	58963.79389	76280.66707	ENSG00000138814
E9PPM9	E9PPM9_HUMAN	R|VLVEWLR|D	[TMTsixplex_Nterm]VLVEWLR	22-28	FALSE	5.264	50944.41715	44116.37796	31362.08673	33238.35353	62532.75514	89119.29688	ENSG00000168522
E9PPM9	E9PPM9_HUMAN	R|DPSQELEFIADILNQDAK|N	[TMTsixplex_Nterm]DPSQELEFIADILNQDAK[TMTsixplex_K]	29-46	FALSE	6.76	57820.99609	47883.41384	41881.65445	47633.28281	42341.36134	57367.36923	ENSG00000168522
E9PPQ4	E9PPQ4_HUMAN	K|NVNQSLLELHK|L	[TMTsixplex_Nterm]NVNQSLLELHK[TMTsixplex_K]	39-49	FALSE	8.401	112185.8861	108620.7864	173123.0696	178896.1406	133970.4491	173715.8609	ENSG00000167996
E9PPZ7	E9PPZ7_HUMAN	K|IPYTTVLR|L	[TMTsixplex_Nterm]IPYTTVLR	136-143	FALSE	5.273	916317.875	797988.9384	271998.5361	291251.1966	232529.2194	314564.8557	ENSG00000149136
E9PQA5	E9PQA5_HUMAN	K|LATVNWAR|A	[TMTsixplex_Nterm]LATVNWAR	115-122	FALSE	5.11	89750.05469	79366.21044	35601.84977	37143.84142	43278.45668	57359.86976	ENSG00000162300
E9PQD7	E9PQD7_HUMAN	K|TYSYLTPDLWK|E	[TMTsixplex_Nterm]TYSYLTPDLWK[TMTsixplex_K]	188-198	FALSE	7.099	172982.8177	146532.2959	115647.4433	131764.786	146184.19	195652.3125	ENSG00000140988
E9PQD7	E9PQD7_HUMAN	K|SLEEIYLFSLPIK|E	SLEEIYLFSLPIK	76-88	FALSE	5.214	44588.57727	39957.3568	26548.07502	29978.87294	42240.57254	58218.03906	ENSG00000140988
E9PQD7	E9PQD7_HUMAN	K|TYSYLTPDLWK|E	[TMTsixplex_Nterm]TYSYLTPDLWK[TMTsixplex_K]	188-198	FALSE	6.8	78271.06593	62525.55472	52763.36555	59918.42939	65821.27506	90464.92969	ENSG00000140988
E9PQD7	E9PQD7_HUMAN	K|AEDKEWMPVTK|L	[TMTsixplex_Nterm]AEDK[TMTsixplex_K]EWM[Oxidation_M]PVTK[TMTsixplex_K]	54-64	FALSE	5.159	1386468.058	1185558.293	899952.9082	1059820.511	1176215.595	1563188.5	ENSG00000140988
E9PQD7	E9PQD7_HUMAN	R|GTGIVSAPVPK|K	[TMTsixplex_Nterm]GTGIVSAPVPK	142-152	FALSE	5.01	358099.4872	497546.1563	410997.4935	434290.566	288573.5378	308485.9189	ENSG00000140988
E9PQD7	E9PQD7_HUMAN	K|TYSYLTPDLWK|E	[TMTsixplex_Nterm]TYSYLTPDLWK[TMTsixplex_K]	188-198	FALSE	5.454	154000.5326	122298.5257	75130.50429	92585.37686	137538.1311	190824.5469	ENSG00000140988
E9PQD7	E9PQD7_HUMAN	K|AEDKEWMPVTK|L	[TMTsixplex_Nterm]AEDK[TMTsixplex_K]EWMPVTK[TMTsixplex_K]	54-64	FALSE	6.591	4680219.977	4140474.216	3145612.005	3552781.414	4099506.081	5423841	ENSG00000140988
E9PQD7	E9PQD7_HUMAN	R|GTGIVSAPVPK|K	[TMTsixplex_Nterm]GTGIVSAPVPK[TMTsixplex_K]	142-152	FALSE	5.715	3778575.575	3416777.631	2432181.477	2738241.037	3218153.833	4311543	ENSG00000140988
E9PQD7	E9PQD7_HUMAN	K|AEDKEWMPVTK|L	[TMTsixplex_Nterm]AEDK[TMTsixplex_K]EWMPVTK[TMTsixplex_K]	54-64	FALSE	5.689	382572.187	381301.2382	316337.2976	358530.8012	354330.2619	491800.5313	ENSG00000140988
E9PQD7	E9PQD7_HUMAN	K|TYSYLTPDLWK|E	[TMTsixplex_Nterm]TYSYLTPDLWK[TMTsixplex_K]	188-198	FALSE	5.159	294629.4198	248106.2541	201326.1782	269692.0418	231939.6623	313292.25	ENSG00000140988
E9PQD7	E9PQD7_HUMAN	K|TYSYLTPDLWK|E	[TMTsixplex_Nterm]TYSYLTPDLWK[TMTsixplex_K]	188-198	FALSE	5.491	130504.2969	118297.9589	80701.07347	88691.60299	91334.58721	127582.2972	ENSG00000140988
E9PQD7	E9PQD7_HUMAN	K|TYSYLTPDLWK|E	[TMTsixplex_Nterm]TYSYLTPDLWK[TMTsixplex_K]	188-198	FALSE	7.44	158525.0035	128390.1146	106526.4251	118495.7537	130092.5099	189838.1563	ENSG00000140988
E9PQD7	E9PQD7_HUMAN	K|TYSYLTPDLWK|E	[TMTsixplex_Nterm]TYSYLTPDLWK[TMTsixplex_K]	188-198	FALSE	5.523	71332.79146	66647.45521	53956.26842	62942.98778	66549.93337	87745.26563	ENSG00000140988
E9PQD7	E9PQD7_HUMAN	K|SLEEIYLFSLPIK|E	[TMTsixplex_Nterm]SLEEIYLFSLPIK[TMTsixplex_K]	76-88	FALSE	5.709	172707.7325	162179.0981	120145.7394	134813.7539	143491.9155	194887.8125	ENSG00000140988
E9PQD7	E9PQD7_HUMAN	K|TYSYLTPDLWK|E	[TMTsixplex_Nterm]TYSYLTPDLWK[TMTsixplex_K]	188-198	FALSE	5.348	145898.6442	121385.2922	92184.13589	108790.0688	112972.2419	152890.8594	ENSG00000140988
E9PQD7	E9PQD7_HUMAN	K|AEDKEWMPVTK|L	[TMTsixplex_Nterm]AEDK[TMTsixplex_K]EWMPVTK[TMTsixplex_K]	54-64	FALSE	5.714	1919680.736	1629495.556	1569281.727	1828553.061	1687224.111	2226315.25	ENSG00000140988
E9PQD7	E9PQD7_HUMAN	K|SLEEIYLFSLPIK|E	[TMTsixplex_Nterm]SLEEIYLFSLPIK[TMTsixplex_K]	76-88	FALSE	5.58	391567.6227	377206.8338	278322.4897	285004.455	322081.2648	418649.4375	ENSG00000140988
E9PQD7	E9PQD7_HUMAN	K|TYSYLTPDLWK|E	[TMTsixplex_Nterm]TYSYLTPDLWK[TMTsixplex_K]	188-198	FALSE	7.265	33284.0814	28240.54695	21911.95034	24713.89395	27939.15479	38272.69141	ENSG00000140988
E9PQD7	E9PQD7_HUMAN	K|TYSYLTPDLWK|E	[TMTsixplex_Nterm]TYSYLTPDLWK[TMTsixplex_K]	188-198	FALSE	7.032	128052.8962	104783.5836	87294.14341	99580.45168	109357.9103	144852.8438	ENSG00000140988
E9PQD7	E9PQD7_HUMAN	K|SPYQEFTDHLVK|T	[TMTsixplex_Nterm]SPYQEFTDHLVK[TMTsixplex_K]	205-216	FALSE	5.557	405872.4781	405241.3498	400396.1827	461259.3125	349559.9055	457316.2396	ENSG00000140988
E9PQD7	E9PQD7_HUMAN	K|TYSYLTPDLWK|E	[TMTsixplex_Nterm]TYSYLTPDLWK[TMTsixplex_K]	188-198	FALSE	7.623	173099.9478	135484.2247	108338.0379	117991.5179	133759.2176	198901.2031	ENSG00000140988
E9PQD7	E9PQD7_HUMAN	K|SPYQEFTDHLVK|T	[TMTsixplex_Nterm]SPYQEFTDHLVK[TMTsixplex_K]	205-216	FALSE	6.767	1141791.448	1167648.685	1157575.681	1274810.062	1052401.753	1412566.875	ENSG00000140988
E9PQD7	E9PQD7_HUMAN	K|TYSYLTPDLWK|E	[TMTsixplex_Nterm]TYSYLTPDLWK[TMTsixplex_K]	188-198	FALSE	4.956	103334.4063	95181.27026	93752.74228	101677.4073	72209.32185	96396.64515	ENSG00000140988
E9PQD7	E9PQD7_HUMAN	K|TYSYLTPDLWK|E	[TMTsixplex_Nterm]TYSYLTPDLWK[TMTsixplex_K]	188-198	FALSE	5.423	248361.4945	211081.5253	150694.189	183351.761	198806.9599	252478.4688	ENSG00000140988
E9PQD7	E9PQD7_HUMAN	K|TYSYLTPDLWK|E	[TMTsixplex_Nterm]TYSYLTPDLWK[TMTsixplex_K]	188-198	FALSE	5.473	109865.1562	98346.872	72415.47492	86956.02473	83200.16476	117447.4531	ENSG00000140988
E9PQD7	E9PQD7_HUMAN	K|TYSYLTPDLWK|E	[TMTsixplex_Nterm]TYSYLTPDLWK[TMTsixplex_K]	188-198	FALSE	6.819	165134.537	137492.5384	107916.6269	119177.0766	138367.318	190155.7031	ENSG00000140988
E9PQD7	E9PQD7_HUMAN	K|TYSYLTPDLWK|E	[TMTsixplex_Nterm]TYSYLTPDLWK[TMTsixplex_K]	188-198	FALSE	7.413	89716.43155	73180.70063	59064.57583	62684.17047	77308.85648	102416.375	ENSG00000140988
E9PQQ8	E9PQQ8_HUMAN	K|WSLIAK|I	[TMTsixplex_Nterm]WSLIAK[TMTsixplex_K]	153-158	FALSE	5.031	490552.9981	372950.638	166999.5979	169223.5915	1008420.56	1269781.875	ENSG00000154027
E9PQQ8	E9PQQ8_HUMAN	K|WSLIAK|I	WSLIAK[TMTsixplex_K]	153-158	FALSE	4.999	246335.2233	218039.4347	119129.247	156528.5128	323549.6808	333498.6563	ENSG00000154027
E9PQQ8	E9PQQ8_HUMAN	K|WSLIAK|I	[TMTsixplex_Nterm]WSLIAK[TMTsixplex_K]	153-158	FALSE	5.788	173378.2572	144080.6366	61163.2185	72065.3779	319950.8728	429695.6875	ENSG00000154027
E9PQX8	E9PQX8_HUMAN	R|GILSLIQSSTR|R	[TMTsixplex_Nterm]GILSLIQSSTR	45-55	FALSE	8.951	7852.499607	7579.093318	5346.541055	6074.823321	7264.058423	9714.112305	ENSG00000168958
E9PRE4	E9PRE4_HUMAN	K|LISVEDLWK|A	[TMTsixplex_Nterm]LISVEDLWK[TMTsixplex_K]	39-47	FALSE	5.691	88844.929	81028.22401	92100.80014	104346.3771	94933.27553	124623.7031	ENSG00000167323
E9PRJ5	E9PRJ5_HUMAN	K|TYGEIFEK|F	[TMTsixplex_Nterm]TYGEIFEK[TMTsixplex_K]	58-65	FALSE	6.029	250518.7549	227698.6242	232246.3019	273148.7936	723837.6594	953734.0625	ENSG00000151366
F2Z2C0	F2Z2C0_HUMAN	R|ETYVEQEQGENANDRNDR|A	[TMTsixplex_Nterm]ETYVEQEQGENANDRNDR	129-146	FALSE	5.258	68849.80469	64190.82483	33843.01752	37396.71814	20353.11292	25305.92243	ENSG00000083520
F2Z2K0	F2Z2K0_HUMAN	R|EFVAVTGAEEDR|A	[TMTsixplex_Nterm]EFVAVTGAEEDR	10-21	FALSE	5.943	227754.9063	216617.0986	177243.3447	199274.3185	152152.8847	195277.5162	ENSG00000088833
F2Z2K0	F2Z2K0_HUMAN	R|DLIHDQDEDEEEEEGQR|F	[TMTsixplex_Nterm]DLIHDQDEDEEEEEGQR	76-92	FALSE	8.61	102926.9621	93350.31059	80674.19179	84627.41855	41665.78697	52629.37455	ENSG00000088833
F2Z2K8	F2Z2K8_HUMAN	R|LWFTYR|K	[TMTsixplex_Nterm]LWFTYR	49-54	FALSE	5.599	58277.39198	51070.44451	35392.06463	37462.17379	35728.1991	49715.0268	ENSG00000168397
F2Z2V7	F2Z2V7_HUMAN	K|YTCLPGYVR|S	[TMTsixplex_Nterm]YTC[Cys_CAM]LPGYVR	78-86	FALSE	5.29	36497.67871	35575.54493	57148.01279	67892.29688	28963.16957	44966.79563	ENSG00000123838
F2Z388	F2Z388_HUMAN	R|VLTVINQTQK|E	[TMTsixplex_Nterm]VLTVINQTQK[TMTsixplex_K]	56-65	FALSE	5.743	429624.5192	390132.5881	305405.4148	350406.5394	511708.2428	733725.875	ENSG00000136942
F2Z388	F2Z388_HUMAN	R|VLTVINQTQK|E	VLTVINQTQK[TMTsixplex_K]	56-65	FALSE	7.435	207048.3216	199889.6482	131595.1979	167783.19	247029.9531	245865.3052	ENSG00000136942
F2Z388	F2Z388_HUMAN	R|VLTVINQTQK|E	VLTVINQTQK[TMTsixplex_K]	56-65	FALSE	6.931	112795.7433	86555.83427	84047.9884	107477.7324	117390.4164	122226.7344	ENSG00000136942
F2Z388	F2Z388_HUMAN	R|VLTVINQTQK|E	[TMTsixplex_Nterm]VLTVINQTQK[TMTsixplex_K]	56-65	FALSE	5.537	112932.4184	87056.13338	74781.34629	82825.98338	155880.9883	201112.8125	ENSG00000136942
F2Z3A7	F2Z3A7_HUMAN	K|SAFSGGYYR|A	[TMTsixplex_Nterm]SAFSGGYYR	42-50	FALSE	6.793	149584.125	123426.5276	54812.18574	60209.09109	94881.86101	126348.8695	ENSG00000205981
F5GWI4	F5GWI4_HUMAN	R|LGHGYHTLEDQALYNR|L	[TMTsixplex_Nterm]LGHGYHTLEDQALYNR	211-226	FALSE	6.317	98698.43257	88375.85953	76549.21026	87178.40566	165266.2274	220397.4021	ENSG00000196839
F5GWI4	F5GWI4_HUMAN	R|DMGFTEEEFKR|L	[TMTsixplex_Nterm]DMGFTEEEFK[TMTsixplex_K]R	289-299	FALSE	5.482	173876.6424	152136.4844	131571.8739	161812.2755	606692.7244	793813.875	ENSG00000196839
F5GWK5	F5GWK5_HUMAN	R|ESVQVPDDQDFR|S	[TMTsixplex_Nterm]ESVQVPDDQDFR	19-30	FALSE	7.763	253845.3696	233384.3498	79652.36546	84498.22368	368547.6814	487723.75	ENSG00000214530
F5GWK5	F5GWK5_HUMAN	K|KWDSNVIETFDIAR|L	[TMTsixplex_Nterm]K[TMTsixplex_K]WDSNVIETFDIAR	64-77	FALSE	7.471	404914.3912	342910.8189	297946.7876	308369.9244	477426.289	715519.75	ENSG00000214530
F5GWK5	F5GWK5_HUMAN	K|LAASTEPQGPRPVLGR|E	[TMTsixplex_Nterm]LAASTEPQGPRPVLGR	3-18	FALSE	4.96	89920.90746	80101.4788	47532.49095	51658.56531	109420.9836	146941.4063	ENSG00000214530
F5GWP8	F5GWP8_HUMAN	K|SGGIPALVR|M	[TMTsixplex_Nterm]SGGIPALVR	224-232	FALSE	6.337	108159.0926	93108.85957	125880.1055	142233.5	40640.15822	56135.18664	ENSG00000128422
F5GWP8	F5GWP8_HUMAN	R|TKFETEQALR|L	[TMTsixplex_Nterm]TKFETEQALR	329-338	FALSE	5.037	209060.2344	204033.1539	90158.60738	91559.63071	95555.30593	116499.5391	ENSG00000128422
F5GWP8	F5GWP8_HUMAN	R|TKFETEQALR|L	[TMTsixplex_Nterm]TKFETEQALR	329-338	FALSE	5.197	461001.1524	434661.3795	155731.2529	167839.8149	210347.215	269127.4686	ENSG00000128422
F5GWP8	F5GWP8_HUMAN	K|SAIVHLINYQDDAELATR|A	[TMTsixplex_Nterm]SAIVHLINYQDDAELATR	124-141	FALSE	6.038	230345.9901	247095.68	288449.717	308473.9975	149950.7523	180748.5674	ENSG00000128422
F5GWP8	F5GWP8_HUMAN	K|SGGIPALVR|M	[TMTsixplex_Nterm]SGGIPALVR	224-232	FALSE	5.693	112620.0082	90939.90779	150368.089	161883.4531	37696.18369	46559.60937	ENSG00000128422
F5GWP8	F5GWP8_HUMAN	K|LLNDEDPVVVTK|A	[TMTsixplex_Nterm]LLNDEDPVVVTK[TMTsixplex_K]	149-160	FALSE	4.976	836973	787879.8083	665667.9426	712380.1476	415152.3317	543755.4528	ENSG00000128422
F5GWP8	F5GWP8_HUMAN	K|TRLEQEIATYR|R	TRLEQEIATYR	533-543	FALSE	6.506	291951.7673	265217.2104	472128.7552	503452.25	330068.0724	409592.114	ENSG00000128422
F5GWP8	F5GWP8_HUMAN	K|DAEDWFFSK|T	[TMTsixplex_Nterm]DAEDWFFSK[TMTsixplex_K]	428-436	FALSE	5.808	289715.707	255271.2999	507757.8721	511076.1563	100536.2274	132198.9584	ENSG00000128422
F5GWP8	F5GWP8_HUMAN	K|TRLEQEIATYR|R	[TMTsixplex_Nterm]TRLEQEIATYR	533-543	FALSE	7.093	83366.20645	88010.92809	491342.088	556015.9375	62820.5398	74287.95912	ENSG00000128422
F5GWP8	F5GWP8_HUMAN	R|LAEPSQLLK|S	[TMTsixplex_Nterm]LAEPSQLLK[TMTsixplex_K]	115-123	FALSE	4.899	652312.2761	581093.6142	1013968.004	1123819	233411.4261	276619.598	ENSG00000128422
F5GWP8	F5GWP8_HUMAN	R|TKFETEQALR|L	[TMTsixplex_Nterm]TK[TMTsixplex_K]FETEQALR	329-338	FALSE	5.815	1869908.484	1679763.518	998713.1738	1160016.809	1440169.968	1974482.5	ENSG00000128422
F5GWP8	F5GWP8_HUMAN	R|LEQEIATYR|R	[TMTsixplex_Nterm]LEQEIATYR	535-543	FALSE	6.796	958956.2392	942209.1225	3598662.704	3970887.75	1514236.094	2177521.283	ENSG00000128422
F5GWP8	F5GWP8_HUMAN	R|LEQEIATYR|R	[TMTsixplex_Nterm]LEQEIATYR	535-543	FALSE	7.528	579.7155582	497.3212861	2275.773211	2647.708984	366.1687638	422.1786476	ENSG00000128422
F5GWP8	F5GWP8_HUMAN	K|DAEDWFFSK|T	[TMTsixplex_Nterm]DAEDWFFSK[TMTsixplex_K]	428-436	FALSE	5.703	283651.5702	247092.4848	614115.2256	699171.0625	40060.39192	34560.23273	ENSG00000128422
F5GWP8	F5GWP8_HUMAN	K|SEISELRR|T	[TMTsixplex_Nterm]SEISELRR	456-463	FALSE	5.547	46732.28317	45718.15048	199636.8411	240413.9375	45124.04654	54335.72401	ENSG00000128422
F5GWP8	F5GWP8_HUMAN	R|EGLLAIFK|S	[TMTsixplex_Nterm]EGLLAIFK[TMTsixplex_K]	216-223	FALSE	5.73	72030.01161	66407.83349	120276.9026	131051.4609	48052.20356	53614.75161	ENSG00000128422
F5GWP8	F5GWP8_HUMAN	R|LEQEIATYR|R	[TMTsixplex_Nterm]LEQEIATYR	535-543	FALSE	6.764	401434.094	359556.8068	1436632.534	1584079.375	261791.3543	309461.1817	ENSG00000128422
F5GWP8	F5GWP8_HUMAN	R|ALMGSPQLVAAVVR|T	[TMTsixplex_Nterm]ALMGSPQLVAAVVR	177-190	FALSE	7.497	132238.8287	116683.4157	272059.8264	296503	9110.566759	6565.285543	ENSG00000128422
F5GWP8	F5GWP8_HUMAN	K|TRLEQEIATYR|R	[TMTsixplex_Nterm]TRLEQEIATYR	533-543	FALSE	7.413	40698.20314	39357.81228	500238.5463	575065	42826.59964	32197.60883	ENSG00000128422
F5GWP8	F5GWP8_HUMAN	R|LEQEIATYR|R	[TMTsixplex_Nterm]LEQEIATYR	535-543	FALSE	6.522	108254.9567	95260.03243	254435.4734	285452.25	90347.44668	116991.3336	ENSG00000128422
F5GWP8	F5GWP8_HUMAN	R|LEQEIATYR|R	[TMTsixplex_Nterm]LEQEIATYR	535-543	FALSE	5.874	11570.47902	10523.2931	35089.19326	41904.34766	9018.953291	10308.85	ENSG00000128422
F5GWP8	F5GWP8_HUMAN	K|TRLEQEIATYR|R	[TMTsixplex_Nterm]TRLEQEIATYR	533-543	FALSE	8.226	43829.27702	39524.76433	662650.2876	727347.875	46874.7531	35017.89134	ENSG00000128422
F5GWP8	F5GWP8_HUMAN	R|VLDELTLAR|A	VLDELTLAR	351-359	FALSE	6.987	1310659.308	1133180.102	1420915.467	1824582.593	1524357.601	2451347.5	ENSG00000128422
F5GWP8	F5GWP8_HUMAN	R|VLDELTLAR|A	[TMTsixplex_Nterm]VLDELTLAR	351-359	FALSE	5.817	5931692.236	5738442.335	6080418.29	6824864	4056746.309	5487587.547	ENSG00000128422
F5GWP8	F5GWP8_HUMAN	R|VLDELTLAR|A	[TMTsixplex_Nterm]VLDELTLAR	351-359	FALSE	6.652	1503406.766	1358580.691	1549652.445	1889862.25	1027879.395	1306201.79	ENSG00000128422
F5GWP8	F5GWP8_HUMAN	K|ASLEGNLAETENR|Y	[TMTsixplex_Nterm]ASLEGNLAETENR	480-492	FALSE	10.368	228093.1803	213896.2363	494250.346	557587.375	51690.78344	48236.56312	ENSG00000128422
F5GWP8	F5GWP8_HUMAN	K|TRLEQEIATYR|R	[TMTsixplex_Nterm]TRLEQEIATYR	533-543	FALSE	6.578	318211.7122	275189.1131	1349141.423	1494614.75	534197.5225	643230.4237	ENSG00000128422
F5GWP8	F5GWP8_HUMAN	R|VLDELTLAR|A	VLDELTLAR	351-359	FALSE	6.342	1157748.792	819486.2676	1298643.75	1534346.404	1148175.771	1392095.226	ENSG00000128422
F5GWP8	F5GWP8_HUMAN	R|TKFETEQALR|L	[TMTsixplex_Nterm]TKFETEQALR	329-338	FALSE	6.086	1464655.313	1276116.433	546781.6756	595122.8254	667076.2029	811617.0977	ENSG00000128422
F5GWP8	F5GWP8_HUMAN	R|ALMGSPQLVAAVVR|T	[TMTsixplex_Nterm]ALMGSPQLVAAVVR	177-190	FALSE	7.525	202702.187	172392.2639	260750.7437	305728.4375	61536.53626	82020.79688	ENSG00000128422
F5GWP8	F5GWP8_HUMAN	K|TRLEQEIATYR|R	[TMTsixplex_Nterm]TRLEQEIATYR	533-543	FALSE	7.196	138735.4076	100241.2787	579311.4076	636835.6875	105060.681	109971.8649	ENSG00000128422
F5GWP8	F5GWP8_HUMAN	K|TRLEQEIATYR|R	[TMTsixplex_Nterm]TRLEQEIATYR	533-543	FALSE	7.924	70095.8809	78465.89695	1061630.093	1201922	80754.05166	66390.7568	ENSG00000128422
F5GWP8	F5GWP8_HUMAN	R|LEQEIATYR|R	[TMTsixplex_Nterm]LEQEIATYR	535-543	FALSE	6.552	186309.5278	179440.3805	395224.8527	445227.0938	175133.3919	226934.893	ENSG00000128422
F5GWP8	F5GWP8_HUMAN	K|TRLEQEIATYR|R	[TMTsixplex_Nterm]TRLEQEIATYR	533-543	FALSE	5.788	173947.062	174682.7078	718602.6683	762020.25	161807.1704	182695.6703	ENSG00000128422
F5GWP8	F5GWP8_HUMAN	K|TRLEQEIATYR|R	[TMTsixplex_Nterm]TRLEQEIATYR	533-543	FALSE	7.735	186458.256	198080.8541	1616584.488	1762523.25	227343.8973	188155.5453	ENSG00000128422
F5GWP8	F5GWP8_HUMAN	R|ALMGSPQLVAAVVR|T	[TMTsixplex_Nterm]ALMGSPQLVAAVVR	177-190	FALSE	7.329	15677.07239	14846.03184	33553.92783	36784.02734	2105.526398	1919.866159	ENSG00000128422
F5GWP8	F5GWP8_HUMAN	K|TRLEQEIATYR|R	[TMTsixplex_Nterm]TRLEQEIATYR	533-543	FALSE	9.021	49659.38456	41941.29061	669533.4775	764294	50489.31591	35650.69112	ENSG00000128422
F5GWP8	F5GWP8_HUMAN	R|ALMGSPQLVAAVVR|T	[TMTsixplex_Nterm]ALMGSPQLVAAVVR	177-190	FALSE	7.812	180136.8025	163316.5261	326303.4123	339757.6875	48798.0271	41082.78505	ENSG00000128422
F5GWP8	F5GWP8_HUMAN	K|TRLEQEIATYR|R	[TMTsixplex_Nterm]TRLEQEIATYR	533-543	FALSE	7.128	59648.85802	66280.53474	391313.1646	461724.625	60548.0584	61350.57152	ENSG00000128422
F5GWP8	F5GWP8_HUMAN	K|LLNDEDPVVVTK|A	[TMTsixplex_Nterm]LLNDEDPVVVTK[TMTsixplex_K]	149-160	FALSE	7.129	832030.0269	823009.3413	1510293.627	1720666.125	231867.7783	248909.4184	ENSG00000128422
F5GWP8	F5GWP8_HUMAN	R|TMQNTSDLDTAR|C	[TMTsixplex_Nterm]TMQNTSDLDTAR	191-202	FALSE	8.522	524386.4706	459693.9559	984156.8195	1165306.875	231868.189	272574.9408	ENSG00000128422
F5GWP8	F5GWP8_HUMAN	R|TKFETEQALR|L	[TMTsixplex_Nterm]TKFETEQALR	329-338	FALSE	5.734	603583.125	517294.6718	276213.7543	291551.0948	285452.4134	380244.0042	ENSG00000128422
F5GWP8	F5GWP8_HUMAN	R|LAADDFR|T	[TMTsixplex_Nterm]LAADDFR	322-328	FALSE	5.221	6418586.386	6039871.1	5901394.367	6660747.999	5647760.206	7760657.334	ENSG00000128422
F5GWP8	F5GWP8_HUMAN	K|TRLEQEIATYR|R	[TMTsixplex_Nterm]TRLEQEIATYR	533-543	FALSE	5.584	13981.46995	12858.32528	31882.32305	38523.63281	16802.47436	22217.78787	ENSG00000128422
F5GWP8	F5GWP8_HUMAN	K|TRLEQEIATYR|R	[TMTsixplex_Nterm]TRLEQEIATYR	533-543	FALSE	5.883	41401.14806	47991.26917	155334.1451	181345.9688	61279.91717	62374.60933	ENSG00000128422
F5GWP8	F5GWP8_HUMAN	K|AAMIVNQLSK|K	[TMTsixplex_Nterm]AAMIVNQLSK[TMTsixplex_K]	161-170	FALSE	6.901	278100.4342	239739.282	446596.9268	560055.75	98398.65448	123214.88	ENSG00000128422
F5GWP8	F5GWP8_HUMAN	R|TKFETEQALR|L	[TMTsixplex_Nterm]TK[TMTsixplex_K]FETEQALR	329-338	FALSE	4.912	1039793.634	887309.8584	348976.318	395039.2138	814524.0584	1136042.25	ENSG00000128422
F5GWP8	F5GWP8_HUMAN	K|TRLEQEIATYR|R	TRLEQEIATYR	533-543	FALSE	5.767	546000.4417	431912.5797	540051.2413	675351.75	540167.8802	592469.6658	ENSG00000128422
F5GWP8	F5GWP8_HUMAN	K|TRLEQEIATYR|R	[TMTsixplex_Nterm]TRLEQEIATYR	533-543	FALSE	9.972	91422.58225	89768.68092	845672.376	954287.875	118002.5636	88875.34009	ENSG00000128422
F5GWP8	F5GWP8_HUMAN	R|TKFETEQALR|L	[TMTsixplex_Nterm]TKFETEQALR	329-338	FALSE	5.845	102576.2031	101131.5844	35021.14552	38173.97493	46373.62224	60623.3474	ENSG00000128422
F5GWP8	F5GWP8_HUMAN	K|TRLEQEIATYR|R	[TMTsixplex_Nterm]TRLEQEIATYR	533-543	FALSE	9.721	32074.22178	35196.03773	392491.4691	438227.4375	35890.62419	25536.34951	ENSG00000128422
F5GWP8	F5GWP8_HUMAN	R|LAEPSQLLK|S	[TMTsixplex_Nterm]LAEPSQLLK[TMTsixplex_K]	115-123	FALSE	5.008	230164.0634	196419.3968	329891.7161	369549.8125	91645.28493	111366.2865	ENSG00000128422
F5GWP8	F5GWP8_HUMAN	R|VLDELTLAR|A	[TMTsixplex_Nterm]VLDELTLAR	351-359	FALSE	6.848	1792037.838	1677719.988	1990176.996	2232336.75	1116205.027	1566436.26	ENSG00000128422
F5GWP8	F5GWP8_HUMAN	K|TRLEQEIATYR|R	[TMTsixplex_Nterm]TRLEQEIATYR	533-543	FALSE	7.238	192875.1245	214523.5015	1438082.491	1663040	212604.6521	219082.6227	ENSG00000128422
F5GWP8	F5GWP8_HUMAN	K|LLNDEDPVVVTK|A	[TMTsixplex_Nterm]LLNDEDPVVVTK[TMTsixplex_K]	149-160	FALSE	6.962	786271.9529	755061.1445	1287613.654	1518140.75	170953.9279	193387.3004	ENSG00000128422
F5GWP8	F5GWP8_HUMAN	K|TRLEQEIATYR|R	TRLEQEIATYR	533-543	FALSE	5.457	1043920.188	820604.0919	865810.878	926472.591	779779.5588	925866.3477	ENSG00000128422
F5GWP8	F5GWP8_HUMAN	R|ALMGSPQLVAAVVR|T	[TMTsixplex_Nterm]ALMGSPQLVAAVVR	177-190	FALSE	8.73	65889.62299	62527.24909	132180.2597	145259.3906	10553.64915	7055.244626	ENSG00000128422
F5GWP8	F5GWP8_HUMAN	K|TRLEQEIATYR|R	TRLEQEIATYR	533-543	FALSE	6.801	1410308.897	1314081.533	1058203.058	1253392.794	1475978.533	2005486.5	ENSG00000128422
F5GWP8	F5GWP8_HUMAN	K|TRLEQEIATYR|R	[TMTsixplex_Nterm]TRLEQEIATYR	533-543	FALSE	8.211	163391.0282	151564.8966	1440405.501	1614479.375	172507.618	143238.3495	ENSG00000128422
F5GWP8	F5GWP8_HUMAN	K|TRLEQEIATYR|R	[TMTsixplex_Nterm]TRLEQEIATYR	533-543	FALSE	6.078	119429.0573	119567.8366	792336.6668	907413.6875	126919.6592	118353.7845	ENSG00000128422
F5GWP8	F5GWP8_HUMAN	K|TRLEQEIATYR|R	[TMTsixplex_Nterm]TRLEQEIATYR	533-543	FALSE	8.734	56970.29148	56895.16487	706864.8336	833202.9375	30647.81601	46195.42212	ENSG00000128422
F5GWX5	F5GWX5_HUMAN	R|IGVMSLIR|K	[TMTsixplex_Nterm]IGVMSLIR	1488-1495	FALSE	7.453	43666.60547	38678.32712	19071.85675	19462.86498	12404.86116	16846.46766	ENSG00000111642
F5GX11	F5GX11_HUMAN	R|KAQPAQPADEPAEK|A	[TMTsixplex_Nterm]K[TMTsixplex_K]AQPAQPADEPAEK[TMTsixplex_K]	217-230	FALSE	7.76	217480.8081	184092.1381	144018.9497	162821.6804	172858.3162	244597.5938	ENSG00000129084
F5GX11	F5GX11_HUMAN	R|KAQPAQPADEPAEK|A	[TMTsixplex_Nterm]K[TMTsixplex_K]AQPAQPADEPAEK[TMTsixplex_K]	217-230	FALSE	6.87	236193.0625	198958.9265	117507.6636	125356.6729	155852.5809	208718.7287	ENSG00000129084
F5GX11	F5GX11_HUMAN	R|KAQPAQPADEPAEK|A	[TMTsixplex_Nterm]K[TMTsixplex_K]AQPAQPADEPAEK[TMTsixplex_K]	217-230	FALSE	5.681	94160.45313	75547.31903	49168.56022	57483.5946	64733.84376	87876.83692	ENSG00000129084
F5GX11	F5GX11_HUMAN	K|NVSIGIVGK|D	NVSIGIVGK[TMTsixplex_K]	183-191	FALSE	8.002	369248.154	416176.2813	215222.788	261294.2805	271855.9671	336583.8141	ENSG00000129084
F5GX11	F5GX11_HUMAN	K|NVSIGIVGK|D	[TMTsixplex_Nterm]NVSIGIVGK[TMTsixplex_K]	183-191	FALSE	5.704	283238.2433	238313.3706	190030.7207	234879.0025	248501.7021	343396.5313	ENSG00000129084
F5GX11	F5GX11_HUMAN	R|KAQPAQPADEPAEK|A	[TMTsixplex_Nterm]K[TMTsixplex_K]AQPAQPADEPAEK[TMTsixplex_K]	217-230	FALSE	7.707	308330.125	264827.1686	170441.4594	190055.0274	220813.743	298515.4539	ENSG00000129084
F5GX11	F5GX11_HUMAN	R|FVFDRPLPVSR|L	[TMTsixplex_Nterm]FVFDRPLPVSR	71-81	FALSE	6.349	462439.9509	418174.823	281234.047	290802.7311	73590.94682	87013.46689	ENSG00000129084
F5GX20	F5GX20_HUMAN	R|IALVDQHGR|H	[TMTsixplex_Nterm]IALVDQHGR	56-64	FALSE	7.148	203627.9475	174919.0505	89340.09142	105368.9623	285632.9324	386025.9995	ENSG00000176715
F5GXU9	F5GXU9_HUMAN	R|GPGYGIMSIR|V	[TMTsixplex_Nterm]GPGYGIMSIR	258-267	FALSE	6.357	95113.72602	91084.92004	69366.79651	83351.05123	365496.0843	468686.5	ENSG00000248098
F5GY04	F5GY04_HUMAN	R|NSLGTKK|G	[TMTsixplex_Nterm]NSLGTKK	340-346	FALSE	4.983	235.2465546	38.64215289	58.5993554	66.78657162	47.86352422	68.15017952	ENSG00000169594
F5GY55	F5GY55_HUMAN	K|DSAATTDEER|Q	[TMTsixplex_Nterm]DSAATTDEER	979-988	FALSE	7.49	1797.074341	1780.417642	1012.781605	1069.053894	885.07791	1102.163914	ENSG00000167986
F5GY55	F5GY55_HUMAN	K|GLWPLR|S	[TMTsixplex_Nterm]GLWPLR	408-413	FALSE	5.699	100428.3438	95324.30882	52376.47031	61552.33165	45977.7253	60009.28173	ENSG00000167986
F5GY55	F5GY55_HUMAN	K|IAVMELFRPK|G	[TMTsixplex_Nterm]IAVMELFRPK[TMTsixplex_K]	60-69	FALSE	6.461	191268.9375	158987.2256	127344.3293	129637.5184	104222.9601	130638.0668	ENSG00000167986
F5GY55	F5GY55_HUMAN	R|ALYYLQIHPQELR|Q	[TMTsixplex_Nterm]ALYYLQIHPQELR	514-526	FALSE	6.877	617722.1714	551130.7638	353048.8137	407772.5873	371232.3605	522259.2067	ENSG00000167986
F5GY56	F5GY56_HUMAN	K|ALQDEWDAVMLHSFTLR|Q	[TMTsixplex_Nterm]ALQDEWDAVMLHSFTLR	76-92	FALSE	6.65	30987.12891	28979.77316	21700.8728	25353.17713	22976.59322	29082.05149	ENSG00000110107
F5GY56	F5GY56_HUMAN	K|ALQDEWDAVMLHSFTLR|Q	[TMTsixplex_Nterm]ALQDEWDAVMLHSFTLR	76-92	FALSE	7.369	114932.9406	103402.0295	80647.72019	86158.692	NA	75132.56668	ENSG00000110107
F5GYN4	F5GYN4_HUMAN	R|GEGGTTNPHIFPEGSEPK|V	[TMTsixplex_Nterm]GEGGTTNPHIFPEGSEPK[TMTsixplex_K]	208-225	FALSE	7.364	854528.0874	922530.6444	966892.8125	959921.3472	655420.3221	837424.5375	ENSG00000167770
F5GYN4	F5GYN4_HUMAN	K|EYAEDDNIYQQK|I	[TMTsixplex_Nterm]EYAEDDNIYQQK[TMTsixplex_K]	29-40	FALSE	6.279	1059379.5	975315.94	834647.4696	969176.2833	773235.7957	1009081.404	ENSG00000167770
F5GYN4	F5GYN4_HUMAN	K|EYAEDDNIYQQK|I	[TMTsixplex_Nterm]EYAEDDNIYQQK[TMTsixplex_K]	29-40	FALSE	6.634	831811.439	760043.7315	745557.1148	767060.6252	714263.3832	916697.75	ENSG00000167770
F5GYN4	F5GYN4_HUMAN	R|LELSVLYK|E	[TMTsixplex_Nterm]LELSVLYK[TMTsixplex_K]	21-28	FALSE	5.075	72609.14844	64154.7551	50973.86073	61651.72632	52501.05106	71932.13957	ENSG00000167770
F5GYN4	F5GYN4_HUMAN	R|LLTSGYLQR|E	[TMTsixplex_Nterm]LLTSGYLQR	146-154	FALSE	6.705	374681.3227	325523.1462	342821.9581	363942.5212	245413.495	307377.3477	ENSG00000167770
F5GYN4	F5GYN4_HUMAN	R|AFGFSHLEALLDDSK|E	[TMTsixplex_Nterm]AFGFSHLEALLDDSK[TMTsixplex_K]	64-78	FALSE	6.174	2419198.825	1980894.549	2651272.62	3046518.117	1861664.209	2518671.172	ENSG00000167770
F5GYN4	F5GYN4_HUMAN	K|FFEHFIEGGR|T	[TMTsixplex_Nterm]FFEHFIEGGR	158-167	FALSE	5.237	811146.9569	737038.0447	846803.5996	956042.9907	805007.4395	1007897.98	ENSG00000167770
F5GYT8	F5GYT8_HUMAN	R|LNISYTR|N	[TMTsixplex_Nterm]LNISYTR	409-415	FALSE	7.595	52958.48888	45755.37087	29084.56082	33447.75991	132021.3984	178453.7969	ENSG00000078070
F5GYT8	F5GYT8_HUMAN	K|IPLSQEEITLQGHAFEAR|I	[TMTsixplex_Nterm]IPLSQEEITLQGHAFEAR	232-249	FALSE	8.319	278883.3423	262134.3616	271380.7452	276090.8697	332641.4131	438858.8438	ENSG00000078070
F5H079	F5H079_HUMAN	R|GPQGVEDGDRPQPSSK|T	[TMTsixplex_Nterm]GPQGVEDGDRPQPSSK[TMTsixplex_K]	35-50	FALSE	6.136	255659.4063	219663.8962	85949.48203	88217.97571	63394.277	84900.58532	ENSG00000139428
F5H0C8	F5H0C8_HUMAN	R|AAVPSGASTGIYEALELR|D	[TMTsixplex_Nterm]AAVPSGASTGIYEALELR	32-49	FALSE	6.453	226837.7047	209353.8146	149985.5008	174132.6695	200002.2067	271579.0625	ENSG00000111674
F5H0C8	F5H0C8_HUMAN	R|AAVPSGASTGIYEALELR|D	[TMTsixplex_Nterm]AAVPSGASTGIYEALELR	32-49	FALSE	5.93	921906	776830.7656	437391.4377	461973.9918	510284.4033	708230.4195	ENSG00000111674
F5H0C8	F5H0C8_HUMAN	R|IEEELGDEAR|F	[TMTsixplex_Nterm]IEEELGDEAR	293-302	FALSE	6.24	86413.73258	71593.60564	375026.0415	426919.5	117483.591	135462.2164	ENSG00000111674
F5H0C8	F5H0C8_HUMAN	R|AAVPSGASTGIYEALELR|D	[TMTsixplex_Nterm]AAVPSGASTGIYEALELR	32-49	FALSE	7.189	621424.8701	449556.6908	416284.1125	485042.9609	473927.6004	678921	ENSG00000111674
F5H0C8	F5H0C8_HUMAN	R|AAVPSGASTGIYEALELR|D	[TMTsixplex_Nterm]AAVPSGASTGIYEALELR	32-49	FALSE	10.449	2275978.979	2182887.305	2008842.991	2219960.162	1359931.581	1780847.8	ENSG00000111674
F5H0C8	F5H0C8_HUMAN	R|AAVPSGASTGIYEALELR|D	[TMTsixplex_Nterm]AAVPSGASTGIYEALELR	32-49	FALSE	9.078	853527.8776	664864.4362	583615.5747	637914.7907	602858.4056	784721.6397	ENSG00000111674
F5H0C8	F5H0C8_HUMAN	R|AAVPSGASTGIYEALELR|D	AAVPSGASTGIYEALELR	32-49	FALSE	5.211	452273.5218	431640.5293	493373.3977	530132.3144	749962.3466	1064109.375	ENSG00000111674
F5H0C8	F5H0C8_HUMAN	R|AAVPSGASTGIYEALELR|D	[TMTsixplex_Nterm]AAVPSGASTGIYEALELR	32-49	FALSE	6.346	1474018.5	1171349.378	796961.7172	849336.2478	784190.7818	1008008.313	ENSG00000111674
F5H1C6	F5H1C6_HUMAN	R|ASFSQPLFQAVAAICR|L	[TMTsixplex_Nterm]ASFSQPLFQAVAAIC[Cys_CAM]R	113-128	FALSE	6.229	10749.39853	10282.00152	5905.189979	6169.248145	3813.600021	5050.041636	ENSG00000149781
F5H1F6	F5H1F6_HUMAN	K|FLDGELPLDSFIDVYQSK|R	[TMTsixplex_Nterm]FLDGELPLDSFIDVYQSK[TMTsixplex_K]	125-142	FALSE	5.557	28630.44093	26892.67636	15936.91062	17537.47591	29313.70786	38197.29297	ENSG00000139722
F5H1S8	F5H1S8_HUMAN	K|DLDIFDR|V	[TMTsixplex_Nterm]DLDIFDR	68-74	FALSE	4.907	1424225.351	1181902.755	374182.8194	426338.0943	1468402.524	1989390.375	ENSG00000110917
F5H1T6	F5H1T6_HUMAN	K|LTFLNSFK|M	[TMTsixplex_Nterm]LTFLNSFK[TMTsixplex_K]	174-181	FALSE	6.922	57312.07826	52125.51623	27864.63212	32686.40567	45184.46956	63913.65234	ENSG00000033627
F5H2I3	F5H2I3_HUMAN	K|IINFAPSLLR|I	[TMTsixplex_Nterm]IINFAPSLLR	14-23	FALSE	5.816	15980.02246	13821.85933	7609.483926	7951.811595	5578.625103	7247.339901	ENSG00000133704
F5H2J1	F5H2J1_HUMAN	R|LFSWIVNR|I	[TMTsixplex_Nterm]LFSWIVNR	699-706	FALSE	5.764	7163.882324	6063.899827	5320.74633	5758.447263	3028.980263	3969.593879	ENSG00000071909
F5H2J1	F5H2J1_HUMAN	R|LFSWIVNR|I	[TMTsixplex_Nterm]LFSWIVNR	699-706	FALSE	5.507	2728.293701	2349.502337	2128.771524	2307.546954	1221.534677	1560.994465	ENSG00000071909
F5H365	F5H365_HUMAN	K|IDMNLTDLLGELQR|D	[TMTsixplex_Nterm]IDMNLTDLLGELQR	206-219	FALSE	7.394	86738.8125	80195.06665	42237.98952	51034.68699	67282.50381	85805.83982	ENSG00000100934
F5H365	F5H365_HUMAN	R|MVVPVAALFTPLK|E	[TMTsixplex_Nterm]MVVPVAALFTPLK	33-45	FALSE	7.983	1147.74668	1712.941351	497.8636614	557.6871074	348.7785398	445.6563139	ENSG00000100934
F5H365	F5H365_HUMAN	R|MVVPVAALFTPLK|E	MVVPVAALFTPLK	33-45	FALSE	6.368	2617.435709	2287.191953	2614.851056	2796.630189	2568.702419	3431.442871	ENSG00000100934
F5H365	F5H365_HUMAN	K|IDMNLTDLLGELQR|D	[TMTsixplex_Nterm]IDMNLTDLLGELQR	206-219	FALSE	6.791	96963.8738	87780.6829	56999.30547	60974.35111	94188.50407	125223.5547	ENSG00000100934
F5H365	F5H365_HUMAN	R|AETEEGPDVLR|W	[TMTsixplex_Nterm]AETEEGPDVLR	504-514	FALSE	7.894	404591.2813	351144.5476	181694.8691	179837.4513	136317.531	177576.5259	ENSG00000100934
F5H365	F5H365_HUMAN	R|MVVPVAALFTPLK|E	MVVPVAALFTPLK	33-45	FALSE	5.423	8543.612212	6890.035419	12527.81711	14902.58691	8511.910315	11188.27045	ENSG00000100934
F5H365	F5H365_HUMAN	R|GAIQFVTQYQHSSGQR|R	[TMTsixplex_Nterm]GAIQFVTQYQHSSGQR	447-462	FALSE	9.44	283505.8862	286043.1254	169269.6085	174655.5744	140479.3013	187332.7029	ENSG00000100934
F5H365	F5H365_HUMAN	R|MVVPVAALFTPLK|E	MVVPVAALFTPLK[TMTsixplex_K]	33-45	FALSE	4.998	6609.877441	5094.540273	3027.955553	4514.544246	3262.302746	3922.837659	ENSG00000100934
F5H365	F5H365_HUMAN	R|MVVPVAALFTPLK|E	[TMTsixplex_Nterm]MVVPVAALFTPLK[TMTsixplex_K]	33-45	FALSE	5.039	34099.67578	31601.30457	13672.09828	15337.74893	6575.103651	9352.224344	ENSG00000100934
F5H365	F5H365_HUMAN	R|FSWNVWPSSR|L	[TMTsixplex_Nterm]FSWNVWPSSR	18-27	FALSE	6.017	29106.19531	26328.61266	14392.41394	15059.46238	10648.85331	14206.79962	ENSG00000100934
F5H3P3	F5H3P3_HUMAN	K|ELQEMDKDDESLIK|Y	[TMTsixplex_Nterm]ELQEMDK[TMTsixplex_K]DDESLIK[TMTsixplex_K]	33-46	FALSE	5.265	1218530	995533.6999	738999.6634	849679.9089	719131.1816	985913.4641	ENSG00000111348
F5H3P3	F5H3P3_HUMAN	K|APNVVVTR|L	[TMTsixplex_Nterm]APNVVVTR	63-70	FALSE	5.252	242650.8594	217566.6998	157259.7705	172388.8614	147408.23	185886.5947	ENSG00000111348
F5H3P3	F5H3P3_HUMAN	K|APEPHVEEDDDDELDSK|L	[TMTsixplex_Nterm]APEPHVEEDDDDELDSK[TMTsixplex_K]	4-20	FALSE	8.05	346225.9688	301182.1794	214118.5873	241185.3396	195739.7162	248345.284	ENSG00000111348
F5H3P3	F5H3P3_HUMAN	K|APEPHVEEDDDDELDSK|L	[TMTsixplex_Nterm]APEPHVEEDDDDELDSK[TMTsixplex_K]	4-20	FALSE	7.547	587932.625	480138.4062	379171.4897	423510.6418	331952.4728	458158.7529	ENSG00000111348
F5H3P3	F5H3P3_HUMAN	R|DIVSGLK|Y	[TMTsixplex_Nterm]DIVSGLK[TMTsixplex_K]	117-123	FALSE	5.139	291738.6563	244893.4699	189584.4533	206190.4466	202474.0603	258891.4227	ENSG00000111348
F5H3P3	F5H3P3_HUMAN	K|APEPHVEEDDDDELDSK|L	[TMTsixplex_Nterm]APEPHVEEDDDDELDSK[TMTsixplex_K]	4-20	FALSE	7.445	1368714.625	1200555.95	829100.34	920041.5363	723676.7739	1002141.558	ENSG00000111348
F5H3P3	F5H3P3_HUMAN	K|EGSEYR|V	[TMTsixplex_Nterm]EGSEYR	102-107	FALSE	4.89	2008.111872	1969.018194	1261.914706	1381.671483	1405.561482	1832.517497	ENSG00000111348
F5H4C6	F5H4C6_HUMAN	K|AFQNVFAPR|N	[TMTsixplex_Nterm]AFQNVFAPR	170-178	FALSE	7.884	29684.36247	24803.32846	11000.109	12085.86127	11578.28723	15650.11761	ENSG00000135677
F5H4N4	F5H4N4_HUMAN	R|ALAQYLLFLR|L	[TMTsixplex_Nterm]ALAQYLLFLR	20-29	FALSE	7.763	2324.328369	2207.876928	677.0322039	672.4839166	727.6655745	992.4020053	ENSG00000176894
F5H4R4	F5H4R4_HUMAN	R|IVDVASQVALYTFGHR|A	[TMTsixplex_Nterm]IVDVASQVALYTFGHR	30-45	FALSE	8.317	6827.212322	6875.1875	4296.678414	4945.10745	5588.784005	6324.17858	ENSG00000151065
F5H610	F5H610_HUMAN	R|APPILPPHLLQVILNK|D	[TMTsixplex_Nterm]APPILPPHLLQVILNK[TMTsixplex_K]	35-50	FALSE	5.84	28383.57031	23472.98	18783.7344	18868.20601	15450.93868	19142.58254	ENSG00000111725
F5H610	F5H610_HUMAN	R|APPILPPHLLQVILNK|D	[TMTsixplex_Nterm]APPILPPHLLQVILNK[TMTsixplex_K]	35-50	FALSE	5.841	62919.89339	64069.89063	35336.95617	41748.75758	25567.95351	38035.42139	ENSG00000111725
F5H610	F5H610_HUMAN	R|APPILPPHLLQVILNK|D	[TMTsixplex_Nterm]APPILPPHLLQVILNK[TMTsixplex_K]	35-50	FALSE	6.156	43812.96094	41089.82234	24836.03934	28641.76572	13599.22103	17102.31695	ENSG00000111725
F5H674	F5H674_HUMAN	-|MGAAAAEADR|T	[TMTsixplex_Nterm]MGAAAAEADR	0-9	FALSE	5.053	1269.290409	1108.892538	803.2503765	919.1801196	1017.058045	1300.081299	ENSG00000076053
F5H6I7	F5H6I7_HUMAN	K|ALASILLQDHIR|D	[TMTsixplex_Nterm]ALASILLQDHIR	26-37	FALSE	5.918	94225.53738	93573.40078	54431.32405	60359.25708	40816.85363	55924.09819	ENSG00000184743
F5H6I7	F5H6I7_HUMAN	K|QLALDHFK|K	[TMTsixplex_Nterm]QLALDHFK[TMTsixplex_K]	373-380	FALSE	6.086	395210.1075	376926.0315	437492.3156	473252.9927	374009.5969	493089.438	ENSG00000184743
F5H6I7	F5H6I7_HUMAN	K|DQHSFELDEK|A	[TMTsixplex_Nterm]DQHSFELDEK[TMTsixplex_K]	16-25	FALSE	6.094	1249773.511	1172974.335	1336497.538	1541683.678	1004344.566	1477834.171	ENSG00000184743
F5H6I7	F5H6I7_HUMAN	K|ALASILLQDHIR|D	[TMTsixplex_Nterm]ALASILLQDHIR	26-37	FALSE	7.011	153740.8172	160613.1686	172659.727	172756.8388	150145.8869	201297.7982	ENSG00000184743
F5H6X6	F5H6X6_HUMAN	R|WYQMGAYQPFFR|A	[TMTsixplex_Nterm]WYQMGAYQPFFR	565-576	FALSE	7.35	7812.788661	6942.007998	4494.544743	4889.446494	5329.324765	7816.622971	ENSG00000089597
F5H6X6	F5H6X6_HUMAN	R|SLLLSVNAR|G	[TMTsixplex_Nterm]SLLLSVNAR	67-75	FALSE	7.515	93716.75	81503.07043	55964.20715	62866.53097	60333.90106	82767.68569	ENSG00000089597
F5H6X6	F5H6X6_HUMAN	R|VSQGSKDPAEGDGAQPEETPR|D	[TMTsixplex_Nterm]VSQGSK[TMTsixplex_K]DPAEGDGAQPEETPR	88-108	FALSE	5.658	1092767.988	1002646.068	757419.1894	858008.8098	996077.5546	1419351.5	ENSG00000089597
F5H6X6	F5H6X6_HUMAN	R|REPWLLPSQHNDIIR|D	[TMTsixplex_Nterm]REPWLLPSQHNDIIR	586-600	FALSE	5.515	809796.3806	737883.5767	475186.1641	502252.2169	836250.8365	1104148.837	ENSG00000089597
F5H6X6	F5H6X6_HUMAN	R|VSQGSKDPAEGDGAQPEETPR|D	[TMTsixplex_Nterm]VSQGSK[TMTsixplex_K]DPAEGDGAQPEETPR	88-108	FALSE	4.979	463741.2911	402369.0857	337039.8091	345655.9333	421474.5253	562819	ENSG00000089597
F5H6X6	F5H6X6_HUMAN	R|FGAVWTGDNTAEWDHLK|I	[TMTsixplex_Nterm]FGAVWTGDNTAEWDHLK[TMTsixplex_K]	513-529	FALSE	6.448	200320.5462	183450.5	127553.9697	139859.1847	175456.6887	248131.4531	ENSG00000089597
F5H6X6	F5H6X6_HUMAN	R|VVIIGAGKPAAVVLQTK|G	[TMTsixplex_Nterm]VVIIGAGK[TMTsixplex_K]PAAVVLQTK[TMTsixplex_K]	794-810	FALSE	8.788	509466	457625.3616	385168.9811	436663.3586	77731.1975	86219.81011	ENSG00000089597
F5H6X6	F5H6X6_HUMAN	R|DVHNIYGLYVHMATADGLR|Q	[TMTsixplex_Nterm]DVHNIYGLYVHMATADGLR	472-490	FALSE	5.435	162983.1176	150313.9298	94572.15575	93836.66478	136849.3558	183838.0483	ENSG00000089597
F5H6X6	F5H6X6_HUMAN	R|FGAVWTGDNTAEWDHLK|I	[TMTsixplex_Nterm]FGAVWTGDNTAEWDHLK[TMTsixplex_K]	513-529	FALSE	5.485	49668.39028	42360.12564	35474.67006	38360.06892	43776.1604	61340.23438	ENSG00000089597
F5H6X6	F5H6X6_HUMAN	R|GLLEFEHQR|A	[TMTsixplex_Nterm]GLLEFEHQR	76-84	FALSE	5.318	426986.7921	374279.2392	227065.8008	265816.2876	408828.4354	513600.3217	ENSG00000089597
F5H6X6	F5H6X6_HUMAN	R|AFFAGSQR|F	[TMTsixplex_Nterm]AFFAGSQR	505-512	FALSE	5.345	107908.5098	94730.05321	67130.76156	72074.97498	89234.50146	122191.1087	ENSG00000089597
F5H6X6	F5H6X6_HUMAN	K|MMDYLQGSGETPQTDVR|W	[TMTsixplex_Nterm]M[Oxidation_M]MDYLQGSGETPQTDVR	240-256	FALSE	6.049	39283.5997	38627.61593	40042.79938	42717.16822	49033.29544	64800.04688	ENSG00000089597
F5H6X6	F5H6X6_HUMAN	K|AEKDEPGAWEETFK|T	[TMTsixplex_Nterm]AEK[TMTsixplex_K]DEPGAWEETFK[TMTsixplex_K]	120-133	FALSE	8.689	1562268.262	1400198.482	880364.4073	998756.0722	1363934.208	1899359	ENSG00000089597
F5H6X6	F5H6X6_HUMAN	R|WYQMGAYQPFFR|A	[TMTsixplex_Nterm]WYQM[Oxidation_M]GAYQPFFR	565-576	FALSE	8.361	90310.58979	82917.32044	58707.83458	68925.05961	70695.26685	94794.05214	ENSG00000089597
F5H6X6	F5H6X6_HUMAN	R|WYQMGAYQPFFR|A	[TMTsixplex_Nterm]WYQMGAYQPFFR	565-576	FALSE	7.551	41046.75016	37459.46846	24574.17446	28127.11645	37494.95113	53046.57125	ENSG00000089597
F5H6X6	F5H6X6_HUMAN	K|DPAEGDGAQPEETPR|D	[TMTsixplex_Nterm]DPAEGDGAQPEETPR	94-108	FALSE	8.256	109887.6391	90760.01504	45486.57374	54742.29639	101430.8162	132701.3125	ENSG00000089597
F5H6X6	F5H6X6_HUMAN	R|GLLEFEHQR|A	[TMTsixplex_Nterm]GLLEFEHQR	76-84	FALSE	5.331	382468.0059	353466.8088	250426.9673	279209.5481	329352.873	460382.5084	ENSG00000089597
F5H6X6	F5H6X6_HUMAN	R|DENSVELTMAEGPYK|I	[TMTsixplex_Nterm]DENSVELTMAEGPYK[TMTsixplex_K]	36-50	FALSE	7.34	348935.6359	376802.2078	267101.196	271642.2651	392348.3584	539552.875	ENSG00000089597
F5H6X6	F5H6X6_HUMAN	K|NPEPELLVR|W	[TMTsixplex_Nterm]NPEPELLVR	556-564	FALSE	5.069	594783.4056	490243.523	361849.2347	371099.9409	639454.9744	828899.5625	ENSG00000089597
F5H6X6	F5H6X6_HUMAN	K|MMDYLQGSGETPQTDVR|W	[TMTsixplex_Nterm]MMDYLQGSGETPQTDVR	240-256	FALSE	7.335	168096.3421	135363.6942	148908.934	152731.0639	147216.1096	192961.0156	ENSG00000089597
F5H6X6	F5H6X6_HUMAN	R|FGAVWTGDNTAEWDHLK|I	[TMTsixplex_Nterm]FGAVWTGDNTAEWDHLK[TMTsixplex_K]	513-529	FALSE	6.792	382399.2775	331570.8302	252613.3741	287959.3254	347785.8176	444899.375	ENSG00000089597
F5H6X6	F5H6X6_HUMAN	R|SLLLSVNAR|G	[TMTsixplex_Nterm]SLLLSVNAR	67-75	FALSE	7.616	155508.8175	127787.8382	84752.48619	93226.75942	113195.1112	155781.7344	ENSG00000089597
F5H6X6	F5H6X6_HUMAN	K|AEKDEPGAWEETFK|T	[TMTsixplex_Nterm]AEK[TMTsixplex_K]DEPGAWEETFK[TMTsixplex_K]	120-133	FALSE	6.145	81536.88058	68673.58072	64283.71869	72715.43832	66566.32821	88206.60156	ENSG00000089597
F5H6X6	F5H6X6_HUMAN	R|VSQGSKDPAEGDGAQPEETPR|D	[TMTsixplex_Nterm]VSQGSK[TMTsixplex_K]DPAEGDGAQPEETPR	88-108	FALSE	5.455	436667.4356	384819.0278	301591.207	326494.965	356085.185	491300.1875	ENSG00000089597
F5H6X6	F5H6X6_HUMAN	K|DPAEGDGAQPEETPR|D	[TMTsixplex_Nterm]DPAEGDGAQPEETPR	94-108	FALSE	7.397	53671.88215	49217.17389	36162.59622	40569.26133	54285.25459	76008.65625	ENSG00000089597
F5H6X6	F5H6X6_HUMAN	R|AFFAGSQR|F	[TMTsixplex_Nterm]AFFAGSQR	505-512	FALSE	6.671	76126.34232	67396.52405	44945.30144	47639.37308	60572.27498	85328.3896	ENSG00000089597
F5H6X6	F5H6X6_HUMAN	R|DVHNIYGLYVHMATADGLR|Q	[TMTsixplex_Nterm]DVHNIYGLYVHMATADGLR	472-490	FALSE	8.583	57207.30372	54889.68828	36368.06075	41864.43734	44275.68009	62759.14768	ENSG00000089597
F5H702	F5H702_HUMAN	K|ARPELEELLAK|L	[TMTsixplex_Nterm]ARPELEELLAK[TMTsixplex_K]	100-110	FALSE	4.907	337361.6563	284502.4264	189602.8784	218189.6744	223829.4006	298706.7748	ENSG00000175581
F5H7V1	F5H7V1_HUMAN	K|TYFNILIKPETLAK|D	[TMTsixplex_Nterm]TYFNILIK[TMTsixplex_K]PETLAK[TMTsixplex_K]	668-681	FALSE	5.386	6471.050261	5288.724658	5495.816917	5807.628858	8580.83649	11052.18066	ENSG00000078618
F5H7V1	F5H7V1_HUMAN	K|GSILSFLR|K	[TMTsixplex_Nterm]GSILSFLR	338-345	FALSE	6.174	12629.90527	11852.02296	8916.164984	10040.56075	4811.069126	6141.83415	ENSG00000078618
F5H895	F5H895_HUMAN	R|FLEEYLSSTPQR|L	[TMTsixplex_Nterm]FLEEYLSSTPQR	11-22	FALSE	6.58	235435.8945	230096.4409	236332.5667	277600.2379	287601.5744	403066.4375	ENSG00000129562
F5H895	F5H895_HUMAN	M|SASVVSVISR|F	[TMTsixplex_Nterm]SASVVSVISR	1-10	FALSE	9.03	33271.47832	31252.90516	32996.11786	37320.123	40359.95541	54485.10938	ENSG00000129562
F5H895	F5H895_HUMAN	R|FLEEYLSSTPQR|L	[TMTsixplex_Nterm]FLEEYLSSTPQR	11-22	FALSE	5.673	148035.5236	134677.8182	100183.1931	99439.25227	195148.1341	264910.6875	ENSG00000129562
F6RFD5	F6RFD5_HUMAN	R|YALYDASFETK|E	YALYDASFETK	81-91	FALSE	7.409	459493.3366	377303.2593	336244.1259	342763.1101	383516.9369	532036.625	ENSG00000125868
F6RFD5	F6RFD5_HUMAN	R|YALYDASFETK|E	[TMTsixplex_Nterm]YALYDASFETK[TMTsixplex_K]	81-91	FALSE	5.867	537805.2506	497054.3971	641190.417	647951.2826	458142.6189	656090.5625	ENSG00000125868
F6RFD5	F6RFD5_HUMAN	R|YALYDASFETK|E	[TMTsixplex_Nterm]YALYDASFETK[TMTsixplex_K]	81-91	FALSE	5.053	678656.7702	576906.9353	590599.9493	676091.3642	589580.1408	855516.75	ENSG00000125868
F6RFD5	F6RFD5_HUMAN	K|AVIFCLSADKK|C	[TMTsixplex_Nterm]AVIFC[Cys_CAM]LSADK[TMTsixplex_K]K[TMTsixplex_K]	34-44	FALSE	4.96	287920.0912	231842.0784	610616.1509	693331.1875	190535.7931	205194.6601	ENSG00000125868
F6RFD5	F6RFD5_HUMAN	R|YALYDASFETK|E	[TMTsixplex_Nterm]YALYDASFETK[TMTsixplex_K]	81-91	FALSE	6.575	395729.2395	354705.8045	612155.0716	682729.375	332866.7713	421936.2906	ENSG00000125868
F6RFD5	F6RFD5_HUMAN	R|YALYDASFETK|E	[TMTsixplex_Nterm]YALYDASFETK[TMTsixplex_K]	81-91	FALSE	7.182	541968.4402	493393.1455	1001088.449	1123406.875	493489.9292	605405.0296	ENSG00000125868
F6RFD5	F6RFD5_HUMAN	R|YALYDASFETK|E	[TMTsixplex_Nterm]YALYDASFETK[TMTsixplex_K]	81-91	FALSE	6.62	832793.5411	707446.5719	1388710.968	1536982.125	736496.7385	951340.4146	ENSG00000125868
F6XY72	F6XY72_HUMAN	-|MVWEGLNVVK|T	[TMTsixplex_Nterm]MVWEGLNVVK[TMTsixplex_K]	0-9	TRUE	5.464	71956.6405	64259.47966	26960.3459	29447.74899	80073.6101	110696.5391	ENSG00000243678
F6XY72	F6XY72_HUMAN	K|EISLWFKPEELVDYK|S	[TMTsixplex_Nterm]EISLWFK[TMTsixplex_K]PEELVDYK[TMTsixplex_K]	53-67	FALSE	4.893	473384.375	415187.4457	213750.6913	229593.5242	223631.4273	309928.8307	ENSG00000243678
F6XY72	F6XY72_HUMAN	R|VMLGETNPADSKPGTIR|G	[TMTsixplex_Nterm]VMLGETNPADSK[TMTsixplex_K]PGTIR	13-29	FALSE	7.76	914976.625	754937.2773	442754.6218	434768.6839	461160.6044	602439.6378	ENSG00000243678
F6XY72	F6XY72_HUMAN	R|VMLGETNPADSKPGTIR|G	[TMTsixplex_Nterm]VMLGETNPADSK[TMTsixplex_K]PGTIR	13-29	FALSE	4.992	2463510.5	2242602.016	1703876.1	1797928.986	1359793.012	1853068.994	ENSG00000243678
F6XY72	F6XY72_HUMAN	R|GDFCIQVGR|N	[TMTsixplex_Nterm]GDFC[Cys_CAM]IQVGR	30-38	FALSE	5.231	284157.9469	286826.6563	188751.1387	201102.3433	138560.962	183635.1081	ENSG00000243678
F6XY72	F6XY72_HUMAN	R|NIIHGSDSVK|S	[TMTsixplex_Nterm]NIIHGSDSVK[TMTsixplex_K]	39-48	FALSE	6.658	172090.9588	165977.6034	82498.56162	86665.68866	104067.9215	142272.2705	ENSG00000243678
F6XY72	F6XY72_HUMAN	K|EISLWFKPEELVDYK|S	[TMTsixplex_Nterm]EISLWFK[TMTsixplex_K]PEELVDYK[TMTsixplex_K]	53-67	FALSE	4.937	167857.4531	145131.8575	74514.24459	81758.69246	89423.97138	114665.1124	ENSG00000243678
F6XY72	F6XY72_HUMAN	R|VMLGETNPADSKPGTIR|G	[TMTsixplex_Nterm]VMLGETNPADSK[TMTsixplex_K]PGTIR	13-29	FALSE	7.572	904950.4375	800199.0811	405668.5213	487683.6011	447195.4242	619731.0366	ENSG00000243678
F6XY72	F6XY72_HUMAN	R|VMLGETNPADSKPGTIR|G	[TMTsixplex_Nterm]VMLGETNPADSK[TMTsixplex_K]PGTIR	13-29	FALSE	7.152	881456.8125	759468.2846	418827.6254	453600.3264	411397.7377	569077.4795	ENSG00000243678
F6XY72	F6XY72_HUMAN	-|MVWEGLNVVK|T	[TMTsixplex_Nterm]MVWEGLNVVK[TMTsixplex_K]	0-9	TRUE	5.256	146058.2631	126613.4072	51181.3731	59811.39324	170960.0853	224019.9375	ENSG00000243678
F6XY72	F6XY72_HUMAN	K|EISLWFKPEELVDYK|S	[TMTsixplex_Nterm]EISLWFK[TMTsixplex_K]PEELVDYK[TMTsixplex_K]	53-67	FALSE	5.396	73997.15625	67250.69866	37127.01789	41288.14723	37150.12115	51115.86105	ENSG00000243678
F6XY72	F6XY72_HUMAN	R|VMLGETNPADSKPGTIR|G	[TMTsixplex_Nterm]VM[Oxidation_M]LGETNPADSK[TMTsixplex_K]PGTIR	13-29	FALSE	5.039	1069817	912075.8305	468457.5616	526918.8448	512878.1444	682648.3934	ENSG00000243678
F6XY72	F6XY72_HUMAN	R|VMLGETNPADSKPGTIR|G	[TMTsixplex_Nterm]VMLGETNPADSK[TMTsixplex_K]PGTIR	13-29	FALSE	7.024	361358.25	319826.8088	170423.2157	189350.2565	172400.5586	233277.4484	ENSG00000243678
F6XY72	F6XY72_HUMAN	R|VMLGETNPADSKPGTIR|G	[TMTsixplex_Nterm]VMLGETNPADSK[TMTsixplex_K]PGTIR	13-29	FALSE	5.664	368271.5	346826.6171	206130.3259	235004.0067	198756.8998	258221.5157	ENSG00000243678
F6XY72	F6XY72_HUMAN	R|GDFCIQVGR|N	[TMTsixplex_Nterm]GDFC[Cys_CAM]IQVGR	30-38	FALSE	4.906	146527.6875	133332.5867	96127.45186	109419.9349	75888.31223	96880.85802	ENSG00000243678
F6XY72	F6XY72_HUMAN	R|VMLGETNPADSKPGTIR|G	[TMTsixplex_Nterm]VMLGETNPADSK[TMTsixplex_K]PGTIR	13-29	FALSE	8.773	1074693.125	950773.9977	469629.5723	509227.0525	539941.7428	711358.4762	ENSG00000243678
F6XY72	F6XY72_HUMAN	R|VMLGETNPADSKPGTIR|G	[TMTsixplex_Nterm]VM[Oxidation_M]LGETNPADSK[TMTsixplex_K]PGTIR	13-29	FALSE	5.524	572796.0625	508367.7014	267968.0067	282117.5678	296131.3946	388916.6557	ENSG00000243678
F6XY72	F6XY72_HUMAN	R|NIIHGSDSVK|S	[TMTsixplex_Nterm]NIIHGSDSVK[TMTsixplex_K]	39-48	FALSE	6.877	854750.7195	591836.5424	378195.9375	432482.0616	806659.9429	1093190.5	ENSG00000243678
F6XY72	F6XY72_HUMAN	-|MVWEGLNVVK|T	[TMTsixplex_Nterm]MVWEGLNVVK[TMTsixplex_K]	0-9	TRUE	5.15	192097.6355	174068.572	60402.03535	69111.83993	228892.006	317345.25	ENSG00000243678
F6XY72	F6XY72_HUMAN	-|MVWEGLNVVK|T	[TMTsixplex_Nterm]MVWEGLNVVK[TMTsixplex_K]	0-9	TRUE	5.678	181261.7887	157768.7408	58930.99258	66159.39949	196874.6906	262476.8125	ENSG00000243678
F6XY72	F6XY72_HUMAN	R|NIIHGSDSVK|S	[TMTsixplex_Nterm]NIIHGSDSVK[TMTsixplex_K]	39-48	FALSE	6.531	64034.04537	46081.78297	34047.54711	38219.16885	58828.57835	81885.03125	ENSG00000243678
F6XY72	F6XY72_HUMAN	-|MVWEGLNVVK|T	[TMTsixplex_Nterm]MVWEGLNVVK[TMTsixplex_K]	0-9	TRUE	5.763	189212.6099	167468.2975	58536.52902	60919.38182	223966.9406	311116.6875	ENSG00000243678
F6XY72	F6XY72_HUMAN	R|VMLGETNPADSKPGTIR|G	[TMTsixplex_Nterm]VMLGETNPADSK[TMTsixplex_K]PGTIR	13-29	FALSE	7.8	301945.9375	266063.4643	140326.4383	153361.9518	155022.5116	215571.6503	ENSG00000243678
F6XY72	F6XY72_HUMAN	R|NIIHGSDSVK|S	[TMTsixplex_Nterm]NIIHGSDSVK[TMTsixplex_K]	39-48	FALSE	6.142	1177328.688	1424264.933	670470.4446	626878.4358	812677.0994	1103481.306	ENSG00000243678
F6XY72	F6XY72_HUMAN	R|VMLGETNPADSKPGTIR|G	[TMTsixplex_Nterm]VM[Oxidation_M]LGETNPADSK[TMTsixplex_K]PGTIR	13-29	FALSE	5.059	1026178.313	909504.773	433369.8287	454711.0279	482562.9598	653149.9231	ENSG00000243678
F6XY72	F6XY72_HUMAN	K|EISLWFKPEELVDYK|S	[TMTsixplex_Nterm]EISLWFK[TMTsixplex_K]PEELVDYK[TMTsixplex_K]	53-67	FALSE	5.263	876803.25	813149.0936	395809.0068	406734.6855	399662.4061	544756.206	ENSG00000243678
F6XY72	F6XY72_HUMAN	-|MVWEGLNVVK|T	[TMTsixplex_Nterm]MVWEGLNVVK[TMTsixplex_K]	0-9	TRUE	5.226	204253.5986	176502.7935	72696.52125	79409.95874	226808.4695	297879.9688	ENSG00000243678
F6XY72	F6XY72_HUMAN	R|VMLGETNPADSKPGTIR|G	[TMTsixplex_Nterm]VMLGETNPADSK[TMTsixplex_K]PGTIR	13-29	FALSE	6.793	567173.125	489379.857	259675.5586	275694.6829	293743.7197	373188.5044	ENSG00000243678
F6XY72	F6XY72_HUMAN	R|VMLGETNPADSKPGTIR|G	[TMTsixplex_Nterm]VMLGETNPADSK[TMTsixplex_K]PGTIR	13-29	FALSE	7.02	513092.125	443435.4517	221401.3594	236290.438	234164.4102	324244.7709	ENSG00000243678
F6XY72	F6XY72_HUMAN	K|EISLWFKPEELVDYK|S	[TMTsixplex_Nterm]EISLWFK[TMTsixplex_K]PEELVDYK[TMTsixplex_K]	53-67	FALSE	5.141	798665.25	672467.9987	349080.2399	350600.3705	342394.8544	469510.7878	ENSG00000243678
F6XY72	F6XY72_HUMAN	-|MVWEGLNVVK|T	[TMTsixplex_Nterm]MVWEGLNVVK[TMTsixplex_K]	0-9	TRUE	5.265	198937.4666	165194.8314	68216.05802	73495.64585	228403.4291	315744.9375	ENSG00000243678
F6XY72	F6XY72_HUMAN	R|VMLGETNPADSKPGTIR|G	[TMTsixplex_Nterm]VMLGETNPADSK[TMTsixplex_K]PGTIR	13-29	FALSE	7.377	2100520	1823991.876	926012.3846	960224.4767	994618.7538	1337072.983	ENSG00000243678
F6XY72	F6XY72_HUMAN	R|NIIHGSDSVK|S	[TMTsixplex_Nterm]NIIHGSDSVK[TMTsixplex_K]	39-48	FALSE	6.142	44253.67452	27312.56764	26871.14908	32858.26516	58746.58487	80002.96875	ENSG00000243678
F6XY72	F6XY72_HUMAN	R|VMLGETNPADSKPGTIR|G	[TMTsixplex_Nterm]VMLGETNPADSK[TMTsixplex_K]PGTIR	13-29	FALSE	8.196	867244.8125	737221.2882	418078.8514	446604.2493	414052.3492	565607.6061	ENSG00000243678
F8VP03	F8VP03_HUMAN	K|TIQMGSFR|I	[TMTsixplex_Nterm]TIQMGSFR	49-56	FALSE	5.814	64515.55556	53897.80749	33150.77458	35677.78315	46532.4369	65089.71484	ENSG00000144785
F8VP03	F8VP03_HUMAN	K|DILADLIPK|E	DILADLIPK	88-96	FALSE	6.28	55569.63366	54224.27992	35047.87899	59623.76837	NA	71210.37799	ENSG00000144785
F8VP03	F8VP03_HUMAN	K|DILADLIPK|E	[TMTsixplex_Nterm]DILADLIPK[TMTsixplex_K]	88-96	FALSE	4.876	664423.2223	604988.7309	326378.6665	396856.1796	984401.9595	1299377	ENSG00000144785
F8VPF5	F8VPF5_HUMAN	R|LPVIDPESGNTLYILTHK|R	[TMTsixplex_Nterm]LPVIDPESGNTLYILTHK[TMTsixplex_K]	68-85	FALSE	5.547	48189.78125	41296.91496	26105.9805	28751.15546	34000.8249	45192.27649	ENSG00000181929
F8VPF5	F8VPF5_HUMAN	R|LPVIDPESGNTLYILTHK|R	[TMTsixplex_Nterm]LPVIDPESGNTLYILTHK[TMTsixplex_K]	68-85	FALSE	6.071	219249.1422	203727.987	117415.3318	123097.7496	147952.0579	192914.7868	ENSG00000181929
F8VPF5	F8VPF5_HUMAN	R|LPVIDPESGNTLYILTHK|R	[TMTsixplex_Nterm]LPVIDPESGNTLYILTHK[TMTsixplex_K]	68-85	FALSE	5.738	123663.8203	110202.4326	71099.83969	75302.91464	92013.89049	123598.6913	ENSG00000181929
F8VQQ8	F8VQQ8_HUMAN	K|TNEAQAIETAR|A	[TMTsixplex_Nterm]TNEAQAIETAR	67-77	FALSE	8.422	326673.4245	274357.3556	246745.9306	272795.1539	241321.5249	351856.25	ENSG00000177889
F8VQQ8	F8VQQ8_HUMAN	K|TNEAQAIETAR|A	[TMTsixplex_Nterm]TNEAQAIETAR	67-77	FALSE	8.428	544863.9384	421150.6093	415191.0852	470199.401	430330.1351	584849	ENSG00000177889
F8VQX6	F8VQX6_HUMAN	R|ELFSNLQEFAGPSGK|L	[TMTsixplex_Nterm]ELFSNLQEFAGPSGK[TMTsixplex_K]	56-70	FALSE	5.738	45947.36294	47027.00788	30553.49578	38253.81558	128646.023	190930.7188	ENSG00000185432
F8VQX6	F8VQX6_HUMAN	R|ELFSNLQEFAGPSGK|L	[TMTsixplex_Nterm]ELFSNLQEFAGPSGK[TMTsixplex_K]	56-70	FALSE	7.227	430695.7042	376401.3708	307681.8426	318636.223	414854.0557	566566.6875	ENSG00000185432
F8VQX6	F8VQX6_HUMAN	R|ELFSNLQEFAGPSGK|L	[TMTsixplex_Nterm]ELFSNLQEFAGPSGK[TMTsixplex_K]	56-70	FALSE	6.58	441785.7329	412937.1218	301959.7905	367454.5906	411151.8814	559758.5625	ENSG00000185432
F8VQX6	F8VQX6_HUMAN	R|ELFSNLQEFAGPSGK|L	[TMTsixplex_Nterm]ELFSNLQEFAGPSGK[TMTsixplex_K]	56-70	FALSE	7.017	575769.3469	546913.8684	492980.6224	526152.3346	577765.3267	698693.3125	ENSG00000185432
F8VQX6	F8VQX6_HUMAN	K|WFPYFLVR|F	[TMTsixplex_Nterm]WFPYFLVR	34-41	FALSE	5.974	3697.448262	3584.049149	7030.549226	8092.485352	5964.188592	7794.239914	ENSG00000185432
F8VR84	F8VR84_HUMAN	R|YALTTTLSAR|V	[TMTsixplex_Nterm]YALTTTLSAR	25-34	FALSE	7.537	144111.0469	125003.9699	90089.13907	100399.9857	47136.93484	62306.51624	ENSG00000139637
F8VUA6	F8VUA6_HUMAN	K|TAVVVGTITDDVR|V	[TMTsixplex_Nterm]TAVVVGTITDDVR	26-38	FALSE	7.85	932167.1875	833976.3725	650811.0264	715575.7142	700491.5186	915030.6156	ENSG00000063177
F8VUA6	F8VUA6_HUMAN	K|GCGTVLLSGPR|K	[TMTsixplex_Nterm]GC[Cys_CAM]GTVLLSGPR	80-90	FALSE	7.452	51575.65414	44936.50355	59025.93786	64216.57031	19218.60584	25339.8661	ENSG00000063177
F8VUA6	F8VUA6_HUMAN	K|ILTFDQLALDSPK|G	[TMTsixplex_Nterm]ILTFDQLALDSPK[TMTsixplex_K]	67-79	FALSE	7.979	256057.9336	228658.2737	179865.7277	193274.1497	237177.1011	331523.75	ENSG00000063177
F8VUA6	F8VUA6_HUMAN	K|ILTFDQLALDSPK|G	[TMTsixplex_Nterm]ILTFDQLALDSPK[TMTsixplex_K]	67-79	FALSE	7.343	858667.591	665034.3718	585508.942	728779.907	1249060.755	1802376.625	ENSG00000063177
F8VUA6	F8VUA6_HUMAN	K|ILTFDQLALDSPK|G	[TMTsixplex_Nterm]ILTFDQLALDSPK[TMTsixplex_K]	67-79	FALSE	6.721	789645.7645	687908.0301	385062.9625	443677.1202	1188657.322	1627042.75	ENSG00000063177
F8VVL1	F8VVL1_HUMAN	K|QEAGISEGQGTAGEEEEK|K	[TMTsixplex_Nterm]QEAGISEGQGTAGEEEEK[TMTsixplex_K]	75-92	FALSE	7.001	208037.3438	189655.4907	160283.5187	170486.0542	154421.0124	205812.4887	ENSG00000139726
F8VWK9	F8VWK9_HUMAN	R|ALGALAAALR|E	[TMTsixplex_Nterm]ALGALAAALR	31-40	FALSE	5.568	22674.04492	20044.45545	7790.735501	8347.350477	9079.394654	11956.53469	ENSG00000111331
F8VXI1	F8VXI1_HUMAN	R|GLQQITGHGGLR|G	[TMTsixplex_Nterm]GLQQITGHGGLR	9-20	FALSE	9.113	49679.58183	51255.55263	62674.01473	72201.15596	221607.1282	279515.2725	ENSG00000184752
F8VXI1	F8VXI1_HUMAN	R|GLQQITGHGGLR|G	[TMTsixplex_Nterm]GLQQITGHGGLR	9-20	FALSE	9.772	70116.69411	65329.39202	68790.86946	84811.86291	213407.0203	270053.4958	ENSG00000184752
F8VY04	F8VY04_HUMAN	R|LQAYHTQTTPLIEYYR|K	[TMTsixplex_Nterm]LQAYHTQTTPLIEYYR	144-159	FALSE	8.881	90649.72567	86215.94425	56651.2763	70033.01133	125213.2245	176063.4514	ENSG00000004455
F8VY04	F8VY04_HUMAN	R|LQAYHTQTTPLIEYYR|K	[TMTsixplex_Nterm]LQAYHTQTTPLIEYYR	144-159	FALSE	7.796	362093.4042	300528.1943	208204.1918	244166.9392	422237.6208	614232.2125	ENSG00000004455
F8VY04	F8VY04_HUMAN	R|AVLLGPPGAGK|G	AVLLGPPGAGK[TMTsixplex_K]	17-27	FALSE	4.927	279071.3688	214888.7823	191307.9997	229114.13	350967.7755	422035.2188	ENSG00000004455
F8VY04	F8VY04_HUMAN	R|LQAYHTQTTPLIEYYR|K	[TMTsixplex_Nterm]LQAYHTQTTPLIEYYR	144-159	FALSE	7.162	448824.4023	399309.9916	274390.1453	313038.5546	565888.3478	811769.5432	ENSG00000004455
F8VZV1	F8VZV1_HUMAN	R|LQLLLLNPLK|E	[TMTsixplex_Nterm]LQLLLLNPLK[TMTsixplex_K]	860-869	FALSE	8.06	14835.18359	11334.21824	8695.044322	8834.984777	8798.568894	10640.88169	ENSG00000061987
F8VZV1	F8VZV1_HUMAN	R|LQLLLLNPLK|E	[TMTsixplex_Nterm]LQLLLLNPLK[TMTsixplex_K]	860-869	FALSE	7.274	26101.5651	21510.26743	19779.25649	19990.93584	20954.51323	26102.05469	ENSG00000061987
F8W1G3	F8W1G3_HUMAN	R|KINFDALLK|F	[TMTsixplex_Nterm]K[TMTsixplex_K]INFDALLK[TMTsixplex_K]	6-14	FALSE	5.098	246986.5435	200674.3639	122272.354	131956.089	224112.3496	306607.125	ENSG00000139644
F8W1G3	F8W1G3_HUMAN	R|KINFDALLK|F	[TMTsixplex_Nterm]K[TMTsixplex_K]INFDALLK[TMTsixplex_K]	6-14	FALSE	5.52	138112.9691	115934.7584	74559.37424	86474.80568	135153.171	194032.2813	ENSG00000139644
F8W1N5	F8W1N5_HUMAN	K|NILFVITKPDVYK|S	[TMTsixplex_Nterm]NILFVITK[TMTsixplex_K]PDVYK[TMTsixplex_K]	21-33	FALSE	5.2	156759.318	143013.3834	153672.0942	193567.5781	88947.85505	124555.7548	ENSG00000196531
F8W1N5	F8W1N5_HUMAN	K|IEDLSQQAQLAAAEK|F	IEDLSQQAQLAAAEK	48-62	FALSE	8.026	59132.39017	59954.61472	124357.1281	146670.625	121118.098	139437.7921	ENSG00000196531
F8W1N5	F8W1N5_HUMAN	K|IEDLSQQAQLAAAEK|F	[TMTsixplex_Nterm]IEDLSQQAQLAAAEK[TMTsixplex_K]	48-62	FALSE	5.725	893668.4375	799749.4904	815840.2892	816729.6545	424400.9941	843130.0042	ENSG00000196531
F8W1N5	F8W1N5_HUMAN	K|NILFVITKPDVYK|S	[TMTsixplex_Nterm]NILFVITK[TMTsixplex_K]PDVYK[TMTsixplex_K]	21-33	FALSE	5.473	7279.721191	4715.538564	6221.676266	6336.334981	3586.107926	4062.751058	ENSG00000196531
F8W1N5	F8W1N5_HUMAN	K|NILFVITKPDVYK|S	[TMTsixplex_Nterm]NILFVITK[TMTsixplex_K]PDVYK[TMTsixplex_K]	21-33	FALSE	6.127	23761.47275	17199.47115	21994.7147	24284.13281	14376.3292	17879.13238	ENSG00000196531
F8W1N5	F8W1N5_HUMAN	K|SPASDTYIVFGEAK|I	[TMTsixplex_Nterm]SPASDTYIVFGEAK[TMTsixplex_K]	34-47	FALSE	6.785	392506.4063	347430.2574	293862.6897	326748.0907	204216.5214	252446.5174	ENSG00000196531
F8W1N5	F8W1N5_HUMAN	K|NILFVITKPDVYK|S	[TMTsixplex_Nterm]NILFVITK[TMTsixplex_K]PDVYK[TMTsixplex_K]	21-33	FALSE	6.378	808812.8189	733606.3803	740199.2585	947496.625	367679.9187	518549.7555	ENSG00000196531
F8W1N5	F8W1N5_HUMAN	K|NILFVITKPDVYK|S	[TMTsixplex_Nterm]NILFVITK[TMTsixplex_K]PDVYK[TMTsixplex_K]	21-33	FALSE	7.1	614457.4817	522979.2929	553131.4794	698819.0625	262972.4562	390203.7664	ENSG00000196531
F8W1N5	F8W1N5_HUMAN	K|NILFVITKPDVYK|S	[TMTsixplex_Nterm]NILFVITK[TMTsixplex_K]PDVYK[TMTsixplex_K]	21-33	FALSE	5.4	190019.7503	160402.0807	169997.4826	214891.0313	86953.77688	126587.7128	ENSG00000196531
F8W1R7	F8W1R7_HUMAN	K|VLDFEHFLPMLQTVAK|N	[TMTsixplex_Nterm]VLDFEHFLPMLQTVAK[TMTsixplex_K]	63-78	FALSE	5.072	12275.87369	10953.86109	16109.19027	18811.13672	9124.766525	11567.1395	ENSG00000092841
F8W1R7	F8W1R7_HUMAN	K|NKDQGTYEDYVEGLR|V	[TMTsixplex_Nterm]NK[TMTsixplex_K]DQGTYEDYVEGLR	79-93	FALSE	6.467	1614961.105	1240431.984	3608807.851	4016939.5	1159730.804	1441067.792	ENSG00000092841
F8W1R7	F8W1R7_HUMAN	R|ALGQNPTNAEVLK|V	ALGQNPTNAEVLK	37-49	FALSE	5.714	498874.6935	396242.9018	405262.8492	496321.3762	NA	582128.3361	ENSG00000092841
F8W1R7	F8W1R7_HUMAN	K|VLDFEHFLPMLQTVAK|N	[TMTsixplex_Nterm]VLDFEHFLPMLQTVAK[TMTsixplex_K]	63-78	FALSE	5.407	6163.716044	5794.073599	11076.19542	12742.23742	4387.220926	5651.938116	ENSG00000092841
F8W1R7	F8W1R7_HUMAN	R|ALGQNPTNAEVLK|V	ALGQNPTNAEVLK	37-49	FALSE	6.129	528814.3984	411194.0723	369525.2778	470004.6387	NA	594883.0219	ENSG00000092841
F8W1R7	F8W1R7_HUMAN	K|VLDFEHFLPMLQTVAK|N	[TMTsixplex_Nterm]VLDFEHFLPMLQTVAK[TMTsixplex_K]	63-78	FALSE	5.762	6540.312113	5767.259357	8456.344404	9492.618485	3848.028665	4872.009262	ENSG00000092841
F8W1R7	F8W1R7_HUMAN	K|VLDFEHFLPMLQTVAK|N	[TMTsixplex_Nterm]VLDFEHFLPMLQTVAK[TMTsixplex_K]	63-78	FALSE	5.868	18805.66869	16646.00378	21648.5835	25635.70313	11327.00471	14532.47122	ENSG00000092841
F8W1R7	F8W1R7_HUMAN	R|HVLVTLGEK|M	[TMTsixplex_Nterm]HVLVTLGEK[TMTsixplex_K]	110-118	FALSE	5.475	383443.9063	334368.1373	782459.3791	883962.6875	310343.6624	371552.7441	ENSG00000092841
F8W1R7	F8W1R7_HUMAN	K|EAFQLFDR|T	[TMTsixplex_Nterm]EAFQLFDR	13-20	FALSE	5.759	271738.7987	255291.4877	471722.8591	469302.5378	168151.7132	240372.6584	ENSG00000092841
F8W1R7	F8W1R7_HUMAN	K|DQGTYEDYVEGLR|V	[TMTsixplex_Nterm]DQGTYEDYVEGLR	81-93	FALSE	8.539	424066.1719	385960.8599	716008.2369	823380.1574	333233.3913	413399.8132	ENSG00000092841
F8W1R7	F8W1R7_HUMAN	K|VLDFEHFLPMLQTVAK|N	[TMTsixplex_Nterm]VLDFEHFLPMLQTVAK[TMTsixplex_K]	63-78	FALSE	5.702	37749.22405	36580.43294	59126.95328	69991.66886	25130.60744	32697.8028	ENSG00000092841
F8W1R7	F8W1R7_HUMAN	K|NKDQGTYEDYVEGLR|V	[TMTsixplex_Nterm]NK[TMTsixplex_K]DQGTYEDYVEGLR	79-93	FALSE	6.277	1678361.404	1430883.296	2579360.35	2967184	1108750.702	1434143.758	ENSG00000092841
F8W1R7	F8W1R7_HUMAN	K|NKDQGTYEDYVEGLR|V	[TMTsixplex_Nterm]NK[TMTsixplex_K]DQGTYEDYVEGLR	79-93	FALSE	7.262	3067062.831	2577245.197	7163068.53	8220819	2283543.625	2942898.127	ENSG00000092841
F8W1R7	F8W1R7_HUMAN	K|NKDQGTYEDYVEGLR|V	[TMTsixplex_Nterm]NKDQGTYEDYVEGLR	79-93	FALSE	6.61	746939.074	739396.7536	925813.3008	1040766.313	588666.6984	721756.3714	ENSG00000092841
F8W1R7	F8W1R7_HUMAN	K|EGNGTVMGAEIR|H	[TMTsixplex_Nterm]EGNGTVMGAEIR	98-109	FALSE	9.111	329034.1513	292105.6721	418470.3544	476040.75	261415.3824	342621.6354	ENSG00000092841
F8W1R7	F8W1R7_HUMAN	K|VLDFEHFLPMLQTVAK|N	VLDFEHFLPMLQTVAK	63-78	FALSE	6.277	3311.584657	3254.62737	2126.692365	4705.48205	NA	6429.541697	ENSG00000092841
F8W1R7	F8W1R7_HUMAN	R|ALGQNPTNAEVLK|V	ALGQNPTNAEVLK	37-49	FALSE	6.064	726069.0269	580836.0007	528655.0234	633603.2499	NA	694653.1099	ENSG00000092841
F8W1R7	F8W1R7_HUMAN	K|DQGTYEDYVEGLR|V	DQGTYEDYVEGLR	81-93	FALSE	8.672	29735.99383	31278.9855	24446.94489	25931.87769	42570.14366	60542.54397	ENSG00000092841
F8W1R7	F8W1R7_HUMAN	K|VLDFEHFLPMLQTVAK|N	[TMTsixplex_Nterm]VLDFEHFLPMLQTVAK[TMTsixplex_K]	63-78	FALSE	5.919	9026.783237	8142.364175	14859.36264	16760.46827	6576.607209	8317.544734	ENSG00000092841
F8W1R7	F8W1R7_HUMAN	K|VLDFEHFLPMLQTVAK|N	VLDFEHFLPMLQTVAK	63-78	FALSE	6.267	6678.438736	4709.394536	3937.215889	5684.910505	6442.577505	10456.68817	ENSG00000092841
F8W1R7	F8W1R7_HUMAN	R|HVLVTLGEK|M	[TMTsixplex_Nterm]HVLVTLGEK[TMTsixplex_K]	110-118	FALSE	5.471	508788.4552	464108.5111	1140419.744	1250229.625	343406.0052	439671.8886	ENSG00000092841
F8W1R7	F8W1R7_HUMAN	K|ILYSQCGDVMR|A	[TMTsixplex_Nterm]ILYSQC[Cys_CAM]GDVMR	26-36	FALSE	7.329	85139.56078	73444.78738	202683.0307	235183.5	54763.19881	71482.71288	ENSG00000092841
F8W1R7	F8W1R7_HUMAN	K|VLDFEHFLPMLQTVAK|N	[TMTsixplex_Nterm]VLDFEHFLPM[Oxidation_M]LQTVAK[TMTsixplex_K]	63-78	FALSE	5.175	60943.26088	59629.08551	96338.31016	110412.5859	58024.70075	79501.29023	ENSG00000092841
F8W1R7	F8W1R7_HUMAN	K|VLDFEHFLPMLQTVAK|N	[TMTsixplex_Nterm]VLDFEHFLPM[Oxidation_M]LQTVAK[TMTsixplex_K]	63-78	FALSE	5.76	40737.23771	34088.6307	64050.65785	71444.39844	30804.39672	41113.9969	ENSG00000092841
F8W1R7	F8W1R7_HUMAN	K|VLDFEHFLPMLQTVAK|N	[TMTsixplex_Nterm]VLDFEHFLPMLQTVAK[TMTsixplex_K]	63-78	FALSE	5.673	18064.43304	16258.27175	25967.24845	29498.24066	10934.69683	14049.53278	ENSG00000092841
F8W1R7	F8W1R7_HUMAN	K|EAFQLFDR|T	EAFQLFDR	13-20	FALSE	6.772	100353.8947	83528.34932	54201.20184	73535.03277	70160.9635	104493.1327	ENSG00000092841
F8W1R7	F8W1R7_HUMAN	K|EGNGTVMGAEIR|H	[TMTsixplex_Nterm]EGNGTVMGAEIR	98-109	FALSE	8.735	473290.8952	419775.0359	704103.6542	817519.875	388495.2965	500545.1613	ENSG00000092841
F8W1R7	F8W1R7_HUMAN	R|ALGQNPTNAEVLK|V	ALGQNPTNAEVLK	37-49	FALSE	5.098	640277.498	561433.8244	623588.9214	595647.5287	553239.3456	684691.1613	ENSG00000092841
F8W1R7	F8W1R7_HUMAN	K|ILYSQCGDVMR|A	[TMTsixplex_Nterm]ILYSQC[Cys_CAM]GDVMR	26-36	FALSE	5.779	63546.22379	57739.23627	153586.84	185313.9531	41634.3984	48545.06717	ENSG00000092841
F8W1R7	F8W1R7_HUMAN	K|NKDQGTYEDYVEGLR|V	[TMTsixplex_Nterm]NK[TMTsixplex_K]DQGTYEDYVEGLR	79-93	FALSE	6.122	699927.3971	575757.2061	1535040.979	1710081.375	501153.8537	621234.7941	ENSG00000092841
F8W1R7	F8W1R7_HUMAN	K|VLDFEHFLPMLQTVAK|N	[TMTsixplex_Nterm]VLDFEHFLPM[Oxidation_M]LQTVAK[TMTsixplex_K]	63-78	FALSE	5.299	52082.45712	48190.37062	81660.08766	94750	40149.57254	53452.87078	ENSG00000092841
F8W1R7	F8W1R7_HUMAN	K|VLDFEHFLPMLQTVAK|N	[TMTsixplex_Nterm]VLDFEHFLPM[Oxidation_M]LQTVAK[TMTsixplex_K]	63-78	FALSE	5.015	71273.46352	68122.27575	105879.258	119122.0156	55670.58703	71263.22007	ENSG00000092841
F8W1R7	F8W1R7_HUMAN	K|DQGTYEDYVEGLR|V	[TMTsixplex_Nterm]DQGTYEDYVEGLR	81-93	FALSE	7.838	52609.03536	45666.14151	90882.56216	100172.6201	41023.29728	55181.3831	ENSG00000092841
F8W1R7	F8W1R7_HUMAN	K|DQGTYEDYVEGLR|V	DQGTYEDYVEGLR	81-93	FALSE	7.551	132459.0975	114242.3104	72611.48932	76622.61602	107730.6531	141456.0859	ENSG00000092841
F8W1R7	F8W1R7_HUMAN	K|VLDFEHFLPMLQTVAK|N	[TMTsixplex_Nterm]VLDFEHFLPM[Oxidation_M]LQTVAK[TMTsixplex_K]	63-78	FALSE	5.775	31884.86451	28391.37881	45980.70162	53244.24219	28803.84401	37188.78484	ENSG00000092841
F8W1R7	F8W1R7_HUMAN	R|HVLVTLGEK|M	HVLVTLGEK[TMTsixplex_K]	110-118	FALSE	5.103	493465.7652	477539.5132	879376.0108	1065059.231	579821.5867	693216.1986	ENSG00000092841
F8W1R7	F8W1R7_HUMAN	K|VLDFEHFLPMLQTVAK|N	[TMTsixplex_Nterm]VLDFEHFLPM[Oxidation_M]LQTVAK[TMTsixplex_K]	63-78	FALSE	5.311	21577.78248	19410.18162	28740.87385	32976.17188	17272.98933	22554.03061	ENSG00000092841
F8W1R7	F8W1R7_HUMAN	R|ALGQNPTNAEVLK|V	[TMTsixplex_Nterm]ALGQNPTNAEVLK[TMTsixplex_K]	37-49	FALSE	6.448	512784.5407	448991.1717	1152789.409	1354122.25	406720.2516	490572.6575	ENSG00000092841
F8W1R7	F8W1R7_HUMAN	K|EAFQLFDR|T	EAFQLFDR	13-20	FALSE	6.487	282359.6758	261062.2872	256696.713	251799.5986	262436.7914	406555.4909	ENSG00000092841
F8W1R7	F8W1R7_HUMAN	K|DQGTYEDYVEGLR|V	[TMTsixplex_Nterm]DQGTYEDYVEGLR	81-93	FALSE	8.338	722195.9838	681690.7764	885275.4685	844937.7983	920743.5828	1234803.625	ENSG00000092841
F8W1R7	F8W1R7_HUMAN	K|DQGTYEDYVEGLR|V	[TMTsixplex_Nterm]DQGTYEDYVEGLR	81-93	FALSE	7.265	720065.1331	653144.8879	1088814.656	1205702.103	546414.1263	739176.7933	ENSG00000092841
F8W651	F8W651_HUMAN	K|AILILDNDGDR|L	[TMTsixplex_Nterm]AILILDNDGDR	14-24	FALSE	6.504	418695.5701	419702.9708	260826.4125	282588.363	502309.9346	586789.5322	ENSG00000111481
F8W651	F8W651_HUMAN	R|GEDVPLTEQTVSQVLQSAK|E	[TMTsixplex_Nterm]GEDVPLTEQTVSQVLQSAK[TMTsixplex_K]	91-109	FALSE	6.296	998336.875	850282.9012	648525.269	656860.114	646050.8992	799905.258	ENSG00000111481
F8W785	F8W785_HUMAN	R|QAELEEGRPQHQEQLR|Q	[TMTsixplex_Nterm]QAELEEGRPQHQEQLR	434-449	FALSE	5.602	151233.4254	136106.7253	76450.3635	91535.75661	91310.40305	116835.2809	ENSG00000173905
F8W785	F8W785_HUMAN	R|QAELEEGRPQHQEQLR|Q	[TMTsixplex_Nterm]QAELEEGRPQHQEQLR	434-449	FALSE	5.858	76845.10156	68774.49311	41502.40754	41607.74982	39284.32284	56191.29781	ENSG00000173905
F8W7E0	F8W7E0_HUMAN	K|DTMSDQALEALSASLGTR|Q	[TMTsixplex_Nterm]DTMSDQALEALSASLGTR	331-348	FALSE	8.061	242809.9554	197869.4129	239153.1246	274946.8072	242129.4082	308054.5	ENSG00000153113
F8W7E0	F8W7E0_HUMAN	K|DTMSDQALEALSASLGTR|Q	[TMTsixplex_Nterm]DTMSDQALEALSASLGTR	331-348	FALSE	5.709	153654.887	171760.6461	194502.675	200668.8252	188604.3195	216540.4375	ENSG00000153113
F8WAU4	F8WAU4_HUMAN	R|FGQLTYVR|S	[TMTsixplex_Nterm]FGQLTYVR	364-371	FALSE	5.965	123443.8359	101642.194	46281.51778	46651.80185	81919.03087	112088.1273	ENSG00000168827
F8WAU4	F8WAU4_HUMAN	R|SFTPVFLGSALK|N	[TMTsixplex_Nterm]SFTPVFLGSALK[TMTsixplex_K]	290-301	FALSE	5.94	80680.85938	70016.66819	23391.04016	25917.98669	46346.2224	63361.30888	ENSG00000168827
F8WAU4	F8WAU4_HUMAN	R|VLYYTGR|I	[TMTsixplex_Nterm]VLYYTGR	65-71	FALSE	5.671	520094.5	462621.1866	351553.2751	412410.034	259790.738	340623.0407	ENSG00000168827
F8WBE2	F8WBE2_HUMAN	R|YGPVVSFWFGR|R	[TMTsixplex_Nterm]YGPVVSFWFGR	64-74	FALSE	6.503	3542.943044	3315.632357	2124.684789	2251.344224	2795.722479	3863.246094	ENSG00000119004
F8WBL3	F8WBL3_HUMAN	R|KIAILGYR|S	[TMTsixplex_Nterm]K[TMTsixplex_K]IAILGYR	7-14	FALSE	4.997	194434.125	180195.6591	98249.5386	108673.3864	70743.11151	97174.40799	ENSG00000106615
F8WDG1	F8WDG1_HUMAN	K|IFSFNVWGK|I	[TMTsixplex_Nterm]IFSFNVWGK[TMTsixplex_K]	34-42	FALSE	5.64	15436.32664	13335.28154	13540.35864	16263.01774	15314.67635	22879.85352	ENSG00000075790
F8WEX5	F8WEX5_HUMAN	K|SVLWWLPVEK|A	[TMTsixplex_Nterm]SVLWWLPVEK[TMTsixplex_K]	113-122	FALSE	5.441	41649.47656	35762.32234	17267.9565	18798.46361	23592.3999	31626.25755	ENSG00000129103
F8WEX5	F8WEX5_HUMAN	K|SVLWWLPVEK|A	[TMTsixplex_Nterm]SVLWWLPVEK[TMTsixplex_K]	113-122	FALSE	5.134	84860.4375	73616.80684	31540.00639	31298.84406	47433.21526	60587.12534	ENSG00000129103
F8WEX5	F8WEX5_HUMAN	K|SVLWWLPVEK|A	[TMTsixplex_Nterm]SVLWWLPVEK[TMTsixplex_K]	113-122	FALSE	5.594	59401.16797	50112.14883	22239.13366	23418.79847	30964.51244	43496.62974	ENSG00000129103
F8WEX5	F8WEX5_HUMAN	K|SVLWWLPVEK|A	[TMTsixplex_Nterm]SVLWWLPVEK[TMTsixplex_K]	113-122	FALSE	5.408	29556.03516	24775.64339	10673.58458	11267.27372	15913.06727	20596.25371	ENSG00000129103
F8WEX5	F8WEX5_HUMAN	K|SVLWWLPVEK|A	[TMTsixplex_Nterm]SVLWWLPVEK[TMTsixplex_K]	113-122	FALSE	5.294	61101.29297	55498.58084	24682.34012	28101.62137	34734.0801	50803.55897	ENSG00000129103
G3V126	G3V126_HUMAN	K|QLVMNHMHHEDQQVR|Y	[TMTsixplex_Nterm]QLVMNHMHHEDQQVR	394-408	FALSE	5.143	22045.99706	21303.90385	26945.05771	28008.9774	20785.91848	27297.05361	ENSG00000047249
G3V126	G3V126_HUMAN	R|IILAAFR|N	[TMTsixplex_Nterm]IILAAFR	243-249	FALSE	4.9	34706.64187	31338.3578	24826.73024	29075.85532	21508.69267	29373.34649	ENSG00000047249
G3V153	G3V153_HUMAN	K|EKPVCGTTYK|V	[TMTsixplex_Nterm]EK[TMTsixplex_K]PVC[Cys_CAM]GTTYK[TMTsixplex_K]	140-149	FALSE	5.889	560135.125	395464.4715	457876.6602	423085.9074	121962.9889	126127.0698	ENSG00000135387
G3V154	G3V154_HUMAN	K|FFNIPFLQLQR|E	[TMTsixplex_Nterm]FFNIPFLQLQR	187-197	FALSE	5.993	631.0962017	477.7157313	546.3719885	574.2525464	743.353975	972.3503916	ENSG00000196642
G3V1A4	G3V1A4_HUMAN	R|YALYDATYETK|E	[TMTsixplex_Nterm]YALYDATYETK[TMTsixplex_K]	64-74	FALSE	5.34	11268.17489	9608.164344	9593.97123	11367.06204	9672.045573	12563.74707	ENSG00000172757
G3V1A4	G3V1A4_HUMAN	R|YALYDATYETK|E	YALYDATYETK	64-74	FALSE	8.291	614432.9794	485191.1971	306725.4116	406226.2355	275258.9837	402319.1095	ENSG00000172757
G3V1A4	G3V1A4_HUMAN	K|LGGSAVISLEGKPL|-	[TMTsixplex_Nterm]LGGSAVISLEGK[TMTsixplex_K]PL	135-148	FALSE	4.967	942183.25	826335.4933	670635.9652	676217.4804	526958.0383	696912.802	ENSG00000172757
G3V1A4	G3V1A4_HUMAN	R|KSSTPEEVK|K	[TMTsixplex_Nterm]K[TMTsixplex_K]SSTPEEVK[TMTsixplex_K]	4-12	FALSE	5.364	193817.5625	155440.2626	121450.5348	132324.7887	109744.5485	144373.647	ENSG00000172757
G3V1A4	G3V1A4_HUMAN	K|EILVGDVGQTVDDPYATFVK|M	[TMTsixplex_Nterm]EILVGDVGQTVDDPYATFVK[TMTsixplex_K]	36-55	FALSE	6.123	2387742.25	2257470.178	1538072.749	1517944.793	1551144.208	1966707.387	ENSG00000172757
G3V1A4	G3V1A4_HUMAN	K|LGGSAVISLEGKPL|-	[TMTsixplex_Nterm]LGGSAVISLEGK[TMTsixplex_K]PL	135-148	FALSE	5.777	1454249.625	1240416.178	911902.4637	1017229.658	761324.3189	1099988.671	ENSG00000172757
G3V1A4	G3V1A4_HUMAN	R|KSSTPEEVK|K	[TMTsixplex_Nterm]K[TMTsixplex_K]SSTPEEVK[TMTsixplex_K]	4-12	FALSE	5.071	859116.75	725108.3542	619300.9339	699730.5881	532089.3225	735456.3595	ENSG00000172757
G3V1A4	G3V1A4_HUMAN	R|KSSTPEEVK|K	[TMTsixplex_Nterm]K[TMTsixplex_K]SSTPEEVK[TMTsixplex_K]	4-12	FALSE	5.676	422042.75	359265.3268	306782.9997	347685.5015	272547.9288	380809.3919	ENSG00000172757
G3V1A4	G3V1A4_HUMAN	R|KSSTPEEVK|K	[TMTsixplex_Nterm]K[TMTsixplex_K]SSTPEEVK[TMTsixplex_K]	4-12	FALSE	5.641	139621.125	115820.2585	88715.27199	98012.54762	80323.87431	112577.5812	ENSG00000172757
G3V1A4	G3V1A4_HUMAN	K|LGGSAVISLEGKPL|-	[TMTsixplex_Nterm]LGGSAVISLEGK[TMTsixplex_K]PL	135-148	FALSE	5.392	779343.875	644445.4352	475218.2219	527842.611	402845.419	551491.5472	ENSG00000172757
G3V1A4	G3V1A4_HUMAN	K|AVLFCLSEDKK|N	[TMTsixplex_Nterm]AVLFC[Cys_CAM]LSEDK[TMTsixplex_K]K[TMTsixplex_K]	17-27	FALSE	4.906	509577.6875	446597.8582	405381.7235	427531.8064	165789.0398	222494.9798	ENSG00000172757
G3V1A4	G3V1A4_HUMAN	K|KEDLVFIFWAPESAPLK|S	K[TMTsixplex_K]EDLVFIFWAPESAPLK[TMTsixplex_K]	78-94	FALSE	5.957	174226.9676	168805.5527	133736.7761	163452.2654	130105.8925	198428.0625	ENSG00000172757
G3V1A4	G3V1A4_HUMAN	K|EILVGDVGQTVDDPYATFVK|M	[TMTsixplex_Nterm]EILVGDVGQTVDDPYATFVK[TMTsixplex_K]	36-55	FALSE	10.271	495940.1563	443323.0284	288755.7685	308739.6089	309212.9474	428821.6551	ENSG00000172757
G3V1A4	G3V1A4_HUMAN	R|KSSTPEEVK|K	[TMTsixplex_Nterm]K[TMTsixplex_K]SSTPEEVK[TMTsixplex_K]	4-12	FALSE	6.141	1309569.25	1089011.202	819882.9427	866522.9976	725080.4353	964942.4634	ENSG00000172757
G3V1A4	G3V1A4_HUMAN	K|LGGSAVISLEGKPL|-	[TMTsixplex_Nterm]LGGSAVISLEGK[TMTsixplex_K]PL	135-148	FALSE	5.788	844215.625	707192.0044	537499.8986	616548.1801	513465.4383	714409.844	ENSG00000172757
G3V1A4	G3V1A4_HUMAN	K|NIILEEGK|E	[TMTsixplex_Nterm]NIILEEGK[TMTsixplex_K]	28-35	FALSE	4.9	799891.125	636802.4111	449608.319	516783.3537	489915.2383	651906.8832	ENSG00000172757
G3V1A4	G3V1A4_HUMAN	K|EILVGDVGQTVDDPYATFVK|M	[TMTsixplex_Nterm]EILVGDVGQTVDDPYATFVK[TMTsixplex_K]	36-55	FALSE	5.144	1091422.125	976271.6371	428528.9341	399798.8949	534421.5573	742264.3491	ENSG00000172757
G3V1A4	G3V1A4_HUMAN	K|EILVGDVGQTVDDPYATFVK|M	[TMTsixplex_Nterm]EILVGDVGQTVDDPYATFVK[TMTsixplex_K]	36-55	FALSE	8.835	70976.54677	61506.08609	48457.74304	52856.90665	56815.92771	74519.58594	ENSG00000172757
G3V1A4	G3V1A4_HUMAN	R|KSSTPEEVK|K	[TMTsixplex_Nterm]K[TMTsixplex_K]SSTPEEVK[TMTsixplex_K]	4-12	FALSE	6.283	599036.625	468665.3144	362594.644	389483.5611	330820.4254	437250.9177	ENSG00000172757
G3V1A4	G3V1A4_HUMAN	K|KEDLVFIFWAPESAPLK|S	[TMTsixplex_Nterm]K[TMTsixplex_K]EDLVFIFWAPESAPLK[TMTsixplex_K]	78-94	FALSE	5.842	217637.125	190819.4004	136278.4856	161623.7452	132569.5713	182594.401	ENSG00000172757
G3V1A4	G3V1A4_HUMAN	R|KSSTPEEVK|K	[TMTsixplex_Nterm]K[TMTsixplex_K]SSTPEEVK[TMTsixplex_K]	4-12	FALSE	5.58	375163.9375	319621.5607	268381.9272	294381.021	223600.5623	314655.6697	ENSG00000172757
G3V1A4	G3V1A4_HUMAN	R|KSSTPEEVK|K	[TMTsixplex_Nterm]K[TMTsixplex_K]SSTPEEVK[TMTsixplex_K]	4-12	FALSE	6.134	112317.9844	92876.18355	70516.81652	78111.98771	61924.96169	85961.21557	ENSG00000172757
G3V1A4	G3V1A4_HUMAN	K|EILVGDVGQTVDDPYATFVK|M	[TMTsixplex_Nterm]EILVGDVGQTVDDPYATFVK[TMTsixplex_K]	36-55	FALSE	5.228	466761.5392	359682.4978	238475.5707	278163.9159	326755.7243	491679.4688	ENSG00000172757
G3V1A4	G3V1A4_HUMAN	K|EILVGDVGQTVDDPYATFVK|M	[TMTsixplex_Nterm]EILVGDVGQTVDDPYATFVK[TMTsixplex_K]	36-55	FALSE	7.388	344404.1875	301721.8859	222882.3761	259049.4383	186558.1358	251393.4163	ENSG00000172757
G3V1A4	G3V1A4_HUMAN	K|NIILEEGKEILVGDVGQTVDDPYATFVK|M	NIILEEGKEILVGDVGQTVDDPYATFVK	28-55	FALSE	5.778	100264.554	102489.2033	66420.35642	112037.1851	85600.79154	106552.6294	ENSG00000172757
G3V1A4	G3V1A4_HUMAN	K|KEDLVFIFWAPESAPLK|S	[TMTsixplex_Nterm]K[TMTsixplex_K]EDLVFIFWAPESAPLK[TMTsixplex_K]	78-94	FALSE	6.214	8111477	7199415.33	5101052.478	5839143.047	4469296.582	6483637.467	ENSG00000172757
G3V1A4	G3V1A4_HUMAN	R|YALYDATYETK|E	[TMTsixplex_Nterm]YALYDATYETK[TMTsixplex_K]	64-74	FALSE	5.735	2271382.326	2011738.122	1540100.25	1785587.251	1471708.892	1871591.36	ENSG00000172757
G3V1A4	G3V1A4_HUMAN	R|YALYDATYETK|E	YALYDATYETK[TMTsixplex_K]	64-74	FALSE	6.858	364268.2099	333462.5259	217881.4513	261576.3618	238229.4156	257560.3758	ENSG00000172757
G3V1A4	G3V1A4_HUMAN	K|KEDLVFIFWAPESAPLK|S	[TMTsixplex_Nterm]K[TMTsixplex_K]EDLVFIFWAPESAPLK[TMTsixplex_K]	78-94	FALSE	6.228	1120113	940100.9055	692234.5734	774312.6853	617090.3868	858832.1801	ENSG00000172757
G3V1A4	G3V1A4_HUMAN	R|YALYDATYETK|E	[TMTsixplex_Nterm]YALYDATYETK[TMTsixplex_K]	64-74	FALSE	7.314	481379.4063	444448.581	340939.1398	392414.9805	315715.5546	449775.5721	ENSG00000172757
G3V1A4	G3V1A4_HUMAN	K|NIILEEGK|E	[TMTsixplex_Nterm]NIILEEGK[TMTsixplex_K]	28-35	FALSE	5.078	1149220.125	911267.2317	647797.6487	718823.6933	701718.5032	964965.411	ENSG00000172757
G3V1A4	G3V1A4_HUMAN	R|YALYDATYETK|E	[TMTsixplex_Nterm]YALYDATYETK[TMTsixplex_K]	64-74	FALSE	6.751	848972.221	721431.8884	818553.5042	879669.125	549759.1024	745222.2265	ENSG00000172757
G3V1A4	G3V1A4_HUMAN	K|KEDLVFIFWAPESAPLK|S	[TMTsixplex_Nterm]K[TMTsixplex_K]EDLVFIFWAPESAPLK[TMTsixplex_K]	78-94	FALSE	5.284	3049797	2673706.234	1910768.221	2206213.896	1738469.253	2336527.916	ENSG00000172757
G3V1A4	G3V1A4_HUMAN	K|NIILEEGK|E	[TMTsixplex_Nterm]NIILEEGK[TMTsixplex_K]	28-35	FALSE	5.434	1823004.75	1380243.317	922781.7697	990512.4166	994770.5688	1329936.293	ENSG00000172757
G3V1A4	G3V1A4_HUMAN	K|KEDLVFIFWAPESAPLK|S	[TMTsixplex_Nterm]K[TMTsixplex_K]EDLVFIFWAPESAPLK[TMTsixplex_K]	78-94	FALSE	5.585	208178.9063	183502.2252	134607.1352	149643.8489	126196.8074	169546.8654	ENSG00000172757
G3V1A4	G3V1A4_HUMAN	R|KSSTPEEVK|K	[TMTsixplex_Nterm]K[TMTsixplex_K]SSTPEEVK[TMTsixplex_K]	4-12	FALSE	5.249	68962.04688	57547.51036	49731.43607	56203.24772	40718.8835	56333.18191	ENSG00000172757
G3V1A4	G3V1A4_HUMAN	K|AVLFCLSEDKK|N	[TMTsixplex_Nterm]AVLFC[Cys_CAM]LSEDK[TMTsixplex_K]K[TMTsixplex_K]	17-27	FALSE	6.056	728939	634474.3616	584661.409	668446.2279	215112.8037	290937.0616	ENSG00000172757
G3V1A4	G3V1A4_HUMAN	K|KEDLVFIFWAPESAPLK|S	[TMTsixplex_Nterm]K[TMTsixplex_K]EDLVFIFWAPESAPLK[TMTsixplex_K]	78-94	FALSE	5.524	1312254.5	1178973.053	887742.069	1036414.532	769626.6618	1060046.558	ENSG00000172757
G3V1A4	G3V1A4_HUMAN	K|KEDLVFIFWAPESAPLK|S	[TMTsixplex_Nterm]K[TMTsixplex_K]EDLVFIFWAPESAPLK[TMTsixplex_K]	78-94	FALSE	5.614	3245555.75	3000147.001	2173512.651	2430407.488	1886938.35	2618325.824	ENSG00000172757
G3V1A4	G3V1A4_HUMAN	K|NIILEEGKEILVGDVGQTVDDPYATFVK|M	NIILEEGKEILVGDVGQTVDDPYATFVK	28-55	FALSE	5.742	19707.30543	30633.9774	17934.86266	148281.1256	40290.77959	54781.37053	ENSG00000172757
G3V1A4	G3V1A4_HUMAN	R|KSSTPEEVK|K	[TMTsixplex_Nterm]K[TMTsixplex_K]SSTPEEVK[TMTsixplex_K]	4-12	FALSE	5.051	113459.625	99563.39897	92487.2579	102674.616	72514.81619	100858.7323	ENSG00000172757
G3V1A4	G3V1A4_HUMAN	R|YALYDATYETK|E	[TMTsixplex_Nterm]YALYDATYETK[TMTsixplex_K]	64-74	FALSE	6.654	42626.44922	36600.86532	30122.19972	32339.70303	26770.52454	34833.93127	ENSG00000172757
G3V1A4	G3V1A4_HUMAN	K|KEDLVFIFWAPESAPLK|S	[TMTsixplex_Nterm]K[TMTsixplex_K]EDLVFIFWAPESAPLK[TMTsixplex_K]	78-94	FALSE	6.538	1327279	1224533.863	966510.4933	990006.4906	815979.3733	1127526.227	ENSG00000172757
G3V1A4	G3V1A4_HUMAN	R|YALYDATYETK|E	[TMTsixplex_Nterm]YALYDATYETK[TMTsixplex_K]	64-74	FALSE	7.21	2694930	2271904.576	1663791.498	1809150.106	1629244.21	2007180.983	ENSG00000172757
G3V1A4	G3V1A4_HUMAN	R|YALYDATYETK|E	[TMTsixplex_Nterm]YALYDATYETK[TMTsixplex_K]	64-74	FALSE	6.952	929279.1875	793518.768	557488.0762	648059.7602	543241.5243	739572.0175	ENSG00000172757
G3V1B3	G3V1B3_HUMAN	K|HGVVPLATYMR|I	[TMTsixplex_Nterm]HGVVPLATYMR	21-31	FALSE	8.624	1848507.418	1699615.456	1344057.541	1589090.169	1513273.807	2210531.545	ENSG00000122026
G3V1B3	G3V1B3_HUMAN	K|HGVVPLATYMR|I	[TMTsixplex_Nterm]HGVVPLATYM[Oxidation_M]R	21-31	FALSE	5.191	660576.5643	545957.0717	397749.4414	480360.1889	1162736.717	1560528	ENSG00000122026
G3V1B3	G3V1B3_HUMAN	R|VYNVTQHAVGIVVNK|Q	[TMTsixplex_Nterm]VYNVTQHAVGIVVNK[TMTsixplex_K]	63-77	FALSE	4.952	717635.6999	694014.1936	541347.8272	597490.8161	696140.8077	970708.5457	ENSG00000122026
G3V1B3	G3V1B3_HUMAN	K|HGVVPLATYMR|I	[TMTsixplex_Nterm]HGVVPLATYM[Oxidation_M]R	21-31	FALSE	5.814	350601.8791	314262.5644	227417.7961	247510.2846	702935.4697	955153.8125	ENSG00000122026
G3V1B3	G3V1B3_HUMAN	R|VYNVTQHAVGIVVNK|Q	[TMTsixplex_Nterm]VYNVTQHAVGIVVNK[TMTsixplex_K]	63-77	FALSE	5.624	482451.0543	426129.0687	440771.643	450355.2682	467855.4582	585441.7582	ENSG00000122026
G3V1C1	G3V1C1_HUMAN	K|SPAQILIR|F	[TMTsixplex_Nterm]SPAQILIR	143-150	FALSE	6.387	196762.6546	168914.5216	102530.5305	117884.1288	152195.573	207526.25	ENSG00000165568
G3V1U5	G3V1U5_HUMAN	R|VPVLGSLLNLPGIR|S	[TMTsixplex_Nterm]VPVLGSLLNLPGIR	47-60	FALSE	5.595	3946.737153	3356.175754	1509.300028	1673.334598	2866.811955	3969.676684	ENSG00000111711
G3V210	G3V210_HUMAN	K|TSFFQALGITTK|I	TSFFQALGITTK	134-145	FALSE	7.81	11293.9946	9724.657475	12279.63837	14078.70703	15303.33244	20300.54271	ENSG00000089157
G3V210	G3V210_HUMAN	K|TSFFQALGITTK|I	TSFFQALGITTK	134-145	FALSE	8.72	4332.662254	3887.393204	2600.838369	2931.370822	5633.369247	6808.889652	ENSG00000089157
G3V210	G3V210_HUMAN	K|AVVLMGK|N	[TMTsixplex_Nterm]AVVLMGK[TMTsixplex_K]	50-56	FALSE	6.116	1370674.882	1216860.346	947301.933	1056028.03	1166253.053	1622212.375	ENSG00000089157
G3V210	G3V210_HUMAN	K|TSFFQALGITTK|I	TSFFQALGITTK[TMTsixplex_K]	134-145	FALSE	5.188	10104.1476	11188.22263	7600.685896	8570.804404	8930.468174	11028.81105	ENSG00000089157
G3V210	G3V210_HUMAN	K|TSFFQALGITTK|I	[TMTsixplex_Nterm]TSFFQALGITTK[TMTsixplex_K]	134-145	FALSE	8.187	153986.3117	127153.5366	109291.843	119168.1102	113815.5936	163635.8906	ENSG00000089157
G3V210	G3V210_HUMAN	K|TSFFQALGITTK|I	TSFFQALGITTK	134-145	FALSE	7.321	5059.301653	3499.409559	3936.875004	4761.918236	5343.239634	6566.417513	ENSG00000089157
G3V210	G3V210_HUMAN	K|IIQLLDDYPK|C	[TMTsixplex_Nterm]IIQLLDDYPK[TMTsixplex_K]	16-25	FALSE	6.595	1653970.875	1333568.172	1250715.651	1419624.488	1157422.737	1650702.68	ENSG00000089157
G3V210	G3V210_HUMAN	R|GNVGFVFTK|E	[TMTsixplex_Nterm]GNVGFVFTK[TMTsixplex_K]	83-91	FALSE	6.427	319618.8183	251814.0225	222030.3107	222632.085	263272.9369	323345.7188	ENSG00000089157
G3V210	G3V210_HUMAN	K|IIQLLDDYPK|C	[TMTsixplex_Nterm]IIQLLDDYPK[TMTsixplex_K]	16-25	FALSE	6.234	686633.375	592244.3875	531463.3652	612648.1204	528190.6443	672961.2336	ENSG00000089157
G3V210	G3V210_HUMAN	R|GHLENNPALEK|L	[TMTsixplex_Nterm]GHLENNPALEK[TMTsixplex_K]	66-76	FALSE	5.233	1138612.158	980340.2102	909770.9692	1068209.451	928459.892	1244973.75	ENSG00000089157
G3V210	G3V210_HUMAN	K|TSFFQALGITTK|I	TSFFQALGITTK[TMTsixplex_K]	134-145	FALSE	5.317	49517.03622	53772.27532	35815.56321	40785.18361	43234.07535	51667.1002	ENSG00000089157
G3V210	G3V210_HUMAN	R|GHLENNPALEK|L	[TMTsixplex_Nterm]GHLENNPALEK[TMTsixplex_K]	66-76	FALSE	5.174	850438.0466	729836.5022	617091.5334	658090.5993	706381.5928	922049.3125	ENSG00000089157
G3V210	G3V210_HUMAN	K|TSFFQALGITTK|I	TSFFQALGITTK	134-145	FALSE	7.048	11745.8373	9609.457547	8636.682747	10335.63272	10464.23027	13292.62874	ENSG00000089157
G3V210	G3V210_HUMAN	K|TSFFQALGITTK|I	TSFFQALGITTK[TMTsixplex_K]	134-145	FALSE	5.575	12837.7435	12590.08493	7478.206637	9108.006595	9065.188188	10319.51674	ENSG00000089157
G3V210	G3V210_HUMAN	K|TSFFQALGITTK|I	[TMTsixplex_Nterm]TSFFQALGITTK[TMTsixplex_K]	134-145	FALSE	8.733	115475.8438	86162.18104	81586.65614	80520.19677	87669.32215	112093.0708	ENSG00000089157
G3V210	G3V210_HUMAN	R|GHLENNPALEK|L	[TMTsixplex_Nterm]GHLENNPALEK[TMTsixplex_K]	66-76	FALSE	4.917	574248.433	521355.3443	456685.8389	542238.023	498169.9228	689017.1875	ENSG00000089157
G3V210	G3V210_HUMAN	K|TSFFQALGITTK|I	TSFFQALGITTK[TMTsixplex_K]	134-145	FALSE	6.259	10782.13505	11976.19418	8641.735768	9385.544583	16285.77478	20311.68945	ENSG00000089157
G3V210	G3V210_HUMAN	K|TSFFQALGITTK|I	TSFFQALGITTK[TMTsixplex_K]	134-145	FALSE	5.544	6167.374652	5385.76406	4912.152117	5937.62003	9091.971257	10118.43457	ENSG00000089157
G3V210	G3V210_HUMAN	R|GNVGFVFTK|E	[TMTsixplex_Nterm]GNVGFVFTK[TMTsixplex_K]	83-91	FALSE	6.375	1284809.631	1123187.456	982222.5014	1133234.173	1056172.848	1409765.625	ENSG00000089157
G3V210	G3V210_HUMAN	K|AVVLMGK|N	[TMTsixplex_Nterm]AVVLMGK[TMTsixplex_K]	50-56	FALSE	5.6	741856.9609	640800.8039	482394.4201	516951.4234	623951.3505	774212.125	ENSG00000089157
G3V210	G3V210_HUMAN	K|IIQLLDDYPK|C	[TMTsixplex_Nterm]IIQLLDDYPK[TMTsixplex_K]	16-25	FALSE	6.763	1082357.375	989323.1385	1022693.729	1072640.632	648289.9228	817026.5481	ENSG00000089157
G3V210	G3V210_HUMAN	R|GHLENNPALEK|L	[TMTsixplex_Nterm]GHLENNPALEK[TMTsixplex_K]	66-76	FALSE	5.983	1243114.011	1129072.992	1055584.777	1143971.934	1097246.652	1425674.5	ENSG00000089157
G3V210	G3V210_HUMAN	R|GHLENNPALEK|L	[TMTsixplex_Nterm]GHLENNPALEK[TMTsixplex_K]	66-76	FALSE	5.153	635411.3276	627762.615	524034.2844	613765.8556	588690.8001	728340.875	ENSG00000089157
G3V210	G3V210_HUMAN	R|GNVGFVFTK|E	[TMTsixplex_Nterm]GNVGFVFTK	83-91	FALSE	6.352	102569.0036	121305.6475	80661.99426	79828.60761	63023.33659	71085.03888	ENSG00000089157
G3V220	G3V220_HUMAN	R|VFFYNPTTR|L	[TMTsixplex_Nterm]VFFYNPTTR	543-551	FALSE	4.921	132665.326	119766.798	54964.10571	60034.52724	50074.70771	82599.86402	ENSG00000113649
G3V2V8	G3V2V8_HUMAN	K|DKTYSYLNK|L	[TMTsixplex_Nterm]DK[TMTsixplex_K]TYSYLNK[TMTsixplex_K]	103-111	FALSE	5.323	489564.1875	337879.524	246645.74	231368.4519	216963.878	247734.8679	ENSG00000119655
G3V2V8	G3V2V8_HUMAN	K|DKTYSYLNK|L	[TMTsixplex_Nterm]DK[TMTsixplex_K]TYSYLNK[TMTsixplex_K]	103-111	FALSE	5.258	414772.2813	281665.0117	202251.4051	192144.2266	180593.5961	209276.4033	ENSG00000119655
G3V311	G3V311_HUMAN	R|RSSVAQEDSK|S	[TMTsixplex_Nterm]RSSVAQEDSK[TMTsixplex_K]	120-129	FALSE	4.967	122281.2208	137202.538	75946.58303	89851.44384	107618.9829	104477.8321	ENSG00000126822
G3V3T3	G3V3T3_HUMAN	R|WGASTATTQK|K	WGASTATTQK[TMTsixplex_K]	92-101	FALSE	6.486	36292.58594	33026.73787	19883.84376	24056.91429	NA	21418.21216	ENSG00000100813
G3V3U4	G3V3U4_HUMAN	R|LYQVEYAFK|A	[TMTsixplex_Nterm]LYQVEYAFK[TMTsixplex_K]	21-29	FALSE	5.119	92411.67969	77581.2202	51518.29336	54885.70649	61141.96786	82990.30326	ENSG00000100902
G3V3U4	G3V3U4_HUMAN	R|LYQVEYAFK|A	[TMTsixplex_Nterm]LYQVEYAFK[TMTsixplex_K]	21-29	FALSE	5.754	133940.2969	125165.8498	72747.18363	83383.66312	90755.23178	125606.1242	ENSG00000100902
G3V3U4	G3V3U4_HUMAN	K|LLDSSTVTHLFK|I	[TMTsixplex_Nterm]LLDSSTVTHLFK[TMTsixplex_K]	59-70	FALSE	5.274	963598.991	1262679.735	891458.0966	1016398.878	924396.7795	1319273.959	ENSG00000100902
G3V3U4	G3V3U4_HUMAN	K|AINQGGLTSVAVR|G	[TMTsixplex_Nterm]AINQGGLTSVAVR	30-42	FALSE	9.421	725597.625	632724.1746	395772.1357	403407.19	425548.7985	577624.615	ENSG00000100902
G3V3U4	G3V3U4_HUMAN	R|LYQVEYAFK|A	[TMTsixplex_Nterm]LYQVEYAFK[TMTsixplex_K]	21-29	FALSE	5.75	110667.7266	99920.35821	59519.79726	71126.86021	71878.17361	101016.2502	ENSG00000100902
G3V3U4	G3V3U4_HUMAN	K|AINQGGLTSVAVR|G	[TMTsixplex_Nterm]AINQGGLTSVAVR	30-42	FALSE	9.051	74043.78443	66568.42074	43775.68851	50842.05353	73238.39016	95391.86719	ENSG00000100902
G3V3U4	G3V3U4_HUMAN	K|LLDSSTVTHLFK|I	[TMTsixplex_Nterm]LLDSSTVTHLFK[TMTsixplex_K]	59-70	FALSE	5.89	993850.4568	1283410.75	870629.8962	801234.4688	751472.9866	849325.3075	ENSG00000100902
G3V3U4	G3V3U4_HUMAN	K|LLDSSTVTHLFK|I	[TMTsixplex_Nterm]LLDSSTVTHLFK[TMTsixplex_K]	59-70	FALSE	5.821	493359.4679	621671.9305	300973.108	312831.5369	428399.0839	563026.3107	ENSG00000100902
G3V3U4	G3V3U4_HUMAN	K|AINQGGLTSVAVR|G	[TMTsixplex_Nterm]AINQGGLTSVAVR	30-42	FALSE	9.838	540848.875	468104.552	311511.853	341687.5205	312191.648	435096.3359	ENSG00000100902
G3V457	G3V457_HUMAN	K|IFTFGSYR|L	[TMTsixplex_Nterm]IFTFGSYR	96-103	FALSE	5.959	85154.94064	73903.77389	51808.58436	56339.35849	44510.08114	61684.3582	ENSG00000090060
G3V4C0	G3V4C0_HUMAN	K|ALLAWVQR|K	[TMTsixplex_Nterm]ALLAWVQR	123-130	FALSE	5.195	13578.38562	12946.27727	5762.915888	6589.491678	11358.57801	15328.75586	ENSG00000165959
G3V4F2	G3V4F2_HUMAN	K|DGYADIVDVLNSPLEGPDQK|S	[TMTsixplex_Nterm]DGYADIVDVLNSPLEGPDQK[TMTsixplex_K]	260-279	FALSE	6.386	42353.91771	38119.09654	26254.5502	29079.28316	40191.50144	55860.10938	ENSG00000184227
G3V4F2	G3V4F2_HUMAN	R|ADTLGELDLER|A	[TMTsixplex_Nterm]ADTLGELDLER	53-63	FALSE	5.254	528992.6236	483073.9831	287308.5298	307221.6058	442223.9984	613790.375	ENSG00000184227
G3V4F7	G3V4F7_HUMAN	K|LAYYYQR|K	[TMTsixplex_Nterm]LAYYYQR	56-62	FALSE	5.379	136688.0748	125221.9406	127146.8594	150393.5867	95441.45394	130635.0516	ENSG00000100883
G3V511	G3V511_HUMAN	R|GAGGQSMSEAPTGDHAPAPTR|M	[TMTsixplex_Nterm]GAGGQSM[Oxidation_M]SEAPTGDHAPAPTR	1389-1409	FALSE	8.942	2669.197142	3966.572021	1285.079869	938.9335642	437.7367439	446.4070304	ENSG00000119681
G3V511	G3V511_HUMAN	R|GAGGQSMSEAPTGDHAPAPTR|M	[TMTsixplex_Nterm]GAGGQSMSEAPTGDHAPAPTR	1389-1409	FALSE	10.657	36521.7154	49341.60547	15992.37381	14807.33489	7016.514269	8869.046015	ENSG00000119681
G3V511	G3V511_HUMAN	R|GAGGQSMSEAPTGDHAPAPTR|M	[TMTsixplex_Nterm]GAGGQSMSEAPTGDHAPAPTR	1389-1409	FALSE	9.051	18069.91332	23428.54297	8705.028089	8079.338093	4494.39151	5320.525303	ENSG00000119681
G3V511	G3V511_HUMAN	R|GAGGQSMSEAPTGDHAPAPTR|M	[TMTsixplex_Nterm]GAGGQSMSEAPTGDHAPAPTR	1389-1409	FALSE	10.243	21155.73383	28983.50195	10764.63036	9582.026077	4297.075737	5918.47904	ENSG00000119681
G3V5B2	G3V5B2_HUMAN	R|HQADACHAYQIIHR|-	[TMTsixplex_Nterm]HQADAC[Cys_CAM]HAYQIIHR	44-57	FALSE	5.856	11210.99478	10216.62668	12378.84667	13876.78153	6557.346025	7920.65519	ENSG00000100600
G3V5E4	G3V5E4_HUMAN	K|LLLSTLTLLSK|K	[TMTsixplex_Nterm]LLLSTLTLLSK[TMTsixplex_K]	64-74	FALSE	6.466	2090.330566	1766.870441	850.8614716	923.5772643	453.5765325	617.9455079	ENSG00000100522
G3V5E4	G3V5E4_HUMAN	K|LLLSTLTLLSK|K	[TMTsixplex_Nterm]LLLSTLTLLSK[TMTsixplex_K]	64-74	FALSE	6.389	3233.306885	3126.091949	1468.560666	1615.19687	609.8309672	801.1433958	ENSG00000100522
G3V5Q1	G3V5Q1_HUMAN	K|EAAGEGPALYEDPPDQK|T	[TMTsixplex_Nterm]EAAGEGPALYEDPPDQK[TMTsixplex_K]	35-51	FALSE	7.372	5410.542728	5167.589318	9003.568034	9860.983398	5381.751153	7550.791845	ENSG00000100823
G3V5Q1	G3V5Q1_HUMAN	K|GAVAEDGDELR|T	[TMTsixplex_Nterm]GAVAEDGDELR	7-17	FALSE	6.42	427075.375	373266.8845	89529.40937	92416.93461	119366.2782	146117.3203	ENSG00000100823
G3V5Q1	G3V5Q1_HUMAN	K|GAVAEDGDELRTEPEAK|K	[TMTsixplex_Nterm]GAVAEDGDELRTEPEAK[TMTsixplex_K]	7-23	FALSE	5.225	1028087.25	931228.7173	283453.4686	304440.6888	340921.3807	450721.7812	ENSG00000100823
G3V5Q1	G3V5Q1_HUMAN	K|EAAGEGPALYEDPPDQK|T	[TMTsixplex_Nterm]EAAGEGPALYEDPPDQK[TMTsixplex_K]	35-51	FALSE	7.144	1260469	1139801.199	400509.244	410355.3773	455477.1788	600632.5441	ENSG00000100823
G3V5Q1	G3V5Q1_HUMAN	K|LPAELQELPGLSHQYWSAPSDK|E	[TMTsixplex_Nterm]LPAELQELPGLSHQYWSAPSDK[TMTsixplex_K]	103-124	FALSE	6.287	158872.7421	178962.25	79180.14846	78344.74859	75421.72559	94470.3779	ENSG00000100823
G3V5Q1	G3V5Q1_HUMAN	R|QGFGELLQAVPLADSFR|H	[TMTsixplex_Nterm]QGFGELLQAVPLADSFR	208-224	FALSE	8.773	176084.35	155942.6893	59138.14617	58870.14028	62113.37447	88706.81797	ENSG00000100823
G3V5X4	G3V5X4_HUMAN	K|AQSLLQLWK|A	[TMTsixplex_Nterm]AQSLLQLWK[TMTsixplex_K]	5296-5304	FALSE	6.282	67565.625	63437.49541	29894.00689	33970.89588	25488.80159	37807.21418	ENSG00000054654
G3V5X4	G3V5X4_HUMAN	K|QQLLLTLLLQR|I	[TMTsixplex_Nterm]QQLLLTLLLQR	3556-3566	FALSE	6.008	1067.324585	893.3181363	436.6255665	504.935428	333.1103269	486.2340288	ENSG00000054654
G3V5X4	G3V5X4_HUMAN	R|SNFFAIIR|K	[TMTsixplex_Nterm]SNFFAIIR	2869-2876	FALSE	5.413	14976.49707	13285.19176	6409.258391	6992.994805	5487.87843	6995.695838	ENSG00000054654
G3XAF7	G3XAF7_HUMAN	K|EAKPEAPAAK|S	[TMTsixplex_Nterm]EAK[TMTsixplex_K]PEAPAAK[TMTsixplex_K]	82-91	FALSE	5.669	243829.4545	215622.7335	123887.2371	144496.4619	259260.9463	350015.0313	ENSG00000064787
G3XAL9	G3XAL9_HUMAN	K|KENIIAFEEIIEPYR|L	[TMTsixplex_Nterm]K[TMTsixplex_K]ENIIAFEEIIEPYR	1097-1111	FALSE	6.725	497621.4688	428911.4347	246805.6836	288472.4009	336413.4382	443635.1137	ENSG00000064651
G3XAL9	G3XAL9_HUMAN	K|QTPADGEASGESEPAK|G	[TMTsixplex_Nterm]QTPADGEASGESEPAK[TMTsixplex_K]	114-129	FALSE	6.839	188975.0131	202068.7776	239636.7107	260990.7969	184983.5092	245638.7107	ENSG00000064651
G3XAL9	G3XAL9_HUMAN	K|QTPADGEASGESEPAK|G	[TMTsixplex_Nterm]QTPADGEASGESEPAK[TMTsixplex_K]	114-129	FALSE	5.467	86322.62728	85455.46127	92941.61391	96427.23595	90326.53562	126932.0625	ENSG00000064651
G3XAN4	G3XAN4_HUMAN	R|EHSAFQAPAVK|K	[TMTsixplex_Nterm]EHSAFQAPAVK[TMTsixplex_K]	238-248	FALSE	5.588	1179487.815	1169881.341	953665.8048	1158992.714	1933942.474	2811430	ENSG00000067167
G3XAN4	G3XAN4_HUMAN	R|EHSAFQAPAVK|K	[TMTsixplex_Nterm]EHSAFQAPAVK[TMTsixplex_K]	238-248	FALSE	6.778	1564544.94	1315878.095	1044121.859	1334600.009	2266058.506	3143029.5	ENSG00000067167
G5E9F8	G5E9F8_HUMAN	K|VYFAGFPR|K	[TMTsixplex_Nterm]VYFAGFPR	293-300	FALSE	5.771	88807.94358	79864.11821	105934.6243	116614.7632	82368.54155	106076.1032	ENSG00000184500
G5E9Q7	G5E9Q7_HUMAN	K|GNIETNHNLPPSHK|S	[TMTsixplex_Nterm]GNIETNHNLPPSHK[TMTsixplex_K]	57-70	FALSE	4.913	70920.80802	77352.11778	38764.13368	40351.38289	56912.92083	74212.69715	ENSG00000067829
G5E9Q7	G5E9Q7_HUMAN	K|NIANPTATLLASCMMLDHLK|L	[TMTsixplex_Nterm]NIANPTATLLASC[Cys_CAM]MMLDHLK[TMTsixplex_K]	262-281	FALSE	6.984	16629.19336	14760.68167	11580.07441	11681.01595	8435.152555	10130.07651	ENSG00000067829
G5E9Q7	G5E9Q7_HUMAN	K|GNIETNHNLPPSHK|S	[TMTsixplex_Nterm]GNIETNHNLPPSHK[TMTsixplex_K]	57-70	FALSE	5.086	32621.93597	30610.0654	26580.40721	27587.79198	29491.42541	37533.53266	ENSG00000067829
G5E9Q7	G5E9Q7_HUMAN	K|GNIETNHNLPPSHK|S	[TMTsixplex_Nterm]GNIETNHNLPPSHK[TMTsixplex_K]	57-70	FALSE	5.631	76770.74452	81537.49128	56611.42646	57651.8791	70985.50149	92084.62237	ENSG00000067829
G5E9Q7	G5E9Q7_HUMAN	K|LHSYATSIR|K	[TMTsixplex_Nterm]LHSYATSIR	282-290	FALSE	10.12	178111.1617	161159.3049	103960.0301	113571.9233	154385.2536	211204.4053	ENSG00000067829
G5E9R3	G5E9R3_HUMAN	K|KIEISQHAK|Y	[TMTsixplex_Nterm]K[TMTsixplex_K]IEISQHAK[TMTsixplex_K]	27-35	FALSE	5.607	229354.5307	234656.8151	172494.0416	162812.7968	239279.4047	256724.7188	ENSG00000197756
G5E9R3	G5E9R3_HUMAN	K|KIEISQHAK|Y	K[TMTsixplex_K]IEISQHAK[TMTsixplex_K]	27-35	FALSE	7.063	52797.35725	44810.59588	30856.06488	38900.02634	57035.96875	55097.36575	ENSG00000197756
G5E9R5	G5E9R5_HUMAN	R|VDSAATSGYEIGNPPDYR|G	[TMTsixplex_Nterm]VDSAATSGYEIGNPPDYR	41-58	FALSE	6.674	274101.0493	292682.7103	217400.7248	231457.0026	405997.8892	487447.375	ENSG00000143727
G5E9W3	G5E9W3_HUMAN	R|GLIPVFALGR|A	[TMTsixplex_Nterm]GLIPVFALGR	198-207	FALSE	7.265	71214.39844	65232.78842	32606.76098	33597.18323	18925.34041	23081.4909	ENSG00000119203
G5E9Z2	G5E9Z2_HUMAN	K|TVHYLPILFIDQLSNR|V	[TMTsixplex_Nterm]TVHYLPILFIDQLSNR	72-87	FALSE	5.926	35823.58014	32528.73019	18876.30998	21619.433	53031.44448	71184.78906	ENSG00000049656
G5E9Z2	G5E9Z2_HUMAN	K|TVHYLPILFIDQLSNR|V	[TMTsixplex_Nterm]TVHYLPILFIDQLSNR	72-87	FALSE	5.926	35823.58014	32528.73019	18876.30998	21619.433	53031.44448	71184.78906	ENSG00000274811
G5E9Z2	G5E9Z2_HUMAN	K|MTIFWR|G	[TMTsixplex_Nterm]MTIFWR	200-205	FALSE	5.845	41307.61776	36592.98535	19953.95964	21407.23825	32056.40895	43105.96875	ENSG00000049656
G5E9Z2	G5E9Z2_HUMAN	K|MTIFWR|G	[TMTsixplex_Nterm]MTIFWR	200-205	FALSE	5.845	41307.61776	36592.98535	19953.95964	21407.23825	32056.40895	43105.96875	ENSG00000274811
H0Y2X5	H0Y2X5_HUMAN	R|VTLELGGK|N	[TMTsixplex_Nterm]VTLELGGK[TMTsixplex_K]	169-176	FALSE	5.32	156614.0657	174443.401	78625.12338	90043.0221	250970.8286	354888.625	ENSG00000184254
H0Y2X5	H0Y2X5_HUMAN	R|VTLELGGK|N	[TMTsixplex_Nterm]VTLELGGK[TMTsixplex_K]	169-176	FALSE	4.904	107832.0814	101625.3305	70084.80639	87336.2432	171962.245	238652.7969	ENSG00000184254
H0Y2X5	H0Y2X5_HUMAN	R|VTLELGGK|N	[TMTsixplex_Nterm]VTLELGGK[TMTsixplex_K]	169-176	FALSE	5.448	150.5941042	145.5499111	106.2835067	120.2989796	261.3251659	380.1066589	ENSG00000184254
H0Y2X5	H0Y2X5_HUMAN	R|VTLELGGK|N	[TMTsixplex_Nterm]VTLELGGK[TMTsixplex_K]	169-176	FALSE	5.443	531445.8731	502650.6972	309797.3572	366227.0497	1120874.521	1571996.625	ENSG00000184254
H0Y2X5	H0Y2X5_HUMAN	R|VTLELGGK|N	[TMTsixplex_Nterm]VTLELGGK[TMTsixplex_K]	169-176	FALSE	5.316	99949.29174	85940.60847	68861.38078	80228.21515	155054.3475	216811.1563	ENSG00000184254
H0Y2X5	H0Y2X5_HUMAN	R|VTLELGGK|N	[TMTsixplex_Nterm]VTLELGGK[TMTsixplex_K]	169-176	FALSE	6.196	102960.9364	101450.387	53562.6304	62300.90524	180040.3273	260547.1094	ENSG00000184254
H0Y2X5	H0Y2X5_HUMAN	R|LLHQLADLVER|D	[TMTsixplex_Nterm]LLHQLADLVER	98-108	FALSE	6.668	90609.99837	86630.41614	41774.07846	45234.71445	53204.19365	69875.94756	ENSG00000184254
H0Y332	H0Y332_HUMAN	K|LSLPTDLK|P	[TMTsixplex_Nterm]LSLPTDLK[TMTsixplex_K]	83-90	FALSE	5.37	750784.75	656344.5398	639627.706	711092.366	557350.1021	744544.3168	ENSG00000164506
H0Y3E8	H0Y3E8_HUMAN	R|LEPQSMVWLPVLHR|V	[TMTsixplex_Nterm]LEPQSMVWLPVLHR	76-89	FALSE	6.367	36419.98798	36767.48307	62057.82028	70330.99503	60904.41241	81939.79008	ENSG00000198947
H0Y4R1	H0Y4R1_HUMAN	R|FGVPVIADGGIQNVGHIAK|A	[TMTsixplex_Nterm]FGVPVIADGGIQNVGHIAK[TMTsixplex_K]	312-330	FALSE	7.556	586021.3125	468458.7309	266929.795	281064.0248	140058.8928	183444.4789	ENSG00000178035
H0Y4R1	H0Y4R1_HUMAN	K|FVPYLIAGIQHSCQDIGAK|S	[TMTsixplex_Nterm]FVPYLIAGIQHSC[Cys_CAM]QDIGAK[TMTsixplex_K]	411-429	FALSE	7.772	56417.77344	50143.42166	30753.9552	33834.20096	17451.8205	23319.537	ENSG00000178035
H0Y4R1	H0Y4R1_HUMAN	K|NLIDAGVDALR|V	[TMTsixplex_Nterm]NLIDAGVDALR	243-253	FALSE	6.439	617216.875	516767.3819	295050.0729	312529.6875	216186.3324	275124.2862	ENSG00000178035
H0Y4R1	H0Y4R1_HUMAN	K|FVPYLIAGIQHSCQDIGAK|S	[TMTsixplex_Nterm]FVPYLIAGIQHSC[Cys_CAM]QDIGAK[TMTsixplex_K]	411-429	FALSE	8.19	32299.9082	28837.24723	17548.83886	20679.89783	15082.06257	20960.17572	ENSG00000178035
H0Y4R1	H0Y4R1_HUMAN	K|NLIDAGVDALR|V	NLIDAGVDALR	243-253	FALSE	5.789	237065.0461	255453.9818	528393.2456	612958.375	249178.852	379511.9215	ENSG00000178035
H0Y4R1	H0Y4R1_HUMAN	R|LVGIISSR|D	[TMTsixplex_Nterm]LVGIISSR	85-92	FALSE	5.149	196054.1719	170387.5319	82074.23214	86569.98202	45618.08862	62960.42907	ENSG00000178035
H0Y4R1	H0Y4R1_HUMAN	R|LVGIISSR|D	[TMTsixplex_Nterm]LVGIISSR	85-92	FALSE	4.872	209206.1406	181166.2711	98010.53682	101897.5508	59596.43012	75017.53241	ENSG00000178035
H0Y5G7	H0Y5G7_HUMAN	K|LLVFFR|T	[TMTsixplex_Nterm]LLVFFR	1173-1178	FALSE	5.642	4944.581954	4800.276207	2866.134611	3123.419811	4009.069547	5413.165045	ENSG00000151779
H0Y5H9	H0Y5H9_HUMAN	K|FMFDLFQQFR|K	[TMTsixplex_Nterm]FMFDLFQQFR	12-21	FALSE	5.806	2258.60199	2292.6536	27793.00031	32014.45358	3049.25923	2916.234599	ENSG00000206073
H0Y5H9	H0Y5H9_HUMAN	K|FMFDLFQQFR|K	[TMTsixplex_Nterm]FMFDLFQQFR	12-21	FALSE	5.241	1159.674671	951.4934288	6016.072708	7155.893382	1310.78823	1582.122132	ENSG00000206073
H0Y5H9	H0Y5H9_HUMAN	K|FMFDLFQQFR|K	[TMTsixplex_Nterm]FMFDLFQQFR	12-21	FALSE	5.07	509.788997	469.6816771	2781.857144	3598.464111	713.5962089	710.3647945	ENSG00000206073
H0Y5H9	H0Y5H9_HUMAN	K|LMEWTSLQNMR|E	[TMTsixplex_Nterm]LMEWTSLQNMR	246-256	FALSE	7.134	1461.852783	1617.783689	13117.04877	15599.89063	NA	2154.455998	ENSG00000206073
H0Y5H9	H0Y5H9_HUMAN	K|LMEWTSLQNMR|E	[TMTsixplex_Nterm]LMEWTSLQNMR	246-256	FALSE	6.77	21325.42518	15203.80825	88901.66516	100574.9766	30356.58253	43070.33085	ENSG00000206073
H0Y5H9	H0Y5H9_HUMAN	K|TYQFLQEYLDAIKK|F	[TMTsixplex_Nterm]TYQFLQEYLDAIK[TMTsixplex_K]K[TMTsixplex_K]	113-126	FALSE	5.689	5958.570527	4958.905956	38104.64682	43822.20313	7228.682035	8097.686444	ENSG00000206073
H0Y5H9	H0Y5H9_HUMAN	K|DNTAQQISK|V	[TMTsixplex_Nterm]DNTAQQISK[TMTsixplex_K]	48-56	FALSE	6.205	4065.977641	7080.744043	135065.9653	149935.6875	10592.67068	6292.017612	ENSG00000206073
H0Y5H9	H0Y5H9_HUMAN	R|ETCVDLHLPR|F	[TMTsixplex_Nterm]ETC[Cys_CAM]VDLHLPR	257-266	FALSE	6.537	335947.8755	315961.7947	587238.5699	614100.5	293872.6301	366445.7941	ENSG00000206073
H0Y5H9	H0Y5H9_HUMAN	K|DNTAQQISK|V	[TMTsixplex_Nterm]DNTAQQISK[TMTsixplex_K]	48-56	FALSE	5.079	126964.7052	111292.2281	117258.4789	124497.6222	95925.73948	130843.4531	ENSG00000206073
H0Y5H9	H0Y5H9_HUMAN	K|FMFDLFQQFR|K	[TMTsixplex_Nterm]FMFDLFQQFR	12-21	FALSE	5.23	1039.664258	995.9025702	7241.612058	8570.127602	1161.259688	1211.645499	ENSG00000206073
H0Y5H9	H0Y5H9_HUMAN	K|VLHFDQVTENTTEK|A	[TMTsixplex_Nterm]VLHFDQVTENTTEK[TMTsixplex_K]	57-70	FALSE	5.971	135798.7015	117337.6076	304111.389	348403.5	164524.4653	254060.6288	ENSG00000206073
H0Y5H9	H0Y5H9_HUMAN	K|LMEWTSLQNMR|E	[TMTsixplex_Nterm]LMEWTSLQNMR	246-256	FALSE	7.221	11111.20843	13144.65657	112499.02	132122.375	NA	18360.18527	ENSG00000206073
H0Y5H9	H0Y5H9_HUMAN	K|LMEWTSLQNMR|E	[TMTsixplex_Nterm]LMEWTSLQNMR	246-256	FALSE	7.126	14639.61912	15171.59862	151699.3267	175886.6719	NA	22793.15429	ENSG00000206073
H0Y5H9	H0Y5H9_HUMAN	K|FMFDLFQQFR|K	[TMTsixplex_Nterm]FM[Oxidation_M]FDLFQQFR	12-21	FALSE	4.97	23262.25161	24164.86942	213603.4853	240888.375	31992.92503	37989.56499	ENSG00000206073
H0Y5H9	H0Y5H9_HUMAN	K|TNSILFYGR|F	[TMTsixplex_Nterm]TNSILFYGR	358-366	FALSE	7.533	NA	11672.74332	303441.3246	386848.875	19909.26207	10846.01517	ENSG00000206073
H0Y5H9	H0Y5H9_HUMAN	K|DNTAQQISK|V	[TMTsixplex_Nterm]DNTAQQISK[TMTsixplex_K]	48-56	FALSE	6.382	3702.893245	5187.240612	76533.51428	84937.65625	6040.741891	3891.59371	ENSG00000206073
H0Y5H9	H0Y5H9_HUMAN	K|TNSILFYGR|F	TNSILFYGR	358-366	FALSE	5.445	214789.1447	160004.9245	175432.9919	207987.082	250716.8812	324928.5938	ENSG00000206073
H0Y5H9	H0Y5H9_HUMAN	K|LMEWTSLQNMR|E	[TMTsixplex_Nterm]LMEWTSLQNMR	246-256	FALSE	6.323	9066.155244	9069.881752	40541.14185	47888.32031	12634.13647	16705.42668	ENSG00000206073
H0Y5H9	H0Y5H9_HUMAN	K|VLHFDQVTENTTEK|A	[TMTsixplex_Nterm]VLHFDQVTENTTEK[TMTsixplex_K]	57-70	FALSE	6.325	231031.0484	200350.3852	601864.0644	659434.125	469387.007	634438.8485	ENSG00000206073
H0Y5H9	H0Y5H9_HUMAN	K|DLSMIVLLPNEIDGLQK|L	[TMTsixplex_Nterm]DLSMIVLLPNEIDGLQK[TMTsixplex_K]	220-236	FALSE	5.126	90891.02878	94950.66036	260238.266	285516.0938	98594.37703	133842.4421	ENSG00000206073
H0Y5H9	H0Y5H9_HUMAN	K|VLHFDQVTENTTEK|A	[TMTsixplex_Nterm]VLHFDQVTENTTEK[TMTsixplex_K]	57-70	FALSE	6.407	92396.22152	91842.83349	1192891.479	1343445.5	160319.3229	144914.0231	ENSG00000206073
H0Y5H9	H0Y5H9_HUMAN	K|INSWVESQTNEK|I	[TMTsixplex_Nterm]INSWVESQTNEK[TMTsixplex_K]	148-159	FALSE	6.364	158505.444	137394.7358	617343.5038	706182.4375	124523.584	166323.9838	ENSG00000206073
H0Y5H9	H0Y5H9_HUMAN	K|LMEWTSLQNMR|E	[TMTsixplex_Nterm]LMEWTSLQNMR	246-256	FALSE	5.914	34860.55932	28409.6419	130907.3274	145009.7031	35857.59713	46441.21576	ENSG00000206073
H0Y5H9	H0Y5H9_HUMAN	K|FMFDLFQQFR|K	[TMTsixplex_Nterm]FM[Oxidation_M]FDLFQQFR	12-21	FALSE	4.983	55347.11034	56870.29002	335255.4115	402734.0625	65556.95633	73144.01105	ENSG00000206073
H0Y5H9	H0Y5H9_HUMAN	K|FMFDLFQQFR|K	[TMTsixplex_Nterm]FMFDLFQQFR	12-21	FALSE	4.876	1917.17835	1733.530205	10702.79495	12258.11621	1859.434653	2062.657413	ENSG00000206073
H0Y5H9	H0Y5H9_HUMAN	K|TNSILFYGR|F	[TMTsixplex_Nterm]TNSILFYGR	358-366	FALSE	7.351	NA	23297.93079	917021.9015	998328.8125	47154.94547	15067.03257	ENSG00000206073
H0Y5H9	H0Y5H9_HUMAN	K|TYQFLQEYLDAIKK|F	[TMTsixplex_Nterm]TYQFLQEYLDAIK[TMTsixplex_K]K[TMTsixplex_K]	113-126	FALSE	5.665	2222.319885	2060.699688	20538.95425	23542.46289	3762.596531	4043.054401	ENSG00000206073
H0Y5H9	H0Y5H9_HUMAN	K|TYQFLQEYLDAIKK|F	[TMTsixplex_Nterm]TYQFLQEYLDAIK[TMTsixplex_K]K[TMTsixplex_K]	113-126	FALSE	6.187	5996.113353	5329.581111	51442.64632	58759.38281	9399.53173	9900.729534	ENSG00000206073
H0Y5H9	H0Y5H9_HUMAN	K|FYQTSVESTDFANAPEESR|K	[TMTsixplex_Nterm]FYQTSVESTDFANAPEESR	127-145	FALSE	6.115	375963.6255	462343.1005	1251120.375	1181908.994	396072.3345	490320.3592	ENSG00000206073
H0Y5H9	H0Y5H9_HUMAN	K|VLHFDQVTENTTEK|A	[TMTsixplex_Nterm]VLHFDQVTENTTEK[TMTsixplex_K]	57-70	FALSE	6.352	177964.2404	163776.6191	716949.6627	812510.0625	225794.3775	287718.1495	ENSG00000206073
H0Y5T1	H0Y5T1_HUMAN	R|KEGLLGLQNLLK|S	[TMTsixplex_Nterm]K[TMTsixplex_K]EGLLGLQNLLK[TMTsixplex_K]	625-636	FALSE	7.072	14896.95711	12314.76581	9956.190497	11490.14996	11998.78536	16203.44824	ENSG00000074054
H0Y6G2	H0Y6G2_HUMAN	K|NLINQMLTINPAK|R	[TMTsixplex_Nterm]NLINQMLTINPAK[TMTsixplex_K]	25-37	FALSE	5.684	71003.24095	65029.75988	53459.3305	61080.71909	56560.61845	84334.46875	ENSG00000148660
H0Y6G2	H0Y6G2_HUMAN	K|NLINQMLTINPAK|R	[TMTsixplex_Nterm]NLINQMLTINPAK[TMTsixplex_K]	25-37	FALSE	6.645	46334.75979	42584.34099	36850.84128	43236.8919	37917.22841	51804.79688	ENSG00000148660
H0Y6G2	H0Y6G2_HUMAN	R|LTQYIDGQGRPR|T	[TMTsixplex_Nterm]LTQYIDGQGRPR	290-301	FALSE	6.593	297389.5423	241818.5801	265623.0625	317888.87	278475.0661	386346.8438	ENSG00000148660
H0Y6Y5	H0Y6Y5_HUMAN	R|TSHGEVISVPHK|I	[TMTsixplex_Nterm]TSHGEVISVPHK[TMTsixplex_K]	69-80	FALSE	5.742	141046.7794	183404.9341	70135.1318	61996.54704	136016.7894	164715.3739	ENSG00000173171
H0Y6Y5	H0Y6Y5_HUMAN	K|LLPVLVHTFWIDTK|N	[TMTsixplex_Nterm]LLPVLVHTFWIDTK[TMTsixplex_K]	115-128	FALSE	5.487	9737.361328	8273.555515	4976.234896	5745.50996	6074.885812	7918.083685	ENSG00000173171
H0Y6Y5	H0Y6Y5_HUMAN	K|LLPVLVHTFWIDTK|N	[TMTsixplex_Nterm]LLPVLVHTFWIDTK[TMTsixplex_K]	115-128	FALSE	5.16	8157.709473	7236.604787	4335.832304	5040.396916	5249.037944	7106.95174	ENSG00000173171
H0Y8D7	H0Y8D7_HUMAN	K|YFSLPSVVFAR|G	[TMTsixplex_Nterm]YFSLPSVVFAR	16-26	FALSE	7.707	1215.534902	1179.354407	11492.50365	13431.09863	1484.263117	1252.129246	ENSG00000244122
H0Y8N7	H0Y8N7_HUMAN	K|KFQILDFTSPK|Q	[TMTsixplex_Nterm]K[TMTsixplex_K]FQILDFTSPK[TMTsixplex_K]	61-71	FALSE	5.816	136930.4375	116695.9978	87404.65414	91981.79619	91370.62311	127120.4751	ENSG00000169288
H0Y8Z9	H0Y8Z9_HUMAN	K|IPVENILGEVGDGFK|V	[TMTsixplex_Nterm]IPVENILGEVGDGFK[TMTsixplex_K]	42-56	FALSE	5.138	262826.625	247853.2426	122689.0668	125905.2366	155637.9696	230362.5337	ENSG00000177646
H0Y8Z9	H0Y8Z9_HUMAN	R|FSMGSVVAGLLK|R	[TMTsixplex_Nterm]FSMGSVVAGLLK[TMTsixplex_K]	67-78	FALSE	5.263	38480.22282	38878.49946	28476.20585	35185.28731	41647.08499	59709.72656	ENSG00000177646
H0Y8Z9	H0Y8Z9_HUMAN	R|FSMGSVVAGLLK|R	[TMTsixplex_Nterm]FSMGSVVAGLLK[TMTsixplex_K]	67-78	FALSE	7.522	14185.78451	13183.95353	9876.503578	10869.737	14920.51841	20743.92188	ENSG00000177646
H0Y8Z9	H0Y8Z9_HUMAN	K|YAPENLDEQIKK|V	[TMTsixplex_Nterm]YAPENLDEQIK[TMTsixplex_K]K[TMTsixplex_K]	351-362	FALSE	5.205	324680.6648	271345.4327	242024.8113	268536.0143	348666.7216	476561.4063	ENSG00000177646
H0Y926	H0Y926_HUMAN	R|LVSLITLLR|D	[TMTsixplex_Nterm]LVSLITLLR	82-90	FALSE	5.538	1076.440674	1061.310807	844.373888	907.5342651	528.6712989	674.832699	ENSG00000135317
H0Y9B7	H0Y9B7_HUMAN	R|YPYVGILHVR|D	[TMTsixplex_Nterm]YPYVGILHVR	18-27	FALSE	7.39	82981.93069	82794.26987	54878.88349	51160.23439	60284.8477	72834.85427	ENSG00000161904
H0Y9H7	H0Y9H7_HUMAN	K|AWSFNINR|V	[TMTsixplex_Nterm]AWSFNINR	30-37	FALSE	5.586	33753.01444	30560.5903	15526.56956	17312.918	50986.53373	70798.25781	ENSG00000152620
H0Y9J2	H0Y9J2_HUMAN	K|ESTESSNTTIEDEDVK|A	[TMTsixplex_Nterm]ESTESSNTTIEDEDVK[TMTsixplex_K]	32-47	FALSE	6.505	193402.9566	159178.0308	152555.7192	187199.5383	245896.6975	356921.4375	ENSG00000145349
H0Y9M8	H0Y9M8_HUMAN	K|LDITTLTGVPEEHIK|T	[TMTsixplex_Nterm]LDITTLTGVPEEHIK[TMTsixplex_K]	54-68	FALSE	8.225	956055.3756	834321.8539	663080.7759	761091.0683	1221429.487	1525580.25	ENSG00000164258
H0Y9X9	H0Y9X9_HUMAN	K|TQNLAALLHAIAR|R	[TMTsixplex_Nterm]TQNLAALLHAIAR	6-18	FALSE	8.553	24927.44477	20060.58644	14746.71834	16229.36403	11875.12194	16784.56932	ENSG00000164308
H0YA20	H0YA20_HUMAN	R|LLTALVLPDLLHAK|L	[TMTsixplex_Nterm]LLTALVLPDLLHAK[TMTsixplex_K]	501-514	FALSE	7.43	7523.417969	6954.949026	4829.250544	5107.121711	4374.372696	5586.890128	ENSG00000145214
H0YA31	H0YA31_HUMAN	R|VYFGGFFIR|G	[TMTsixplex_Nterm]VYFGGFFIR	24-32	FALSE	7.542	3063.281579	3062.538908	3138.744863	3275.810605	3703.386087	4756.600275	ENSG00000273494
H0YA31	H0YA31_HUMAN	R|VYFGGFFIR|G	[TMTsixplex_Nterm]VYFGGFFIR	24-32	FALSE	7.542	3063.281579	3062.538908	3138.744863	3275.810605	3703.386087	4756.600275	ENSG00000157881
H0YA96	H0YA96_HUMAN	K|FGEVVDCTLK|L	[TMTsixplex_Nterm]FGEVVDC[Cys_CAM]TLK[TMTsixplex_K]	23-32	FALSE	5.288	1030595.25	927962.3004	907261.7264	951613.7774	421776.1043	573507.2881	ENSG00000138668
H0YA96	H0YA96_HUMAN	K|IFVGGLSPDTPEEK|I	[TMTsixplex_Nterm]IFVGGLSPDTPEEK[TMTsixplex_K]	87-100	FALSE	5.783	3791362.476	3806520	2563620.22	2615239.782	2678865.812	3003190.222	ENSG00000138668
H0YA96	H0YA96_HUMAN	R|GFGFVLFK|E	[TMTsixplex_Nterm]GFGFVLFK[TMTsixplex_K]	42-49	FALSE	5.121	35727.26563	28663.49351	22234.89551	22817.67232	19402.30103	23705.68171	ENSG00000138668
H0YA96	H0YA96_HUMAN	R|GFGFVLFK|E	[TMTsixplex_Nterm]GFGFVLFK[TMTsixplex_K]	42-49	FALSE	4.956	1212.503174	1053.905727	799.1148872	924.7599017	855.1707118	1015.182318	ENSG00000138668
H0YA96	H0YA96_HUMAN	K|LDPITGR|S	[TMTsixplex_Nterm]LDPITGR	33-39	FALSE	5.184	762279.737	645308.2374	504296.7464	577504.733	861206.4239	1122806.25	ENSG00000138668
H0YA96	H0YA96_HUMAN	K|FGEVVDCTLK|L	[TMTsixplex_Nterm]FGEVVDC[Cys_CAM]TLK[TMTsixplex_K]	23-32	FALSE	5.83	2247731.5	1957716.537	1340991.437	1429377.532	1223026.122	1576950.241	ENSG00000138668
H0YA96	H0YA96_HUMAN	K|IFVGGLSPDTPEEK|I	[TMTsixplex_Nterm]IFVGGLSPDTPEEK[TMTsixplex_K]	87-100	FALSE	6.089	908756.6402	830097.6099	659087.2427	673701.1162	887679.485	1105010.375	ENSG00000138668
H0YA96	H0YA96_HUMAN	K|MFIGGLSWDTTK|K	[TMTsixplex_Nterm]MFIGGLSWDTTK[TMTsixplex_K]	2-13	FALSE	5.932	40704.19141	37961.89226	26692.57172	29799.79328	28129.14213	36373.75628	ENSG00000138668
H0YA96	H0YA96_HUMAN	K|LDPITGR|S	[TMTsixplex_Nterm]LDPITGR	33-39	FALSE	4.923	2513610.5	2159478.463	1562621.113	1720108.933	1699003.679	2235455.91	ENSG00000138668
H0YA96	H0YA96_HUMAN	K|IFVGGLSPDTPEEK|I	[TMTsixplex_Nterm]IFVGGLSPDTPEEK[TMTsixplex_K]	87-100	FALSE	7.545	843606.375	727142.6152	589045.6925	606189.8665	529517.2791	773171.4765	ENSG00000138668
H0YA96	H0YA96_HUMAN	R|GFGFVLFK|E	[TMTsixplex_Nterm]GFGFVLFK[TMTsixplex_K]	42-49	FALSE	5.152	99978.25	91272.64845	59074.75929	68978.68388	51646.54666	68532.15697	ENSG00000138668
H0YA96	H0YA96_HUMAN	R|GFGFVLFK|E	[TMTsixplex_Nterm]GFGFVLFK[TMTsixplex_K]	42-49	FALSE	5.047	16576.15234	15681.56608	11819.26369	13561.50729	9183.055479	12441.53912	ENSG00000138668
H0YA96	H0YA96_HUMAN	R|GFGFVLFK|E	[TMTsixplex_Nterm]GFGFVLFK	42-49	FALSE	5.162	19977.06708	24044.29514	9827.555679	8987.688398	8950.960752	10420.96017	ENSG00000138668
H0YA96	H0YA96_HUMAN	K|MFIGGLSWDTTKK|D	[TMTsixplex_Nterm]MFIGGLSWDTTK[TMTsixplex_K]K[TMTsixplex_K]	2-14	FALSE	6.683	15291.57031	11901.60087	10316.97003	10634.82725	8942.161461	10896.11542	ENSG00000138668
H0YA96	H0YA96_HUMAN	K|MFIGGLSWDTTKK|D	[TMTsixplex_Nterm]MFIGGLSWDTTK[TMTsixplex_K]K[TMTsixplex_K]	2-14	FALSE	7.173	30976.39648	22955.53395	20403.99956	21713.124	17857.82483	21653.19034	ENSG00000138668
H0YA96	H0YA96_HUMAN	K|MFIGGLSWDTTKK|D	[TMTsixplex_Nterm]MFIGGLSWDTTK[TMTsixplex_K]K[TMTsixplex_K]	2-14	FALSE	7.321	372702.8438	334888.2053	259835.6056	310720.8376	239901.3562	342097.4812	ENSG00000138668
H0YA96	H0YA96_HUMAN	K|MFIGGLSWDTTKK|D	[TMTsixplex_Nterm]MFIGGLSWDTTK[TMTsixplex_K]K[TMTsixplex_K]	2-14	FALSE	7.69	301670.1892	263639.6081	217601.1887	245451.1726	216648.4993	304558.2188	ENSG00000138668
H0YA96	H0YA96_HUMAN	R|GFGFVLFK|E	[TMTsixplex_Nterm]GFGFVLFK	42-49	FALSE	5.175	28611.3571	34858.69169	15481.78351	15315.54762	18529.36499	21126.31273	ENSG00000138668
H0YA96	H0YA96_HUMAN	R|EYFGGFGEVESIELPMDNK|T	[TMTsixplex_Nterm]EYFGGFGEVESIELPM[Oxidation_M]DNK[TMTsixplex_K]	103-121	FALSE	5.78	386448.2199	371936.9251	397142.4069	453314.0625	295491.4106	389516.5958	ENSG00000138668
H0YAC6	H0YAC6_HUMAN	R|SFGQTPSQLLIEPHPPR|G	[TMTsixplex_Nterm]SFGQTPSQLLIEPHPPR	1114-1130	FALSE	7.923	129685.9199	116678.8243	103560.6427	120107.0631	123087.7278	170134.2813	ENSG00000198589
H0YAD8	H0YAD8_HUMAN	R|LMVTEIRR|R	[TMTsixplex_Nterm]LMVTEIRR	23-30	FALSE	5.985	NA	NA	NA	NA	NA	NA	ENSG00000163625
H0YAF7	H0YAF7_HUMAN	R|LVNTGLLTLR|Q	[TMTsixplex_Nterm]LVNTGLLTLR	164-173	FALSE	6.262	34734.44141	30514.44861	12032.47844	12010.17094	9799.063339	12872.21339	ENSG00000123213
H0YAS9	H0YAS9_HUMAN	R|YDDAIQLYDR|I	[TMTsixplex_Nterm]YDDAIQLYDR	50-59	FALSE	5.544	558787.2157	498544.4935	414111.7487	477492.2613	507678.7832	644602.375	ENSG00000104412
H0YB18	H0YB18_HUMAN	R|IHLMAGR|V	[TMTsixplex_Nterm]IHLMAGR	28-34	FALSE	6.185	69674.86029	60495.70744	114258.2147	129067.7414	69988.81311	93533.61429	ENSG00000178922
H0YB37	H0YB37_HUMAN	K|AIQLNPSYIR|A	[TMTsixplex_Nterm]AIQLNPSYIR	12-21	FALSE	7.231	369105.0625	320886.8172	317350.9687	362943.1901	207647.3565	273474.8349	ENSG00000113312
H0YBE4	H0YBE4_HUMAN	K|YVRPGGGFVPNFQLFEK|G	[TMTsixplex_Nterm]YVRPGGGFVPNFQLFEK[TMTsixplex_K]	18-34	FALSE	6.916	93313.59787	62633.28859	118196.6077	125907.8984	93326.26792	119539.4745	ENSG00000211445
H0YBE4	H0YBE4_HUMAN	K|YVRPGGGFVPNFQLFEK|G	[TMTsixplex_Nterm]YVRPGGGFVPNFQLFEK[TMTsixplex_K]	18-34	FALSE	5.837	149959.8942	130554.7465	155760.291	197152.8438	113313.7376	157288.4114	ENSG00000211445
H0YBE4	H0YBE4_HUMAN	K|YVRPGGGFVPNFQLFEK|G	YVRPGGGFVPNFQLFEK[TMTsixplex_K]	18-34	FALSE	5.053	71397.09931	59539.84671	84652.9571	119356.6491	79474.55101	91543.20442	ENSG00000211445
H0YBI4	H0YBI4_HUMAN	R|ILAQITGTEHLK|E	[TMTsixplex_Nterm]ILAQITGTEHLK[TMTsixplex_K]	143-154	FALSE	6.874	240835.6698	250648.9352	213350.4493	249661.8279	174685.3252	242372.1422	ENSG00000163110
H0YBX3	H0YBX3_HUMAN	K|TTVLLADINDFNTVNEIYK|Q	[TMTsixplex_Nterm]TTVLLADINDFNTVNEIYK[TMTsixplex_K]	68-86	FALSE	7.622	158441.8281	153208.0617	128018.6163	142404.855	106104.0826	150902.7657	ENSG00000132541
H0YC04	H0YC04_HUMAN	R|IYPEEMIQTGISAIDGMNSIAR|G	[TMTsixplex_Nterm]IYPEEMIQTGISAIDGMNSIAR	153-174	FALSE	6.134	36031.00554	33512.61685	44363.78798	47856.8371	30408.56693	40460.17245	ENSG00000147416
H0YCI6	H0YCI6_HUMAN	K|IGSYLSASTR|H	[TMTsixplex_Nterm]IGSYLSASTR	64-73	FALSE	7.306	140434.7656	122665.942	87535.91695	95856.60627	75921.12971	105485.3319	ENSG00000142186
H0YCV6	H0YCV6_HUMAN	R|LTEDLEYHELLDR|A	[TMTsixplex_Nterm]LTEDLEYHELLDR	69-81	FALSE	6.952	419549.984	388843.3226	266622.5439	274102.8752	341652.8451	407750.3508	ENSG00000110048
H0YCY6	H0YCY6_HUMAN	K|VAGALAEAGVGLEEIAK|Q	[TMTsixplex_Nterm]VAGALAEAGVGLEEIAK[TMTsixplex_K]	161-177	FALSE	5.638	204056.7432	201209.9763	219442.3183	228008.8743	231772.655	321308.6875	ENSG00000149476
H0YCY6	H0YCY6_HUMAN	R|VAPAEPQEAPDSTAAGGSASK|R	[TMTsixplex_Nterm]VAPAEPQEAPDSTAAGGSASK[TMTsixplex_K]	350-370	FALSE	5.549	147720.7373	157274.482	179209.7158	193482.8208	186431.3207	274301.0313	ENSG00000149476
H0YCY8	H0YCY8_HUMAN	R|NVHGINFVSPVR|N	[TMTsixplex_Nterm]NVHGINFVSPVR	195-206	FALSE	7.818	69305.95122	58632.25007	46448.43671	47270.66792	43050.39161	58955.30289	ENSG00000109861
H0YD13	H0YD13_HUMAN	R|YGFIEGHVVIPR|I	[TMTsixplex_Nterm]YGFIEGHVVIPR	57-68	FALSE	5.525	966356.7099	706945.0416	675960.3817	843861.5021	999775.1067	1379225.25	ENSG00000026508
H0YD13	H0YD13_HUMAN	K|ESSETPDQFMTADETR|N	[TMTsixplex_Nterm]ESSETPDQFM[Oxidation_M]TADETR	158-173	FALSE	6.429	189433.6792	174059.8931	173198.3205	187192.1168	185468.997	253228.1563	ENSG00000026508
H0YD13	H0YD13_HUMAN	K|ESSETPDQFMTADETR|N	[TMTsixplex_Nterm]ESSETPDQFMTADETR	158-173	FALSE	5.523	45361.87007	41883.42062	95352.01575	95563.55469	63145.89328	74762.16274	ENSG00000026508
H0YD13	H0YD13_HUMAN	K|ESSETPDQFMTADETR|N	[TMTsixplex_Nterm]ESSETPDQFMTADETR	158-173	FALSE	6.309	209014.766	194556.8767	262584.0862	274886.75	209727.7327	272677.9488	ENSG00000026508
H0YD13	H0YD13_HUMAN	R|KPSGLNGEASK|S	[TMTsixplex_Nterm]K[TMTsixplex_K]PSGLNGEASK[TMTsixplex_K]	137-147	FALSE	6.305	142442.2558	124506.9859	206464.4723	240820.6406	105996.3007	141275.2386	ENSG00000026508
H0YD13	H0YD13_HUMAN	R|YGFIEGHVVIPR|I	[TMTsixplex_Nterm]YGFIEGHVVIPR	57-68	FALSE	5.687	208960.6604	179411.3905	233139.6351	283092.211	244955.5501	334131.0788	ENSG00000026508
H0YD14	H0YD14_HUMAN	K|ILHQHLGAPEER|L	[TMTsixplex_Nterm]ILHQHLGAPEER	1108-1119	FALSE	4.986	158864.6019	143206.7266	115806.9271	129305.0324	84218.22842	102387.0389	ENSG00000138119
H0YD14	H0YD14_HUMAN	R|DQLRPTQLLQNVAR|F	[TMTsixplex_Nterm]DQLRPTQLLQNVAR	1062-1075	FALSE	6.538	307345.9688	271118.1994	238899.0816	252410.026	150805.7342	203670.205	ENSG00000138119
H0YD26	H0YD26_HUMAN	K|TAAFVLAMLSR|V	[TMTsixplex_Nterm]TAAFVLAMLSR	161-171	FALSE	5.247	887.5083008	723.076824	466.3029849	532.8131295	248.8786871	347.3289375	ENSG00000109832
H0YD26	H0YD26_HUMAN	K|TAAFVLAMLSR|V	[TMTsixplex_Nterm]TAAFVLAMLSR	161-171	FALSE	6.041	2600.68457	2218.799982	1578.626238	1767.269621	1044.419751	1433.305635	ENSG00000109832
H0YD56	H0YD56_HUMAN	R|KVQEPQGK|A	[TMTsixplex_Nterm]K[TMTsixplex_K]VQEPQGK[TMTsixplex_K]	109-116	FALSE	5.44	200109.4172	143765.8706	164810.9318	160209.2128	321288.0353	364475.0313	ENSG00000255439
H0YD97	H0YD97_HUMAN	R|VVDDELATR|F	[TMTsixplex_Nterm]VVDDELATR	164-172	FALSE	6.608	299473.6762	293356.6552	182730.4061	216930.8218	586685.665	771853.0625	ENSG00000110435
H0YDD4	H0YDD4_HUMAN	K|GVETIANDVVSLATK|A	[TMTsixplex_Nterm]GVETIANDVVSLATK[TMTsixplex_K]	364-378	FALSE	5.546	242794.7626	220291.3377	143466.4296	175091.3054	176354.6	254514.5469	ENSG00000150768
H0YDD4	H0YDD4_HUMAN	K|ISVNDFIIK|A	[TMTsixplex_Nterm]ISVNDFIIK[TMTsixplex_K]	305-313	FALSE	5.47	43691.22257	38332.27631	27292.1911	30266.16049	74828.73525	101330.8594	ENSG00000150768
H0YDD4	H0YDD4_HUMAN	K|GVETIANDVVSLATK|A	[TMTsixplex_Nterm]GVETIANDVVSLATK[TMTsixplex_K]	364-378	FALSE	7.101	45994.53168	42951.13493	28559.93511	33123.6633	79151.09813	107588.8047	ENSG00000150768
H0YDD4	H0YDD4_HUMAN	K|GVETIANDVVSLATK|A	[TMTsixplex_Nterm]GVETIANDVVSLATK[TMTsixplex_K]	364-378	FALSE	5.168	111064.611	98646.91675	111769.2739	119732.1593	91459.06875	128857.7344	ENSG00000150768
H0YDD4	H0YDD4_HUMAN	K|GVETIANDVVSLATK|A	[TMTsixplex_Nterm]GVETIANDVVSLATK[TMTsixplex_K]	364-378	FALSE	8.628	34162.25099	29153.91935	22436.35157	25584.99265	60092.85187	78426.125	ENSG00000150768
H0YDD4	H0YDD4_HUMAN	K|VPLPSLSPTMQAGTIAR|W	[TMTsixplex_Nterm]VPLPSLSPTMQAGTIAR	52-68	FALSE	7.08	103964.7902	91155.26167	63685.10085	70963.41298	30503.41817	37362.70073	ENSG00000150768
H0YE46	H0YE46_HUMAN	R|RFPVAPLIPYPLITK|E	[TMTsixplex_Nterm]RFPVAPLIPYPLITK[TMTsixplex_K]	25-39	FALSE	5.706	31579.18945	27484.68339	15554.15254	16828.24921	5625.240654	7155.267036	ENSG00000119707
H0YE46	H0YE46_HUMAN	R|RFPVAPLIPYPLITK|E	[TMTsixplex_Nterm]RFPVAPLIPYPLITK[TMTsixplex_K]	25-39	FALSE	6.008	35900.46875	33252.66023	17550.78179	20196.39966	6038.379873	7929.446387	ENSG00000119707
H0YEN0	H0YEN0_HUMAN	R|ALLIFLEK|R	[TMTsixplex_Nterm]ALLIFLEK[TMTsixplex_K]	206-213	FALSE	5.907	16183.11426	14347.87759	10859.7704	12422.30153	8658.111244	11315.73111	ENSG00000177963
H0YF61	H0YF61_HUMAN	K|KLEEEGEQFVK|K	[TMTsixplex_Nterm]K[TMTsixplex_K]LEEEGEQFVK[TMTsixplex_K]	57-67	FALSE	5.637	671113.125	615371.9896	405302.3715	479780.1856	411541.866	556778.8951	ENSG00000116171
H0YF61	H0YF61_HUMAN	K|IGGIFAFK|V	[TMTsixplex_Nterm]IGGIFAFK[TMTsixplex_K]	69-76	FALSE	5.414	271843.2188	242494.1595	88695.53253	98021.47236	110866.9819	162057.5817	ENSG00000116171
H0YF61	H0YF61_HUMAN	K|IGGIFAFK|V	[TMTsixplex_Nterm]IGGIFAFK[TMTsixplex_K]	69-76	FALSE	4.97	117758.5703	89049.51416	36583.03226	36446.73321	53336.00389	68084.0906	ENSG00000116171
H0YF61	H0YF61_HUMAN	K|IGGIFAFK|V	[TMTsixplex_Nterm]IGGIFAFK[TMTsixplex_K]	69-76	FALSE	4.982	179574.5938	160192.0602	55643.02144	66394.11083	77809.23322	109398.9214	ENSG00000116171
H0YF61	H0YF61_HUMAN	K|KIGGIFAFK|V	[TMTsixplex_Nterm]K[TMTsixplex_K]IGGIFAFK[TMTsixplex_K]	68-76	FALSE	5.684	516783.8125	473078.0164	215437.0675	232113.4532	200052.9151	273225.2331	ENSG00000116171
H0YFF0	H0YFF0_HUMAN	K|AALADDFDTPR|V	[TMTsixplex_Nterm]AALADDFDTPR	101-111	FALSE	6.649	221097.1668	214317.2791	97777.0952	113418.9206	184171.3007	243120.2031	ENSG00000134905
H0YGT2	H0YGT2_HUMAN	R|HTLADNFNPVSEER|G	[TMTsixplex_Nterm]HTLADNFNPVSEER	25-38	FALSE	7.261	535708.9068	477566.9544	516793.7303	602853.8215	763385.6501	1072744.125	ENSG00000003056
H0YGT3	H0YGT3_HUMAN	R|LLLTLPLLR|Q	[TMTsixplex_Nterm]LLLTLPLLR	161-169	FALSE	5.832	1408.754395	1367.823092	580.6719177	607.6775767	357.5233383	399.2346455	ENSG00000173153
H0YGT3	H0YGT3_HUMAN	R|LLLTLPLLR|Q	[TMTsixplex_Nterm]LLLTLPLLR	161-169	FALSE	5.657	1920.290771	1891.376207	1359.012218	1341.829863	807.6939361	1158.020909	ENSG00000173153
H0YH88	H0YH88_HUMAN	K|NVDLLSDMVQEHDEPILK|H	[TMTsixplex_Nterm]NVDLLSDMVQEHDEPILK[TMTsixplex_K]	116-133	FALSE	7.02	994052.75	875407.9069	628167.1382	671186.8189	334499.8943	486518.6952	ENSG00000187109
H0YH88	H0YH88_HUMAN	K|GIPEFWLTVFK|N	[TMTsixplex_Nterm]GIPEFWLTVFK[TMTsixplex_K]	105-115	FALSE	6.23	4235.469727	3771.467328	2501.575568	2884.309075	1854.031531	2478.878402	ENSG00000187109
H0YH88	H0YH88_HUMAN	K|GIPEFWLTVFK|N	[TMTsixplex_Nterm]GIPEFWLTVFK[TMTsixplex_K]	105-115	FALSE	6.564	13390.58008	12307.44246	8049.795393	9296.522304	5027.722985	6661.601564	ENSG00000187109
H0YH88	H0YH88_HUMAN	K|GIPEFWLTVFK|N	[TMTsixplex_Nterm]GIPEFWLTVFK[TMTsixplex_K]	105-115	FALSE	6.602	10347.95703	9046.641129	6092.326424	6855.896519	3694.506969	4711.230635	ENSG00000187109
H0YH88	H0YH88_HUMAN	K|GIPEFWLTVFK|N	[TMTsixplex_Nterm]GIPEFWLTVFK[TMTsixplex_K]	105-115	FALSE	6.375	9036.325195	8130.412505	5956.451871	6905.693668	3470.626462	4623.410527	ENSG00000187109
H0YH88	H0YH88_HUMAN	R|KYAVLYQPLFDK|R	[TMTsixplex_Nterm]K[TMTsixplex_K]YAVLYQPLFDK[TMTsixplex_K]	44-55	FALSE	5.468	321512.7188	266860.2924	191874.8765	206598.2603	65817.31119	82514.35481	ENSG00000187109
H0YH88	H0YH88_HUMAN	K|GIPEFWLTVFK|N	[TMTsixplex_Nterm]GIPEFWLTVFK[TMTsixplex_K]	105-115	FALSE	6.308	6244.003418	5826.12999	3744.646163	4418.427442	2680.935267	3354.437152	ENSG00000187109
H0YH88	H0YH88_HUMAN	K|FYEEVHDLER|K	[TMTsixplex_Nterm]FYEEVHDLER	34-43	FALSE	6.908	688846.9208	655676.4462	491156.1872	536872.8611	312329.0331	456335.9729	ENSG00000187109
H0YH88	H0YH88_HUMAN	K|GIPEFWLTVFK|N	[TMTsixplex_Nterm]GIPEFWLTVFK[TMTsixplex_K]	105-115	FALSE	6.067	7368.494141	6802.640969	4162.810317	4591.30142	3071.744787	3771.121321	ENSG00000187109
H0YH88	H0YH88_HUMAN	K|GIPEFWLTVFK|N	[TMTsixplex_Nterm]GIPEFWLTVFK[TMTsixplex_K]	105-115	FALSE	5.963	6293.509766	5630.81536	3533.473595	3965.87921	2414.15837	3114.947049	ENSG00000187109
H0YH88	H0YH88_HUMAN	K|GIPEFWLTVFK|N	[TMTsixplex_Nterm]GIPEFWLTVFK[TMTsixplex_K]	105-115	FALSE	5.809	4567.367676	4077.610635	2943.201671	3376.687728	1978.226878	2689.416045	ENSG00000187109
H0YHD8	H0YHD8_HUMAN	K|GVNTGAVGSYIYDRDPEGK|V	[TMTsixplex_Nterm]GVNTGAVGSYIYDRDPEGK[TMTsixplex_K]	82-100	FALSE	6.426	368013.8408	317585.632	681905.8963	789178.5625	362143.0311	479481.2753	ENSG00000182809
H0YIB4	H0YIB4_HUMAN	R|DAEDAIYGR|N	[TMTsixplex_Nterm]DAEDAIYGR	51-59	FALSE	6.178	795900.625	693092.9285	198635.5045	199247.675	222477.9092	286143.4878	ENSG00000111786
H0YIS4	H0YIS4_HUMAN	K|NSSVNEGSTYHK|R	[TMTsixplex_Nterm]NSSVNEGSTYHK[TMTsixplex_K]	234-245	FALSE	8.571	17237.39646	30426.24805	18885.0908	16446.886	6467.207417	8038.796666	ENSG00000058272
H0YIZ0	H0YIZ0_HUMAN	R|GYSLVSGGTDNHLVLVDLRPK|G	[TMTsixplex_Nterm]GYSLVSGGTDNHLVLVDLRPK[TMTsixplex_K]	168-188	FALSE	5.605	924254.8184	1261347.25	515097.0397	436277.1376	344155.3357	419293.2817	ENSG00000182199
H0YIZ0	H0YIZ0_HUMAN	K|HADIVTTTTHK|T	[TMTsixplex_Nterm]HADIVTTTTHK[TMTsixplex_K]	69-79	FALSE	5.127	373616.9084	420416.5	184366.8485	172908.4341	133935.5851	183844.4903	ENSG00000182199
H0YIZ0	H0YIZ0_HUMAN	K|HADIVTTTTHK|T	[TMTsixplex_Nterm]HADIVTTTTHK[TMTsixplex_K]	69-79	FALSE	7.23	165208.0449	187036.0313	80339.4094	76702.98917	58118.30319	75358.24737	ENSG00000182199
H0YIZ0	H0YIZ0_HUMAN	R|EIPYTFEDR|I	[TMTsixplex_Nterm]EIPYTFEDR	105-113	FALSE	5.574	459652.875	406586.7561	259834.6904	319389.8738	254208.3677	323773.0003	ENSG00000182199
H0YIZ0	H0YIZ0_HUMAN	R|LGAPALTSR|Q	[TMTsixplex_Nterm]LGAPALTSR	225-233	FALSE	6.177	243973.0938	217259.8125	115108.144	119096.2667	79613.66177	106040.845	ENSG00000182199
H0YJ07	H0YJ07_HUMAN	K|EHFAQFGHVR|R	[TMTsixplex_Nterm]EHFAQFGHVR	14-23	FALSE	5.878	40028.35434	37296.18656	25305.68312	29569.86429	23711.79774	30319.04583	ENSG00000119705
H0YJ56	H0YJ56_HUMAN	K|GWMDWAAHK|L	[TMTsixplex_Nterm]GWM[Oxidation_M]DWAAHK[TMTsixplex_K]	119-127	FALSE	5.167	164047.8064	156914.136	111696.2102	133920.9235	118498.1182	169693.7813	ENSG00000165795
H0YJ63	H0YJ63_HUMAN	R|VFTTQELVQAFTHAPATLEADR|G	[TMTsixplex_Nterm]VFTTQELVQAFTHAPATLEADR	26-47	FALSE	7.867	143484.5693	137385.2445	154392.4481	158121.7617	78369.18686	103057.8149	ENSG00000100591
H0YJ63	H0YJ63_HUMAN	R|VFTTQELVQAFTHAPATLEADR|G	[TMTsixplex_Nterm]VFTTQELVQAFTHAPATLEADR	26-47	FALSE	7.758	69136.6889	64496.40548	49117.9005	50392.24712	34815.89452	49487.63535	ENSG00000100591
H0YJ63	H0YJ63_HUMAN	R|VFTTQELVQAFTHAPATLEADR|G	[TMTsixplex_Nterm]VFTTQELVQAFTHAPATLEADR	26-47	FALSE	7.868	12918.44276	11535.45578	9777.719269	9640.394372	8902.765983	11656.341	ENSG00000100591
H0YJ63	H0YJ63_HUMAN	R|VFTTQELVQAFTHAPATLEADR|G	[TMTsixplex_Nterm]VFTTQELVQAFTHAPATLEADR	26-47	FALSE	8.35	79809.18536	76084.4333	60883.63043	62209.81732	46899.13558	59547.22901	ENSG00000100591
H0YJE4	H0YJE4_HUMAN	K|EKDILVLPLDLTDTGSHEAATK|A	[TMTsixplex_Nterm]EK[TMTsixplex_K]DILVLPLDLTDTGSHEAATK[TMTsixplex_K]	101-122	FALSE	5.997	606318.1119	602363.5051	705461.7759	887336.8822	746526.6471	947965.75	ENSG00000100612
H0YJK8	H0YJK8_HUMAN	K|LIIWSPVR|R	[TMTsixplex_Nterm]LIIWSPVR	82-89	FALSE	5.124	160272.7813	145391.6936	59132.63304	61563.83281	94052.73585	122904.6413	ENSG00000176153
H0YJK8	H0YJK8_HUMAN	K|YVRPGGGYQPTFTLVQK|C	[TMTsixplex_Nterm]YVRPGGGYQPTFTLVQK[TMTsixplex_K]	31-47	FALSE	5.585	199619.4688	178158.783	62989.46346	63495.318	61703.68329	81587.91018	ENSG00000176153
H0YJL6	H0YJL6_HUMAN	R|VQRPEDASGGSSPSGTSK|S	[TMTsixplex_Nterm]VQRPEDASGGSSPSGTSK[TMTsixplex_K]	40-57	FALSE	6.534	10334.74744	9551.363493	8601.306864	10344.05273	6725.096823	8996.136447	ENSG00000196405
H0YJL6	H0YJL6_HUMAN	R|VQRPEDASGGSSPSGTSK|S	[TMTsixplex_Nterm]VQRPEDASGGSSPSGTSK[TMTsixplex_K]	40-57	FALSE	6.078	9447.935547	8148.444084	8123.280071	8782.16659	6550.614891	8400.696449	ENSG00000196405
H0YJL6	H0YJL6_HUMAN	R|VQRPEDASGGSSPSGTSK|S	[TMTsixplex_Nterm]VQRPEDASGGSSPSGTSK[TMTsixplex_K]	40-57	FALSE	7.08	13484.28906	12468.30365	9250.953511	9560.725374	9733.837474	12739.36074	ENSG00000196405
H0YJX6	H0YJX6_HUMAN	K|AAILPTSIFLTNK|K	[TMTsixplex_Nterm]AAILPTSIFLTNK[TMTsixplex_K]	122-134	FALSE	6.766	157557.8906	140895.5421	85457.63541	94371.23536	30601.40249	41984.63868	ENSG00000100462
H0YK42	H0YK42_HUMAN	R|ISTVVRK|E	ISTVVRK	251-257	FALSE	4.982	NA	NA	NA	NA	NA	NA	ENSG00000028528
H0YK42	H0YK42_HUMAN	K|YWEAFLPEAK|A	[TMTsixplex_Nterm]YWEAFLPEAK[TMTsixplex_K]	291-300	FALSE	5.619	322271.6563	293798.7417	194214.0716	208380.9866	236403.9429	299647.6663	ENSG00000028528
H0YKE7	H0YKE7_HUMAN	K|ETGFSHSQITR|L	[TMTsixplex_Nterm]ETGFSHSQITR	19-29	FALSE	6.659	33518.82744	33688.46345	24797.18269	26677.56286	40674.05892	54939.51607	ENSG00000187446
H0YKK0	H0YKK0_HUMAN	K|SLTYLSILR|N	[TMTsixplex_Nterm]SLTYLSILR	113-121	FALSE	6.123	244367.25	216616.6382	154714.819	165222.842	68702.93896	82204.42243	ENSG00000131876
H0YKK0	H0YKK0_HUMAN	K|LTAELIEQAAQYTNAVR|D	[TMTsixplex_Nterm]LTAELIEQAAQYTNAVR	3-19	FALSE	5.536	100295.7629	91537.33451	99855.80288	116757.5712	134714.8065	178479.0625	ENSG00000131876
H0YKT4	H0YKT4_HUMAN	K|GDNNAVDDR|G	[TMTsixplex_Nterm]GDNNAVDDR	64-72	FALSE	5.308	1375.757602	1230.145412	638.6694717	722.8795506	1296.863243	1692.773315	ENSG00000140612
H0YKT4	H0YKT4_HUMAN	-|MLSLDFLDDVRR|M	[TMTsixplex_Nterm]MLSLDFLDDVRR	0-11	FALSE	6.943	264102.9626	243312.5772	153951.8921	182743.8212	221936.3168	310799.9693	ENSG00000140612
H0YL12	H0YL12_HUMAN	K|LLYDLADQLHAAVGASR|A	[TMTsixplex_Nterm]LLYDLADQLHAAVGASR	202-218	FALSE	6.102	17751.79146	20335.20003	8725.639724	8922.406413	17430.21282	22638.01544	ENSG00000140374
H0YL12	H0YL12_HUMAN	K|VLVAQHDVYK|G	[TMTsixplex_Nterm]VLVAQHDVYK[TMTsixplex_K]	13-22	FALSE	5.516	2842627.963	2350876.831	1254183.73	1361769.667	3563137.693	4560425.5	ENSG00000140374
H0YL12	H0YL12_HUMAN	K|LLYDLADQLHAAVGASR|A	[TMTsixplex_Nterm]LLYDLADQLHAAVGASR	202-218	FALSE	8.399	28569.65599	33866.5156	15288.72958	15043.40297	27684.64895	36416.81527	ENSG00000140374
H0YL12	H0YL12_HUMAN	K|LLYDLADQLHAAVGASR|A	[TMTsixplex_Nterm]LLYDLADQLHAAVGASR	202-218	FALSE	6.338	49603.46376	53197.24616	24553.07249	27447.72785	44647.32302	60014.35266	ENSG00000140374
H0YL12	H0YL12_HUMAN	K|VLVAQHDVYK|G	VLVAQHDVYK[TMTsixplex_K]	13-22	FALSE	5.087	2901789.666	2541905.67	1521769.255	1755846.749	3216887.006	3557437.019	ENSG00000140374
H0YL12	H0YL12_HUMAN	K|ASSTSPVEISEWLDQK|L	[TMTsixplex_Nterm]ASSTSPVEISEWLDQK[TMTsixplex_K]	125-140	FALSE	5.49	760274.8502	657361.9666	407391.7143	453915.9347	745708.1966	982213.5625	ENSG00000140374
H0YL12	H0YL12_HUMAN	K|LLYDLADQLHAAVGASR|A	[TMTsixplex_Nterm]LLYDLADQLHAAVGASR	202-218	FALSE	5.927	30809.54006	32899.06358	18987.8497	20240.50862	25870.75437	36106.12891	ENSG00000140374
H0YL12	H0YL12_HUMAN	K|LLYDLADQLHAAVGASR|A	[TMTsixplex_Nterm]LLYDLADQLHAAVGASR	202-218	FALSE	6.62	38086.80783	44554.11104	18625.96469	19195.63857	35430.08246	47850.30278	ENSG00000140374
H0YL12	H0YL12_HUMAN	K|ASSTSPVEISEWLDQK|L	[TMTsixplex_Nterm]ASSTSPVEISEWLDQK[TMTsixplex_K]	125-140	FALSE	5.485	185256.9529	185099.8877	128975.1324	145481.5136	207413.1126	239304.8594	ENSG00000140374
H0YL12	H0YL12_HUMAN	K|ASSTSPVEISEWLDQK|L	[TMTsixplex_Nterm]ASSTSPVEISEWLDQK[TMTsixplex_K]	125-140	FALSE	5.719	1093383.637	989905.5754	449609.2904	494886.4149	1293159.515	1663517.5	ENSG00000140374
H0YL12	H0YL12_HUMAN	R|AAVDAGFVPNDMQVGQTGK|I	[TMTsixplex_Nterm]AAVDAGFVPNDMQVGQTGK[TMTsixplex_K]	219-237	FALSE	6.575	1510352.618	1393453.885	680041.3052	784175.546	1915386.938	2472433.25	ENSG00000140374
H0YL12	H0YL12_HUMAN	K|LEVAPISDIIAIK|S	[TMTsixplex_Nterm]LEVAPISDIIAIK[TMTsixplex_K]	64-76	FALSE	5.525	451445.8327	379830.826	171273.7316	186597.6262	395879.0183	519788.8438	ENSG00000140374
H0YL12	H0YL12_HUMAN	K|GLLPEELTPLILATQK|Q	[TMTsixplex_Nterm]GLLPEELTPLILATQK[TMTsixplex_K]	23-38	FALSE	5.048	44803.41077	39909.50606	25049.65542	27352.70254	46006.66144	61804.76953	ENSG00000140374
H0YL12	H0YL12_HUMAN	K|GLLPEELTPLILATQK|Q	[TMTsixplex_Nterm]GLLPEELTPLILATQK[TMTsixplex_K]	23-38	FALSE	5.618	197132.8003	175883.9924	83965.31732	94739.63159	201995.2482	274861.0313	ENSG00000140374
H0YL12	H0YL12_HUMAN	K|GLLPEELTPLILATQK|Q	[TMTsixplex_Nterm]GLLPEELTPLILATQK[TMTsixplex_K]	23-38	FALSE	5.16	131229.8005	119289.1133	54916.76012	64792.61742	150662.7912	213304.8125	ENSG00000140374
H0YL12	H0YL12_HUMAN	R|GTSFDAAATSGGSASSEK|A	[TMTsixplex_Nterm]GTSFDAAATSGGSASSEK[TMTsixplex_K]	107-124	FALSE	6.994	924053.875	762750.8371	524473.0612	606862.1898	683448.2427	806933.6082	ENSG00000140374
H0YL12	H0YL12_HUMAN	K|GLLPEELTPLILATQK|Q	[TMTsixplex_Nterm]GLLPEELTPLILATQK[TMTsixplex_K]	23-38	FALSE	5.289	19591.59	17749.04066	12201.91124	13392.40144	23100.05936	31690.29688	ENSG00000140374
H0YL72	H0YL72_HUMAN	R|IAEFAFEYAR|N	[TMTsixplex_Nterm]IAEFAFEYAR	143-152	FALSE	7.108	225272.261	191610.0456	158876.0857	187465.3178	180938.8591	233595.2364	ENSG00000166411
H0YL72	H0YL72_HUMAN	R|HMGLFDHAAR|I	[TMTsixplex_Nterm]HMGLFDHAAR	281-290	FALSE	6.552	53330.20303	49963.29947	33154.15336	36614.63538	44047.08412	54072.00016	ENSG00000166411
H0YL72	H0YL72_HUMAN	R|NVTAIQGPGGK|W	NVTAIQGPGGK[TMTsixplex_K]	66-76	FALSE	6.281	398603.3724	459074.2688	217856.3344	244881.6523	503378.1722	519471.8438	ENSG00000166411
H0YLA2	H0YLA2_HUMAN	K|KGTVEGFEPADNK|C	[TMTsixplex_Nterm]K[TMTsixplex_K]GTVEGFEPADNK[TMTsixplex_K]	42-54	FALSE	5.923	4684900.5	3813775.985	1710178.309	1841101.715	1767615.408	2435497.916	ENSG00000140319
H0YLA2	H0YLA2_HUMAN	M|VLLESEQFLTELTR|L	[TMTsixplex_Nterm]VLLESEQFLTELTR	1-14	FALSE	5.987	64386.62832	58320.7513	46816.47295	51087.07294	51232.11325	74168.54688	ENSG00000140319
H0YLA2	H0YLA2_HUMAN	K|KGTVEGFEPADNK|C	[TMTsixplex_Nterm]K[TMTsixplex_K]GTVEGFEPADNK[TMTsixplex_K]	42-54	FALSE	5.672	1034053.375	866777.6277	401375.617	439437.4014	483399.1431	658116.2236	ENSG00000140319
H0YLA2	H0YLA2_HUMAN	M|VLLESEQFLTELTR|L	[TMTsixplex_Nterm]VLLESEQFLTELTR	1-14	FALSE	8.721	57602.58203	51513.99009	21389.8363	22471.9588	25643.66147	32904.20181	ENSG00000140319
H0YLA2	H0YLA2_HUMAN	K|ISTVVSSK|E	[TMTsixplex_Nterm]ISTVVSSK[TMTsixplex_K]	66-73	FALSE	5.442	541183.1875	470016.817	198542.8365	221459.2982	238794.7255	341711.4847	ENSG00000140319
H0YLA2	H0YLA2_HUMAN	M|VLLESEQFLTELTR|L	[TMTsixplex_Nterm]VLLESEQFLTELTR	1-14	FALSE	6.923	40158.07493	37031.64992	39780.14541	46403.19922	33036.82615	42823.32532	ENSG00000140319
H0YLC3	H0YLC3_HUMAN	R|QYVYNVAK|A	QYVYNVAK[TMTsixplex_K]	136-143	FALSE	5.059	325836.7342	324002.9908	141147.4318	164217.6451	395159.219	413512.0234	ENSG00000128928
H0YLC3	H0YLC3_HUMAN	R|GITAFIVEK|G	[TMTsixplex_Nterm]GITAFIVEK[TMTsixplex_K]	19-27	FALSE	5.081	25863.83873	22720.34907	10973.40903	12902.23932	28301.45578	39152.68359	ENSG00000128928
H0YLC3	H0YLC3_HUMAN	K|IGHFQLMQGK|M	[TMTsixplex_Nterm]IGHFQLMQGK[TMTsixplex_K]	114-123	FALSE	6.092	2515086.037	2557699.9	1533349.661	1903190.212	2996978.355	4330447.5	ENSG00000128928
H0YLC3	H0YLC3_HUMAN	K|GMPGFSTSK|K	[TMTsixplex_Nterm]GMPGFSTSK[TMTsixplex_K]	28-36	FALSE	5.761	624058.9343	565610.5717	219360.6549	242908.3931	773991.5999	1084105.75	ENSG00000128928
H0YLC3	H0YLC3_HUMAN	K|IPAANILGHENK|G	[TMTsixplex_Nterm]IPAANILGHENK[TMTsixplex_K]	58-69	FALSE	7.176	250613.1377	233615.5107	130650.0333	144358.2253	300077.6138	398814.4375	ENSG00000128928
H0YMP1	H0YMP1_HUMAN	R|GNVGVVLFNFGK|E	[TMTsixplex_Nterm]GNVGVVLFNFGK[TMTsixplex_K]	63-74	FALSE	4.924	183917.2664	178889.8479	290169.1864	359511.625	148312.1615	189423.7904	ENSG00000128951
H0YN14	H0YN14_HUMAN	R|LLPPLLQIVCK|G	[TMTsixplex_Nterm]LLPPLLQIVC[Cys_CAM]K[TMTsixplex_K]	390-400	FALSE	4.967	12246.27055	12080.33417	6798.788667	7704.137548	9496.998822	13350.09668	ENSG00000196497
H0YN14	H0YN14_HUMAN	K|SLILTALQR|E	[TMTsixplex_Nterm]SLILTALQR	81-89	FALSE	5.016	64110.35547	54274.3174	18922.81142	20334.18002	8589.12472	10913.86942	ENSG00000196497
H0YN14	H0YN14_HUMAN	R|LLPPLLQIVCK|G	[TMTsixplex_Nterm]LLPPLLQIVC[Cys_CAM]K[TMTsixplex_K]	390-400	FALSE	5.344	17276.95974	16425.14698	11539.03301	13384.77382	16851.96216	22752.08984	ENSG00000196497
H0YN14	H0YN14_HUMAN	R|QFAAVLTR|R	[TMTsixplex_Nterm]QFAAVLTR	54-61	FALSE	5.601	99175.09375	86540.9282	57449.02031	66374.69018	38514.71065	47977.97654	ENSG00000196497
H0YN14	H0YN14_HUMAN	R|LLPPLLQIVCK|G	[TMTsixplex_Nterm]LLPPLLQIVC[Cys_CAM]K[TMTsixplex_K]	390-400	FALSE	5.729	8954.798828	6676.214562	4935.368878	5153.273769	6202.20615	8410.549799	ENSG00000196497
H0YN18	H0YN18_HUMAN	K|LLDEVFFSEK|I	[TMTsixplex_Nterm]LLDEVFFSEK[TMTsixplex_K]	23-32	FALSE	5.483	327879.5625	280645.5769	170565.0595	184639.0513	186295.5526	249642.5753	ENSG00000041357
H0YN18	H0YN18_HUMAN	K|VEIATLTR|E	[TMTsixplex_Nterm]VEIATLTR	179-186	FALSE	5.191	95860.17188	84442.88264	60165.65154	65489.36628	65140.03314	82408.46014	ENSG00000041357
H0YN18	H0YN18_HUMAN	K|QAYTQFGGK|R	QAYTQFGGK[TMTsixplex_K]	87-95	FALSE	5.735	456251.1737	453950.8036	284130.002	337780.3352	308396.3311	353296.8314	ENSG00000041357
H0YN18	H0YN18_HUMAN	K|LNEDMACSVAGITSDANVLTNELR|L	[TMTsixplex_Nterm]LNEDMAC[Cys_CAM]SVAGITSDANVLTNELR	36-59	FALSE	7.621	109518.7813	99719.80832	97619.93081	99897.53119	68808.27969	93327.16619	ENSG00000041357
H0YN18	H0YN18_HUMAN	K|VEIATLTR|E	[TMTsixplex_Nterm]VEIATLTR	179-186	FALSE	5.162	203621.8231	182041.1251	142105.4301	167710.5824	225615.0578	303725.875	ENSG00000041357
H0YN18	H0YN18_HUMAN	K|LLDEVFFSEK|I	[TMTsixplex_Nterm]LLDEVFFSEK[TMTsixplex_K]	23-32	FALSE	6.082	403812.25	382212.2914	212538.5445	218574.8004	235767.9434	298899.2927	ENSG00000041357
H0YN18	H0YN18_HUMAN	K|KHEEEEAK|A	[TMTsixplex_Nterm]K[TMTsixplex_K]HEEEEAK[TMTsixplex_K]	207-214	FALSE	5.518	4836.610352	4100.987364	2393.331815	2583.590652	2898.722137	3739.671832	ENSG00000041357
H0YN26	H0YN26_HUMAN	K|SLDLFNCEVTNLNDYR|E	[TMTsixplex_Nterm]SLDLFNC[Cys_CAM]EVTNLNDYR	116-131	FALSE	7.126	629540.4518	566381.1071	341575.7484	391327.8583	235481.9516	335185.2804	ENSG00000140350
H0YN26	H0YN26_HUMAN	K|IKDLSTIEPLK|K	[TMTsixplex_Nterm]IK[TMTsixplex_K]DLSTIEPLK[TMTsixplex_K]	99-109	FALSE	4.913	881492.125	735930.8137	417474.8456	492334.0941	491277.5658	690417.9553	ENSG00000140350
H0YN26	H0YN26_HUMAN	K|ELVLDNSR|S	[TMTsixplex_Nterm]ELVLDNSR	20-27	FALSE	4.915	427380.3607	367330.2427	385748.4933	409082.8001	342404.823	456071.875	ENSG00000140350
H0YN26	H0YN26_HUMAN	K|IKDLSTIEPLK|K	[TMTsixplex_Nterm]IK[TMTsixplex_K]DLSTIEPLK[TMTsixplex_K]	99-109	FALSE	5.237	996892.9375	837762.8943	451975.3093	496108.8358	474664.5125	709865.2995	ENSG00000140350
H0YN26	H0YN26_HUMAN	R|VSGGLEVLAEK|C	[TMTsixplex_Nterm]VSGGLEVLAEK[TMTsixplex_K]	75-85	FALSE	5.699	629591.875	566321.0362	287789.4929	308655.0263	308986.0206	424537.1947	ENSG00000140350
H0YN26	H0YN26_HUMAN	K|SLDLFNCEVTNLNDYR|E	[TMTsixplex_Nterm]SLDLFNC[Cys_CAM]EVTNLNDYR	116-131	FALSE	7.846	633880.6464	687067.625	508509.6444	530109.1187	544359.6247	636887.2715	ENSG00000140350
H0YN26	H0YN26_HUMAN	R|IHLELR|N	[TMTsixplex_Nterm]IHLELR	6-11	FALSE	4.967	694287.4434	622530.0255	326197.2005	365659.5196	371018.8972	505179.4234	ENSG00000140350
H0YNN5	H0YNN5_HUMAN	R|LLISHLSGIR|H	[TMTsixplex_Nterm]LLISHLSGIR	52-61	FALSE	8.054	49942.19863	49368.26905	18958.84055	18553.33267	14815.71963	18511.69163	ENSG00000103642
H0YNN5	H0YNN5_HUMAN	K|FKTEQENEAK|C	[TMTsixplex_Nterm]FK[TMTsixplex_K]TEQENEAK[TMTsixplex_K]	105-114	FALSE	5.088	227644.5625	192504.0341	122412.849	128868.1321	88698.11451	120979.8818	ENSG00000103642
H3BN55	H3BN55_HUMAN	R|VVKEEEAIALAEK|Y	[TMTsixplex_Nterm]VVK[TMTsixplex_K]EEEAIALAEK[TMTsixplex_K]	141-153	FALSE	4.973	687694.6644	702310.0647	655869.8069	728657.8773	1201478.497	1695079.25	ENSG00000069974
H3BN55	H3BN55_HUMAN	R|IHLQLWDTAGQER|F	[TMTsixplex_Nterm]IHLQLWDTAGQER	67-79	FALSE	5.623	623770.5188	682051.3729	632679.9884	715617.4211	968070.1615	1329022.621	ENSG00000069974
H3BN55	H3BN55_HUMAN	R|SLTTAFFR|D	[TMTsixplex_Nterm]SLTTAFFR	82-89	FALSE	7.845	29178.58203	24757.24312	36734.8623	41213.21791	73877.80967	101306.3038	ENSG00000069974
H3BN55	H3BN55_HUMAN	R|SLTTAFFR|D	[TMTsixplex_Nterm]SLTTAFFR	82-89	FALSE	6.288	43513.6841	38597.01843	57965.54476	62871.449	126030.3018	174575.2367	ENSG00000069974
H3BND8	H3BND8_HUMAN	K|SVPLALQR|V	[TMTsixplex_Nterm]SVPLALQR	155-162	FALSE	5.617	106162.7813	94911.37137	68113.1614	73667.28139	55465.01649	71738.9673	ENSG00000187555
H3BND8	H3BND8_HUMAN	R|DLLQFFKPR|Q	[TMTsixplex_Nterm]DLLQFFK[TMTsixplex_K]PR	763-771	FALSE	6.182	268645.6563	254465.4968	110309.6842	127676.3318	108592.8862	149847.247	ENSG00000187555
H3BND8	H3BND8_HUMAN	K|DDPENDNSELPTAK|E	[TMTsixplex_Nterm]DDPENDNSELPTAK[TMTsixplex_K]	671-684	FALSE	5.357	161890.2344	139998.5989	116509.1093	135672.2337	103354.4319	125750.6185	ENSG00000187555
H3BNM9	H3BNM9_HUMAN	K|VIIFLK|K	[TMTsixplex_Nterm]VIIFLK[TMTsixplex_K]	179-184	FALSE	4.99	119840.8281	105493.5747	98273.92104	114097.5007	75164.48836	106863.4676	ENSG00000140471
H3BNT2	H3BNT2_HUMAN	R|VNDAMNMGHTAK|Q	[TMTsixplex_Nterm]VNDAMNMGHTAK[TMTsixplex_K]	280-291	FALSE	7.528	327782.6853	286966.8805	156788.4028	173883.4483	506567.022	710316.3125	ENSG00000088682
H3BNT2	H3BNT2_HUMAN	R|VNDAMNMGHTAK|Q	[TMTsixplex_Nterm]VNDAM[Oxidation_M]NM[Oxidation_M]GHTAK[TMTsixplex_K]	280-291	FALSE	6.552	6102.373184	5390.136558	3126.771447	3518.818822	9690.877634	12989.5957	ENSG00000088682
H3BNT2	H3BNT2_HUMAN	R|MLIPYIEHWPR|A	[TMTsixplex_Nterm]MLIPYIEHWPR	195-205	FALSE	5.862	89888.14385	74815.01656	43498.18143	47960.88805	107347.4416	139264.0043	ENSG00000088682
H3BNT2	H3BNT2_HUMAN	R|VNDAMNMGHTAK|Q	[TMTsixplex_Nterm]VNDAM[Oxidation_M]NMGHTAK[TMTsixplex_K]	280-291	FALSE	5.723	462458.2067	444503.3863	412233.531	438704.8157	691497.0661	966308.75	ENSG00000088682
H3BNT2	H3BNT2_HUMAN	R|VNDAMNMGHTAK|Q	[TMTsixplex_Nterm]VNDAM[Oxidation_M]NM[Oxidation_M]GHTAK[TMTsixplex_K]	280-291	FALSE	5.112	12778.38156	11059.61752	7962.487832	9064.89808	19314.70645	27178.43945	ENSG00000088682
H3BNT2	H3BNT2_HUMAN	R|VNDAMNMGHTAK|Q	[TMTsixplex_Nterm]VNDAM[Oxidation_M]NMGHTAK[TMTsixplex_K]	280-291	FALSE	6.992	252919.7179	231434.6001	173960.9776	189727.2314	379724.6961	545054.625	ENSG00000088682
H3BNT2	H3BNT2_HUMAN	R|MLIPYIEHWPR|A	[TMTsixplex_Nterm]MLIPYIEHWPR	195-205	FALSE	6.781	20903.09214	20810.42135	11307.24008	13580.51355	25658.72681	35137.46376	ENSG00000088682
H3BNT7	H3BNT7_HUMAN	R|VVGVLLGSWQK|K	[TMTsixplex_Nterm]VVGVLLGSWQK[TMTsixplex_K]	34-44	FALSE	7.859	106822.5234	94036.99138	97647.15599	100573.5365	73873.59144	89639.38442	ENSG00000103035
H3BNT7	H3BNT7_HUMAN	K|VVVHPLVLLSVVDHFNR|I	[TMTsixplex_Nterm]VVVHPLVLLSVVDHFNR	8-24	FALSE	6.496	6006.15836	9482.744722	4938.324314	5045.222919	4833.452168	5901.085288	ENSG00000103035
H3BNT7	H3BNT7_HUMAN	R|VVGVLLGSWQK|K	[TMTsixplex_Nterm]VVGVLLGSWQK[TMTsixplex_K]	34-44	FALSE	6.391	141165.0263	135585.3144	128465.6985	158391.125	91856.17857	119825.8283	ENSG00000103035
H3BNT7	H3BNT7_HUMAN	R|VVGVLLGSWQK|K	[TMTsixplex_Nterm]VVGVLLGSWQK[TMTsixplex_K]	34-44	FALSE	5.977	133200.8125	120892.0432	84553.72363	96957.88511	79312.61497	117212.9832	ENSG00000103035
H3BNT7	H3BNT7_HUMAN	R|VVGVLLGSWQK|K	[TMTsixplex_Nterm]VVGVLLGSWQK[TMTsixplex_K]	34-44	FALSE	5.802	66782.13281	53095.33525	41292.82212	46441.4677	39488.54387	51704.50049	ENSG00000103035
H3BP78	H3BP78_HUMAN	K|IQQFLR|A	[TMTsixplex_Nterm]IQQFLR	693-698	FALSE	5.336	115410.1016	100372.5688	61883.38105	62586.3723	70392.85482	97364.00787	ENSG00000140525
H3BPC4	H3BPC4_HUMAN	K|KGTPWEGGLFK|L	[TMTsixplex_Nterm]K[TMTsixplex_K]GTPWEGGLFK[TMTsixplex_K]	44-54	FALSE	4.901	55653.79527	44501.81685	35825.59305	40007.03537	44549.97124	59751.49609	ENSG00000103275
H3BPC4	H3BPC4_HUMAN	K|KGTPWEGGLFK|L	[TMTsixplex_Nterm]K[TMTsixplex_K]GTPWEGGLFK[TMTsixplex_K]	44-54	FALSE	4.993	222039.9375	181494.9604	103404.1122	110600.5724	108643.3359	146502.9388	ENSG00000103275
H3BPC4	H3BPC4_HUMAN	K|GTPWEGGLFK|L	[TMTsixplex_Nterm]GTPWEGGLFK[TMTsixplex_K]	45-54	FALSE	6.128	172628.6875	148337.9713	77859.10518	84492.8102	74370.74196	107501.2276	ENSG00000103275
H3BPC4	H3BPC4_HUMAN	K|GTPWEGGLFK|L	[TMTsixplex_Nterm]GTPWEGGLFK[TMTsixplex_K]	45-54	FALSE	4.877	168535.4375	149556.0201	79311.41768	88865.258	81821.70139	109501.798	ENSG00000103275
H3BPC4	H3BPC4_HUMAN	K|GTPWEGGLFK|L	[TMTsixplex_Nterm]GTPWEGGLFK[TMTsixplex_K]	45-54	FALSE	4.999	157076.9531	141626.3771	75907.71591	81053.37959	81326.47102	102737.1694	ENSG00000103275
H3BPC4	H3BPC4_HUMAN	K|KGTPWEGGLFK|L	[TMTsixplex_Nterm]K[TMTsixplex_K]GTPWEGGLFK[TMTsixplex_K]	44-54	FALSE	5.63	217866.3125	173885.1989	102548.4302	113856.4141	108533.8937	138255.3101	ENSG00000103275
H3BPC4	H3BPC4_HUMAN	K|GTPWEGGLFK|L	[TMTsixplex_Nterm]GTPWEGGLFK[TMTsixplex_K]	45-54	FALSE	5.238	105203.1563	94466.62085	48491.46561	52492.11404	53086.58483	73108.80252	ENSG00000103275
H3BPJ9	H3BPJ9_HUMAN	K|VDQEIINIMQDR|L	[TMTsixplex_Nterm]VDQEIINIMQDR	80-91	FALSE	7.837	33271.71152	27583.01889	26171.32627	31954.00213	105785.6454	139552.5625	ENSG00000140990
H3BPJ9	H3BPJ9_HUMAN	K|AFDLIVDRPVTLVR|E	[TMTsixplex_Nterm]AFDLIVDRPVTLVR	29-42	FALSE	5.615	238452.3995	223303.5319	216185.1814	289024.6909	845576.7517	1117937.875	ENSG00000140990
H3BPJ9	H3BPJ9_HUMAN	K|AFDLIVDRPVTLVR|E	[TMTsixplex_Nterm]AFDLIVDRPVTLVR	29-42	FALSE	7.341	143837.7476	134033.6774	135020.0378	152183.0221	423244.9241	577181.9375	ENSG00000140990
H3BPJ9	H3BPJ9_HUMAN	K|AFDLIVDRPVTLVR|E	[TMTsixplex_Nterm]AFDLIVDRPVTLVR	29-42	FALSE	4.97	219953.3529	180453.079	181139.405	205656.8445	848406.3546	1183097.25	ENSG00000140990
H3BPJ9	H3BPJ9_HUMAN	K|AFDLIVDRPVTLVR|E	[TMTsixplex_Nterm]AFDLIVDRPVTLVR	29-42	FALSE	6.983	75143.30909	62973.29137	60995.47987	67759.24167	190629.7215	249602.2188	ENSG00000140990
H3BPJ9	H3BPJ9_HUMAN	K|AFDLIVDRPVTLVR|E	[TMTsixplex_Nterm]AFDLIVDRPVTLVR	29-42	FALSE	5.094	57168.02369	51539.14539	44965.99401	49574.71889	128297.5611	174437.9531	ENSG00000140990
H3BPJ9	H3BPJ9_HUMAN	K|AFDLIVDRPVTLVR|E	[TMTsixplex_Nterm]AFDLIVDRPVTLVR	29-42	FALSE	5.358	184397.0562	145805.5847	111199.8764	132116.7624	389453.119	492502.7813	ENSG00000140990
H3BPJ9	H3BPJ9_HUMAN	R|YQDLGAYSSAR|K	[TMTsixplex_Nterm]YQDLGAYSSAR	125-135	FALSE	6.051	132166.204	120257.2279	132814.9947	144342.7933	297968.3042	387642.3125	ENSG00000140990
H3BPL6	H3BPL6_HUMAN	K|SHLPLALLPQTLLDQK|V	[TMTsixplex_Nterm]SHLPLALLPQTLLDQK[TMTsixplex_K]	32-47	FALSE	5.39	321104.4375	269531.7042	114654.8642	124738.4898	119638.0757	159403.9687	ENSG00000261052
H3BPL6	H3BPL6_HUMAN	K|SHLPLALLPQTLLDQK|V	[TMTsixplex_Nterm]SHLPLALLPQTLLDQK[TMTsixplex_K]	32-47	FALSE	4.913	455815.375	382284.8015	153192.0998	172266.8604	159264.4949	218969.2993	ENSG00000261052
H3BPL6	H3BPL6_HUMAN	K|AHPEPGTWDSFLEK|F	[TMTsixplex_Nterm]AHPEPGTWDSFLEK[TMTsixplex_K]	73-86	FALSE	5.755	1172265.482	1251788.068	951091.8851	914913.0338	662976.3397	748607.8202	ENSG00000261052
H3BR27	H3BR27_HUMAN	R|GFAFVTFESPADAK|D	[TMTsixplex_Nterm]GFAFVTFESPADAK[TMTsixplex_K]	49-62	FALSE	5.485	326826.5065	327478.5228	275214.3082	303401.1846	329255.5333	531440.4375	ENSG00000147274
H3BR35	H3BR35_HUMAN	R|KGEFETGFEK|G	[TMTsixplex_Nterm]K[TMTsixplex_K]GEFETGFEK[TMTsixplex_K]	192-201	FALSE	5.642	459820.5313	389454.4832	283236.0628	316463.2355	257193.2047	337664.754	ENSG00000103342
H3BR35	H3BR35_HUMAN	K|STIGGQIMYLTGMVDKR|T	[TMTsixplex_Nterm]STIGGQIMYLTGMVDK[TMTsixplex_K]R	93-109	FALSE	8.732	56662.79688	53542.76549	41085.74404	48036.2802	28592.72089	39414.3758	ENSG00000103342
H3BR35	H3BR35_HUMAN	R|KGEFETGFEK|G	[TMTsixplex_Nterm]K[TMTsixplex_K]GEFETGFEK[TMTsixplex_K]	192-201	FALSE	6.342	1436205.25	1322570.406	944641.3932	1045898.065	782474.5527	1070599.875	ENSG00000103342
H3BR35	H3BR35_HUMAN	R|KGEFETGFEK|G	[TMTsixplex_Nterm]K[TMTsixplex_K]GEFETGFEK[TMTsixplex_K]	192-201	FALSE	6.567	515618.2813	436459.1822	328147.134	380368.3601	257921.0251	327348.0859	ENSG00000103342
H3BRE2	H3BRE2_HUMAN	R|FGLIQSMK|E	[TMTsixplex_Nterm]FGLIQSMK[TMTsixplex_K]	82-89	FALSE	5.549	184751.3266	165913.9089	101015.4725	117671.4463	134092.0429	194709.2969	ENSG00000182149
H3BRG4	H3BRG4_HUMAN	R|LTSSLTTK|G	[TMTsixplex_Nterm]LTSSLTTK[TMTsixplex_K]	84-91	FALSE	6.364	381355.4458	325738.7212	181585.2943	187303.31	525993.1562	678219.75	ENSG00000140740
H3BRG4	H3BRG4_HUMAN	R|RWEVADLQPQLK|I	[TMTsixplex_Nterm]RWEVADLQPQLK[TMTsixplex_K]	147-158	FALSE	5.828	709430.9168	693484.5872	615504.4212	681289.482	881285.512	1196754.375	ENSG00000140740
H3BRG4	H3BRG4_HUMAN	R|RWEVADLQPQLK|I	[TMTsixplex_Nterm]RWEVADLQPQLK[TMTsixplex_K]	147-158	FALSE	6.105	957759.8327	812676.5074	564704.3844	662683.4319	1425950.621	1962811.5	ENSG00000140740
H3BRG4	H3BRG4_HUMAN	R|WEVADLQPQLK|I	[TMTsixplex_Nterm]WEVADLQPQLK[TMTsixplex_K]	148-158	FALSE	5.231	1257841.631	771175.6821	1069276.095	775036.5116	1920987.9	2588757.75	ENSG00000140740
H3BRG4	H3BRG4_HUMAN	K|TIAQGNLSNTDVQAAK|R	[TMTsixplex_Nterm]TIAQGNLSNTDVQAAK[TMTsixplex_K]	359-374	FALSE	8.019	386736.1875	346638.5898	315634.609	356903.0218	216288.3267	253258.3723	ENSG00000140740
H3BRG4	H3BRG4_HUMAN	K|TIAQGNLSNTDVQAAK|R	TIAQGNLSNTDVQAAK	359-374	FALSE	10.132	19739.70116	NA	17158.17942	31589.75174	NA	18618.86409	ENSG00000140740
H3BRG4	H3BRG4_HUMAN	R|GGLGLSGAK|A	[TMTsixplex_Nterm]GGLGLSGAK[TMTsixplex_K]	241-249	FALSE	5.288	935236.0671	802023.6637	549011.2129	648077.287	1280802.773	1748339.75	ENSG00000140740
H3BRG4	H3BRG4_HUMAN	K|AVAFQNPQTHVIENLHAAAYR|N	[TMTsixplex_Nterm]AVAFQNPQTHVIENLHAAAYR	162-182	FALSE	4.927	57569.30422	60092.10473	36454.29567	46352.90312	112890.9915	146252.738	ENSG00000140740
H3BRG4	H3BRG4_HUMAN	R|YEDFSNLGTTHLLR|L	[TMTsixplex_Nterm]YEDFSNLGTTHLLR	70-83	FALSE	8.403	581760.9265	539156.1172	524413.1069	592667.9694	749789.3809	1008481.188	ENSG00000140740
H3BRG4	H3BRG4_HUMAN	K|AVAFQNPQTHVIENLHAAAYR|N	[TMTsixplex_Nterm]AVAFQNPQTHVIENLHAAAYR	162-182	FALSE	7.096	54614.57283	54292.82793	39561.92761	48172.33709	108352.2488	153060.6549	ENSG00000140740
H3BRG4	H3BRG4_HUMAN	R|RWEVADLQPQLK|I	[TMTsixplex_Nterm]RWEVADLQPQLK[TMTsixplex_K]	147-158	FALSE	6.15	1065604.337	920579.0443	711375.4318	790896.2095	1545390.923	2102469	ENSG00000140740
H3BRG4	H3BRG4_HUMAN	K|TIAQGNLSNTDVQAAK|R	[TMTsixplex_Nterm]TIAQGNLSNTDVQAAK[TMTsixplex_K]	359-374	FALSE	7.494	766077.627	631407.3481	475505.0099	519831.4903	927252.906	1289955.625	ENSG00000140740
H3BRG4	H3BRG4_HUMAN	R|RWEVADLQPQLK|I	[TMTsixplex_Nterm]RWEVADLQPQLK[TMTsixplex_K]	147-158	FALSE	5.112	363747.8428	312330.0379	242481.4076	278662.3976	573482.0011	793367.375	ENSG00000140740
H3BRG4	H3BRG4_HUMAN	R|RWEVADLQPQLK|I	[TMTsixplex_Nterm]RWEVADLQPQLK[TMTsixplex_K]	147-158	FALSE	5.862	367062.4309	367076.4874	252979.2611	270324.2079	570484.6409	750611.3125	ENSG00000140740
H3BRG4	H3BRG4_HUMAN	R|MALIGLGVSHPVLK|Q	[TMTsixplex_Nterm]MALIGLGVSHPVLK[TMTsixplex_K]	217-230	FALSE	5.286	1693019.706	1400753.928	1007311.183	1127962.259	3108401.955	3749491.75	ENSG00000140740
H3BRG4	H3BRG4_HUMAN	R|RWEVADLQPQLK|I	[TMTsixplex_Nterm]RWEVADLQPQLK[TMTsixplex_K]	147-158	FALSE	5.443	829937.9557	789369.7153	521519.2788	578054.9585	1140109.414	1574627.25	ENSG00000140740
H3BRG4	H3BRG4_HUMAN	R|MALIGLGVSHPVLK|Q	[TMTsixplex_Nterm]MALIGLGVSHPVLK[TMTsixplex_K]	217-230	FALSE	5.553	2171580.741	2075597.175	1358552.831	1609383.557	4015176.099	6065965	ENSG00000140740
H3BRG4	H3BRG4_HUMAN	R|YEDFSNLGTTHLLR|L	YEDFSNLGTTHLLR	70-83	FALSE	7.503	1515598.482	1021172.794	934489.2363	1377763.472	1236542.032	1558167.316	ENSG00000140740
H3BRG4	H3BRG4_HUMAN	R|LTSSLTTK|G	[TMTsixplex_Nterm]LTSSLTTK[TMTsixplex_K]	84-91	FALSE	5.898	783040.2372	725389.9747	269376.563	277146.6563	621048.0003	872010.125	ENSG00000140740
H3BRG4	H3BRG4_HUMAN	K|TIAQGNLSNTDVQAAK|R	[TMTsixplex_Nterm]TIAQGNLSNTDVQAAK[TMTsixplex_K]	359-374	FALSE	7.925	814284.6875	720008.1243	513417.6099	575608.5125	593928.4738	807257.9517	ENSG00000140740
H3BRG4	H3BRG4_HUMAN	K|TIAQGNLSNTDVQAAK|R	[TMTsixplex_Nterm]TIAQGNLSNTDVQAAK[TMTsixplex_K]	359-374	FALSE	8.145	446666.8652	363208.3332	351694.8904	391129.9767	570088.4731	756775.6875	ENSG00000140740
H3BRG4	H3BRG4_HUMAN	R|YEDFSNLGTTHLLR|L	[TMTsixplex_Nterm]YEDFSNLGTTHLLR	70-83	FALSE	7.092	260116.9353	242196.0365	204475.4071	239569.1788	382273.312	517135.5625	ENSG00000140740
H3BRG4	H3BRG4_HUMAN	K|TIAQGNLSNTDVQAAK|R	[TMTsixplex_Nterm]TIAQGNLSNTDVQAAK[TMTsixplex_K]	359-374	FALSE	7.91	589402.113	546203.7857	408006.4876	493247.2299	641369.7905	930291	ENSG00000140740
H3BRG4	H3BRG4_HUMAN	K|TIAQGNLSNTDVQAAK|R	[TMTsixplex_Nterm]TIAQGNLSNTDVQAAK[TMTsixplex_K]	359-374	FALSE	8.531	389530.9769	313745.5035	307942.6864	352470.3387	502869.0068	652016.25	ENSG00000140740
H3BRG4	H3BRG4_HUMAN	R|WEVADLQPQLK|I	[TMTsixplex_Nterm]WEVADLQPQLK[TMTsixplex_K]	148-158	FALSE	6.332	453397.5229	359465.2981	280849.2751	311100.8822	645303.8216	860942.1875	ENSG00000140740
H3BRG4	H3BRG4_HUMAN	K|TIAQGNLSNTDVQAAK|R	[TMTsixplex_Nterm]TIAQGNLSNTDVQAAK[TMTsixplex_K]	359-374	FALSE	8.029	580071.8643	493414.6173	291575.6258	326190.2952	430552.3191	594799.9375	ENSG00000140740
H3BRG4	H3BRG4_HUMAN	R|YEDFSNLGTTHLLR|L	[TMTsixplex_Nterm]YEDFSNLGTTHLLR	70-83	FALSE	7.552	339394.5876	339258.0301	319551.5326	336622.2196	498141.824	685230.4023	ENSG00000140740
H3BRL9	H3BRL9_HUMAN	K|LIYPVGFWR|S	[TMTsixplex_Nterm]LIYPVGFWR	140-148	FALSE	5.801	21432.53125	19109.89907	7323.705958	7387.775505	6158.09684	7924.667921	ENSG00000065057
H3BRS6	H3BRS6_HUMAN	R|LAAAWDALIVRPVR|R	[TMTsixplex_Nterm]LAAAWDALIVRPVR	34-47	FALSE	7.051	28964.26367	25370.22791	12884.15157	13433.32844	17317.97262	24736.0931	ENSG00000159322
H3BRS6	H3BRS6_HUMAN	R|LAAAWDALIVRPVR|R	[TMTsixplex_Nterm]LAAAWDALIVRPVR	34-47	FALSE	5.134	68640.81966	58842.82549	30035.17089	31015.81	36382.56284	53687.96422	ENSG00000159322
H3BRS6	H3BRS6_HUMAN	R|NDLEEAFIHFMGK|G	[TMTsixplex_Nterm]NDLEEAFIHFMGK[TMTsixplex_K]	90-102	FALSE	6.648	76091.46094	64023.30976	29626.87915	32168.94648	39237.6124	55434.37789	ENSG00000159322
H3BRU6	H3BRU6_HUMAN	K|EVGSIIGK|K	[TMTsixplex_Nterm]EVGSIIGK[TMTsixplex_K]	4-11	FALSE	4.973	575318.125	511143.5147	363076.7142	389618.1721	403475.0883	539145.807	ENSG00000197111
H3BRU6	H3BRU6_HUMAN	K|IANPVEGSTDR|Q	[TMTsixplex_Nterm]IANPVEGSTDR	258-268	FALSE	6.619	212869.125	192592.9646	167274.8394	186070.6845	120810.2072	153786.5838	ENSG00000197111
H3BRU6	H3BRU6_HUMAN	R|IITLAGPTNAIFK|A	[TMTsixplex_Nterm]IITLAGPTNAIFK[TMTsixplex_K]	38-50	FALSE	5.578	353427.8125	330699.0965	210110.9627	251171.025	192553.1916	264617.5725	ENSG00000197111
H3BRU6	H3BRU6_HUMAN	R|IITLAGPTNAIFK|A	[TMTsixplex_Nterm]IITLAGPTNAIFK[TMTsixplex_K]	38-50	FALSE	5.39	115204.2031	103781.5842	65831.05944	75911.0086	61315.91184	82934.64802	ENSG00000197111
H3BRU6	H3BRU6_HUMAN	R|INISEGNCPER|I	[TMTsixplex_Nterm]INISEGNC[Cys_CAM]PER	27-37	FALSE	7.76	593281.313	531364.3495	636143.2827	716032.125	373742.4531	475638.8837	ENSG00000197111
H3BRU6	H3BRU6_HUMAN	R|IITLAGPTNAIFK|A	[TMTsixplex_Nterm]IITLAGPTNAIFK[TMTsixplex_K]	38-50	FALSE	5.219	668132	612882.5817	401053.4864	458116.063	365936.1461	508029.8069	ENSG00000197111
H3BRU6	H3BRU6_HUMAN	R|AITIAGIPQSIIECVK|Q	[TMTsixplex_Nterm]AITIAGIPQSIIEC[Cys_CAM]VK[TMTsixplex_K]	125-140	FALSE	5.212	153312.6094	125032.5492	102851.329	115312.0643	81352.34989	111480.4206	ENSG00000197111
H3BRU6	H3BRU6_HUMAN	R|IITLAGPTNAIFK|A	[TMTsixplex_Nterm]IITLAGPTNAIFK[TMTsixplex_K]	38-50	FALSE	5.139	238884.6563	199174.1754	133794.3614	145923.3078	135279.3068	162900.0209	ENSG00000197111
H3BRU6	H3BRU6_HUMAN	K|EVGSIIGK|K	[TMTsixplex_Nterm]EVGSIIGK[TMTsixplex_K]	4-11	FALSE	5.213	273552.7188	229103.4458	163708.938	178889.6256	189280.9416	250346.7385	ENSG00000197111
H3BRU6	H3BRU6_HUMAN	K|EVGSIIGK|K	[TMTsixplex_Nterm]EVGSIIGK[TMTsixplex_K]	4-11	FALSE	5.685	162309.6875	144468.668	106116.0137	118894.8962	119834.6497	158088.7076	ENSG00000197111
H3BRU6	H3BRU6_HUMAN	K|EVGSIIGK|K	[TMTsixplex_Nterm]EVGSIIGK[TMTsixplex_K]	4-11	FALSE	5.275	230186.9082	200408.2708	163688.7117	174436.9958	181341.9923	237695.8438	ENSG00000197111
H3BRU6	H3BRU6_HUMAN	K|EVGSIIGK|K	[TMTsixplex_Nterm]EVGSIIGK[TMTsixplex_K]	4-11	FALSE	5.518	261833.5781	224692.8777	158225.2638	172039.6285	192244.2045	261075.3101	ENSG00000197111
H3BRU6	H3BRU6_HUMAN	R|ESTGAQVQVAGDMLPNSTER|A	[TMTsixplex_Nterm]ESTGAQVQVAGDM[Oxidation_M]LPNSTER	105-124	FALSE	8.955	412028.5885	346380.0629	351174.0416	372950.6323	364163.7041	461884.4063	ENSG00000197111
H3BRU6	H3BRU6_HUMAN	K|EVGSIIGK|K	[TMTsixplex_Nterm]EVGSIIGK[TMTsixplex_K]	4-11	FALSE	5.187	311918.284	269620.8881	200577.2908	236795.8556	251545.6587	318750.125	ENSG00000197111
H3BRV9	H3BRV9_HUMAN	K|ADEDPIMGFHQMFLLK|N	[TMTsixplex_Nterm]ADEDPIMGFHQMFLLK[TMTsixplex_K]	90-105	FALSE	6.097	169097.4219	151555.1116	81848.07449	87381.10661	100197.4732	131805.6437	ENSG00000102898
H3BRV9	H3BRV9_HUMAN	K|ADEDPIMGFHQMFLLK|N	[TMTsixplex_Nterm]ADEDPIMGFHQMFLLK[TMTsixplex_K]	90-105	FALSE	5.382	225318.8438	206544.1981	95324.32202	105095.0691	119507.9752	159996.4651	ENSG00000102898
H3BRZ6	H3BRZ6_HUMAN	K|TFLPLLR|K	[TMTsixplex_Nterm]TFLPLLR	77-83	FALSE	8.902	41601.16493	35931.60831	20346.31875	20926.73715	30966.30366	41342.39353	ENSG00000086696
H3BS10	H3BS10_HUMAN	K|LTSDLTFAYER|L	[TMTsixplex_Nterm]LTSDLTFAYER	488-498	FALSE	5.864	485294.875	411018.9819	206959.6761	218329.0699	206400.3608	316184.5814	ENSG00000213614
H3BS10	H3BS10_HUMAN	R|GLETFSQLVWK|S	[TMTsixplex_Nterm]GLETFSQLVWK[TMTsixplex_K]	137-147	FALSE	6.201	50020.74609	43139.99607	11941.2146	12008.50035	19773.49863	26459.55103	ENSG00000213614
H3BS10	H3BS10_HUMAN	R|GLETFSQLVWK|S	[TMTsixplex_Nterm]GLETFSQLVWK[TMTsixplex_K]	137-147	FALSE	5.906	35516.04297	32520.19507	9198.698666	9800.783845	14499.84524	20320.57808	ENSG00000213614
H3BS10	H3BS10_HUMAN	R|GLETFSQLVWK|S	[TMTsixplex_Nterm]GLETFSQLVWK[TMTsixplex_K]	137-147	FALSE	5.779	27430.38281	24627.85169	6796.884576	6842.923529	12411.41021	16934.79424	ENSG00000213614
H3BS10	H3BS10_HUMAN	R|ALLSAPWYLNR|I	[TMTsixplex_Nterm]ALLSAPWYLNR	413-423	FALSE	7.686	265493.875	237841.0669	79446.31051	83130.12047	33356.8425	45871.16287	ENSG00000213614
H3BV22	H3BV22_HUMAN	K|YGSVTVWR|Y	[TMTsixplex_Nterm]YGSVTVWR	99-106	FALSE	6.057	222794.5938	184598.7891	128993.0698	135498.7226	125082.507	148802.412	ENSG00000149923
H3BV79	H3BV79_HUMAN	K|TVQQHAGETDPVTTMR|A	[TMTsixplex_Nterm]TVQQHAGETDPVTTM[Oxidation_M]R	34-49	FALSE	6.042	7427.583092	6990.674828	5284.002433	5572.372817	9418.090637	12576.75249	ENSG00000063854
H3BV79	H3BV79_HUMAN	K|TVQQHAGETDPVTTMR|A	[TMTsixplex_Nterm]TVQQHAGETDPVTTMR	34-49	FALSE	5.811	382013.3092	237828.1469	270557.4059	307964.3044	354224.0331	518981.0521	ENSG00000063854
H3BV87	H3BV87_HUMAN	K|SIVWYPPWAR|I	[TMTsixplex_Nterm]SIVWYPPWAR	71-80	FALSE	5.195	14678.55664	13748.71041	8756.707983	9456.324638	8233.349156	11467.67084	ENSG00000102401
H3BVH4	H3BVH4_HUMAN	R|EVMQETLRNLTSIGK|K	EVM[Oxidation_M]QETLRNLTSIGK[TMTsixplex_K]	30-44	FALSE	5.01	9208610	7990215.909	4801651.022	5408142.184	2434655.168	3245591.059	ENSG00000257355
H7BXK7	H7BXK7_HUMAN	K|LVLVNAIYFK|G	LVLVNAIYFK[TMTsixplex_K]	100-109	FALSE	5.084	13996.02008	12043.30693	19664.92624	24237.23633	7229.099362	7485.807281	ENSG00000166401
H7BXK7	H7BXK7_HUMAN	R|TGTQYLLR|T	[TMTsixplex_Nterm]TGTQYLLR	21-28	FALSE	5.176	128447.2487	87399.53254	111569.407	130083.8008	111349.0855	164464.7188	ENSG00000166401
H7BXK7	H7BXK7_HUMAN	K|LVLVNAIYFK|G	[TMTsixplex_Nterm]LVLVNAIYFK[TMTsixplex_K]	100-109	FALSE	4.912	31359.31489	26567.00647	50505.39156	53394.38672	10856.75233	12696.94473	ENSG00000166401
H7BXK7	H7BXK7_HUMAN	K|LVLVNAIYFK|G	[TMTsixplex_Nterm]LVLVNAIYFK[TMTsixplex_K]	100-109	FALSE	5.108	4788.085639	4901.715107	8204.964088	9623.816406	1696.672193	2145.079371	ENSG00000166401
H7BY94	H7BY94_HUMAN	R|FYNLVLLPR|V	[TMTsixplex_Nterm]FYNLVLLPR	139-147	FALSE	8.148	32949.72266	27929.30798	18445.92136	20553.1836	7299.102012	9776.758019	ENSG00000112578
H7BYD0	H7BYD0_HUMAN	K|KLEDQLQGGQLEEVILQAEHELNLAR|K	[TMTsixplex_Nterm]K[TMTsixplex_K]LEDQLQGGQLEEVILQAEHELNLAR	62-87	FALSE	6.298	71838.46998	56964.09144	61961.96891	71787.06036	202038.7672	264748.1563	ENSG00000128609
H7BYD0	H7BYD0_HUMAN	K|ILDVLEEIPK|N	[TMTsixplex_Nterm]ILDVLEEIPK[TMTsixplex_K]	26-35	FALSE	5.126	381938.75	345646.6603	158288.4621	178121.5748	265694.3436	353174.3787	ENSG00000128609
H7BYD0	H7BYD0_HUMAN	K|KLEDQLQGGQLEEVILQAEHELNLAR|K	[TMTsixplex_Nterm]K[TMTsixplex_K]LEDQLQGGQLEEVILQAEHELNLAR	62-87	FALSE	5.892	97753.10802	93530.45936	93009.02342	110944.2845	321925.8548	451552.9375	ENSG00000128609
H7BYD0	H7BYD0_HUMAN	K|LWEPLVEEPPADQWK|W	[TMTsixplex_Nterm]LWEPLVEEPPADQWK[TMTsixplex_K]	94-108	FALSE	5.078	1366537.796	1303959.286	706232.8959	792953.6743	1117203.572	1427810.5	ENSG00000128609
H7BYD0	H7BYD0_HUMAN	K|ILDVLEEIPK|N	[TMTsixplex_Nterm]ILDVLEEIPK[TMTsixplex_K]	26-35	FALSE	5.442	51581.04921	45668.84088	48664.23256	55258.14701	175351.8296	241227.5313	ENSG00000128609
H7BYD0	H7BYD0_HUMAN	K|KLEDQLQGGQLEEVILQAEHELNLAR|K	[TMTsixplex_Nterm]K[TMTsixplex_K]LEDQLQGGQLEEVILQAEHELNLAR	62-87	FALSE	5.768	86908.46939	76175.50164	70722.83475	76396.53628	222891.9895	314796.4063	ENSG00000128609
H7BYD0	H7BYD0_HUMAN	K|ILDVLEEIPK|N	ILDVLEEIPK	26-35	FALSE	6.212	497399.8701	467128.2743	465931.7365	532579.25	307162.1342	354804.7059	ENSG00000128609
H7BYD0	H7BYD0_HUMAN	K|KLEDQLQGGQLEEVILQAEHELNLAR|K	[TMTsixplex_Nterm]K[TMTsixplex_K]LEDQLQGGQLEEVILQAEHELNLAR	62-87	FALSE	5.403	32107.49302	27221.07733	26006.82579	28439.48447	65998.68972	91479.49219	ENSG00000128609
H7BYD0	H7BYD0_HUMAN	K|KLEDQLQGGQLEEVILQAEHELNLAR|K	[TMTsixplex_Nterm]K[TMTsixplex_K]LEDQLQGGQLEEVILQAEHELNLAR	62-87	FALSE	6.486	20686.81016	19183.60124	18699.54786	22925.68579	51811.84088	72645.53125	ENSG00000128609
H7BYI2	H7BYI2_HUMAN	K|RVILLSGTPAMSR|P	[TMTsixplex_Nterm]RVILLSGTPAMSR	415-427	FALSE	5.802	52807.42336	47467.61019	32681.62002	39696.55159	79907.03675	108363.1484	ENSG00000138375
H7BYN3	H7BYN3_HUMAN	K|ELTLLGKPK|R	[TMTsixplex_Nterm]ELTLLGK[TMTsixplex_K]PK[TMTsixplex_K]	129-137	FALSE	5.901	879397.0808	798866.0884	296966.9155	347724.1755	726361.7943	1035271.25	ENSG00000108064
H7BYN7	H7BYN7_HUMAN	K|NNPPTIVHDK|V	[TMTsixplex_Nterm]NNPPTIVHDK[TMTsixplex_K]	106-115	FALSE	6.338	807889.3125	678578.4057	532411.4172	591771.6753	286129.0668	371663.0863	ENSG00000100284
H7BZ17	H7BZ17_HUMAN	K|VVWGSWFDHVK|G	[TMTsixplex_Nterm]VVWGSWFDHVK[TMTsixplex_K]	164-174	FALSE	5.595	150956.7608	137645.5054	104268.3465	118749.167	199006.9526	296124.0625	ENSG00000198203
H7BZ97	H7BZ97_HUMAN	R|LPNAGTQVR|V	[TMTsixplex_Nterm]LPNAGTQVR	156-164	FALSE	6.219	291039.599	265660.2867	205110.3821	227436.0162	299621.4177	414592.2188	ENSG00000091409
H7BZF6	H7BZF6_HUMAN	R|LTFSGLLNALDGVASTEAR|I	[TMTsixplex_Nterm]LTFSGLLNALDGVASTEAR	88-106	FALSE	4.969	38166.12993	35508.78151	27489.4938	30240.28108	29155.52704	44197.21094	ENSG00000074582
H7BZJ3	H7BZJ3_HUMAN	K|YGVSGYPTLK|I	[TMTsixplex_Nterm]YGVSGYPTLK[TMTsixplex_K]	70-79	FALSE	6.123	1993154.375	1482817.901	581167.1546	580214.6485	1211697.581	1545849.902	ENSG00000167004
H7BZJ3	H7BZJ3_HUMAN	K|YGVSGYPTLK|I	[TMTsixplex_Nterm]YGVSGYPTLK[TMTsixplex_K]	70-79	FALSE	5.784	740389.2343	828540	274570.1198	338242.668	427984.8529	770303.7347	ENSG00000167004
H7BZJ3	H7BZJ3_HUMAN	K|YGVSGYPTLK|I	YGVSGYPTLK	70-79	FALSE	5.672	1480386.181	1124555.023	1547259.292	2290668.861	1835744.072	2388497	ENSG00000167004
H7BZJ3	H7BZJ3_HUMAN	K|RLAPEYEAAATR|L	[TMTsixplex_Nterm]RLAPEYEAAATR	37-48	FALSE	7.365	400024.6587	402790.125	202790.1471	211249.3845	211373.8385	269589.033	ENSG00000167004
H7BZJ3	H7BZJ3_HUMAN	-|SDVLELTDDNFESR|I	[TMTsixplex_Nterm]SDVLELTDDNFESR	0-13	TRUE	5.909	792828.8423	714995.3391	340682.0907	353891.8531	447994.5933	638145.8278	ENSG00000167004
H7BZJ3	H7BZJ3_HUMAN	K|YGVSGYPTLK|I	YGVSGYPTLK	70-79	FALSE	5.263	485899.8466	385383.2411	306920.2472	370744.9933	364485.5423	490018.3125	ENSG00000167004
H7BZJ3	H7BZJ3_HUMAN	-|SDVLELTDDNFESR|I	[TMTsixplex_Nterm]SDVLELTDDNFESR	0-13	TRUE	9.533	914138.875	781568.56	332288.814	370300.383	509684.2702	674135.7792	ENSG00000167004
H7BZJ3	H7BZJ3_HUMAN	K|RLAPEYEAAATR|L	[TMTsixplex_Nterm]RLAPEYEAAATR	37-48	FALSE	5.171	300062.6793	334061	163606.25	164836.9437	177670.5156	216467.5876	ENSG00000167004
H7BZJ3	H7BZJ3_HUMAN	K|YGVSGYPTLK|I	YGVSGYPTLK[TMTsixplex_K]	70-79	FALSE	5.029	800146.2353	755460.5637	379302.9236	416092.4753	502618.264	592140.1323	ENSG00000167004
H7BZJ3	H7BZJ3_HUMAN	R|DGEEAGAYDGPR|T	[TMTsixplex_Nterm]DGEEAGAYDGPR	83-94	FALSE	6.085	197886.1563	165984.7061	88359.24761	99142.4455	126589.1771	176833.0977	ENSG00000167004
H7BZJ3	H7BZJ3_HUMAN	-|SDVLELTDDNFESR|I	[TMTsixplex_Nterm]SDVLELTDDNFESR	0-13	TRUE	10.828	357894.375	313864.923	123249.1583	120226.0732	200618.7382	266503.7701	ENSG00000167004
H7BZJ3	H7BZJ3_HUMAN	-|SDVLELTDDNFESR|I	[TMTsixplex_Nterm]SDVLELTDDNFESR	0-13	TRUE	10.79	311983.6875	272286.2873	117482.6726	151133.0714	205207.9291	299924.9709	ENSG00000167004
H7BZJ3	H7BZJ3_HUMAN	-|SDVLELTDDNFESR|I	[TMTsixplex_Nterm]SDVLELTDDNFESR	0-13	TRUE	10.375	1219235.875	1040474.944	355912.6503	335866.5836	615235.4754	822937.9804	ENSG00000167004
H7BZJ3	H7BZJ3_HUMAN	-|SDVLELTDDNFESR|I	[TMTsixplex_Nterm]SDVLELTDDNFESR	0-13	TRUE	8.411	426654.7404	374236.0986	229535.6682	258243.5861	373757.5292	489138.4688	ENSG00000167004
H7BZJ3	H7BZJ3_HUMAN	-|SDVLELTDDNFESR|I	SDVLELTDDNFESR	0-13	TRUE	8.781	168549.3169	163355.7361	99919.40216	111177.3187	145172.3733	217221.5829	ENSG00000167004
H7BZJ3	H7BZJ3_HUMAN	-|SDVLELTDDNFESR|I	SDVLELTDDNFESR	0-13	TRUE	8.647	802131.375	733764.2504	401586.6844	422614.8944	524866.088	677218.4387	ENSG00000167004
H7BZJ3	H7BZJ3_HUMAN	R|DGEEAGAYDGPR|T	[TMTsixplex_Nterm]DGEEAGAYDGPR	83-94	FALSE	6.65	16866.62406	15348.47357	50368.63747	57510.71484	17453.60051	17115.80663	ENSG00000167004
H7BZJ3	H7BZJ3_HUMAN	K|GIVPLAK|V	[TMTsixplex_Nterm]GIVPLAK	51-57	FALSE	5.087	198534.937	239100.1868	96148.03809	94980.34072	114687.017	131642.376	ENSG00000167004
H7BZJ3	H7BZJ3_HUMAN	R|LAPEYEAAATR|L	[TMTsixplex_Nterm]LAPEYEAAATR	38-48	FALSE	6.581	5558836.5	4792614.839	1576070.841	1684730.552	3134698.21	4232240.249	ENSG00000167004
H7BZJ3	H7BZJ3_HUMAN	R|LAPEYEAAATR|L	[TMTsixplex_Nterm]LAPEYEAAATR	38-48	FALSE	6.453	941160.4375	802086.9121	381734.7071	404338.6916	545596.6083	737765.4309	ENSG00000167004
H7BZS9	H7BZS9_HUMAN	R|GATASQLEEVFHSEK|E	[TMTsixplex_Nterm]GATASQLEEVFHSEK[TMTsixplex_K]	25-39	FALSE	7.03	108121.9991	95961.83872	402196.2259	430692.8438	91648.22882	107455.6387	ENSG00000197641
H7BZT7	H7BZT7_HUMAN	K|AYDATHLVK|S	[TMTsixplex_Nterm]AYDATHLVK[TMTsixplex_K]	148-156	FALSE	5.588	454452.1735	395094.0017	421385.3233	469280.1109	472151.2842	631704.3565	ENSG00000139684
H7BZT7	H7BZT7_HUMAN	K|AYDATHLVK|S	[TMTsixplex_Nterm]AYDATHLVK[TMTsixplex_K]	148-156	FALSE	5.496	509796.8989	453190.3485	380100.5583	398147.4175	443020.7425	596608.6875	ENSG00000139684
H7BZZ8	H7BZZ8_HUMAN	K|MLDQSTDFEER|K	[TMTsixplex_Nterm]MLDQSTDFEER	71-81	FALSE	7.005	86558.67617	103877.9212	406269.552	470950.2813	128682.6351	182748.8512	ENSG00000183963
H7C089	H7C089_HUMAN	R|IVQLGGSNAQR|D	[TMTsixplex_Nterm]IVQLGGSNAQR	70-80	FALSE	5.334	35134.02118	31063.66424	20903.01066	24946.08382	41410.04622	57232.79688	ENSG00000075234
H7C089	H7C089_HUMAN	R|VLELLLPIR|Y	[TMTsixplex_Nterm]VLELLLPIR	59-67	FALSE	5.335	13078.12629	12080.90358	7894.264086	8526.984002	13491.34909	18971.81445	ENSG00000075234
H7C089	H7C089_HUMAN	R|VLELLLPIR|Y	[TMTsixplex_Nterm]VLELLLPIR	59-67	FALSE	5.12	3544.325375	3343.885112	2533.539403	2921.482501	4100.784184	5652.789551	ENSG00000075234
H7C089	H7C089_HUMAN	R|VLELLLPIR|Y	[TMTsixplex_Nterm]VLELLLPIR	59-67	FALSE	5.546	13584.98546	11557.2348	8353.339355	9613.90418	13891.49358	19200.19336	ENSG00000075234
H7C089	H7C089_HUMAN	R|VLELLLPIR|Y	[TMTsixplex_Nterm]VLELLLPIR	59-67	FALSE	4.94	3014.888468	2555.966329	1718.308276	2146.621399	3522.657748	4682.660645	ENSG00000075234
H7C089	H7C089_HUMAN	R|VLELLLPIR|Y	[TMTsixplex_Nterm]VLELLLPIR	59-67	FALSE	4.907	12487.19924	11485.38	6579.931378	7654.451463	13649.26097	18880.52734	ENSG00000075234
H7C089	H7C089_HUMAN	R|VLELLLPIR|Y	[TMTsixplex_Nterm]VLELLLPIR	59-67	FALSE	5.16	10740.00164	9568.346115	5701.454172	6931.208399	12564.38268	17450.42773	ENSG00000075234
H7C089	H7C089_HUMAN	R|VLELLLPIR|Y	[TMTsixplex_Nterm]VLELLLPIR	59-67	FALSE	5.304	14018.26912	12547.0238	8027.406342	8508.289299	16041.85102	22019.26172	ENSG00000075234
H7C0B6	H7C0B6_HUMAN	R|MVVYQGGTSR|T	[TMTsixplex_Nterm]MVVYQGGTSR	64-73	FALSE	6.287	260444.4531	229261.5001	106625.8791	114438.5774	96135.49552	131265.6361	ENSG00000127831
H7C0J1	H7C0J1_HUMAN	K|LFPNFLK|L	[TMTsixplex_Nterm]LFPNFLK	28-34	FALSE	5.652	12871.76117	14586.15397	8841.992028	8108.763263	6038.003703	7580.967273	ENSG00000163806
H7C0V0	H7C0V0_HUMAN	K|VTSLPDNHK|N	[TMTsixplex_Nterm]VTSLPDNHK[TMTsixplex_K]	175-183	FALSE	5.551	162390.6152	183529.0701	109406.4699	122916.2678	155063.8999	204231.4032	ENSG00000162972
H7C0V2	H7C0V2_HUMAN	R|SDADENVSASDK|R	[TMTsixplex_Nterm]SDADENVSASDK[TMTsixplex_K]	45-56	FALSE	5.494	53399.91859	45200.99266	70817.88789	84743.40249	67463.85701	88367.9375	ENSG00000113522
H7C0V2	H7C0V2_HUMAN	K|VLASLIIR|L	[TMTsixplex_Nterm]VLASLIIR	85-92	FALSE	5.356	7438.5162	6677.114361	7073.618822	7851.408397	6887.046867	9263.775391	ENSG00000113522
H7C0W8	H7C0W8_HUMAN	R|FTGVITQGR|D	[TMTsixplex_Nterm]FTGVITQGR	14-22	FALSE	5.761	106891.9421	96919.9209	98234.89925	116020.9038	114023.4667	160111.25	ENSG00000106624
H7C0X4	H7C0X4_HUMAN	R|FLPEALFLHR|A	[TMTsixplex_Nterm]FLPEALFLHR	181-190	FALSE	6.746	14732.30305	14865.2078	9759.049795	11021.78784	13541.54029	18073.04956	ENSG00000214160
H7C1G2	H7C1G2_HUMAN	K|GFFSFFQR|S	[TMTsixplex_Nterm]GFFSFFQR	241-248	FALSE	4.949	760.4203456	756.4404358	1323.32536	1544.394764	1043.180364	1324.656269	ENSG00000082438
H7C1I0	H7C1I0_HUMAN	K|ATMPIWVVLLSR|I	[TMTsixplex_Nterm]ATMPIWVVLLSR	122-133	FALSE	6.676	649.9567246	670.3301439	514.9139777	680.1639404	211.7478688	248.8079969	ENSG00000127526
H7C2E4	H7C2E4_HUMAN	R|MALLATVLGR|F	[TMTsixplex_Nterm]MALLATVLGR	282-291	FALSE	9.311	10131.14746	9213.540923	7104.864583	7698.990344	3188.041093	4127.218061	ENSG00000084774
H7C2H7	H7C2H7_HUMAN	K|HPPEASVQIHQVSR|I	[TMTsixplex_Nterm]HPPEASVQIHQVSR	177-190	FALSE	4.947	236365.2233	296193.5207	119727.3727	116862.993	142389.3006	209163.3153	ENSG00000049323
H7C2W9	H7C2W9_HUMAN	K|LYTLVTYVPVTTFK|I	LYTLVTYVPVTTFK	89-102	FALSE	6.642	108700.9502	88579.79223	90313.331	102824.2528	127756.7367	176289.3138	ENSG00000071082
H7C2W9	H7C2W9_HUMAN	R|SAINEVVTR|E	[TMTsixplex_Nterm]SAINEVVTR	2-10	FALSE	5.249	306304.1806	265470.8341	239725.233	269997.3683	316467.3568	440086.5938	ENSG00000071082
H7C2W9	H7C2W9_HUMAN	R|NEDEDSPNK|L	NEDEDSPNK[TMTsixplex_K]	80-88	FALSE	7.363	2606.294656	2575.14317	1581.608485	2055.124835	2852.550111	3617.907715	ENSG00000071082
H7C2W9	H7C2W9_HUMAN	R|SAINEVVTR|E	[TMTsixplex_Nterm]SAINEVVTR	2-10	FALSE	4.998	624520.0296	555214.5489	521932.3808	561163.4058	573285.0225	788814.25	ENSG00000071082
H7C2W9	H7C2W9_HUMAN	K|LYTLVTYVPVTTFK|I	LYTLVTYVPVTTFK[TMTsixplex_K]	89-102	FALSE	5.418	8357.589818	8406.833757	5228.832521	6113.455047	6773.191549	6578.454713	ENSG00000071082
H7C2W9	H7C2W9_HUMAN	K|LYTLVTYVPVTTFK|I	LYTLVTYVPVTTFK	89-102	FALSE	5.734	11920.98601	8700.988098	8750.898036	12138.30966	10218.53833	13950.83637	ENSG00000071082
H7C2W9	H7C2W9_HUMAN	R|IHGVGFK|K	[TMTsixplex_Nterm]IHGVGFK[TMTsixplex_K]	20-26	FALSE	7.366	1604738.904	1434618.399	1052581.851	1151232.643	1634669.127	2364830.947	ENSG00000071082
H7C2W9	H7C2W9_HUMAN	R|SAINEVVTR|E	[TMTsixplex_Nterm]SAINEVVTR	2-10	FALSE	4.963	533839.1639	534802.4275	445485.2493	479332.5436	425976.6005	556939.125	ENSG00000071082
H7C2W9	H7C2W9_HUMAN	R|NEDEDSPNK|L	[TMTsixplex_Nterm]NEDEDSPNK[TMTsixplex_K]	80-88	FALSE	5.949	4163.670218	3471.745288	3268.756441	3512.527976	4931.064069	6693.570313	ENSG00000071082
H7C2W9	H7C2W9_HUMAN	R|EYTINIHK|R	[TMTsixplex_Nterm]EYTINIHK[TMTsixplex_K]	11-18	FALSE	6.768	123260.1491	112868.3637	84699.04633	92952.58807	124098.6708	174262.9688	ENSG00000071082
H7C2W9	H7C2W9_HUMAN	R|SAINEVVTR|E	[TMTsixplex_Nterm]SAINEVVTR	2-10	FALSE	5.592	58522.59495	54572.91209	43167.2161	49324.21238	51914.79379	74705.52344	ENSG00000071082
H7C2W9	H7C2W9_HUMAN	R|IHGVGFK|K	[TMTsixplex_Nterm]IHGVGFK[TMTsixplex_K]	20-26	FALSE	6.112	1020975.241	738175.3847	626459.8423	662494.5493	1033781.982	1323609.611	ENSG00000071082
H7C2W9	H7C2W9_HUMAN	K|LYTLVTYVPVTTFK|I	LYTLVTYVPVTTFK[TMTsixplex_K]	89-102	FALSE	5.659	35254.21524	33619.0677	39093.98773	53482.23828	32446.40884	34956.85321	ENSG00000071082
H7C2W9	H7C2W9_HUMAN	R|SAINEVVTR|E	[TMTsixplex_Nterm]SAINEVVTR	2-10	FALSE	5.473	770543.5202	687443.7518	634717.4347	728015.6913	732091.6359	995947.625	ENSG00000071082
H7C2W9	H7C2W9_HUMAN	R|SAINEVVTR|E	[TMTsixplex_Nterm]SAINEVVTR	2-10	FALSE	4.997	542977.8857	479936.8155	541455.0701	599719.0555	550327.0596	722961.875	ENSG00000071082
H7C2Z6	H7C2Z6_HUMAN	R|QAIGLMGYR|L	[TMTsixplex_Nterm]QAIGLMGYR	58-66	FALSE	6.198	100772.6251	83241.39837	94555.4031	129712.5391	87569.71709	117583.1329	ENSG00000115271
H7C3A1	H7C3A1_HUMAN	R|ESLSEEEAQK|M	[TMTsixplex_Nterm]ESLSEEEAQK[TMTsixplex_K]	307-316	FALSE	5.139	414645.5625	367144.7113	232433.1424	257335.6508	222986.3869	291201.159	ENSG00000087087
H7C3A1	H7C3A1_HUMAN	K|LTPLLSVR|E	[TMTsixplex_Nterm]LTPLLSVR	299-306	FALSE	5.444	145884.7188	129840.099	48203.74417	51530.81036	53133.13037	71423.00919	ENSG00000087087
H7C3T4	H7C3T4_HUMAN	R|IPLLSDLTHQISK|D	[TMTsixplex_Nterm]IPLLSDLTHQISK[TMTsixplex_K]	51-63	FALSE	4.95	7191.937557	6540.836392	5809.154684	7123.534428	14518.83958	20460.16016	ENSG00000123131
H7C3T4	H7C3T4_HUMAN	R|QITLNDLPVGR|S	[TMTsixplex_Nterm]QITLNDLPVGR	90-100	FALSE	5.186	251247.6872	226685.9371	308235.2036	362411.7302	459203.8776	606641.8125	ENSG00000123131
H7C3T4	H7C3T4_HUMAN	R|GLFIIDDK|G	[TMTsixplex_Nterm]GLFIIDDK[TMTsixplex_K]	78-85	FALSE	5.002	226082.7068	192676.4795	178074.6192	203895.2375	200225.5501	267121	ENSG00000123131
H7C3T4	H7C3T4_HUMAN	R|IPLLSDLTHQISK|D	[TMTsixplex_Nterm]IPLLSDLTHQISK[TMTsixplex_K]	51-63	FALSE	5.63	485473.5237	733229.5586	533692.3468	482718.2685	1141919.428	1419453	ENSG00000123131
H7C3T4	H7C3T4_HUMAN	R|QITLNDLPVGR|S	[TMTsixplex_Nterm]QITLNDLPVGR	90-100	FALSE	5.773	191281.9926	168429.1793	175565.6175	203278.3208	346324.244	463197.3438	ENSG00000123131
H7C3T4	H7C3T4_HUMAN	R|IPLLSDLTHQISK|D	[TMTsixplex_Nterm]IPLLSDLTHQISK[TMTsixplex_K]	51-63	FALSE	4.937	37830.79738	42394.39148	34975.10987	37713.13578	63324.97993	77343.04688	ENSG00000123131
H7C3T4	H7C3T4_HUMAN	R|GLFIIDDK|G	GLFIIDDK	78-85	FALSE	5.082	355016.7162	335135.3074	342870.4743	309157.962	286338.5174	412036.0195	ENSG00000123131
H7C457	H7C457_HUMAN	R|DFQPVLHLVALNSPLSGGMR|G	[TMTsixplex_Nterm]DFQPVLHLVALNSPLSGGM[Oxidation_M]R	145-164	FALSE	5.934	15666.96314	16386.49105	23620.63221	24947.52268	14665.94156	18976.0865	ENSG00000182871
H7C457	H7C457_HUMAN	R|DFQPVLHLVALNSPLSGGMR|G	[TMTsixplex_Nterm]DFQPVLHLVALNSPLSGGM[Oxidation_M]R	145-164	FALSE	5.938	42436.36397	40812.80577	59240.12143	59842.91533	44255.55197	55691.97704	ENSG00000182871
H7C457	H7C457_HUMAN	R|DFQPVLHLVALNSPLSGGMR|G	[TMTsixplex_Nterm]DFQPVLHLVALNSPLSGGMR	145-164	FALSE	7.566	26327.36885	27853.84025	55967.00089	59832.02787	30021.34491	39282.71057	ENSG00000182871
H7C457	H7C457_HUMAN	R|AVGLAGTFR|A	[TMTsixplex_Nterm]AVGLAGTFR	179-187	FALSE	8.959	121075.5712	109587.1693	180928.0445	202896.4844	104206.0382	134095.6432	ENSG00000182871
H7C457	H7C457_HUMAN	R|DFQPVLHLVALNSPLSGGMR|G	[TMTsixplex_Nterm]DFQPVLHLVALNSPLSGGMR	145-164	FALSE	6.437	46438.60134	42933.7748	70820.33585	76732.49533	44909.22121	64170.20719	ENSG00000182871
H7C457	H7C457_HUMAN	R|DFQPVLHLVALNSPLSGGMR|G	[TMTsixplex_Nterm]DFQPVLHLVALNSPLSGGMR	145-164	FALSE	5.887	6533.348453	6548.023904	12944.1512	15164.96625	6018.112011	7797.78306	ENSG00000182871
[truncated: 29,053 more rows]
