# Supplementary material for: Multi-Omic Analysis of Esophageal Adenocarcinoma Uncovers Candidate Therapeutic Targets and Cancer-Selective Posttranscriptional Regulation
Source: Mol Cell Proteomics. 2024 Apr 9;23(6):100764. doi: 10.1016/j.mcpro.2024.100764 (PMC11245951; doi:10.1016/j.mcpro.2024.100764)
Supplement: Supplemental Data 13 [file mmc22.csv]

AC	ID	Sequence	Sequence + PTMs	Position (relative to mature protein)	Proteotypic	z-score	126	127	128	129	130	131	ENSG
A0AVT1	UBA6_HUMAN	K|TVFFESLER|Q	[TMTsixplex_Nterm]TVFFESLER	295-303	FALSE	5.742	100604.4464	64406.92392	87654.52223	88779.05679	97470.72325	76567.43057	ENSG00000033178
A0AVT1	UBA6_HUMAN	K|EDFTLLDFINAVK|E	[TMTsixplex_Nterm]EDFTLLDFINAVK[TMTsixplex_K]	963-975	FALSE	5.031	65767.90304	50673.94094	63186.89549	68818.72758	130857.9688	103433.2047	ENSG00000033178
A0AVT1	UBA6_HUMAN	R|LKDGSLFWQSPK|R	[TMTsixplex_Nterm]LK[TMTsixplex_K]DGSLFWQSPK[TMTsixplex_K]	727-738	FALSE	5.589	87104.09989	55867.39325	92269.24982	92925.89063	72321.4029	54868.16323	ENSG00000033178
A0AVT1	UBA6_HUMAN	K|SFPAAIEHTIQWAR|D	[TMTsixplex_Nterm]SFPAAIEHTIQWAR	628-641	FALSE	7.046	53592.63767	37464.16193	45421.62726	40930.05502	48572.3756	37821.28576	ENSG00000033178
A0AVT1	UBA6_HUMAN	K|ALQLLHCFPLDIR|L	[TMTsixplex_Nterm]ALQLLHC[Cys_CAM]FPLDIR	714-726	FALSE	6.761	65480.81429	49490.36608	71110.02268	72993.81066	57411.34586	44930.96104	ENSG00000033178
A1IGU5	ARH37_HUMAN	R|WLVDTGGHR|G	[TMTsixplex_Nterm]WLVDTGGHR	547-555	TRUE	6.681	15821.80588	10904.52646	16289.41293	14899.50644	32925.42924	26618.66925	ENSG00000183111
A2A2D0	A2A2D0_HUMAN	K|DLSLEEIQK|K	[TMTsixplex_Nterm]DLSLEEIQK[TMTsixplex_K]	43-51	FALSE	5.945	239239.625	156040.3688	195194.3914	203480.9902	152676.4177	106815.8948	ENSG00000117632
A2A2D0	A2A2D0_HUMAN	K|KLEAAEER|R	[TMTsixplex_Nterm]K[TMTsixplex_K]LEAAEER	52-59	FALSE	5.25	1894285.25	1320638.53	1692158.775	1654575.589	1049140.063	823736.2799	ENSG00000117632
A2A369	A2A369_HUMAN	K|LVIPILEAHR|E	[TMTsixplex_Nterm]LVIPILEAHR	1220-1229	FALSE	8.79	19910.72242	14822.12591	8554.933437	8540.502215	13247.45881	11609.1196	ENSG00000107099
A6NDF3	A6NDF3_HUMAN	R|AMQHAEVYYK|L	[TMTsixplex_Nterm]AMQHAEVYYK[TMTsixplex_K]	42-51	FALSE	5.291	359448.8227	248641.7595	297459.8068	317014.8191	275544.176	214274.0308	ENSG00000102390
A6NEW7	A6NEW7_HUMAN	R|HLQAMK|K	HLQAMK[TMTsixplex_K]	28-33	FALSE	4.943	985.3532227	1081.805926	353.6235232	589.5332255	57.33633213	59.30996452	ENSG00000075073
A6NJA2	A6NJA2_HUMAN	K|VNQQPNTSDKK|S	[TMTsixplex_Nterm]VNQQPNTSDK[TMTsixplex_K]K[TMTsixplex_K]	335-345	FALSE	6.702	129480.7578	84112.63498	99318.18669	103384.0977	126729.8554	95931.37036	ENSG00000101557
A6NJA2	A6NJA2_HUMAN	K|FDDDKVSIVTPEDILR|L	[TMTsixplex_Nterm]FDDDK[TMTsixplex_K]VSIVTPEDILR	403-418	FALSE	5.304	368861.4375	245095.5677	263421.5442	268408.7222	354896.4816	262859.2363	ENSG00000101557
A6NJA2	A6NJA2_HUMAN	K|KVNQQPNTSDK|K	[TMTsixplex_Nterm]K[TMTsixplex_K]VNQQPNTSDK[TMTsixplex_K]	334-344	FALSE	7.157	116918.8438	72385.0101	74930.01936	73821.36769	97191.34922	68947.84505	ENSG00000101557
A6NJA2	A6NJA2_HUMAN	R|LPAYLTIQMVR|F	[TMTsixplex_Nterm]LPAYLTIQMVR	273-283	FALSE	6.309	298090.1621	216753.2341	182759.3577	195731.9424	298146.1875	244719.9423	ENSG00000101557
A6NJA2	A6NJA2_HUMAN	K|AQLFALTGVQPAR|Q	[TMTsixplex_Nterm]AQLFALTGVQPAR	30-42	FALSE	7.728	59033.8125	42216.39175	34635.87124	35743.45438	48886.30747	40375.1229	ENSG00000101557
A6NJA2	A6NJA2_HUMAN	R|LPAYLTIQMVR|F	[TMTsixplex_Nterm]LPAYLTIQMVR	273-283	FALSE	7.599	45834.45243	31186.70195	27455.31262	29967.15077	41099.80128	33045.78936	ENSG00000101557
A6NJA2	A6NJA2_HUMAN	K|KVNQQPNTSDK|K	[TMTsixplex_Nterm]K[TMTsixplex_K]VNQQPNTSDK[TMTsixplex_K]	334-344	FALSE	6.911	39580.04688	23524.73272	29170.73046	29167.09375	36938.87192	25875.02087	ENSG00000101557
A6NJA2	A6NJA2_HUMAN	K|KVNQQPNTSDK|K	[TMTsixplex_Nterm]K[TMTsixplex_K]VNQQPNTSDK[TMTsixplex_K]	334-344	FALSE	6.816	130313.9844	84092.03878	90417.66415	85413.74673	113745.1916	83023.2376	ENSG00000101557
A6NJA2	A6NJA2_HUMAN	K|VNQQPNTSDKK|S	[TMTsixplex_Nterm]VNQQPNTSDK[TMTsixplex_K]K[TMTsixplex_K]	335-345	FALSE	5.9	87288.45313	55438.11894	60952.31266	60234.50279	81211.16254	55680.24178	ENSG00000101557
A6NKE1	A6NKE1_HUMAN	K|DYENDEDVNK|Q	[TMTsixplex_Nterm]DYENDEDVNK[TMTsixplex_K]	32-41	FALSE	6.548	35996.10916	24273.72076	39358.75392	39569.86302	51055.62109	37341.16717	ENSG00000054116
A6NNI4	A6NNI4_HUMAN	K|KDVLETFTVK|S	[TMTsixplex_Nterm]K[TMTsixplex_K]DVLETFTVK[TMTsixplex_K]	100-109	FALSE	5.221	253554.0924	176018.5289	655552.875	655049.2402	336153.543	253640.5566	ENSG00000010278
A6NNI4	A6NNI4_HUMAN	K|KDVLETFTVK|S	[TMTsixplex_Nterm]K[TMTsixplex_K]DVLETFTVK[TMTsixplex_K]	100-109	FALSE	5.027	306694.2009	202399.3341	793068.2472	795683.625	414035.1227	301491.0326	ENSG00000010278
A6NNI4	A6NNI4_HUMAN	K|EVQEFYKDTYNK|L	[TMTsixplex_Nterm]EVQEFYK[TMTsixplex_K]DTYNK[TMTsixplex_K]	50-61	FALSE	5.555	304932.1345	220719.722	694599.3607	699897.375	370944.61	279354.9922	ENSG00000010278
A6NNI4	A6NNI4_HUMAN	K|KDVLETFTVK|S	[TMTsixplex_Nterm]K[TMTsixplex_K]DVLETFTVK[TMTsixplex_K]	100-109	FALSE	6.371	256415.273	172605.3547	634079.2016	676243.75	371357.0163	282362.1398	ENSG00000010278
A6NNI4	A6NNI4_HUMAN	K|KDVLETFTVK|S	[TMTsixplex_Nterm]K[TMTsixplex_K]DVLETFTVK[TMTsixplex_K]	100-109	FALSE	5.103	366336.1404	251539.1853	994044.625	987715.2084	493845.6071	363560.3485	ENSG00000010278
A6NNI4	A6NNI4_HUMAN	K|KDVLETFTVK|S	[TMTsixplex_Nterm]K[TMTsixplex_K]DVLETFTVK[TMTsixplex_K]	100-109	FALSE	5.384	146271.0898	95358.47376	342688.2194	360897.5	201996.0713	149074.2703	ENSG00000010278
A6NNI4	A6NNI4_HUMAN	K|KDVLETFTVK|S	[TMTsixplex_Nterm]K[TMTsixplex_K]DVLETFTVK[TMTsixplex_K]	100-109	FALSE	5.05	83549.45817	56518.16111	196375.0518	211873.7188	115447.4998	85184.77126	ENSG00000010278
A6NNI4	A6NNI4_HUMAN	K|KDVLETFTVK|S	[TMTsixplex_Nterm]K[TMTsixplex_K]DVLETFTVK[TMTsixplex_K]	100-109	FALSE	6.29	335062.1732	214706.3865	841411.9975	857463.875	434332.7863	315697.6399	ENSG00000010278
A6NNI4	A6NNI4_HUMAN	K|KDVLETFTVK|S	[TMTsixplex_Nterm]K[TMTsixplex_K]DVLETFTVK[TMTsixplex_K]	100-109	FALSE	5.385	170590.4144	124147.4947	392218.5454	423961.5313	241594.2696	183276.4208	ENSG00000010278
A6NNI4	A6NNI4_HUMAN	K|KDVLETFTVK|S	[TMTsixplex_Nterm]K[TMTsixplex_K]DVLETFTVK[TMTsixplex_K]	100-109	FALSE	5.665	320770.5821	235089.6795	840970.7406	905374.625	479742.3696	368322.5674	ENSG00000010278
A6PVH9	A6PVH9_HUMAN	R|EALAQTVLAEVPTQLVSYFR|A	[TMTsixplex_Nterm]EALAQTVLAEVPTQLVSYFR	438-457	FALSE	5.698	26840.31879	19092.23438	24343.29737	24696.91124	28471.98438	23127.52369	ENSG00000214078
A6PVX3	A6PVX3_HUMAN	R|LQAQQDAVNIVCHSK|T	[TMTsixplex_Nterm]LQAQQDAVNIVC[Cys_CAM]HSK[TMTsixplex_K]	10-24	FALSE	9.893	53225.85118	39435.05796	52730.19331	59455.72266	47746.81324	40028.07812	ENSG00000159352
A8K2U0	A2ML1_HUMAN	R|VSGVGNNISFEEK|K	[TMTsixplex_Nterm]VSGVGNNISFEEK[TMTsixplex_K]	97-109	TRUE	4.927	222204.4688	167814.6403	139369.2413	146132.1104	210932.5127	175054.9445	ENSG00000166535
A8K2U0	A2ML1_HUMAN	R|LTATIFNYLK|D	[TMTsixplex_Nterm]LTATIFNYLK[TMTsixplex_K]	807-816	FALSE	6.262	903.2013125	628.7606726	4540.546875	3991.381805	370.6807884	225.749578	ENSG00000166535
A8K2U0	A2ML1_HUMAN	K|AGLLTEEIR|S	[TMTsixplex_Nterm]AGLLTEEIR	990-998	FALSE	6.018	259973.4977	187994.7985	615722.1875	566077.352	204432.2836	162666.1296	ENSG00000166535
A8K2U0	A2ML1_HUMAN	R|AVDESVLLLRPDR|E	[TMTsixplex_Nterm]AVDESVLLLRPDR	592-604	FALSE	5.481	603704.944	392117.6512	1635547.566	1681271	398159.088	282295.9336	ENSG00000166535
A8K2U0	A2ML1_HUMAN	R|TFNIQSVNR|L	[TMTsixplex_Nterm]TFNIQSVNR	1274-1282	FALSE	8.98	53154.78253	34580.13683	290174.7188	286888.3543	13889.10642	4871.600023	ENSG00000166535
A8K2U0	A2ML1_HUMAN	R|PSFSEGTDLFSFFR|D	[TMTsixplex_Nterm]PSFSEGTDLFSFFR	662-675	FALSE	6.68	23534.13231	17155.52471	65973.75327	66464.58594	17911.57349	13787.07031	ENSG00000166535
A8K2U0	A2ML1_HUMAN	K|ANTYWYR|E	[TMTsixplex_Nterm]ANTYWYR	261-267	TRUE	6.52	42620.07956	30565.45061	165092.9589	170409.4375	NA	13418.07683	ENSG00000166535
A8K2U0	A2ML1_HUMAN	R|LTATIFNYLK|D	[TMTsixplex_Nterm]LTATIFNYLK[TMTsixplex_K]	807-816	FALSE	5.888	26828.6566	22636.16907	149683.4403	157989.9531	7214.787684	1659.402217	ENSG00000166535
A8K2U0	A2ML1_HUMAN	R|GHDDSFLK|N	[TMTsixplex_Nterm]GHDDSFLK[TMTsixplex_K]	364-371	TRUE	6.692	221082.1586	161682.9645	828770.625	659292.6977	61760.22439	32595.60688	ENSG00000166535
A8K2U0	A2ML1_HUMAN	K|ATSIVAWLAK|Q	[TMTsixplex_Nterm]ATSIVAWLAK[TMTsixplex_K]	1217-1226	FALSE	5.746	20834.22306	15062.49356	102972.0313	101485.3655	6044.710918	1641.220275	ENSG00000166535
A8K2U0	A2ML1_HUMAN	K|ATSIVAWLAK|Q	[TMTsixplex_Nterm]ATSIVAWLAK[TMTsixplex_K]	1217-1226	FALSE	5.096	1768.490322	1223.317827	6766.59375	6094.852434	1308.583945	972.846221	ENSG00000166535
A8K2U0	A2ML1_HUMAN	R|LTATIFNYLK|D	[TMTsixplex_Nterm]LTATIFNYLK[TMTsixplex_K]	807-816	FALSE	5.77	16777.50905	13372.22283	86492.84467	91736.4375	4875.896128	2061.947185	ENSG00000166535
A8K7I4	CLCA1_HUMAN	R|SIQLESK|G	[TMTsixplex_Nterm]SIQLESK[TMTsixplex_K]	485-491	TRUE	5.189	81933.4577	58615.14664	187489.8052	192131.0625	39186.22287	27591.88179	ENSG00000016490
A8K7I4	CLCA1_HUMAN	R|SIQLESK|G	[TMTsixplex_Nterm]SIQLESK[TMTsixplex_K]	485-491	TRUE	5.28	205701.1314	138568.8733	444129.3143	449525.1563	85444.16622	56827.22361	ENSG00000016490
A8MT37	A8MT37_HUMAN	K|VYMYQLFR|S	[TMTsixplex_Nterm]VYMYQLFR	140-147	FALSE	5.88	22596.30261	14831.36639	20189.31602	20764.28188	23933.72925	19023.41686	ENSG00000105723
A8MT40	A8MT40_HUMAN	R|FGALQSSR|T	[TMTsixplex_Nterm]FGALQSSR	319-326	FALSE	5.48	25102.2601	17728.96972	24526.68834	26087.4358	48877.82813	36956.25226	ENSG00000090857
A8MT40	A8MT40_HUMAN	K|YTALNLIGPR|A	[TMTsixplex_Nterm]YTALNLIGPR	520-529	FALSE	7.415	62767.60423	41252.45485	43610.43819	45915.14519	132260.2813	95082.83756	ENSG00000090857
A8MT72	A8MT72_HUMAN	K|SVLQAVQK|T	[TMTsixplex_Nterm]SVLQAVQK[TMTsixplex_K]	59-66	FALSE	5.145	114592.3771	76299.4142	102083.2412	110883.824	230985.5469	177406.0265	ENSG00000139970
A8MU58	A8MU58_HUMAN	K|DIVINANPASPPLSLLVLHR|L	[TMTsixplex_Nterm]DIVINANPASPPLSLLVLHR	42-61	FALSE	6.895	9242.135658	6669.758946	7394.125301	6353.474008	10199.15148	8163.11016	ENSG00000106305
A8MU58	A8MU58_HUMAN	R|FLFSLFGQK|H	[TMTsixplex_Nterm]FLFSLFGQK[TMTsixplex_K]	137-145	FALSE	6.44	11478.39197	9532.080037	11356.5489	12149.94168	20272.61328	17469.05296	ENSG00000106305
A8MU58	A8MU58_HUMAN	R|FLFSLFGQK|H	FLFSLFGQK[TMTsixplex_K]	137-145	FALSE	5.654	5114.111581	4781.466487	1014.979707	1420.080461	4500.115451	7237.327872	ENSG00000106305
A8MU58	A8MU58_HUMAN	K|DIVINANPASPPLSLLVLHR|L	[TMTsixplex_Nterm]DIVINANPASPPLSLLVLHR	42-61	FALSE	6.949	4907.558396	3497.47581	3958.622204	3911.695563	5546.71923	4557.424524	ENSG00000106305
A8MU58	A8MU58_HUMAN	K|DIVINANPASPPLSLLVLHR|L	[TMTsixplex_Nterm]DIVINANPASPPLSLLVLHR	42-61	FALSE	6.965	7048.671516	4953.19543	4966.050731	4758.554017	9151.40547	7007.889822	ENSG00000106305
A8MU58	A8MU58_HUMAN	R|FLFSLFGQK|H	FLFSLFGQK[TMTsixplex_K]	137-145	FALSE	5.252	3609.014599	3804.93152	719.4995781	1204.681112	2687.516441	4607.491765	ENSG00000106305
A8MU58	A8MU58_HUMAN	R|FLFSLFGQK|H	[TMTsixplex_Nterm]FLFSLFGQK[TMTsixplex_K]	137-145	FALSE	5.57	18742.84113	15557.92039	21056.30518	23049.00291	34186.04556	28802.06815	ENSG00000106305
A8MU58	A8MU58_HUMAN	R|FLFSLFGQK|H	[TMTsixplex_Nterm]FLFSLFGQK[TMTsixplex_K]	137-145	FALSE	6.106	2189.88531	1555.649146	2156.159897	2087.245859	4007.452393	2788.754945	ENSG00000106305
A8MU58	A8MU58_HUMAN	R|FLFSLFGQK|H	[TMTsixplex_Nterm]FLFSLFGQK[TMTsixplex_K]	137-145	FALSE	6.323	465.5290456	314.4789147	462.6720333	414.7581736	882.6213379	607.7649158	ENSG00000106305
A8MU58	A8MU58_HUMAN	R|LLCEHFR|V	[TMTsixplex_Nterm]LLC[Cys_CAM]EHFR	62-68	FALSE	6.824	101911.625	73051.47839	125883.8826	139054.9494	98337.29293	78782.94016	ENSG00000106305
A8MXV4	NUD19_HUMAN	R|EAFEEAGVLLLRPR|T	[TMTsixplex_Nterm]EAFEEAGVLLLRPR	130-143	TRUE	7.108	30053.9736	20622.07069	25114.96628	26305.09406	80819.16406	61225.32199	ENSG00000213965
A8MXV4	NUD19_HUMAN	R|LANFASLSDLHK|F	[TMTsixplex_Nterm]LANFASLSDLHK[TMTsixplex_K]	266-277	TRUE	8.07	57993.33601	39212.56091	36353.14422	29307.91038	139999.6719	106689.4756	ENSG00000213965
A8MYR4	A8MYR4_HUMAN	K|AINAALAQR|V	[TMTsixplex_Nterm]AINAALAQR	42-50	FALSE	6.418	26603.58203	19002.56431	22293.292	20193.71834	20171.63234	16833.27692	ENSG00000140307
B0I1T2	MYO1G_HUMAN	R|LIPIIVLLLQK|A	LIPIIVLLLQK	708-718	TRUE	6.204	6840.19434	5461.122795	8185.148139	8117.908339	8809.37938	8592.415258	ENSG00000136286
B0QY81	B0QY81_HUMAN	K|WYQPWSFLR|S	[TMTsixplex_Nterm]WYQPWSFLR	128-136	FALSE	7.041	1086.844387	851.1807857	559.429921	668.0185599	4602.998535	3926.472583	ENSG00000100359
B0QY90	B0QY90_HUMAN	R|QLEVYTSGGDPESVAGEYGR|H	[TMTsixplex_Nterm]QLEVYTSGGDPESVAGEYGR	144-163	FALSE	7.192	52907.00547	40936.07986	42941.02318	48283.86207	93154.54688	74227.83495	ENSG00000100129
B0QY90	B0QY90_HUMAN	K|LAGFLDLTEQEFR|I	[TMTsixplex_Nterm]LAGFLDLTEQEFR	376-388	FALSE	7.655	57735.36985	37153.02033	61504.95739	60547.13777	78809.29181	58699.10912	ENSG00000100129
B0QY90	B0QY90_HUMAN	K|KSEEEIDFLR|S	[TMTsixplex_Nterm]K[TMTsixplex_K]SEEEIDFLR	108-117	FALSE	4.922	2677890.398	1800167.704	2624740.045	2655652.188	3204997.75	2576461.931	ENSG00000100129
B0QY90	B0QY90_HUMAN	R|LHSLLGDYYQAIK|V	[TMTsixplex_Nterm]LHSLLGDYYQAIK[TMTsixplex_K]	181-193	FALSE	5.466	227282.0987	157484.1366	200137.0348	206908.3508	287551.6875	209388.1799	ENSG00000100129
B0QY90	B0QY90_HUMAN	R|RYGDFFIR|Q	[TMTsixplex_Nterm]RYGDFFIR	439-446	FALSE	7.683	60618.69786	43586.96839	58122.10313	59534.44398	68427.30097	53719.66066	ENSG00000100129
B0QY91	B0QY91_HUMAN	K|VLMQELVTLIEQR|N	[TMTsixplex_Nterm]VLMQELVTLIEQR	96-108	FALSE	6.262	32395.46142	21995.98224	34825.17419	36239.57932	54427.31578	46681.73026	ENSG00000100139
B1AH59	B1AH59_HUMAN	R|SVFLTFLR|M	[TMTsixplex_Nterm]SVFLTFLR	121-128	FALSE	6.507	2335.311846	1642.707882	2343.315713	2350.016903	2263.505559	1778.916015	ENSG00000100325
B1AH77	B1AH77_HUMAN	K|KLAPITYPQGLALAK|E	[TMTsixplex_Nterm]K[TMTsixplex_K]LAPITYPQGLALAK[TMTsixplex_K]	88-102	FALSE	6.833	736270.25	465213.2292	316186.3214	319028.3498	248954.1913	200556.2441	ENSG00000128340
B1AH77	B1AH77_HUMAN	K|TVFDEAIR|A	[TMTsixplex_Nterm]TVFDEAIR	122-129	FALSE	4.982	933785.2026	604318.3142	726909.2997	740238.5419	1090729.625	810170.9672	ENSG00000128340
B1AH77	B1AH77_HUMAN	K|YLECSALTQR|G	[TMTsixplex_Nterm]YLEC[Cys_CAM]SALTQR	109-118	FALSE	6.339	82707.74218	58021.00352	93662.8125	92909.95988	76519.25741	60117.56184	ENSG00000128340
B1AH77	B1AH77_HUMAN	K|YLECSALTQR|G	[TMTsixplex_Nterm]YLEC[Cys_CAM]SALTQR	109-118	FALSE	6.174	69328.40736	47202.72021	68633.3297	75610.63281	63534.89261	51411.96438	ENSG00000128340
B1AH87	B1AH87_HUMAN	R|FVHGEGLR|W	[TMTsixplex_Nterm]FVHGEGLR	24-31	FALSE	5.546	148532.1213	97176.28467	209401.6302	233155.7931	443170.7299	333209.2832	ENSG00000100300
B1AHB1	B1AHB1_HUMAN	K|VLQLMLR|R	[TMTsixplex_Nterm]VLQLMLR	667-673	FALSE	5.543	19244.91602	13445.34079	15948.226	15297.96479	10945.51738	9214.708486	ENSG00000100297
B1AHB1	B1AHB1_HUMAN	K|IPGIIIAASAVR|A	[TMTsixplex_Nterm]IPGIIIAASAVR	107-118	FALSE	5.11	57282.06258	38967.08041	48210.46962	47325.36718	26603.61143	18624.41139	ENSG00000100297
B1AJQ6	B1AJQ6_HUMAN	R|QLEADILDVNQIFK|D	[TMTsixplex_Nterm]QLEADILDVNQIFK[TMTsixplex_K]	212-225	FALSE	5.196	163403.3529	100916.7916	131333.6809	135798.457	572603.0625	437971.7841	ENSG00000117758
B1AJQ6	B1AJQ6_HUMAN	R|QLEADILDVNQIFK|D	[TMTsixplex_Nterm]QLEADILDVNQIFK[TMTsixplex_K]	212-225	FALSE	5.038	73407.96724	49314.2702	68398.72896	65438.03261	200240.9688	152416.1294	ENSG00000117758
B1AJQ6	B1AJQ6_HUMAN	K|NLMSQLGTK|Q	NLMSQLGTK[TMTsixplex_K]	44-52	FALSE	5.147	31985.52899	25629.39659	16655.06834	23355.91325	72231.82011	92212.08594	ENSG00000117758
B1AK87	B1AK87_HUMAN	K|NDLVEALKR|K	[TMTsixplex_Nterm]NDLVEALK[TMTsixplex_K]R	247-255	FALSE	5.054	283466.504	200578.3073	308977.3511	320848.0722	415060.8125	298940.5993	ENSG00000077549
B1AK87	B1AK87_HUMAN	K|LTSTVMLWLQTNK|S	[TMTsixplex_Nterm]LTSTVMLWLQTNK[TMTsixplex_K]	156-168	FALSE	5.406	3720.276536	2560.880712	4251.751313	4787.779083	8201.951172	5990.464004	ENSG00000077549
B1AK87	B1AK87_HUMAN	K|NDLVEALK|R	[TMTsixplex_Nterm]NDLVEALK[TMTsixplex_K]	247-254	FALSE	5.261	553343.5221	354784.1841	669807.9152	627212.8477	942560.1875	635642.5065	ENSG00000077549
B1AK87	B1AK87_HUMAN	K|NDLVEALKR|K	[TMTsixplex_Nterm]NDLVEALK[TMTsixplex_K]R	247-255	FALSE	4.987	372497.1221	249491.0861	397656.884	401944.0022	487625.1875	351531.7096	ENSG00000077549
B1AK87	B1AK87_HUMAN	R|SVQTFADK|S	[TMTsixplex_Nterm]SVQTFADK[TMTsixplex_K]	232-239	FALSE	5.703	562547.2941	371108.1148	517078.7242	540319.0521	609311.375	450368.1431	ENSG00000077549
B1AK87	B1AK87_HUMAN	R|STLNEIYFGK|T	[TMTsixplex_Nterm]STLNEIYFGK[TMTsixplex_K]	213-222	FALSE	7.37	154728.2532	102017.6434	145360.9363	146284.5225	180658.4375	131956.0956	ENSG00000077549
B1AK87	B1AK87_HUMAN	R|SVQTFADK|S	[TMTsixplex_Nterm]SVQTFADK[TMTsixplex_K]	232-239	FALSE	5.124	497528.6337	326150.239	440600.0248	442222.3986	556021.875	424444.5435	ENSG00000077549
B1AK87	B1AK87_HUMAN	K|LTSTVMLWLQTNK|S	[TMTsixplex_Nterm]LTSTVMLWLQTNK[TMTsixplex_K]	156-168	FALSE	5.425	45417.77165	33976.04261	45266.71396	47876.81491	62621.22656	50325.13496	ENSG00000077549
B1AK87	B1AK87_HUMAN	R|SVQTFADK|S	[TMTsixplex_Nterm]SVQTFADK[TMTsixplex_K]	232-239	FALSE	5.755	302198.0615	182502.5366	258760.9502	253441.4657	316388.6875	235220.1225	ENSG00000077549
B1AK87	B1AK87_HUMAN	R|QMEKDETVSDCSPHIANIGR|L	[TMTsixplex_Nterm]QMEK[TMTsixplex_K]DETVSDC[Cys_CAM]SPHIANIGR	183-202	FALSE	6.554	654637.0625	417066.7287	351415.7496	223793.9788	236171.9987	181384.454	ENSG00000077549
B1AK87	B1AK87_HUMAN	R|STLNEIYFGK|T	[TMTsixplex_Nterm]STLNEIYFGK[TMTsixplex_K]	213-222	FALSE	7.309	166151.3821	104371.067	151053.6203	154639.0912	188451.3281	139632.3676	ENSG00000077549
B1AK87	B1AK87_HUMAN	K|SGSGTMNLGGSLTR|Q	[TMTsixplex_Nterm]SGSGTMNLGGSLTR	169-182	FALSE	8.745	95915.4222	63081.38437	89976.26552	88971.47764	143804.0469	101561.3893	ENSG00000077549
B1AK87	B1AK87_HUMAN	R|SVQTFADK|S	[TMTsixplex_Nterm]SVQTFADK[TMTsixplex_K]	232-239	FALSE	5.839	249090.3052	164316.6809	227659.9374	241386.1287	285228.6563	215891.5336	ENSG00000077549
B1AK87	B1AK87_HUMAN	R|DGDSYR|S	[TMTsixplex_Nterm]DGDSYR	54-59	FALSE	5.311	3405.370025	2299.198817	3047.558852	3111.592239	3748.511755	2789.657478	ENSG00000077549
B1AK87	B1AK87_HUMAN	K|SGSGTMNLGGSLTR|Q	[TMTsixplex_Nterm]SGSGTMNLGGSLTR	169-182	FALSE	8.58	30497.48352	20915.49746	37631.77363	37834.31445	47278.625	34146.5798	ENSG00000077549
B1AK87	B1AK87_HUMAN	R|STLNEIYFGK|T	[TMTsixplex_Nterm]STLNEIYFGK[TMTsixplex_K]	213-222	FALSE	7.123	86273.23452	55447.53681	78778.07747	74926.89302	94374.05469	74514.17335	ENSG00000077549
B1AK87	B1AK87_HUMAN	R|KLEVEANNAFDQYR|D	[TMTsixplex_Nterm]K[TMTsixplex_K]LEVEANNAFDQYR	82-95	FALSE	6.825	1281902.445	902132.2166	1089455.477	1089868.973	1365936.5	1078736.335	ENSG00000077549
B1AK87	B1AK87_HUMAN	R|KLEVEANNAFDQYR|D	[TMTsixplex_Nterm]K[TMTsixplex_K]LEVEANNAFDQYR	82-95	FALSE	6.246	201886.222	143179.086	193541.5921	199320.889	231597.6563	171946.7796	ENSG00000077549
B1AK87	B1AK87_HUMAN	K|YDPPLEDGAMPSAR|L	[TMTsixplex_Nterm]YDPPLEDGAMPSAR	66-79	FALSE	6.909	472711.1304	339434.7953	387637.0086	388788.9517	567175.5	438431.6267	ENSG00000077549
B1AK87	B1AK87_HUMAN	R|STLNEIYFGK|T	[TMTsixplex_Nterm]STLNEIYFGK[TMTsixplex_K]	213-222	FALSE	6.824	136462.7733	94545.37098	127747.129	128866.0268	154360	115209.1542	ENSG00000077549
B1AK87	B1AK87_HUMAN	R|STLNEIYFGK|T	[TMTsixplex_Nterm]STLNEIYFGK[TMTsixplex_K]	213-222	FALSE	6.988	170590.7379	109275.44	158531.3875	151951.7618	190998.6406	142699.0573	ENSG00000077549
B1AK87	B1AK87_HUMAN	R|DKVVGK|D	[TMTsixplex_Nterm]DK[TMTsixplex_K]VVGK[TMTsixplex_K]	39-44	FALSE	5.555	262399.5313	172095.6014	238031.0959	235897.0551	253890.2102	197318.84	ENSG00000077549
B1AK87	B1AK87_HUMAN	R|SVQTFADK|S	[TMTsixplex_Nterm]SVQTFADK[TMTsixplex_K]	232-239	FALSE	5.075	302293.4469	193575.0696	256677.191	271111.4631	327873.7188	231895.5127	ENSG00000077549
B1AK87	B1AK87_HUMAN	R|DKVVGK|D	[TMTsixplex_Nterm]DK[TMTsixplex_K]VVGK[TMTsixplex_K]	39-44	FALSE	7.306	274806.3076	180272.7638	269610.0826	277897.8577	287759.3438	220863.1192	ENSG00000077549
B1AK87	B1AK87_HUMAN	R|SVQTFADK|S	[TMTsixplex_Nterm]SVQTFADK[TMTsixplex_K]	232-239	FALSE	5.403	481934.9001	309006.8886	421002.8154	425707.6159	507359.7188	391832.4586	ENSG00000077549
B1AK87	B1AK87_HUMAN	R|SVQTFADK|S	[TMTsixplex_Nterm]SVQTFADK[TMTsixplex_K]	232-239	FALSE	5.434	237019.5828	157444.702	203865.5294	209632.8306	266319.2188	195833.1069	ENSG00000077549
B1AK87	B1AK87_HUMAN	R|KLEVEANNAFDQYR|D	[TMTsixplex_Nterm]K[TMTsixplex_K]LEVEANNAFDQYR	82-95	FALSE	6.817	633350.4309	446526.2424	604441.9937	676893.3807	701386.125	575893.9158	ENSG00000077549
B1AK87	B1AK87_HUMAN	R|KLEVEANNAFDQYR|D	[TMTsixplex_Nterm]K[TMTsixplex_K]LEVEANNAFDQYR	82-95	FALSE	6.976	3220950.451	2224624.419	2809567.018	2737166.875	3684602.5	2613887.995	ENSG00000077549
B1ALA9	B1ALA9_HUMAN	R|LNVDFALIHK|E	[TMTsixplex_Nterm]LNVDFALIHK[TMTsixplex_K]	84-93	FALSE	5.369	427036.7434	279735.3727	268293.1149	269115.7716	480151.7813	368855.8501	ENSG00000147224
B1ALA9	B1ALA9_HUMAN	R|VYAILTHGIFSGPAISR|I	[TMTsixplex_Nterm]VYAILTHGIFSGPAISR	143-159	FALSE	6.88	53077.58035	38856.29992	22752.24647	16760.72522	39772.54101	30363.53345	ENSG00000147224
B1ALD3	B1ALD3_HUMAN	K|LFLILAK|M	[TMTsixplex_Nterm]LFLILAK[TMTsixplex_K]	89-95	FALSE	5.303	10604.00949	8171.893136	10831.59359	11526.91902	13341.54395	10702.60204	ENSG00000134262
B1ANR0	B1ANR0_HUMAN	K|AKEFTNVYIK|N	[TMTsixplex_Nterm]AK[TMTsixplex_K]EFTNVYIK[TMTsixplex_K]	186-195	FALSE	5.091	431847.0954	408350.2168	435667.9006	579947	400093.9448	409463.7343	ENSG00000090621
B1ANR0	B1ANR0_HUMAN	K|NLDDTIDDEK|L	[TMTsixplex_Nterm]NLDDTIDDEK[TMTsixplex_K]	299-308	FALSE	5.206	43018.66683	28068.00721	37062.29569	37697.79307	108318.0938	80019.06448	ENSG00000090621
B1ANR0	B1ANR0_HUMAN	K|GFGFVCFSSPEEATK|A	[TMTsixplex_Nterm]GFGFVC[Cys_CAM]FSSPEEATK[TMTsixplex_K]	333-347	FALSE	6.842	122595.8671	103640.6025	125704.3526	140555.0335	144427.9375	112281.7716	ENSG00000090621
B1ANR0	B1ANR0_HUMAN	R|ALDTMNFDVIK|G	[TMTsixplex_Nterm]ALDTMNFDVIK[TMTsixplex_K]	67-77	FALSE	5.138	334825.3438	253451.0829	221416.4233	212887.7752	283742.1612	224030.2666	ENSG00000090621
B1ANR0	B1ANR0_HUMAN	R|LFPLIQTMHSNLAGK|I	[TMTsixplex_Nterm]LFPLIQTMHSNLAGK[TMTsixplex_K]	545-559	FALSE	7.008	94304.33129	72785.62702	87334.68082	85944.78122	180532.625	145679.1378	ENSG00000090621
B1ANY6	B1ANY6_HUMAN	R|TGWFPSNYVR|E	[TMTsixplex_Nterm]TGWFPSNYVR	51-60	FALSE	6.144	47223.24941	30446.29573	40579.5705	44218.54592	67469.44531	48600.06887	ENSG00000102606
B1APM4	B1APM4_HUMAN	K|LTAEAEELKPFFMK|E	[TMTsixplex_Nterm]LTAEAEELK[TMTsixplex_K]PFFMK[TMTsixplex_K]	53-66	FALSE	5.146	45959.80525	31388.04159	18412.53534	19216.31356	69400.01563	53148.39005	ENSG00000057252
B1AUU8	B1AUU8_HUMAN	K|DQFALAFHLISQK|L	[TMTsixplex_Nterm]DQFALAFHLISQK[TMTsixplex_K]	279-291	FALSE	6.119	136989.0582	100084.1061	122396.9016	120949.6231	164061.9876	130285.7779	ENSG00000085832
B3KYB6	B3KYB6_HUMAN	R|TIVTNEYMKDDFFIK|I	[TMTsixplex_Nterm]TIVTNEYMK[TMTsixplex_K]DDFFIK[TMTsixplex_K]	22-36	FALSE	5.936	164579.4719	122576.3713	157049.8909	165968.125	160509.3697	119570.0922	ENSG00000180957
B3KYB6	B3KYB6_HUMAN	K|AWNAYPYCR|T	[TMTsixplex_Nterm]AWNAYPYC[Cys_CAM]R	13-21	FALSE	7.594	185645.6041	127392.2549	197231.8725	207205.6311	135555.7496	104923.4202	ENSG00000180957
B4DDC6	B4DDC6_HUMAN	K|LNWLSVDFNNWK|D	[TMTsixplex_Nterm]LNWLSVDFNNWK[TMTsixplex_K]	59-70	FALSE	6.754	18554.51929	12759.27165	17139.96239	17119.67341	22217.30078	18095.01707	ENSG00000110958
B4DDC6	B4DDC6_HUMAN	K|DVNVNFEK|S	[TMTsixplex_Nterm]DVNVNFEK[TMTsixplex_K]	25-32	FALSE	5.111	539668.5	396425.0075	483233.6973	508546.9861	501388.9747	370390.6505	ENSG00000110958
B4DGJ5	B4DGJ5_HUMAN	K|SISQHYSKPR|V	[TMTsixplex_Nterm]SISQHYSK[TMTsixplex_K]PR	135-144	FALSE	5.895	125099.8247	87768.51773	77753.28176	77271.34415	78934.85334	62800.06472	ENSG00000006712
B4DGL8	B4DGL8_HUMAN	K|LAGLHDAILR|M	[TMTsixplex_Nterm]LAGLHDAILR	557-566	FALSE	6.316	61943.91549	46465.9699	38114.78577	41072.31085	131530.5539	111277.5047	ENSG00000131269
B4DGU4	B4DGU4_HUMAN	R|NEGVATYAAAVLFR|M	[TMTsixplex_Nterm]NEGVATYAAAVLFR	640-653	FALSE	6.287	12756.75347	8970.210643	17266.72401	17908.1486	26830.78125	20114.25624	ENSG00000168036
B4DGU4	B4DGU4_HUMAN	R|NEGVATYAAAVLFR|M	[TMTsixplex_Nterm]NEGVATYAAAVLFR	640-653	FALSE	8.916	8143.464111	5348.616987	15158.10368	15225.15322	24756.74805	18109.88416	ENSG00000168036
B4DGU4	B4DGU4_HUMAN	R|EGLLAIFK|S	[TMTsixplex_Nterm]EGLLAIFK[TMTsixplex_K]	218-225	FALSE	5.568	20545.11829	13185.33913	39786.28125	39372.78549	19682.42673	14732.17675	ENSG00000168036
B4DGU4	B4DGU4_HUMAN	K|HAVVNLINYQDDAELATR|A	[TMTsixplex_Nterm]HAVVNLINYQDDAELATR	126-143	FALSE	8.91	180998.044	134176.0273	194596.8341	192416.0971	258938.625	201277.6679	ENSG00000168036
B4DGU4	B4DGU4_HUMAN	R|LVQNCLWTLR|N	[TMTsixplex_Nterm]LVQNC[Cys_CAM]LWTLR	369-378	FALSE	8.345	81353.66285	56633.68654	197729.6234	197981.4063	NA	33710.92886	ENSG00000168036
B4DGU4	B4DGU4_HUMAN	R|MEEIVEGCTGALHILAR|D	[TMTsixplex_Nterm]MEEIVEGC[Cys_CAM]TGALHILAR	558-574	FALSE	7.905	115606.5784	86168.13651	203865.7464	179323.6824	140950.409	109720.1446	ENSG00000168036
B4DGU4	B4DGU4_HUMAN	K|LLNDEDQVVVNK|A	[TMTsixplex_Nterm]LLNDEDQVVVNK[TMTsixplex_K]	151-162	FALSE	5.702	865062.3258	537677.6055	798719.869	836801.2659	1223637	931996.7796	ENSG00000168036
B4DGU4	B4DGU4_HUMAN	R|TMQNTNDVETAR|C	[TMTsixplex_Nterm]TM[Oxidation_M]QNTNDVETAR	193-204	FALSE	6.735	5626.427026	4112.099569	9806.668146	11008.53137	16699.06836	12674.86552	ENSG00000168036
B4DGU4	B4DGU4_HUMAN	R|EGLLAIFK|S	[TMTsixplex_Nterm]EGLLAIFK[TMTsixplex_K]	218-225	FALSE	5.679	26920.54295	17810.46667	58585.70736	60198.84375	22694.15636	17434.42306	ENSG00000168036
B4DGU4	B4DGU4_HUMAN	R|NLSDAATK|Q	[TMTsixplex_Nterm]NLSDAATK[TMTsixplex_K]	379-386	FALSE	5.405	225678.6663	156575.1821	323236.314	327724.1233	429223.4375	317085.9089	ENSG00000168036
B4DGU4	B4DGU4_HUMAN	R|EGLLAIFK|S	[TMTsixplex_Nterm]EGLLAIFK[TMTsixplex_K]	218-225	FALSE	5.045	27991.75687	20065.97173	58376.45703	56049.33975	29506.12983	21203.94572	ENSG00000168036
B4DGU4	B4DGU4_HUMAN	R|EGLLAIFK|S	[TMTsixplex_Nterm]EGLLAIFK[TMTsixplex_K]	218-225	FALSE	6.405	26510.60634	17327.66391	53391.04095	56103.54297	22939.03775	18441.60419	ENSG00000168036
B4DGU4	B4DGU4_HUMAN	R|NEGVATYAAAVLFR|M	[TMTsixplex_Nterm]NEGVATYAAAVLFR	640-653	FALSE	8.027	7855.79381	5356.256974	13363.54585	13604.78219	22291.35938	16013.99811	ENSG00000168036
B4DGU4	B4DGU4_HUMAN	K|HAVVNLINYQDDAELATR|A	[TMTsixplex_Nterm]HAVVNLINYQDDAELATR	126-143	FALSE	7.522	311691.6413	227109.729	485342.1724	526089.375	469913.6057	338874.2136	ENSG00000168036
B4DGU4	B4DGU4_HUMAN	R|NEGVATYAAAVLFR|M	[TMTsixplex_Nterm]NEGVATYAAAVLFR	640-653	FALSE	6.261	14616.58981	10349.50896	22147.13439	21580.66343	32349.40895	23690.90976	ENSG00000168036
B4DGU4	B4DGU4_HUMAN	K|LIILASGGPQALVNIMR|T	[TMTsixplex_Nterm]LIILASGGPQALVNIMR	305-321	FALSE	6.296	659.643608	577.3028976	795.5748254	672.4533912	1208.391357	945.2927757	ENSG00000168036
B4DGU4	B4DGU4_HUMAN	R|NEGVATYAAAVLFR|M	[TMTsixplex_Nterm]NEGVATYAAAVLFR	640-653	FALSE	8.134	5790.716629	4288.928125	10951.67849	11116.73075	17382.76758	12776.5464	ENSG00000168036
B4DGU4	B4DGU4_HUMAN	R|NLSDAATK|Q	[TMTsixplex_Nterm]NLSDAATK[TMTsixplex_K]	379-386	FALSE	5.068	253608.9483	172721.3821	352526.2805	360015.1407	451647.2813	346229.8972	ENSG00000168036
B4DGU4	B4DGU4_HUMAN	K|LIILASGGPQALVNIMR|T	[TMTsixplex_Nterm]LIILASGGPQALVNIMR	305-321	FALSE	7.121	1266.156254	1144.972852	1564.151857	1616.985598	2576.494004	2222.025637	ENSG00000168036
B4DGU4	B4DGU4_HUMAN	R|NEGVATYAAAVLFR|M	[TMTsixplex_Nterm]NEGVATYAAAVLFR	640-653	FALSE	6.187	4530.87795	3255.186378	6314.541988	6695.615294	10346.20703	7528.731342	ENSG00000168036
B4DGU4	B4DGU4_HUMAN	R|LVQLLVR|A	[TMTsixplex_Nterm]LVQLLVR	528-534	FALSE	5.001	59742.64524	40528.58795	97160.18942	98486.31282	163422.0156	122976.3513	ENSG00000168036
B4DGU4	B4DGU4_HUMAN	R|EGLLAIFK|S	[TMTsixplex_Nterm]EGLLAIFK[TMTsixplex_K]	218-225	FALSE	5.177	27585.38987	18206.20637	54931.43006	55370.24219	26528.82102	21692.19194	ENSG00000168036
B4DGU4	B4DGU4_HUMAN	R|QDDPSYR|S	[TMTsixplex_Nterm]QDDPSYR	703-709	FALSE	5.021	5856.334687	4743.487638	9623.644492	9785.443283	15507.45605	10633.17832	ENSG00000168036
B4DGU4	B4DGU4_HUMAN	R|EGLLAIFK|S	[TMTsixplex_Nterm]EGLLAIFK[TMTsixplex_K]	218-225	FALSE	5.279	49736.90056	33312.23526	102340.2031	101267.6404	40929.00269	31210.41213	ENSG00000168036
B4DGU4	B4DGU4_HUMAN	R|NLSDAATK|Q	[TMTsixplex_Nterm]NLSDAATK[TMTsixplex_K]	379-386	FALSE	5.289	201757.2838	134078.1515	267661.0005	271385.3764	340125.5938	263097.8256	ENSG00000168036
B4DGU4	B4DGU4_HUMAN	R|LVQNCLWTLR|N	[TMTsixplex_Nterm]LVQNC[Cys_CAM]LWTLR	369-378	FALSE	7.358	16018.8235	11681.45873	39948.42578	38942.32927	9979.794292	7140.297086	ENSG00000168036
B4DGU4	B4DGU4_HUMAN	K|LLWTTSR|V	[TMTsixplex_Nterm]LLWTTSR	328-334	FALSE	5.979	90293.80296	62594.54512	212001.6406	205098.361	NA	53789.5812	ENSG00000168036
B4DGU4	B4DGU4_HUMAN	R|NLSDAATK|Q	[TMTsixplex_Nterm]NLSDAATK[TMTsixplex_K]	379-386	FALSE	5.182	186872.2811	128028.1867	245323.9392	266937.1634	304066.5938	234812.9328	ENSG00000168036
B4DGU4	B4DGU4_HUMAN	R|HQEAEMAQNAVR|L	[TMTsixplex_Nterm]HQEAEMAQNAVR	467-478	FALSE	8.386	60738.25688	39966.91938	39987.58858	35468.01515	58865.89406	45604.67808	ENSG00000168036
B4DGU4	B4DGU4_HUMAN	R|SPQMVSAIVR|T	[TMTsixplex_Nterm]SPQMVSAIVR	183-192	FALSE	7.305	48114.82199	43042.52191	65504.52856	67383.21797	100632.6797	83786.41021	ENSG00000168036
B4DGU4	B4DGU4_HUMAN	K|LLWTTSR|V	[TMTsixplex_Nterm]LLWTTSR	328-334	FALSE	5.453	68692.59589	49152.59571	144993.7969	139338.2313	74967.39526	56735.61037	ENSG00000168036
B4DGU4	B4DGU4_HUMAN	R|EGLLAIFK|S	[TMTsixplex_Nterm]EGLLAIFK[TMTsixplex_K]	218-225	FALSE	6.256	5364.207215	3592.356657	9750.241011	9824.044922	5446.177964	4306.832459	ENSG00000168036
B4DGU4	B4DGU4_HUMAN	K|AAVMVHQLSK|K	[TMTsixplex_Nterm]AAVMVHQLSK[TMTsixplex_K]	163-172	FALSE	5.798	1034649.158	708563.8663	1491276.174	1475025.3	2224910.87	1820119.142	ENSG00000168036
B4DHQ7	B4DHQ7_HUMAN	R|FWVNILK|N	[TMTsixplex_Nterm]FWVNILK[TMTsixplex_K]	464-470	FALSE	5.362	32301.42786	23557.13378	27530.73169	30361.10485	43544.10156	35084.92777	ENSG00000136040
B4DHQ7	B4DHQ7_HUMAN	K|SFLVTVIHTLEK|Q	[TMTsixplex_Nterm]SFLVTVIHTLEK[TMTsixplex_K]	110-121	FALSE	5.093	4192.472656	2830.759791	1884.17896	1791.851812	1961.542494	1409.273465	ENSG00000136040
B4DIP2	B4DIP2_HUMAN	R|LTFIPGFIGSLK|Q	[TMTsixplex_Nterm]LTFIPGFIGSLK[TMTsixplex_K]	218-229	FALSE	4.945	28472.69571	23353.85179	25352.36134	30529.3487	46550.11328	38981.88464	ENSG00000112851
B4DJV2	B4DJV2_HUMAN	K|SMSTEGLMK|F	[TMTsixplex_Nterm]SMSTEGLMK[TMTsixplex_K]	437-445	FALSE	6.028	46781.00709	29879.84546	41858.36006	46949.21141	233888.4531	167154.4978	ENSG00000062485
B4DJV2	B4DJV2_HUMAN	K|IVPNVLLEQGK|A	[TMTsixplex_Nterm]IVPNVLLEQGK[TMTsixplex_K]	369-379	FALSE	5.476	99028.03075	64601.36313	91580.8476	104337.191	222872.5625	179842.2862	ENSG00000062485
B4DJV2	B4DJV2_HUMAN	R|ALGVLAQLIWSR|A	[TMTsixplex_Nterm]ALGVLAQLIWSR	415-426	FALSE	7.35	215.6988909	147.6412887	174.8167904	206.4726338	1209.940674	1106.76626	ENSG00000062485
B4DJV2	B4DJV2_HUMAN	R|VVPGYGHAVLR|K	[TMTsixplex_Nterm]VVPGYGHAVLR	327-337	FALSE	6.923	195475.2433	127757.8827	149105.3859	186818.9972	1055235.875	790907.1901	ENSG00000062485
B4DJV2	B4DJV2_HUMAN	K|SMSTEGLMK|F	[TMTsixplex_Nterm]SMSTEGLMK[TMTsixplex_K]	437-445	FALSE	5.577	40065.03489	26087.78017	38475.22225	42355.8541	186980.6719	132167.6135	ENSG00000062485
B4DJV2	B4DJV2_HUMAN	R|AYAQGISR|T	[TMTsixplex_Nterm]AYAQGISR	170-177	FALSE	5.386	14098.0591	9465.222283	16637.82071	19364.72052	48799.1875	39150.50624	ENSG00000062485
B4DJV2	B4DJV2_HUMAN	R|EGSGIGAIDSNLDWSHNFTNMLGYTDHQFTELTR|L	[TMTsixplex_Nterm]EGSGIGAIDSNLDWSHNFTNMLGYTDHQFTELTR	209-242	FALSE	7.027	13695.54239	9092.473379	9960.386506	7879.992219	45636.51578	33596.8427	ENSG00000062485
B4DJV2	B4DJV2_HUMAN	R|VVPGYGHAVLR|K	[TMTsixplex_Nterm]VVPGYGHAVLR	327-337	FALSE	8.151	73229.70757	51678.3242	59862.22181	66295.71603	319905.9174	250334.1483	ENSG00000062485
B4DJV2	B4DJV2_HUMAN	R|DYIWNTLNSGR|V	[TMTsixplex_Nterm]DYIWNTLNSGR	316-326	FALSE	6.157	139923.9358	99311.26615	240703.5352	252838.1617	295202.8438	220851.3545	ENSG00000062485
B4DJV2	B4DJV2_HUMAN	R|DYIWNTLNSGR|V	[TMTsixplex_Nterm]DYIWNTLNSGR	316-326	FALSE	6.838	51276.56901	34765.20167	69585.075	77398.15947	153874.4844	115637.0389	ENSG00000062485
B4DJV2	B4DJV2_HUMAN	K|IVPNVLLEQGK|A	[TMTsixplex_Nterm]IVPNVLLEQGK[TMTsixplex_K]	369-379	FALSE	5.035	45445.75308	32006.81593	42035.48131	48760.89983	229012.9375	169943.6958	ENSG00000062485
B4DJV2	B4DJV2_HUMAN	K|IVPNVLLEQGK|A	[TMTsixplex_Nterm]IVPNVLLEQGK[TMTsixplex_K]	369-379	FALSE	4.992	25225.43228	16972.18514	22129.11206	25293.30153	128637.6953	97578.09381	ENSG00000062485
B4DJV2	B4DJV2_HUMAN	R|DYIWNTLNSGR|V	[TMTsixplex_Nterm]DYIWNTLNSGR	316-326	FALSE	7.114	63709.48963	40940.60675	97143.66917	105145.7381	172273.25	132888.9795	ENSG00000062485
B4DJV2	B4DJV2_HUMAN	R|ALGVLAQLIWSR|A	[TMTsixplex_Nterm]ALGVLAQLIWSR	415-426	FALSE	7.844	286.5747912	260.58187	285.1260974	325.8879926	1347.763794	1200.260747	ENSG00000062485
B4DJV2	B4DJV2_HUMAN	R|ALGVLAQLIWSR|A	ALGVLAQLIWSR	415-426	FALSE	5.562	5884.143404	4286.511205	7532.455525	8071.515427	8372.190569	6499.790933	ENSG00000062485
B4DJV2	B4DJV2_HUMAN	K|IVPNVLLEQGK|A	[TMTsixplex_Nterm]IVPNVLLEQGK[TMTsixplex_K]	369-379	FALSE	4.921	60763.52654	40847.44205	56727.69917	65853.19559	303493.7813	235544.7322	ENSG00000062485
B4DJV2	B4DJV2_HUMAN	K|GLVYETSVLDPDEGIR|F	[TMTsixplex_Nterm]GLVYETSVLDPDEGIR	63-78	FALSE	8.049	319133.7118	222147.5153	227003.9734	254699.4906	1504785.375	1255491.671	ENSG00000062485
B4DJV2	B4DJV2_HUMAN	R|DYIWNTLNSGR|V	[TMTsixplex_Nterm]DYIWNTLNSGR	316-326	FALSE	6.482	35666.41217	23933.45292	44768.59888	47499.11381	104592.7188	79406.75898	ENSG00000062485
B4DJV2	B4DJV2_HUMAN	K|IVPNVLLEQGK|A	[TMTsixplex_Nterm]IVPNVLLEQGK[TMTsixplex_K]	369-379	FALSE	4.998	53168.9781	34421.02492	46268.58159	54650.53714	247245.0313	187867.821	ENSG00000062485
B4DJV2	B4DJV2_HUMAN	R|DYIWNTLNSGR|V	[TMTsixplex_Nterm]DYIWNTLNSGR	316-326	FALSE	6.656	142015.969	89997.77043	242799.2181	285961.4826	498975.8125	383055.6362	ENSG00000062485
B4DLN1	B4DLN1_HUMAN	R|NYAHALDGLYR|V	[TMTsixplex_Nterm]NYAHALDGLYR	294-304	FALSE	5.027	51378.31938	40232.58012	67746.17353	71354.47665	170310.6473	131222.0686	ENSG00000262660
B4DLN1	B4DLN1_HUMAN	K|KLVESLPQEIK|A	[TMTsixplex_Nterm]K[TMTsixplex_K]LVESLPQEIK[TMTsixplex_K]	162-172	FALSE	5.646	304736.1599	202017.2465	233832.059	242768.8299	483827.2813	368608.2414	ENSG00000262660
B4DLR8	B4DLR8_HUMAN	R|ALIVLAHSER|T	[TMTsixplex_Nterm]ALIVLAHSER	5-14	FALSE	10.224	499708.9436	330650.6032	703487.3194	764227.0475	2544895.048	1962492.121	ENSG00000181019
B4DLR8	B4DLR8_HUMAN	K|SIPTDNQIK|A	[TMTsixplex_Nterm]SIPTDNQIK[TMTsixplex_K]	190-198	FALSE	5.227	106547.8512	67358.62016	72819.56471	108217.7012	971257.25	737823.3609	ENSG00000181019
B4DLR8	B4DLR8_HUMAN	R|ALIVLAHSER|T	[TMTsixplex_Nterm]ALIVLAHSER	5-14	FALSE	8.988	12003.88113	10269.60277	9481.56846	11876.04243	53671.74644	49716.3058	ENSG00000181019
B4DLR8	B4DLR8_HUMAN	K|KGWEVVESDLYAMNFNPIISR|K	[TMTsixplex_Nterm]K[TMTsixplex_K]GWEVVESDLYAMNFNPIISR	32-52	FALSE	7.425	12108.49443	7375.762841	8195.44348	10978.71245	91831.82813	69904.67441	ENSG00000181019
B4DLR8	B4DLR8_HUMAN	K|SIPTDNQIK|A	[TMTsixplex_Nterm]SIPTDNQIK[TMTsixplex_K]	190-198	FALSE	4.969	60190.48524	40436.25193	41990.9466	57388.16625	531830.375	399108.8732	ENSG00000181019
B4DLR8	B4DLR8_HUMAN	K|FGLSVGHHLGK|S	[TMTsixplex_Nterm]FGLSVGHHLGK[TMTsixplex_K]	179-189	FALSE	5.9	721029.6643	489447.5491	643530.5871	738514.8247	2338586.25	1805303.466	ENSG00000181019
B4DLR8	B4DLR8_HUMAN	K|SIPTDNQIK|A	[TMTsixplex_Nterm]SIPTDNQIK[TMTsixplex_K]	190-198	FALSE	5.041	50636.81167	35615.22886	37286.73084	51722.25733	432750.125	327223.9343	ENSG00000181019
B4DLR8	B4DLR8_HUMAN	R|IQILEGWK|K	IQILEGWK	129-136	FALSE	4.962	101576.3303	82025.38497	102704.8318	NA	NA	127731.2792	ENSG00000181019
B4DLR8	B4DLR8_HUMAN	K|SIPTDNQIK|A	[TMTsixplex_Nterm]SIPTDNQIK[TMTsixplex_K]	190-198	FALSE	4.968	36385.41094	24906.25103	27536.82037	35321.29556	257170.3281	201638.2842	ENSG00000181019
B4DLR8	B4DLR8_HUMAN	K|KGWEVVESDLYAMNFNPIISR|K	[TMTsixplex_Nterm]K[TMTsixplex_K]GWEVVESDLYAMNFNPIISR	32-52	FALSE	5.415	48371.98752	32626.13182	41562.29945	55213.88344	233449.375	180477.3926	ENSG00000181019
B4DLR8	B4DLR8_HUMAN	R|IQILEGWK|K	[TMTsixplex_Nterm]IQILEGWK[TMTsixplex_K]	129-136	FALSE	5.313	12948.92171	9135.194112	8633.397379	9662.142913	89902.78906	69442.28043	ENSG00000181019
B4DLR8	B4DLR8_HUMAN	K|KEVQDEEK|N	[TMTsixplex_Nterm]K[TMTsixplex_K]EVQDEEK[TMTsixplex_K]	168-175	FALSE	5.358	160505.322	100205.652	105737.9326	128962.1329	1231213.25	923184.6902	ENSG00000181019
B4DLR8	B4DLR8_HUMAN	K|LKDPANFQYPAESVLAYK|E	[TMTsixplex_Nterm]LK[TMTsixplex_K]DPANFQYPAESVLAYK[TMTsixplex_K]	59-76	FALSE	7.042	31582.47714	21521.19529	19624.60226	27484.0292	273332.7813	209011.1445	ENSG00000181019
B4DLR8	B4DLR8_HUMAN	R|ALIVLAHSER|T	[TMTsixplex_Nterm]ALIVLAHSER	5-14	FALSE	9.77	75168.01887	51328.0816	52639.90598	67502.06065	534292.625	442720.2895	ENSG00000181019
B4DLR8	B4DLR8_HUMAN	R|ALIVLAHSER|T	[TMTsixplex_Nterm]ALIVLAHSER	5-14	FALSE	8.574	8160.659939	6913.69329	4251.065666	5731.921106	28944.62891	26860.35819	ENSG00000181019
B4DLR8	B4DLR8_HUMAN	R|IQILEGWK|K	[TMTsixplex_Nterm]IQILEGWK[TMTsixplex_K]	129-136	FALSE	4.947	8726.458853	5921.503509	6098.926867	7174.195918	44796.90234	36213.74352	ENSG00000181019
B4DLR8	B4DLR8_HUMAN	K|SIPTDNQIK|A	[TMTsixplex_Nterm]SIPTDNQIK[TMTsixplex_K]	190-198	FALSE	5.137	51984.69289	32264.22065	34544.79166	44462.25817	408512.1563	307709.003	ENSG00000181019
B4DLR8	B4DLR8_HUMAN	K|SIPTDNQIK|A	[TMTsixplex_Nterm]SIPTDNQIK[TMTsixplex_K]	190-198	FALSE	5.427	54742.09472	32843.11976	38478.70694	48686.35087	463571.0938	331753.1232	ENSG00000181019
B4DLR8	B4DLR8_HUMAN	K|LKDPANFQYPAESVLAYK|E	[TMTsixplex_Nterm]LK[TMTsixplex_K]DPANFQYPAESVLAYK[TMTsixplex_K]	59-76	FALSE	6.673	84188.38313	53583.25884	54665.19202	64659.88734	736986.5	572689.3238	ENSG00000181019
B4DLR8	B4DLR8_HUMAN	K|SIPTDNQIK|A	[TMTsixplex_Nterm]SIPTDNQIK[TMTsixplex_K]	190-198	FALSE	5.467	76175.84912	47817.63024	55354.23211	70186.67688	551246.875	415508.6475	ENSG00000181019
B4DLR8	B4DLR8_HUMAN	R|TSFNYAMK|E	[TMTsixplex_Nterm]TSFNYAM[Oxidation_M]K[TMTsixplex_K]	15-22	FALSE	4.96	1489297.603	948752.8278	1245536.673	1610178.158	12317684	9303700.409	ENSG00000181019
B4DLR8	B4DLR8_HUMAN	K|EAAAAALK|K	[TMTsixplex_Nterm]EAAAAALK[TMTsixplex_K]	23-30	FALSE	4.943	125804.9095	82394.68888	84909.15027	113683.4528	1036916.313	783972.5259	ENSG00000181019
B4DLR8	B4DLR8_HUMAN	K|EGHLSPDIVAEQK|K	[TMTsixplex_Nterm]EGHLSPDIVAEQK[TMTsixplex_K]	77-89	FALSE	6.508	760053.3758	635246.2968	595902.0514	625677.1676	2105591.25	1794727.984	ENSG00000181019
B4DLR8	B4DLR8_HUMAN	R|TSFNYAMK|E	TSFNYAMK[TMTsixplex_K]	15-22	FALSE	6.273	45417.8771	35506.407	14834.22868	20312.33259	110309.8332	144358.2076	ENSG00000181019
B4DLR8	B4DLR8_HUMAN	R|TSFNYAMK|E	[TMTsixplex_Nterm]TSFNYAMK[TMTsixplex_K]	15-22	FALSE	5.149	219642.0028	155191.2826	189134.9044	220203.4707	1302519.75	1011006.533	ENSG00000181019
B4DLR8	B4DLR8_HUMAN	R|ALIVLAHSER|T	[TMTsixplex_Nterm]ALIVLAHSER	5-14	FALSE	9.653	9907.914378	9971.220772	6685.622043	9277.754967	34820.79593	35507.04821	ENSG00000181019
B4DLR8	B4DLR8_HUMAN	K|EAAAAALK|K	[TMTsixplex_Nterm]EAAAAALK[TMTsixplex_K]	23-30	FALSE	5.391	85238.10398	62804.70968	63949.1829	85458.71467	619276.8125	475097.8999	ENSG00000181019
B4DLR8	B4DLR8_HUMAN	K|LKDPANFQYPAESVLAYK|E	[TMTsixplex_Nterm]LK[TMTsixplex_K]DPANFQYPAESVLAYK[TMTsixplex_K]	59-76	FALSE	6.639	43258.33392	32183.55194	26896.35825	39227.87176	366785.2813	274157.0512	ENSG00000181019
B4DLR8	B4DLR8_HUMAN	K|FGLSVGHHLGK|S	FGLSVGHHLGK[TMTsixplex_K]	179-189	FALSE	5.084	86231.74116	117403.3975	24318.92442	31321.86037	265377.1029	739665.7832	ENSG00000181019
B4DLR8	B4DLR8_HUMAN	K|LKDPANFQYPAESVLAYK|E	[TMTsixplex_Nterm]LK[TMTsixplex_K]DPANFQYPAESVLAYK[TMTsixplex_K]	59-76	FALSE	6.217	66636.44995	45006.16785	40865.9102	53557.04507	548214.875	420711.303	ENSG00000181019
B4DLR8	B4DLR8_HUMAN	K|FGLSVGHHLGK|S	[TMTsixplex_Nterm]FGLSVGHHLGK[TMTsixplex_K]	179-189	FALSE	5.014	525729.5461	377795.665	333517.7175	456989.6449	4814072	3725294.141	ENSG00000181019
B4DLR8	B4DLR8_HUMAN	K|LKDPANFQYPAESVLAYK|E	[TMTsixplex_Nterm]LK[TMTsixplex_K]DPANFQYPAESVLAYK[TMTsixplex_K]	59-76	FALSE	5.761	50170.73382	34675.8637	33888.51705	45420.26856	452733.8125	350316.4573	ENSG00000181019
B4DLR8	B4DLR8_HUMAN	R|IQILEGWK|K	[TMTsixplex_Nterm]IQILEGWK[TMTsixplex_K]	129-136	FALSE	5.196	14204.27889	8898.689657	11804.97725	11139.38745	94113.67969	69839.7778	ENSG00000181019
B4DQI4	B4DQI4_HUMAN	R|AVAIDLPGLGHSK|E	[TMTsixplex_Nterm]AVAIDLPGLGHSK[TMTsixplex_K]	63-75	FALSE	8.243	1495948.135	1020555.079	1829457.344	1859173.042	3365155	2680668.338	ENSG00000114779
B4DQI4	B4DQI4_HUMAN	R|FSSETWQNLGTLHR|L	[TMTsixplex_Nterm]FSSETWQNLGTLHR	42-55	FALSE	5.278	63748.7928	46214.25467	71396.2478	77589.74588	93869.33594	71090.16414	ENSG00000114779
B4DQI4	B4DQI4_HUMAN	R|FSVLLLHGIR|F	[TMTsixplex_Nterm]FSVLLLHGIR	32-41	FALSE	7.794	30287.80906	22298.87388	34342.67813	30447.22372	69690.19978	55819.5276	ENSG00000114779
B4DQI4	B4DQI4_HUMAN	R|FSSETWQNLGTLHR|L	[TMTsixplex_Nterm]FSSETWQNLGTLHR	42-55	FALSE	8.293	114568.4294	81215.18072	115470.7276	101884.2493	225058.496	174607.2321	ENSG00000114779
B4DQI4	B4DQI4_HUMAN	R|FSVLLLHGIR|F	[TMTsixplex_Nterm]FSVLLLHGIR	32-41	FALSE	8.412	18362.68074	14120.59294	20734.83158	17697.47644	41892.6836	30952.84166	ENSG00000114779
B4DQI4	B4DQI4_HUMAN	R|AVAIDLPGLGHSK|E	[TMTsixplex_Nterm]AVAIDLPGLGHSK[TMTsixplex_K]	63-75	FALSE	9.669	216830.6041	150632.9821	248374.5736	276245.4862	522820.1875	424719.6463	ENSG00000114779
B4DUR8	B4DUR8_HUMAN	K|TAVETAVLLLR|I	[TMTsixplex_Nterm]TAVETAVLLLR	462-472	FALSE	8.796	23923.51496	16097.80436	26446.89827	26680.38999	31653.28906	23139.00144	ENSG00000163468
B4DUR8	B4DUR8_HUMAN	K|MLLDPMGGIVMTNDGNAILR|E	[TMTsixplex_Nterm]MLLDPMGGIVMTNDGNAILR	3-22	FALSE	6.99	58967.48706	45163.70255	66554.68269	62124.81834	79871.60938	64137.71387	ENSG00000163468
B4DUR8	B4DUR8_HUMAN	R|NVLLDPQLVPGGGASEMAVAHALTEK|S	[TMTsixplex_Nterm]NVLLDPQLVPGGGASEMAVAHALTEK[TMTsixplex_K]	354-379	FALSE	5.337	247736.214	162115.6243	307313.2184	287968.0212	334511.4063	238959.5593	ENSG00000163468
B4DUR8	B4DUR8_HUMAN	R|TLIQNCGASTIR|L	[TMTsixplex_Nterm]TLIQNC[Cys_CAM]GASTIR	404-415	FALSE	8.769	61166.34325	41107.6952	85570.8125	80420.93027	60108.72075	43588.8818	ENSG00000163468
B4DUR8	B4DUR8_HUMAN	R|IVLLDSSLEYK|K	[TMTsixplex_Nterm]IVLLDSSLEYK[TMTsixplex_K]	192-202	FALSE	6.381	490655.8912	332142.2834	495284.9808	491463.2771	531395.3125	401150.9647	ENSG00000163468
B4DUR8	B4DUR8_HUMAN	R|QGGAPDAGQE|-	[TMTsixplex_Nterm]QGGAPDAGQE	490-499	FALSE	5.651	247.5021505	150.9551572	263.2519963	247.8821072	313.7926736	209.7101247	ENSG00000163468
B4DUR8	B4DUR8_HUMAN	K|ELGIWEPLAVK|L	[TMTsixplex_Nterm]ELGIWEPLAVK[TMTsixplex_K]	446-456	FALSE	5.947	579123.2485	382851.9218	592214.2809	613254.1946	703889.1875	498413.363	ENSG00000163468
B4DUR8	B4DUR8_HUMAN	K|KGESQTDIEITR|E	[TMTsixplex_Nterm]K[TMTsixplex_K]GESQTDIEITR	203-214	FALSE	7.424	762718.6763	548667.5822	835500.0095	869608.2184	1005535.375	793984.7345	ENSG00000163468
B4DUR8	B4DUR8_HUMAN	K|TAVETAVLLLR|I	[TMTsixplex_Nterm]TAVETAVLLLR	462-472	FALSE	9.607	32986.49086	21711.87494	38861.37526	38825.02135	43767.23047	31841.70597	ENSG00000163468
B4DUR8	B4DUR8_HUMAN	R|AVAQALEVIPR|T	[TMTsixplex_Nterm]AVAQALEVIPR	393-403	FALSE	8.146	54885.62508	40254.20078	56518.55072	61567.61459	71400.03125	55456.74724	ENSG00000163468
B4DUR8	B4DUR8_HUMAN	K|TAVETAVLLLR|I	[TMTsixplex_Nterm]TAVETAVLLLR	462-472	FALSE	8.059	24851.60017	17206.94049	28069.57243	27530.09078	33689.75781	25584.47867	ENSG00000163468
B4DUR8	B4DUR8_HUMAN	K|TAVETAVLLLR|I	[TMTsixplex_Nterm]TAVETAVLLLR	462-472	FALSE	9.304	10153.88193	7049.988631	11264.20214	11931.53828	13309.2998	10352.70836	ENSG00000163468
B4DUR8	B4DUR8_HUMAN	K|GISDLAQHYLMR|A	[TMTsixplex_Nterm]GISDLAQHYLM[Oxidation_M]R	249-260	FALSE	6.341	254298.6684	188621.4898	214790.1349	201689.8111	249929.9399	218995.0087	ENSG00000163468
B4DUR8	B4DUR8_HUMAN	R|IDDIVSGHK|K	[TMTsixplex_Nterm]IDDIVSGHK[TMTsixplex_K]	473-481	FALSE	6.915	428738.6875	302391.7834	324744.7282	206371.6027	298823.0455	236519.4551	ENSG00000163468
B4DUR8	B4DUR8_HUMAN	R|EIQVQHPAAK|S	[TMTsixplex_Nterm]EIQVQHPAAK[TMTsixplex_K]	23-32	FALSE	5.102	730915.8444	464328.3387	780135.3493	770412.9939	891845.5	687045.1869	ENSG00000163468
B4DUR8	B4DUR8_HUMAN	K|GISDLAQHYLMR|A	[TMTsixplex_Nterm]GISDLAQHYLMR	249-260	FALSE	6.885	136859.3559	98965.1902	85710.23974	78079.11573	127475.3028	102045.361	ENSG00000163468
B4DUR8	B4DUR8_HUMAN	K|TAVETAVLLLR|I	[TMTsixplex_Nterm]TAVETAVLLLR	462-472	FALSE	9.411	19063.23653	12982.44857	22361.34567	23211.0792	25465.31641	19439.74266	ENSG00000163468
B4DUR8	B4DUR8_HUMAN	R|EIQVQHPAAK|S	[TMTsixplex_Nterm]EIQVQHPAAK[TMTsixplex_K]	23-32	FALSE	5.192	987057.1845	670996.6695	1042795.088	1162142.227	1271963.584	1008522.345	ENSG00000163468
B4DUR8	B4DUR8_HUMAN	R|AVAQALEVIPR|T	[TMTsixplex_Nterm]AVAQALEVIPR	393-403	FALSE	6.79	46105.02421	35742.54316	51536.57925	54585.28422	65562.45313	51163.37355	ENSG00000163468
B4DUR8	B4DUR8_HUMAN	K|TAVETAVLLLR|I	[TMTsixplex_Nterm]TAVETAVLLLR	462-472	FALSE	9.409	19139.22393	13079.99281	21587.94103	22460.45598	25710.21094	19719.07479	ENSG00000163468
B4DUR8	B4DUR8_HUMAN	K|TAVETAVLLLR|I	[TMTsixplex_Nterm]TAVETAVLLLR	462-472	FALSE	8.873	40667.04343	28563.19173	49027.6327	45764.60181	56768.42969	40094.69088	ENSG00000163468
B4DUR8	B4DUR8_HUMAN	R|ANITAIR|R	[TMTsixplex_Nterm]ANITAIR	261-267	FALSE	5.476	429145.8551	310013.8553	417455.4858	416312.2828	522236.0313	421781.6499	ENSG00000163468
B4DUR8	B4DUR8_HUMAN	K|TAVETAVLLLR|I	[TMTsixplex_Nterm]TAVETAVLLLR	462-472	FALSE	8.55	35226.67256	24867.78413	40898.27337	41574.01408	47930.84375	36332.07711	ENSG00000163468
B4DUR8	B4DUR8_HUMAN	R|AVAQALEVIPR|T	[TMTsixplex_Nterm]AVAQALEVIPR	393-403	FALSE	7.848	66083.77134	44974.9909	73799.97366	75339.19622	85182.63281	67005.91631	ENSG00000163468
B4DUR8	B4DUR8_HUMAN	K|TAVETAVLLLR|I	[TMTsixplex_Nterm]TAVETAVLLLR	462-472	FALSE	8.02	42525.76937	28934.11892	48267.02475	50015.54664	54999.11719	42929.65142	ENSG00000163468
B4E1Z4	B4E1Z4_HUMAN	K|VASYGVKPR|Y	[TMTsixplex_Nterm]VASYGVK[TMTsixplex_K]PR	801-809	FALSE	6.83	436093.0327	284586.6914	347540.8212	341500.7906	512990.125	373372.1964	ENSG00000244255
B4E1Z4	B4E1Z4_HUMAN	R|YGLVTYATYPK|I	[TMTsixplex_Nterm]YGLVTYATYPK[TMTsixplex_K]	810-820	FALSE	4.997	131994.4309	89849.75899	155254.9206	159794.4233	283870.5	220238.9009	ENSG00000244255
B4E1Z4	B4E1Z4_HUMAN	R|YGLVTYATYPK|I	[TMTsixplex_Nterm]YGLVTYATYPK[TMTsixplex_K]	810-820	FALSE	8.341	82968.33468	45631.8741	60600.45148	52102.44767	86956.1875	54208.61638	ENSG00000244255
B4E1Z4	B4E1Z4_HUMAN	K|KDNEQHVFK|V	[TMTsixplex_Nterm]K[TMTsixplex_K]DNEQHVFK[TMTsixplex_K]	947-955	FALSE	5.538	541217.375	368484.7123	386979.7505	419477.2551	509290.8691	388464.6456	ENSG00000244255
B4E1Z4	B4E1Z4_HUMAN	K|QLNEINYEDHK|L	[TMTsixplex_Nterm]QLNEINYEDHK[TMTsixplex_K]	839-849	FALSE	7.416	424371.907	290109.4415	321453.3927	336299.3234	544174.875	410548.0966	ENSG00000244255
B4E1Z4	B4E1Z4_HUMAN	K|VSEADSSNADWVTK|Q	[TMTsixplex_Nterm]VSEADSSNADWVTK[TMTsixplex_K]	825-838	FALSE	5.597	510387.5229	400456.2196	511632.6474	500529.4508	609573.875	432145.8455	ENSG00000244255
B4E1Z4	B4E1Z4_HUMAN	R|DAQYAPGYDK|V	[TMTsixplex_Nterm]DAQYAPGYDK[TMTsixplex_K]	1160-1169	FALSE	5.493	1202834.25	768747.1088	843485.4184	837384.1288	1115530.667	881673.3329	ENSG00000244255
B4E1Z4	B4E1Z4_HUMAN	K|ALFVSEEEKK|L	[TMTsixplex_Nterm]ALFVSEEEK[TMTsixplex_K]K[TMTsixplex_K]	1131-1140	FALSE	6.088	1773951.251	1163909.509	1275801.251	1390251.804	1812489.75	1428584.275	ENSG00000244255
B4E1Z4	B4E1Z4_HUMAN	K|QLNEINYEDHK|L	[TMTsixplex_Nterm]QLNEINYEDHK[TMTsixplex_K]	839-849	FALSE	6.33	226168.3644	151985.0845	179125.9994	180991.0302	392378.3125	294946.9616	ENSG00000244255
B4E1Z4	B4E1Z4_HUMAN	K|VASYGVKPR|Y	[TMTsixplex_Nterm]VASYGVK[TMTsixplex_K]PR	801-809	FALSE	7.794	89155.07813	57850.9576	70594.76838	70000.16558	87555.49657	62146.04977	ENSG00000244255
B4E1Z4	B4E1Z4_HUMAN	K|EAGIPEFYDYDVALIK|L	[TMTsixplex_Nterm]EAGIPEFYDYDVALIK[TMTsixplex_K]	1067-1082	FALSE	5.709	748151.1371	483019.3394	518263.9428	495187.8999	698559.0153	512598.77	ENSG00000244255
B4E1Z4	B4E1Z4_HUMAN	K|VASYGVKPR|Y	[TMTsixplex_Nterm]VASYGVK[TMTsixplex_K]PR	801-809	FALSE	8.046	4000510.353	2798653.203	3176276.195	3314480.214	4298813	3151211.872	ENSG00000244255
B4E1Z4	B4E1Z4_HUMAN	R|GDSGGPLIVHK|R	[TMTsixplex_Nterm]GDSGGPLIVHK[TMTsixplex_K]	1198-1208	FALSE	5.065	1150559	751030.5244	747513.2654	717968.828	974415.4077	742018.9652	ENSG00000244255
B4E1Z4	B4E1Z4_HUMAN	R|STGSWSTLK|T	[TMTsixplex_Nterm]STGSWSTLK[TMTsixplex_K]	579-587	FALSE	5.287	541083.5963	348392.3953	493035.7013	499419.3128	552957.4375	433650.4245	ENSG00000244255
B4E1Z4	B4E1Z4_HUMAN	R|GALISDQWVLTAAHCFR|D	[TMTsixplex_Nterm]GALISDQWVLTAAHC[Cys_CAM]FR	340-356	FALSE	6.745	10409.35185	7502.06894	4848.25513	5456.224018	11418.04345	11409.79456	ENSG00000244255
B4E1Z4	B4E1Z4_HUMAN	K|DISEVVTPR|F	[TMTsixplex_Nterm]DISEVVTPR	1172-1180	FALSE	7.024	290208.625	188933.0807	201659.3005	221804.1108	277644.5342	224642.9765	ENSG00000244255
B4E1Z4	B4E1Z4_HUMAN	K|EAGIPEFYDYDVALIK|L	[TMTsixplex_Nterm]EAGIPEFYDYDVALIK[TMTsixplex_K]	1067-1082	FALSE	5.31	679793.8175	431694.785	510688.8399	486591.2567	690265.565	539977.9203	ENSG00000244255
B5MC27	B5MC27_HUMAN	K|LPQISAVLAAR|S	[TMTsixplex_Nterm]LPQISAVLAAR	21-31	FALSE	5.344	44659.85793	34465.04089	29339.65833	31782.1212	71281.64844	62440.94453	ENSG00000162976
B5MC59	B5MC59_HUMAN	K|IIHDFPQFYPLGIVQHD|-	[TMTsixplex_Nterm]IIHDFPQFYPLGIVQHD	65-81	TRUE	7.522	13523.45064	9542.2489	10035.9713	10179.58171	11827.0566	9741.354006	ENSG00000106399
B5MC59	B5MC59_HUMAN	K|IIHDFPQFYPLGIVQHD|-	[TMTsixplex_Nterm]IIHDFPQFYPLGIVQHD	65-81	TRUE	7.462	47410.14119	36443.6845	38658.60955	39211.04285	43599.71016	35223.63397	ENSG00000106399
B5MCT7	B5MCT7_HUMAN	R|DPQELLEGGNQGEGDPQAEGR|R	[TMTsixplex_Nterm]DPQELLEGGNQGEGDPQAEGR	246-266	FALSE	6.752	54118.75811	39981.4048	33862.26306	34016.37391	76508.24219	60999.36766	ENSG00000100034
B5MCX3	B5MCX3_HUMAN	K|ASIPFSVVGSNQLIEAK|G	[TMTsixplex_Nterm]ASIPFSVVGSNQLIEAK[TMTsixplex_K]	192-208	FALSE	6.783	107908.6676	80691.72143	92322.15057	106995.1933	147768.25	123598.572	ENSG00000168385
B5MCX3	B5MCX3_HUMAN	R|LYPWGVVEVENPEHNDFLK|L	[TMTsixplex_Nterm]LYPWGVVEVENPEHNDFLK[TMTsixplex_K]	216-234	FALSE	8.183	296891.1412	191520.7311	267143.3223	298567.2111	320069.9081	248434.9513	ENSG00000168385
B5MCX3	B5MCX3_HUMAN	R|ILDEIEEHNIK|I	[TMTsixplex_Nterm]ILDEIEEHNIK[TMTsixplex_K]	158-168	FALSE	6.04	450850.4715	301907.4408	387287.7591	395316.7545	465402.0828	361888.8371	ENSG00000168385
B5MCX3	B5MCX3_HUMAN	R|ILDEIEEHNIK|I	[TMTsixplex_Nterm]ILDEIEEHNIK[TMTsixplex_K]	158-168	FALSE	6.338	871612.686	575623.1337	752944.3687	791538.5438	897053.1139	674570.0037	ENSG00000168385
B5MCX3	B5MCX3_HUMAN	K|ASIPFSVVGSNQLIEAK|G	[TMTsixplex_Nterm]ASIPFSVVGSNQLIEAK[TMTsixplex_K]	192-208	FALSE	6.856	116348.7648	77892.08161	100283.1372	102276.8772	141157.7344	107985.3943	ENSG00000168385
B5MCX3	B5MCX3_HUMAN	K|STLINSLFLTDLYPER|V	[TMTsixplex_Nterm]STLINSLFLTDLYPER	10-25	FALSE	6.534	9768.14516	6996.305518	18054.72266	17883.8521	11881.17847	9748.373836	ENSG00000168385
B5MCX3	B5MCX3_HUMAN	K|TIISYIDEQFER|Y	[TMTsixplex_Nterm]TIISYIDEQFER	76-87	FALSE	7.333	135798.6396	93499.08319	125511.3309	125422.0868	155917.2344	116661.8872	ENSG00000168385
B5MCX3	B5MCX3_HUMAN	K|TIISYIDEQFER|Y	[TMTsixplex_Nterm]TIISYIDEQFER	76-87	FALSE	9.226	212941.4618	144444.9274	195050.8464	211479.9492	256508.7969	181460.0815	ENSG00000168385
B5MCX3	B5MCX3_HUMAN	K|STLINSLFLTDLYPER|V	[TMTsixplex_Nterm]STLINSLFLTDLYPER	10-25	FALSE	8.01	115693.1299	85963.68493	169673.2755	169644.3172	151312.7694	111695.6232	ENSG00000168385
B5MCX3	B5MCX3_HUMAN	K|STLINSLFLTDLYPER|V	[TMTsixplex_Nterm]STLINSLFLTDLYPER	10-25	FALSE	7.347	243895.925	158588.323	238756.8804	253305.8441	248584.4252	198508.9757	ENSG00000168385
B5MCX3	B5MCX3_HUMAN	K|TIISYIDEQFER|Y	[TMTsixplex_Nterm]TIISYIDEQFER	76-87	FALSE	7.966	142173.1836	100036.6236	132056.5427	129038.471	184059.9375	141383.9164	ENSG00000168385
B5MCX3	B5MCX3_HUMAN	K|ASIPFSVVGSNQLIEAK|G	[TMTsixplex_Nterm]ASIPFSVVGSNQLIEAK[TMTsixplex_K]	192-208	FALSE	7.256	121634.8445	98715.40568	95498.98172	101398.9969	123772.8516	104239.2713	ENSG00000168385
B5MCX3	B5MCX3_HUMAN	K|ASIPFSVVGSNQLIEAK|G	[TMTsixplex_Nterm]ASIPFSVVGSNQLIEAK[TMTsixplex_K]	192-208	FALSE	6.741	179993.0625	128899.7944	149233.6664	156139.5658	177419.0612	148272.7589	ENSG00000168385
B7Z4B8	B7Z4B8_HUMAN	K|KYNILGTNAIMDK|M	[TMTsixplex_Nterm]K[TMTsixplex_K]YNILGTNAIMDK[TMTsixplex_K]	359-371	FALSE	5.486	169850.6059	108216.4871	156212.9403	158161.5021	213388.75	157585.1836	ENSG00000105323
B7Z5P7	B7Z5P7_HUMAN	R|KDFLAMFSPK|C	[TMTsixplex_Nterm]K[TMTsixplex_K]DFLAMFSPK[TMTsixplex_K]	239-248	FALSE	6.612	44306.33594	21598.79482	23515.20017	22814.72459	19764.9263	13208.10142	ENSG00000110031
B7Z685	B7Z685_HUMAN	K|AFPFHIIFDR|D	[TMTsixplex_Nterm]AFPFHIIFDR	147-156	FALSE	5.453	19193.23232	15123.22306	10728.15762	10721.3137	10851.72737	9158.571224	ENSG00000061918
B7Z6A5	B7Z6A5_HUMAN	K|NIFTPLLFR|G	[TMTsixplex_Nterm]NIFTPLLFR	238-246	FALSE	6.781	1895.889316	1371.061336	1025.392741	1098.432358	5945.379883	4522.55383	ENSG00000164180
B7Z964	B7Z964_HUMAN	K|QIQVLQAQLQR|L	[TMTsixplex_Nterm]QIQVLQAQLQR	77-87	FALSE	8.491	17792.33347	12234.00863	46489.55078	45934.86128	21091.17845	14944.50085	ENSG00000163681
B7Z964	B7Z964_HUMAN	R|DTDIASLQEELKK|V	[TMTsixplex_Nterm]DTDIASLQEELK[TMTsixplex_K]K[TMTsixplex_K]	132-144	FALSE	5.086	289802.2727	212243.8831	724822.2704	748445.75	342087.6305	247816.2123	ENSG00000163681
B7Z964	B7Z964_HUMAN	R|DEILLLHQAAAK|V	[TMTsixplex_Nterm]DEILLLHQAAAK[TMTsixplex_K]	115-126	FALSE	4.962	198257.7476	133369.1264	354429.5551	367744.8438	272394.7512	211759.3314	ENSG00000163681
B7Z964	B7Z964_HUMAN	K|DDLQGAQSEIEAK|Q	[TMTsixplex_Nterm]DDLQGAQSEIEAK[TMTsixplex_K]	17-29	FALSE	6.726	100956.7793	75149.83742	116837.8146	120046.1919	120784.1875	87242.82137	ENSG00000163681
B7Z964	B7Z964_HUMAN	R|DEILLLHQAAAK|V	[TMTsixplex_Nterm]DEILLLHQAAAK[TMTsixplex_K]	115-126	FALSE	5.37	205755.6066	144214.578	461695.5625	445742.8878	260571.2847	199603.9177	ENSG00000163681
B7Z9I1	B7Z9I1_HUMAN	R|GIVFEDVK|V	[TMTsixplex_Nterm]GIVFEDVK[TMTsixplex_K]	212-219	FALSE	5.093	244710.546	169716.8493	267072.2227	287607.7879	704687.6875	525052.0837	ENSG00000117054
B7Z9I1	B7Z9I1_HUMAN	R|GIVFEDVK|V	[TMTsixplex_Nterm]GIVFEDVK[TMTsixplex_K]	212-219	FALSE	5.367	170875.3972	128945.4054	126911.4069	166175.5641	948309.0625	718545.6169	ENSG00000117054
B7Z9I1	B7Z9I1_HUMAN	R|NTYYASIAK|A	NTYYASIAK[TMTsixplex_K]	313-321	FALSE	5.415	406279.2334	300228.7613	366835.9353	374918.2731	931916.1815	958140.3125	ENSG00000117054
B7Z9I1	B7Z9I1_HUMAN	R|EEIIPVAAEYDK|T	[TMTsixplex_Nterm]EEIIPVAAEYDK[TMTsixplex_K]	21-32	FALSE	6.33	107035.5989	72098.18642	84401.9699	92134.40916	654349	503917.1093	ENSG00000117054
B7Z9I1	B7Z9I1_HUMAN	R|AAWEVDSGR|R	[TMTsixplex_Nterm]AAWEVDSGR	303-311	FALSE	6.782	177381.1336	125325.2728	168332.8883	189250.2907	845006.25	678519.8131	ENSG00000117054
B7Z9I1	B7Z9I1_HUMAN	R|AAWEVDSGR|R	[TMTsixplex_Nterm]AAWEVDSGR	303-311	FALSE	4.929	583965.6319	391837.0405	488764.0226	486817.8404	1086067.625	829509.8785	ENSG00000117054
B7Z9I1	B7Z9I1_HUMAN	R|NTYYASIAK|A	[TMTsixplex_Nterm]NTYYASIAK[TMTsixplex_K]	313-321	FALSE	6.984	43416.51387	33920.62355	47874.51944	61504.80703	435936.25	325398.5907	ENSG00000117054
B7Z9I1	B7Z9I1_HUMAN	K|IYQIYEGTSQIQR|L	[TMTsixplex_Nterm]IYQIYEGTSQIQR	359-371	FALSE	5.202	68021.79418	47457.22861	59017.38112	83422.56495	157450.8438	120789.6182	ENSG00000117054
B7Z9I1	B7Z9I1_HUMAN	K|IYQIYEGTSQIQR|L	[TMTsixplex_Nterm]IYQIYEGTSQIQR	359-371	FALSE	5.72	183642.4603	133072.6874	147148.9431	148874.6732	274696.9688	205995.9045	ENSG00000117054
B7Z9I1	B7Z9I1_HUMAN	K|ANWYFLLAR|S	[TMTsixplex_Nterm]ANWYFLLAR	161-169	FALSE	6.36	5575.743032	3910.953416	3565.699631	4081.553681	36280.94531	30338.74335	ENSG00000117054
B7Z9I1	B7Z9I1_HUMAN	K|IYQIYEGTSQIQR|L	[TMTsixplex_Nterm]IYQIYEGTSQIQR	359-371	FALSE	5.508	93762.377	68496.22717	89947.27458	97265.43318	177127.8438	138295.3901	ENSG00000117054
B7Z9I1	B7Z9I1_HUMAN	K|IYQIYEGTSQIQR|L	[TMTsixplex_Nterm]IYQIYEGTSQIQR	359-371	FALSE	5.871	120269.0654	85061.299	102733.6988	107655.5743	239693.9063	188379.7815	ENSG00000117054
B7ZBJ4	B7ZBJ4_HUMAN	K|IILFSNQFR|D	[TMTsixplex_Nterm]IILFSNQFR	13-21	FALSE	8.512	9593.881642	6994.301568	14805.46235	14952.73576	19289.58479	14614.46081	ENSG00000102547
B7ZBJ4	B7ZBJ4_HUMAN	K|LLGELILDR|H	[TMTsixplex_Nterm]LLGELILDR	86-94	FALSE	5.822	89385.82309	62786.56366	81826.28421	83172.71433	129508.4844	96841.41756	ENSG00000102547
B7ZBJ4	B7ZBJ4_HUMAN	K|LMMNLLR|D	[TMTsixplex_Nterm]LMMNLLR	112-118	FALSE	5.058	23251.79531	15762.97521	22615.18888	23241.36459	33451.85938	25000.65843	ENSG00000102547
B7ZC39	B7ZC39_HUMAN	R|DFIHTASISFLTPLR|N	[TMTsixplex_Nterm]DFIHTASISFLTPLR	130-144	FALSE	6.013	1263.316516	1005.498045	1909.007757	2166.924111	2408.680108	2365.790652	ENSG00000148341
B7ZC39	B7ZC39_HUMAN	R|DFIHTASISFLTPLR|N	[TMTsixplex_Nterm]DFIHTASISFLTPLR	130-144	FALSE	7.196	27525.21636	20277.57553	20960.31916	16130.2382	22413.20835	18168.49335	ENSG00000148341
B7ZC39	B7ZC39_HUMAN	R|DFIHTASISFLTPLR|N	[TMTsixplex_Nterm]DFIHTASISFLTPLR	130-144	FALSE	7.297	5375.826901	4262.74167	5008.8011	4514.87716	6872.509892	6289.195725	ENSG00000148341
B8ZZB6	B8ZZB6_HUMAN	R|DSGSDGEDDVNEQHSGSDTGSVER|H	[TMTsixplex_Nterm]DSGSDGEDDVNEQHSGSDTGSVER	28-51	FALSE	9.465	1376.143954	954.452489	347.5205005	233.3933215	481.1207136	352.6162547	ENSG00000163166
B8ZZI5	B8ZZI5_HUMAN	K|HEAWLLLPFFK|R	[TMTsixplex_Nterm]HEAWLLLPFFK[TMTsixplex_K]	91-101	FALSE	5.009	6209.331219	4242.183318	5220.274938	5182.940166	13105.69922	10633.32862	ENSG00000115661
B8ZZQ4	B8ZZQ4_HUMAN	K|VAVLQALASTVNR|D	[TMTsixplex_Nterm]VAVLQALASTVNR	67-79	FALSE	9.396	7942.804368	5562.039486	8807.602008	9163.257857	20641.94922	15697.58808	ENSG00000132300
B8ZZQ4	B8ZZQ4_HUMAN	K|VAVLQALASTVNR|D	[TMTsixplex_Nterm]VAVLQALASTVNR	67-79	FALSE	7.704	23000.84224	21158.73415	16108.05368	17353.18812	19366.61978	24623.78202	ENSG00000132300
B8ZZT4	B8ZZT4_HUMAN	R|NLQSEVEGVK|N	[TMTsixplex_Nterm]NLQSEVEGVK[TMTsixplex_K]	14-23	FALSE	5.088	169381.9809	116493.9162	198288.6704	195266.7705	338453.9688	251082.1458	ENSG00000118640
B8ZZU8	B8ZZU8_HUMAN	R|LYKDDQLLDDGK|T	[TMTsixplex_Nterm]LYK[TMTsixplex_K]DDQLLDDGK[TMTsixplex_K]	38-49	FALSE	5.85	1147989.149	819186.4146	1047274.742	1082894.096	1286877.25	1051759.124	ENSG00000103363
B8ZZU8	B8ZZU8_HUMAN	R|LYKDDQLLDDGK|T	[TMTsixplex_Nterm]LYK[TMTsixplex_K]DDQLLDDGK[TMTsixplex_K]	38-49	FALSE	5.881	1402377.739	936085.5426	1328866.439	1419534.49	1473785.375	1171231.446	ENSG00000103363
B8ZZX2	B8ZZX2_HUMAN	R|LFNHLETIWR|F	[TMTsixplex_Nterm]LFNHLETIWR	106-115	FALSE	5.108	13075.22739	10272.32297	13903.93299	15551.08988	88334.3242	70321.20569	ENSG00000115520
B8ZZX2	B8ZZX2_HUMAN	R|FSPGLPGYPR|T	[TMTsixplex_Nterm]FSPGLPGYPR	116-125	FALSE	4.952	32045.10885	31003.79156	25578.53325	34325.67654	270419.2188	197151.2151	ENSG00000115520
B9ZVX7	B9ZVX7_HUMAN	M|PMILGYWDIR|G	[TMTsixplex_Nterm]PMILGYWDIR	1-10	FALSE	5.311	5017.421058	3312.732277	4722.806278	5045.646066	11074.70313	8394.733752	ENSG00000134184
B9ZVX7	B9ZVX7_HUMAN	M|PMILGYWDIR|G	[TMTsixplex_Nterm]PMILGYWDIR	1-10	FALSE	5.5	17519.04612	12515.24603	23289.04139	25697.2388	34980.98828	26683.79487	ENSG00000134184
B9ZVX7	B9ZVX7_HUMAN	R|LLLEYTDSSYEEK|K	[TMTsixplex_Nterm]LLLEYTDSSYEEK[TMTsixplex_K]	18-30	FALSE	7.263	306687.4827	235345.2298	345469.7188	330045.7896	244364.4067	189083.0604	ENSG00000134184
B9ZVX7	B9ZVX7_HUMAN	M|PMILGYWDIR|G	[TMTsixplex_Nterm]PMILGYWDIR	1-10	FALSE	5.322	18254.6523	11917.93242	24416.73287	25954.48966	38900.40625	30944.81043	ENSG00000134184
B9ZVX7	B9ZVX7_HUMAN	K|LGLDFPNLPYLIDGAHK|I	[TMTsixplex_Nterm]LGLDFPNLPYLIDGAHK[TMTsixplex_K]	52-68	FALSE	7.167	18087.86714	11981.49713	20784.13995	21140.7008	32561.71289	24173.71574	ENSG00000134184
B9ZVX7	B9ZVX7_HUMAN	K|ITQSNAILCYIAR|K	[TMTsixplex_Nterm]ITQSNAILC[Cys_CAM]YIAR	69-81	FALSE	9.319	27980.93217	17740.69296	44116.90625	41626.4475	22512.93524	14898.27786	ENSG00000134184
B9ZVX7	B9ZVX7_HUMAN	K|ISAYMK|S	ISAYMK[TMTsixplex_K]	124-129	FALSE	5.406	174536.7905	137552.4175	147088.9792	173022.5156	228821.057	232867.8125	ENSG00000134184
B9ZVX7	B9ZVX7_HUMAN	K|ITQSNAILCYIAR|K	[TMTsixplex_Nterm]ITQSNAILC[Cys_CAM]YIAR	69-81	FALSE	5.929	42566.0572	29899.73008	48013.33024	52686.92821	74215.10938	63215.75147	ENSG00000134184
B9ZVX7	B9ZVX7_HUMAN	K|LGLDFPNLPYLIDGAHK|I	[TMTsixplex_Nterm]LGLDFPNLPYLIDGAHK[TMTsixplex_K]	52-68	FALSE	8.014	35998.61694	26334.18262	44295.46305	46470.97507	68057.54688	51536.12537	ENSG00000134184
B9ZVX7	B9ZVX7_HUMAN	M|PMILGYWDIR|G	[TMTsixplex_Nterm]PMILGYWDIR	1-10	FALSE	5.964	44603.9026	29653.68194	58900.9546	61107.85695	90060.17188	65881.51432	ENSG00000134184
B9ZVX7	B9ZVX7_HUMAN	M|PMILGYWDIR|G	[TMTsixplex_Nterm]PMILGYWDIR	1-10	FALSE	5.475	19253.34016	12270.11458	24543.0573	24162.22955	39431.81641	28292.33671	ENSG00000134184
B9ZVX7	B9ZVX7_HUMAN	K|LGLDFPNLPYLIDGAHK|I	[TMTsixplex_Nterm]LGLDFPNLPYLIDGAHK[TMTsixplex_K]	52-68	FALSE	7.478	8714.349439	5704.307765	9740.652556	9946.586773	14156.88574	11442.56987	ENSG00000134184
B9ZVX7	B9ZVX7_HUMAN	K|LGLDFPNLPYLIDGAHK|I	[TMTsixplex_Nterm]LGLDFPNLPYLIDGAHK[TMTsixplex_K]	52-68	FALSE	6.857	47093.80557	30711.73322	52570.90729	55727.30007	89309.19531	67589.20797	ENSG00000134184
B9ZVX7	B9ZVX7_HUMAN	K|LGLDFPNLPYLIDGAHK|I	[TMTsixplex_Nterm]LGLDFPNLPYLIDGAHK[TMTsixplex_K]	52-68	FALSE	6.564	43829.89911	28581.80575	51816.52517	52551.15571	75607.09375	57829.36794	ENSG00000134184
B9ZVX7	B9ZVX7_HUMAN	R|LLLEYTDSSYEEK|K	[TMTsixplex_Nterm]LLLEYTDSSYEEK[TMTsixplex_K]	18-30	FALSE	7.54	66281.47857	45931.20154	85990.843	85447.07399	123110.0469	99709.45512	ENSG00000134184
B9ZVX7	B9ZVX7_HUMAN	R|KHNLCGETEEEK|I	K[TMTsixplex_K]HNLC[Cys_CAM]GETEEEK[TMTsixplex_K]	82-93	FALSE	5.433	10467.58691	8543.145302	4483.720499	5406.34159	6275.433452	8063.981215	ENSG00000134184
B9ZVX7	B9ZVX7_HUMAN	K|KYTMGDAPDYDR|S	[TMTsixplex_Nterm]K[TMTsixplex_K]YTMGDAPDYDR	31-42	FALSE	5.804	1976016.765	1235958.262	1996639.61	2117535.302	3377367	2669079.392	ENSG00000134184
B9ZVX7	B9ZVX7_HUMAN	R|KHNLCGETEEEK|I	[TMTsixplex_Nterm]K[TMTsixplex_K]HNLC[Cys_CAM]GETEEEK[TMTsixplex_K]	82-93	FALSE	7.632	33908.4763	22756.66293	51054.11253	51915.33594	33680.51529	24648.31143	ENSG00000134184
B9ZVX7	B9ZVX7_HUMAN	M|PMILGYWDIR|G	[TMTsixplex_Nterm]PMILGYWDIR	1-10	FALSE	5.174	24566.50548	16633.37308	25422.70236	26876.27887	39909.75	30210.51677	ENSG00000134184
B9ZVX7	B9ZVX7_HUMAN	R|LLLEYTDSSYEEK|K	[TMTsixplex_Nterm]LLLEYTDSSYEEK[TMTsixplex_K]	18-30	FALSE	5.911	376482.0546	206798.3373	376615.6089	362989.824	374256.806	257160.007	ENSG00000134184
B9ZVX7	B9ZVX7_HUMAN	R|LLLEYTDSSYEEK|K	[TMTsixplex_Nterm]LLLEYTDSSYEEK[TMTsixplex_K]	18-30	FALSE	5.897	233542.3568	139831.1816	289524.8125	282682.359	239900.8397	208614.1571	ENSG00000134184
B9ZVX7	B9ZVX7_HUMAN	M|PMILGYWDIR|G	[TMTsixplex_Nterm]PMILGYWDIR	1-10	FALSE	5.073	48589.68911	33209.76372	61965.9837	63210.75916	91578.69531	69261.19713	ENSG00000134184
B9ZVX7	B9ZVX7_HUMAN	R|KHNLCGETEEEK|I	[TMTsixplex_Nterm]K[TMTsixplex_K]HNLC[Cys_CAM]GETEEEK[TMTsixplex_K]	82-93	FALSE	7.08	22847.42514	15720.47265	37848.38556	39006.98438	25485.04731	19737.4051	ENSG00000134184
B9ZVX7	B9ZVX7_HUMAN	K|KYTMGDAPDYDR|S	[TMTsixplex_Nterm]K[TMTsixplex_K]YTMGDAPDYDR	31-42	FALSE	5.096	543679.5597	373993.3592	611659.819	627597.6322	842776.3125	662937.1456	ENSG00000134184
B9ZVX7	B9ZVX7_HUMAN	K|LGLDFPNLPYLIDGAHK|I	[TMTsixplex_Nterm]LGLDFPNLPYLIDGAHK[TMTsixplex_K]	52-68	FALSE	7.855	11275.54583	7569.78591	12034.63114	13047.54174	22381.58398	17676.43068	ENSG00000134184
C9IY88	C9IY88_HUMAN	K|DLGTQLAPIIQEFFSSEQYR|T	[TMTsixplex_Nterm]DLGTQLAPIIQEFFSSEQYR	101-120	FALSE	6.152	13133.31919	9128.594826	12806.60785	12505.71166	33781.42188	26463.75759	ENSG00000162882
C9IZG4	C9IZG4_HUMAN	K|TQSSLVPALTDFVR|S	[TMTsixplex_Nterm]TQSSLVPALTDFVR	101-114	FALSE	7.843	17306.28141	12144.43046	15469.44288	15621.53664	38328.58203	29418.95469	ENSG00000112514
C9J0J7	C9J0J7_HUMAN	K|EGVHGGTLNK|K	[TMTsixplex_Nterm]EGVHGGTLNK[TMTsixplex_K]	67-76	FALSE	5.367	146894.1244	98987.50162	163481.3851	168572.6893	151596.0657	117903.8178	ENSG00000070087
C9J0K6	C9J0K6_HUMAN	R|ALTDSFR|R	[TMTsixplex_Nterm]ALTDSFR	124-130	FALSE	5.061	344568.0625	257027.8533	212450.943	228624.3915	344354.0811	293879.271	ENSG00000075142
C9J0K6	C9J0K6_HUMAN	R|ALTDSFR|R	[TMTsixplex_Nterm]ALTDSFR	124-130	FALSE	5.262	435827.7818	321617.5857	259009.865	274498.9297	540247.625	461151.0039	ENSG00000075142
C9J0K6	C9J0K6_HUMAN	R|ALTDSFR|R	[TMTsixplex_Nterm]ALTDSFR	124-130	FALSE	5.544	568856.5604	426250.7007	369271.2682	378081.8466	578786.5625	469085.5559	ENSG00000075142
C9J0K6	C9J0K6_HUMAN	R|LSPQAVNSIAK|R	[TMTsixplex_Nterm]LSPQAVNSIAK[TMTsixplex_K]	92-102	FALSE	7.027	287667.9063	190684.6034	174071.8686	172384.6982	257536.0109	196691.8615	ENSG00000075142
C9J0K6	C9J0K6_HUMAN	R|QHFISFDTDR|S	[TMTsixplex_Nterm]QHFISFDTDR	63-72	FALSE	6.666	115140.9721	78073.71297	60596.74155	52718.54281	93882.22422	67473.78143	ENSG00000075142
C9J0K6	C9J0K6_HUMAN	K|ELWAVLNGWR|Q	[TMTsixplex_Nterm]ELWAVLNGWR	53-62	FALSE	5.456	10010.51114	6919.641892	6822.98195	6851.440881	10985.18359	8701.500116	ENSG00000075142
C9J0K6	C9J0K6_HUMAN	R|ALTDSFR|R	[TMTsixplex_Nterm]ALTDSFR	124-130	FALSE	4.939	158876.788	123162.3383	138513.2334	140491.4009	202699	154778.2623	ENSG00000075142
C9J338	C9J338_HUMAN	R|ALFLIPR|N	[TMTsixplex_Nterm]ALFLIPR	214-220	FALSE	7.997	694679.125	481438.7011	620910.8625	639485.1988	411044.0216	312517.4727	ENSG00000154310
C9J338	C9J338_HUMAN	R|ALFLIPR|N	[TMTsixplex_Nterm]ALFLIPR	214-220	FALSE	6.413	42409.28929	32612.76169	51005.83522	51583.94322	56821.19531	46323.46708	ENSG00000154310
C9J4Y6	C9J4Y6_HUMAN	R|VLQAMLATQLR|S	[TMTsixplex_Nterm]VLQAMLATQLR	44-54	FALSE	8.355	12847.81775	9445.953474	13078.59675	13312.60742	6701.722306	5136.135786	ENSG00000063660
C9J4Y6	C9J4Y6_HUMAN	R|GANLHLEETLAEFWAR|L	[TMTsixplex_Nterm]GANLHLEETLAEFWAR	103-118	FALSE	5.735	23847.88266	16789.05257	22249.6351	23028.27337	23906.28249	18478.35535	ENSG00000063660
C9J5H8	C9J5H8_HUMAN	K|IPILSTFLTAR|G	[TMTsixplex_Nterm]IPILSTFLTAR	112-122	FALSE	5.422	2526.673851	2134.962864	2487.168173	2736.478559	2924.298242	2391.693496	ENSG00000020129
C9J5W6	C9J5W6_HUMAN	K|DMAAVQR|T	[TMTsixplex_Nterm]DM[Oxidation_M]AAVQR	36-42	FALSE	5.48	33638.66749	22933.22019	61077.25391	61024.96253	23479.3147	17357.62264	ENSG00000144834
C9J5W6	C9J5W6_HUMAN	K|GASQAGMTGYGMPR|Q	[TMTsixplex_Nterm]GASQAGMTGYGM[Oxidation_M]PR	98-111	FALSE	5.974	1230569	833709.7741	918910.3613	924240.723	718880.4295	532687.3375	ENSG00000144834
C9J5W6	C9J5W6_HUMAN	K|GASQAGMTGYGMPR|Q	[TMTsixplex_Nterm]GASQAGMTGYGM[Oxidation_M]PR	98-111	FALSE	8.005	37911.7373	33366.38055	52462.0282	73546.74219	63497.74783	57617.60109	ENSG00000144834
C9J5W6	C9J5W6_HUMAN	K|DMAAVQR|T	[TMTsixplex_Nterm]DM[Oxidation_M]AAVQR	36-42	FALSE	5.016	33824.08647	22164.58523	59331.78098	61670.5625	23544.68044	14772.15127	ENSG00000144834
C9J5W6	C9J5W6_HUMAN	K|DMAAVQR|T	[TMTsixplex_Nterm]DM[Oxidation_M]AAVQR	36-42	FALSE	4.922	35027.22942	24513.38802	63981.26096	65125.19531	25355.20135	17663.87062	ENSG00000144834
C9J5W6	C9J5W6_HUMAN	K|GASQAGMTGYGMPR|Q	[TMTsixplex_Nterm]GASQAGMTGYGMPR	98-111	FALSE	7.949	282584.0454	238494.2846	250810.1649	279080.5393	460368.3438	389996.5827	ENSG00000144834
C9J5W6	C9J5W6_HUMAN	K|DMAAVQR|T	[TMTsixplex_Nterm]DM[Oxidation_M]AAVQR	36-42	FALSE	5.156	24226.17668	17330.42122	44870.46904	45407.40625	15934.18244	11783.73646	ENSG00000144834
C9J5W6	C9J5W6_HUMAN	K|GASQAGMTGYGMPR|Q	[TMTsixplex_Nterm]GASQAGMTGYGMPR	98-111	FALSE	8.133	170706.4531	115652.0007	128082.4228	132555.839	95122.11661	72826.511	ENSG00000144834
C9J799	C9J799_HUMAN	R|AQVLSLYR|A	[TMTsixplex_Nterm]AQVLSLYR	6-13	FALSE	7.131	29534.78345	21175.03556	25391.10987	30069.49662	92091.26563	68117.52751	ENSG00000214113
C9J799	C9J799_HUMAN	R|FSAYNYR|S	[TMTsixplex_Nterm]FSAYNYR	22-28	FALSE	5.114	35371.53737	25114.46383	38777.33123	40555.01739	96252.83594	73752.57772	ENSG00000214113
C9J8Q5	C9J8Q5_HUMAN	R|LAGLSAALLR|T	[TMTsixplex_Nterm]LAGLSAALLR	50-59	FALSE	6.155	36631.6668	25271.53683	33634.26385	34641.67649	98983.9375	75063.45286	ENSG00000112294
C9J8Q5	C9J8Q5_HUMAN	R|LAGLSAALLR|T	[TMTsixplex_Nterm]LAGLSAALLR	50-59	FALSE	6.617	9525.156591	6669.223135	6369.765438	7102.47716	47488.36719	36637.1383	ENSG00000112294
C9J9K3	C9J9K3_HUMAN	R|AIVAIENPADVSVISSR|N	[TMTsixplex_Nterm]AIVAIENPADVSVISSR	63-79	FALSE	6.625	654982.5188	450954.8286	620038.01	528755.2189	787779.25	627815.9911	ENSG00000168028
C9J9K3	C9J9K3_HUMAN	R|DPEEIEKEEQAAAEK|A	[TMTsixplex_Nterm]DPEEIEK[TMTsixplex_K]EEQAAAEK[TMTsixplex_K]	205-219	FALSE	6.062	525002.4127	338523.7085	472682.7305	501618.2622	685474.75	500392.843	ENSG00000168028
C9J9K3	C9J9K3_HUMAN	R|AIVAIENPADVSVISSR|N	[TMTsixplex_Nterm]AIVAIENPADVSVISSR	63-79	FALSE	8.603	467828.9979	321046.5783	452941.8063	452432.0042	499899.7805	429958.1045	ENSG00000168028
C9J9K3	C9J9K3_HUMAN	R|EHPWEVMPDLYFYR|D	[TMTsixplex_Nterm]EHPWEVMPDLYFYR	191-204	FALSE	6.937	536034.4953	361523.1143	558538.5427	616394.666	835100.4375	626421.654	ENSG00000168028
C9J9K3	C9J9K3_HUMAN	K|FAAATGATPIAGR|F	[TMTsixplex_Nterm]FAAATGATPIAGR	89-101	FALSE	6.814	40559.51465	31188.47208	38059.93027	37684.78281	46650.25781	38147.37617	ENSG00000168028
C9J9K3	C9J9K3_HUMAN	R|KSDGIYIINLK|R	[TMTsixplex_Nterm]K[TMTsixplex_K]SDGIYIINLK[TMTsixplex_K]	41-51	FALSE	5.01	389553.2593	810956.538	463748.1679	1409331.375	431425.0663	957984.0088	ENSG00000168028
C9J9K3	C9J9K3_HUMAN	K|SDGIYIINLK|R	[TMTsixplex_Nterm]SDGIYIINLK[TMTsixplex_K]	42-51	FALSE	5.977	62054.60284	41477.28922	66425.07328	65852.2343	75879.14063	54300.15606	ENSG00000168028
C9J9K3	C9J9K3_HUMAN	R|FTPGTFTNQIQAAFR|E	[TMTsixplex_Nterm]FTPGTFTNQIQAAFR	102-116	FALSE	8.184	10783.59024	7191.012958	10530.03508	10781.95398	12820.62861	10281.68759	ENSG00000168028
C9J9K3	C9J9K3_HUMAN	K|FAAATGATPIAGR|F	[TMTsixplex_Nterm]FAAATGATPIAGR	89-101	FALSE	7.329	95056.60165	63189.0062	98181.55462	96054.48435	106448.875	79880.295	ENSG00000168028
C9J9K3	C9J9K3_HUMAN	R|FTPGTFTNQIQAAFR|E	[TMTsixplex_Nterm]FTPGTFTNQIQAAFR	102-116	FALSE	7.411	19137.90281	13131.48354	20520.25885	19760.61967	23149.26203	18211.30935	ENSG00000168028
C9J9K3	C9J9K3_HUMAN	K|FAAATGATPIAGR|F	[TMTsixplex_Nterm]FAAATGATPIAGR	89-101	FALSE	6.443	59567.46889	39032.58362	63991.71391	65916.77104	69623.35156	49593.92344	ENSG00000168028
C9J9K3	C9J9K3_HUMAN	R|FTPGTFTNQIQAAFR|E	FTPGTFTNQIQAAFR	102-116	FALSE	6.647	8874.519154	82362.73967	10381.84175	NA	15812.97395	14698.00822	ENSG00000168028
C9J9K3	C9J9K3_HUMAN	R|FTPGTFTNQIQAAFR|E	FTPGTFTNQIQAAFR	102-116	FALSE	6.111	42911.34149	127220.421	53115.0141	61805.84641	82449.06581	64514.2017	ENSG00000168028
C9J9K3	C9J9K3_HUMAN	R|FTPGTFTNQIQAAFR|E	[TMTsixplex_Nterm]FTPGTFTNQIQAAFR	102-116	FALSE	7.853	11381.55733	7675.996183	10393.94401	11009.26548	12069.17274	9470.954375	ENSG00000168028
C9J9K3	C9J9K3_HUMAN	K|SDGIYIINLK|R	[TMTsixplex_Nterm]SDGIYIINLK[TMTsixplex_K]	42-51	FALSE	5.885	35879.47328	24229.75746	39074.96171	40149.9925	44036.34375	32728.42747	ENSG00000168028
C9J9K3	C9J9K3_HUMAN	R|FTPGTFTNQIQAAFR|E	[TMTsixplex_Nterm]FTPGTFTNQIQAAFR	102-116	FALSE	7.423	15612.73564	9879.371923	15516.31254	16150.79061	18729.32769	13028.60101	ENSG00000168028
C9J9K3	C9J9K3_HUMAN	R|AIVAIENPADVSVISSR|N	[TMTsixplex_Nterm]AIVAIENPADVSVISSR	63-79	FALSE	7.442	395383.4762	306672.7931	421678.677	429462.495	480217.1254	409235.449	ENSG00000168028
C9J9K3	C9J9K3_HUMAN	R|FTPGTFTNQIQAAFR|E	FTPGTFTNQIQAAFR	102-116	FALSE	6.234	53794.10401	46196.24637	31784.31991	32405.86819	63939.35331	47649.65908	ENSG00000168028
C9J9W2	C9J9W2_HUMAN	R|DSQDGSSYR|R	[TMTsixplex_Nterm]DSQDGSSYR	108-116	FALSE	8.32	1581.414362	979.320755	660.2020658	785.6867469	4056.035156	3065.546008	ENSG00000002834
C9J9W2	C9J9W2_HUMAN	R|MGPSGGEGMEPERR|D	[TMTsixplex_Nterm]M[Oxidation_M]GPSGGEGM[Oxidation_M]EPERR	94-107	FALSE	5.024	3764.428254	2830.706197	2185.89545	2366.883338	8228.208008	6658.502494	ENSG00000002834
C9J9W2	C9J9W2_HUMAN	R|LKQQSELQSQVR|Y	[TMTsixplex_Nterm]LK[TMTsixplex_K]QQSELQSQVR	37-48	FALSE	5.384	242892.6925	158979.1079	201753.6603	229868.0843	361941.5	273940.1684	ENSG00000002834
C9J9W2	C9J9W2_HUMAN	K|QSFTMVADTPENLR|L	[TMTsixplex_Nterm]QSFTMVADTPENLR	23-36	FALSE	8.963	492707.8338	330591.7471	321333.9414	350928.248	1093948.125	818987.2637	ENSG00000002834
C9J9W2	C9J9W2_HUMAN	K|KTQDQISNIK|Y	[TMTsixplex_Nterm]K[TMTsixplex_K]TQDQISNIK[TMTsixplex_K]	75-84	FALSE	5.415	136019.2435	64004.08163	115608.8411	98047.57494	305506.6875	162254.1247	ENSG00000002834
C9J9W2	C9J9W2_HUMAN	R|MGPSGGEGMEPERR|D	[TMTsixplex_Nterm]MGPSGGEGMEPERR	94-107	FALSE	6.771	48224.9449	32923.00702	32319.43082	36390.159	94485.96875	73445.9687	ENSG00000002834
C9J9W2	C9J9W2_HUMAN	R|DSQDGSSYR|R	[TMTsixplex_Nterm]DSQDGSSYR	108-116	FALSE	8.504	1133.118863	779.3871816	642.8251291	804.6008363	2438.647705	2228.525271	ENSG00000002834
C9J9W2	C9J9W2_HUMAN	R|LKQQSELQSQVR|Y	LK[TMTsixplex_K]QQSELQSQVR	37-48	FALSE	7.118	16747.31129	18932.0455	4962.465248	6508.825012	13755.49492	22351.76872	ENSG00000002834
C9J9W2	C9J9W2_HUMAN	K|GFSVVADTPELQR|I	[TMTsixplex_Nterm]GFSVVADTPELQR	60-72	FALSE	8.225	935179.3503	636825.9669	643771.8985	663284.9292	1833715.5	1536022.571	ENSG00000002834
C9J9W2	C9J9W2_HUMAN	R|MGPSGGEGMEPERR|D	[TMTsixplex_Nterm]MGPSGGEGM[Oxidation_M]EPERR	94-107	FALSE	5.524	6529.480986	4185.245145	2736.360579	2742.038086	7603.858398	5965.257749	ENSG00000002834
C9J9W2	C9J9W2_HUMAN	K|TQDQISNIK|Y	[TMTsixplex_Nterm]TQDQISNIK[TMTsixplex_K]	76-84	FALSE	5.392	74657.41308	48625.32432	56957.75504	59328.0802	165859.7656	118089.1855	ENSG00000002834
C9J9W2	C9J9W2_HUMAN	R|YKEEFEK|N	[TMTsixplex_Nterm]YK[TMTsixplex_K]EEFEK[TMTsixplex_K]	49-55	FALSE	5.273	285972.4569	186891.9311	192901.1402	225612.1665	635704	500649.7855	ENSG00000002834
C9JA05	C9JA05_HUMAN	R|SSEDPNEDIVER|N	[TMTsixplex_Nterm]SSEDPNEDIVER	46-57	FALSE	7.212	929612.375	593541.2789	347606.8375	332689.0254	220598.9838	157418.529	ENSG00000132465
C9JA05	C9JA05_HUMAN	R|SSEDPNEDIVER|N	[TMTsixplex_Nterm]SSEDPNEDIVER	46-57	FALSE	7.344	392668.625	264318.695	148038.9175	146195.2416	105238.8213	81673.50851	ENSG00000132465
C9JA05	C9JA05_HUMAN	R|IIVPLNNR|E	[TMTsixplex_Nterm]IIVPLNNR	61-68	FALSE	5.527	341858.2188	202276.7962	174197.1405	177600.8905	138305.4409	101278.3569	ENSG00000132465
C9JA28	C9JA28_HUMAN	K|QQSEEDLLLQDFSR|N	[TMTsixplex_Nterm]QQSEEDLLLQDFSR	8-21	FALSE	6.168	615241.0382	465793.3142	465843.391	524894.2557	1888398.375	1503730.327	ENSG00000114850
C9JA28	C9JA28_HUMAN	K|QQSEEDLLLQDFSR|N	[TMTsixplex_Nterm]QQSEEDLLLQDFSR	8-21	FALSE	7.673	86021.7535	59398.1779	54638.36897	56650.86125	211487.1094	169645.5356	ENSG00000114850
C9JC03	C9JC03_HUMAN	K|LNAFGNAFLNR|F	[TMTsixplex_Nterm]LNAFGNAFLNR	138-148	FALSE	5.904	22046.97911	15997.71636	24971.46766	25005.62898	27150.46094	20517.19197	ENSG00000110047
C9JC03	C9JC03_HUMAN	R|VYGALMWSLGK|I	[TMTsixplex_Nterm]VYGALMWSLGK[TMTsixplex_K]	245-255	FALSE	5.771	15658.39783	12073.01916	17813.00435	18335.97499	30440.83398	23967.40782	ENSG00000110047
C9JC03	C9JC03_HUMAN	K|LLPLEEHYR|F	[TMTsixplex_Nterm]LLPLEEHYR	46-54	FALSE	5.131	114006.4549	79263.08862	228380.8597	242166.9346	147874.8565	124378.8936	ENSG00000110047
C9JC03	C9JC03_HUMAN	K|LNAFGNAFLNR|F	[TMTsixplex_Nterm]LNAFGNAFLNR	138-148	FALSE	6.992	31854.98508	21060.60485	34117.72946	35405.98266	40051.66899	29504.31544	ENSG00000110047
C9JC03	C9JC03_HUMAN	K|LDISDEFSEVIK|A	[TMTsixplex_Nterm]LDISDEFSEVIK[TMTsixplex_K]	207-218	FALSE	6.343	156932.5354	100966.4225	162906.0863	157221.9818	185714.0469	142806.8316	ENSG00000110047
C9JC03	C9JC03_HUMAN	R|VYGALMWSLGK|I	VYGALMWSLGK[TMTsixplex_K]	245-255	FALSE	4.951	10219.48709	9420.091492	2658.512815	3496.46077	8150.411181	13119.68064	ENSG00000110047
C9JC03	C9JC03_HUMAN	R|VYIGSFWSHPLLIPDNR|K	[TMTsixplex_Nterm]VYIGSFWSHPLLIPDNR	265-281	FALSE	7.111	21563.7768	17711.69356	17651.88304	13792.77315	16855.53077	12940.85116	ENSG00000110047
C9JC03	C9JC03_HUMAN	R|EHQISPGDFPSLR|K	[TMTsixplex_Nterm]EHQISPGDFPSLR	358-370	FALSE	6.636	263694.8438	178584.2151	202388.9879	202336.9822	201961.6287	150939.6146	ENSG00000110047
C9JC03	C9JC03_HUMAN	K|DIQSLPR|N	[TMTsixplex_Nterm]DIQSLPR	294-300	FALSE	4.938	77038.89223	60693.31603	70573.46605	76543.57276	83545.47656	70973.24851	ENSG00000110047
C9JC03	C9JC03_HUMAN	K|LLPLEEHYR|F	[TMTsixplex_Nterm]LLPLEEHYR	46-54	FALSE	5.486	160145.6278	110846.3406	335507.5226	350865.5789	301019.3032	225081.1791	ENSG00000110047
C9JC63	C9JC63_HUMAN	R|CLIFPLIVTGQR|E	[TMTsixplex_Nterm]C[Cys_CAM]LIFPLIVTGQR	21-32	FALSE	5.247	8245.426812	3610.567546	3359.803339	3337.083941	7066.872467	5457.961171	ENSG00000155463
C9JC63	C9JC63_HUMAN	R|CLIFPLIVTGQR|E	[TMTsixplex_Nterm]C[Cys_CAM]LIFPLIVTGQR	21-32	FALSE	7.76	4691.205252	3087.115618	3844.49771	3986.620877	9772.873047	7162.438344	ENSG00000155463
C9JEH7	C9JEH7_HUMAN	K|GIPHLVTHDAR|T	[TMTsixplex_Nterm]GIPHLVTHDAR	143-153	FALSE	8.862	28738.63428	18955.05793	24085.59636	28543.88277	35316.81691	31219.1987	ENSG00000129824
C9JEH7	C9JEH7_HUMAN	K|LTGVFAPR|P	[TMTsixplex_Nterm]LTGVFAPR	31-38	FALSE	5.729	340841.1002	239826.1128	297186.8933	301427.0794	437563.25	346331.4562	ENSG00000129824
C9JEH7	C9JEH7_HUMAN	R|HPGSFDVVHVK|D	[TMTsixplex_Nterm]HPGSFDVVHVK[TMTsixplex_K]	209-219	FALSE	5.004	43717.4526	36531.28016	51107.98719	65200.2123	84704.89149	74024.2302	ENSG00000129824
C9JEH7	C9JEH7_HUMAN	K|LTGVFAPR|P	[TMTsixplex_Nterm]LTGVFAPR	31-38	FALSE	6.768	159237.9666	107785.3056	175924.3536	178868.1946	201824.125	147770.478	ENSG00000129824
C9JEH7	C9JEH7_HUMAN	R|ECLPLIVFLR|N	[TMTsixplex_Nterm]EC[Cys_CAM]LPLIVFLR	48-57	FALSE	6.43	2785.76991	1959.220918	2902.107782	3082.114465	3751.84375	2957.087594	ENSG00000129824
C9JEH7	C9JEH7_HUMAN	R|ECLPLIVFLR|N	[TMTsixplex_Nterm]EC[Cys_CAM]LPLIVFLR	48-57	FALSE	5.945	1661.654669	1154.982235	1862.927309	1792.069556	2336.041992	1738.522813	ENSG00000129824
C9JEH7	C9JEH7_HUMAN	K|GIPHLVTHDAR|T	[TMTsixplex_Nterm]GIPHLVTHDAR	143-153	FALSE	7.314	63263.16524	45640.36065	52464.72263	56452.77181	73434.52212	67212.73919	ENSG00000129824
C9JEH7	C9JEH7_HUMAN	R|ECLPLIVFLR|N	[TMTsixplex_Nterm]EC[Cys_CAM]LPLIVFLR	48-57	FALSE	5.405	1194.201549	864.5991218	1211.141162	1220.656437	1646.219238	1428.320712	ENSG00000129824
C9JEH7	C9JEH7_HUMAN	R|ECLPLIVFLR|N	[TMTsixplex_Nterm]EC[Cys_CAM]LPLIVFLR	48-57	FALSE	6.642	3104.436055	2178.662413	3204.783771	3456.47328	4227.009766	3329.740097	ENSG00000129824
C9JEH7	C9JEH7_HUMAN	R|ECLPLIVFLR|N	[TMTsixplex_Nterm]EC[Cys_CAM]LPLIVFLR	48-57	FALSE	6.394	3473.184861	2291.062076	3671.631234	3734.115048	4546.14209	3663.406287	ENSG00000129824
C9JEH7	C9JEH7_HUMAN	R|ECLPLIVFLR|N	[TMTsixplex_Nterm]EC[Cys_CAM]LPLIVFLR	48-57	FALSE	5.802	4082.034216	2811.416365	4313.135606	4434.090253	5499.262207	4448.119035	ENSG00000129824
C9JEV0	C9JEV0_HUMAN	K|HVEDVPAFQALGSLNDLQFFR|Y	[TMTsixplex_Nterm]HVEDVPAFQALGSLNDLQFFR	36-56	FALSE	7.117	155810.2031	102069.1966	147503.3434	150791.1746	142460.9964	101597.4096	ENSG00000160862
C9JEV0	C9JEV0_HUMAN	K|EIPAWVPFDPAAQITK|Q	[TMTsixplex_Nterm]EIPAWVPFDPAAQITK[TMTsixplex_K]	146-161	FALSE	6.072	432636.3745	310060.8543	317745.527	350782.6275	603523.5	471498.7855	ENSG00000160862
C9JEV6	C9JEV6_HUMAN	R|LGILTHLYR|D	[TMTsixplex_Nterm]LGILTHLYR	146-154	FALSE	7.079	74638.45897	52949.64418	90841.14736	92740.97065	71094.31514	52877.29558	ENSG00000124357
C9JEV6	C9JEV6_HUMAN	K|IVFDSIDNLEAAPHDIGYVK|Q	[TMTsixplex_Nterm]IVFDSIDNLEAAPHDIGYVK[TMTsixplex_K]	114-133	FALSE	9.233	262162.6957	178366.5589	309948.6875	300058.863	243253.6185	169043.4886	ENSG00000124357
C9JEV6	C9JEV6_HUMAN	K|EGFLLALTQGR|E	[TMTsixplex_Nterm]EGFLLALTQGR	229-239	FALSE	6.275	307672.8639	223887.1926	431146.3434	434985.6563	361916.0265	281736.3937	ENSG00000124357
C9JEV6	C9JEV6_HUMAN	K|QAMFHYFQVPDR|L	[TMTsixplex_Nterm]QAMFHYFQVPDR	134-145	FALSE	5.196	150667.3624	101026.8084	192925.8275	205463.9882	160474.0185	122798.8091	ENSG00000124357
C9JEV6	C9JEV6_HUMAN	K|EGFLLALTQGR|E	[TMTsixplex_Nterm]EGFLLALTQGR	229-239	FALSE	5.25	262624.2266	176914.59	335454.1962	356438.0855	456327.875	343617.2937	ENSG00000124357
C9JEV6	C9JEV6_HUMAN	K|EGFLLALTQGR|E	[TMTsixplex_Nterm]EGFLLALTQGR	229-239	FALSE	5.514	255819.7975	165388.6809	328207.1178	380313.6875	362137.8304	267630.498	ENSG00000124357
C9JEV6	C9JEV6_HUMAN	K|EGFLLALTQGR|E	[TMTsixplex_Nterm]EGFLLALTQGR	229-239	FALSE	6.571	523605.2906	378594.7108	775763.8409	785226.875	512385.4437	380518.8229	ENSG00000124357
C9JEV6	C9JEV6_HUMAN	R|EIQAQNFFSSFTLMK|L	[TMTsixplex_Nterm]EIQAQNFFSSFTLMK[TMTsixplex_K]	240-254	FALSE	6.039	47240.13672	33263.61561	41804.55928	41194.66278	44404.93612	37784.11689	ENSG00000124357
C9JEV6	C9JEV6_HUMAN	K|EGFLLALTQGR|E	[TMTsixplex_Nterm]EGFLLALTQGR	229-239	FALSE	6.207	117452.4729	83601.13922	162251.9093	207830.2969	121639.2431	81998.97845	ENSG00000124357
C9JEV6	C9JEV6_HUMAN	K|IGLPILCVGSVWK|S	IGLPILC[Cys_CAM]VGSVWK[TMTsixplex_K]	210-222	FALSE	5.329	1853.530367	2248.089111	1286.960544	1524.228458	1245.126725	1328.118236	ENSG00000124357
C9JEV6	C9JEV6_HUMAN	K|EGFLLALTQGR|E	[TMTsixplex_Nterm]EGFLLALTQGR	229-239	FALSE	5.468	176816.5429	123517.0027	251534.6835	301632.75	202610.7579	131359.995	ENSG00000124357
C9JEV6	C9JEV6_HUMAN	K|IVFDSIDNLEAAPHDIGYVK|Q	[TMTsixplex_Nterm]IVFDSIDNLEAAPHDIGYVK[TMTsixplex_K]	114-133	FALSE	8.618	496529.102	357007.7556	588296.7397	596938.125	462208.0385	339939.2456	ENSG00000124357
C9JEV6	C9JEV6_HUMAN	K|EGFLLALTQGR|E	[TMTsixplex_Nterm]EGFLLALTQGR	229-239	FALSE	6.653	430624.5666	301148.3007	652268.1309	677556.125	387102.3557	287553.4858	ENSG00000124357
C9JEV6	C9JEV6_HUMAN	K|EGFLLALTQGR|E	[TMTsixplex_Nterm]EGFLLALTQGR	229-239	FALSE	5.806	282188.0967	194289.6233	391404.5058	466630.25	352185.9259	237155.5969	ENSG00000124357
C9JEV6	C9JEV6_HUMAN	R|HIVAVLPEIDPVLFQGK|I	[TMTsixplex_Nterm]HIVAVLPEIDPVLFQGK[TMTsixplex_K]	193-209	FALSE	5.819	198229.2516	137192.8065	230822.7656	229959.6147	178912.3338	129020.364	ENSG00000124357
C9JEV6	C9JEV6_HUMAN	K|IGLPILCVGSVWK|S	[TMTsixplex_Nterm]IGLPILC[Cys_CAM]VGSVWK[TMTsixplex_K]	210-222	FALSE	9.02	19859.781	15266.04408	29286.08437	31029.62695	13339.22229	10343.67023	ENSG00000124357
C9JEV6	C9JEV6_HUMAN	R|LGILTHLYR|D	[TMTsixplex_Nterm]LGILTHLYR	146-154	FALSE	6.301	44145.36963	30323.47328	61198.4938	59603.3343	34963.1377	25132.70023	ENSG00000124357
C9JEV6	C9JEV6_HUMAN	K|EGFLLALTQGR|E	[TMTsixplex_Nterm]EGFLLALTQGR	229-239	FALSE	6.306	252337.5134	177156.5664	359264.4643	379979.5313	237284.6237	165161.214	ENSG00000124357
C9JEV6	C9JEV6_HUMAN	R|EIQAQNFFSSFTLMK|L	[TMTsixplex_Nterm]EIQAQNFFSSFTLMK[TMTsixplex_K]	240-254	FALSE	6.076	22262.59001	16118.1869	21970.32045	21254.79809	23222.72461	18013.67604	ENSG00000124357
C9JEV6	C9JEV6_HUMAN	K|EGFLLALTQGR|E	[TMTsixplex_Nterm]EGFLLALTQGR	229-239	FALSE	7.246	299691.3787	217082.7003	463275.6115	517790.375	298710.4542	222928.5605	ENSG00000124357
C9JEV6	C9JEV6_HUMAN	R|HIVAVLPEIDPVLFQGK|I	[TMTsixplex_Nterm]HIVAVLPEIDPVLFQGK[TMTsixplex_K]	193-209	FALSE	5.982	67202.17609	48274.70203	81133.34087	82116.1878	63792.04367	49029.92158	ENSG00000124357
C9JFE4	C9JFE4_HUMAN	R|ALIQYFSPYVSADMHR|M	[TMTsixplex_Nterm]ALIQYFSPYVSADM[Oxidation_M]HR	352-367	FALSE	7.294	10388.52336	8664.614495	7027.354332	5845.539722	9845.168723	8964.122469	ENSG00000169727
C9JFE4	C9JFE4_HUMAN	R|LQFIADHCPTLR|V	[TMTsixplex_Nterm]LQFIADHC[Cys_CAM]PTLR	43-54	FALSE	6.45	166614.6774	125185.0608	148203.5481	142796.9467	191141.1713	162228.7698	ENSG00000169727
C9JFE4	C9JFE4_HUMAN	R|ALIQYFSPYVSADMHR|M	[TMTsixplex_Nterm]ALIQYFSPYVSADMHR	352-367	FALSE	7.471	20223.32009	15507.6429	12447.30211	9135.648099	15486.94275	12885.18703	ENSG00000169727
C9JFR7	C9JFR7_HUMAN	K|TGPNLHGLFGR|K	[TMTsixplex_Nterm]TGPNLHGLFGR	28-38	FALSE	5.432	108864.9298	79248.32932	76777.96632	85836.377	422782.8166	317954.7824	ENSG00000172115
C9JFR7	C9JFR7_HUMAN	R|ADLIAYLK|K	[TMTsixplex_Nterm]ADLIAYLK[TMTsixplex_K]	92-99	FALSE	5.151	54698.31202	36716.92761	33839.6158	36380.63474	199571.6406	154788.1265	ENSG00000172115
C9JFR7	C9JFR7_HUMAN	K|GIIWGEDTLMEYLENPK|K	[TMTsixplex_Nterm]GIIWGEDTLMEYLENPK[TMTsixplex_K]	56-72	FALSE	6.363	83207.38272	58961.76159	47275.98977	59131.55106	538502.5625	412185.0875	ENSG00000172115
C9JFR7	C9JFR7_HUMAN	K|GIIWGEDTLMEYLENPKK|Y	[TMTsixplex_Nterm]GIIWGEDTLMEYLENPK[TMTsixplex_K]K[TMTsixplex_K]	56-73	FALSE	9.179	19921.35164	12918.14555	12173.93691	13319.79394	66023.52344	50820.63673	ENSG00000172115
C9JFR7	C9JFR7_HUMAN	R|ADLIAYLK|K	[TMTsixplex_Nterm]ADLIAYLK[TMTsixplex_K]	92-99	FALSE	5.131	52192.07963	36516.85455	29691.68238	33844.75728	209225.8438	162905.8821	ENSG00000172115
C9JFR7	C9JFR7_HUMAN	K|TGQAPGYSYTAANK|N	TGQAPGYSYTAANK[TMTsixplex_K]	40-53	FALSE	7.06	33225.89269	24798.42753	9329.37238	12970.29643	69020.52695	82307.67188	ENSG00000172115
C9JFR7	C9JFR7_HUMAN	K|TGPNLHGLFGR|K	[TMTsixplex_Nterm]TGPNLHGLFGR	28-38	FALSE	6.433	22335.5241	15290.34902	15406.98502	19063.52178	129744.0625	90803.54039	ENSG00000172115
C9JFR7	C9JFR7_HUMAN	R|KTGQAPGYSYTAANK|N	KTGQAPGYSYTAANK[TMTsixplex_K]	39-53	FALSE	7.306	13121.41295	29589.67	12099.76473	13999.57241	21765.87135	108164.7109	ENSG00000172115
C9JFR7	C9JFR7_HUMAN	R|ADLIAYLK|K	[TMTsixplex_Nterm]ADLIAYLK[TMTsixplex_K]	92-99	FALSE	5.576	44604.51533	31356.68717	26089.89029	30233.89025	171836.5156	132129.3772	ENSG00000172115
C9JFR7	C9JFR7_HUMAN	R|ADLIAYLK|K	[TMTsixplex_Nterm]ADLIAYLK[TMTsixplex_K]	92-99	FALSE	5.192	14499.76625	9680.724846	9123.109755	9939.07497	43402.85938	33721.11017	ENSG00000172115
C9JFR7	C9JFR7_HUMAN	K|TGQAPGYSYTAANK|N	[TMTsixplex_Nterm]TGQAPGYSYTAANK[TMTsixplex_K]	40-53	FALSE	7.125	1224754.927	899694.4886	1293259.397	1604989.154	7248515	5347981.379	ENSG00000172115
C9JFR7	C9JFR7_HUMAN	R|ADLIAYLK|K	[TMTsixplex_Nterm]ADLIAYLK[TMTsixplex_K]	92-99	FALSE	5.207	23709.26649	16182.39326	14511.65175	15808.46615	80986.61719	65223.02682	ENSG00000172115
C9JFR7	C9JFR7_HUMAN	R|ADLIAYLK|K	[TMTsixplex_Nterm]ADLIAYLK[TMTsixplex_K]	92-99	FALSE	5.488	33149.58321	22929.50217	20209.22549	23908.11716	144802.6719	110618.5947	ENSG00000172115
C9JFR7	C9JFR7_HUMAN	K|TGPNLHGLFGR|K	TGPNLHGLFGR	28-38	FALSE	7.755	247061.1278	172921.5715	206189.6815	231214.7013	415022.6875	316280.869	ENSG00000172115
C9JFR7	C9JFR7_HUMAN	K|TGQAPGYSYTAANK|N	TGQAPGYSYTAANK[TMTsixplex_K]	40-53	FALSE	8.031	86031.49912	55915.44677	13382.58161	20742.41843	233462.443	276746.7813	ENSG00000172115
C9JFR7	C9JFR7_HUMAN	K|TGQAPGYSYTAANK|N	[TMTsixplex_Nterm]TGQAPGYSYTAANK[TMTsixplex_K]	40-53	FALSE	5.642	200978.8159	141450.0945	425686.8807	523511.625	488769.0677	350776.1222	ENSG00000172115
C9JFR7	C9JFR7_HUMAN	K|GIIWGEDTLMEYLENPK|K	[TMTsixplex_Nterm]GIIWGEDTLMEYLENPK[TMTsixplex_K]	56-72	FALSE	8.063	28837.80209	21121.3815	17846.1515	21729.49533	166626.7656	135080.1723	ENSG00000172115
C9JG87	C9JG87_HUMAN	K|VALEIFQHSK|Y	[TMTsixplex_Nterm]VALEIFQHSK[TMTsixplex_K]	214-223	FALSE	6.203	145698.8614	101731.5867	114171.4926	130513.657	261555.25	208618.7173	ENSG00000154719
C9JHU6	C9JHU6_HUMAN	R|AFLLFPTIER|M	[TMTsixplex_Nterm]AFLLFPTIER	29-38	FALSE	5.962	7236.83652	5120.057767	5055.524662	5292.328646	10342.25353	8839.178883	ENSG00000118961
C9JIE4	C9JIE4_HUMAN	R|QQLVEVIGQLEETLPER|M	[TMTsixplex_Nterm]QQLVEVIGQLEETLPER	945-961	FALSE	6.839	138168.5765	101189.0569	188066.1245	181505.3173	283560.1858	286346.375	ENSG00000182253
C9JIE4	C9JIE4_HUMAN	R|AASLTMHFR|A	[TMTsixplex_Nterm]AASLTMHFR	158-166	FALSE	9.228	NA	NA	7681.038157	NA	NA	NA	ENSG00000182253
C9JIE4	C9JIE4_HUMAN	R|LGTSDATGSLQGDSMTETVAENIVTSILK|Q	[TMTsixplex_Nterm]LGTSDATGSLQGDSMTETVAENIVTSILK[TMTsixplex_K]	618-646	FALSE	5.053	21232.90203	16281.59916	45193.23118	46841.71875	46431.67132	37038.33082	ENSG00000182253
C9JIE4	C9JIE4_HUMAN	K|SAEQMIGDIINLGLK|G	[TMTsixplex_Nterm]SAEQMIGDIINLGLK[TMTsixplex_K]	719-733	FALSE	6.85	25999.85677	18808.9362	93808.86194	96130.35938	35962.21675	26126.92977	ENSG00000182253
C9JIE4	C9JIE4_HUMAN	R|EGLWAEGQAR|C	[TMTsixplex_Nterm]EGLWAEGQAR	49-58	FALSE	5.669	107510.7876	85358.63164	265801.5849	273868.9375	125457.4482	89689.28118	ENSG00000182253
C9JIE4	C9JIE4_HUMAN	R|AALEALLGR|L	[TMTsixplex_Nterm]AALEALLGR	127-135	FALSE	5.667	11738.43922	8474.873405	34394.8212	35784.58203	19946.33488	15085.94065	ENSG00000182253
C9JIE4	C9JIE4_HUMAN	K|SAEQMIGDIINLGLK|G	[TMTsixplex_Nterm]SAEQMIGDIINLGLK[TMTsixplex_K]	719-733	FALSE	5.399	11258.1777	8425.352504	30199.21864	31329.05078	14645.68578	10849.7264	ENSG00000182253
C9JIV5	C9JIV5_HUMAN	R|NATKPSPASK|F	[TMTsixplex_Nterm]NATK[TMTsixplex_K]PSPASK[TMTsixplex_K]	131-140	FALSE	5.944	13029.00446	11901.65411	11547.24422	17164.94313	38093.13962	39315.09375	ENSG00000144040
C9JJ34	C9JJ34_HUMAN	K|TLEEDEEELFK|M	[TMTsixplex_Nterm]TLEEDEEELFK[TMTsixplex_K]	39-49	FALSE	6.505	437960.2188	293743.742	322509.2553	317396.2101	258122.5084	200486.0751	ENSG00000099901
C9JJ54	C9JJ54_HUMAN	K|EDGVITASEDR|T	[TMTsixplex_Nterm]EDGVITASEDR	35-45	FALSE	7.979	65078.56175	47489.1804	43031.77797	43892.92205	65469.44141	51565.2837	ENSG00000085449
C9JJV6	C9JJV6_HUMAN	R|ALTQPLGLLR|L	[TMTsixplex_Nterm]ALTQPLGLLR	30-39	FALSE	6.895	194177.635	130060.316	208358.5263	218251.9491	233989.4688	177632.1157	ENSG00000179820
C9JJV6	C9JJV6_HUMAN	R|TTITTTTTSSSGLGSPMIVGSPR|A	[TMTsixplex_Nterm]TTITTTTTSSSGLGSPMIVGSPR	7-29	FALSE	10.54	43970.49916	30216.26763	39197.09101	40555.23739	81989.14063	56219.80801	ENSG00000179820
C9JJX6	C9JJX6_HUMAN	R|GLPLLVALLDHPR|A	[TMTsixplex_Nterm]GLPLLVALLDHPR	337-349	FALSE	7.555	981.3479019	792.2563363	867.6003132	984.7117744	2464.773112	2140.865483	ENSG00000099889
C9JKF1	C9JKF1_HUMAN	R|LLPSIGLSTVLLK|K	[TMTsixplex_Nterm]LLPSIGLSTVLLK[TMTsixplex_K]	630-642	FALSE	5.746	33977.9511	29283.73051	39424.80421	41472.20009	62686.98438	49878.34979	ENSG00000205413
C9JKV5	C9JKV5_HUMAN	K|IGSLEWYYEHVK|A	[TMTsixplex_Nterm]IGSLEWYYEHVK[TMTsixplex_K]	114-125	FALSE	5.454	24395.71331	18312.0347	16148.6953	20900.77071	204432.375	151678.5156	ENSG00000115648
C9JL85	C9JL85_HUMAN	K|GPDGLTAFEATDNQAIK|A	[TMTsixplex_Nterm]GPDGLTAFEATDNQAIK[TMTsixplex_K]	31-47	FALSE	7.237	795515.1318	537581.0417	772146.1493	812916.5727	965646.875	746278.3974	ENSG00000105887
C9JL85	C9JL85_HUMAN	K|NGDLDEVK|D	[TMTsixplex_Nterm]NGDLDEVK[TMTsixplex_K]	11-18	FALSE	5.154	304581.1227	215493.301	571449.375	559465.5192	448344.7394	312713.3036	ENSG00000105887
C9JNK6	C9JNK6_HUMAN	K|GHSLSDGLEEVQK|A	[TMTsixplex_Nterm]GHSLSDGLEEVQK[TMTsixplex_K]	39-51	FALSE	5.436	430645.0627	304862.3389	472954.1497	463547.0471	787204.75	600971.2913	ENSG00000128654
C9JNK6	C9JNK6_HUMAN	R|RIEQHYFEDR|G	[TMTsixplex_Nterm]RIEQHYFEDR	191-200	FALSE	6.128	113299.8848	76193.88189	111222.7568	113858.3967	242053.2711	187138.3644	ENSG00000128654
C9JNK6	C9JNK6_HUMAN	K|NYSNLLAFCR|R	[TMTsixplex_Nterm]NYSNLLAFC[Cys_CAM]R	181-190	FALSE	7.246	27244.90878	20191.22735	30912.48202	28738.53778	131512.9219	90760.1292	ENSG00000128654
C9JP16	C9JP16_HUMAN	R|LFGGLLR|R	[TMTsixplex_Nterm]LFGGLLR	107-113	FALSE	5.097	19607.05859	13783.39019	10274.20593	9572.925106	10150.90026	7883.008202	ENSG00000170275
C9JP35	C9JP35_HUMAN	K|MASGAANVVGPK|I	MASGAANVVGPK[TMTsixplex_K]	42-53	FALSE	5.04	127127.3961	108992.9602	20336.85437	28510.47778	113209.9761	200745.1719	ENSG00000196937
C9JPA8	C9JPA8_HUMAN	K|AEVEVADELLENLAK|V	[TMTsixplex_Nterm]AEVEVADELLENLAK[TMTsixplex_K]	49-63	FALSE	5.578	273645.9712	185087.7629	261792.5762	279143.8865	356747.25	272099.7481	ENSG00000239857
C9JPE1	C9JPE1_HUMAN	R|FQTAPPGK|Y	FQTAPPGK[TMTsixplex_K]	163-170	FALSE	5.15	50750.26461	48076.39049	16430.32658	24981.96419	163543.7011	311971.5478	ENSG00000178537
C9JPE1	C9JPE1_HUMAN	R|FQTAPPGK|Y	[TMTsixplex_Nterm]FQTAPPGK[TMTsixplex_K]	163-170	FALSE	5.275	201402.3132	141793.1244	195631.0864	244478.7615	1741464.375	1363187.34	ENSG00000178537
C9JPE1	C9JPE1_HUMAN	K|GFNAVMIR|A	[TMTsixplex_Nterm]GFNAVMIR	194-201	FALSE	5.63	29274.45295	22245.11255	21503.20517	28120.26084	185470.4688	148475.8114	ENSG00000178537
C9JPM4	C9JPM4_HUMAN	K|MLLVDELR|D	[TMTsixplex_Nterm]MLLVDELR	109-116	FALSE	5.583	185816.3908	122879.9541	121041.4013	133363.2389	392230.5313	298917.1132	ENSG00000168374
C9JPM4	C9JPM4_HUMAN	R|ILMVGLDAAGK|T	[TMTsixplex_Nterm]ILMVGLDAAGK[TMTsixplex_K]	19-29	FALSE	6.796	59016.77397	38236.14718	41734.57797	43326.02957	98555.625	74561.08219	ENSG00000168374
C9JPM4	C9JPM4_HUMAN	K|HYFQNTQGLIFVVDSNDRER|I	HYFQNTQGLIFVVDSNDRER	79-98	FALSE	5.146	319278.5556	246503.9723	252750.8114	196070.9802	271237.6851	225302.6454	ENSG00000168374
C9JPM4	C9JPM4_HUMAN	K|HYFQNTQGLIFVVDSNDR|E	[TMTsixplex_Nterm]HYFQNTQGLIFVVDSNDR	79-96	FALSE	8.013	332520.1044	241436.8886	218966.1212	177914.0044	395346.7443	302012.5188	ENSG00000168374
C9JPM4	C9JPM4_HUMAN	R|IQEVADELQK|M	[TMTsixplex_Nterm]IQEVADELQK[TMTsixplex_K]	99-108	FALSE	5.295	420342.0889	272897.8831	318388.4289	318173.5453	871899.75	619860.2484	ENSG00000168374
C9JPM4	C9JPM4_HUMAN	R|DAVLLLFANK|-	[TMTsixplex_Nterm]DAVLLLFANK[TMTsixplex_K]	117-126	FALSE	6.862	14595.84776	9397.239893	9951.365799	9948.820594	30178.76172	23012.5262	ENSG00000168374
C9JPM4	C9JPM4_HUMAN	R|ILMVGLDAAGK|T	[TMTsixplex_Nterm]ILMVGLDAAGK[TMTsixplex_K]	19-29	FALSE	6.014	40579.20814	26956.42322	28759.29157	30346.94022	70148.71875	55687.62132	ENSG00000168374
C9JPM4	C9JPM4_HUMAN	R|DAVLLLFANK|-	[TMTsixplex_Nterm]DAVLLLFANK[TMTsixplex_K]	117-126	FALSE	5.793	150301.8369	94555.41035	112500.928	111814.4517	265622.4063	192459.9278	ENSG00000168374
C9JPM4	C9JPM4_HUMAN	R|DAVLLLFANK|-	[TMTsixplex_Nterm]DAVLLLFANK[TMTsixplex_K]	117-126	FALSE	7.015	19617.59284	12407.68506	13218.00305	12794.2703	40145.76953	29822.22619	ENSG00000168374
C9JPM4	C9JPM4_HUMAN	R|DAVLLLFANK|-	[TMTsixplex_Nterm]DAVLLLFANK[TMTsixplex_K]	117-126	FALSE	6.773	17510.9593	10894.81141	11385.08822	11351.39762	34670.05078	26191.61805	ENSG00000168374
C9JPM4	C9JPM4_HUMAN	R|DAVLLLFANK|-	[TMTsixplex_Nterm]DAVLLLFANK[TMTsixplex_K]	117-126	FALSE	7.433	24167.43902	16427.85354	18599.83898	18790.76026	43014.48438	33871.40565	ENSG00000168374
C9JPM4	C9JPM4_HUMAN	R|DAVLLLFANK|-	[TMTsixplex_Nterm]DAVLLLFANK[TMTsixplex_K]	117-126	FALSE	7.112	8595.641659	6036.662976	5992.105638	6579.287034	18918.24805	15640.30018	ENSG00000168374
C9JPM4	C9JPM4_HUMAN	R|ILMVGLDAAGK|T	[TMTsixplex_Nterm]ILMVGLDAAGK[TMTsixplex_K]	19-29	FALSE	6.432	24408.88214	16990.04483	20584.91198	22374.46347	45430.52734	37018.68773	ENSG00000168374
C9JPM4	C9JPM4_HUMAN	R|ILMVGLDAAGK|T	[TMTsixplex_Nterm]ILMVGLDAAGK[TMTsixplex_K]	19-29	FALSE	6.764	116966.6247	77585.84451	86607.96144	87105.07748	198562.875	150204.7876	ENSG00000168374
C9JPM4	C9JPM4_HUMAN	K|HYFQNTQGLIFVVDSNDRER|I	[TMTsixplex_Nterm]HYFQNTQGLIFVVDSNDRER	79-98	FALSE	7.46	55758.16624	40249.91003	33781.66289	26078.42677	53746.64352	47902.94388	ENSG00000168374
C9JPM4	C9JPM4_HUMAN	R|ILMVGLDAAGK|T	[TMTsixplex_Nterm]ILM[Oxidation_M]VGLDAAGK[TMTsixplex_K]	19-29	FALSE	5.846	763075.1607	517227.7658	640374.4478	643182.6536	1339583.75	979923.5077	ENSG00000168374
C9JPM4	C9JPM4_HUMAN	R|DAVLLLFANK|-	[TMTsixplex_Nterm]DAVLLLFANK[TMTsixplex_K]	117-126	FALSE	5.434	112333.6424	70942.49629	76043.43358	76664.7727	214456.875	163987.0029	ENSG00000168374
C9JPM4	C9JPM4_HUMAN	R|DAVLLLFANK|-	[TMTsixplex_Nterm]DAVLLLFANK[TMTsixplex_K]	117-126	FALSE	6.469	23460.78616	15571.25279	16913.26361	17247.34167	50602.64453	38705.28893	ENSG00000168374
C9JPM4	C9JPM4_HUMAN	R|DAVLLLFANK|-	[TMTsixplex_Nterm]DAVLLLFANK[TMTsixplex_K]	117-126	FALSE	7.241	19346.67704	11750.20629	12560.95967	12863.39898	40037.71094	30002.12547	ENSG00000168374
C9JPM4	C9JPM4_HUMAN	R|DAVLLLFANK|-	[TMTsixplex_Nterm]DAVLLLFANK[TMTsixplex_K]	117-126	FALSE	6.958	23586.52895	15417.15928	16152.23492	16189.45861	47867.40625	36408.68852	ENSG00000168374
C9JPM4	C9JPM4_HUMAN	K|HYFQNTQGLIFVVDSNDRER|I	HYFQNTQGLIFVVDSNDRER	79-98	FALSE	6.288	71307.89338	48676.18315	91321.63014	85847.30748	77136.81621	66900.64948	ENSG00000168374
C9JPM4	C9JPM4_HUMAN	R|DAVLLLFANK|-	[TMTsixplex_Nterm]DAVLLLFANK[TMTsixplex_K]	117-126	FALSE	5.026	136961.2357	93171.60887	113773.9253	111128.695	276868.3438	205236.1808	ENSG00000168374
C9JPM4	C9JPM4_HUMAN	R|DAVLLLFANK|-	[TMTsixplex_Nterm]DAVLLLFANK[TMTsixplex_K]	117-126	FALSE	6.105	84595.23516	54613.02462	59255.55537	58002.58383	172997.0625	132776.061	ENSG00000168374
C9JPM4	C9JPM4_HUMAN	R|DAVLLLFANK|-	[TMTsixplex_Nterm]DAVLLLFANK[TMTsixplex_K]	117-126	FALSE	6.436	24076.95153	15135.4378	15823.09991	16506.64412	48818.34375	36873.78046	ENSG00000168374
C9JPM4	C9JPM4_HUMAN	R|ILMVGLDAAGK|T	[TMTsixplex_Nterm]ILMVGLDAAGK[TMTsixplex_K]	19-29	FALSE	6.73	97007.38838	64441.55042	63991.91259	64640.60372	154365.0781	115222.9836	ENSG00000168374
C9JPM4	C9JPM4_HUMAN	R|ILMVGLDAAGK|T	[TMTsixplex_Nterm]ILMVGLDAAGK[TMTsixplex_K]	19-29	FALSE	6.218	157291.7124	104368.2727	117243.7446	117391.4804	246203.7656	188440.354	ENSG00000168374
C9JPM4	C9JPM4_HUMAN	R|ILMVGLDAAGK|T	[TMTsixplex_Nterm]ILMVGLDAAGK[TMTsixplex_K]	19-29	FALSE	5.8	88028.80982	56200.47191	56121.11328	55800.36826	136433.0156	102680.8671	ENSG00000168374
C9JPM4	C9JPM4_HUMAN	R|ILMVGLDAAGK|T	[TMTsixplex_Nterm]ILMVGLDAAGK[TMTsixplex_K]	19-29	FALSE	6.861	158114.3247	103896.5748	114895.9384	115760.1829	257616.125	191179.4838	ENSG00000168374
C9JPM4	C9JPM4_HUMAN	R|ILMVGLDAAGK|T	[TMTsixplex_Nterm]ILMVGLDAAGK[TMTsixplex_K]	19-29	FALSE	6.444	141440.3119	89948.76031	101482.2591	100843.4494	224518.7031	171362.2052	ENSG00000168374
C9JPM4	C9JPM4_HUMAN	R|DAVLLLFANK|-	[TMTsixplex_Nterm]DAVLLLFANK[TMTsixplex_K]	117-126	FALSE	6.005	15502.64806	10086.90196	11485.35292	12258.96147	25668.01172	20426.37046	ENSG00000168374
C9JPM4	C9JPM4_HUMAN	R|DAVLLLFANK|-	[TMTsixplex_Nterm]DAVLLLFANK[TMTsixplex_K]	117-126	FALSE	8.005	14346.66905	9559.50426	9488.339622	10605.90696	30706.62695	23885.69266	ENSG00000168374
C9JPM4	C9JPM4_HUMAN	R|DAVLLLFANK|-	[TMTsixplex_Nterm]DAVLLLFANK[TMTsixplex_K]	117-126	FALSE	7.137	9993.238458	6360.891867	6610.77627	6367.441015	19706.0625	14759.58513	ENSG00000168374
C9JPM4	C9JPM4_HUMAN	R|ILMVGLDAAGK|T	[TMTsixplex_Nterm]ILMVGLDAAGK[TMTsixplex_K]	19-29	FALSE	6.206	224749.1995	148519.0141	167830.2358	170079.498	337767.5938	261727.3571	ENSG00000168374
C9JPV4	C9JPV4_HUMAN	R|WFLLEQPEIQVAHFPFK|N	[TMTsixplex_Nterm]WFLLEQPEIQVAHFPFK[TMTsixplex_K]	160-176	FALSE	7.298	39616.24276	29055.82498	23049.93164	22672.18898	45371.281	51804.53906	ENSG00000167711
C9JPV4	C9JPV4_HUMAN	R|DPTPEQTHR|L	[TMTsixplex_Nterm]DPTPEQTHR	72-80	FALSE	5.845	911.4909902	720.2963579	553.2608349	476.6337372	720.1930949	625.2602831	ENSG00000167711
C9JQ41	C9JQ41_HUMAN	R|IVHELNTTVPTASFAGK|I	[TMTsixplex_Nterm]IVHELNTTVPTASFAGK[TMTsixplex_K]	15-31	FALSE	5.342	323349.5569	211494.2335	276179.3075	280302.2645	712508.75	567561.9478	ENSG00000160124
C9JQ42	C9JQ42_HUMAN	R|VKPWNYTYDPK|T	[TMTsixplex_Nterm]VKPWNYTYDPK[TMTsixplex_K]	212-222	FALSE	5.164	60376.63619	53657.1704	33956.52024	42454.16688	65624.45851	76672.98438	ENSG00000163754
C9JQN7	C9JQN7_HUMAN	K|GTYLATFHQR|G	[TMTsixplex_Nterm]GTYLATFHQR	73-82	FALSE	7.728	193686.8025	143985.0344	175709.1592	196104.0326	270757.0272	209802.4913	ENSG00000106263
C9JQN7	C9JQN7_HUMAN	R|DQYSVIFESGDR|T	[TMTsixplex_Nterm]DQYSVIFESGDR	31-42	FALSE	7.474	140986.6241	93999.12241	131977.3012	145780.0469	138597.7417	103896.0712	ENSG00000106263
C9JQN7	C9JQN7_HUMAN	R|TSIFWNDVKDPVSIEER|A	[TMTsixplex_Nterm]TSIFWNDVK[TMTsixplex_K]DPVSIEER	43-59	FALSE	5.953	341042.0307	234355.2057	353282.1397	355060.5532	405917.375	305235.1784	ENSG00000106263
C9JR61	C9JR61_HUMAN	R|TPLFISLLR|L	[TMTsixplex_Nterm]TPLFISLLR	108-116	FALSE	6.496	5979.572266	4228.34443	2445.335052	2462.203158	3418.669907	2859.550762	ENSG00000163719
C9JS50	C9JS50_HUMAN	K|YPLQLFPMWR|F	[TMTsixplex_Nterm]YPLQLFPMWR	191-200	FALSE	5.624	3409.541459	2623.248683	6031.962611	5976.094409	8732.90332	7799.107778	ENSG00000127954
C9JTN7	C9JTN7_HUMAN	K|TLYVGNLSR|D	[TMTsixplex_Nterm]TLYVGNLSR	7-15	FALSE	6.988	75156.77086	48920.89131	66652.31396	66881.83647	87071.17969	64465.35301	ENSG00000116001
C9JTN7	C9JTN7_HUMAN	K|GYSFVR|Q	[TMTsixplex_Nterm]GYSFVR	238-243	FALSE	5.04	145478.111	101636.4734	100129.1311	108493.0546	168492.6061	127263.0035	ENSG00000116001
C9JV50	C9JV50_HUMAN	K|LEEQDEFEK|I	[TMTsixplex_Nterm]LEEQDEFEK[TMTsixplex_K]	100-108	FALSE	5.112	195751.4632	122979.7335	162751.7792	164313.0209	371491.4375	288847.004	ENSG00000211456
C9JV50	C9JV50_HUMAN	R|TNVIQSLLAR|R	[TMTsixplex_Nterm]TNVIQSLLAR	72-81	FALSE	8.104	11523.77875	9288.082475	12707.61408	12854.86859	29594.25195	21211.18533	ENSG00000211456
C9JV50	C9JV50_HUMAN	R|YIAFDFHK|E	[TMTsixplex_Nterm]YIAFDFHK[TMTsixplex_K]	11-18	FALSE	5.477	143787.3378	107090.8179	124395.3284	129572.0067	318291.875	237971.8524	ENSG00000211456
C9JV50	C9JV50_HUMAN	R|SLQAQLQR|L	[TMTsixplex_Nterm]SLQAQLQR	83-90	FALSE	6.951	55783.45059	39013.84774	53618.89723	55395.4886	168736.4844	132259.3747	ENSG00000211456
C9JV50	C9JV50_HUMAN	R|THLGLIMDGWNSMIR|Y	[TMTsixplex_Nterm]THLGLIMDGWNSMIR	142-156	FALSE	8.015	50925.4112	36416.28531	50003.79326	49291.65234	95193.34375	73965.436	ENSG00000211456
C9JV54	C9JV54_HUMAN	R|GLILYR|L	[TMTsixplex_Nterm]GLILYR	79-84	FALSE	6.442	70970.08353	61806.72166	69138.36084	70849.52171	106164.0938	98534.28833	ENSG00000183891
C9JVB6	C9JVB6_HUMAN	R|NVDPFHIYFCNLK|I	[TMTsixplex_Nterm]NVDPFHIYFC[Cys_CAM]NLK[TMTsixplex_K]	236-248	FALSE	5.18	47601.24053	33300.27319	58056.35767	62623.91704	79313.1054	60618.31817	ENSG00000174173
C9JVX2	C9JVX2_HUMAN	R|LFALVLR|L	[TMTsixplex_Nterm]LFALVLR	94-100	FALSE	6.298	4232.003414	3108.985133	4399.976188	4554.484446	5291.833919	4073.60452	ENSG00000102786
C9JXB8	C9JXB8_HUMAN	K|KGQSEEIQK|K	[TMTsixplex_Nterm]K[TMTsixplex_K]GQSEEIQK[TMTsixplex_K]	60-68	FALSE	5.685	492128.6739	316712.5529	493802.7636	513498.5082	978142.5	733839.1767	ENSG00000114391
C9JXB8	C9JXB8_HUMAN	R|AITGASLADIMAK|R	[TMTsixplex_Nterm]AITGASLADIMAK[TMTsixplex_K]	80-92	FALSE	5.86	63734.50391	46417.99678	99526.97375	105027.4054	123398.6797	96458.30056	ENSG00000114391
C9JXB8	C9JXB8_HUMAN	K|KGQSEEIQK|K	[TMTsixplex_Nterm]K[TMTsixplex_K]GQSEEIQK[TMTsixplex_K]	60-68	FALSE	6.333	369171.9499	241533.8309	366961.8114	361393.8892	703853	515704.3016	ENSG00000114391
C9JXB8	C9JXB8_HUMAN	R|AITGASLADIMAK|R	[TMTsixplex_Nterm]AITGASLADIMAK[TMTsixplex_K]	80-92	FALSE	7.554	13122.23968	9169.929179	12095.27725	12384.70154	19128.20898	14747.93748	ENSG00000114391
C9JXB8	C9JXB8_HUMAN	K|KGQSEEIQK|K	[TMTsixplex_Nterm]K[TMTsixplex_K]GQSEEIQK[TMTsixplex_K]	60-68	FALSE	7.186	290156.1881	193118.1215	287779.8487	308473.0058	575295.75	439754.1071	ENSG00000114391
C9JXB8	C9JXB8_HUMAN	R|AITGASLADIMAK|R	[TMTsixplex_Nterm]AITGASLADIMAK[TMTsixplex_K]	80-92	FALSE	5.519	72752.57332	56938.17864	69971.60968	77288.00115	142472.6875	110962.483	ENSG00000114391
C9JXB8	C9JXB8_HUMAN	K|KGQSEEIQK|K	[TMTsixplex_Nterm]K[TMTsixplex_K]GQSEEIQK[TMTsixplex_K]	60-68	FALSE	5.868	957136.6235	601918.0773	929190.1933	940291.4759	1854113.625	1345155.742	ENSG00000114391
C9JXB8	C9JXB8_HUMAN	R|AITGASLADIMAK|R	[TMTsixplex_Nterm]AITGASLADIMAK[TMTsixplex_K]	80-92	FALSE	7.474	47127.41437	32659.41434	45274.70899	44563.19482	80733.90625	61104.28518	ENSG00000114391
C9JXB8	C9JXB8_HUMAN	K|KGQSEEIQK|K	[TMTsixplex_Nterm]K[TMTsixplex_K]GQSEEIQK[TMTsixplex_K]	60-68	FALSE	5.406	172469.7851	112744.0768	169587.9344	168126.2368	310718.2813	235067.2995	ENSG00000114391
C9JXB8	C9JXB8_HUMAN	R|QINWTVLYR|R	[TMTsixplex_Nterm]QINWTVLYR	47-55	FALSE	7.381	57913.08137	36322.44964	50822.04559	51058.09867	109163.7422	75639.74986	ENSG00000114391
C9JXB8	C9JXB8_HUMAN	R|QINWTVLYR|R	[TMTsixplex_Nterm]QINWTVLYR	47-55	FALSE	7.536	22704.20166	14452.26753	18929.84152	19582.50586	40441.28906	29326.17127	ENSG00000114391
C9JXB8	C9JXB8_HUMAN	K|KGQSEEIQK|K	[TMTsixplex_Nterm]K[TMTsixplex_K]GQSEEIQK[TMTsixplex_K]	60-68	FALSE	5.293	153479.4463	98924.89607	146102.6489	153567.3494	261979.4219	204230.3341	ENSG00000114391
C9JXB8	C9JXB8_HUMAN	K|KGQSEEIQK|K	[TMTsixplex_Nterm]K[TMTsixplex_K]GQSEEIQK[TMTsixplex_K]	60-68	FALSE	6.089	237989.2103	161342.1579	243071.2891	264224.9573	470356.5	373622.0579	ENSG00000114391
C9JXC3	C9JXC3_HUMAN	R|YIYYLITK|K	[TMTsixplex_Nterm]YIYYLITK[TMTsixplex_K]	37-44	FALSE	5.307	13230.93582	7314.568124	8720.785289	7440.264664	19252.47266	12060.49292	ENSG00000124596
C9JYN0	C9JYN0_HUMAN	K|TVTATFGYPFR|L	[TMTsixplex_Nterm]TVTATFGYPFR	54-64	FALSE	5.964	78474.99762	57439.43423	64456.59869	64571.83486	84528.42762	63071.95599	ENSG00000008282
C9JYN0	C9JYN0_HUMAN	K|TVTATFGYPFR|L	[TMTsixplex_Nterm]TVTATFGYPFR	54-64	FALSE	8.115	544911.1332	386297.6143	514770.1488	533244.4866	622754.5625	460266.4229	ENSG00000008282
C9JZL3	C9JZL3_HUMAN	-|MLSFQGLAELAHR|E	[TMTsixplex_Nterm]MLSFQGLAELAHR	0-12	FALSE	7.476	6339.838143	4405.715631	5062.274355	4721.634302	3008.881927	2443.231168	ENSG00000147162
D3DQ64	D3DQ64_HUMAN	R|GVLHQFSGTETNK|I	[TMTsixplex_Nterm]GVLHQFSGTETNK[TMTsixplex_K]	136-148	FALSE	6.784	186113.1359	129143.7217	143811.5493	136079.7741	268430.5938	205258.4054	ENSG00000162433
D3DQ64	D3DQ64_HUMAN	K|SLLVPDHVITR|L	[TMTsixplex_Nterm]SLLVPDHVITR	8-18	FALSE	6.064	68611.48219	46297.20063	59394.04278	62260.3847	129441.1769	99367.9828	ENSG00000162433
D3DTZ5	D3DTZ5_HUMAN	R|VSNFKPGVYAVSVTGR|L	[TMTsixplex_Nterm]VSNFK[TMTsixplex_K]PGVYAVSVTGR	35-50	FALSE	5.511	150367.4762	107635.7759	131460.2041	131828.3223	174333.2031	132719.2539	ENSG00000213246
D6R918	D6R918_HUMAN	R|SVPLAATSMLITQGLISK|G	[TMTsixplex_Nterm]SVPLAATSMLITQGLISK[TMTsixplex_K]	46-63	FALSE	5.195	2520.601815	1300.766228	2192.694541	2416.942753	5830.23877	4170.727422	ENSG00000109180
D6R918	D6R918_HUMAN	R|SVPLAATSMLITQGLISK|G	[TMTsixplex_Nterm]SVPLAATSMLITQGLISK[TMTsixplex_K]	46-63	FALSE	5.031	170358.0424	119974.3763	134347.7477	141864.3952	482256.5938	349429.5539	ENSG00000109180
D6R937	D6R937_HUMAN	K|AILQATLR|E	[TMTsixplex_Nterm]AILQATLR	35-42	FALSE	5.473	59837.56902	41481.15979	53352.66242	55448.8806	101699.5234	78624.72982	ENSG00000164022
D6R991	D6R991_HUMAN	K|FDSEYER|M	[TMTsixplex_Nterm]FDSEYER	245-251	FALSE	5.597	1058018	643053.2054	901983.9788	922630.1944	992648.0045	777668.6675	ENSG00000015479
D6R991	D6R991_HUMAN	K|ITPENLPQILLQLK|R	[TMTsixplex_Nterm]ITPENLPQILLQLK[TMTsixplex_K]	132-145	FALSE	5.398	4217.891389	2731.19849	3632.332382	3433.539763	4422.659668	3588.011414	ENSG00000015479
D6R991	D6R991_HUMAN	K|SFQQSSLSR|D	[TMTsixplex_Nterm]SFQQSSLSR	3-11	FALSE	8.328	46374.30712	31264.51522	47015.86662	46149.02176	47361.53219	34965.23361	ENSG00000015479
D6R9I9	D6R9I9_HUMAN	K|AIIKPQYVDQIPK|A	[TMTsixplex_Nterm]AIIK[TMTsixplex_K]PQYVDQIPK[TMTsixplex_K]	165-177	FALSE	5.629	78419.68522	46099.17043	68068.41995	63831.07564	88504.39063	60340.72876	ENSG00000164163
D6R9I9	D6R9I9_HUMAN	K|ADIFMFDEPSSYLDVK|Q	[TMTsixplex_Nterm]ADIFMFDEPSSYLDVK[TMTsixplex_K]	234-249	FALSE	5.903	174379.9404	125155.8792	150738.6102	151001.8038	179615.6719	143080.5826	ENSG00000164163
D6R9P3	D6R9P3_HUMAN	K|FGEVVDCTIK|M	[TMTsixplex_Nterm]FGEVVDC[Cys_CAM]TIK[TMTsixplex_K]	92-101	FALSE	5.461	885852.1875	556458.7068	599017.4457	610828.8442	648503.2657	496524.2422	ENSG00000197451
D6R9P3	D6R9P3_HUMAN	R|GFVFITFK|E	GFVFITFK[TMTsixplex_K]	195-202	FALSE	5.079	8704.827886	10117.12486	6278.713775	6368.37586	11353.81175	12860.5053	ENSG00000197451
D6R9P3	D6R9P3_HUMAN	R|GFGFILFK|D	[TMTsixplex_Nterm]GFGFILFK[TMTsixplex_K]	111-118	FALSE	4.96	4017.0271	2414.175618	2497.013038	2159.40869	3825.00069	2606.914229	ENSG00000197451
D6R9P3	D6R9P3_HUMAN	R|GFVFITFK|E	[TMTsixplex_Nterm]GFVFITFK[TMTsixplex_K]	195-202	FALSE	6.446	46131.24344	34770.73511	29305.56393	30929.81178	47415.03516	40382.6488	ENSG00000197451
D6R9P3	D6R9P3_HUMAN	K|EVYQQQQYGSGGR|G	[TMTsixplex_Nterm]EVYQQQQYGSGGR	232-244	FALSE	7.23	134182.4098	90310.28815	133020.9507	127698.0402	135095.6875	115721.8505	ENSG00000197451
D6R9P3	D6R9P3_HUMAN	R|GFGFILFK|D	[TMTsixplex_Nterm]GFGFILFK[TMTsixplex_K]	111-118	FALSE	5.532	25787.25	18028.61727	15290.1064	15458.33988	24582.80785	20084.0538	ENSG00000197451
D6R9P3	D6R9P3_HUMAN	K|IFVGGLNPEATEEK|I	[TMTsixplex_Nterm]IFVGGLNPEATEEK[TMTsixplex_K]	155-168	FALSE	6.941	480271.4688	309406.686	302075.4387	304282.0609	409245.5083	294798.2956	ENSG00000197451
D6R9P3	D6R9P3_HUMAN	K|IFVGGLNPEATEEK|I	[TMTsixplex_Nterm]IFVGGLNPEATEEK[TMTsixplex_K]	155-168	FALSE	6.079	725129.3345	481739.933	533101.5816	535646.3934	819914.6875	608127.546	ENSG00000197451
D6R9W4	D6R9W4_HUMAN	K|SESEVEEAAAIIAQRPDNPR|E	[TMTsixplex_Nterm]SESEVEEAAAIIAQRPDNPR	270-289	FALSE	5.022	633611.802	421613.9773	539341.6324	569576.5069	666932.5625	501224.5168	ENSG00000113758
D6R9W4	D6R9W4_HUMAN	R|KQQTLEAEEAK|R	[TMTsixplex_Nterm]K[TMTsixplex_K]QQTLEAEEAK[TMTsixplex_K]	236-246	FALSE	6.082	657380.8318	455738.6792	702036.6939	739604.9585	1462448.5	1111687.801	ENSG00000113758
D6R9W4	D6R9W4_HUMAN	R|KQQTLEAEEAK|R	[TMTsixplex_Nterm]K[TMTsixplex_K]QQTLEAEEAK[TMTsixplex_K]	236-246	FALSE	5.948	80675.34757	51787.8089	87274.22407	87162.19513	188547.7188	141076.3158	ENSG00000113758
D6R9W4	D6R9W4_HUMAN	R|KQQTLEAEEAK|R	[TMTsixplex_Nterm]K[TMTsixplex_K]QQTLEAEEAK[TMTsixplex_K]	236-246	FALSE	7.089	142761.4895	91966.875	161483.5693	167682.9559	356753.25	269728.8616	ENSG00000113758
D6R9X5	D6R9X5_HUMAN	K|APEYLHR|F	[TMTsixplex_Nterm]APEYLHR	25-31	FALSE	5.968	36543.73491	25869.94621	24610.38364	25889.85961	40555.86293	33900.11656	ENSG00000138757
D6R9Z7	D6R9Z7_HUMAN	K|NLPFSVENK|W	[TMTsixplex_Nterm]NLPFSVENK[TMTsixplex_K]	25-33	FALSE	5.032	146478.1965	97916.87283	193243.9246	215490.0804	990260.3125	729586.7027	ENSG00000127184
D6R9Z7	D6R9Z7_HUMAN	K|NLPFSVENK|W	[TMTsixplex_Nterm]NLPFSVENK[TMTsixplex_K]	25-33	FALSE	5.101	105890.1403	68178.55878	170600.7728	178500.3992	560090.0625	422543.1533	ENSG00000127184
D6R9Z7	D6R9Z7_HUMAN	K|NLPFSVENK|W	[TMTsixplex_Nterm]NLPFSVENK[TMTsixplex_K]	25-33	FALSE	5.385	152660.1615	106455.4235	288881.6631	328768.1038	915022.8125	686978.3418	ENSG00000127184
D6R9Z7	D6R9Z7_HUMAN	R|SHYEEGPGK|N	[TMTsixplex_Nterm]SHYEEGPGK[TMTsixplex_K]	16-24	FALSE	5.204	1365.079049	952.187815	1308.947389	1496.964692	7481.138184	5682.868143	ENSG00000127184
D6R9Z7	D6R9Z7_HUMAN	K|NLPFSVENK|W	[TMTsixplex_Nterm]NLPFSVENK[TMTsixplex_K]	25-33	FALSE	5.158	74279.79883	55403.58209	133192.0729	146530.7478	442179.7813	331528.4614	ENSG00000127184
D6RA56	D6RA56_HUMAN	K|EHVGTDQFGNK|Y	[TMTsixplex_Nterm]EHVGTDQFGNK[TMTsixplex_K]	20-30	FALSE	6.285	238603.8634	172687.1517	256264.3379	260871.4477	368793.3125	268877.5304	ENSG00000164182
D6RAA6	D6RAA6_HUMAN	R|ALLANALTSALR|L	[TMTsixplex_Nterm]ALLANALTSALR	57-68	FALSE	9.403	20770.01958	15254.82127	16922.24054	18851.92471	35118.89453	28281.59637	ENSG00000109133
D6RAA6	D6RAA6_HUMAN	R|ALLANALTSALR|L	[TMTsixplex_Nterm]ALLANALTSALR	57-68	FALSE	10.719	10741.51638	7694.862923	7519.051908	7860.869786	12591.16797	9908.980155	ENSG00000109133
D6RAF8	D6RAF8_HUMAN	K|LDPITGR|S	[TMTsixplex_Nterm]LDPITGR	129-135	FALSE	5.106	2101344.334	1410144.077	1680748.002	1842773.804	2481484.25	2011178.649	ENSG00000138668
D6RAF8	D6RAF8_HUMAN	K|MFIGGLSWDTTK|K	[TMTsixplex_Nterm]MFIGGLSWDTTK[TMTsixplex_K]	98-109	FALSE	4.964	35166.83667	26609.07166	31628.45836	28426.36249	48247.34375	39611.57773	ENSG00000138668
D6RAF8	D6RAF8_HUMAN	R|GFGFVLFK|E	[TMTsixplex_Nterm]GFGFVLFK[TMTsixplex_K]	138-145	FALSE	6.248	12283.58594	7599.224075	7387.597401	7401.535289	11347.12798	8623.245875	ENSG00000138668
D6RAF8	D6RAF8_HUMAN	K|IFVGGLSPDTPEEK|I	[TMTsixplex_Nterm]IFVGGLSPDTPEEK[TMTsixplex_K]	183-196	FALSE	5.941	1545679.158	1090289.865	1145780.364	1373939.877	1690989.5	1279226.011	ENSG00000138668
D6RAF8	D6RAF8_HUMAN	K|MFIGGLSWDTTK|K	[TMTsixplex_Nterm]MFIGGLSWDTTK[TMTsixplex_K]	98-109	FALSE	6.021	13620.25185	10881.26315	11821.00356	12217.6732	20356.16211	17634.47054	ENSG00000138668
D6RAF8	D6RAF8_HUMAN	K|MFIGGLSWDTTK|K	[TMTsixplex_Nterm]MFIGGLSWDTTK[TMTsixplex_K]	98-109	FALSE	7.224	53241.43267	36512.78069	34838.10185	33879.55405	55443.87109	40867.78288	ENSG00000138668
D6RAF8	D6RAF8_HUMAN	K|IFVGGLSPDTPEEK|I	[TMTsixplex_Nterm]IFVGGLSPDTPEEK[TMTsixplex_K]	183-196	FALSE	6.779	506440.1563	326062.2956	316764.3643	313725.1869	469907.23	357081.51	ENSG00000138668
D6RAF8	D6RAF8_HUMAN	K|MFIGGLSWDTTK|K	[TMTsixplex_Nterm]MFIGGLSWDTTK[TMTsixplex_K]	98-109	FALSE	5.028	40012.45674	27107.44699	29640.24739	30944.82246	47909.60547	36727.04382	ENSG00000138668
D6RAF8	D6RAF8_HUMAN	K|IDASKNEEDEGHSNSSPR|H	[TMTsixplex_Nterm]IDASK[TMTsixplex_K]NEEDEGHSNSSPR	67-84	FALSE	5.766	55825.97266	36835.88004	25478.94232	13912.04928	13405.89334	8879.492081	ENSG00000138668
D6RAF8	D6RAF8_HUMAN	K|MFIGGLSWDTTK|K	[TMTsixplex_Nterm]MFIGGLSWDTTK[TMTsixplex_K]	98-109	FALSE	7.179	40592.28125	26619.4421	25011.55576	26941.62493	40206.10626	32095.2209	ENSG00000138668
D6RAF8	D6RAF8_HUMAN	R|GFGFVLFK|E	[TMTsixplex_Nterm]GFGFVLFK[TMTsixplex_K]	138-145	FALSE	5.234	163851.6719	110612.2124	95623.58968	95606.80405	135802.6723	112613.9077	ENSG00000138668
D6RAF8	D6RAF8_HUMAN	K|MFIGGLSWDTTKK|D	[TMTsixplex_Nterm]MFIGGLSWDTTK[TMTsixplex_K]K[TMTsixplex_K]	98-110	FALSE	7.962	115440.0156	74274.62327	74828.57427	75229.98575	83385.5885	61976.53126	ENSG00000138668
D6RAF8	D6RAF8_HUMAN	K|MFIGGLSWDTTK|K	[TMTsixplex_Nterm]MFIGGLSWDTTK[TMTsixplex_K]	98-109	FALSE	5.82	17430.53789	12304.17094	15445.89604	15700.84046	23445.36328	19865.06765	ENSG00000138668
D6RAF8	D6RAF8_HUMAN	K|MFIGGLSWDTTK|K	[TMTsixplex_Nterm]MFIGGLSWDTTK[TMTsixplex_K]	98-109	FALSE	4.994	23558.74964	15745.53614	16630.91721	17342.72677	27253.23047	21731.72963	ENSG00000138668
D6RAF8	D6RAF8_HUMAN	K|LDPITGR|S	[TMTsixplex_Nterm]LDPITGR	129-135	FALSE	5.179	923260.8125	654816.0794	808867.2102	846313.3181	847076.4255	636284.2928	ENSG00000138668
D6RAF8	D6RAF8_HUMAN	R|GFGFVLFK|E	[TMTsixplex_Nterm]GFGFVLFK	138-145	FALSE	5.951	9207.346526	24544.77734	2662.904422	1700.634473	NA	13582.14777	ENSG00000138668
D6RAF8	D6RAF8_HUMAN	K|MFIGGLSWDTTK|K	[TMTsixplex_Nterm]MFIGGLSWDTTK[TMTsixplex_K]	98-109	FALSE	5.575	27161.3131	21117.67948	25335.51252	27823.14837	41651.66406	33587.33008	ENSG00000138668
D6RAF8	D6RAF8_HUMAN	K|FGEVVDCTLK|L	[TMTsixplex_Nterm]FGEVVDC[Cys_CAM]TLK[TMTsixplex_K]	119-128	FALSE	5.461	885852.1875	556458.7068	599017.4457	610828.8442	648503.2657	496524.2422	ENSG00000138668
D6RAF8	D6RAF8_HUMAN	K|MFIGGLSWDTTK|K	[TMTsixplex_Nterm]MFIGGLSWDTTK[TMTsixplex_K]	98-109	FALSE	5.561	33270.92514	22818.88503	23396.11455	22967.23823	38946.95703	28883.68211	ENSG00000138668
D6RAF8	D6RAF8_HUMAN	K|MFIGGLSWDTTK|K	[TMTsixplex_Nterm]MFIGGLSWDTTK[TMTsixplex_K]	98-109	FALSE	6.139	23149.22689	15887.49957	15450.12536	15216.89984	25284.02344	19586.86735	ENSG00000138668
D6RAF8	D6RAF8_HUMAN	K|IFVGGLSPDTPEEK|I	[TMTsixplex_Nterm]IFVGGLSPDTPEEK[TMTsixplex_K]	183-196	FALSE	5.922	1755542.25	1098500.711	1076180.421	1130083.572	1701635.51	1361764.35	ENSG00000138668
D6RAF8	D6RAF8_HUMAN	K|LDPITGR|S	[TMTsixplex_Nterm]LDPITGR	129-135	FALSE	5.039	993784.6574	742259.997	814724.7128	834904.7069	1082434.25	871800.3233	ENSG00000138668
D6RAF8	D6RAF8_HUMAN	K|LDPITGR|S	[TMTsixplex_Nterm]LDPITGR	129-135	FALSE	5.388	358217.8385	260764.0851	454267.2471	463188.875	310775.3764	238828.9502	ENSG00000138668
D6RAF8	D6RAF8_HUMAN	K|MFIGGLSWDTTK|K	[TMTsixplex_Nterm]MFIGGLSWDTTK[TMTsixplex_K]	98-109	FALSE	6.869	19890.67383	12751.66416	12574.48155	13100.99779	19633.97728	15932.6354	ENSG00000138668
D6RAF8	D6RAF8_HUMAN	K|LDPITGR|S	[TMTsixplex_Nterm]LDPITGR	129-135	FALSE	6.214	841236.25	571920.1031	655143.2236	653372.118	737607.9083	578784.1396	ENSG00000138668
D6RAF8	D6RAF8_HUMAN	K|MFIGGLSWDTTK|K	[TMTsixplex_Nterm]MFIGGLSWDTTK[TMTsixplex_K]	98-109	FALSE	7.07	37984.29533	24770.14975	26059.58301	24717.01572	40104.71875	29995.63109	ENSG00000138668
D6RAF8	D6RAF8_HUMAN	K|IDASKNEEDEGHSNSSPR|H	[TMTsixplex_Nterm]IDASK[TMTsixplex_K]NEEDEGHSNSSPR	67-84	FALSE	5.292	200944.3125	132340.5104	82695.04921	45526.05887	56362.53471	42174.64244	ENSG00000138668
D6RAL1	D6RAL1_HUMAN	K|AKPLLLQLPIGEAK|T	[TMTsixplex_Nterm]AK[TMTsixplex_K]PLLLQLPIGEAK[TMTsixplex_K]	174-187	FALSE	7.943	57435.22415	38829.55511	52163.86959	61096.61273	135473.1406	108597.8846	ENSG00000164347
D6RAW0	D6RAW0_HUMAN	R|SQWSPALTISK|-	SQWSPALTISK[TMTsixplex_K]	61-71	FALSE	6.109	149056.7969	133433.4692	50521.93518	64210.35696	106330.2706	134918.2243	ENSG00000109332
D6RBJ9	D6RBJ9_HUMAN	R|LLFNMAGVTFR|K	[TMTsixplex_Nterm]LLFNMAGVTFR	142-152	FALSE	7.372	5432.105469	3590.809004	2195.454944	2045.442686	3422.064074	2722.177734	ENSG00000129187
D6RBJ9	D6RBJ9_HUMAN	R|LLFNMAGVTFR|K	[TMTsixplex_Nterm]LLFNMAGVTFR	142-152	FALSE	7.85	5292.107422	3797.968526	2189.600537	2160.120601	3317.953702	2497.914163	ENSG00000129187
D6RBM3	D6RBM3_HUMAN	R|FFWHLTLPER|R	[TMTsixplex_Nterm]FFWHLTLPER	54-63	FALSE	5.106	28571.46393	21439.69825	13792.494	9596.309531	30079.82215	26231.02125	ENSG00000138794
D6RCD0	D6RCD0_HUMAN	R|LMHGILTEQK|M	[TMTsixplex_Nterm]LMHGILTEQK[TMTsixplex_K]	201-210	FALSE	6.011	263874.9097	182446.7905	124031.4628	108829.4082	189266.3198	147457.9985	ENSG00000198189
D6RCK3	D6RCK3_HUMAN	K|YEYHWADGTNIK|K	[TMTsixplex_Nterm]YEYHWADGTNIK[TMTsixplex_K]	97-108	FALSE	6.213	780087.4253	560296.9301	834507.0625	823463.1823	649662.9202	514330.9547	ENSG00000173542
D6RCQ0	D6RCQ0_HUMAN	K|AIVQQWLEYR|V	[TMTsixplex_Nterm]AIVQQWLEYR	80-89	FALSE	7.406	18764.99693	14132.95056	15728.39223	15988.5222	33654.53906	28499.72783	ENSG00000124802
D6RD63	D6RD63_HUMAN	R|GNQLQEFAAMLMPHQK|A	[TMTsixplex_Nterm]GNQLQEFAAMLMPHQK[TMTsixplex_K]	162-177	FALSE	7.834	36634.30011	27499.4882	36284.26546	39304.92421	41923.875	35252.16052	ENSG00000138663
D6RD63	D6RD63_HUMAN	R|AVIEHNLLSASK|L	[TMTsixplex_Nterm]AVIEHNLLSASK[TMTsixplex_K]	190-201	FALSE	5.193	618179.664	417403.0001	470127.1127	476769.4557	701486.0625	568142.9267	ENSG00000138663
D6RD69	D6RD69_HUMAN	K|LVFLGLDNAGK|T	[TMTsixplex_Nterm]LVFLGLDNAGK[TMTsixplex_K]	27-37	FALSE	6.216	310070.4011	198596.6975	241243.0584	243572.7956	588948	443668.5805	ENSG00000152700
D6RD69	D6RD69_HUMAN	K|LVFLGLDNAGK|T	[TMTsixplex_Nterm]LVFLGLDNAGK[TMTsixplex_K]	27-37	FALSE	5.539	200748.7456	128987.4691	148226.3597	151027.4313	318011.3438	250368.4984	ENSG00000152700
D6RD69	D6RD69_HUMAN	K|LVFLGLDNAGK|T	[TMTsixplex_Nterm]LVFLGLDNAGK[TMTsixplex_K]	27-37	FALSE	6.106	69204.82046	45661.76879	52982.57205	52693.51954	112384.8281	83154.33892	ENSG00000152700
D6RD69	D6RD69_HUMAN	K|LVFLGLDNAGK|T	[TMTsixplex_Nterm]LVFLGLDNAGK[TMTsixplex_K]	27-37	FALSE	6.046	22874.2751	14808.87211	18801.73306	19516.26516	41108.03516	31950.15513	ENSG00000152700
D6RD69	D6RD69_HUMAN	K|LVFLGLDNAGK|T	[TMTsixplex_Nterm]LVFLGLDNAGK[TMTsixplex_K]	27-37	FALSE	5.966	292132.6095	204391.8967	240501.4663	243842.6943	530123.625	380511.5519	ENSG00000152700
D6RD69	D6RD69_HUMAN	K|LVFLGLDNAGK|T	[TMTsixplex_Nterm]LVFLGLDNAGK[TMTsixplex_K]	27-37	FALSE	6.788	43305.77727	28260.04031	32375.06065	33049.68511	68259.16406	52678.89561	ENSG00000152700
D6RD69	D6RD69_HUMAN	K|LVFLGLDNAGK|T	[TMTsixplex_Nterm]LVFLGLDNAGK[TMTsixplex_K]	27-37	FALSE	6.458	51430.55817	31825.25395	38556.99019	38910.3891	79939.84375	60631.49432	ENSG00000152700
D6RD69	D6RD69_HUMAN	K|LVFLGLDNAGK|T	[TMTsixplex_Nterm]LVFLGLDNAGK[TMTsixplex_K]	27-37	FALSE	6.34	57493.7126	36525.18799	43212.7015	41988.28808	89321.1875	66024.51204	ENSG00000152700
D6RD69	D6RD69_HUMAN	K|LVFLGLDNAGK|T	[TMTsixplex_Nterm]LVFLGLDNAGK[TMTsixplex_K]	27-37	FALSE	7.037	38581.89325	25452.79695	29998.43667	30270.84962	63410.63672	47477.23314	ENSG00000152700
D6RD69	D6RD69_HUMAN	K|LVFLGLDNAGK|T	[TMTsixplex_Nterm]LVFLGLDNAGK[TMTsixplex_K]	27-37	FALSE	6.876	69762.23119	45385.24443	53733.24401	53295.37333	110904.0156	86378.92679	ENSG00000152700
D6RD69	D6RD69_HUMAN	K|LVFLGLDNAGK|T	[TMTsixplex_Nterm]LVFLGLDNAGK[TMTsixplex_K]	27-37	FALSE	5.842	404957.809	270224.9498	311703.1081	333823.9753	722767.25	555947.0367	ENSG00000152700
D6RD69	D6RD69_HUMAN	K|LVFLGLDNAGK|T	[TMTsixplex_Nterm]LVFLGLDNAGK[TMTsixplex_K]	27-37	FALSE	6.64	129242.0041	93689.21367	104664.6131	99822.31035	227003.25	170636.2417	ENSG00000152700
D6RD69	D6RD69_HUMAN	K|LVFLGLDNAGK|T	[TMTsixplex_Nterm]LVFLGLDNAGK[TMTsixplex_K]	27-37	FALSE	6.84	97482.32676	64934.88766	71003.06315	76783.25467	162069.7031	121206.027	ENSG00000152700
D6RD69	D6RD69_HUMAN	K|IDRPEAISEER|L	[TMTsixplex_Nterm]IDRPEAISEER	135-145	FALSE	7.826	1438597.745	987400.5135	1199615.322	1212895.323	3324457.5	2529407.707	ENSG00000152700
D6RDA2	D6RDA2_HUMAN	R|ILNFLMHPK|P	[TMTsixplex_Nterm]ILNFLMHPK[TMTsixplex_K]	111-119	FALSE	6.722	556147.1241	398785.419	416804.3098	441730.4097	604728.125	501746.9422	ENSG00000124795
D6RDM7	D6RDM7_HUMAN	K|VDLVDENFTELR|G	[TMTsixplex_Nterm]VDLVDENFTELR	28-39	FALSE	7.808	205862.5923	145478.4641	246718.0087	246005.2974	351103.125	262011.7829	ENSG00000078140
D6RDU5	D6RDU5_HUMAN	R|SLFNYHDTR|I	[TMTsixplex_Nterm]SLFNYHDTR	129-137	FALSE	6.452	124842.4675	87398.59555	91810.89263	89806.04313	152309.4823	117716.9547	ENSG00000138758
D6REP8	D6REP8_HUMAN	K|IIFEDDR|C	[TMTsixplex_Nterm]IIFEDDR	30-36	FALSE	5.168	423305.4237	297607.4768	493004.8152	495011.35	557014.625	417593.6145	ENSG00000169567
D6REP8	D6REP8_HUMAN	R|CLAFHDISPQAPTHFLVIPK|K	[TMTsixplex_Nterm]C[Cys_CAM]LAFHDISPQAPTHFLVIPK[TMTsixplex_K]	37-56	FALSE	4.952	217743.9355	138839.2945	207866.6633	160503.6069	199479.6759	152947.5901	ENSG00000169567
D6REQ6	D6REQ6_HUMAN	K|LGIKPSINYYQVADFK|D	[TMTsixplex_Nterm]LGIK[TMTsixplex_K]PSINYYQVADFK[TMTsixplex_K]	115-130	FALSE	6.003	159977.3704	107096.392	70449.71004	73559.05026	198749.9688	151398.8735	ENSG00000026297
D6REQ6	D6REQ6_HUMAN	K|LGIKPSINYYQVADFK|D	[TMTsixplex_Nterm]LGIK[TMTsixplex_K]PSINYYQVADFK[TMTsixplex_K]	115-130	FALSE	5.379	76174.33473	49448.05086	30836.25771	31788.34455	88769.17969	64945.96564	ENSG00000026297
D6RF62	D6RF62_HUMAN	R|ASILNTWISLK|Q	ASILNTWISLK[TMTsixplex_K]	311-321	FALSE	5.395	7599.651197	11920.9707	4382.697324	4700.222047	6733.262959	11503.33614	ENSG00000128050
D6RF62	D6RF62_HUMAN	R|ASILNTWISLK|Q	[TMTsixplex_Nterm]ASILNTWISLK[TMTsixplex_K]	311-321	FALSE	7.726	54359.66961	39075.5035	56266.51068	56413.26953	43936.00855	34037.80867	ENSG00000128050
D6RF62	D6RF62_HUMAN	R|ASILNTWISLK|Q	ASILNTWISLK[TMTsixplex_K]	311-321	FALSE	5.259	9279.46847	10445.1197	6084.362512	6491.622662	10569.34448	12065.40723	ENSG00000128050
D6RF62	D6RF62_HUMAN	K|EIVLADVIDNDSWR|L	[TMTsixplex_Nterm]EIVLADVIDNDSWR	109-122	FALSE	8.874	188552.7288	149218.2714	207448.9487	213183.0156	181188.4094	149245.4856	ENSG00000128050
D6RF62	D6RF62_HUMAN	K|EIVLADVIDNDSWR|L	[TMTsixplex_Nterm]EIVLADVIDNDSWR	109-122	FALSE	6.255	128287.0061	92123.78182	127845.0944	126479.6565	215792.639	256920.7344	ENSG00000128050
D6RFH4	D6RFH4_HUMAN	K|GQEVETSVTYYR|L	[TMTsixplex_Nterm]GQEVETSVTYYR	12-23	FALSE	8.936	268297.1993	193433.6472	163816.339	168657.014	358136.0938	295791.8034	ENSG00000103018
D6RFH4	D6RFH4_HUMAN	K|ELWLVIHGR|V	[TMTsixplex_Nterm]ELWLVIHGR	35-43	FALSE	8.761	110976.9666	76367.19575	68078.62244	67673.816	144243.0215	119431.6475	ENSG00000103018
D6RFL4	D6RFL4_HUMAN	R|LTVGAAQVPAQLLVGALR|V	[TMTsixplex_Nterm]LTVGAAQVPAQLLVGALR	93-110	FALSE	6.476	11376.79416	8219.355932	10252.61366	10198.49606	13247.95705	10061.85011	ENSG00000170458
D6RG19	D6RG19_HUMAN	R|KYNWSAK|A	[TMTsixplex_Nterm]K[TMTsixplex_K]YNWSAK[TMTsixplex_K]	45-51	FALSE	5.105	1534659.293	1052589.856	1253441.169	1335905.833	2356411.25	1758845.358	ENSG00000145592
D6RGJ1	D6RGJ1_HUMAN	K|IAFSATR|T	[TMTsixplex_Nterm]IAFSATR	119-125	FALSE	6.377	240074.0687	168463.7204	162076.2188	164672.4801	298483.4375	234025.8696	ENSG00000173369
D6RH30	D6RH30_HUMAN	K|DMVVGFANLGILHVTK|K	[TMTsixplex_Nterm]DMVVGFANLGILHVTK[TMTsixplex_K]	139-154	FALSE	7.341	26213.96094	19266.80224	18107.27966	16720.28186	19989.48574	18335.02318	ENSG00000109320
D6RH30	D6RH30_HUMAN	R|GYNPGLLVHPDLAYLQAEGGGDR|Q	[TMTsixplex_Nterm]GYNPGLLVHPDLAYLQAEGGGDR	172-194	FALSE	6.75	179537.3125	120159.9746	115791.9191	123605.5223	164225.7365	142233.0245	ENSG00000109320
D6RHX2	D6RHX2_HUMAN	K|LWNLLMPTK|K	[TMTsixplex_Nterm]LWNLLMPTK[TMTsixplex_K]	56-64	FALSE	6.323	27117.81007	19475.48011	21478.55325	23573.35414	53125.93359	41874.08395	ENSG00000179387
D6RJ96	D6RJ96_HUMAN	K|MQVDQEEGHQK|C	[TMTsixplex_Nterm]M[Oxidation_M]QVDQEEGHQK[TMTsixplex_K]	487-497	FALSE	6.003	3590.266823	2392.895452	5025.175775	5182.754395	1475.886492	1108.203751	ENSG00000164070
D6RJ96	D6RJ96_HUMAN	K|DISTTLNADEAVAR|G	[TMTsixplex_Nterm]DISTTLNADEAVAR	319-332	FALSE	5.475	112348.2656	70754.27825	108855.4474	104037.5705	103740.1733	78972.13798	ENSG00000164070
D6RJ96	D6RJ96_HUMAN	R|LMNETTAVALAYGIYK|Q	[TMTsixplex_Nterm]LMNETTAVALAYGIYK[TMTsixplex_K]	128-143	FALSE	5.439	47046.83626	31920.95875	58499.57809	60470.76556	65720.63281	51010.77465	ENSG00000164070
D6RJ96	D6RJ96_HUMAN	K|MQVDQEEGHQK|C	[TMTsixplex_Nterm]MQVDQEEGHQK[TMTsixplex_K]	487-497	FALSE	6.285	81633.49381	53142.24084	110082.3125	107736.3027	42958.9711	30964.70271	ENSG00000164070
D6RJ96	D6RJ96_HUMAN	K|DISTTLNADEAVAR|G	[TMTsixplex_Nterm]DISTTLNADEAVAR	319-332	FALSE	7.143	166064.296	109063.6598	214358.25	207300.9774	144103.0985	108255.8321	ENSG00000164070
D6RJA6	D6RJA6_HUMAN	K|TIAFLLPMFR|H	[TMTsixplex_Nterm]TIAFLLPMFR	374-383	FALSE	7.54	1328.113055	1078.771484	1258.853669	1367.277669	1574.707581	1189.37749	ENSG00000145833
D6RJA6	D6RJA6_HUMAN	K|TIAFLLPMFR|H	[TMTsixplex_Nterm]TIAFLLPMFR	374-383	FALSE	7.265	1909.436574	1363.525164	1726.59212	1924.762675	2175.368342	1691.137034	ENSG00000145833
D7R525	D7R525_HUMAN	K|ILDFGLAR|T	[TMTsixplex_Nterm]ILDFGLAR	166-173	FALSE	5.564	101238.3055	74794.1797	133715.3474	135203.1875	95256.19958	76157.64631	ENSG00000050748
D7R525	D7R525_HUMAN	K|ILDFGLAR|T	[TMTsixplex_Nterm]ILDFGLAR	166-173	FALSE	5.321	97346.8872	63866.42201	92330.16984	97503.79404	99356.75781	76637.1238	ENSG00000050748
D7R525	D7R525_HUMAN	K|ILDFGLAR|T	[TMTsixplex_Nterm]ILDFGLAR	166-173	FALSE	5.251	78941.79645	53036.9902	76002.31717	79760.45313	76420.37113	58575.94125	ENSG00000050748
D7R525	D7R525_HUMAN	K|NIISLLNVFTPQK|T	[TMTsixplex_Nterm]NIISLLNVFTPQK[TMTsixplex_K]	83-95	FALSE	5.978	8171.396331	7189.002364	10020.27773	10505.86979	16182.74805	12755.0253	ENSG00000050748
E5RFH8	E5RFH8_HUMAN	K|FSGFTQK|L	FSGFTQK[TMTsixplex_K]	4-10	FALSE	5.021	35371.99793	30978.75271	22731.65439	26899.06617	78703.63021	116271.0025	ENSG00000115944
E5RFL4	E5RFL4_HUMAN	R|VEPTDSSFMEAIEFAQK|G	[TMTsixplex_Nterm]VEPTDSSFMEAIEFAQK[TMTsixplex_K]	46-62	FALSE	6.345	39429.36692	30632.56792	39892.42075	44785.67973	199440.1875	154580.8521	ENSG00000285655
E5RG18	E5RG18_HUMAN	K|FYSFLVLK|K	[TMTsixplex_Nterm]FYSFLVLK[TMTsixplex_K]	34-41	FALSE	5.963	18178.92668	14269.30967	15117.403	15807.51643	18917.93164	15148.57044	ENSG00000164754
E5RG31	E5RG31_HUMAN	K|GILLQLFGGTR|K	[TMTsixplex_Nterm]GILLQLFGGTR	196-206	FALSE	7.806	1777.282104	1430.198389	1645.130411	1673.608933	891.4634106	735.623088	ENSG00000104738
E5RG31	E5RG31_HUMAN	K|THIDVIHYR|K	[TMTsixplex_Nterm]THIDVIHYR	131-139	FALSE	5.926	46863.90402	32595.6853	33518.3228	34204.23801	52220.8548	45044.08944	ENSG00000104738
E5RG94	E5RG94_HUMAN	K|SILTDNPTWIIDPIDGTTNFVHR|-	[TMTsixplex_Nterm]SILTDNPTWIIDPIDGTTNFVHR	78-100	FALSE	8.071	175727.2153	108698.6614	136036.178	127116.6556	237920.625	177436.2366	ENSG00000133731
E5RGA2	E5RGA2_HUMAN	R|LFIFETFCR|I	[TMTsixplex_Nterm]LFIFETFC[Cys_CAM]R	244-252	FALSE	5.534	4268.614204	3099.545438	4133.442228	4384.445176	4361.032043	3545.40664	ENSG00000104408
E5RGA2	E5RGA2_HUMAN	R|MLFDYLADK|H	[TMTsixplex_Nterm]MLFDYLADK[TMTsixplex_K]	18-26	FALSE	5.316	220965.7024	146572.289	205148.6237	209855.3931	253998.2188	188960.8232	ENSG00000104408
E5RGA2	E5RGA2_HUMAN	R|LFIFETFCR|I	[TMTsixplex_Nterm]LFIFETFC[Cys_CAM]R	244-252	FALSE	6.456	2081.116198	1507.41272	2116.897858	2114.693177	1923.524951	1561.841846	ENSG00000104408
E5RGA2	E5RGA2_HUMAN	R|NALSSLWGK|L	[TMTsixplex_Nterm]NALSSLWGK[TMTsixplex_K]	70-78	FALSE	7.45	79343.74532	58702.98157	104204.0672	102372.2557	112473.4375	81001.23113	ENSG00000104408
E5RGA2	E5RGA2_HUMAN	K|LGHVVMGNNAVSPYQQVIEK|T	[TMTsixplex_Nterm]LGHVVMGNNAVSPYQQVIEK[TMTsixplex_K]	294-313	FALSE	6.977	116830.0202	81081.83135	104728.0913	105033.0902	148155.2656	115327.9701	ENSG00000104408
E5RGA2	E5RGA2_HUMAN	R|LFIFETFCR|I	[TMTsixplex_Nterm]LFIFETFC[Cys_CAM]R	244-252	FALSE	5.691	12858.7004	9528.7337	12480.72623	13113.1652	13296.44084	10868.72149	ENSG00000104408
E5RGA2	E5RGA2_HUMAN	R|LFIFETFCR|I	[TMTsixplex_Nterm]LFIFETFC[Cys_CAM]R	244-252	FALSE	5.754	2166.566837	1555.450464	2159.003793	2157.533406	1954.304193	1569.386272	ENSG00000104408
E5RGA2	E5RGA2_HUMAN	R|LFIFETFCR|I	[TMTsixplex_Nterm]LFIFETFC[Cys_CAM]R	244-252	FALSE	5.343	4661.925517	3091.150082	4642.224844	4706.649333	4575.609223	3289.314521	ENSG00000104408
E5RGA2	E5RGA2_HUMAN	R|NALSSLWGK|L	NALSSLWGK[TMTsixplex_K]	70-78	FALSE	5.015	128155.25	93374.81625	39780.55383	47699.04735	64661.05992	80166.54002	ENSG00000104408
E5RGY0	E5RGY0_HUMAN	R|NFLSTPQFLYR|W	[TMTsixplex_Nterm]NFLSTPQFLYR	97-107	FALSE	5.861	40483.28262	27645.24205	25322.22435	24293.69548	50091.80859	36184.56015	ENSG00000136986
E5RGY0	E5RGY0_HUMAN	R|NFLSTPQFLYR|W	[TMTsixplex_Nterm]NFLSTPQFLYR	97-107	FALSE	6.994	18244.84124	14184.72472	10913.04555	11340.03806	21290.94531	17227.09642	ENSG00000136986
E5RH21	E5RH21_HUMAN	R|LLSAFLPAR|F	[TMTsixplex_Nterm]LLSAFLPAR	36-44	FALSE	5.783	12833.64507	9835.432549	9256.394115	9336.241987	21760.99414	17018.07358	ENSG00000155189
E5RH64	E5RH64_HUMAN	K|FQIAQVVR|E	FQIAQVVR	87-94	FALSE	5.529	15975.36135	12256.10655	10533.66966	13825.08235	20277.20826	20761.58781	ENSG00000141698
E5RHG8	E5RHG8_HUMAN	R|EHALTSGTIK|A	[TMTsixplex_Nterm]EHALTSGTIK[TMTsixplex_K]	33-42	FALSE	5.496	366095.9887	272131.6735	263516.5666	240758.4464	304390.836	241173.3718	ENSG00000154582
E5RHG8	E5RHG8_HUMAN	R|EHALTSGTIK|A	[TMTsixplex_Nterm]EHALTSGTIK[TMTsixplex_K]	33-42	FALSE	5.688	335520.1563	237573.8758	261969.9107	246926.8219	279567.431	232736.7374	ENSG00000154582
E5RHW4	E5RHW4_HUMAN	K|ISEIEDAAFLAR|E	[TMTsixplex_Nterm]ISEIEDAAFLAR	241-252	FALSE	6.132	656214.5944	435481.2936	448413.6473	436040.2066	1023880.688	784815.7497	ENSG00000147475
E5RHW4	E5RHW4_HUMAN	K|IEEGHIGVYYR|G	[TMTsixplex_Nterm]IEEGHIGVYYR	25-35	FALSE	5.464	478707.2885	296884.9195	323171.2564	339249.1334	557227.2236	427250.7936	ENSG00000147475
E5RI90	E5RI90_HUMAN	R|DPGDSEELTR|F	[TMTsixplex_Nterm]DPGDSEELTR	40-49	FALSE	5.445	50984.41406	34919.42357	38959.38541	39471.61535	37606.19709	29584.25794	ENSG00000119280
E5RIA0	E5RIA0_HUMAN	K|GDIVYIHK|E	[TMTsixplex_Nterm]GDIVYIHK[TMTsixplex_K]	61-68	FALSE	6.512	232218.9729	160950.6292	240804.7367	256616.2041	265612.8662	212599.3555	ENSG00000120896
E5RIJ3	E5RIJ3_HUMAN	K|SIATTLIDDTSSEVLDELYR|V	[TMTsixplex_Nterm]SIATTLIDDTSSEVLDELYR	4-23	FALSE	5.557	4385.921474	3554.383748	4897.475078	5041.36787	6467.572754	4894.487951	ENSG00000145779
E5RIW3	E5RIW3_HUMAN	R|AEDGENYDIKK|Q	[TMTsixplex_Nterm]AEDGENYDIK[TMTsixplex_K]K[TMTsixplex_K]	17-27	FALSE	5.682	1033802.157	705698.503	1114392.168	1113043.04	2005742.5	1509412.434	ENSG00000171530
E5RIW3	E5RIW3_HUMAN	K|QAEILQESR|M	[TMTsixplex_Nterm]QAEILQESR	28-36	FALSE	6.951	85308.50635	63834.39568	98269.62127	101511.0133	154572.1719	121858.577	ENSG00000171530
E5RIW3	E5RIW3_HUMAN	R|RLEAAYLDLQR|I	[TMTsixplex_Nterm]RLEAAYLDLQR	45-55	FALSE	7.248	634979.4347	433612.6197	647146.3306	701935.9542	897569.4375	697750.6825	ENSG00000171530
E5RIW3	E5RIW3_HUMAN	R|RLEAAYLDLQR|I	[TMTsixplex_Nterm]RLEAAYLDLQR	45-55	FALSE	7.199	525075.3426	352820.9667	625860.6587	631513.375	563512.9156	435559.6025	ENSG00000171530
E5RIW3	E5RIW3_HUMAN	R|RLEAAYLDLQR|I	[TMTsixplex_Nterm]RLEAAYLDLQR	45-55	FALSE	7.766	392541.4047	266348.2626	443131.6685	486163.9102	591395.25	471169.2209	ENSG00000171530
E5RIX9	E5RIX9_HUMAN	R|VFIGNLNTAIVK|K	[TMTsixplex_Nterm]VFIGNLNTAIVK[TMTsixplex_K]	22-33	FALSE	5.695	106358.3626	69014.07305	73455.78964	75338.96115	108192.1641	83061.56393	ENSG00000184672
E5RJ47	E5RJ47_HUMAN	R|TLIGFLR|S	[TMTsixplex_Nterm]TLIGFLR	26-32	FALSE	6.444	53242.92078	35560.74919	51178.03015	50450.46172	65697.36719	46618.83324	ENSG00000175324
E5RJ93	E5RJ93_HUMAN	R|KQSTDEEVTSLAK|S	[TMTsixplex_Nterm]K[TMTsixplex_K]QSTDEEVTSLAK[TMTsixplex_K]	54-66	FALSE	6.147	643588	431399.6914	393035.0524	398919.0038	469920.6344	360542.8023	ENSG00000187735
E5RJI3	E5RJI3_HUMAN	R|KGSVPLGLATVLQDLLR|R	[TMTsixplex_Nterm]K[TMTsixplex_K]GSVPLGLATVLQDLLR	83-99	FALSE	6.413	775.8274608	552.8314047	606.3870298	655.5784009	941.3328857	779.4855643	ENSG00000147457
E7EMC7	E7EMC7_HUMAN	K|LAFPSPFGHLSEGFSHSR|W	[TMTsixplex_Nterm]LAFPSPFGHLSEGFSHSR	165-182	FALSE	5.4	29707.34142	29134.67131	5853.086494	5784.888793	8109.08445	9591.666026	ENSG00000161011
E7EMC7	E7EMC7_HUMAN	R|VAALFPALR|P	[TMTsixplex_Nterm]VAALFPALR	50-58	FALSE	5.449	13258.79297	8929.48726	4600.212871	4789.304474	5961.595231	4602.450789	ENSG00000161011
E7EMG9	E7EMG9_HUMAN	R|QLQAQDEEGGGHVPERPK|Q	[TMTsixplex_Nterm]QLQAQDEEGGGHVPERPK[TMTsixplex_K]	33-50	FALSE	5.353	531739.0625	352847.9829	287417.2457	282949.5031	176762.4762	147278.9476	ENSG00000130592
E7EMG9	E7EMG9_HUMAN	K|IDQWLEQYTQAIETAGR|T	[TMTsixplex_Nterm]IDQWLEQYTQAIETAGR	217-233	FALSE	8.144	70740.34343	51162.46829	45098.34469	51368.74751	98534.92969	85984.76466	ENSG00000130592
E7EMG9	E7EMG9_HUMAN	K|IDQWLEQYTQAIETAGR|T	[TMTsixplex_Nterm]IDQWLEQYTQAIETAGR	217-233	FALSE	8.353	79593.90625	55487.9352	51551.72749	50628.96378	68250.62044	55410.97662	ENSG00000130592
E7EMG9	E7EMG9_HUMAN	R|QLQAQDEEGGGHVPERPK|Q	[TMTsixplex_Nterm]QLQAQDEEGGGHVPERPK[TMTsixplex_K]	33-50	FALSE	6.479	434244.8125	285924.131	213025.8983	214517.6308	129958.1358	106581.2387	ENSG00000130592
E7EMG9	E7EMG9_HUMAN	R|QLQAQDEEGGGHVPERPK|Q	[TMTsixplex_Nterm]QLQAQDEEGGGHVPERPK[TMTsixplex_K]	33-50	FALSE	6.067	227996.6094	146776.3505	113859.2574	114221.0527	75992.49088	57834.53931	ENSG00000130592
E7EMG9	E7EMG9_HUMAN	R|QLQAQDEEGGGHVPERPK|Q	[TMTsixplex_Nterm]QLQAQDEEGGGHVPERPK[TMTsixplex_K]	33-50	FALSE	5.355	1624382.875	1000893.257	755408.254	741354.2059	430366.8126	318109.2837	ENSG00000130592
E7EMG9	E7EMG9_HUMAN	R|QLQAQDEEGGGHVPERPK|Q	[TMTsixplex_Nterm]QLQAQDEEGGGHVPERPK[TMTsixplex_K]	33-50	FALSE	6.223	617990.5625	406604.8342	283105.4096	268127.3656	146242.3339	116568.6468	ENSG00000130592
E7EMM4	E7EMM4_HUMAN	K|GQFETYLR|D	[TMTsixplex_Nterm]GQFETYLR	353-360	FALSE	7.036	149497.1461	111366.036	119628.858	124415.9648	195192.9531	148897.9771	ENSG00000104763
E7EMM4	E7EMM4_HUMAN	K|ASSFAGYVGMLTGFK|P	[TMTsixplex_Nterm]ASSFAGYVGMLTGFK[TMTsixplex_K]	175-189	FALSE	5.044	14306.71488	11441.01016	12035.43918	12877.28226	26944.5957	22416.49616	ENSG00000104763
E7EMM4	E7EMM4_HUMAN	R|TSQENISFETMYDVLSTKPVLNK|L	[TMTsixplex_Nterm]TSQENISFETMYDVLSTK[TMTsixplex_K]PVLNK[TMTsixplex_K]	318-340	FALSE	5.694	603756.8642	352408.1443	359524.1672	406514.1717	711202	582773.2875	ENSG00000104763
E7EMM4	E7EMM4_HUMAN	K|STYPPSGPTYR|G	[TMTsixplex_Nterm]STYPPSGPTYR	33-43	FALSE	8.108	276703.368	188038.1006	149720.5449	152917.7095	366302.4375	274035.5714	ENSG00000104763
E7EMM4	E7EMM4_HUMAN	K|GQFETYLR|D	[TMTsixplex_Nterm]GQFETYLR	353-360	FALSE	6.833	75117.09034	53370.16737	92153.23994	95751.54702	122427.2656	93010.08805	ENSG00000104763
E7EMM4	E7EMM4_HUMAN	R|WYVVQTNYDR|W	[TMTsixplex_Nterm]WYVVQTNYDR	288-297	FALSE	6.136	164945.9952	108665.3822	114349.1639	114572.7306	202664.6719	152704.5093	ENSG00000104763
E7EMM4	E7EMM4_HUMAN	K|GQFETYLR|D	[TMTsixplex_Nterm]GQFETYLR	353-360	FALSE	5.852	209072.9532	145269.7846	256553.2573	250916.5157	270590.2813	197795.4873	ENSG00000104763
E7EMM4	E7EMM4_HUMAN	K|STYPPSGPTYR|G	[TMTsixplex_Nterm]STYPPSGPTYR	33-43	FALSE	7.688	62093.42998	41172.12555	35743.60859	40385.09407	83577.69531	64874.66406	ENSG00000104763
E7EMM4	E7EMM4_HUMAN	K|LPGLLGNFPGPFEEEMK|G	[TMTsixplex_Nterm]LPGLLGNFPGPFEEEM[Oxidation_M]K[TMTsixplex_K]	100-116	FALSE	5.645	415723.7708	277042.8033	385366.6894	419644.8577	483625.5625	384290.0361	ENSG00000104763
E7EMM4	E7EMM4_HUMAN	K|LPGLLGNFPGPFEEEMK|G	[TMTsixplex_Nterm]LPGLLGNFPGPFEEEMK[TMTsixplex_K]	100-116	FALSE	6.227	65619.17468	44138.3288	62593.52782	59443.26269	77451.92188	58465.96289	ENSG00000104763
E7EMM4	E7EMM4_HUMAN	K|LTVYTTLIDVTK|G	[TMTsixplex_Nterm]LTVYTTLIDVTK[TMTsixplex_K]	341-352	FALSE	5.943	12772.7915	8168.977536	6347.000974	6512.081105	36014.05078	26847.88487	ENSG00000104763
E7EMM4	E7EMM4_HUMAN	K|LPGLLGNFPGPFEEEMK|G	[TMTsixplex_Nterm]LPGLLGNFPGPFEEEMK[TMTsixplex_K]	100-116	FALSE	5.618	88750.80178	55821.7579	60194.68393	58468.13636	137687.7813	100289.6735	ENSG00000104763
E7EMM4	E7EMM4_HUMAN	R|KSTYPPSGPTYR|G	[TMTsixplex_Nterm]K[TMTsixplex_K]STYPPSGPTYR	32-43	FALSE	5.339	87123.25489	56962.99703	54357.38968	59177.65513	91413.61719	73535.55911	ENSG00000104763
E7EMM4	E7EMM4_HUMAN	K|GQFETYLR|D	[TMTsixplex_Nterm]GQFETYLR	353-360	FALSE	6.025	203866.3659	135368.4134	139668.2075	148079.2833	306408.5625	244423.7875	ENSG00000104763
E7EMM4	E7EMM4_HUMAN	K|LPGLLGNFPGPFEEEMK|G	[TMTsixplex_Nterm]LPGLLGNFPGPFEEEM[Oxidation_M]K[TMTsixplex_K]	100-116	FALSE	6.202	266961.7456	174076.5632	187264.1443	197539.4831	342056.0938	258045.7131	ENSG00000104763
E7EMM4	E7EMM4_HUMAN	K|HPFFLDDR|R	[TMTsixplex_Nterm]HPFFLDDR	300-307	FALSE	5.418	376367.365	242371.7268	175475.967	180740.4722	426238.3475	347914.0604	ENSG00000104763
E7ENZ3	E7ENZ3_HUMAN	K|LGFAGLVQEISFGTTK|D	[TMTsixplex_Nterm]LGFAGLVQEISFGTTK[TMTsixplex_K]	297-312	FALSE	5.212	14027.55286	9728.896241	15149.12787	15511.79775	16543.95117	12307.62174	ENSG00000150753
E7ENZ3	E7ENZ3_HUMAN	K|QQISLATQMVR|M	[TMTsixplex_Nterm]QQISLATQMVR	459-469	FALSE	7.737	28330.02946	18626.07564	34828.05462	34952.64968	36786.34375	26480.92548	ENSG00000150753
E7ENZ3	E7ENZ3_HUMAN	K|KQQISLATQMVR|M	[TMTsixplex_Nterm]K[TMTsixplex_K]QQISLATQMVR	458-469	FALSE	7.106	230507.5226	149364.3659	267583.4298	279799.6875	269834.4058	202720.5018	ENSG00000150753
E7ENZ3	E7ENZ3_HUMAN	R|LMGLEALK|S	[TMTsixplex_Nterm]LMGLEALK[TMTsixplex_K]	27-34	FALSE	5.244	99632.58419	65669.06166	110514.9108	108981.8614	114838.625	92971.12776	ENSG00000150753
E7ENZ3	E7ENZ3_HUMAN	R|WVGGPEIELIAIATGGR|I	[TMTsixplex_Nterm]WVGGPEIELIAIATGGR	268-284	FALSE	7.839	19929.80126	13838.66267	22003.29275	20428.3423	22229.45508	18037.86832	ENSG00000150753
E7ENZ3	E7ENZ3_HUMAN	K|LGFAGLVQEISFGTTK|D	[TMTsixplex_Nterm]LGFAGLVQEISFGTTK[TMTsixplex_K]	297-312	FALSE	5.454	9143.969719	6348.463741	9923.431963	10083.5972	11215.54688	8437.101025	ENSG00000150753
E7ENZ3	E7ENZ3_HUMAN	K|LGFAGLVQEISFGTTK|D	[TMTsixplex_Nterm]LGFAGLVQEISFGTTK[TMTsixplex_K]	297-312	FALSE	5.02	3406.966426	2399.508365	4639.798867	4762.24707	4200.471138	3377.106393	ENSG00000150753
E7ENZ3	E7ENZ3_HUMAN	R|VAIEHLDK|I	[TMTsixplex_Nterm]VAIEHLDK[TMTsixplex_K]	87-94	FALSE	4.961	2209713.366	1451778.258	2457447.5	2520138.541	2491688.033	1885606.566	ENSG00000150753
E7ENZ3	E7ENZ3_HUMAN	R|IADGYEQAAR|V	[TMTsixplex_Nterm]IADGYEQAAR	77-86	FALSE	5.527	340997.9212	242937.6239	614829.0843	674625.875	324229.8987	230274.2983	ENSG00000150753
E7ENZ3	E7ENZ3_HUMAN	R|AVTIFIR|G	[TMTsixplex_Nterm]AVTIFIR	326-332	FALSE	5.484	121231.2138	85041.99366	164379.5476	166473.8594	142103.8618	118880.581	ENSG00000150753
E7ENZ3	E7ENZ3_HUMAN	K|EKFEEMIQQIK|E	[TMTsixplex_Nterm]EK[TMTsixplex_K]FEEMIQQIK[TMTsixplex_K]	227-237	FALSE	6.246	1480671.851	1016195.508	1726772.688	1756321.759	1762096.5	1305275.181	ENSG00000150753
E7ENZ3	E7ENZ3_HUMAN	K|LGFAGLVQEISFGTTK|D	[TMTsixplex_Nterm]LGFAGLVQEISFGTTK[TMTsixplex_K]	297-312	FALSE	5.278	8357.631072	6073.537772	10990.51573	11433.875	10092.00597	8081.430039	ENSG00000150753
E7ENZ3	E7ENZ3_HUMAN	K|LGFAGLVQEISFGTTK|D	[TMTsixplex_Nterm]LGFAGLVQEISFGTTK[TMTsixplex_K]	297-312	FALSE	5.173	19233.0245	12399.02985	21160.17372	20837.15866	21748.99609	16535.02696	ENSG00000150753
E7ENZ3	E7ENZ3_HUMAN	K|EKFEEMIQQIK|E	[TMTsixplex_Nterm]EK[TMTsixplex_K]FEEMIQQIK[TMTsixplex_K]	227-237	FALSE	5.5	311612.182	205000.9741	435103.353	474134.7188	367683.5465	288720.7378	ENSG00000150753
E7ENZ3	E7ENZ3_HUMAN	R|IADGYEQAAR|V	[TMTsixplex_Nterm]IADGYEQAAR	77-86	FALSE	5.945	596886.9818	382949.7315	640745.6246	659577.5	612064.489	450918.3336	ENSG00000150753
E7ENZ3	E7ENZ3_HUMAN	K|IAILTCPFEPPKPK|T	[TMTsixplex_Nterm]IAILTC[Cys_CAM]PFEPPK[TMTsixplex_K]PK[TMTsixplex_K]	192-205	FALSE	5.156	154266.5774	105302.0931	193106.5456	202879.3594	185432.7655	127110.8444	ENSG00000150753
E7ENZ3	E7ENZ3_HUMAN	K|EKFEEMIQQIK|E	[TMTsixplex_Nterm]EK[TMTsixplex_K]FEEMIQQIK[TMTsixplex_K]	227-237	FALSE	6.002	643638.9901	430495.4554	730327.0412	770653.6577	852134.375	637493.5666	ENSG00000150753
E7EP04	E7EP04_HUMAN	K|GVNSYPSLFIFR|S	[TMTsixplex_Nterm]GVNSYPSLFIFR	196-207	FALSE	8.746	15101.57411	10852.16149	6417.297647	6698.062541	20495.64063	15914.26814	ENSG00000077232
E7EP32	E7EP32_HUMAN	K|LIIWDSYTTNK|V	[TMTsixplex_Nterm]LIIWDSYTTNK[TMTsixplex_K]	34-44	FALSE	6.095	169859.4283	109923.1844	130727.4253	132336.082	181042.6094	144782.0911	ENSG00000172354
E7EP32	E7EP32_HUMAN	K|LIIWDSYTTNK|V	[TMTsixplex_Nterm]LIIWDSYTTNK[TMTsixplex_K]	34-44	FALSE	5.538	100894.9287	65271.05612	93430.22202	100399.5891	142325	112964.7274	ENSG00000172354
E7EP32	E7EP32_HUMAN	K|LIIWDSYTTNK|V	[TMTsixplex_Nterm]LIIWDSYTTNK[TMTsixplex_K]	34-44	FALSE	7.059	85783.76901	57026.55593	78637.43235	80962.01742	122246.1406	89697.71105	ENSG00000172354
E7EP32	E7EP32_HUMAN	K|LIIWDSYTTNK|V	[TMTsixplex_Nterm]LIIWDSYTTNK[TMTsixplex_K]	34-44	FALSE	7.035	66740.93222	45457.62711	65362.3113	68417.50812	96644.01563	75181.93735	ENSG00000172354
E7EP32	E7EP32_HUMAN	K|LIIWDSYTTNK|V	[TMTsixplex_Nterm]LIIWDSYTTNK[TMTsixplex_K]	34-44	FALSE	5.486	42673.77059	34015.16423	45370.15068	52076.49312	71577.84375	59877.27325	ENSG00000172354
E7EP32	E7EP32_HUMAN	K|IYAMHWGTDSR|L	[TMTsixplex_Nterm]IYAMHWGTDSR	13-23	FALSE	5.049	1176960.087	849805.1197	909828.6751	699956.0016	1083788.297	899697.9602	ENSG00000172354
E7EP32	E7EP32_HUMAN	K|LIIWDSYTTNK|V	[TMTsixplex_Nterm]LIIWDSYTTNK[TMTsixplex_K]	34-44	FALSE	5.804	71078.99839	54113.06666	71327.63203	73227.06711	108596.4844	86875.89238	ENSG00000172354
E7EP32	E7EP32_HUMAN	R|LLVSASQDGK|L	[TMTsixplex_Nterm]LLVSASQDGK[TMTsixplex_K]	24-33	FALSE	6.893	207997.4488	137814.2483	200826.5947	208098.9356	293353.1563	230846.2352	ENSG00000172354
E7EP32	E7EP32_HUMAN	K|LIIWDSYTTNK|V	[TMTsixplex_Nterm]LIIWDSYTTNK[TMTsixplex_K]	34-44	FALSE	5.93	115447.4472	81002.75785	106748.9661	109715.6767	142938.5	107559.0184	ENSG00000172354
E7EP32	E7EP32_HUMAN	K|LIIWDSYTTNK|V	[TMTsixplex_Nterm]LIIWDSYTTNK[TMTsixplex_K]	34-44	FALSE	6.778	141207.423	87317.26608	132395.0373	131602.637	186288.8906	147908.5309	ENSG00000172354
E7EP32	E7EP32_HUMAN	K|LIIWDSYTTNK|V	[TMTsixplex_Nterm]LIIWDSYTTNK[TMTsixplex_K]	34-44	FALSE	7.615	33002.32129	22498.38149	30993.51236	31701.05187	46270.47266	36717.44981	ENSG00000172354
E7EP32	E7EP32_HUMAN	K|LIIWDSYTTNK|V	[TMTsixplex_Nterm]LIIWDSYTTNK[TMTsixplex_K]	34-44	FALSE	6.582	188770.1637	120206.9046	166718.0371	158779.1859	230910.0781	171533.2175	ENSG00000172354
E7EP32	E7EP32_HUMAN	R|LLVSASQDGK|L	[TMTsixplex_Nterm]LLVSASQDGK[TMTsixplex_K]	24-33	FALSE	7.397	116851.175	78155.48635	113201.9247	116638.3414	159432.1094	124604.7183	ENSG00000172354
E7EP32	E7EP32_HUMAN	R|LLVSASQDGK|L	[TMTsixplex_Nterm]LLVSASQDGK[TMTsixplex_K]	24-33	FALSE	6.825	136795.6841	95360.6611	135938.6313	137972.9498	191568.6094	144605.1336	ENSG00000172354
E7EP32	E7EP32_HUMAN	K|LIIWDSYTTNK|V	[TMTsixplex_Nterm]LIIWDSYTTNK[TMTsixplex_K]	34-44	FALSE	6.103	290380.5797	208498.4208	281175.5869	278890.7946	436875.8125	333790.87	ENSG00000172354
E7EP32	E7EP32_HUMAN	K|LIIWDSYTTNK|V	[TMTsixplex_Nterm]LIIWDSYTTNK[TMTsixplex_K]	34-44	FALSE	7.475	80885.10635	55518.24766	76998.10071	80423.29555	116353.3984	88221.95861	ENSG00000172354
E7EP32	E7EP32_HUMAN	K|LIIWDSYTTNK|V	[TMTsixplex_Nterm]LIIWDSYTTNK[TMTsixplex_K]	34-44	FALSE	5.424	211525.8187	154596.2601	195704.1999	201942.2405	280725.375	223316.7888	ENSG00000172354
E7EP32	E7EP32_HUMAN	K|LIIWDSYTTNK|V	[TMTsixplex_Nterm]LIIWDSYTTNK[TMTsixplex_K]	34-44	FALSE	7.394	142523.0687	96391.25872	147859.3929	146429.5088	206102.2656	156341.0836	ENSG00000172354
E7EP32	E7EP32_HUMAN	R|VSCLGVTDDGMAVATGSWDSFLK|I	[TMTsixplex_Nterm]VSC[Cys_CAM]LGVTDDGMAVATGSWDSFLK[TMTsixplex_K]	270-292	FALSE	6.1	21027.69801	14599.75889	25429.81304	23275.18307	27526.18164	21042.00597	ENSG00000172354
E7EP32	E7EP32_HUMAN	K|LIIWDSYTTNK|V	[TMTsixplex_Nterm]LIIWDSYTTNK[TMTsixplex_K]	34-44	FALSE	7.503	194889.5218	122167.5496	180154.3909	182932.5706	258221.7969	202835.767	ENSG00000172354
E7EP32	E7EP32_HUMAN	R|LLVSASQDGK|L	[TMTsixplex_Nterm]LLVSASQDGK[TMTsixplex_K]	24-33	FALSE	6.822	122882.1966	123484.0282	192314.9638	217966.25	165626.3838	157679.9935	ENSG00000172354
E7EP32	E7EP32_HUMAN	K|LIIWDSYTTNK|V	[TMTsixplex_Nterm]LIIWDSYTTNK[TMTsixplex_K]	34-44	FALSE	7.498	51345.18037	36982.42836	53649.07847	52061.5935	82077.59375	55935.67677	ENSG00000172354
E7EP32	E7EP32_HUMAN	K|LIIWDSYTTNK|V	[TMTsixplex_Nterm]LIIWDSYTTNK[TMTsixplex_K]	34-44	FALSE	5.483	407674.9685	291540.5508	415719.261	420270.8501	609246.375	470476.0909	ENSG00000172354
E7EP32	E7EP32_HUMAN	K|VHAIPLR|S	[TMTsixplex_Nterm]VHAIPLR	45-51	FALSE	5.747	55858.39113	38785.40033	61671.60198	60553.2369	85351.42913	65319.25162	ENSG00000172354
E7EP32	E7EP32_HUMAN	R|LLVSASQDGK|L	[TMTsixplex_Nterm]LLVSASQDGK[TMTsixplex_K]	24-33	FALSE	7.143	172291.9763	109182.4143	164688.6519	156815.3617	229010.1406	177237.5138	ENSG00000172354
E7EP32	E7EP32_HUMAN	R|LLVSASQDGK|L	[TMTsixplex_Nterm]LLVSASQDGK[TMTsixplex_K]	24-33	FALSE	7.302	332687.7006	215532.5322	328980.587	335349.3924	502360.7188	382385.289	ENSG00000172354
E7EP32	E7EP32_HUMAN	R|LLVSASQDGK|L	[TMTsixplex_Nterm]LLVSASQDGK[TMTsixplex_K]	24-33	FALSE	7.467	143155.2983	95159.03023	143167.0022	145137.2475	203522.2188	160969.4073	ENSG00000172354
E7EP32	E7EP32_HUMAN	K|LIIWDSYTTNK|V	[TMTsixplex_Nterm]LIIWDSYTTNK[TMTsixplex_K]	34-44	FALSE	7.56	32134.20691	21608.72922	33368.86591	34638.88763	48022.84375	39339.09099	ENSG00000172354
E7EP32	E7EP32_HUMAN	R|LLVSASQDGK|L	[TMTsixplex_Nterm]LLVSASQDGK[TMTsixplex_K]	24-33	FALSE	7.015	72575.42983	45665.51003	70542.48428	73190.30024	95348.63281	75615.296	ENSG00000172354
E7EPB3	E7EPB3_HUMAN	K|LVAIVDVIDQNR|A	[TMTsixplex_Nterm]LVAIVDVIDQNR	23-34	FALSE	7.092	136908.8305	96330.99547	122007.5041	132490.9676	340647.6182	254201.4522	ENSG00000188846
E7EPB3	E7EPB3_HUMAN	K|LVAIVDVIDQNR|A	[TMTsixplex_Nterm]LVAIVDVIDQNR	23-34	FALSE	7.971	94932.87643	70455.25322	98143.66858	97781.86779	239994.5	182808.4755	ENSG00000188846
E7EPB3	E7EPB3_HUMAN	R|VAYVSFGPHAGK|L	[TMTsixplex_Nterm]VAYVSFGPHAGK[TMTsixplex_K]	11-22	FALSE	6.866	663892.7596	460169.1845	620038.839	650208.7286	1318571.25	950552.8907	ENSG00000188846
E7EPB3	E7EPB3_HUMAN	K|LVAIVDVIDQNR|A	[TMTsixplex_Nterm]LVAIVDVIDQNR	23-34	FALSE	6.329	84762.44114	55347.88182	85374.07972	95827.15714	193952.8021	146253.7367	ENSG00000188846
E7EPB3	E7EPB3_HUMAN	K|LVAIVDVIDQNR|A	[TMTsixplex_Nterm]LVAIVDVIDQNR	23-34	FALSE	8.181	300099.0484	197842.2702	298075.268	339723.6665	802094.9375	596418.3347	ENSG00000188846
E7EPM6	E7EPM6_HUMAN	R|LMVTGAAPVSATVLTFLR|A	[TMTsixplex_Nterm]LMVTGAAPVSATVLTFLR	395-412	FALSE	11.477	1455.161687	1245.054097	1398.635561	1247.683972	4768.39209	4020.655659	ENSG00000151726
E7EPM6	E7EPM6_HUMAN	K|VLQPTVFPVVPR|L	[TMTsixplex_Nterm]VLQPTVFPVVPR	322-333	FALSE	10.74	92689.33106	59698.44843	67607.47626	78751.5607	348500.2813	264723.8258	ENSG00000151726
E7EPM6	E7EPM6_HUMAN	R|WLLDFASK|R	[TMTsixplex_Nterm]WLLDFASK[TMTsixplex_K]	353-360	FALSE	5.061	25166.38126	16151.80616	19872.48777	22625.89308	85760.54688	67579.05063	ENSG00000151726
E7EPM6	E7EPM6_HUMAN	R|LMVTGAAPVSATVLTFLR|A	[TMTsixplex_Nterm]LMVTGAAPVSATVLTFLR	395-412	FALSE	9.678	456.2106252	522.8216697	471.9772688	570.7116097	934.3704392	803.1770519	ENSG00000151726
E7EPM6	E7EPM6_HUMAN	R|WLLDFASK|R	[TMTsixplex_Nterm]WLLDFASK[TMTsixplex_K]	353-360	FALSE	6.131	10363.415	7402.279853	7666.32077	8900.111277	35872.61719	28156.35467	ENSG00000151726
E7EPM6	E7EPM6_HUMAN	R|WLLDFASK|R	[TMTsixplex_Nterm]WLLDFASK[TMTsixplex_K]	353-360	FALSE	5.283	13767.2407	8740.636009	9955.705635	10812.17903	47469.90625	36243.62042	ENSG00000151726
E7EPM6	E7EPM6_HUMAN	R|WLLDFASK|R	[TMTsixplex_Nterm]WLLDFASK[TMTsixplex_K]	353-360	FALSE	5.339	19427.1872	12659.48188	14127.92242	15213.33765	62486.97656	47368.19921	ENSG00000151726
E7EPM6	E7EPM6_HUMAN	R|KPDQPYEWLSYK|Q	[TMTsixplex_Nterm]K[TMTsixplex_K]PDQPYEWLSYK[TMTsixplex_K]	112-123	FALSE	5.397	51148.59592	34385.82607	47895.36042	54201.5917	165092.375	123773.8548	ENSG00000151726
E7EPM6	E7EPM6_HUMAN	R|WLLDFASK|R	[TMTsixplex_Nterm]WLLDFASK[TMTsixplex_K]	353-360	FALSE	5.544	14477.27048	9756.381036	11274.75408	12933.97106	55206.92969	40711.3732	ENSG00000151726
E7EPM6	E7EPM6_HUMAN	R|WLLDFASK|R	[TMTsixplex_Nterm]WLLDFASK[TMTsixplex_K]	353-360	FALSE	5.283	21570.31163	13966.45474	15701.00084	16660.99583	74641.25	58961.80124	ENSG00000151726
E7EPM6	E7EPM6_HUMAN	R|LMVTGAAPVSATVLTFLR|A	[TMTsixplex_Nterm]LM[Oxidation_M]VTGAAPVSATVLTFLR	395-412	FALSE	6.221	1412.461658	957.7660516	1444.638034	1427.066186	4282.04248	3485.218644	ENSG00000151726
E7EPM6	E7EPM6_HUMAN	R|WLLDFASK|R	[TMTsixplex_Nterm]WLLDFASK[TMTsixplex_K]	353-360	FALSE	5.389	6813.140846	4665.631564	4531.316134	5173.29918	21906.48633	16712.6985	ENSG00000151726
E7EPW2	E7EPW2_HUMAN	K|NPWVQIMMFK|N	NPWVQIMMFK[TMTsixplex_K]	58-67	FALSE	6.032	5473.189826	4216.041032	2841.399802	2983.206446	5358.047967	6030.442871	ENSG00000131368
E7EQ69	E7EQ69_HUMAN	R|VDHSQNQK|R	[TMTsixplex_Nterm]VDHSQNQK[TMTsixplex_K]	61-68	FALSE	4.998	867.4054962	637.5443044	761.5221963	845.4936127	1009.66251	698.7387437	ENSG00000121579
E7EQG2	E7EQG2_HUMAN	R|VLITTDLLAR|G	[TMTsixplex_Nterm]VLITTDLLAR	325-334	FALSE	6.123	318756.1563	214627.3095	295358.7023	295936.18	291901.4825	229139.5086	ENSG00000156976
E7EQG2	E7EQG2_HUMAN	K|MFVLDEADEMLSR|G	[TMTsixplex_Nterm]M[Oxidation_M]FVLDEADEMLSR	178-190	FALSE	5.008	2449017.5	1647099.699	2268757.891	2276172.923	2202671.232	1704805.951	ENSG00000156976
E7EQG2	E7EQG2_HUMAN	R|GFKDQIYEIFQK|L	[TMTsixplex_Nterm]GFK[TMTsixplex_K]DQIYEIFQK[TMTsixplex_K]	191-202	FALSE	7.025	194371.2168	126618.1528	129951.7935	135658.7344	259685.9688	208592.4959	ENSG00000156976
E7EQG2	E7EQG2_HUMAN	K|GYDVIAQAQSGTGK|T	[TMTsixplex_Nterm]GYDVIAQAQSGTGK[TMTsixplex_K]	69-82	FALSE	9.021	132471.4974	96635.88559	132022.6745	139186.4908	144443.8438	116046.4642	ENSG00000156976
E7EQG2	E7EQG2_HUMAN	R|VLITTDLLAR|G	[TMTsixplex_Nterm]VLITTDLLAR	325-334	FALSE	6.938	229675.1563	153130.1526	205477.22	212250.652	198388.1977	157546.8486	ENSG00000156976
E7EQG2	E7EQG2_HUMAN	R|VLITTDLLAR|G	[TMTsixplex_Nterm]VLITTDLLAR	325-334	FALSE	6.63	400438.875	259590.5484	373864.5599	371104.2643	382938.7544	303538.135	ENSG00000156976
E7EQG2	E7EQG2_HUMAN	K|GYDVIAQAQSGTGK|T	[TMTsixplex_Nterm]GYDVIAQAQSGTGK[TMTsixplex_K]	69-82	FALSE	7.442	230872.782	161048.0618	226166.8528	232117.0447	248509.75	202601.5325	ENSG00000156976
E7EQG2	E7EQG2_HUMAN	R|VLITTDLLAR|G	[TMTsixplex_Nterm]VLITTDLLAR	325-334	FALSE	5.842	229397.775	156603.5013	225717.3376	238215	225711.2569	169819.939	ENSG00000156976
E7EQG2	E7EQG2_HUMAN	R|GIYAYGFEKPSAIQQR|A	[TMTsixplex_Nterm]GIYAYGFEK[TMTsixplex_K]PSAIQQR	46-61	FALSE	5.645	301811.9011	169624.7753	441441.8966	600178.3125	244436.4599	144952.6636	ENSG00000156976
E7EQG2	E7EQG2_HUMAN	R|VLITTDLLAR|G	[TMTsixplex_Nterm]VLITTDLLAR	325-334	FALSE	6.407	199986.1714	143606.5785	190283.0149	205021.0625	200485.5412	160461.7335	ENSG00000156976
E7EQG2	E7EQG2_HUMAN	K|GYDVIAQAQSGTGK|T	[TMTsixplex_Nterm]GYDVIAQAQSGTGK[TMTsixplex_K]	69-82	FALSE	6.862	160323.7887	115562.0923	146442.0951	154268.1358	176347.4531	146309.0968	ENSG00000156976
E7EQG2	E7EQG2_HUMAN	R|VLITTDLLAR|G	[TMTsixplex_Nterm]VLITTDLLAR	325-334	FALSE	5.571	285752.8438	191642.6184	269194.7852	263742.8299	252275.2369	195050.2548	ENSG00000156976
E7EQG2	E7EQG2_HUMAN	R|VLITTDLLAR|G	[TMTsixplex_Nterm]VLITTDLLAR	325-334	FALSE	6.288	222507.666	148641.2964	213365.4456	212823.5006	226044.5625	172855.3072	ENSG00000156976
E7EQG2	E7EQG2_HUMAN	R|KVDWLTEK|M	[TMTsixplex_Nterm]K[TMTsixplex_K]VDWLTEK[TMTsixplex_K]	284-291	FALSE	5.963	4473466	2877682.336	4007117.3	3709295.272	3788019.011	2733236.409	ENSG00000156976
E7EQG2	E7EQG2_HUMAN	K|MFVLDEADEMLSR|G	[TMTsixplex_Nterm]MFVLDEADEMLSR	178-190	FALSE	7.701	69680.28297	50229.23696	73020.61497	70414.08474	60919.14674	51416.56847	ENSG00000156976
E7EQG2	E7EQG2_HUMAN	K|GYDVIAQAQSGTGK|T	[TMTsixplex_Nterm]GYDVIAQAQSGTGK[TMTsixplex_K]	69-82	FALSE	6.657	234064.2813	160713.6638	193131.6942	204395.5349	223692.786	192200.0096	ENSG00000156976
E7EQG2	E7EQG2_HUMAN	R|GIYAYGFEKPSAIQQR|A	[TMTsixplex_Nterm]GIYAYGFEK[TMTsixplex_K]PSAIQQR	46-61	FALSE	5.665	606493.6448	350874.3054	661382.937	714304.625	493685.9533	307708.9607	ENSG00000156976
E7EQG2	E7EQG2_HUMAN	R|VFDMLNR|R	[TMTsixplex_Nterm]VFDMLNR	162-168	FALSE	5.236	324080.079	218979.3249	319783.1105	310558.0261	289597.978	217798.9015	ENSG00000156976
E7EQG2	E7EQG2_HUMAN	R|VFDMLNR|R	[TMTsixplex_Nterm]VFDMLNR	162-168	FALSE	5.643	206575.1908	141838.566	201426.8503	205705.772	267824.3438	202131.9464	ENSG00000156976
E7EQG2	E7EQG2_HUMAN	K|MFVLDEADEMLSR|G	[TMTsixplex_Nterm]MFVLDEADEM[Oxidation_M]LSR	178-190	FALSE	6.531	1915976.5	1321979.732	1781956.436	1747147.139	1660738.059	1253240.196	ENSG00000156976
E7EQG2	E7EQG2_HUMAN	K|GYDVIAQAQSGTGK|T	[TMTsixplex_Nterm]GYDVIAQAQSGTGK[TMTsixplex_K]	69-82	FALSE	6.774	253975.7186	167444.9715	227659.4779	233279.311	262839.4688	205935.3102	ENSG00000156976
E7EQG2	E7EQG2_HUMAN	R|GIYAYGFEKPSAIQQR|A	[TMTsixplex_Nterm]GIYAYGFEK[TMTsixplex_K]PSAIQQR	46-61	FALSE	5.927	364781.5266	274668.03	296743.2373	399171.5	295535.3971	275637.7358	ENSG00000156976
E7EQG2	E7EQG2_HUMAN	R|VLITTDLLAR|G	[TMTsixplex_Nterm]VLITTDLLAR	325-334	FALSE	6.67	267340.4063	174923.692	254436.7742	253762.3412	237452.1477	191436.4979	ENSG00000156976
E7EQG2	E7EQG2_HUMAN	K|LQAEAPHIVVGTPGR|V	[TMTsixplex_Nterm]LQAEAPHIVVGTPGR	147-161	FALSE	7.367	642496.2195	432024.2285	511464.9459	517522.1846	1020570.231	740791.2466	ENSG00000156976
E7EQG2	E7EQG2_HUMAN	K|MFVLDEADEMLSR|G	[TMTsixplex_Nterm]MFVLDEADEMLSR	178-190	FALSE	8.664	424073.8438	275110.36	387773.6563	390663.1037	367330.2248	290997.1585	ENSG00000156976
E7EQG2	E7EQG2_HUMAN	K|GYDVIAQAQSGTGK|T	[TMTsixplex_Nterm]GYDVIAQAQSGTGK[TMTsixplex_K]	69-82	FALSE	7.002	263056.7527	185763.3325	249253.43	245182.3469	277496.8125	228487.3274	ENSG00000156976
E7EQG2	E7EQG2_HUMAN	R|KVDWLTEK|M	[TMTsixplex_Nterm]K[TMTsixplex_K]VDWLTEK[TMTsixplex_K]	284-291	FALSE	5.024	668692.125	463529.5926	598461.8747	653370.7774	616139.627	484272.5466	ENSG00000156976
E7EQG2	E7EQG2_HUMAN	R|GFKDQIYEIFQK|L	[TMTsixplex_Nterm]GFK[TMTsixplex_K]DQIYEIFQK[TMTsixplex_K]	191-202	FALSE	7.065	61676.54666	42319.83202	40841.28594	43956.38873	97162.32813	78765.74947	ENSG00000156976
E7EQG2	E7EQG2_HUMAN	K|KEELTLEGIK|Q	[TMTsixplex_Nterm]K[TMTsixplex_K]EELTLEGIK[TMTsixplex_K]	238-247	FALSE	5.288	381828.0938	259705.7569	244977.6379	244960.8259	537016.0625	432839.3371	ENSG00000156976
E7EQG2	E7EQG2_HUMAN	R|GIYAYGFEKPSAIQQR|A	[TMTsixplex_Nterm]GIYAYGFEK[TMTsixplex_K]PSAIQQR	46-61	FALSE	7.309	1603871.368	1350483.498	1432750.313	1629872	1474944.913	1352752.193	ENSG00000156976
E7EQG2	E7EQG2_HUMAN	K|GYDVIAQAQSGTGK|T	[TMTsixplex_Nterm]GYDVIAQAQSGTGK[TMTsixplex_K]	69-82	FALSE	6.645	329991.053	225128.4447	392260.338	420490.2188	353519.6543	286098.6928	ENSG00000156976
E7EQG2	E7EQG2_HUMAN	K|GYDVIAQAQSGTGK|T	[TMTsixplex_Nterm]GYDVIAQAQSGTGK[TMTsixplex_K]	69-82	FALSE	7.905	154693.3749	112189.2675	148819.4735	157808.2233	170120.875	134645.3779	ENSG00000156976
E7EQG2	E7EQG2_HUMAN	K|GYDVIAQAQSGTGK|T	[TMTsixplex_Nterm]GYDVIAQAQSGTGK[TMTsixplex_K]	69-82	FALSE	8.427	552561.6827	427614.6941	620430.0956	665359.1756	705807.1875	580402.2609	ENSG00000156976
E7EQG2	E7EQG2_HUMAN	K|LQAEAPHIVVGTPGR|V	[TMTsixplex_Nterm]LQAEAPHIVVGTPGR	147-161	FALSE	6.779	198953.61	155964.8902	138056.6673	166624.8392	258243.3624	238947.417	ENSG00000156976
E7EQG2	E7EQG2_HUMAN	R|VLITTDLLAR|G	[TMTsixplex_Nterm]VLITTDLLAR	325-334	FALSE	6.337	182978.5469	128023.7986	177606.3252	181849.3911	177377.9075	138606.1103	ENSG00000156976
E7EQG2	E7EQG2_HUMAN	R|KVDWLTEK|M	[TMTsixplex_Nterm]K[TMTsixplex_K]VDWLTEK[TMTsixplex_K]	284-291	FALSE	5.113	1267950.625	897522.9084	1156478.22	1234605.177	1251506.823	924707.651	ENSG00000156976
E7EQM7	E7EQM7_HUMAN	K|QYVGFATLPNQVHR|K	[TMTsixplex_Nterm]QYVGFATLPNQVHR	22-35	FALSE	6.378	134166.2423	102581.7067	191565.5534	227365.7344	187528.4499	161207.587	ENSG00000184702
E7EQV9	E7EQV9_HUMAN	K|FFEVILIDPFHK|A	[TMTsixplex_Nterm]FFEVILIDPFHK[TMTsixplex_K]	128-139	FALSE	7.745	1956.306875	1434.975102	2078.365391	2009.398211	4171.58252	3104.812078	ENSG00000174748
E7EQV9	E7EQV9_HUMAN	K|FFEVILIDPFHK|A	[TMTsixplex_Nterm]FFEVILIDPFHK[TMTsixplex_K]	128-139	FALSE	8.011	6589.735422	4429.732333	6483.762572	6494.0692	13629.47559	10505.43374	ENSG00000174748
E7EQV9	E7EQV9_HUMAN	R|SLQSVAEER|A	[TMTsixplex_Nterm]SLQSVAEER	96-104	FALSE	5.702	447873.5584	303280.7489	402673.3648	429873.7408	804289.8125	619824.4892	ENSG00000174748
E7EQV9	E7EQV9_HUMAN	K|FFEVILIDPFHK|A	[TMTsixplex_Nterm]FFEVILIDPFHK[TMTsixplex_K]	128-139	FALSE	7.235	20244.22946	12541.10207	18655.50721	19147.5531	39843.94531	31066.53227	ENSG00000174748
E7EQV9	E7EQV9_HUMAN	K|FFEVILIDPFHK|A	[TMTsixplex_Nterm]FFEVILIDPFHK[TMTsixplex_K]	128-139	FALSE	6.562	2050.602475	1485.080386	2035.625035	2173.110327	4214.328125	3394.94695	ENSG00000174748
E7EQV9	E7EQV9_HUMAN	K|QGYVIYR|I	[TMTsixplex_Nterm]QGYVIYR	56-62	FALSE	5.237	170573.6734	120028.503	199797.1722	206058.9176	370593.0313	274827.5827	ENSG00000174748
E7EQV9	E7EQV9_HUMAN	R|SLQSVAEER|A	[TMTsixplex_Nterm]SLQSVAEER	96-104	FALSE	7.023	168129.1671	116009.2623	157785.2821	162254.1807	280375.125	218570.6928	ENSG00000174748
E7ER77	E7ER77_HUMAN	R|TTGSPENEILTVHYLLEQIK|L	[TMTsixplex_Nterm]TTGSPENEILTVHYLLEQIK[TMTsixplex_K]	125-144	FALSE	7.37	2558.970646	1692.265929	3202.555943	3269.674008	5027.635742	3969.379528	ENSG00000099219
E7ER77	E7ER77_HUMAN	R|KNWYLPAPEVSPR|N	[TMTsixplex_Nterm]K[TMTsixplex_K]NWYLPAPEVSPR	757-769	FALSE	5.968	163902.2278	110042.5423	241070.6549	252645.2869	392913.4375	298764.2524	ENSG00000099219
E7ESU0	E7ESU0_HUMAN	K|VLPVFYFAR|E	[TMTsixplex_Nterm]VLPVFYFAR	489-497	FALSE	6.69	12215.66463	8160.652594	12626.32125	12341.18013	16787.48097	13147.40127	ENSG00000172046
E7EU40	E7EU40_HUMAN	R|FVFSLQAIPR|I	[TMTsixplex_Nterm]FVFSLQAIPR	313-322	FALSE	6.731	4298.541338	3094.217465	2203.362251	2250.512098	6521.087402	5123.893975	ENSG00000174640
E7EU96	E7EU96_HUMAN	R|VYTDVNTHRPR|E	[TMTsixplex_Nterm]VYTDVNTHRPR	10-20	FALSE	7.517	54160.78786	37391.31411	44294.48565	48385.18989	76293.73192	57808.26552	ENSG00000101266
E7EUL0	E7EUL0_HUMAN	K|TPTFAGGLFSISK|E	TPTFAGGLFSISK[TMTsixplex_K]	96-108	FALSE	6.146	17288.39511	23017.52968	2985.856874	3379.591391	11123.16333	23418	ENSG00000115339
E7EV54	E7EV54_HUMAN	K|LASFFLSR|V	[TMTsixplex_Nterm]LASFFLSR	69-76	FALSE	7.225	7258.315043	5045.036816	5876.631164	6062.717123	7216.437495	5260.360245	ENSG00000141456
E7EV54	E7EV54_HUMAN	R|LLPGPENHR|A	[TMTsixplex_Nterm]LLPGPENHR	575-583	FALSE	6.327	60207.84057	42818.46213	46350.93178	46701.92397	57087.93328	48545.26822	ENSG00000141456
E7EVW7	E7EVW7_HUMAN	R|TEHINIHQLR|N	[TMTsixplex_Nterm]TEHINIHQLR	48-57	FALSE	7.425	27188.06342	19557.77737	12895.821	13166.64707	13088.55846	12514.79952	ENSG00000180353
E7EVW7	E7EVW7_HUMAN	R|EHPVPLLPIR|Q	[TMTsixplex_Nterm]EHPVPLLPIR	284-293	FALSE	6.502	96470.04128	76123.79334	51727.79139	51577.25901	81558.00052	75715.77331	ENSG00000180353
E7EWK3	E7EWK3_HUMAN	R|LGGIAYFLSR|L	[TMTsixplex_Nterm]LGGIAYFLSR	561-570	FALSE	7.645	16627.79437	11727.96771	16950.77553	16576.69599	17511.41406	14231.44993	ENSG00000174953
E7EX54	E7EX54_HUMAN	K|ILDFGLAR|H	[TMTsixplex_Nterm]ILDFGLAR	88-95	FALSE	5.321	97346.8872	63866.42201	92330.16984	97503.79404	99356.75781	76637.1238	ENSG00000112062
E7EX54	E7EX54_HUMAN	K|HENVIGLLDVFTPAR|S	[TMTsixplex_Nterm]HENVIGLLDVFTPAR	2-16	FALSE	5.227	47658.69614	32183.27714	50126.48467	49546.31653	77146.00781	59760.8284	ENSG00000112062
E7EX54	E7EX54_HUMAN	K|ILDFGLAR|H	[TMTsixplex_Nterm]ILDFGLAR	88-95	FALSE	5.251	78941.79645	53036.9902	76002.31717	79760.45313	76420.37113	58575.94125	ENSG00000112062
E7EX54	E7EX54_HUMAN	K|ILDFGLAR|H	[TMTsixplex_Nterm]ILDFGLAR	88-95	FALSE	5.564	101238.3055	74794.1797	133715.3474	135203.1875	95256.19958	76157.64631	ENSG00000112062
E9PB18	E9PB18_HUMAN	R|KYTNDVAK|I	[TMTsixplex_Nterm]K[TMTsixplex_K]YTNDVAK[TMTsixplex_K]	513-520	FALSE	5.33	31959.79802	18974.96168	18956.63545	25087.24752	240816.0313	129248.4892	ENSG00000116299
E9PB18	E9PB18_HUMAN	R|YSLGTGIR|F	[TMTsixplex_Nterm]YSLGTGIR	115-122	FALSE	5.523	41315.94616	26267.58131	35034.47465	40924.37265	229517.7813	169376.2479	ENSG00000116299
E9PB77	E9PB77_HUMAN	R|KYAYSAASGGR|R	[TMTsixplex_Nterm]K[TMTsixplex_K]YAYSAASGGR	260-270	FALSE	5.393	285325.8644	180133.3662	278110.0499	306345.4375	257358.1685	192807.0652	ENSG00000164171
E9PBY3	E9PBY3_HUMAN	K|AKPLVLGPEFK|Q	[TMTsixplex_Nterm]AK[TMTsixplex_K]PLVLGPEFK[TMTsixplex_K]	152-162	FALSE	6.002	515764.9057	324623.3229	200630.3803	215501.1398	784502.875	592099.6807	ENSG00000109586
E9PC52	E9PC52_HUMAN	R|LNVWDLSK|I	[TMTsixplex_Nterm]LNVWDLSK[TMTsixplex_K]	331-338	FALSE	6.274	184430.7813	120422.9528	139034.0412	142483.6693	125508.4186	95643.10873	ENSG00000102054
E9PC52	E9PC52_HUMAN	K|INHEGEVNR|A	[TMTsixplex_Nterm]INHEGEVNR	110-118	FALSE	4.988	4232.913394	3127.406971	3551.575363	3736.809705	3491.817517	2881.806713	ENSG00000102054
E9PC52	E9PC52_HUMAN	K|EMFEDTVEER|V	[TMTsixplex_Nterm]EMFEDTVEER	4-13	FALSE	7.419	343302.1563	247196.9838	267319.1548	266440.2823	239310.0838	192116.9745	ENSG00000102054
E9PC84	E9PC84_HUMAN	R|NMNKEDEGEITK|S	[TMTsixplex_Nterm]NMNK[TMTsixplex_K]EDEGEITK[TMTsixplex_K]	747-758	FALSE	5.873	1727344.532	1170417.392	2036054	2014101.614	629390.2707	437473.3961	ENSG00000041982
E9PC84	E9PC84_HUMAN	K|AATHYTITIR|G	[TMTsixplex_Nterm]AATHYTITIR	1226-1235	FALSE	6.8	197945.9491	151437.2861	85632.86454	81118.69722	114485.8132	101550.5236	ENSG00000041982
E9PC84	E9PC84_HUMAN	R|LEELENLVSSLR|E	[TMTsixplex_Nterm]LEELENLVSSLR	125-136	FALSE	9.02	39505.77017	27691.35011	39550.91797	39521.16229	15275.48085	11463.2089	ENSG00000041982
E9PC84	E9PC84_HUMAN	R|AGTPYTVTLHGEVR|G	[TMTsixplex_Nterm]AGTPYTVTLHGEVR	1317-1330	FALSE	7.769	165628.1885	116978.7578	102213.5093	94807.31482	122211.1661	98709.96779	ENSG00000041982
E9PC84	E9PC84_HUMAN	R|LDAPSQIEVK|D	[TMTsixplex_Nterm]LDAPSQIEVK[TMTsixplex_K]	802-811	FALSE	6.356	987494.3361	686457.2501	1041539.616	1057625.25	524546.736	389743.2603	ENSG00000041982
E9PC84	E9PC84_HUMAN	R|LEELENLVSSLR|E	[TMTsixplex_Nterm]LEELENLVSSLR	125-136	FALSE	9.38	53907.27197	38292.32052	55175.17578	55016.82364	17453.19702	13936.09617	ENSG00000041982
E9PC84	E9PC84_HUMAN	R|REEFWLGLDNLNK|I	[TMTsixplex_Nterm]REEFWLGLDNLNK[TMTsixplex_K]	1777-1789	FALSE	7.445	263802.4688	175880.352	260507.6506	248626.7679	140407.86	106240.1679	ENSG00000041982
E9PC84	E9PC84_HUMAN	R|VSIYGVIR|G	[TMTsixplex_Nterm]VSIYGVIR	1414-1421	FALSE	7.001	126024.2188	79708.67478	60773.54189	59640.57147	49070.76655	43312.25255	ENSG00000041982
E9PC84	E9PC84_HUMAN	R|WQPAIATVDSYVISYTGEK|V	[TMTsixplex_Nterm]WQPAIATVDSYVISYTGEK[TMTsixplex_K]	1545-1563	FALSE	8.287	559331.127	394614.3875	529569.049	567398.75	312045.0194	220017.0429	ENSG00000041982
E9PCG9	E9PCG9_HUMAN	K|SFLPLIR|R	[TMTsixplex_Nterm]SFLPLIR	90-96	FALSE	8.702	40557.86687	27013.07971	21601.83182	21928.64251	93846.59375	69325.29923	ENSG00000275544
E9PCG9	E9PCG9_HUMAN	K|SFLPLIR|R	[TMTsixplex_Nterm]SFLPLIR	90-96	FALSE	8.702	40557.86687	27013.07971	21601.83182	21928.64251	93846.59375	69325.29923	ENSG00000161267
E9PCG9	E9PCG9_HUMAN	K|KMWEELPEVVR|K	[TMTsixplex_Nterm]K[TMTsixplex_K]MWEELPEVVR	171-181	FALSE	6.686	59045.47578	42409.24158	32128.15144	33763.45538	132181.5781	104785.1524	ENSG00000275544
E9PCG9	E9PCG9_HUMAN	K|KMWEELPEVVR|K	[TMTsixplex_Nterm]K[TMTsixplex_K]MWEELPEVVR	171-181	FALSE	6.686	59045.47578	42409.24158	32128.15144	33763.45538	132181.5781	104785.1524	ENSG00000161267
E9PCG9	E9PCG9_HUMAN	R|VVNISSMLGR|M	[TMTsixplex_Nterm]VVNISSMLGR	102-111	FALSE	7.978	60473.67034	39312.49365	26867.29688	29311.56738	150119.0313	114472.2215	ENSG00000275544
E9PCG9	E9PCG9_HUMAN	R|VVNISSMLGR|M	[TMTsixplex_Nterm]VVNISSMLGR	102-111	FALSE	7.978	60473.67034	39312.49365	26867.29688	29311.56738	150119.0313	114472.2215	ENSG00000161267
E9PCG9	E9PCG9_HUMAN	K|ELDSLNSDR|L	[TMTsixplex_Nterm]ELDSLNSDR	10-18	FALSE	6.183	256270.7555	169811.3922	128635.1057	136471.6038	509948.2813	384178.5547	ENSG00000275544
E9PCG9	E9PCG9_HUMAN	K|ELDSLNSDR|L	[TMTsixplex_Nterm]ELDSLNSDR	10-18	FALSE	6.183	256270.7555	169811.3922	128635.1057	136471.6038	509948.2813	384178.5547	ENSG00000161267
E9PCY5	E9PCY5_HUMAN	K|GIPVVEHK|V	[TMTsixplex_Nterm]GIPVVEHK[TMTsixplex_K]	139-146	FALSE	6.392	238563.1409	168823.9983	211784.2945	217339.2242	228397.8792	187426.3581	ENSG00000077097
E9PCY5	E9PCY5_HUMAN	R|LSYYGLR|K	[TMTsixplex_Nterm]LSYYGLR	1042-1048	FALSE	4.983	49204.59419	33639.69382	58089.23407	60451.42625	60284.06435	43274.46573	ENSG00000077097
E9PCY5	E9PCY5_HUMAN	R|YIFTMLSTLAR|L	[TMTsixplex_Nterm]YIFTMLSTLAR	820-830	FALSE	6.773	815.7698761	604.278483	939.3622837	989.2475978	1054.808614	901.1285186	ENSG00000077097
E9PCY7	E9PCY7_HUMAN	R|ATENDIYNFFSPLNPVR|V	[TMTsixplex_Nterm]ATENDIYNFFSPLNPVR	299-315	FALSE	5.932	266970.7162	180782.0327	233679.9016	227473.7578	300057.0938	230135.298	ENSG00000169045
E9PCY7	E9PCY7_HUMAN	K|HTGPNSPDTANDGFVR|L	[TMTsixplex_Nterm]HTGPNSPDTANDGFVR	98-113	FALSE	7.647	396361.3773	264794.2568	259131.9739	173006.3015	156566.6704	138450.4821	ENSG00000169045
E9PCY7	E9PCY7_HUMAN	R|STGEAFVQFASQEIAEK|A	[TMTsixplex_Nterm]STGEAFVQFASQEIAEK[TMTsixplex_K]	150-166	FALSE	6.758	712388.75	498456.2395	325904.3592	323908.0094	343597.796	231965.2038	ENSG00000169045
E9PCY7	E9PCY7_HUMAN	K|HTGPNSPDTANDGFVR|L	[TMTsixplex_Nterm]HTGPNSPDTANDGFVR	98-113	FALSE	6.623	55054.34375	38670.38198	46928.90981	40425.89346	46634.90851	36339.61154	ENSG00000169045
E9PCY7	E9PCY7_HUMAN	R|VHIEIGPDGR|V	[TMTsixplex_Nterm]VHIEIGPDGR	316-325	FALSE	8.418	323253.0737	227571.977	275224.0423	303779.3302	291202.4816	219719.8935	ENSG00000169045
E9PCY7	E9PCY7_HUMAN	R|STGEAFVQFASQEIAEK|A	[TMTsixplex_Nterm]STGEAFVQFASQEIAEK[TMTsixplex_K]	150-166	FALSE	6.445	1146661.336	774856.8585	920913.9058	896818.5056	895208.792	673988.1663	ENSG00000169045
E9PCY7	E9PCY7_HUMAN	R|ATENDIYNFFSPLNPVR|V	[TMTsixplex_Nterm]ATENDIYNFFSPLNPVR	299-315	FALSE	7.9	284498.1978	222764.8304	273974.9267	253912.734	300742.4848	246503.8642	ENSG00000169045
E9PCY7	E9PCY7_HUMAN	R|ATENDIYNFFSPLNPVR|V	[TMTsixplex_Nterm]ATENDIYNFFSPLNPVR	299-315	FALSE	6.181	166013.6125	118814.0154	238267.5469	220108.4395	171573.2521	138125.1571	ENSG00000169045
E9PCY7	E9PCY7_HUMAN	R|STGEAFVQFASQEIAEK|A	[TMTsixplex_Nterm]STGEAFVQFASQEIAEK[TMTsixplex_K]	150-166	FALSE	6.09	867498.75	570118.742	694204.6322	741107.8781	672198.696	499756.3655	ENSG00000169045
E9PCY7	E9PCY7_HUMAN	R|VHIEIGPDGR|V	[TMTsixplex_Nterm]VHIEIGPDGR	316-325	FALSE	7.906	196252.7769	130726.75	142878.2494	155998.5101	186473.3349	134011.5362	ENSG00000169045
E9PEC3	E9PEC3_HUMAN	R|KAYGGAYDVMSSK|H	[TMTsixplex_Nterm]K[TMTsixplex_K]AYGGAYDVMSSK[TMTsixplex_K]	316-328	FALSE	6.235	81199.48837	55205.77398	99373.65218	108527.9896	458732.3125	352630.5755	ENSG00000114054
E9PEC3	E9PEC3_HUMAN	R|KAYGGAYDVMSSK|H	[TMTsixplex_Nterm]K[TMTsixplex_K]AYGGAYDVMSSK[TMTsixplex_K]	316-328	FALSE	7.396	107061.7076	68473.15883	119641.6526	132563.2625	761249.25	576303.4221	ENSG00000114054
E9PEC3	E9PEC3_HUMAN	K|FANPFPAAVR|G	[TMTsixplex_Nterm]FANPFPAAVR	373-382	FALSE	6.139	12144.23187	7731.359871	12316.21408	14059.86167	103515.7031	78274.20044	ENSG00000114054
E9PEC3	E9PEC3_HUMAN	K|SVTNEDVTQEELGGAK|T	[TMTsixplex_Nterm]SVTNEDVTQEELGGAK[TMTsixplex_K]	116-131	FALSE	6.166	81565.86342	62842.52879	72539.03227	72057.37556	206826.6719	164651.282	ENSG00000114054
E9PEC3	E9PEC3_HUMAN	K|AYNMVDIIHSVVDER|E	[TMTsixplex_Nterm]AYNMVDIIHSVVDER	196-210	FALSE	6.703	145467.7611	88966.79647	134917.3203	152657.752	792794	619882.0638	ENSG00000114054
E9PEM5	E9PEM5_HUMAN	K|ASPNVEAPQPHR|H	[TMTsixplex_Nterm]ASPNVEAPQPHR	1259-1270	FALSE	6.66	24727.77289	20306.67851	20538.40274	21743.11937	36153.13938	30516.02665	ENSG00000198589
E9PEM5	E9PEM5_HUMAN	R|SFGQTPSQLLIEPHPPR|G	[TMTsixplex_Nterm]SFGQTPSQLLIEPHPPR	2461-2477	FALSE	7.061	38789.12719	26836.36974	35283.77376	37010.97035	65944.82031	57259.79718	ENSG00000198589
E9PEM5	E9PEM5_HUMAN	K|ATPSVSVSK|N	[TMTsixplex_Nterm]ATPSVSVSK[TMTsixplex_K]	1665-1673	FALSE	5.912	319829.0953	216348.7527	267314.7189	286864.3914	518100.6563	406097.1852	ENSG00000198589
E9PEM5	E9PEM5_HUMAN	R|DLSKPIGALNPK|R	[TMTsixplex_Nterm]DLSK[TMTsixplex_K]PIGALNPK[TMTsixplex_K]	2256-2267	FALSE	6.058	76788.87456	51183.53772	73652.14342	72102.12584	134798.0781	107131.5912	ENSG00000198589
E9PES6	E9PES6_HUMAN	K|MSAYAFFVQTCR|E	[TMTsixplex_Nterm]M[Oxidation_M]SAYAFFVQTC[Cys_CAM]R	12-23	FALSE	5.817	73173.9158	48484.46048	33124.39398	33932.06121	59066.28199	48030.85519	ENSG00000029993
E9PEV4	E9PEV4_HUMAN	R|LAVYQAGAR|E	[TMTsixplex_Nterm]LAVYQAGAR	176-184	FALSE	6.664	335920.9688	237458.6876	182326.8759	199176.0975	327591.519	262855.7038	ENSG00000130203
E9PEX6	E9PEX6_HUMAN	K|NLGLEELGIELDPR|G	[TMTsixplex_Nterm]NLGLEELGIELDPR	297-310	FALSE	6.687	73958.77374	50630.37585	68595.4834	91835.7222	492692.625	379903.3695	ENSG00000091140
E9PEX6	E9PEX6_HUMAN	K|IPNIYAIGDVVAGPMLAHK|A	[TMTsixplex_Nterm]IPNIYAIGDVVAGPMLAHK	323-341	FALSE	7.456	531.7306781	673.3294207	272.9762192	336.9916915	755.6162205	2077.891846	ENSG00000091140
E9PEX6	E9PEX6_HUMAN	K|ADGGTQVIDTK|N	[TMTsixplex_Nterm]ADGGTQVIDTK[TMTsixplex_K]	143-153	FALSE	5.908	220648.8224	146600.897	177647.7187	205610.8592	1254654.25	955596.9622	ENSG00000091140
E9PEX6	E9PEX6_HUMAN	K|ALTGGIAHLFK|Q	[TMTsixplex_Nterm]ALTGGIAHLFK[TMTsixplex_K]	109-119	FALSE	6.789	23168.4745	16252.50522	20050.05454	22149.74126	175353.625	137169.6664	ENSG00000091140
E9PEX6	E9PEX6_HUMAN	K|ALLNNSHYYHMAHGK|D	[TMTsixplex_Nterm]ALLNNSHYYHMAHGK[TMTsixplex_K]	66-80	FALSE	6.437	226711.482	155029.3962	224688.625	238303.6429	993710.2203	799114.8661	ENSG00000091140
E9PEX6	E9PEX6_HUMAN	K|IPNIYAIGDVVAGPMLAHK|A	[TMTsixplex_Nterm]IPNIYAIGDVVAGPM[Oxidation_M]LAHK[TMTsixplex_K]	323-341	FALSE	6.362	4999.410055	3532.477655	4831.236998	5214.618724	38210.41797	29022.76309	ENSG00000091140
E9PEX6	E9PEX6_HUMAN	K|IPNIYAIGDVVAGPMLAHK|A	[TMTsixplex_Nterm]IPNIYAIGDVVAGPMLAHK[TMTsixplex_K]	323-341	FALSE	9.444	40667.96912	44565.64408	38295.17375	55869.25346	471424.875	381916.2654	ENSG00000091140
E9PEX6	E9PEX6_HUMAN	K|IPNIYAIGDVVAGPMLAHK|A	[TMTsixplex_Nterm]IPNIYAIGDVVAGPMLAHK[TMTsixplex_K]	323-341	FALSE	9.135	1006.169161	653.5832364	1046.532926	1399.743549	6562.464844	5011.652637	ENSG00000091140
E9PEX6	E9PEX6_HUMAN	K|SEEQLKEEGIEYK|V	[TMTsixplex_Nterm]SEEQLK[TMTsixplex_K]EEGIEYK[TMTsixplex_K]	381-393	FALSE	4.989	64062.62782	42225.0857	59092.74184	73370.83072	535350.6875	408404.4808	ENSG00000091140
E9PEX6	E9PEX6_HUMAN	R|EANLAASFGK|S	[TMTsixplex_Nterm]EANLAASFGK[TMTsixplex_K]	472-481	FALSE	7.418	49272.89971	31877.65268	51806.94284	56402.17374	310527.5938	235305.5969	ENSG00000091140
E9PEX6	E9PEX6_HUMAN	K|TNADTDGMVK|I	[TMTsixplex_Nterm]TNADTDGMVK[TMTsixplex_K]	407-416	FALSE	6.684	73570.67393	44412.90993	78017.2664	90451.0798	605432.6875	449133.412	ENSG00000091140
E9PEX6	E9PEX6_HUMAN	R|EANLAASFGK|S	[TMTsixplex_Nterm]EANLAASFGK[TMTsixplex_K]	472-481	FALSE	7.289	72267.15919	46923.35343	71452.54453	81545.72098	612154.8125	460781.8679	ENSG00000091140
E9PEX6	E9PEX6_HUMAN	R|EANLAASFGK|S	[TMTsixplex_Nterm]EANLAASFGK[TMTsixplex_K]	472-481	FALSE	7	56058.36376	38050.63864	52331.27874	62274.22932	391291.375	311105.3169	ENSG00000091140
E9PEX6	E9PEX6_HUMAN	K|ADGGTQVIDTK|N	ADGGTQVIDTK	143-153	FALSE	7.994	257.1628828	97.01016924	221.2562145	813.4822112	NA	225.9022417	ENSG00000091140
E9PEX6	E9PEX6_HUMAN	K|IDVSIEAASGGK|A	[TMTsixplex_Nterm]IDVSIEAASGGK[TMTsixplex_K]	265-276	FALSE	6.096	102076.2585	67752.88677	90499.19117	95977.00871	371511.5	280359.5026	ENSG00000091140
E9PEX6	E9PEX6_HUMAN	R|EANLAASFGK|S	[TMTsixplex_Nterm]EANLAASFGK[TMTsixplex_K]	472-481	FALSE	7.169	60842.22564	38201.28446	57869.86759	65883.75063	462530.875	338187.4702	ENSG00000091140
E9PEX6	E9PEX6_HUMAN	K|NLGLEELGIELDPR|G	[TMTsixplex_Nterm]NLGLEELGIELDPR	297-310	FALSE	6.264	76040.50551	53604.20726	58648.10765	74892.11403	352753.1875	263019.1049	ENSG00000091140
E9PEX6	E9PEX6_HUMAN	R|EANLAASFGK|S	[TMTsixplex_Nterm]EANLAASFGK[TMTsixplex_K]	472-481	FALSE	6.803	38539.4818	27479.12796	37570.17191	44649.5525	253357.7656	195539.5059	ENSG00000091140
E9PEX6	E9PEX6_HUMAN	K|IPNIYAIGDVVAGPMLAHK|A	IPNIYAIGDVVAGPMLAHK[TMTsixplex_K]	323-341	FALSE	6.45	10495.60418	11071.76999	8604.365333	9611.781664	20444.98231	52259.25391	ENSG00000091140
E9PEX6	E9PEX6_HUMAN	K|ADGGTQVIDTK|N	[TMTsixplex_Nterm]ADGGTQVIDTK[TMTsixplex_K]	143-153	FALSE	6.972	172729.2325	115563.3076	147950.4609	187362.2952	1265801.625	981825.9294	ENSG00000091140
E9PEX6	E9PEX6_HUMAN	K|IPNIYAIGDVVAGPMLAHK|A	IPNIYAIGDVVAGPMLAHK[TMTsixplex_K]	323-341	FALSE	5.989	7745.727983	8628.323202	8132.484784	8222.750756	17054.26523	44356.46875	ENSG00000091140
E9PEX6	E9PEX6_HUMAN	K|NQVTATK|A	NQVTATK[TMTsixplex_K]	136-142	FALSE	5.289	1549.031485	1187.863284	529.2851729	688.989731	4218.141352	5362.960099	ENSG00000091140
E9PEX6	E9PEX6_HUMAN	R|EANLAASFGK|S	[TMTsixplex_Nterm]EANLAASFGK[TMTsixplex_K]	472-481	FALSE	7.599	52416.66596	33393.43253	44019.54638	57319.59832	391165.2188	300565.1778	ENSG00000091140
E9PEX6	E9PEX6_HUMAN	R|EANLAASFGK|S	[TMTsixplex_Nterm]EANLAASFGK[TMTsixplex_K]	472-481	FALSE	7.492	31413.95918	21247.75638	30596.65129	38188.6225	220819.5938	175826.0532	ENSG00000091140
E9PEX6	E9PEX6_HUMAN	K|VTGATK|K	[TMTsixplex_Nterm]VTGATK[TMTsixplex_K]	254-259	FALSE	5.081	7783.702486	5181.512821	8314.583103	9305.087011	52474.99219	39965.27326	ENSG00000091140
E9PEX6	E9PEX6_HUMAN	K|TNADTDGMVK|I	[TMTsixplex_Nterm]TNADTDGMVK[TMTsixplex_K]	407-416	FALSE	6.35	139996.6488	100125.7397	162539.257	224937.1279	1486132.25	1022108.526	ENSG00000091140
E9PEX6	E9PEX6_HUMAN	K|IPNIYAIGDVVAGPMLAHK|A	IPNIYAIGDVVAGPMLAHK	323-341	FALSE	5	25861.73572	17485.23357	29554.41018	31669.78429	47001.26953	37852.29476	ENSG00000091140
E9PEX6	E9PEX6_HUMAN	K|SEEQLKEEGIEYK|V	[TMTsixplex_Nterm]SEEQLK[TMTsixplex_K]EEGIEYK[TMTsixplex_K]	381-393	FALSE	5.398	503454.776	310062.602	533960.1782	696541.8335	5489592	4123752.532	ENSG00000091140
E9PEX6	E9PEX6_HUMAN	K|IDVSIEAASGGK|A	[TMTsixplex_Nterm]IDVSIEAASGGK[TMTsixplex_K]	265-276	FALSE	5.403	916204.887	626166.1409	819617.7251	888619.353	4268897.5	3272304.582	ENSG00000091140
E9PEX6	E9PEX6_HUMAN	K|IPNIYAIGDVVAGPMLAHK|A	IPNIYAIGDVVAGPMLAHK	323-341	FALSE	7.092	24328.80447	17407.73047	22659.32724	22921.22417	40917.87234	32660.27992	ENSG00000091140
E9PF10	E9PF10_HUMAN	R|LLEVYDQLFK|S	[TMTsixplex_Nterm]LLEVYDQLFK[TMTsixplex_K]	1234-1243	FALSE	5.767	39872.30144	28411.53883	34027.99002	35951.69867	43731.99219	35016.67151	ENSG00000113569
E9PF10	E9PF10_HUMAN	K|ISLQAIQQLVR|K	[TMTsixplex_Nterm]ISLQAIQQLVR	775-785	FALSE	8.81	17442.80447	11920.58728	15035.04284	15136.97392	20254.91602	15456.90452	ENSG00000113569
E9PF10	E9PF10_HUMAN	K|LLQVASPFLEPHLVR|M	[TMTsixplex_Nterm]LLQVASPFLEPHLVR	987-1001	FALSE	8.055	45879.03716	33214.45434	52461.55721	55803.1155	44348.67301	36931.56724	ENSG00000113569
E9PFG0	E9PFG0_HUMAN	K|LVTEFLAK|K	[TMTsixplex_Nterm]LVTEFLAK[TMTsixplex_K]	273-280	FALSE	6.39	44334.99905	30478.38782	144976.5138	150654.5938	74903.68466	60193.82953	ENSG00000196344
E9PFG0	E9PFG0_HUMAN	K|MLTYDPMLLFTGR|T	[TMTsixplex_Nterm]MLTYDPMLLFTGR	242-254	FALSE	7.812	5146.979733	3635.715056	16252.60725	17278.25	9676.063377	7406.158837	ENSG00000196344
E9PFG0	E9PFG0_HUMAN	K|FPVIVGHEATGIVESIGEGVTTVKPGDK|V	[TMTsixplex_Nterm]FPVIVGHEATGIVESIGEGVTTVK[TMTsixplex_K]PGDK[TMTsixplex_K]	4-31	FALSE	6.299	29243.12211	20644.26309	78949.66406	75890.74782	45292.26123	34455.25122	ENSG00000196344
E9PFG0	E9PFG0_HUMAN	K|MLTYDPMLLFTGR|T	[TMTsixplex_Nterm]MLTYDPMLLFTGR	242-254	FALSE	8.378	5738.049556	4475.577209	21215.3118	22483.31055	10703.34227	8280.218242	ENSG00000196344
E9PFG0	E9PFG0_HUMAN	K|LVTEFLAK|K	[TMTsixplex_Nterm]LVTEFLAK[TMTsixplex_K]	273-280	FALSE	7.021	31433.39352	22159.85169	106508.2078	109221.3203	54461.44084	39003.87468	ENSG00000196344
E9PFG0	E9PFG0_HUMAN	K|VIPLFLPQCR|E	[TMTsixplex_Nterm]VIPLFLPQC[Cys_CAM]R	32-41	FALSE	6.586	8587.183761	6387.651738	35920.0419	36749.72266	8242.081807	5677.818409	ENSG00000196344
E9PFG0	E9PFG0_HUMAN	K|MLTYDPMLLFTGR|T	[TMTsixplex_Nterm]MLTYDPMLLFTGR	242-254	FALSE	7.256	12073.87855	8274.553385	35407.91406	35251.58873	20084.29636	14871.74748	ENSG00000196344
E9PFG0	E9PFG0_HUMAN	K|LVTEFLAK|K	[TMTsixplex_Nterm]LVTEFLAK[TMTsixplex_K]	273-280	FALSE	5.619	11434.19032	8339.356246	33859.55364	36324.46875	18202.19728	14080.84621	ENSG00000196344
E9PFG0	E9PFG0_HUMAN	K|MLTYDPMLLFTGR|T	[TMTsixplex_Nterm]MLTYDPMLLFTGR	242-254	FALSE	5.275	1280.69697	998.4383272	1903.085299	1844.458411	2576.655762	1769.582741	ENSG00000196344
E9PFG0	E9PFG0_HUMAN	K|MLTYDPMLLFTGR|T	[TMTsixplex_Nterm]MLTYDPMLLFTGR	242-254	FALSE	6.919	2815.483484	2291.583411	8886.983153	8995.292969	4838.520791	3596.096848	ENSG00000196344
E9PFG0	E9PFG0_HUMAN	K|LVTEFLAK|K	[TMTsixplex_Nterm]LVTEFLAK[TMTsixplex_K]	273-280	FALSE	5.984	21586.4271	15019.10859	72106.7904	74312.28125	39231.89831	27767.42198	ENSG00000196344
E9PFG0	E9PFG0_HUMAN	K|MLTYDPMLLFTGR|T	[TMTsixplex_Nterm]MLTYDPMLLFTGR	242-254	FALSE	7.253	8680.995735	5975.898206	24861.34559	25952.03516	13099.9552	9666.447159	ENSG00000196344
E9PFG0	E9PFG0_HUMAN	K|MLTYDPMLLFTGR|T	[TMTsixplex_Nterm]MLTYDPMLLFTGR	242-254	FALSE	7.681	9707.932024	6295.658531	31108.18705	32389.88477	15057.98958	11090.59604	ENSG00000196344
E9PFG0	E9PFG0_HUMAN	K|KFDLDQLITHVLPFK|K	[TMTsixplex_Nterm]K[TMTsixplex_K]FDLDQLITHVLPFK[TMTsixplex_K]	281-295	FALSE	6.992	5452.511623	4430.139252	20501.77323	22215.57813	12968.76272	10530.67913	ENSG00000196344
E9PFG0	E9PFG0_HUMAN	K|FPVIVGHEATGIVESIGEGVTTVKPGDK|V	[TMTsixplex_Nterm]FPVIVGHEATGIVESIGEGVTTVK[TMTsixplex_K]PGDK[TMTsixplex_K]	4-31	FALSE	7.217	34446.37518	23459.47269	94521.73438	88920.55161	62874.49214	48429.76681	ENSG00000196344
E9PFG0	E9PFG0_HUMAN	K|MLTYDPMLLFTGR|T	[TMTsixplex_Nterm]MLTYDPMLLFTGR	242-254	FALSE	7.48	3284.679302	1973.451355	9604.980469	9316.566266	4745.829615	3853.590934	ENSG00000196344
E9PFG0	E9PFG0_HUMAN	K|MLTYDPMLLFTGR|T	[TMTsixplex_Nterm]MLTYDPMLLFTGR	242-254	FALSE	7.468	8284.059893	5909.091503	28281.41982	29513.5332	14588.28044	10725.93262	ENSG00000196344
E9PFG0	E9PFG0_HUMAN	K|ISEGFELLNSGQSIR|T	[TMTsixplex_Nterm]ISEGFELLNSGQSIR	297-311	FALSE	7.112	166887.1951	142714.9647	398510.0746	402734.5938	284341.6655	215411.9195	ENSG00000196344
E9PFG0	E9PFG0_HUMAN	K|FPVIVGHEATGIVESIGEGVTTVKPGDK|V	[TMTsixplex_Nterm]FPVIVGHEATGIVESIGEGVTTVK[TMTsixplex_K]PGDK[TMTsixplex_K]	4-31	FALSE	6.681	3038.730691	2136.863835	6879.700956	6617.711123	9815.193359	7637.296353	ENSG00000196344
E9PFG0	E9PFG0_HUMAN	K|GCVFGGLK|S	[TMTsixplex_Nterm]GC[Cys_CAM]VFGGLK[TMTsixplex_K]	258-265	FALSE	5.261	376673.3297	240359.3143	1136254.093	1166956.75	419287.5291	335380.6786	ENSG00000196344
E9PFG0	E9PFG0_HUMAN	K|LVTEFLAK|K	[TMTsixplex_Nterm]LVTEFLAK[TMTsixplex_K]	273-280	FALSE	6.293	11533.0448	8126.924184	38704.08467	39753.35156	20941.96799	15444.86981	ENSG00000196344
E9PFG0	E9PFG0_HUMAN	K|LVTEFLAK|K	[TMTsixplex_Nterm]LVTEFLAK[TMTsixplex_K]	273-280	FALSE	5.764	28208.05567	19229.26087	92276.71176	93031.66406	49556.06353	36344.60886	ENSG00000196344
E9PFH4	E9PFH4_HUMAN	K|VIQEIWPVLSETLNK|H	[TMTsixplex_Nterm]VIQEIWPVLSETLNK[TMTsixplex_K]	570-584	FALSE	5.877	8827.172931	6275.290937	7344.458337	7516.836462	12491.33105	10197.76479	ENSG00000064419
E9PFH4	E9PFH4_HUMAN	K|QLTDFHK|Q	[TMTsixplex_Nterm]QLTDFHK[TMTsixplex_K]	827-833	FALSE	5.499	103918.7481	70269.2969	95000.47141	91210.56198	124365.1512	96466.5391	ENSG00000064419
E9PFH4	E9PFH4_HUMAN	K|ETTVGAVTVTHK|Q	[TMTsixplex_Nterm]ETTVGAVTVTHK[TMTsixplex_K]	815-826	FALSE	7.927	258499.6318	176343.8861	221632.0283	204102.3227	294917.4688	220457.224	ENSG00000064419
E9PFZ2	E9PFZ2_HUMAN	R|QYTDSTFR|V	[TMTsixplex_Nterm]QYTDSTFR	714-721	FALSE	5.011	151615.7979	104342.2767	116674.905	115818.9014	186251.2188	141943.3136	ENSG00000047457
E9PFZ2	E9PFZ2_HUMAN	K|DIFTGLIGPMK|I	[TMTsixplex_Nterm]DIFTGLIGPMK[TMTsixplex_K]	547-557	FALSE	5.377	36865.51989	23966.71957	23721.17791	25323.47768	75434.53125	56844.68698	ENSG00000047457
E9PFZ2	E9PFZ2_HUMAN	K|ALYLQYTDETFR|T	[TMTsixplex_Nterm]ALYLQYTDETFR	69-80	FALSE	8.881	380345.525	269531.4969	228265.5476	223719.5869	332237.6377	271267.8925	ENSG00000047457
E9PFZ2	E9PFZ2_HUMAN	R|MFTTAPDQVDKEDEDFQESNK|M	[TMTsixplex_Nterm]M[Oxidation_M]FTTAPDQVDK[TMTsixplex_K]EDEDFQESNK[TMTsixplex_K]	598-618	FALSE	5.701	399795.1563	272038.1927	271290.9674	293341.5241	370546.8969	293459.7764	ENSG00000047457
E9PFZ2	E9PFZ2_HUMAN	K|GAYPLSIEPIGVR|F	[TMTsixplex_Nterm]GAYPLSIEPIGVR	468-480	FALSE	7.979	163243.7344	113568.0496	101625.3682	114689.2006	145753.4787	120430.6097	ENSG00000047457
E9PFZ2	E9PFZ2_HUMAN	R|TTIEKPVWLGFLGPIIK|A	[TMTsixplex_Nterm]TTIEK[TMTsixplex_K]PVWLGFLGPIIK[TMTsixplex_K]	81-97	FALSE	5.07	1891.387163	1373.56416	1546.009337	1311.492773	2270.90918	1562.081023	ENSG00000047457
E9PFZ2	E9PFZ2_HUMAN	R|EYTDASFTNR|K	[TMTsixplex_Nterm]EYTDASFTNR	426-435	FALSE	6.744	1118500.875	776231.9952	678008.4486	728519.9176	931593.816	740697.0486	ENSG00000047457
E9PFZ2	E9PFZ2_HUMAN	R|TTIEKPVWLGFLGPIIK|A	[TMTsixplex_Nterm]TTIEK[TMTsixplex_K]PVWLGFLGPIIK[TMTsixplex_K]	81-97	FALSE	7.909	2012.177641	1171.93561	1303.486317	1141.446418	2138.181641	1279.621981	ENSG00000047457
E9PFZ2	E9PFZ2_HUMAN	R|MFTTAPDQVDKEDEDFQESNK|M	[TMTsixplex_Nterm]M[Oxidation_M]FTTAPDQVDK[TMTsixplex_K]EDEDFQESNK[TMTsixplex_K]	598-618	FALSE	5.603	493150.7927	356518.1797	390860.7124	360268.0977	499320.7188	388002.1216	ENSG00000047457
E9PFZ2	E9PFZ2_HUMAN	K|GAYPLSIEPIGVR|F	[TMTsixplex_Nterm]GAYPLSIEPIGVR	468-480	FALSE	6.102	199052.0251	146117.8842	150380.8028	155119.8098	201248.9844	153036.2169	ENSG00000047457
E9PFZ2	E9PFZ2_HUMAN	K|DIFTGLIGPMK|I	[TMTsixplex_Nterm]DIFTGLIGPMK[TMTsixplex_K]	547-557	FALSE	5.338	34005.47066	21828.85158	21277.7431	21602.01862	41360.35938	29558.50473	ENSG00000047457
E9PFZ2	E9PFZ2_HUMAN	R|MFTTAPDQVDKEDEDFQESNK|M	[TMTsixplex_Nterm]MFTTAPDQVDK[TMTsixplex_K]EDEDFQESNK[TMTsixplex_K]	598-618	FALSE	5.471	908105.7423	615412.5553	727323.1984	730106.7853	997897.75	682452.7919	ENSG00000047457
E9PFZ2	E9PFZ2_HUMAN	K|VDKDNEDFQESNR|M	[TMTsixplex_Nterm]VDK[TMTsixplex_K]DNEDFQESNR	245-257	FALSE	5.274	532519.0037	361441.1484	352285.9807	361188.6721	594146.8125	445191.5669	ENSG00000047457
E9PFZ2	E9PFZ2_HUMAN	R|QYTDSTFR|V	[TMTsixplex_Nterm]QYTDSTFR	714-721	FALSE	5.63	217468.0469	154624.0225	162199.828	169062.6841	215173.5879	173028.8313	ENSG00000047457
E9PFZ2	E9PFZ2_HUMAN	R|MFTTAPDQVDKEDEDFQESNK|M	[TMTsixplex_Nterm]MFTTAPDQVDK[TMTsixplex_K]EDEDFQESNK[TMTsixplex_K]	598-618	FALSE	5.927	999931.0625	664827.3098	727957.763	688767.4776	973507.6534	680791.832	ENSG00000047457
E9PFZ2	E9PFZ2_HUMAN	R|TTIEKPVWLGFLGPIIK|A	[TMTsixplex_Nterm]TTIEK[TMTsixplex_K]PVWLGFLGPIIK[TMTsixplex_K]	81-97	FALSE	8.051	2051.620188	4025.727051	1892.053317	3996.780212	1751.084727	3789.272596	ENSG00000047457
E9PFZ2	E9PFZ2_HUMAN	R|TTIEKPVWLGFLGPIIK|A	[TMTsixplex_Nterm]TTIEK[TMTsixplex_K]PVWLGFLGPIIK[TMTsixplex_K]	81-97	FALSE	8.606	25001.5932	14276.27012	17105.95963	13141.56636	26235.51563	15180.10326	ENSG00000047457
E9PGB1	E9PGB1_HUMAN	K|VLNEAVGALMYHTITLTR|E	[TMTsixplex_Nterm]VLNEAVGALMYHTITLTR	54-71	FALSE	9.071	376.1668422	243.0154464	271.1488546	282.456853	429.0184755	409.2070535	ENSG00000159692
E9PGB1	E9PGB1_HUMAN	K|VLNEAVGALMYHTITLTR|E	[TMTsixplex_Nterm]VLNEAVGALMYHTITLTR	54-71	FALSE	10.284	2493.303497	1822.768505	2023.954514	2207.31566	3164.032658	2436.883546	ENSG00000159692
E9PGF5	E9PGF5_HUMAN	R|LLSGFGLER|E	[TMTsixplex_Nterm]LLSGFGLER	442-450	FALSE	5.075	48645.47974	34996.07695	71172.91554	76004.55469	61060.69716	48070.44173	ENSG00000079308
E9PGF5	E9PGF5_HUMAN	K|IVPIGQPSQR|R	[TMTsixplex_Nterm]IVPIGQPSQR	153-162	FALSE	5.666	442677.2766	311870.9267	534233.375	576093.9375	516847.2714	468314.5387	ENSG00000079308
E9PGF5	E9PGF5_HUMAN	K|AMDTWLNADPHNVVVLHNK|G	[TMTsixplex_Nterm]AMDTWLNADPHNVVVLHNK[TMTsixplex_K]	95-113	FALSE	5.226	280168.455	185136.5066	468899.7929	505866.6875	256957.1071	216127.1912	ENSG00000079308
E9PGF5	E9PGF5_HUMAN	R|LLSGFGLER|E	[TMTsixplex_Nterm]LLSGFGLER	442-450	FALSE	6.567	35365.48785	24750.70799	51286.43744	53134.90234	40711.9631	31610.21545	ENSG00000079308
E9PGF5	E9PGF5_HUMAN	K|VATTPGSPSLGR|H	[TMTsixplex_Nterm]VATTPGSPSLGR	1241-1252	FALSE	6.901	39757.4329	25919.08389	45974.10075	48264.44599	62018.16016	45768.91355	ENSG00000079308
E9PGF5	E9PGF5_HUMAN	R|AASDGQYENQSPEATSPR|S	[TMTsixplex_Nterm]AASDGQYENQSPEATSPR	896-913	FALSE	6.533	39271.42098	32073.61095	78944.43525	80607	43058.62843	31440.63524	ENSG00000079308
E9PGF5	E9PGF5_HUMAN	K|LFGFVAR|K	[TMTsixplex_Nterm]LFGFVAR	1667-1673	FALSE	6.49	23693.19525	16679.37573	40800.29428	41281.4198	28291.27948	20702.21101	ENSG00000079308
E9PGG1	E9PGG1_HUMAN	K|SVSTPSEAGSQDSGDGAVGSR|T	[TMTsixplex_Nterm]SVSTPSEAGSQDSGDGAVGSR	85-105	FALSE	7.233	41265.96094	29026.83402	21325.45702	21402.71349	32718.47242	27257.93133	ENSG00000077380
E9PGM4	E9PGM4_HUMAN	R|GYESFGVHR|C	[TMTsixplex_Nterm]GYESFGVHR	30-38	FALSE	7.612	80338.39857	64142.80373	64709.89492	52667.54185	77007.77998	67347.70245	ENSG00000114480
E9PGT1	E9PGT1_HUMAN	R|KVVQSLEQTAR|E	[TMTsixplex_Nterm]K[TMTsixplex_K]VVQSLEQTAR	20-30	FALSE	7.601	667616.6981	432854.5681	495355.4101	508562.0538	679829.125	510114.2937	ENSG00000211460
E9PGT1	E9PGT1_HUMAN	R|EILTLLQGVHQGAGFQDIPK|R	[TMTsixplex_Nterm]EILTLLQGVHQGAGFQDIPK[TMTsixplex_K]	31-50	FALSE	7.886	66946.89433	44769.38774	52647.66221	53507.85079	68982.04768	51090.3914	ENSG00000211460
E9PGT1	E9PGT1_HUMAN	R|EILTLLQGVHQGAGFQDIPK|R	[TMTsixplex_Nterm]EILTLLQGVHQGAGFQDIPK[TMTsixplex_K]	31-50	FALSE	8.119	67459.68258	43862.22504	55328.14236	53624.63288	69651.1875	53512.89723	ENSG00000211460
E9PGT1	E9PGT1_HUMAN	K|TKFPAEQYYR|F	[TMTsixplex_Nterm]TK[TMTsixplex_K]FPAEQYYR	71-80	FALSE	5.325	279606.9688	185939.7599	233085.646	231300.4205	268962.3025	190883.094	ENSG00000211460
E9PGT1	E9PGT1_HUMAN	K|KVEEVVYDLSIR|G	[TMTsixplex_Nterm]K[TMTsixplex_K]VEEVVYDLSIR	198-209	FALSE	5.98	1873276.5	1233797.903	1311974.81	1375788.458	1681100.694	1297758.566	ENSG00000211460
E9PGT1	E9PGT1_HUMAN	R|EHFGTVK|T	[TMTsixplex_Nterm]EHFGTVK[TMTsixplex_K]	57-63	FALSE	5.654	716358.7035	521440.1528	506729.0281	538432.2179	828042.431	666400.5675	ENSG00000211460
E9PGT1	E9PGT1_HUMAN	K|KVEEVVYDLSIR|G	[TMTsixplex_Nterm]K[TMTsixplex_K]VEEVVYDLSIR	198-209	FALSE	7.053	1176134.75	807756.0786	889183.5138	885214.397	1015276.804	787763.5933	ENSG00000211460
E9PHH3	E9PHH3_HUMAN	K|EGEAVVLPEVEPGLTAR|E	[TMTsixplex_Nterm]EGEAVVLPEVEPGLTAR	100-116	FALSE	5.033	222114.337	161798.3924	221182.6397	229726.9423	260311.0313	217870.8463	ENSG00000115884
E9PHS0	E9PHS0_HUMAN	K|IPQSHIQQICETILTSGENLAR|K	[TMTsixplex_Nterm]IPQSHIQQIC[Cys_CAM]ETILTSGENLAR	173-194	FALSE	5.83	35547.34481	28416.41317	36074.14447	36860.4888	48113.05732	38289.39177	ENSG00000115365
E9PI14	E9PI14_HUMAN	K|NMFAIWR|V	[TMTsixplex_Nterm]NMFAIWR	13-19	FALSE	5.978	8908.587151	7381.446529	8841.966144	9598.452128	24894.12891	20108.28138	ENSG00000166902
E9PI86	E9PI86_HUMAN	K|EAQLYAAQAHLK|L	[TMTsixplex_Nterm]EAQLYAAQAHLK[TMTsixplex_K]	196-207	FALSE	6.906	146243.6868	95175.70878	159781.6347	160731.5938	126677.0856	86826.24064	ENSG00000132780
E9PI86	E9PI86_HUMAN	K|EAQLYAAQAHLK|L	[TMTsixplex_Nterm]EAQLYAAQAHLK[TMTsixplex_K]	196-207	FALSE	6.631	901030.875	604630.5217	759949.5202	888078.0679	519172.8388	406560.0703	ENSG00000132780
E9PI87	E9PI87_HUMAN	R|YSVFRPGVLLCDR|Q	[TMTsixplex_Nterm]YSVFRPGVLLC[Cys_CAM]DR	115-127	FALSE	5.123	182963.6635	119699.5945	164530.4842	166515.5508	341790.3125	252447.3533	ENSG00000109854
E9PI87	E9PI87_HUMAN	K|FFGSLPDSWASGHSVPVVTVVR|A	[TMTsixplex_Nterm]FFGSLPDSWASGHSVPVVTVVR	140-161	FALSE	7.359	31629.2233	24124.11563	13892.69928	9768.517195	34174.41061	25992.54955	ENSG00000109854
E9PI87	E9PI87_HUMAN	R|KLTFDEEAYK|N	[TMTsixplex_Nterm]K[TMTsixplex_K]LTFDEEAYK[TMTsixplex_K]	53-62	FALSE	6.095	274594.3225	185345.1961	217573.5464	234024.1053	699730.8125	526679.7945	ENSG00000109854
E9PIP0	E9PIP0_HUMAN	K|FTQISPVWLQLK|R	[TMTsixplex_Nterm]FTQISPVWLQLK[TMTsixplex_K]	102-113	FALSE	5.203	59017.87777	46103.53838	87214.62366	99340.21524	148294.4375	113628.2982	ENSG00000177830
E9PIP0	E9PIP0_HUMAN	K|FTQISPVWLQLK|R	FTQISPVWLQLK[TMTsixplex_K]	102-113	FALSE	5.864	3693.666272	3810.887518	819.0143291	1108.557109	4885.529596	8999.656584	ENSG00000177830
E9PIQ9	E9PIQ9_HUMAN	R|KLTFLYLANDVIQNSK|R	[TMTsixplex_Nterm]K[TMTsixplex_K]LTFLYLANDVIQNSK[TMTsixplex_K]	55-70	FALSE	7.733	10985	6656.551566	7725.01418	8380.251772	8337.379611	6570.516019	ENSG00000101413
E9PIQ9	E9PIQ9_HUMAN	R|KLTFLYLANDVIQNSK|R	[TMTsixplex_Nterm]K[TMTsixplex_K]LTFLYLANDVIQNSK[TMTsixplex_K]	55-70	FALSE	8.329	10904.78906	7583.090017	8543.616507	9499.046643	9252.257037	7161.657275	ENSG00000101413
E9PIR7	E9PIR7_HUMAN	K|VVYENAYGQFIGPHR|I	[TMTsixplex_Nterm]VVYENAYGQFIGPHR	124-138	FALSE	9.327	42441.16448	33172.99999	26293.22242	33548.10937	77171.14577	67367.43453	ENSG00000198431
E9PIR7	E9PIR7_HUMAN	R|FLIATGERPR|Y	[TMTsixplex_Nterm]FLIATGERPR	156-165	FALSE	6.715	91557.97462	64932.21375	49980.55766	49934.16766	154997.3397	115979.2471	ENSG00000198431
E9PIR7	E9PIR7_HUMAN	R|VVGFHVLGPNAGEVTQGFAAALK|C	[TMTsixplex_Nterm]VVGFHVLGPNAGEVTQGFAAALK[TMTsixplex_K]	434-456	FALSE	6.121	34653.74944	23639.33848	19584.39448	21178.07448	80843.42188	63327.18202	ENSG00000198431
E9PIR7	E9PIR7_HUMAN	K|KVMVLDFVTPTPLGTR|W	[TMTsixplex_Nterm]K[TMTsixplex_K]VMVLDFVTPTPLGTR	36-51	FALSE	7.611	114555.4254	75683.35086	58851.78248	64822.36338	176146.6563	132928.2427	ENSG00000198431
E9PIR7	E9PIR7_HUMAN	R|KIGLETVGVK|I	[TMTsixplex_Nterm]K[TMTsixplex_K]IGLETVGVK[TMTsixplex_K]	298-307	FALSE	5.132	203817.7233	116619.8309	119667.408	123775.3733	342504.7813	243555.7725	ENSG00000198431
E9PIR7	E9PIR7_HUMAN	K|LMHQAALLGQALQDSR|N	[TMTsixplex_Nterm]LMHQAALLGQALQDSR	68-83	FALSE	9.163	201198.8763	135912.9416	156519.67	167817.3609	321048.2764	261527.8137	ENSG00000198431
E9PIT3	E9PIT3_HUMAN	K|YGFYTHVFR|L	[TMTsixplex_Nterm]YGFYTHVFR	560-568	FALSE	7.839	966504.2665	687563.0831	608829.7005	669828.1069	937111.663	658724.6444	ENSG00000180210
E9PJ04	E9PJ04_HUMAN	R|GVSSESSGDREK|D	[TMTsixplex_Nterm]GVSSESSGDREK[TMTsixplex_K]	338-349	FALSE	5.431	2635.319092	1872.226552	1943.227959	2017.951969	2286.72897	1943.669984	ENSG00000087365
E9PJ04	E9PJ04_HUMAN	R|AAVLLEQER|Q	[TMTsixplex_Nterm]AAVLLEQER	182-190	FALSE	6.511	256964.625	177835.2062	199685.6589	200423.0548	237738.2759	197896.563	ENSG00000087365
E9PJ77	E9PJ77_HUMAN	R|ADVAFHFNPR|F	[TMTsixplex_Nterm]ADVAFHFNPR	59-68	FALSE	6.433	44666.68621	32280.86866	36919.36557	41584.98403	55924.53249	48220.44167	ENSG00000116977
E9PJF0	E9PJF0_HUMAN	K|YIHSANVLHR|D	[TMTsixplex_Nterm]YIHSANVLHR	155-164	FALSE	7.35	27451.06268	19310.20273	24631.17888	24736.22845	36305.63656	27819.30133	ENSG00000102882
E9PJF0	E9PJF0_HUMAN	R|RTEGVGPGVPGEVEMVK|G	[TMTsixplex_Nterm]RTEGVGPGVPGEVEMVK[TMTsixplex_K]	15-31	FALSE	5.53	208583.3325	144479.9942	250529.1646	253331.4564	285227.375	222154.2746	ENSG00000102882
E9PJF0	E9PJF0_HUMAN	R|DVYIVQDLMETDLYK|L	[TMTsixplex_Nterm]DVYIVQDLMETDLYK[TMTsixplex_K]	116-130	FALSE	5.849	193381.2444	138201.091	189932.5005	190187.5975	249346.4844	194216.1843	ENSG00000102882
E9PJW4	E9PJW4_HUMAN	K|FYLLNIR|L	[TMTsixplex_Nterm]FYLLNIR	60-66	FALSE	5.668	179158.549	119920.8532	152493.0243	158034.6191	156129.8412	123689.3152	ENSG00000116729
E9PK52	E9PK52_HUMAN	K|VRPAELEQFESTIGFK|L	[TMTsixplex_Nterm]VRPAELEQFESTIGFK[TMTsixplex_K]	458-473	FALSE	5.376	174702.4043	120800.8058	115983.2086	122290.1621	246153.3594	193434.8258	ENSG00000079819
E9PK52	E9PK52_HUMAN	R|KVEPVTQK|D	[TMTsixplex_Nterm]K[TMTsixplex_K]VEPVTQK[TMTsixplex_K]	654-661	FALSE	6.205	804405.7233	596291.6284	838568.388	943740.9375	856297.8357	730938.6872	ENSG00000079819
E9PK52	E9PK52_HUMAN	R|KVEPVTQK|D	[TMTsixplex_Nterm]K[TMTsixplex_K]VEPVTQK[TMTsixplex_K]	654-661	FALSE	5.899	530286.9386	382658.4387	576526.7041	640196.25	525906.7582	453170.2917	ENSG00000079819
E9PK52	E9PK52_HUMAN	R|LSMYGVDLHHAK|D	[TMTsixplex_Nterm]LSMYGVDLHHAK[TMTsixplex_K]	400-411	FALSE	6.407	219785.178	152797.4388	149406.9072	142318.5468	278099.4667	204810.2434	ENSG00000079819
E9PK52	E9PK52_HUMAN	R|NLPWLFTFNVK|F	[TMTsixplex_Nterm]NLPWLFTFNVK[TMTsixplex_K]	284-294	FALSE	7.401	25720.20129	19501.04419	22681.19542	24208.92279	41642.29297	33430.32096	ENSG00000079819
E9PK52	E9PK52_HUMAN	R|NLPWLFTFNVK|F	NLPWLFTFNVK[TMTsixplex_K]	284-294	FALSE	5.683	10761.22461	7990.30902	2933.000429	3553.691245	6444.895946	7432.744597	ENSG00000079819
E9PK52	E9PK52_HUMAN	R|NLPWLFTFNVK|F	[TMTsixplex_Nterm]NLPWLFTFNVK[TMTsixplex_K]	284-294	FALSE	8.611	16784.66853	12383.77823	14265.0156	14310.50832	29106.21875	23625.57494	ENSG00000079819
E9PK52	E9PK52_HUMAN	R|NLPWLFTFNVK|F	NLPWLFTFNVK[TMTsixplex_K]	284-294	FALSE	6.542	8889.527344	7155.369488	1329.275686	2062.487297	5532.657667	7492.314306	ENSG00000079819
E9PK99	E9PK99_HUMAN	R|YILNFLR|T	[TMTsixplex_Nterm]YILNFLR	57-63	FALSE	5.097	9472.123113	6859.734686	11024.99274	11264.86901	7651.499361	5990.458025	ENSG00000188997
E9PKA1	E9PKA1_HUMAN	K|MFVGQVPR|T	[TMTsixplex_Nterm]MFVGQVPR	17-24	FALSE	5.544	38461.39057	27577.4637	32517.97588	32262.78724	40657.5625	30690.31629	ENSG00000149187
E9PKG1	E9PKG1_HUMAN	K|EVDIYTVK|V	[TMTsixplex_Nterm]EVDIYTVK[TMTsixplex_K]	207-214	FALSE	4.962	720541.8684	496034.1784	623229.8535	664902.5614	1107416.5	843354.9941	ENSG00000126457
E9PKG1	E9PKG1_HUMAN	K|WLAPDGLIFPDR|A	[TMTsixplex_Nterm]WLAPDGLIFPDR	137-148	FALSE	6.577	298817.125	211560.1252	244090.8854	243820.5842	246434.1233	272867.1216	ENSG00000126457
E9PKL9	E9PKL9_HUMAN	K|DADLTDTAQTR|A	[TMTsixplex_Nterm]DADLTDTAQTR	44-54	FALSE	7.207	207206.2266	138682.3469	207453.7325	214706.6295	698056.625	535909.1534	ENSG00000278243
E9PKL9	E9PKL9_HUMAN	K|DADLTDTAQTR|A	[TMTsixplex_Nterm]DADLTDTAQTR	44-54	FALSE	7.207	207206.2266	138682.3469	207453.7325	214706.6295	698056.625	535909.1534	ENSG00000104522
E9PKL9	E9PKL9_HUMAN	R|ILVTGGSGLVGK|A	[TMTsixplex_Nterm]ILVTGGSGLVGK[TMTsixplex_K]	9-20	FALSE	5.349	173674.3133	117031.2417	187876.884	198152.1614	557775.0625	435674.1023	ENSG00000278243
E9PKL9	E9PKL9_HUMAN	R|ILVTGGSGLVGK|A	[TMTsixplex_Nterm]ILVTGGSGLVGK[TMTsixplex_K]	9-20	FALSE	5.349	173674.3133	117031.2417	187876.884	198152.1614	557775.0625	435674.1023	ENSG00000104522
E9PKL9	E9PKL9_HUMAN	K|YNLDFWR|K	[TMTsixplex_Nterm]YNLDFWR	81-87	FALSE	5.614	198325.106	142991.0515	197725.4438	211785.6275	471956.625	374472.5118	ENSG00000278243
E9PKL9	E9PKL9_HUMAN	K|YNLDFWR|K	[TMTsixplex_Nterm]YNLDFWR	81-87	FALSE	5.614	198325.106	142991.0515	197725.4438	211785.6275	471956.625	374472.5118	ENSG00000104522
E9PKL9	E9PKL9_HUMAN	K|SSGSALTVWGTGNPR|R	[TMTsixplex_Nterm]SSGSALTVWGTGNPR	199-213	FALSE	7.84	74817.35579	63425.05384	73135.42787	78175.21362	130011.7969	108133.4438	ENSG00000278243
E9PKL9	E9PKL9_HUMAN	K|SSGSALTVWGTGNPR|R	[TMTsixplex_Nterm]SSGSALTVWGTGNPR	199-213	FALSE	7.84	74817.35579	63425.05384	73135.42787	78175.21362	130011.7969	108133.4438	ENSG00000104522
E9PKL9	E9PKL9_HUMAN	K|DADLTDTAQTR|A	[TMTsixplex_Nterm]DADLTDTAQTR	44-54	FALSE	6.951	46711.5509	32930.62974	39717.28872	42396.07306	115576.7891	86868.87425	ENSG00000278243
E9PKL9	E9PKL9_HUMAN	K|DADLTDTAQTR|A	[TMTsixplex_Nterm]DADLTDTAQTR	44-54	FALSE	6.951	46711.5509	32930.62974	39717.28872	42396.07306	115576.7891	86868.87425	ENSG00000104522
E9PKL9	E9PKL9_HUMAN	R|ILVTGGSGLVGK|A	ILVTGGSGLVGK[TMTsixplex_K]	9-20	FALSE	6.13	83375.80561	64838.39958	109197.0489	122471.5236	166341.678	170220.2344	ENSG00000278243
E9PKL9	E9PKL9_HUMAN	R|ILVTGGSGLVGK|A	ILVTGGSGLVGK[TMTsixplex_K]	9-20	FALSE	6.13	83375.80561	64838.39958	109197.0489	122471.5236	166341.678	170220.2344	ENSG00000104522
E9PKL9	E9PKL9_HUMAN	K|YNLDFWR|K	[TMTsixplex_Nterm]YNLDFWR	81-87	FALSE	5.836	168930.4946	131671.5027	153340.024	167916.8372	311139.7188	258583.3201	ENSG00000278243
E9PKL9	E9PKL9_HUMAN	K|YNLDFWR|K	[TMTsixplex_Nterm]YNLDFWR	81-87	FALSE	5.836	168930.4946	131671.5027	153340.024	167916.8372	311139.7188	258583.3201	ENSG00000104522
E9PKL9	E9PKL9_HUMAN	K|VVADGAGLPGEDWVFVSSK|D	[TMTsixplex_Nterm]VVADGAGLPGEDWVFVSSK[TMTsixplex_K]	25-43	FALSE	5.124	162362.5151	121968.6833	157134.5266	169038.066	337706.4063	253983.533	ENSG00000278243
E9PKL9	E9PKL9_HUMAN	K|VVADGAGLPGEDWVFVSSK|D	[TMTsixplex_Nterm]VVADGAGLPGEDWVFVSSK[TMTsixplex_K]	25-43	FALSE	5.124	162362.5151	121968.6833	157134.5266	169038.066	337706.4063	253983.533	ENSG00000104522
E9PKZ0	E9PKZ0_HUMAN	R|AVVGVVAGGGR|I	[TMTsixplex_Nterm]AVVGVVAGGGR	163-173	FALSE	7.767	101182.483	68680.31221	87835.91738	91876.2036	165091.5938	133754.1061	ENSG00000161016
E9PKZ0	E9PKZ0_HUMAN	R|ASGNYATVISHNPETK|K	[TMTsixplex_Nterm]ASGNYATVISHNPETK[TMTsixplex_K]	128-143	FALSE	6.308	179222.1281	116893.9885	153297.2447	136053.6994	245127.625	182480.9982	ENSG00000161016
E9PKZ0	E9PKZ0_HUMAN	R|AVVGVVAGGGR|I	[TMTsixplex_Nterm]AVVGVVAGGGR	163-173	FALSE	6.937	432121.4824	306139.2003	377019.9575	377195.5009	1239954.125	980406.6064	ENSG00000161016
E9PL10	E9PL10_HUMAN	K|LAVNNIAGIEEVNMIKDDGTVIHFNNPK|V	[TMTsixplex_Nterm]LAVNNIAGIEEVNMIK[TMTsixplex_K]DDGTVIHFNNPK[TMTsixplex_K]	45-72	FALSE	7.004	57182.1519	39307.21524	50436.08326	48823.47783	66081.67188	49426.18953	ENSG00000134717
E9PL44	E9PL44_HUMAN	R|LGLFYQLLHK|V	[TMTsixplex_Nterm]LGLFYQLLHK[TMTsixplex_K]	35-44	FALSE	6.823	5986.902759	4167.237602	6824.774832	6317.474225	16796.00391	12138.46057	ENSG00000105135
E9PL44	E9PL44_HUMAN	K|NAQMAQSPILLLGGAASTLLQNR|G	NAQM[Oxidation_M]AQSPILLLGGAASTLLQNR	134-156	FALSE	6.489	540.5746911	839.1985483	244.2790901	340.7384589	491.5736574	969.6898193	ENSG00000105135
E9PL44	E9PL44_HUMAN	R|HGGENVAAVLR|A	[TMTsixplex_Nterm]HGGENVAAVLR	52-62	FALSE	5.69	832986.246	581809.9972	588055.7957	593121.6602	984572.2973	769330.9241	ENSG00000105135
E9PL44	E9PL44_HUMAN	K|NAQMAQSPILLLGGAASTLLQNR|G	[TMTsixplex_Nterm]NAQMAQSPILLLGGAASTLLQNR	134-156	FALSE	6.839	385.1673948	176.7696831	471.4013059	433.2392426	1029.528076	997.4381535	ENSG00000105135
E9PL44	E9PL44_HUMAN	K|NAQMAQSPILLLGGAASTLLQNR|G	NAQMAQSPILLLGGAASTLLQNR	134-156	FALSE	5.129	305.4729614	81.75802434	91.84323139	100.9110994	252.1723939	288.6839388	ENSG00000105135
E9PL44	E9PL44_HUMAN	K|NAQMAQSPILLLGGAASTLLQNR|G	[TMTsixplex_Nterm]NAQM[Oxidation_M]AQSPILLLGGAASTLLQNR	134-156	FALSE	6.992	363.1082463	299.9378848	480.7899021	583.3617821	1243.744995	855.4397418	ENSG00000105135
E9PL44	E9PL44_HUMAN	K|NAQMAQSPILLLGGAASTLLQNR|G	NAQMAQSPILLLGGAASTLLQNR	134-156	FALSE	5.677	184.4774035	104.2849255	180.0593634	139.8169349	234.5701614	161.0645096	ENSG00000105135
E9PLL6	E9PLL6_HUMAN	K|TGAAPIIDVVR|S	[TMTsixplex_Nterm]TGAAPIIDVVR	94-104	FALSE	5.627	287930.4346	209968.1551	293944.4386	310915.9947	432265.1875	338468.322	ENSG00000166441
E9PLL6	E9PLL6_HUMAN	K|LWTLVSEQTR|V	[TMTsixplex_Nterm]LWTLVSEQTR	77-86	FALSE	5.783	65637.30722	47097.05047	62317.42428	65951.83202	114507.5859	88305.27947	ENSG00000166441
E9PLL6	E9PLL6_HUMAN	K|LWTLVSEQTR|V	[TMTsixplex_Nterm]LWTLVSEQTR	77-86	FALSE	7.033	39254.33242	26581.25662	41507.13666	46635.68632	73672.125	57721.69646	ENSG00000166441
E9PLL6	E9PLL6_HUMAN	K|TGAAPIIDVVR|S	[TMTsixplex_Nterm]TGAAPIIDVVR	94-104	FALSE	6	69990.99006	49001.09828	78085.72164	91215.03935	157065.4844	119970.4249	ENSG00000166441
E9PLL6	E9PLL6_HUMAN	K|LWTLVSEQTR|V	[TMTsixplex_Nterm]LWTLVSEQTR	77-86	FALSE	6.553	81199.2548	58899.64542	80496.91429	85211.81096	142053.5625	109709.1374	ENSG00000166441
E9PLL6	E9PLL6_HUMAN	K|LWTLVSEQTR|V	[TMTsixplex_Nterm]LWTLVSEQTR	77-86	FALSE	6.371	23807.58921	15943.84125	23289.41261	24570.5195	45214.20703	35982.96267	ENSG00000166441
E9PLL6	E9PLL6_HUMAN	K|TGAAPIIDVVR|S	[TMTsixplex_Nterm]TGAAPIIDVVR	94-104	FALSE	5.513	102696.639	70502.24414	152024.8652	155414.886	222633.7656	170657.6051	ENSG00000166441
E9PLL6	E9PLL6_HUMAN	K|LWTLVSEQTR|V	[TMTsixplex_Nterm]LWTLVSEQTR	77-86	FALSE	6.05	29951.95732	19923.76585	32638.41187	34134.37077	64124.09375	48766.02385	ENSG00000166441
E9PLL6	E9PLL6_HUMAN	K|TGAAPIIDVVR|S	[TMTsixplex_Nterm]TGAAPIIDVVR	94-104	FALSE	7.182	76608.11805	53506.28369	102775.3564	108120.1449	169016.9688	126099.7983	ENSG00000166441
E9PLL6	E9PLL6_HUMAN	K|YHPGYFGK|V	[TMTsixplex_Nterm]YHPGYFGK[TMTsixplex_K]	47-54	FALSE	5.327	2238416.192	1510155.441	1895852.077	2166020.558	4648465	3663672.066	ENSG00000166441
E9PLL6	E9PLL6_HUMAN	K|LWTLVSEQTR|V	[TMTsixplex_Nterm]LWTLVSEQTR	77-86	FALSE	7.637	69937.47071	47788.90774	72071.13982	71784.6899	147232.0313	105769.923	ENSG00000166441
E9PLL6	E9PLL6_HUMAN	K|LWTLVSEQTR|V	[TMTsixplex_Nterm]LWTLVSEQTR	77-86	FALSE	6.623	45576.81576	30795.8956	44056.06286	44567.62128	88487.38281	67792.37471	ENSG00000166441
E9PLT0	E9PLT0_HUMAN	R|IKVDFVIPK|E	[TMTsixplex_Nterm]IK[TMTsixplex_K]VDFVIPK[TMTsixplex_K]	156-164	FALSE	5.829	337362.8329	158629.4265	365400.3438	263595.7576	306692.6094	165634.594	ENSG00000009307
E9PM04	E9PM04_HUMAN	K|SMLALLLGR|T	[TMTsixplex_Nterm]SMLALLLGR	78-86	FALSE	7.636	3035.756389	2420.999679	2884.885985	3259.868408	2643.630393	2324.331924	ENSG00000137692
E9PM12	E9PM12_HUMAN	R|VNFVAGAVEPHK|A	[TMTsixplex_Nterm]VNFVAGAVEPHK[TMTsixplex_K]	166-177	FALSE	5.695	119638.9063	78621.45324	48424.54031	50935.64852	87739.34628	80492.64894	ENSG00000110719
E9PM31	E9PM31_HUMAN	K|QFYDQALQQAVVDDDANNAK|A	[TMTsixplex_Nterm]QFYDQALQQAVVDDDANNAK[TMTsixplex_K]	53-72	FALSE	6.864	87259.289	52779.84562	96677.7079	99069.20744	145623.1875	99669.75005	ENSG00000110651
E9PM31	E9PM31_HUMAN	K|QFYDQALQQAVVDDDANNAK|A	[TMTsixplex_Nterm]QFYDQALQQAVVDDDANNAK[TMTsixplex_K]	53-72	FALSE	8.627	331454.4373	226129.5389	386824.988	377981.4469	567556.25	408603.1275	ENSG00000110651
E9PMH2	E9PMH2_HUMAN	R|TLHSDDEGTVLDDSR|A	[TMTsixplex_Nterm]TLHSDDEGTVLDDSR	39-53	FALSE	7.218	331756.1415	227636.0041	220506.776	199549.9498	221892.3883	173718.4621	ENSG00000110711
E9PMH2	E9PMH2_HUMAN	R|GKPMELIIGK|K	[TMTsixplex_Nterm]GK[TMTsixplex_K]PMELIIGK[TMTsixplex_K]	56-65	FALSE	4.951	180176.2813	128271.6633	131205.6985	141080.1881	140689.1511	131297.223	ENSG00000110711
E9PMP7	E9PMP7_HUMAN	K|EVAATEEDVTR|L	[TMTsixplex_Nterm]EVAATEEDVTR	588-598	FALSE	7.125	75377.37644	53219.75664	83492.60244	83965.04488	108497.6641	83426.49804	ENSG00000136153
E9PMP7	E9PMP7_HUMAN	R|RQPQEEVVHEDQGK|K	[TMTsixplex_Nterm]RQPQEEVVHEDQGK[TMTsixplex_K]	936-949	FALSE	6.925	34822.924	22948.13477	45217.64526	46313.50391	32549.13239	23578.04749	ENSG00000136153
E9PMP7	E9PMP7_HUMAN	R|RQPQEEVVHEDQGK|K	[TMTsixplex_Nterm]RQPQEEVVHEDQGK[TMTsixplex_K]	936-949	FALSE	5	82570.8956	56303.01024	105711.0959	119068.3583	84645.96551	62999.43666	ENSG00000136153
E9PN17	E9PN17_HUMAN	K|IVNSAQTGSFK|Q	[TMTsixplex_Nterm]IVNSAQTGSFK[TMTsixplex_K]	55-65	FALSE	8.139	108981.7538	76039.22719	96422.91813	125869.7605	1006128.563	775800.9988	ENSG00000167283
E9PN17	E9PN17_HUMAN	R|LATFWYYAK|V	[TMTsixplex_Nterm]LATFWYYAK[TMTsixplex_K]	26-34	FALSE	6.358	3000.668654	1699.477414	2888.217711	2984.398678	28584.5625	16935.08635	ENSG00000167283
E9PN17	E9PN17_HUMAN	K|VELVPPTPAEIPR|A	[TMTsixplex_Nterm]VELVPPTPAEIPR	35-47	FALSE	6.693	874853.3264	577995.3365	749961.4703	843679.1791	7180137	5455545.785	ENSG00000167283
E9PN17	E9PN17_HUMAN	K|IVNSAQTGSFK|Q	IVNSAQTGSFK[TMTsixplex_K]	55-65	FALSE	7.74	17986.43962	22042.90546	8289.601948	12303.7276	70223.45106	175056.5938	ENSG00000167283
E9PN17	E9PN17_HUMAN	K|TPALVNAAVTYSKPR|L	[TMTsixplex_Nterm]TPALVNAAVTYSK[TMTsixplex_K]PR	11-25	FALSE	10.991	52948.43201	34041.59326	52422.27458	63889.03233	395974.9375	280954.1827	ENSG00000167283
E9PN17	E9PN17_HUMAN	K|TPALVNAAVTYSKPR|L	[TMTsixplex_Nterm]TPALVNAAVTYSK[TMTsixplex_K]PR	11-25	FALSE	8.662	16178.49484	10626.92321	14109.81155	16014.87761	93980.875	70700.12322	ENSG00000167283
E9PN17	E9PN17_HUMAN	R|LATFWYYAK|V	LATFWYYAK[TMTsixplex_K]	26-34	FALSE	4.93	10027.32409	9397.812638	9765.294303	10516.68193	19759.55295	31970.93164	ENSG00000167283
E9PN17	E9PN17_HUMAN	K|KIVNSAQTGSFK|Q	[TMTsixplex_Nterm]K[TMTsixplex_K]IVNSAQTGSFK[TMTsixplex_K]	54-65	FALSE	6.669	758037.4033	530046.8495	557896.0778	595599.0039	2261857	1725447.195	ENSG00000167283
E9PN17	E9PN17_HUMAN	K|TPALVNAAVTYSKPR|L	[TMTsixplex_Nterm]TPALVNAAVTYSK[TMTsixplex_K]PR	11-25	FALSE	10.194	26778.2858	17905.68351	26516.2637	31734.16582	230115.875	185316.1966	ENSG00000167283
E9PN17	E9PN17_HUMAN	K|VELVPPTPAEIPR|A	[TMTsixplex_Nterm]VELVPPTPAEIPR	35-47	FALSE	5.129	309225.8059	223927.8336	352994.8493	371747.2469	1154993.625	917749.4851	ENSG00000167283
E9PN17	E9PN17_HUMAN	R|LATFWYYAK|V	[TMTsixplex_Nterm]LATFWYYAK[TMTsixplex_K]	26-34	FALSE	6.518	50894.07446	40278.04839	48723.00115	65563.10676	493216.2813	412167.7031	ENSG00000167283
E9PN17	E9PN17_HUMAN	K|IVNSAQTGSFK|Q	[TMTsixplex_Nterm]IVNSAQTGSFK[TMTsixplex_K]	55-65	FALSE	5.559	379551.0345	266043.2437	301768.5909	317755.0211	960650.0625	752681.0282	ENSG00000167283
E9PN51	E9PN51_HUMAN	R|TLLWTELFR|G	[TMTsixplex_Nterm]TLLWTELFR	57-65	FALSE	7.996	3165.218854	2278.655498	2791.608787	3143.884583	14267.90625	11126.21794	ENSG00000110717
E9PN51	E9PN51_HUMAN	R|GLGMTLSYLFR|E	[TMTsixplex_Nterm]GLGMTLSYLFR	66-76	FALSE	8.071	703.9943088	642.5193124	684.3769681	847.78126	3619.556641	3433.23942	ENSG00000110717
E9PN51	E9PN51_HUMAN	R|GLGMTLSYLFR|E	GLGMTLSYLFR	66-76	FALSE	7.528	5394.909622	4332.677977	5266.371194	5250.902056	10718.06614	8906.346306	ENSG00000110717
E9PN51	E9PN51_HUMAN	R|TLLWTELFR|G	[TMTsixplex_Nterm]TLLWTELFR	57-65	FALSE	8.783	154.5808165	123.0612129	134.1205144	162.6103798	655.6693115	590.9492886	ENSG00000110717
E9PN51	E9PN51_HUMAN	R|TLLWTELFR|G	[TMTsixplex_Nterm]TLLWTELFR	57-65	FALSE	7.382	3260.757819	2369.955944	3033.79627	3466.602852	12644.58594	9480.457446	ENSG00000110717
E9PN51	E9PN51_HUMAN	R|TLLWTELFR|G	[TMTsixplex_Nterm]TLLWTELFR	57-65	FALSE	7.536	13002.1315	8454.645612	10499.4011	11683.69207	53729.94141	40548.82623	ENSG00000110717
E9PN51	E9PN51_HUMAN	R|TLLWTELFR|G	[TMTsixplex_Nterm]TLLWTELFR	57-65	FALSE	7.878	9830.054435	7016.341626	8357.35469	8827.311322	38522.94922	28515.42827	ENSG00000110717
E9PN51	E9PN51_HUMAN	R|TLLWTELFR|G	TLLWTELFR	57-65	FALSE	6.094	17340.14927	14168.01625	12083.686	13868.41495	23918.48242	22334.99861	ENSG00000110717
E9PN51	E9PN51_HUMAN	R|EPATINYPFEK|G	[TMTsixplex_Nterm]EPATINYPFEK[TMTsixplex_K]	77-87	FALSE	5.379	425812.3553	303317.1997	769210.4935	796411.3014	860411.8125	677037.9326	ENSG00000110717
E9PN51	E9PN51_HUMAN	R|TLLWTELFR|G	TLLWTELFR	57-65	FALSE	7.709	32744.64452	18335.81234	19377.47253	21046.35927	NA	30081.46899	ENSG00000110717
E9PN51	E9PN51_HUMAN	R|TLLWTELFR|G	[TMTsixplex_Nterm]TLLWTELFR	57-65	FALSE	7.995	4557.498376	3236.651007	4048.010022	4496.806101	17666.47461	13849.72842	ENSG00000110717
E9PN51	E9PN51_HUMAN	R|GLGMTLSYLFR|E	[TMTsixplex_Nterm]GLGMTLSYLFR	66-76	FALSE	7.92	823.2859828	704.7362331	719.4100133	817.0782157	5131.958984	4388.787925	ENSG00000110717
E9PN51	E9PN51_HUMAN	R|TLLWTELFR|G	[TMTsixplex_Nterm]TLLWTELFR	57-65	FALSE	7.091	2096.496381	1497.952224	1867.087223	2036.198791	7658.819824	5955.478534	ENSG00000110717
E9PN51	E9PN51_HUMAN	R|EPATINYPFEK|G	[TMTsixplex_Nterm]EPATINYPFEK[TMTsixplex_K]	77-87	FALSE	5.409	43902.59741	33796.62755	47036.03359	53475.69747	161477.1406	119167.5516	ENSG00000110717
E9PN51	E9PN51_HUMAN	R|TLLWTELFR|G	[TMTsixplex_Nterm]TLLWTELFR	57-65	FALSE	7.977	2876.852992	1980.314611	2409.172196	2725.941989	13733.76563	10289.32029	ENSG00000110717
E9PN51	E9PN51_HUMAN	R|TLLWTELFR|G	[TMTsixplex_Nterm]TLLWTELFR	57-65	FALSE	7.487	8567.599712	5674.396749	7069.362131	7611.327977	37852.53906	28755.4857	ENSG00000110717
E9PN51	E9PN51_HUMAN	R|TLLWTELFR|G	[TMTsixplex_Nterm]TLLWTELFR	57-65	FALSE	7.716	1210.723813	893.7946217	1099.743198	1300.980329	5686.471191	4470.036786	ENSG00000110717
E9PN51	E9PN51_HUMAN	R|TLLWTELFR|G	[TMTsixplex_Nterm]TLLWTELFR	57-65	FALSE	8.596	656.8691138	480.4998042	597.7963044	706.9060087	3623.219482	2845.762809	ENSG00000110717
E9PN51	E9PN51_HUMAN	R|GLGMTLSYLFR|E	[TMTsixplex_Nterm]GLGMTLSYLFR	66-76	FALSE	7.312	5365.573538	5084.044279	6890.084269	8019.645605	13418.54818	10506.0401	ENSG00000110717
E9PN51	E9PN51_HUMAN	R|GLGMTLSYLFR|E	[TMTsixplex_Nterm]GLGM[Oxidation_M]TLSYLFR	66-76	FALSE	6.569	52028.95752	39895.72391	46031.22141	48634.42334	276907.5313	234229.1351	ENSG00000110717
E9PN51	E9PN51_HUMAN	R|GLGMTLSYLFR|E	[TMTsixplex_Nterm]GLGM[Oxidation_M]TLSYLFR	66-76	FALSE	8.194	41735.2974	34521.51882	38879.47866	43801.30096	229763.1719	216466.0646	ENSG00000110717
E9PNF7	E9PNF7_HUMAN	K|AMLVFAEHR|Y	[TMTsixplex_Nterm]AMLVFAEHR	60-68	FALSE	6.765	36496.2402	24634.64566	29771.20343	31284.50475	30431.25632	24292.22611	ENSG00000137509
E9PNF7	E9PNF7_HUMAN	K|VDHFGFNTVK|T	[TMTsixplex_Nterm]VDHFGFNTVK[TMTsixplex_K]	2-11	FALSE	5.789	163240.4834	111425.5635	164847.3815	172335.9634	177836.4776	143001.7547	ENSG00000137509
E9PNN8	E9PNN8_HUMAN	R|KLIEFLLK|A	[TMTsixplex_Nterm]K[TMTsixplex_K]LIEFLLK[TMTsixplex_K]	42-49	FALSE	6.526	2962.522802	2009.186736	2473.960383	2497.495629	3319.486816	2599.801129	ENSG00000110075
E9PNN8	E9PNN8_HUMAN	K|VLSILISR|K	[TMTsixplex_Nterm]VLSILISR	126-133	FALSE	6.426	12723.91286	9161.067689	11154.71759	11179.38265	17790.25391	13982.46953	ENSG00000110075
E9PNN8	E9PNN8_HUMAN	R|KLIEFLLK|A	[TMTsixplex_Nterm]K[TMTsixplex_K]LIEFLLK[TMTsixplex_K]	42-49	FALSE	6.124	6432.271346	4402.720997	5386.686168	5231.426391	7742.657227	5878.92815	ENSG00000110075
E9PNW4	E9PNW4_HUMAN	K|FEHCNFNDVTTR|L	[TMTsixplex_Nterm]FEHC[Cys_CAM]NFNDVTTR	66-77	FALSE	5.93	100426.3297	70540.45862	123206.6096	127380.285	86806.75602	63562.37691	ENSG00000284969
E9PP28	E9PP28_HUMAN	K|LQQGYNAMGFSQGGQFLR|A	[TMTsixplex_Nterm]LQQGYNAMGFSQGGQFLR	54-71	FALSE	9.975	200701.5633	129426.4538	115651.542	112022.2794	204235.2499	150881.4771	ENSG00000131238
E9PP28	E9PP28_HUMAN	K|KIPGIYVLSLEIGK|T	[TMTsixplex_Nterm]K[TMTsixplex_K]IPGIYVLSLEIGK[TMTsixplex_K]	10-23	FALSE	8.24	35874.55121	25545.56795	19753.11742	20558.72128	37436.77344	31335.57969	ENSG00000131238
E9PP28	E9PP28_HUMAN	K|LQQGYNAMGFSQGGQFLR|A	[TMTsixplex_Nterm]LQQGYNAM[Oxidation_M]GFSQGGQFLR	54-71	FALSE	8.479	43776.50464	37830.48004	31229.07162	35409.42819	53210.2913	44688.07721	ENSG00000131238
E9PP55	E9PP55_HUMAN	R|NVHQNIHPENQELVR|V	[TMTsixplex_Nterm]NVHQNIHPENQELVR	46-60	FALSE	6.739	27475.47732	19499.21008	29257.43784	29181.25236	33994.3297	25013.90515	ENSG00000120925
E9PP67	E9PP67_HUMAN	K|WYSLSGR|Q	[TMTsixplex_Nterm]WYSLSGR	100-106	FALSE	6.759	89283.51172	58349.53113	170017.7656	163990.9107	165914.937	123643.04	ENSG00000078902
E9PP76	E9PP76_HUMAN	R|SLIIDEGEDDLGR|G	[TMTsixplex_Nterm]SLIIDEGEDDLGR	14-26	FALSE	7.845	120649.944	82382.87978	112438.6899	115305.0473	137626.8281	109159.8623	ENSG00000173992
E9PPC8	E9PPC8_HUMAN	K|TLFLLR|G	[TMTsixplex_Nterm]TLFLLR	92-97	FALSE	6.39	211986.0927	137500.7035	227082.589	225706.8996	303869.875	237948.6312	ENSG00000138814
E9PPM8	E9PPM8_HUMAN	K|KEWQAAWLLK|A	[TMTsixplex_Nterm]K[TMTsixplex_K]EWQAAWLLK[TMTsixplex_K]	39-48	FALSE	5.187	129086.6117	82912.43069	125092.0113	125274.8422	192043.2813	145109.3911	ENSG00000023697
E9PPM8	E9PPM8_HUMAN	K|DSLAWLSLVK|E	[TMTsixplex_Nterm]DSLAWLSLVK[TMTsixplex_K]	220-229	FALSE	6.489	6694.449287	4329.053727	6126.823197	6021.263924	9540.179688	7488.114883	ENSG00000023697
E9PPM8	E9PPM8_HUMAN	K|EELGDEWLKPELFR|I	[TMTsixplex_Nterm]EELGDEWLK[TMTsixplex_K]PELFR	230-243	FALSE	5.984	243989.2019	170597.2042	233191.9406	250969.8447	365484.9063	285212.9814	ENSG00000023697
E9PPM8	E9PPM8_HUMAN	K|KEWQAAWLLK|A	[TMTsixplex_Nterm]K[TMTsixplex_K]EWQAAWLLK[TMTsixplex_K]	39-48	FALSE	5.57	59134.94142	37889.66023	54084.10836	54134.39078	85517.5625	63727.96842	ENSG00000023697
E9PPM9	E9PPM9_HUMAN	R|DPSQELEFIADILNQDAK|N	[TMTsixplex_Nterm]DPSQELEFIADILNQDAK[TMTsixplex_K]	29-46	FALSE	7.151	27022.63526	18265.25898	27617.83352	28645.17188	27333.85204	21048.13867	ENSG00000168522
E9PPZ0	E9PPZ0_HUMAN	R|FLQILR|M	[TMTsixplex_Nterm]FLQILR	144-149	FALSE	6.585	2535.575241	1937.85556	2000.940673	2905.114543	38910.42969	29605.98028	ENSG00000053918
E9PPZ7	E9PPZ7_HUMAN	K|IPYTTVLR|L	[TMTsixplex_Nterm]IPYTTVLR	136-143	FALSE	5.897	410130.0625	270981.1868	261367.2276	275608.2611	347857.6829	263991.8522	ENSG00000149136
E9PQR7	E9PQR7_HUMAN	R|AMDEIQPDLR|E	[TMTsixplex_Nterm]AMDEIQPDLR	148-157	FALSE	5.949	282286.5314	203788.2816	289395.204	285953.5616	291027.6875	242180.4113	ENSG00000160948
E9PQX8	E9PQX8_HUMAN	R|GILSLIQSSTR|R	[TMTsixplex_Nterm]GILSLIQSSTR	45-55	FALSE	9.469	7650.17555	5418.087272	5916.421966	6470.529031	15232.46582	12423.1222	ENSG00000168958
E9PR16	E9PR16_HUMAN	R|FVSSPQTIVELFFQEVAR|K	[TMTsixplex_Nterm]FVSSPQTIVELFFQEVAR	700-717	FALSE	6.843	8968.263632	5995.995455	7765.425171	7548.261644	10432.44434	8231.961165	ENSG00000030066
E9PR16	E9PR16_HUMAN	R|LLTGWMPTAIR|G	[TMTsixplex_Nterm]LLTGWMPTAIR	151-161	FALSE	7.087	12743.20733	9047.814711	9341.420355	9477.510364	12867.98633	9965.474118	ENSG00000030066
E9PRB9	E9PRB9_HUMAN	K|LTFISGR|T	[TMTsixplex_Nterm]LTFISGR	34-40	FALSE	7.961	174204.9266	117964.0725	108142.9265	118414.4776	337987.25	249137.9874	ENSG00000118363
E9PRB9	E9PRB9_HUMAN	K|DPTGMDPDDIWQLSSSLK|R	[TMTsixplex_Nterm]DPTGMDPDDIWQLSSSLK[TMTsixplex_K]	7-24	FALSE	6.333	89908.3166	59346.76358	63129.4749	63126.20307	168454.7656	126736.2842	ENSG00000118363
E9PRJ5	E9PRJ5_HUMAN	K|TYGEIFEK|F	[TMTsixplex_Nterm]TYGEIFEK[TMTsixplex_K]	58-65	FALSE	5.31	31870.58217	21829.21974	27755.76656	28981.21039	72673.03906	56920.80054	ENSG00000151366
E9PRJ5	E9PRJ5_HUMAN	K|TYGEIFEK|F	[TMTsixplex_Nterm]TYGEIFEK[TMTsixplex_K]	58-65	FALSE	5.622	69563.60401	47860.78032	61712.93214	65810.31891	303138.2813	220419.1019	ENSG00000151366
E9PRJ5	E9PRJ5_HUMAN	K|TYGEIFEK|F	[TMTsixplex_Nterm]TYGEIFEK[TMTsixplex_K]	58-65	FALSE	6.02	160685.6573	105076.9093	147145.982	165242.9103	1014846.438	754089.0619	ENSG00000151366
E9PRM4	E9PRM4_HUMAN	K|NVHPQYPEGGK|M	[TMTsixplex_Nterm]NVHPQYPEGGK[TMTsixplex_K]	90-100	FALSE	4.959	78032.7144	54680.5022	252757.1608	271241.5	64237.73537	32886.06612	ENSG00000166394
E9PS95	E9PS95_HUMAN	K|GLGATLLR|D	[TMTsixplex_Nterm]GLGATLLR	184-191	FALSE	6.038	25479.11377	16896.16046	22778.63953	24649.67242	53413.67969	42904.82811	ENSG00000177542
F2Z2B0	F2Z2B0_HUMAN	R|LMAAYVQLMPALVQR|R	[TMTsixplex_Nterm]LMAAYVQLMPALVQR	30-44	FALSE	5.646	15289.04731	12423.03297	13100.05936	15180.34259	20661.43014	18131.71375	ENSG00000283977
F2Z2B0	F2Z2B0_HUMAN	R|LMAAYVQLMPALVQR|R	[TMTsixplex_Nterm]LMAAYVQLMPALVQR	30-44	FALSE	5.646	15289.04731	12423.03297	13100.05936	15180.34259	20661.43014	18131.71375	ENSG00000132286
F2Z2K0	F2Z2K0_HUMAN	K|EHGAVAVER|V	[TMTsixplex_Nterm]EHGAVAVER	127-135	FALSE	5.206	136.7283399	91.78686587	124.3697471	116.8634766	116.0653181	82.7117521	ENSG00000088833
F2Z2K0	F2Z2K0_HUMAN	R|EFVAVTGAEEDR|A	[TMTsixplex_Nterm]EFVAVTGAEEDR	10-21	FALSE	6.537	204477.2325	150550.1853	211077.2388	227917.5625	150418.7561	128501.5631	ENSG00000088833
F2Z2Y6	F2Z2Y6_HUMAN	K|GFDQTINLILDESHER|V	[TMTsixplex_Nterm]GFDQTINLILDESHER	28-43	FALSE	9.944	403460.8101	278084.6011	281524.9318	300891.8855	327943.2221	270004.1157	ENSG00000128534
F2Z388	F2Z388_HUMAN	R|VLTVINQTQK|E	VLTVINQTQK[TMTsixplex_K]	56-65	FALSE	7.382	64008.32755	72661.18987	27420.75696	35248.5626	72860.65017	131286.7344	ENSG00000136942
F2Z388	F2Z388_HUMAN	R|VLTVINQTQK|E	[TMTsixplex_Nterm]VLTVINQTQK[TMTsixplex_K]	56-65	FALSE	6.208	397693.7717	260740.866	386294.5816	425273.4941	924461.6875	690880.4405	ENSG00000136942
F5GWP8	F5GWP8_HUMAN	K|TRLEQEIATYR|R	[TMTsixplex_Nterm]TRLEQEIATYR	533-543	FALSE	5.92	867449.5434	646120.8094	2786901.162	2850967	1779591.467	1427009.482	ENSG00000128422
F5GWP8	F5GWP8_HUMAN	R|TMQNTSDLDTAR|C	[TMTsixplex_Nterm]TM[Oxidation_M]QNTSDLDTAR	191-202	FALSE	6.231	23228.30859	15065.71019	20765.34074	20820.77429	17594.35485	14502.64123	ENSG00000128422
F5GWP8	F5GWP8_HUMAN	R|ALMGSPQLVAAVVR|T	[TMTsixplex_Nterm]ALMGSPQLVAAVVR	177-190	FALSE	8.84	256076.7054	185401.982	676125.2429	689122	75553.87765	47052.1842	ENSG00000128422
F5GWP8	F5GWP8_HUMAN	R|EVATNSELVQSGK|S	[TMTsixplex_Nterm]EVATNSELVQSGK[TMTsixplex_K]	443-455	FALSE	8.931	220714.9375	144652.5043	135853.7164	129105.4299	40381.60503	28105.01544	ENSG00000128422
F5GWP8	F5GWP8_HUMAN	R|LAEPSQLLK|S	[TMTsixplex_Nterm]LAEPSQLLK[TMTsixplex_K]	115-123	FALSE	5.408	695707.0758	462037.0774	1651155.047	1692024.5	303933.6403	192753.4304	ENSG00000128422
F5GWP8	F5GWP8_HUMAN	R|EGLLAIFK|S	[TMTsixplex_Nterm]EGLLAIFK[TMTsixplex_K]	216-223	FALSE	5.679	26920.54295	17810.46667	58585.70736	60198.84375	22694.15636	17434.42306	ENSG00000128422
F5GWP8	F5GWP8_HUMAN	R|LAEPSQLLK|S	[TMTsixplex_Nterm]LAEPSQLLK[TMTsixplex_K]	115-123	FALSE	5.782	240121.7535	160106.9607	568084.0625	546779.8159	102157.2671	64599.53275	ENSG00000128422
F5GWP8	F5GWP8_HUMAN	K|TRLEQEIATYR|R	TRLEQEIATYR	533-543	FALSE	5.836	366479.0849	309443.234	717949.9998	726119.5625	502251.3004	397483.5947	ENSG00000128422
F5GWP8	F5GWP8_HUMAN	K|LLNDEDPVVVTK|A	[TMTsixplex_Nterm]LLNDEDPVVVTK[TMTsixplex_K]	149-160	FALSE	7.244	553585.4241	361591.5692	1315739.542	1350004.625	206666.9383	137392.1803	ENSG00000128422
F5GWP8	F5GWP8_HUMAN	R|EGLLAIFK|S	[TMTsixplex_Nterm]EGLLAIFK[TMTsixplex_K]	216-223	FALSE	5.568	20545.11829	13185.33913	39786.28125	39372.78549	19682.42673	14732.17675	ENSG00000128422
F5GWP8	F5GWP8_HUMAN	R|LEQEIATYR|R	[TMTsixplex_Nterm]LEQEIATYR	535-543	FALSE	6.736	3587754.704	2539097.056	11418218	11270358.32	5647394.993	4296961.696	ENSG00000128422
F5GWP8	F5GWP8_HUMAN	R|LLEGEDAHLTQYK|K	[TMTsixplex_Nterm]LLEGEDAHLTQYK[TMTsixplex_K]	545-557	FALSE	5.964	1864042.75	1271806.846	876362.4923	798448.2407	784749.5599	595272.6429	ENSG00000128422
F5GWP8	F5GWP8_HUMAN	R|EGLLAIFK|S	[TMTsixplex_Nterm]EGLLAIFK[TMTsixplex_K]	216-223	FALSE	6.256	5364.207215	3592.356657	9750.241011	9824.044922	5446.177964	4306.832459	ENSG00000128422
F5GWP8	F5GWP8_HUMAN	R|ALMGSPQLVAAVVR|T	[TMTsixplex_Nterm]ALMGSPQLVAAVVR	177-190	FALSE	7.858	36449.09578	25364.9529	95193.13277	98064.8125	10296.34682	6660.302293	ENSG00000128422
F5GWP8	F5GWP8_HUMAN	K|TRLEQEIATYR|R	[TMTsixplex_Nterm]TRLEQEIATYR	533-543	FALSE	8.045	123747.7481	82193.09842	441574.8125	436087.746	41306.50728	26456.3682	ENSG00000128422
F5GWP8	F5GWP8_HUMAN	R|CTTSILHNLSHHR|E	[TMTsixplex_Nterm]C[Cys_CAM]TTSILHNLSHHR	203-215	FALSE	6.361	34879.90384	32673.88807	74213.28612	62227.20927	20014.00379	20983.35336	ENSG00000128422
F5GWP8	F5GWP8_HUMAN	R|ALMGSPQLVAAVVR|T	[TMTsixplex_Nterm]ALMGSPQLVAAVVR	177-190	FALSE	7.768	125437.9215	94838.77953	347834.375	345588.4221	41609.23724	23090.20468	ENSG00000128422
F5GWP8	F5GWP8_HUMAN	R|VLDELTLAR|A	[TMTsixplex_Nterm]VLDELTLAR	351-359	FALSE	5.189	4281.588734	3096.907853	4345.035645	3904.432656	3612.119909	2720.273547	ENSG00000128422
F5GWP8	F5GWP8_HUMAN	K|AAMIVNQLSK|K	[TMTsixplex_Nterm]AAMIVNQLSK[TMTsixplex_K]	161-170	FALSE	6.556	339811.2631	232888.0313	841309.4196	846199.5	133837.4701	88944.97039	ENSG00000128422
F5GWP8	F5GWP8_HUMAN	R|LAEPSQLLK|S	[TMTsixplex_Nterm]LAEPSQLLK[TMTsixplex_K]	115-123	FALSE	5.191	378629.2078	266666.0412	940264.3125	937630.826	184980.2416	120160.8265	ENSG00000128422
F5GWP8	F5GWP8_HUMAN	R|TMQNTSDLDTAR|C	[TMTsixplex_Nterm]TM[Oxidation_M]QNTSDLDTAR	191-202	FALSE	5.521	239404.7483	164651.2924	610627.8898	629504.5	97893.23038	69043.73052	ENSG00000128422
F5GWP8	F5GWP8_HUMAN	K|TRLEQEIATYR|R	TRLEQEIATYR	533-543	FALSE	5.817	669765.3612	406368.6132	983769.6353	867196.3336	890904.921	688080.6877	ENSG00000128422
F5GWP8	F5GWP8_HUMAN	R|ALMGSPQLVAAVVR|T	ALMGSPQLVAAVVR	177-190	FALSE	8.733	41365.71637	31347.04429	48621.02206	49150.00369	85477.19531	64475.24809	ENSG00000128422
F5GWP8	F5GWP8_HUMAN	K|SEISELRR|T	[TMTsixplex_Nterm]SEISELRR	456-463	FALSE	5.305	124681.4063	85083.20345	92605.65296	103959.8622	36149.83193	28176.79838	ENSG00000128422
F5GWP8	F5GWP8_HUMAN	R|ALMGSPQLVAAVVR|T	[TMTsixplex_Nterm]ALMGSPQLVAAVVR	177-190	FALSE	6.582	43465.54605	29981.16397	84045.8956	87393.28125	28359.24347	21067.6637	ENSG00000128422
F5GWP8	F5GWP8_HUMAN	R|CEMEQQNQEYK|I	[TMTsixplex_Nterm]C[Cys_CAM]EMEQQNQEYK[TMTsixplex_K]	516-526	FALSE	6.192	1975494.615	1399756.198	3368123.25	3095600.357	735046.3653	468835.6921	ENSG00000128422
F5GWP8	F5GWP8_HUMAN	R|ALMGSPQLVAAVVR|T	[TMTsixplex_Nterm]ALMGSPQLVAAVVR	177-190	FALSE	8.384	36828.37744	29295.30497	92189.28906	89573.51118	13060.23699	8851.616265	ENSG00000128422
F5GWP8	F5GWP8_HUMAN	R|TKFETEQALR|L	[TMTsixplex_Nterm]TK[TMTsixplex_K]FETEQALR	329-338	FALSE	4.974	413543.2161	275011.3575	149771.1339	154997.2193	786029.5	564537.8157	ENSG00000128422
F5GWP8	F5GWP8_HUMAN	R|TKFETEQALR|L	[TMTsixplex_Nterm]TK[TMTsixplex_K]FETEQALR	329-338	FALSE	5.374	474425.2075	306086.3338	152618.1266	151939.5996	980275.25	735697.2969	ENSG00000128422
F5GWP8	F5GWP8_HUMAN	K|TRLEQEIATYR|R	[TMTsixplex_Nterm]TRLEQEIATYR	533-543	FALSE	7.264	138209.7768	121290.7351	451068.9063	445120.3215	60792.1534	102985.1197	ENSG00000128422
F5GWP8	F5GWP8_HUMAN	R|TKFETEQALR|L	[TMTsixplex_Nterm]TK[TMTsixplex_K]FETEQALR	329-338	FALSE	4.986	371096.4987	261291.7839	136097.6079	141710.9517	724603.25	542956.7554	ENSG00000128422
F5GWP8	F5GWP8_HUMAN	K|SEISELRR|T	[TMTsixplex_Nterm]SEISELRR	456-463	FALSE	6.072	103938.6094	75162.008	70902.02623	74366.26341	52085.56109	43222.87423	ENSG00000128422
F5GWP8	F5GWP8_HUMAN	K|NHEEEMNALR|G	[TMTsixplex_Nterm]NHEEEM[Oxidation_M]NALR	379-388	FALSE	7.358	2180.572258	1594.076809	2032.297933	2051.776816	1322.069738	948.2921464	ENSG00000128422
F5GWP8	F5GWP8_HUMAN	R|EGLLAIFK|S	[TMTsixplex_Nterm]EGLLAIFK[TMTsixplex_K]	216-223	FALSE	5.279	49736.90056	33312.23526	102340.2031	101267.6404	40929.00269	31210.41213	ENSG00000128422
F5GWP8	F5GWP8_HUMAN	K|TRLEQEIATYR|R	[TMTsixplex_Nterm]TRLEQEIATYR	533-543	FALSE	7.12	162582.4153	122279.6753	581607	575273.1035	91803.66092	75627.35756	ENSG00000128422
F5GWP8	F5GWP8_HUMAN	R|VLDELTLAR|A	[TMTsixplex_Nterm]VLDELTLAR	351-359	FALSE	7.026	1025652.5	707124.991	881908.6969	838150.3219	565979.4062	416682.7023	ENSG00000128422
F5GWP8	F5GWP8_HUMAN	K|SAIVHLINYQDDAELATR|A	[TMTsixplex_Nterm]SAIVHLINYQDDAELATR	124-141	FALSE	6.769	129702.2585	88820.83711	179656.3347	145042.9807	94446.42214	75450.23254	ENSG00000128422
F5GWP8	F5GWP8_HUMAN	R|ILNEMRDQYEK|M	[TMTsixplex_Nterm]ILNEM[Oxidation_M]RDQYEK[TMTsixplex_K]	410-420	FALSE	4.95	277588.9063	190705.6566	197663.6472	202671.7313	99330.43385	77586.59812	ENSG00000128422
F5GWP8	F5GWP8_HUMAN	R|ALMGSPQLVAAVVR|T	[TMTsixplex_Nterm]ALMGSPQLVAAVVR	177-190	FALSE	9.485	50237.42347	36270.82716	131882.7599	136032.4219	19675.86638	10638.27088	ENSG00000128422
F5GWP8	F5GWP8_HUMAN	R|TKFETEQALR|L	[TMTsixplex_Nterm]TKFETEQALR	329-338	FALSE	6.356	306535.6887	218055.0467	217787.3739	219874.997	320475.625	284623.4305	ENSG00000128422
F5GWP8	F5GWP8_HUMAN	R|TKFETEQALR|L	[TMTsixplex_Nterm]TKFETEQALR	329-338	FALSE	6.1	408586.4018	360063.8312	164131.9476	172547.5734	657402.5381	688424.273	ENSG00000128422
F5GWP8	F5GWP8_HUMAN	K|SEISELRR|T	[TMTsixplex_Nterm]SEISELRR	456-463	FALSE	5.99	305221.625	201649.5767	175992.0588	173282.253	NA	13178.41744	ENSG00000128422
F5GWP8	F5GWP8_HUMAN	R|EVATNSELVQSGK|S	[TMTsixplex_Nterm]EVATNSELVQSGK[TMTsixplex_K]	443-455	FALSE	9.285	1944970	1299709.726	1087198.707	1105827.876	218900.9279	127144.7639	ENSG00000128422
F5GWP8	F5GWP8_HUMAN	K|DAEDWFFSK|T	DAEDWFFSK	428-436	FALSE	6.416	13998.95804	12070.12212	14177.31266	15945.43366	29111.19624	25413.68495	ENSG00000128422
F5GWP8	F5GWP8_HUMAN	K|SAIVHLINYQDDAELATR|A	[TMTsixplex_Nterm]SAIVHLINYQDDAELATR	124-141	FALSE	6.794	282276.1883	203756.8744	420383.1332	349158.2381	188076.2476	139105.8314	ENSG00000128422
F5GWP8	F5GWP8_HUMAN	R|LEQEIATYR|R	[TMTsixplex_Nterm]LEQEIATYR	535-543	FALSE	6.695	82192.19811	61148.71244	185135.8023	194521.6094	90491.70588	70605.49409	ENSG00000128422
F5GWP8	F5GWP8_HUMAN	R|LLEGEDAHLTQYK|K	[TMTsixplex_Nterm]LLEGEDAHLTQYK[TMTsixplex_K]	545-557	FALSE	6.712	547160.5625	377810.6995	487349.2281	508051.2156	254348.9477	196678.0055	ENSG00000128422
F5GWP8	F5GWP8_HUMAN	R|VLDELTLAR|A	VLDELTLAR	351-359	FALSE	7.403	291976.4165	186774.6001	305597.0298	259442.9039	341922.1352	323518.2207	ENSG00000128422
F5GWP8	F5GWP8_HUMAN	R|VLDELTLAR|A	[TMTsixplex_Nterm]VLDELTLAR	351-359	FALSE	6.547	3455252.5	2379259.809	2933901.938	2939576.574	1951307.666	1515210.58	ENSG00000128422
F5GWP8	F5GWP8_HUMAN	K|LLNDEDPVVVTK|A	[TMTsixplex_Nterm]LLNDEDPVVVTK[TMTsixplex_K]	149-160	FALSE	6.523	899217.1479	663711.8781	2288330.664	2401066	409639.3163	267044.0649	ENSG00000128422
F5GWP8	F5GWP8_HUMAN	K|TRLEQEIATYR|R	[TMTsixplex_Nterm]TRLEQEIATYR	533-543	FALSE	8.656	403679.7488	275177.7906	1297624.875	1238797.601	171513.4422	105573.2891	ENSG00000128422
F5GWP8	F5GWP8_HUMAN	K|TRLEQEIATYR|R	[TMTsixplex_Nterm]TRLEQEIATYR	533-543	FALSE	8.705	244092.4001	171052.9091	921754.625	920010.9788	33144.19169	23479.82979	ENSG00000128422
F5GWP8	F5GWP8_HUMAN	K|TRLEQEIATYR|R	[TMTsixplex_Nterm]TRLEQEIATYR	533-543	FALSE	8.863	118759.9236	79800.0146	391947.4375	380523.5274	37701.91421	25433.23361	ENSG00000128422
F5GWP8	F5GWP8_HUMAN	R|TKFETEQALR|L	[TMTsixplex_Nterm]TK[TMTsixplex_K]FETEQALR	329-338	FALSE	5.544	644219.5199	405873.1824	217073.4491	221914.795	1224266.125	908256.0462	ENSG00000128422
F5GWP8	F5GWP8_HUMAN	K|SEISELRR|T	[TMTsixplex_Nterm]SEISELRR	456-463	FALSE	7.399	917475.875	619989.33	558290.1623	552794.9856	155883.1023	116153.1939	ENSG00000128422
F5GWP8	F5GWP8_HUMAN	R|LEQEIATYR|R	[TMTsixplex_Nterm]LEQEIATYR	535-543	FALSE	7.725	704527.7582	503230.0027	1938569.375	1870197.623	502219.7203	382566.7558	ENSG00000128422
F5GWP8	F5GWP8_HUMAN	R|CEMEQQNQEYK|I	[TMTsixplex_Nterm]C[Cys_CAM]EMEQQNQEYK[TMTsixplex_K]	516-526	FALSE	6.227	895909.5024	673074.7479	2958522.102	3039358	602926.0589	397315.2596	ENSG00000128422
F5GWP8	F5GWP8_HUMAN	R|VLDELTLAR|A	VLDELTLAR	351-359	FALSE	6.848	968114.4356	1014899.791	1306337.384	1102606.165	1949396.25	1420704.526	ENSG00000128422
F5GWP8	F5GWP8_HUMAN	K|DAEDWFFSK|T	[TMTsixplex_Nterm]DAEDWFFSK[TMTsixplex_K]	428-436	FALSE	5.163	733706.875	464693.2415	169055.2578	159777.2147	36395.12491	28387.90467	ENSG00000128422
F5GWP8	F5GWP8_HUMAN	R|TKFETEQALR|L	TK[TMTsixplex_K]FETEQALR	329-338	FALSE	5.247	82886.24189	67481.22132	33585.47913	36434.10064	128353.3047	126447.347	ENSG00000128422
F5GWP8	F5GWP8_HUMAN	R|TIVEEVQDGK|V	[TMTsixplex_Nterm]TIVEEVQDGK[TMTsixplex_K]	568-577	FALSE	4.93	2687085.75	1592930.991	955871.7898	961181.0455	1255372.052	938819.621	ENSG00000128422
F5GWP8	F5GWP8_HUMAN	R|TKFETEQALR|L	[TMTsixplex_Nterm]TK[TMTsixplex_K]FETEQALR	329-338	FALSE	5.112	2352731.169	1564850.468	819894.7398	796261.7551	4403350	3213056.727	ENSG00000128422
F5GWP8	F5GWP8_HUMAN	R|ALMGSPQLVAAVVR|T	[TMTsixplex_Nterm]ALM[Oxidation_M]GSPQLVAAVVR	177-190	FALSE	8.838	545985.3632	379097.4694	1350263.819	1356378.25	178164.4047	127052.4125	ENSG00000128422
F5GWP8	F5GWP8_HUMAN	K|SGGIPALVR|M	[TMTsixplex_Nterm]SGGIPALVR	224-232	FALSE	6.223	44073.69139	31221.01388	98956.50781	98590.92266	36337.23834	26781.50356	ENSG00000128422
F5GWP8	F5GWP8_HUMAN	R|EGLLAIFK|S	[TMTsixplex_Nterm]EGLLAIFK[TMTsixplex_K]	216-223	FALSE	5.177	27585.38987	18206.20637	54931.43006	55370.24219	26528.82102	21692.19194	ENSG00000128422
F5GWP8	F5GWP8_HUMAN	R|EGLLAIFK|S	[TMTsixplex_Nterm]EGLLAIFK[TMTsixplex_K]	216-223	FALSE	5.045	27991.75687	20065.97173	58376.45703	56049.33975	29506.12983	21203.94572	ENSG00000128422
F5GWP8	F5GWP8_HUMAN	K|TRLEQEIATYR|R	[TMTsixplex_Nterm]TRLEQEIATYR	533-543	FALSE	8.042	250112.4986	157915.1657	451729.5625	440236.9173	253985.4725	197094.3406	ENSG00000128422
F5GWP8	F5GWP8_HUMAN	K|TRLEQEIATYR|R	[TMTsixplex_Nterm]TRLEQEIATYR	533-543	FALSE	9.553	349164.5953	235055.6137	1149758.503	1186833.5	148678.5156	108193.3861	ENSG00000128422
F5GWP8	F5GWP8_HUMAN	R|EGLLAIFK|S	[TMTsixplex_Nterm]EGLLAIFK[TMTsixplex_K]	216-223	FALSE	6.405	26510.60634	17327.66391	53391.04095	56103.54297	22939.03775	18441.60419	ENSG00000128422
F5GWP8	F5GWP8_HUMAN	R|ALMGSPQLVAAVVR|T	[TMTsixplex_Nterm]ALMGSPQLVAAVVR	177-190	FALSE	7.717	85575.60802	73259.89022	211150.6853	220080.375	43179.63363	28613.75755	ENSG00000128422
F5GWP8	F5GWP8_HUMAN	K|TRLEQEIATYR|R	[TMTsixplex_Nterm]TRLEQEIATYR	533-543	FALSE	5.527	82731.5092	62511.30254	175884.4166	181973.6875	79304.93736	59520.37085	ENSG00000128422
F5GWP8	F5GWP8_HUMAN	K|ASLEGNLAETENR|Y	[TMTsixplex_Nterm]ASLEGNLAETENR	480-492	FALSE	10.412	919760.8125	610326.4399	193178.4695	177871.9842	15416.0839	9765.387355	ENSG00000128422
F5GWP8	F5GWP8_HUMAN	K|TRLEQEIATYR|R	[TMTsixplex_Nterm]TRLEQEIATYR	533-543	FALSE	8.015	102865.1605	78141.10922	337461.7605	338899.1563	43908.68124	29746.92626	ENSG00000128422
F5GWP8	F5GWP8_HUMAN	K|TRLEQEIATYR|R	[TMTsixplex_Nterm]TRLEQEIATYR	533-543	FALSE	8.318	489872.9835	339471.0538	1507344.5	1446447.889	249793.3362	223691.6198	ENSG00000128422
F5GWP8	F5GWP8_HUMAN	K|DAEDWFFSK|T	[TMTsixplex_Nterm]DAEDWFFSK[TMTsixplex_K]	428-436	FALSE	5.992	617887.25	383905.9176	134503.2365	122277.5448	22612.0713	15577.7317	ENSG00000128422
F5GWP8	F5GWP8_HUMAN	R|TIVEEVQDGK|V	[TMTsixplex_Nterm]TIVEEVQDGK[TMTsixplex_K]	568-577	FALSE	6.702	600199	376175.358	169283.4086	153660.791	97292.48362	76950.10641	ENSG00000128422
F5GWP8	F5GWP8_HUMAN	R|TIVEEVQDGK|V	[TMTsixplex_Nterm]TIVEEVQDGK[TMTsixplex_K]	568-577	FALSE	6.318	2644927.5	1715710.795	666231.5336	569922.5745	182829.3016	165056.668	ENSG00000128422
F5GWP8	F5GWP8_HUMAN	R|TKFETEQALR|L	[TMTsixplex_Nterm]TK[TMTsixplex_K]FETEQALR	329-338	FALSE	6.386	799288.4238	530499.1464	295845.3483	293352.1596	1461110.5	1025393.239	ENSG00000128422
F5GWP8	F5GWP8_HUMAN	K|TRLEQEIATYR|R	[TMTsixplex_Nterm]TRLEQEIATYR	533-543	FALSE	7.428	73251.6686	50033.73025	221689.9306	230290.4688	47651.20685	30654.23375	ENSG00000128422
F5GWP8	F5GWP8_HUMAN	R|TMQNTSDLDTAR|C	[TMTsixplex_Nterm]TMQNTSDLDTAR	191-202	FALSE	8.686	394789.3329	276392.186	1089358.11	1090753.125	186782.375	120993.1112	ENSG00000128422
F5GWP8	F5GWP8_HUMAN	K|TRLEQEIATYR|R	TRLEQEIATYR	533-543	FALSE	8.832	51518.79053	29801.06335	65338.35724	NA	148480.5206	110337.6444	ENSG00000128422
F5GWP8	F5GWP8_HUMAN	K|TRLEQEIATYR|R	[TMTsixplex_Nterm]TRLEQEIATYR	533-543	FALSE	8.733	130549.9323	86628.34217	455597.7206	456331.9375	34162.93325	15115.34346	ENSG00000128422
F5GWP8	F5GWP8_HUMAN	K|TRLEQEIATYR|R	[TMTsixplex_Nterm]TRLEQEIATYR	533-543	FALSE	8.328	298907.9192	202115.4465	1048523.249	1053892.125	60693.63032	39902.27955	ENSG00000128422
F5GWP8	F5GWP8_HUMAN	K|SGGIPALVR|M	[TMTsixplex_Nterm]SGGIPALVR	224-232	FALSE	5.912	52726.15486	39677.37685	133900.0313	131846.6655	28557.58924	21059.747	ENSG00000128422
F5GWP8	F5GWP8_HUMAN	R|VLDELTLAR|A	[TMTsixplex_Nterm]VLDELTLAR	351-359	FALSE	6.078	2479660.5	1682674.246	2172447.754	2246201.854	1702085.967	1358175.101	ENSG00000128422
F5GWP8	F5GWP8_HUMAN	K|TRLEQEIATYR|R	[TMTsixplex_Nterm]TRLEQEIATYR	533-543	FALSE	7.699	505111.4995	383399.6196	1722141.912	1779349.625	682164.3402	495125.0189	ENSG00000128422
F5GWP8	F5GWP8_HUMAN	R|TKFETEQALR|L	[TMTsixplex_Nterm]TKFETEQALR	329-338	FALSE	6.202	161813.3144	135615.2726	60855.03463	63861.78038	248986.0527	255350.7643	ENSG00000128422
F5GWP8	F5GWP8_HUMAN	K|TRLEQEIATYR|R	[TMTsixplex_Nterm]TRLEQEIATYR	533-543	FALSE	7.981	123228.8991	87479.8424	344527.6875	338610.2643	44088.91301	31144.04801	ENSG00000128422
F5GWP8	F5GWP8_HUMAN	K|TRLEQEIATYR|R	[TMTsixplex_Nterm]TRLEQEIATYR	533-543	FALSE	7.22	256984.7453	180545.1772	687747.1508	710047	136392.4863	86028.4415	ENSG00000128422
F5GWP8	F5GWP8_HUMAN	R|TIVEEVQDGK|V	[TMTsixplex_Nterm]TIVEEVQDGK[TMTsixplex_K]	568-577	FALSE	6.795	1592058.25	1005087.326	395653.315	359353.5598	81710.44321	73802.11021	ENSG00000128422
F5GWP8	F5GWP8_HUMAN	K|ASLEGNLAETENR|Y	[TMTsixplex_Nterm]ASLEGNLAETENR	480-492	FALSE	8.17	1750556.75	1281646.64	1153430.28	1166539.165	679467.9824	653662.6488	ENSG00000128422
F5GWP8	F5GWP8_HUMAN	R|TKFETEQALR|L	[TMTsixplex_Nterm]TKFETEQALR	329-338	FALSE	5.917	85234.28594	72227.57492	39681.19133	48350.52464	138684.8125	137995.518	ENSG00000128422
F5GWX2	F5GWX2_HUMAN	K|GDKEEVAYEER|A	[TMTsixplex_Nterm]GDK[TMTsixplex_K]EEVAYEER	23-33	FALSE	5.244	934488.2466	656313.2517	678095.7897	715179.7621	1492264.875	1162475.169	ENSG00000013583
F5GWX5	F5GWX5_HUMAN	K|AFLNAIMR|Y	[TMTsixplex_Nterm]AFLNAIMR	1415-1422	FALSE	5.319	71756.42084	52822.25548	47397.09958	46314.27824	75259.09294	64094.20553	ENSG00000111642
F5GWX5	F5GWX5_HUMAN	K|TYEIWHR|R	[TMTsixplex_Nterm]TYEIWHR	1717-1723	FALSE	6.361	52882.57938	38935.10959	41111.5452	39668.93028	63491.04043	48100.15397	ENSG00000111642
F5GX11	F5GX11_HUMAN	R|KAQPAQPADEPAEK|A	[TMTsixplex_Nterm]K[TMTsixplex_K]AQPAQPADEPAEK[TMTsixplex_K]	217-230	FALSE	7.261	231621.6886	172114.8076	213233.0778	228385.351	324303.4375	263611.7739	ENSG00000129084
F5GX11	F5GX11_HUMAN	R|KAQPAQPADEPAEK|A	[TMTsixplex_Nterm]K[TMTsixplex_K]AQPAQPADEPAEK[TMTsixplex_K]	217-230	FALSE	6.177	197716.8329	135521.9533	156972.7709	160581.2533	296463.8125	226080.1193	ENSG00000129084
F5GX11	F5GX11_HUMAN	R|KAQPAQPADEPAEK|A	[TMTsixplex_Nterm]K[TMTsixplex_K]AQPAQPADEPAEK[TMTsixplex_K]	217-230	FALSE	6.364	62951.35891	43684.15348	53176.3131	57004.57922	159138.0625	124275.4766	ENSG00000129084
F5GX11	F5GX11_HUMAN	K|NVSIGIVGK|D	NVSIGIVGK[TMTsixplex_K]	183-191	FALSE	6.509	82672.59375	60232.12761	29104.22707	35496.50608	56401.04402	63395.56112	ENSG00000129084
F5GX11	F5GX11_HUMAN	R|AQSELAAHQK|K	[TMTsixplex_Nterm]AQSELAAHQK[TMTsixplex_K]	26-35	FALSE	5.97	132582.1719	81286.71096	87239.07253	70301.1613	106753.292	77426.00178	ENSG00000129084
F5GX11	F5GX11_HUMAN	R|FVFDRPLPVSR|L	[TMTsixplex_Nterm]FVFDRPLPVSR	71-81	FALSE	5.739	344377.3758	247509.0293	252440.9889	279871.7299	383407.0976	283036.3457	ENSG00000129084
F5GX11	F5GX11_HUMAN	K|AQPAQPADEPAEK|A	[TMTsixplex_Nterm]AQPAQPADEPAEK[TMTsixplex_K]	218-230	FALSE	5.016	222261.3389	159641.9771	205563.6722	228868.5914	244735.8594	192550.6345	ENSG00000129084
F5GX11	F5GX11_HUMAN	R|AQSELAAHQK|K	[TMTsixplex_Nterm]AQSELAAHQK[TMTsixplex_K]	26-35	FALSE	6.233	1204611.375	813777.8282	705777.5001	597153.6201	844983.6217	683036.4354	ENSG00000129084
F5GX11	F5GX11_HUMAN	R|LLCNFMR|Q	[TMTsixplex_Nterm]LLC[Cys_CAM]NFMR	57-63	FALSE	5.662	36990.04114	26491.33793	30972.45392	31686.81551	47385.60938	39503.06044	ENSG00000129084
F5GX11	F5GX11_HUMAN	K|AQPAQPADEPAEK|A	[TMTsixplex_Nterm]AQPAQPADEPAEK[TMTsixplex_K]	218-230	FALSE	5.213	235256.0482	165285.5218	203468.1892	220045.6065	294545.75	225426.5224	ENSG00000129084
F5GX11	F5GX11_HUMAN	K|AQPAQPADEPAEK|A	[TMTsixplex_Nterm]AQPAQPADEPAEK[TMTsixplex_K]	218-230	FALSE	5.498	194186.1094	126232.8126	175525.4725	179785.7905	177583.1781	140143.3909	ENSG00000129084
F5GX20	F5GX20_HUMAN	K|GAMIIYTSGTTGRPK|G	[TMTsixplex_Nterm]GAMIIYTSGTTGRPK[TMTsixplex_K]	195-209	FALSE	6.607	39577.39107	26224.79649	25502.28937	26731.73901	90903.625	71536.68176	ENSG00000176715
F5GXK4	F5GXK4_HUMAN	K|MDFIHMAQFLTR|L	[TMTsixplex_Nterm]MDFIHMAQFLTR	279-290	FALSE	5.692	4203.169987	3136.544313	3943.481222	4195.789975	13016.15052	10417.73987	ENSG00000132405
F5GXM3	F5GXM3_HUMAN	K|ELDSGLAESVSTLIWAAPR|L	[TMTsixplex_Nterm]ELDSGLAESVSTLIWAAPR	90-108	FALSE	6.242	94506.80892	67936.28854	76536.55944	77262.90661	164283.4375	123567.2889	ENSG00000182149
F5GXQ0	F5GXQ0_HUMAN	K|HAPGLIAALAYETANFYQK|A	[TMTsixplex_Nterm]HAPGLIAALAYETANFYQK[TMTsixplex_K]	203-221	FALSE	6.552	11136.0235	7867.808031	12298.43076	12500.24064	40698.42188	29912.86198	ENSG00000162819
F5GXQ0	F5GXQ0_HUMAN	R|LLELFTDLSCNPEMMK|N	[TMTsixplex_Nterm]LLELFTDLSC[Cys_CAM]NPEMMK[TMTsixplex_K]	42-57	FALSE	7.226	12744.89325	9186.049512	13304.49372	14070.67845	16526.34961	12584.3094	ENSG00000162819
F5GXX5	F5GXX5_HUMAN	R|FLEEYLSSTPQR|L	[TMTsixplex_Nterm]FLEEYLSSTPQR	11-22	FALSE	6.253	139945.929	91235.80763	111189.3237	112555.5913	234928.4688	171215.5236	ENSG00000129562
F5GXX5	F5GXX5_HUMAN	M|SASVVSVISR|F	[TMTsixplex_Nterm]SASVVSVISR	1-10	FALSE	10.963	59683.92129	43103.92904	54407.43966	52722.56286	136564.3281	104713.6559	ENSG00000129562
F5GXX5	F5GXX5_HUMAN	R|FLEEYLSSTPQR|L	[TMTsixplex_Nterm]FLEEYLSSTPQR	11-22	FALSE	5.627	73126.62269	48752.4665	55069.82532	53489.99607	134338.3125	101245.8813	ENSG00000129562
F5GXX5	F5GXX5_HUMAN	R|FLEEYLSSTPQR|L	[TMTsixplex_Nterm]FLEEYLSSTPQR	11-22	FALSE	6.523	63045.97659	43249.21281	41822.14674	47692.64602	129757.5391	97266.32644	ENSG00000129562
F5GXX5	F5GXX5_HUMAN	K|ADFQGISPER|A	[TMTsixplex_Nterm]ADFQGISPER	54-63	FALSE	5.652	336537.4804	235625.759	161926.0441	188863.6469	435386.3125	361670.7349	ENSG00000129562
F5GXX5	F5GXX5_HUMAN	R|FLEEYLSSTPQR|L	[TMTsixplex_Nterm]FLEEYLSSTPQR	11-22	FALSE	5.87	109036.8528	67565.32046	102361.1146	100471.1042	142972.5469	114762.1182	ENSG00000129562
F5GY56	F5GY56_HUMAN	K|ALQDEWDAVMLHSFTLR|Q	[TMTsixplex_Nterm]ALQDEWDAVMLHSFTLR	76-92	FALSE	8.278	90787.36862	68013.87804	71751.26694	69585.21196	92722.7568	72065.14736	ENSG00000110107
F5GY56	F5GY56_HUMAN	K|ALQDEWDAVMLHSFTLR|Q	[TMTsixplex_Nterm]ALQDEWDAVMLHSFTLR	76-92	FALSE	9.147	10731.72445	8376.072924	7631.590119	8590.571161	13951.63059	11640.97454	ENSG00000110107
F5GY80	F5GY80_HUMAN	R|KPYNVESYTPQTQGK|Y	[TMTsixplex_Nterm]K[TMTsixplex_K]PYNVESYTPQTQGK[TMTsixplex_K]	149-163	FALSE	7.806	262151.653	159382.8212	195414.4936	205283.3928	275318	215560.8964	ENSG00000021852
F5GYK2	F5GYK2_HUMAN	K|TCVQEITAHR|K	[TMTsixplex_Nterm]TC[Cys_CAM]VQEITAHR	592-601	FALSE	7.407	23470.55756	17216.21549	24986.16544	24184.99399	18335.94246	17664.10529	ENSG00000090372
F5GYM8	F5GYM8_HUMAN	K|DAMITVDDGIR|K	[TMTsixplex_Nterm]DAM[Oxidation_M]ITVDDGIR	78-88	FALSE	5.773	1421744.453	981201.933	1235069.668	1257746.828	1625424.25	1239658.095	ENSG00000151491
F5GYT8	F5GYT8_HUMAN	K|IPLSQEEITLQGHAFEAR|I	[TMTsixplex_Nterm]IPLSQEEITLQGHAFEAR	232-249	FALSE	7.634	80141.17132	49206.97541	61736.59944	71514.24556	182455.3206	146457.4412	ENSG00000078070
F5GYT8	F5GYT8_HUMAN	R|LNISYTR|N	[TMTsixplex_Nterm]LNISYTR	409-415	FALSE	7.663	48952.8489	37237.17402	41074.99879	47020.60557	245596.375	177181.9166	ENSG00000078070
F5GZ54	F5GZ54_HUMAN	-|MELLHPLGR|D	[TMTsixplex_Nterm]MELLHPLGR	0-8	FALSE	5.522	27989.66893	21230.72461	22472.31538	27040.05507	158211.824	137241.1101	ENSG00000124370
F5H079	F5H079_HUMAN	R|GPQGVEDGDRPQPSSK|T	[TMTsixplex_Nterm]GPQGVEDGDRPQPSSK[TMTsixplex_K]	35-50	FALSE	5.227	110344.7534	78858.15658	96074.27221	100603.0237	181810.0938	142970.5062	ENSG00000139428
F5H079	F5H079_HUMAN	R|GPQGVEDGDRPQPSSK|T	[TMTsixplex_Nterm]GPQGVEDGDRPQPSSK[TMTsixplex_K]	35-50	FALSE	4.931	112363.5108	77138.90329	108894.5116	105282.7857	183282.0781	151791.9097	ENSG00000139428
F5H0C8	F5H0C8_HUMAN	R|AAVPSGASTGIYEALELR|D	[TMTsixplex_Nterm]AAVPSGASTGIYEALELR	32-49	FALSE	8.869	498885.2882	323923.5914	564600.6848	565882.0419	461688.9396	363288.7619	ENSG00000111674
F5H0C8	F5H0C8_HUMAN	R|AAVPSGASTGIYEALELR|D	[TMTsixplex_Nterm]AAVPSGASTGIYEALELR	32-49	FALSE	7.233	294988.1288	203459.7004	335389.3524	313327.2255	365965.375	281265.2886	ENSG00000111674
F5H0C8	F5H0C8_HUMAN	K|LAQENGWGVMVSHR|S	[TMTsixplex_Nterm]LAQENGWGVMVSHR	239-252	FALSE	9.89	39457.02024	29506.26122	42667.43028	42907.24029	NA	38628.19849	ENSG00000111674
F5H0C8	F5H0C8_HUMAN	R|AAVPSGASTGIYEALELR|D	[TMTsixplex_Nterm]AAVPSGASTGIYEALELR	32-49	FALSE	7.495	36632.87335	25124.7499	34653.00183	36205.1615	49133.92578	38131.58061	ENSG00000111674
F5H0C8	F5H0C8_HUMAN	R|AAVPSGASTGIYEALELR|D	[TMTsixplex_Nterm]AAVPSGASTGIYEALELR	32-49	FALSE	5.752	232598.1834	157673.8721	221684.4851	223426.0233	332478.5313	238541.4159	ENSG00000111674
F5H0C8	F5H0C8_HUMAN	R|AAVPSGASTGIYEALELR|D	[TMTsixplex_Nterm]AAVPSGASTGIYEALELR	32-49	FALSE	6.72	549465.2098	385830.8745	489544.9374	456451.9648	727742.5	526379.7013	ENSG00000111674
F5H0C8	F5H0C8_HUMAN	R|AAVPSGASTGIYEALELR|D	[TMTsixplex_Nterm]AAVPSGASTGIYEALELR	32-49	FALSE	8.309	2344609.094	1612432.184	2541792.325	2643996.64	1969180.315	1651011.799	ENSG00000111674
F5H0M4	F5H0M4_HUMAN	K|VWLFETNPR|F	[TMTsixplex_Nterm]VWLFETNPR	320-328	FALSE	5.839	29479.47408	19958.82601	19315.49588	20250.76191	62105.73828	48644.65379	ENSG00000111684
F5H0M4	F5H0M4_HUMAN	K|VWLFETNPR|F	[TMTsixplex_Nterm]VWLFETNPR	320-328	FALSE	6.374	23122.24022	16536.98068	15783.29809	16659.81206	49608.17578	38959.86077	ENSG00000111684
F5H0U5	F5H0U5_HUMAN	K|ADISGNITK|I	[TMTsixplex_Nterm]ADISGNITK[TMTsixplex_K]	46-54	FALSE	5.083	50341.45044	34464.81571	80920.76173	82144.32813	43536.33019	33467.91888	ENSG00000139433
F5H1T6	F5H1T6_HUMAN	K|LTFLNSFK|M	[TMTsixplex_Nterm]LTFLNSFK[TMTsixplex_K]	174-181	FALSE	5.131	94164.557	64074.46444	71325.53796	75782.4953	117331.8672	92938.15025	ENSG00000033627
F5H1T6	F5H1T6_HUMAN	K|FLPFSFEHIR|E	[TMTsixplex_Nterm]FLPFSFEHIR	467-476	FALSE	6.534	22123.22536	15690.53264	14295.18161	12421.44079	14652.31145	12522.63256	ENSG00000033627
F5H2I3	F5H2I3_HUMAN	K|IINFAPSLLR|I	[TMTsixplex_Nterm]IINFAPSLLR	14-23	FALSE	7.319	15958.54102	10398.32373	11640.77354	12019.97359	13115.77903	10041.17379	ENSG00000133704
F5H2J1	F5H2J1_HUMAN	R|LFSWIVNR|I	[TMTsixplex_Nterm]LFSWIVNR	699-706	FALSE	5.261	5046.384468	4015.401257	6020.696839	6056.64502	4660.34324	3869.481022	ENSG00000071909
F5H2J1	F5H2J1_HUMAN	R|LFSWIVNR|I	[TMTsixplex_Nterm]LFSWIVNR	699-706	FALSE	5.848	1781.428697	1489.14311	2152.011034	2226.7229	2061.563197	1558.686901	ENSG00000071909
F5H2R5	F5H2R5_HUMAN	K|APEPHVEEDDDDELDSK|L	[TMTsixplex_Nterm]APEPHVEEDDDDELDSK[TMTsixplex_K]	4-20	FALSE	8.183	333873.2188	227078.7014	182727.1137	179746.9292	139373.1481	121266.1333	ENSG00000111348
F5H2R5	F5H2R5_HUMAN	K|APEPHVEEDDDDELDSK|L	[TMTsixplex_Nterm]APEPHVEEDDDDELDSK[TMTsixplex_K]	4-20	FALSE	8.102	722717.0625	480990.6932	397841.0852	396631.0158	348382.2464	270005.0498	ENSG00000111348
F5H2R5	F5H2R5_HUMAN	K|APNVVVTR|L	[TMTsixplex_Nterm]APNVVVTR	63-70	FALSE	6.007	1384999.375	1016077.77	627387.2168	646639.7833	531118.8511	446422.7633	ENSG00000111348
F5H2R5	F5H2R5_HUMAN	K|APEPHVEEDDDDELDSK|L	[TMTsixplex_Nterm]APEPHVEEDDDDELDSK[TMTsixplex_K]	4-20	FALSE	7.949	496016.3438	345219.7081	288249.3757	293553.4322	229581.2006	190989.2791	ENSG00000111348
F5H2R5	F5H2R5_HUMAN	K|APEPHVEEDDDDELDSK|L	[TMTsixplex_Nterm]APEPHVEEDDDDELDSK[TMTsixplex_K]	4-20	FALSE	9.341	218369.0313	146140.6845	121353.1058	119486.0082	102916.9409	77275.30728	ENSG00000111348
F5H2R5	F5H2R5_HUMAN	K|TLLGDGPVVTDPK|A	[TMTsixplex_Nterm]TLLGDGPVVTDPK[TMTsixplex_K]	50-62	FALSE	6.934	1607992.125	1033654.776	892055.073	842470.7997	715984.4101	533020.9372	ENSG00000111348
F5H2R5	F5H2R5_HUMAN	K|APEPHVEEDDDDELDSK|L	[TMTsixplex_Nterm]APEPHVEEDDDDELDSK[TMTsixplex_K]	4-20	FALSE	8.139	670000.625	430733.133	340351.9801	349570.1781	302439.6817	212942.4062	ENSG00000111348
F5H2R5	F5H2R5_HUMAN	K|APEPHVEEDDDDELDSK|L	[TMTsixplex_Nterm]APEPHVEEDDDDELDSK[TMTsixplex_K]	4-20	FALSE	7.535	314885.9063	221772.624	180108.6097	169091.1358	159877.21	116437.9501	ENSG00000111348
F5H2R5	F5H2R5_HUMAN	K|ELQEMDKDDESLIK|Y	[TMTsixplex_Nterm]ELQEMDK[TMTsixplex_K]DDESLIK[TMTsixplex_K]	33-46	FALSE	5.971	1781399.5	1131365.314	944587.8162	936130.4255	808339.1785	599375.8528	ENSG00000111348
F5H2R5	F5H2R5_HUMAN	K|TLLGDGPVVTDPK|A	[TMTsixplex_Nterm]TLLGDGPVVTDPK[TMTsixplex_K]	50-62	FALSE	6.148	914786.4375	572696.6162	524358.6573	537723.105	561070.9833	435753.6193	ENSG00000111348
F5H2R5	F5H2R5_HUMAN	K|APNVVVTR|L	[TMTsixplex_Nterm]APNVVVTR	63-70	FALSE	7.021	203268.9688	139929.4659	95233.66166	93396.96246	87161.63069	68927.06726	ENSG00000111348
F5H365	F5H365_HUMAN	R|MVVPVAALFTPLK|E	[TMTsixplex_Nterm]MVVPVAALFTPLK	33-45	FALSE	8.2	403.4766203	733.7427024	60.02925539	52.54799142	NA	294.5235859	ENSG00000100934
F5H365	F5H365_HUMAN	R|GAIQFVTQYQHSSGQR|R	[TMTsixplex_Nterm]GAIQFVTQYQHSSGQR	447-462	FALSE	7.912	118051.7808	84586.46382	94243.38275	112696.5299	101553.6808	87358.45244	ENSG00000100934
F5H365	F5H365_HUMAN	R|GAIQFVTQYQHSSGQR|R	[TMTsixplex_Nterm]GAIQFVTQYQHSSGQR	447-462	FALSE	7.906	38983.5005	29365.1299	31628.10754	33095.26563	32232.59657	28564.15957	ENSG00000100934
F5H365	F5H365_HUMAN	R|MVVPVAALFTPLK|E	MVVPVAALFTPLK[TMTsixplex_K]	33-45	FALSE	5.054	1721.949022	2338.302174	433.452256	724.750677	1240.147781	2584.179199	ENSG00000100934
F5H365	F5H365_HUMAN	R|MVVPVAALFTPLK|E	[TMTsixplex_Nterm]MVVPVAALFTPLK[TMTsixplex_K]	33-45	FALSE	5.159	28386.89262	18774.91927	19175.51599	20167.50832	22087.48126	17226.56774	ENSG00000100934
F5H365	F5H365_HUMAN	R|MVVPVAALFTPLK|E	MVVPVAALFTPLK[TMTsixplex_K]	33-45	FALSE	5.736	1413.878561	2596.123535	333.7688399	394.3594539	848.9760123	1989.955236	ENSG00000100934
F5H365	F5H365_HUMAN	R|AETEEGPDVLR|W	[TMTsixplex_Nterm]AETEEGPDVLR	504-514	FALSE	7.932	180941.6406	119662.3802	117102.5368	122737.0323	133029.2195	109176.0628	ENSG00000100934
F5H365	F5H365_HUMAN	R|FSWNVWPSSR|L	[TMTsixplex_Nterm]FSWNVWPSSR	18-27	FALSE	6.934	7153.195816	4827.85646	4878.620665	4967.302455	9714.827148	7360.867197	ENSG00000100934
F5H365	F5H365_HUMAN	K|IDMNLTDLLGELQR|D	[TMTsixplex_Nterm]IDMNLTDLLGELQR	206-219	FALSE	7.445	35369.6988	25322.7856	25789.80745	25773.8318	55622.72266	43355.07982	ENSG00000100934
F5H365	F5H365_HUMAN	K|IDMNLTDLLGELQR|D	[TMTsixplex_Nterm]IDMNLTDLLGELQR	206-219	FALSE	7.666	38677.34498	29558.93537	26594.73683	28123.38237	56552.01563	44510.4602	ENSG00000100934
F5H442	F5H442_HUMAN	K|IYLPYLHEWK|H	[TMTsixplex_Nterm]IYLPYLHEWK[TMTsixplex_K]	108-117	FALSE	5.234	120336.3216	85226.93209	117820.3971	129431.2457	190420.125	156550.0154	ENSG00000074319
F5H442	F5H442_HUMAN	R|DGTISEDTIR|A	[TMTsixplex_Nterm]DGTISEDTIR	217-226	FALSE	6.45	169611.5284	115687.3179	183516.6637	188245.5313	177287.2524	144600.3407	ENSG00000074319
F5H4N4	F5H4N4_HUMAN	R|ALAQYLLFLR|L	[TMTsixplex_Nterm]ALAQYLLFLR	20-29	FALSE	9.064	271.402051	174.4517365	155.9702064	191.9312	2210.541992	1921.577233	ENSG00000176894
F5H4R4	F5H4R4_HUMAN	R|IVDVASQVALYTFGHR|A	[TMTsixplex_Nterm]IVDVASQVALYTFGHR	30-45	FALSE	9.524	4266.443531	3173.171421	3185.098226	3037.637631	4442.170144	3634.717444	ENSG00000151065
F5H5B7	F5H5B7_HUMAN	K|TPAILYTYSGLR|N	[TMTsixplex_Nterm]TPAILYTYSGLR	66-77	FALSE	6.79	112740.0787	74023.02669	107562.2823	111850.8422	135963.7188	102313.0178	ENSG00000149532
F5H610	F5H610_HUMAN	R|APPILPPHLLQVILNK|D	[TMTsixplex_Nterm]APPILPPHLLQVILNK[TMTsixplex_K]	35-50	FALSE	7.148	96718.95646	76622.66111	87088.39293	99061.24753	195098.4219	161536.098	ENSG00000111725
F5H610	F5H610_HUMAN	R|APPILPPHLLQVILNK|D	[TMTsixplex_Nterm]APPILPPHLLQVILNK[TMTsixplex_K]	35-50	FALSE	6.992	80922.21116	64478.42485	73785.83426	82582.61169	168574.8906	146022.3608	ENSG00000111725
F5H658	F5H658_HUMAN	R|SRSQSPPK|D	[TMTsixplex_Nterm]SRSQSPPK[TMTsixplex_K]	225-232	FALSE	5.435	13647.79963	9537.089936	14474.72367	15580.45395	62774.23438	49614.73115	ENSG00000067596
F5H6I7	F5H6I7_HUMAN	K|ALASILLQDHIR|D	[TMTsixplex_Nterm]ALASILLQDHIR	26-37	FALSE	7.956	6990.29566	5896.297016	7977.620968	9430.654041	9544.517949	8136.364072	ENSG00000184743
F5H6I7	F5H6I7_HUMAN	R|GLLEYFK|A	[TMTsixplex_Nterm]GLLEYFK[TMTsixplex_K]	301-307	FALSE	4.966	92625.38992	62429.17739	98922.12	102306.2109	94642.853	73634.28512	ENSG00000184743
F5H6I7	F5H6I7_HUMAN	K|ALASILLQDHIR|D	[TMTsixplex_Nterm]ALASILLQDHIR	26-37	FALSE	9.093	99855.26264	72457.7944	107472.3512	94063.42652	95127.44478	90208.96233	ENSG00000184743
F5H6I7	F5H6I7_HUMAN	K|QLALDHFK|K	[TMTsixplex_Nterm]QLALDHFK[TMTsixplex_K]	373-380	FALSE	5.696	228633.8025	144963.3574	234488.337	237167.562	258954.758	208428.3391	ENSG00000184743
F5H6I7	F5H6I7_HUMAN	K|EHQHEEIQNVR|N	[TMTsixplex_Nterm]EHQHEEIQNVR	221-231	FALSE	6.011	175.5511119	111.392534	201.8702429	220.231866	191.0662625	224.634813	ENSG00000184743
F5H6I7	F5H6I7_HUMAN	R|GLLEYFK|A	[TMTsixplex_Nterm]GLLEYFK[TMTsixplex_K]	301-307	FALSE	5.029	81890.75877	58262.08133	91646.49201	95212.4375	92515.3179	69497.10441	ENSG00000184743
F5H6Y0	F5H6Y0_HUMAN	K|DLGVLGSFIHR|E	[TMTsixplex_Nterm]DLGVLGSFIHR	126-136	FALSE	8.206	33693.94147	21824.07434	23704.90278	20219.7185	36563.64457	30935.1522	ENSG00000139719
F5H6Z0	F5H6Z0_HUMAN	K|LFLYQILR|G	[TMTsixplex_Nterm]LFLYQILR	238-245	FALSE	5.408	2720.88253	2069.458823	2852.07684	2784.311916	2731.042486	2397.775008	ENSG00000059758
F5H702	F5H702_HUMAN	K|EHTEEDFKGR|F	[TMTsixplex_Nterm]EHTEEDFK[TMTsixplex_K]GR	88-97	FALSE	5.206	21342.14985	13959.85975	18404.23062	19689.80776	33578.33984	25318.40774	ENSG00000175581
F5H7F6	F5H7F6_HUMAN	R|KVFANPEDCVAFGK|G	[TMTsixplex_Nterm]K[TMTsixplex_K]VFANPEDC[Cys_CAM]VAFGK[TMTsixplex_K]	41-54	FALSE	5.388	219175.3243	143287.0615	246758.0119	256930.1914	410324.875	298307.3478	ENSG00000008394
F5H7F6	F5H7F6_HUMAN	K|MMLMSTATAFYR|L	[TMTsixplex_Nterm]MMLMSTATAFYR	26-37	FALSE	6.863	13601.25875	9838.107313	15541.28357	16070.62166	44458.44141	33630.67843	ENSG00000008394
F5H7F6	F5H7F6_HUMAN	K|MMLMSTATAFYR|L	[TMTsixplex_Nterm]MMLMSTATAFYR	26-37	FALSE	7.702	31377.15858	20621.64793	36719.80167	38168.14076	98382.49219	78454.42976	ENSG00000008394
F5H7V1	F5H7V1_HUMAN	K|GSILSFLR|K	[TMTsixplex_Nterm]GSILSFLR	338-345	FALSE	6.961	12833.11719	9069.890321	11539.05217	11582.07511	8712.46941	7057.655221	ENSG00000078618
F5H7V1	F5H7V1_HUMAN	K|LVAGEHGLIIR|V	[TMTsixplex_Nterm]LVAGEHGLIIR	619-629	FALSE	7.762	42739.40645	32277.33641	38638.43338	38911.71095	38077.0403	29277.80442	ENSG00000078618
F5H8G1	F5H8G1_HUMAN	K|WDSNVIETFDIAR|L	[TMTsixplex_Nterm]WDSNVIETFDIAR	94-106	FALSE	7.444	26282.39892	16026.44726	11889.77842	14647.84685	115668.7656	89648.51444	ENSG00000214530
F5H8G1	F5H8G1_HUMAN	K|WDSNVIETFDIAR|L	[TMTsixplex_Nterm]WDSNVIETFDIAR	94-106	FALSE	7.163	23024.76747	15650.05665	11342.3808	13439.83747	82851.32031	63116.42482	ENSG00000214530
F5H8G1	F5H8G1_HUMAN	R|ESVQVPDDQDFR|S	[TMTsixplex_Nterm]ESVQVPDDQDFR	19-30	FALSE	6.01	36100.18367	25293.11998	17093.75533	18106.53128	119110.0391	99745.46068	ENSG00000214530
F5H8G1	F5H8G1_HUMAN	R|AVSIQTGYLIQSTGPK|S	[TMTsixplex_Nterm]AVSIQTGYLIQSTGPK[TMTsixplex_K]	163-178	FALSE	5.763	NA	NA	NA	NA	NA	490476.5129	ENSG00000214530
F5H8G1	F5H8G1_HUMAN	K|LAASTEPQGPRPVLGR|E	[TMTsixplex_Nterm]LAASTEPQGPRPVLGR	3-18	FALSE	5.624	100886.933	67747.49001	61153.08997	63404.9008	290056.1875	224145.5559	ENSG00000214530
F5H8G1	F5H8G1_HUMAN	R|ESVQVPDDQDFR|S	[TMTsixplex_Nterm]ESVQVPDDQDFR	19-30	FALSE	7.517	85625.86132	63201.98632	41161.03474	50687.32522	310849.9063	236463.5317	ENSG00000214530
F6RFD5	F6RFD5_HUMAN	R|KEELMFFLWAPELAPLK|S	[TMTsixplex_Nterm]K[TMTsixplex_K]EELMFFLWAPELAPLK[TMTsixplex_K]	95-111	FALSE	5.165	33991.07221	25289.9633	53003.21659	56984.5	40537.21433	30132.82538	ENSG00000125868
F6RFD5	F6RFD5_HUMAN	R|KCSTPEEIK|K	[TMTsixplex_Nterm]K[TMTsixplex_K]C[Cys_CAM]STPEEIK[TMTsixplex_K]	21-29	FALSE	5.509	1280626.754	853196.673	2034213.583	2086312.75	674118.3779	492031.3417	ENSG00000125868
F6RFD5	F6RFD5_HUMAN	R|YALYDASFETK|E	[TMTsixplex_Nterm]YALYDASFETK[TMTsixplex_K]	81-91	FALSE	7.048	830815.1536	562894.3408	1296430.625	1262809.031	899334.1803	627992.7205	ENSG00000125868
F6RFD5	F6RFD5_HUMAN	R|KCSTPEEIK|K	[TMTsixplex_Nterm]K[TMTsixplex_K]C[Cys_CAM]STPEEIK[TMTsixplex_K]	21-29	FALSE	5.137	807314.1307	520100.1032	1223712.869	1228037.25	409806.9826	290804.4733	ENSG00000125868
F6RFD5	F6RFD5_HUMAN	K|HFVGMLPEKDCR|Y	[TMTsixplex_Nterm]HFVGMLPEK[TMTsixplex_K]DC[Cys_CAM]R	69-80	FALSE	5.029	686333.0484	475314.7345	1234105.507	1276885.75	877019.7609	686515.815	ENSG00000125868
F6RFD5	F6RFD5_HUMAN	K|AVIFCLSADKK|C	[TMTsixplex_Nterm]AVIFC[Cys_CAM]LSADK[TMTsixplex_K]K[TMTsixplex_K]	34-44	FALSE	5.222	238986.9551	155321.3423	400165.0019	415670.1875	190187.3155	137639.667	ENSG00000125868
F6RFD5	F6RFD5_HUMAN	K|HFVGMLPEK|D	[TMTsixplex_Nterm]HFVGMLPEK[TMTsixplex_K]	69-77	FALSE	5.011	130083.3012	90359.33952	220425.4688	217631.9464	166403.2766	124834.8637	ENSG00000125868
F6RFD5	F6RFD5_HUMAN	R|YALYDASFETK|E	[TMTsixplex_Nterm]YALYDASFETK[TMTsixplex_K]	81-91	FALSE	6.789	514868.3995	351092.0625	792772.107	828394.875	595436.9321	430122.0186	ENSG00000125868
F6RFD5	F6RFD5_HUMAN	R|YALYDASFETK|E	[TMTsixplex_Nterm]YALYDASFETK[TMTsixplex_K]	81-91	FALSE	5.371	499428.9111	350937.9167	599859.2251	602372.6952	854220.25	721287.3909	ENSG00000125868
F8VPD4	F8VPD4_HUMAN	K|DQMSHLFNVAHTLR|M	[TMTsixplex_Nterm]DQMSHLFNVAHTLR	1871-1884	FALSE	6.878	20648.75122	13764.51032	15164.8858	18764.19282	16232.38392	14490.59083	ENSG00000084774
F8VPD4	F8VPD4_HUMAN	R|MALLATVLGR|F	[TMTsixplex_Nterm]MALLATVLGR	2151-2160	FALSE	9.469	8744.761719	6420.946201	8346.29757	8569.791006	6999.324784	5897.303906	ENSG00000084774
F8VPD4	F8VPD4_HUMAN	R|IIAHAQLLEQHR|G	[TMTsixplex_Nterm]IIAHAQLLEQHR	779-790	FALSE	5.388	26834.54026	17115.49812	21345.44526	23190.56268	17941.64171	14521.53747	ENSG00000084774
F8VR84	F8VR84_HUMAN	R|YALTTTLSAR|V	[TMTsixplex_Nterm]YALTTTLSAR	25-34	FALSE	7.353	90528.36596	59888.69937	72163.99804	75661.83839	103624.2344	81739.72263	ENSG00000139637
F8VR84	F8VR84_HUMAN	R|LDFYQHSWLPAR|A	[TMTsixplex_Nterm]LDFYQHSWLPAR	68-79	FALSE	7.276	68690.30188	45814.02233	50294.81717	50244.42493	79392.65865	57791.42692	ENSG00000139637
F8VS95	F8VS95_HUMAN	K|YLDFSLFK|H	[TMTsixplex_Nterm]YLDFSLFK[TMTsixplex_K]	120-127	FALSE	5.279	4111.781606	3041.716099	5725.420796	6415.816484	37698.88672	29202.2802	ENSG00000118596
F8VS95	F8VS95_HUMAN	K|YLDFSLFK|H	[TMTsixplex_Nterm]YLDFSLFK[TMTsixplex_K]	120-127	FALSE	5.466	1681.281969	1297.987989	2389.409334	2615.037225	13868.67773	10795.05454	ENSG00000118596
F8VV32	F8VV32_HUMAN	R|ATNYNAGDR|S	[TMTsixplex_Nterm]ATNYNAGDR	59-67	FALSE	6.426	939.0047568	627.6840788	298.4011285	298.5665859	1326.101929	1146.978099	ENSG00000090382
F8VV32	F8VV32_HUMAN	R|ATNYNAGDR|S	[TMTsixplex_Nterm]ATNYNAGDR	59-67	FALSE	6.657	1411.434248	1053.891228	489.8300803	520.080986	2014.492188	1648.827576	ENSG00000090382
F8VV32	F8VV32_HUMAN	R|STDYGIFQINSR|Y	[TMTsixplex_Nterm]STDYGIFQINSR	68-79	FALSE	5.921	72610.56732	48756.94111	32437.1066	32139.49016	95798.96875	76008.54186	ENSG00000090382
F8VV32	F8VV32_HUMAN	R|ATNYNAGDR|S	[TMTsixplex_Nterm]ATNYNAGDR	59-67	FALSE	5.988	393.842584	332.7131836	144.3973828	190.723526	541.3252696	444.6150523	ENSG00000090382
F8VV32	F8VV32_HUMAN	R|ATNYNAGDR|S	[TMTsixplex_Nterm]ATNYNAGDR	59-67	FALSE	5.612	272.5412226	218.4847379	125.6620578	129.8618289	364.2494154	322.0450319	ENSG00000090382
F8VV32	F8VV32_HUMAN	R|ATNYNAGDR|S	[TMTsixplex_Nterm]ATNYNAGDR	59-67	FALSE	6.672	875.0231881	629.6874799	344.5116364	390.6820424	1174.600464	1076.199806	ENSG00000090382
F8VV32	F8VV32_HUMAN	R|ATNYNAGDR|S	[TMTsixplex_Nterm]ATNYNAGDR	59-67	FALSE	7.47	714.3319344	541.1465042	261.1984123	328.2241126	1084.066406	826.0367237	ENSG00000090382
F8VV32	F8VV32_HUMAN	R|ATNYNAGDR|S	[TMTsixplex_Nterm]ATNYNAGDR	59-67	FALSE	7.162	992.4670423	638.6465174	374.6303664	441.048674	1380.390015	1201.250224	ENSG00000090382
F8VV32	F8VV32_HUMAN	R|STDYGIFQINSR|Y	[TMTsixplex_Nterm]STDYGIFQINSR	68-79	FALSE	8.577	158493.0974	108185.7546	51960.87091	57234.82966	244064.0625	188672.4912	ENSG00000090382
F8VX55	F8VX55_HUMAN	K|ILPFQYVLCAATSPAVK|L	[TMTsixplex_Nterm]ILPFQYVLC[Cys_CAM]AATSPAVK[TMTsixplex_K]	63-79	FALSE	6.988	10002.41511	7667.921161	8570.025647	9173.923615	11000.30078	8764.870106	ENSG00000135457
F8VXJ7	F8VXJ7_HUMAN	R|IDSDISGTLK|F	[TMTsixplex_Nterm]IDSDISGTLK[TMTsixplex_K]	124-133	FALSE	4.977	624563.0625	398423.1199	310143.6463	310874.6329	612155.6473	463284.0975	ENSG00000257727
F8VXJ7	F8VXJ7_HUMAN	K|TIQMGSFR|I	[TMTsixplex_Nterm]TIQMGSFR	49-56	FALSE	6.156	91929.94228	61944.23544	58614.36302	57867.72096	130160.4219	98486.75018	ENSG00000257727
F8VYH8	F8VYH8_HUMAN	K|FMNELHK|I	[TMTsixplex_Nterm]FM[Oxidation_M]NELHK[TMTsixplex_K]	46-52	FALSE	5.956	119590.275	82958.70793	120143.451	117919.6735	130404.8697	102484.6563	ENSG00000067715
F8VZJ2	F8VZJ2_HUMAN	K|NNSNDIVNAIMELTM|-	[TMTsixplex_Nterm]NNSNDIVNAIMELTM[Oxidation_M]	121-135	FALSE	5.915	4318.102389	2964.230863	5866.842773	5832.037165	4147.368934	2596.345604	ENSG00000196531
F8VZJ2	F8VZJ2_HUMAN	K|NNSNDIVNAIMELTM|-	[TMTsixplex_Nterm]NNSNDIVNAIMELTM[Oxidation_M]	121-135	FALSE	6.949	12570.74511	8364.799206	14807.16296	13466.30376	17963.73047	15763.90165	ENSG00000196531
F8VZJ2	F8VZJ2_HUMAN	K|IEDLSQQAQLAAAEK|F	[TMTsixplex_Nterm]IEDLSQQAQLAAAEK[TMTsixplex_K]	48-62	FALSE	5.082	1238502.924	840220.9433	1374373	1118153.421	1127976.171	936564.7743	ENSG00000196531
F8VZJ2	F8VZJ2_HUMAN	K|NILFVITKPDVYK|S	[TMTsixplex_Nterm]NILFVITK[TMTsixplex_K]PDVYK[TMTsixplex_K]	21-33	FALSE	5.579	42420.3839	30980.40776	57633.27734	57595.23994	36656.42905	27747.84376	ENSG00000196531
F8VZJ2	F8VZJ2_HUMAN	K|NILFVITKPDVYK|S	[TMTsixplex_Nterm]NILFVITK[TMTsixplex_K]PDVYK[TMTsixplex_K]	21-33	FALSE	6.42	143161.3857	109377.7931	208953.1668	211143.5313	125882.5465	88335.14321	ENSG00000196531
F8VZJ2	F8VZJ2_HUMAN	K|NILFVITKPDVYK|S	[TMTsixplex_Nterm]NILFVITK[TMTsixplex_K]PDVYK[TMTsixplex_K]	21-33	FALSE	6.349	32544.54082	18303.87289	45117.24219	36915.15051	30042.65299	17047.27097	ENSG00000196531
F8VZJ2	F8VZJ2_HUMAN	K|DIELVMSQANVSR|A	[TMTsixplex_Nterm]DIELVMSQANVSR	100-112	FALSE	6.196	386226.29	247174.5899	363003.6376	388731.2813	317182.0294	235354.7162	ENSG00000196531
F8VZV1	F8VZV1_HUMAN	R|LQLLLLNPLK|E	[TMTsixplex_Nterm]LQLLLLNPLK[TMTsixplex_K]	860-869	FALSE	6.863	12168.25672	8361.749103	11383.27304	13201.48393	20607.98047	17029.91236	ENSG00000061987
F8VZV1	F8VZV1_HUMAN	K|LLETGLVNMHR|I	[TMTsixplex_Nterm]LLETGLVNMHR	797-807	FALSE	7.218	40146.33701	27140.01065	31645.04188	33474.05338	57833.16352	48621.57634	ENSG00000061987
F8VZV1	F8VZV1_HUMAN	R|LQLLLLNPLK|E	[TMTsixplex_Nterm]LQLLLLNPLK[TMTsixplex_K]	860-869	FALSE	7.68	2171.637183	1359.664254	2376.658826	2322.117446	4051.046143	3182.577663	ENSG00000061987
F8W1C5	F8W1C5_HUMAN	K|LKDLILLIK|H	[TMTsixplex_Nterm]LK[TMTsixplex_K]DLILLIK[TMTsixplex_K]	120-128	FALSE	6.298	4858.132813	3254.197859	2247.609875	2103.800647	2803.153274	2226.665528	ENSG00000111335
F8W1G3	F8W1G3_HUMAN	R|KINFDALLK|F	[TMTsixplex_Nterm]K[TMTsixplex_K]INFDALLK[TMTsixplex_K]	6-14	FALSE	5.626	173632.5534	105044.4389	169831.9782	172255.2383	436389.25	319401.9307	ENSG00000139644
F8W1R7	F8W1R7_HUMAN	K|SDEMNVK|V	[TMTsixplex_Nterm]SDEMNVK[TMTsixplex_K]	56-62	FALSE	5.57	1401177.732	921033.4612	2054068.25	2011690.086	1118528.686	791689.0913	ENSG00000092841
F8W1R7	F8W1R7_HUMAN	K|ILYSQCGDVMR|A	[TMTsixplex_Nterm]ILYSQC[Cys_CAM]GDVMR	26-36	FALSE	6.49	289132.0999	192850.15	387871.5477	400390.4688	216216.2221	170992.9123	ENSG00000092841
F8W1R7	F8W1R7_HUMAN	K|ILYSQCGDVMR|A	[TMTsixplex_Nterm]ILYSQC[Cys_CAM]GDVMR	26-36	FALSE	7.658	91517.58678	62542.22027	139324.5313	135961.2402	53062.73757	40388.96356	ENSG00000092841
F8W1R7	F8W1R7_HUMAN	K|ILYSQCGDVMR|A	[TMTsixplex_Nterm]ILYSQC[Cys_CAM]GDVMR	26-36	FALSE	8.305	1124310.731	764922.8309	1616345.606	1698158.25	668651.4292	465110.1582	ENSG00000092841
F8W1R7	F8W1R7_HUMAN	R|ALGQNPTNAEVLK|V	ALGQNPTNAEVLK	37-49	FALSE	5.227	366493.5355	316310.0308	555848.5652	541774.3049	543134.1211	438419.1799	ENSG00000092841
F8W1R7	F8W1R7_HUMAN	K|ILYSQCGDVMR|A	[TMTsixplex_Nterm]ILYSQC[Cys_CAM]GDVMR	26-36	FALSE	8.27	260164.9936	175020.0976	367712.6853	368882.25	165196.4851	116719.7172	ENSG00000092841
F8W1R7	F8W1R7_HUMAN	R|HVLVTLGEK|M	[TMTsixplex_Nterm]HVLVTLGEK[TMTsixplex_K]	110-118	FALSE	5.183	314210.8209	202934.927	428978.625	421258.0396	230291.0373	166153.5455	ENSG00000092841
F8W1R7	F8W1R7_HUMAN	R|ALGQNPTNAEVLK|V	ALGQNPTNAEVLK	37-49	FALSE	6.452	461633.4559	324399.5549	640135.8055	646137.3456	628406.0728	481844.5614	ENSG00000092841
F8W1R7	F8W1R7_HUMAN	K|VLDFEHFLPMLQTVAK|N	VLDFEHFLPMLQTVAK[TMTsixplex_K]	63-78	FALSE	6.017	21695.9568	40651.71094	9838.493307	11156.27055	16424.40871	32109.26308	ENSG00000092841
F8W1R7	F8W1R7_HUMAN	K|SDEMNVK|V	[TMTsixplex_Nterm]SDEM[Oxidation_M]NVK[TMTsixplex_K]	56-62	FALSE	5.006	29393.37299	18310.2116	42399.66331	43360.58203	25340.2347	18783.24424	ENSG00000092841
F8W1R7	F8W1R7_HUMAN	K|VLDFEHFLPMLQTVAK|N	[TMTsixplex_Nterm]VLDFEHFLPMLQTVAK[TMTsixplex_K]	63-78	FALSE	6.315	3100.66967	2216.243737	3783.573592	3851.690795	2677.87344	2153.995955	ENSG00000092841
F8W1R7	F8W1R7_HUMAN	K|ILYSQCGDVMR|A	[TMTsixplex_Nterm]ILYSQC[Cys_CAM]GDVMR	26-36	FALSE	7.22	132927.6488	88806.18514	175692.3125	170133.8071	79095.69635	57422.01952	ENSG00000092841
F8W1R7	F8W1R7_HUMAN	K|NKDQGTYEDYVEGLR|V	[TMTsixplex_Nterm]NK[TMTsixplex_K]DQGTYEDYVEGLR	79-93	FALSE	6.411	818033.6128	578016.3482	1404173.625	1400640.564	668789.3184	456689.8427	ENSG00000092841
F8W1R7	F8W1R7_HUMAN	R|ALGQNPTNAEVLK|V	[TMTsixplex_Nterm]ALGQNPTNAEVLK[TMTsixplex_K]	37-49	FALSE	5.459	3466140.5	2841391.058	2744186.246	3299837.44	1494215.007	963048.4805	ENSG00000092841
F8W1R7	F8W1R7_HUMAN	K|VLDFEHFLPMLQTVAK|N	[TMTsixplex_Nterm]VLDFEHFLPMLQTVAK[TMTsixplex_K]	63-78	FALSE	6.633	6848.440746	4859.211134	7398.418572	7831.231812	6203.397755	4865.772162	ENSG00000092841
F8W1R7	F8W1R7_HUMAN	R|HVLVTLGEK|M	[TMTsixplex_Nterm]HVLVTLGEK[TMTsixplex_K]	110-118	FALSE	5.023	535286.7904	346800.9725	728334.6845	698538.9132	383611.2215	290515.0546	ENSG00000092841
F8W1R7	F8W1R7_HUMAN	R|HVLVTLGEK|M	HVLVTLGEK[TMTsixplex_K]	110-118	FALSE	5.176	393739.4432	432906.6554	89281.98646	182437.17	175458.4536	291415.0314	ENSG00000092841
F8W1R7	F8W1R7_HUMAN	K|ILYSQCGDVMR|A	[TMTsixplex_Nterm]ILYSQC[Cys_CAM]GDVMR	26-36	FALSE	8.255	143808.7281	104060.103	213326.2947	218142	100158.7661	71710.22875	ENSG00000092841
F8W1R7	F8W1R7_HUMAN	K|NKDQGTYEDYVEGLR|V	[TMTsixplex_Nterm]NK[TMTsixplex_K]DQGTYEDYVEGLR	79-93	FALSE	6.547	5372580.813	3899611.811	9634874.888	9964924	4225520.358	3072568.43	ENSG00000092841
F8W1R7	F8W1R7_HUMAN	K|VLDFEHFLPMLQTVAK|N	VLDFEHFLPMLQTVAK	63-78	FALSE	7.157	1939.070407	1281.372059	2627.277876	3313.397564	NA	2711.633769	ENSG00000092841
F8W1R7	F8W1R7_HUMAN	K|EAFQLFDR|T	[TMTsixplex_Nterm]EAFQLFDR	13-20	FALSE	6.221	522165.1085	354344.3544	704995.0653	709471.9465	384802.628	290755.4817	ENSG00000092841
F8W1R7	F8W1R7_HUMAN	K|EGNGTVMGAEIR|H	[TMTsixplex_Nterm]EGNGTVMGAEIR	98-109	FALSE	8.759	381580.1408	262932.4341	563202.7275	578020.1875	415811.7469	321620.899	ENSG00000092841
F8W1R7	F8W1R7_HUMAN	K|VLDFEHFLPMLQTVAK|N	[TMTsixplex_Nterm]VLDFEHFLPMLQTVAK[TMTsixplex_K]	63-78	FALSE	6.163	19414.53228	12842.09656	22883.79402	23305.44816	14777.98177	10931.46766	ENSG00000092841
F8W1R7	F8W1R7_HUMAN	K|EAFQLFDR|T	EAFQLFDR	13-20	FALSE	7.958	79055.74907	68947.48794	74919.77508	66051.60795	62305.02535	50266.37561	ENSG00000092841
F8W1R7	F8W1R7_HUMAN	K|ILYSQCGDVMR|A	[TMTsixplex_Nterm]ILYSQC[Cys_CAM]GDVMR	26-36	FALSE	7.043	161567.7372	108286.5603	216891.2341	228176	103941.5488	75580.84715	ENSG00000092841
F8W1R7	F8W1R7_HUMAN	K|VLDFEHFLPMLQTVAK|N	[TMTsixplex_Nterm]VLDFEHFLPM[Oxidation_M]LQTVAK[TMTsixplex_K]	63-78	FALSE	6.682	30705.51478	22718.34153	40916.60364	42882.52832	44559.01172	33257.79391	ENSG00000092841
F8W1R7	F8W1R7_HUMAN	K|EAFQLFDR|T	[TMTsixplex_Nterm]EAFQLFDR	13-20	FALSE	6.673	172607.0626	118812.45	204601.5181	208241.9806	137101.0046	103885.7954	ENSG00000092841
F8W1R7	F8W1R7_HUMAN	K|EAFQLFDR|T	[TMTsixplex_Nterm]EAFQLFDR	13-20	FALSE	6.398	522136.9524	331170.3591	683900.9101	680865.1762	355714.7802	269131.9745	ENSG00000092841
F8W1R7	F8W1R7_HUMAN	K|VLDFEHFLPMLQTVAK|N	[TMTsixplex_Nterm]VLDFEHFLPM[Oxidation_M]LQTVAK[TMTsixplex_K]	63-78	FALSE	5.965	65189.83783	43556.74777	84869.53557	88791.48438	86879.09267	66540.94543	ENSG00000092841
F8W1R7	F8W1R7_HUMAN	K|DQGTYEDYVEGLR|V	[TMTsixplex_Nterm]DQGTYEDYVEGLR	81-93	FALSE	7.594	1109084.786	742271.2488	1376704.456	1393507.804	1139565.896	817480.1597	ENSG00000092841
F8W1R7	F8W1R7_HUMAN	K|VLDFEHFLPMLQTVAK|N	[TMTsixplex_Nterm]VLDFEHFLPM[Oxidation_M]LQTVAK[TMTsixplex_K]	63-78	FALSE	6.184	18987.07173	13215.90949	25138.71614	26091.5804	16681.36145	12073.14382	ENSG00000092841
F8W1R7	F8W1R7_HUMAN	K|NKDQGTYEDYVEGLR|V	[TMTsixplex_Nterm]NKDQGTYEDYVEGLR	79-93	FALSE	6.52	537637.1875	380420.5346	258360.1805	345785.7798	355712.7318	370171.031	ENSG00000092841
F8W1R7	F8W1R7_HUMAN	K|DQGTYEDYVEGLR|V	[TMTsixplex_Nterm]DQGTYEDYVEGLR	81-93	FALSE	8.62	66013.68848	44747.44551	92683.03702	96958.53336	63500.91315	47734.71126	ENSG00000092841
F8W1R7	F8W1R7_HUMAN	K|DQGTYEDYVEGLR|V	[TMTsixplex_Nterm]DQGTYEDYVEGLR	81-93	FALSE	6.512	243664.1339	154776.4115	299764.4967	295305.6486	321285.5465	224380.7103	ENSG00000092841
F8W1R7	F8W1R7_HUMAN	K|NKDQGTYEDYVEGLR|V	[TMTsixplex_Nterm]NK[TMTsixplex_K]DQGTYEDYVEGLR	79-93	FALSE	6.34	688914.452	508204.6619	1109764.279	1137169.75	566885.2568	452442.976	ENSG00000092841
F8W1R7	F8W1R7_HUMAN	K|DQGTYEDYVEGLR|V	[TMTsixplex_Nterm]DQGTYEDYVEGLR	81-93	FALSE	7.959	126957.7528	87975.5416	180258.0581	174860.6195	131696.8131	99789.91419	ENSG00000092841
F8W1R7	F8W1R7_HUMAN	K|VLDFEHFLPMLQTVAK|N	[TMTsixplex_Nterm]VLDFEHFLPMLQTVAK[TMTsixplex_K]	63-78	FALSE	6.697	14187.43701	10397.56944	19085.26524	19915.523	11387.2327	8603.320519	ENSG00000092841
F8W1R7	F8W1R7_HUMAN	K|VLDFEHFLPMLQTVAK|N	[TMTsixplex_Nterm]VLDFEHFLPM[Oxidation_M]LQTVAK[TMTsixplex_K]	63-78	FALSE	6.694	25075.716	17793.91467	34354.58431	34495.54297	31772.58577	24292.99891	ENSG00000092841
F8W1R7	F8W1R7_HUMAN	K|SDEMNVK|V	[TMTsixplex_Nterm]SDEMNVK[TMTsixplex_K]	56-62	FALSE	5.396	298141.8181	198756.0872	404149.8809	418105.75	244592.372	180043.8611	ENSG00000092841
F8W651	F8W651_HUMAN	K|AILILDNDGDR|L	[TMTsixplex_Nterm]AILILDNDGDR	14-24	FALSE	7.038	358586.0485	250322.0084	194240.4128	213183.0704	497618.625	389511.8319	ENSG00000111481
F8W651	F8W651_HUMAN	R|GEDVPLTEQTVSQVLQSAK|E	[TMTsixplex_Nterm]GEDVPLTEQTVSQVLQSAK[TMTsixplex_K]	91-109	FALSE	6.13	438624.0128	304852.5228	311533.3202	319804.8373	605023.75	473339.3482	ENSG00000111481
F8W785	F8W785_HUMAN	R|QAELEEGRPQHQEQLR|Q	[TMTsixplex_Nterm]QAELEEGRPQHQEQLR	434-449	FALSE	5.168	51461.00781	35022.72278	21376.65366	20114.34211	32035.67305	23728.72139	ENSG00000173905
F8W785	F8W785_HUMAN	R|QAELEEGRPQHQEQLR|Q	[TMTsixplex_Nterm]QAELEEGRPQHQEQLR	434-449	FALSE	6.033	690817.2398	501125.48	126274.1634	NA	296170.8586	238022.5422	ENSG00000173905
F8W785	F8W785_HUMAN	R|QAELEEGRPQHQEQLR|Q	[TMTsixplex_Nterm]QAELEEGRPQHQEQLR	434-449	FALSE	6.514	81191.61719	54417.3091	19516.28854	17923.56713	35568.44496	26519.2388	ENSG00000173905
F8W7Q4	F8W7Q4_HUMAN	K|EDEIPETVSLEMLDAAK|N	[TMTsixplex_Nterm]EDEIPETVSLEMLDAAK[TMTsixplex_K]	69-85	FALSE	5.823	30760.20797	19550.02027	46384.78302	47747.82187	153788.8281	117849.8084	ENSG00000114023
F8W7Q4	F8W7Q4_HUMAN	K|EDEIPETVSLEMLDAAK|N	[TMTsixplex_Nterm]EDEIPETVSLEMLDAAK[TMTsixplex_K]	69-85	FALSE	5.032	111393.8868	80553.69862	153571.1202	176428.9263	533059.4375	424390.5219	ENSG00000114023
F8W7Q4	F8W7Q4_HUMAN	R|LKEEAAMK|A	[TMTsixplex_Nterm]LK[TMTsixplex_K]EEAAMK[TMTsixplex_K]	132-139	FALSE	5.57	282352.2074	200718.4636	489979.9944	533090.5759	1921100.75	1465259.992	ENSG00000114023
F8W7T0	F8W7T0_HUMAN	K|EKQPVAGSEGAQYR|K	[TMTsixplex_Nterm]EK[TMTsixplex_K]QPVAGSEGAQYR	47-60	FALSE	5.567	38745.87905	26925.01459	33891.75693	37223.24569	47812.58594	41477.64139	ENSG00000135269
F8W7T0	F8W7T0_HUMAN	K|EKQPVAGSEGAQYR|K	[TMTsixplex_Nterm]EK[TMTsixplex_K]QPVAGSEGAQYR	47-60	FALSE	5.986	81901.23246	54304.54299	75258.71822	76988.95402	103325.3594	84357.16348	ENSG00000135269
F8W7T0	F8W7T0_HUMAN	K|QLPAHDQDPSK|C	[TMTsixplex_Nterm]QLPAHDQDPSK[TMTsixplex_K]	67-77	FALSE	5.051	98603.46743	68895.69698	92486.92989	86041.96413	115653.3546	91724.41025	ENSG00000135269
F8W7T0	F8W7T0_HUMAN	K|EKQPVAGSEGAQYR|K	[TMTsixplex_Nterm]EK[TMTsixplex_K]QPVAGSEGAQYR	47-60	FALSE	6.685	193529.387	126954.4132	177184.316	174365.9769	283693.875	215818.1009	ENSG00000135269
F8W7T0	F8W7T0_HUMAN	K|EKQPVAGSEGAQYR|K	[TMTsixplex_Nterm]EK[TMTsixplex_K]QPVAGSEGAQYR	47-60	FALSE	6.939	96831.86182	60246.50718	83309.80418	85851.89495	116059.7344	86017.60334	ENSG00000135269
F8W7T0	F8W7T0_HUMAN	K|EKQPVAGSEGAQYR|K	[TMTsixplex_Nterm]EK[TMTsixplex_K]QPVAGSEGAQYR	47-60	FALSE	6.607	117499.5739	77683.85848	101156.1607	104452.2866	171456.5	134123.8742	ENSG00000135269
F8W7T0	F8W7T0_HUMAN	K|EKQPVAGSEGAQYR|K	[TMTsixplex_Nterm]EK[TMTsixplex_K]QPVAGSEGAQYR	47-60	FALSE	6.285	69693.11615	45753.21824	64156.77347	70956.32352	112593.1406	87956.92484	ENSG00000135269
F8W8T1	F8W8T1_HUMAN	K|NFEEFFNLHR|T	[TMTsixplex_Nterm]NFEEFFNLHR	467-476	FALSE	6.618	69696.9995	45398.81942	42539.57637	41200.48981	32754.75841	26371.13677	ENSG00000157601
F8W8T1	F8W8T1_HUMAN	K|IFFENHPYFR|D	[TMTsixplex_Nterm]IFFENHPYFR	277-286	FALSE	6.5	356023.2279	238041.7747	231129.2635	230994.6903	231194.8628	178606.1333	ENSG00000157601
F8WAU4	F8WAU4_HUMAN	R|SFTPVFLGSALK|N	[TMTsixplex_Nterm]SFTPVFLGSALK[TMTsixplex_K]	290-301	FALSE	6.163	126402.6054	83205.68862	42032.51413	43648.48345	156558.125	114741.549	ENSG00000168827
F8WAU4	F8WAU4_HUMAN	R|YNVPFLTFINK|L	YNVPFLTFINK[TMTsixplex_K]	164-174	FALSE	5.248	4380.481652	4947.501829	814.9564662	1012.593724	3094.071168	5368.265115	ENSG00000168827
F8WAU4	F8WAU4_HUMAN	R|YNVPFLTFINK|L	[TMTsixplex_Nterm]YNVPFLTFINK[TMTsixplex_K]	164-174	FALSE	5.204	51855.33211	37674.78042	30624.9893	32114.81748	63264.48438	50895.68512	ENSG00000168827
F8WAU4	F8WAU4_HUMAN	R|VLYYTGR|I	[TMTsixplex_Nterm]VLYYTGR	65-71	FALSE	6.309	161868.1451	103396.4062	90565.22899	91783.08244	173277.5212	133546.7955	ENSG00000168827
F8WAU4	F8WAU4_HUMAN	R|FGQLTYVR|S	[TMTsixplex_Nterm]FGQLTYVR	364-371	FALSE	7.604	144062.1061	94231.14598	50809.8873	57872.52742	184439.9219	137150.6409	ENSG00000168827
F8WAU4	F8WAU4_HUMAN	R|DNSHPFVGLAFK|L	[TMTsixplex_Nterm]DNSHPFVGLAFK[TMTsixplex_K]	347-358	FALSE	4.969	728059.4507	481066.476	288403.4038	281549.3996	855092	649975.4686	ENSG00000168827
F8WAU4	F8WAU4_HUMAN	R|YNVPFLTFINK|L	[TMTsixplex_Nterm]YNVPFLTFINK[TMTsixplex_K]	164-174	FALSE	6.284	49342.67173	34406.53011	15250.07402	17114.11006	59105.88281	49922.9426	ENSG00000168827
F8WB09	F8WB09_HUMAN	K|GTCSGFEPHSWR|D	[TMTsixplex_Nterm]GTC[Cys_CAM]SGFEPHSWR	32-43	FALSE	7.37	81390.08155	61209.25807	55006.54014	51160.58158	45674.53804	43590.42473	ENSG00000071282
F8WB86	F8WB86_HUMAN	-|MLWFQGAIPAAIATAK|R	[TMTsixplex_Nterm]MLWFQGAIPAAIATAK[TMTsixplex_K]	0-15	FALSE	5.44	63357.52109	48661.96532	68141.98527	73192.73291	105356.5469	103787.4241	ENSG00000144224
F8WBE2	F8WBE2_HUMAN	R|YGPVVSFWFGR|R	[TMTsixplex_Nterm]YGPVVSFWFGR	64-74	FALSE	6.939	2889.6144	2365.683672	2212.362454	2247.185369	5873.277344	5045.371147	ENSG00000119004
F8WBJ6	F8WBJ6_HUMAN	K|IFTPIVEHLGLQIR|F	[TMTsixplex_Nterm]IFTPIVEHLGLQIR	94-107	FALSE	5.914	14645.55592	10717.7179	13365.19019	13646.2151	16262.63845	13469.56459	ENSG00000115946
F8WBJ7	F8WBJ7_HUMAN	R|QGALAPWPIVGLGK|F	QGALAPWPIVGLGK[TMTsixplex_K]	168-181	FALSE	6.519	6861.887447	6963.834707	1608.797645	2611.463683	6797.208339	10654.88672	ENSG00000106771
F8WDB5	F8WDB5_HUMAN	R|LPVIDPISGNALYILTHK|R	[TMTsixplex_Nterm]LPVIDPISGNALYILTHK[TMTsixplex_K]	68-85	FALSE	6.168	8172.464188	5868.648641	9399.408218	10101.66065	18359.42578	14267.32236	ENSG00000106617
F8WDG1	F8WDG1_HUMAN	K|IFSFNVWGK|I	[TMTsixplex_Nterm]IFSFNVWGK[TMTsixplex_K]	34-42	FALSE	5.323	18353.61027	13409.67364	26099.38862	28174.71388	32760.49023	26925.79159	ENSG00000075790
F8WEJ5	F8WEJ5_HUMAN	K|LFPGFEIETVK|N	[TMTsixplex_Nterm]LFPGFEIETVK[TMTsixplex_K]	221-231	FALSE	6.129	60078.92931	42369.90618	27471.78551	28083.7307	66466.39063	50979.10676	ENSG00000070669
F8WEX5	F8WEX5_HUMAN	K|SVLWWLPVEK|A	[TMTsixplex_Nterm]SVLWWLPVEK[TMTsixplex_K]	113-122	FALSE	5.767	10773.68621	7199.080304	7817.723166	7849.014672	18009.59766	13227.76817	ENSG00000129103
F8WEX5	F8WEX5_HUMAN	K|SVLWWLPVEK|A	[TMTsixplex_Nterm]SVLWWLPVEK[TMTsixplex_K]	113-122	FALSE	6.027	9828.806065	7006.146021	7239.613117	7751.886924	16407.06055	12843.47597	ENSG00000129103
F8WEX5	F8WEX5_HUMAN	K|SVLWWLPVEK|A	[TMTsixplex_Nterm]SVLWWLPVEK[TMTsixplex_K]	113-122	FALSE	5.727	22318.55128	13753.59108	15643.4818	16270.185	35278.44531	26638.3685	ENSG00000129103
F8WEX5	F8WEX5_HUMAN	K|SVLWWLPVEK|A	[TMTsixplex_Nterm]SVLWWLPVEK[TMTsixplex_K]	113-122	FALSE	5.733	8475.634445	6159.411021	6997.374564	7064.993077	12836.37012	9982.800904	ENSG00000129103
F8WEX5	F8WEX5_HUMAN	K|SVLWWLPVEK|A	[TMTsixplex_Nterm]SVLWWLPVEK[TMTsixplex_K]	113-122	FALSE	5.179	18287.70585	12125.49319	12709.53967	13992.75728	28991.58984	22582.55091	ENSG00000129103
G3V126	G3V126_HUMAN	R|IILAAFR|N	[TMTsixplex_Nterm]IILAAFR	243-249	FALSE	6.177	24757.65786	16771.41259	25368.29134	24989.0627	29304.69818	22370.03626	ENSG00000047249
G3V126	G3V126_HUMAN	K|LGESVQDLSSFDEYSSELK|S	[TMTsixplex_Nterm]LGESVQDLSSFDEYSSELK[TMTsixplex_K]	301-319	FALSE	6.532	143915.4599	96805.03884	140609.3564	137020.4403	174592.6563	133954.9994	ENSG00000047249
G3V126	G3V126_HUMAN	K|NTAWPYFLPMLNR|Q	NTAWPYFLPMLNR	79-91	FALSE	5.285	949.3908655	987.8452663	920.0426635	NA	1447.703137	1637.121128	ENSG00000047249
G3V126	G3V126_HUMAN	K|NTAWPYFLPMLNR|Q	[TMTsixplex_Nterm]NTAWPYFLPMLNR	79-91	FALSE	5.338	6100.958612	14526.3125	10246.41604	6692.476017	8191.495738	6483.332167	ENSG00000047249
G3V126	G3V126_HUMAN	K|NTAWPYFLPMLNR|Q	[TMTsixplex_Nterm]NTAWPYFLPMLNR	79-91	FALSE	8.756	7736.736242	5210.382285	12312.63344	11402.17071	13791.46777	9354.66222	ENSG00000047249
G3V154	G3V154_HUMAN	K|FFNIPFLQLQR|E	[TMTsixplex_Nterm]FFNIPFLQLQR	187-197	FALSE	6.194	290.8355092	251.4864737	257.8686106	256.8968507	749.7411381	587.6515962	ENSG00000196642
G3V169	G3V169_HUMAN	R|CFYLFPGH|-	[TMTsixplex_Nterm]C[Cys_CAM]FYLFPGH	359-366	FALSE	5.993	36205.11432	24634.32534	35610.61735	38295.81232	16826.69054	13733.41697	ENSG00000137752
G3V169	G3V169_HUMAN	K|TSDSTFLVFMSHGIR|E	[TMTsixplex_Nterm]TSDSTFLVFMSHGIR	188-202	FALSE	6.468	46469.75844	32165.07365	40371.78055	39903.26081	48423.92125	38885.75498	ENSG00000137752
G3V169	G3V169_HUMAN	R|ENATVMDK|T	[TMTsixplex_Nterm]ENATVMDK[TMTsixplex_K]	29-36	FALSE	5.595	139245.3276	98630.32876	142201.4219	141245.885	82826.07017	64853.78593	ENSG00000137752
G3V1A4	G3V1A4_HUMAN	K|AVLFCLSEDKK|N	[TMTsixplex_Nterm]AVLFC[Cys_CAM]LSEDK[TMTsixplex_K]K[TMTsixplex_K]	17-27	FALSE	5.235	808152.6875	547209.9311	680563.7628	746935.0495	579399.9007	452125.9208	ENSG00000172757
G3V1A4	G3V1A4_HUMAN	K|EILVGDVGQTVDDPYATFVK|M	[TMTsixplex_Nterm]EILVGDVGQTVDDPYATFVK[TMTsixplex_K]	36-55	FALSE	8.008	373271.4405	232886.7818	285789.3237	304586.1448	390564.7188	289233.9428	ENSG00000172757
G3V1A4	G3V1A4_HUMAN	K|EILVGDVGQTVDDPYATFVK|M	[TMTsixplex_Nterm]EILVGDVGQTVDDPYATFVK[TMTsixplex_K]	36-55	FALSE	7.557	402708.1589	275927.9613	317838.5896	294624.9647	467352.6875	348962.5379	ENSG00000172757
G3V1A4	G3V1A4_HUMAN	R|KSSTPEEVK|K	[TMTsixplex_Nterm]K[TMTsixplex_K]SSTPEEVK[TMTsixplex_K]	4-12	FALSE	5.553	199592.4063	126349.4728	149949.9799	151859.9924	168281.4264	132241.2168	ENSG00000172757
G3V1A4	G3V1A4_HUMAN	K|AVLFCLSEDKK|N	[TMTsixplex_Nterm]AVLFC[Cys_CAM]LSEDK[TMTsixplex_K]K[TMTsixplex_K]	17-27	FALSE	5.073	697451.25	456074.7739	575971.8956	567374.2913	485408.0905	355690.8386	ENSG00000172757
G3V1A4	G3V1A4_HUMAN	K|EILVGDVGQTVDDPYATFVK|M	[TMTsixplex_Nterm]EILVGDVGQTVDDPYATFVK[TMTsixplex_K]	36-55	FALSE	7.687	454476.5351	298204.9261	335841.9955	337602.4484	479823.1875	326399.8888	ENSG00000172757
G3V1A4	G3V1A4_HUMAN	K|EILVGDVGQTVDDPYATFVK|M	[TMTsixplex_Nterm]EILVGDVGQTVDDPYATFVK[TMTsixplex_K]	36-55	FALSE	7.675	58461.65192	39497.63678	46441.85538	46689.96902	73677.89063	55257.16192	ENSG00000172757
G3V1A4	G3V1A4_HUMAN	K|AVLFCLSEDKK|N	[TMTsixplex_Nterm]AVLFC[Cys_CAM]LSEDK[TMTsixplex_K]K[TMTsixplex_K]	17-27	FALSE	5.067	285006.3125	196077.4693	237285.6853	268157.6362	217705.6149	167799.2364	ENSG00000172757
G3V1A4	G3V1A4_HUMAN	K|AVLFCLSEDKK|N	[TMTsixplex_Nterm]AVLFC[Cys_CAM]LSEDK[TMTsixplex_K]K[TMTsixplex_K]	17-27	FALSE	5.575	1324903.75	891310.8642	1134514.731	1199353.18	959252.8351	695597.6193	ENSG00000172757
G3V1A4	G3V1A4_HUMAN	K|EILVGDVGQTVDDPYATFVK|M	[TMTsixplex_Nterm]EILVGDVGQTVDDPYATFVK[TMTsixplex_K]	36-55	FALSE	9.095	204534.6483	139710.0114	170878.9072	182621.8049	232069.3906	179968.014	ENSG00000172757
G3V1A4	G3V1A4_HUMAN	K|NIILEEGKEILVGDVGQTVDDPYATFVK|M	NIILEEGKEILVGDVGQTVDDPYATFVK	28-55	FALSE	5.787	7744.112863	7465.798154	6584.782671	40839.39622	11999.2755	7431.686786	ENSG00000172757
G3V1A4	G3V1A4_HUMAN	K|KEDLVFIFWAPESAPLK|S	[TMTsixplex_Nterm]K[TMTsixplex_K]EDLVFIFWAPESAPLK[TMTsixplex_K]	78-94	FALSE	5.885	1161408.179	790460.5411	1014751.579	1053856.999	1209691.5	949141.2154	ENSG00000172757
G3V1A4	G3V1A4_HUMAN	R|YALYDATYETK|E	YALYDATYETK[TMTsixplex_K]	64-74	FALSE	6.897	136423.76	158072.5422	53395.5474	73244.25139	143530.9554	168806.8108	ENSG00000172757
G3V1A4	G3V1A4_HUMAN	K|KEDLVFIFWAPESAPLK|S	[TMTsixplex_Nterm]K[TMTsixplex_K]EDLVFIFWAPESAPLK[TMTsixplex_K]	78-94	FALSE	5.909	5391330	3545218.227	4151409.378	4141563.256	5286458.291	3911990.252	ENSG00000172757
G3V1A4	G3V1A4_HUMAN	K|HELQANCYEEVK|D	[TMTsixplex_Nterm]HELQANC[Cys_CAM]YEEVK[TMTsixplex_K]	115-126	FALSE	6.565	344414.3393	229585.6961	337213.3875	369384.8125	282743.2468	239296.043	ENSG00000172757
G3V1A4	G3V1A4_HUMAN	K|NIILEEGK|E	[TMTsixplex_Nterm]NIILEEGK[TMTsixplex_K]	28-35	FALSE	5.762	764201.2611	502217.9198	692911.6789	672847.9649	899464.5	618903.3114	ENSG00000172757
G3V1A4	G3V1A4_HUMAN	R|YALYDATYETK|E	[TMTsixplex_Nterm]YALYDATYETK[TMTsixplex_K]	64-74	FALSE	7.236	4630487	2947270.031	3697167.758	3700981.067	4503988.553	3276384.8	ENSG00000172757
G3V1A4	G3V1A4_HUMAN	R|KSSTPEEVK|K	[TMTsixplex_Nterm]K[TMTsixplex_K]SSTPEEVK[TMTsixplex_K]	4-12	FALSE	6.756	769122.125	475255.6285	589723.4769	555404.5628	639046.6665	467465.5591	ENSG00000172757
G3V1A4	G3V1A4_HUMAN	R|KSSTPEEVK|K	[TMTsixplex_Nterm]K[TMTsixplex_K]SSTPEEVK[TMTsixplex_K]	4-12	FALSE	5.879	125736.4453	82305.72722	104380.4436	114311.8681	114885.4717	91009.8512	ENSG00000172757
G3V1A4	G3V1A4_HUMAN	R|KSSTPEEVK|K	[TMTsixplex_Nterm]K[TMTsixplex_K]SSTPEEVK[TMTsixplex_K]	4-12	FALSE	5.947	168994.625	123696.1259	156945.8866	159904.4695	162836.0368	131477.7677	ENSG00000172757
G3V1A4	G3V1A4_HUMAN	K|KEDLVFIFWAPESAPLK|S	[TMTsixplex_Nterm]K[TMTsixplex_K]EDLVFIFWAPESAPLK[TMTsixplex_K]	78-94	FALSE	6.345	295997.0321	203464.2065	233514.212	251095.2829	303697.4063	222859.4549	ENSG00000172757
G3V1A4	G3V1A4_HUMAN	R|KSSTPEEVK|K	[TMTsixplex_Nterm]K[TMTsixplex_K]SSTPEEVK[TMTsixplex_K]	4-12	FALSE	5.382	262323.25	161004.7264	200293.2116	188815.085	215321.3652	157748.41	ENSG00000172757
G3V1A4	G3V1A4_HUMAN	K|AVLFCLSEDKK|N	[TMTsixplex_Nterm]AVLFC[Cys_CAM]LSEDK[TMTsixplex_K]K[TMTsixplex_K]	17-27	FALSE	5.903	786399.5625	491428.2463	625604.8525	637276.4029	541114.0275	417997.493	ENSG00000172757
G3V1A4	G3V1A4_HUMAN	R|YALYDATYETK|E	[TMTsixplex_Nterm]YALYDATYETK[TMTsixplex_K]	64-74	FALSE	7.694	1279320.433	834698.9376	1059366.269	1111031.601	1309982.25	951840.14	ENSG00000172757
G3V1A4	G3V1A4_HUMAN	K|LGGSAVISLEGKPL|-	[TMTsixplex_Nterm]LGGSAVISLEGK[TMTsixplex_K]PL	135-148	FALSE	5.284	696832.5351	491876.183	617267.6865	607273.4598	765668.9375	585218.9008	ENSG00000172757
G3V1A4	G3V1A4_HUMAN	K|KEDLVFIFWAPESAPLK|S	[TMTsixplex_Nterm]K[TMTsixplex_K]EDLVFIFWAPESAPLK[TMTsixplex_K]	78-94	FALSE	6.278	489377.0542	319955.5369	402427.1445	400537.0733	504098.3125	368789.3851	ENSG00000172757
G3V1A4	G3V1A4_HUMAN	R|KSSTPEEVK|K	[TMTsixplex_Nterm]K[TMTsixplex_K]SSTPEEVK[TMTsixplex_K]	4-12	FALSE	6.614	405040.4688	254503.5961	337486.0876	351771.7747	367730.7713	285592.68	ENSG00000172757
G3V1A4	G3V1A4_HUMAN	R|KSSTPEEVK|K	[TMTsixplex_Nterm]K[TMTsixplex_K]SSTPEEVK[TMTsixplex_K]	4-12	FALSE	5.701	394712.3125	250787.7129	299198.0269	294154.3737	331546.6077	252949.4196	ENSG00000172757
G3V1A4	G3V1A4_HUMAN	R|YALYDATYETK|E	[TMTsixplex_Nterm]YALYDATYETK[TMTsixplex_K]	64-74	FALSE	6.418	885665.9667	492626.8449	860493.538	750473.5086	942391.125	743218.1093	ENSG00000172757
G3V1A4	G3V1A4_HUMAN	R|KSSTPEEVK|K	[TMTsixplex_Nterm]K[TMTsixplex_K]SSTPEEVK[TMTsixplex_K]	4-12	FALSE	6.906	981661.125	632892.9516	820162.6155	841492.2514	876068.5488	656222.6563	ENSG00000172757
G3V1A4	G3V1A4_HUMAN	K|LGGSAVISLEGKPL|-	[TMTsixplex_Nterm]LGGSAVISLEGK[TMTsixplex_K]PL	135-148	FALSE	5.639	175700.0855	113013.0142	143402.7903	142127.0488	193595.9375	137882.0435	ENSG00000172757
G3V1A4	G3V1A4_HUMAN	R|KSSTPEEVK|K	[TMTsixplex_Nterm]K[TMTsixplex_K]SSTPEEVK[TMTsixplex_K]	4-12	FALSE	6.342	1361914.5	892700.4719	1137414.472	1189870.544	1214998.564	933456.9876	ENSG00000172757
G3V1A4	G3V1A4_HUMAN	K|AVLFCLSEDKK|N	[TMTsixplex_Nterm]AVLFC[Cys_CAM]LSEDK[TMTsixplex_K]K[TMTsixplex_K]	17-27	FALSE	5.788	456488.3438	324468.6005	385311.2126	403837.1464	356648.2637	272399.3553	ENSG00000172757
G3V1A4	G3V1A4_HUMAN	R|KSSTPEEVK|K	[TMTsixplex_Nterm]K[TMTsixplex_K]SSTPEEVK[TMTsixplex_K]	4-12	FALSE	5.455	76390.71875	57319.6369	57859.71477	60515.16452	64829.65231	58061.24659	ENSG00000172757
G3V1A4	G3V1A4_HUMAN	K|LGGSAVISLEGKPL|-	[TMTsixplex_Nterm]LGGSAVISLEGK[TMTsixplex_K]PL	135-148	FALSE	6.145	431614.5953	286396.3252	355443.0399	367690.0463	437484.0625	348968.6959	ENSG00000172757
G3V1A4	G3V1A4_HUMAN	K|KEDLVFIFWAPESAPLK|S	[TMTsixplex_Nterm]K[TMTsixplex_K]EDLVFIFWAPESAPLK[TMTsixplex_K]	78-94	FALSE	6.402	71817.36719	46731.34869	56137.4174	57066.50082	71117.37339	56339.97883	ENSG00000172757
G3V1A4	G3V1A4_HUMAN	K|KEDLVFIFWAPESAPLK|S	[TMTsixplex_Nterm]K[TMTsixplex_K]EDLVFIFWAPESAPLK[TMTsixplex_K]	78-94	FALSE	6.133	854783.1824	552592.6895	659516.2928	670719.1888	881701.25	655411.0336	ENSG00000172757
G3V1A4	G3V1A4_HUMAN	R|KSSTPEEVK|K	[TMTsixplex_Nterm]K[TMTsixplex_K]SSTPEEVK[TMTsixplex_K]	4-12	FALSE	5.832	186738.4063	121981.8846	147593.0074	151856.3848	170451.9877	119815.7294	ENSG00000172757
G3V1A4	G3V1A4_HUMAN	R|YALYDATYETK|E	[TMTsixplex_Nterm]YALYDATYETK[TMTsixplex_K]	64-74	FALSE	7.379	343577.1306	254521.5	480974.907	492040.5	343747.3012	261677.3918	ENSG00000172757
G3V1A4	G3V1A4_HUMAN	K|AVLFCLSEDKK|N	[TMTsixplex_Nterm]AVLFC[Cys_CAM]LSEDK[TMTsixplex_K]K[TMTsixplex_K]	17-27	FALSE	5.94	1796532.625	1129974.764	1472003.86	1474050.092	1172471.588	897868.2433	ENSG00000172757
G3V1A4	G3V1A4_HUMAN	K|KEDLVFIFWAPESAPLK|S	[TMTsixplex_Nterm]K[TMTsixplex_K]EDLVFIFWAPESAPLK[TMTsixplex_K]	78-94	FALSE	6.33	4802642.492	3217323.475	3809511.836	4089867.049	4872167	3726044.956	ENSG00000172757
G3V1A4	G3V1A4_HUMAN	K|LGGSAVISLEGKPL|-	[TMTsixplex_Nterm]LGGSAVISLEGK[TMTsixplex_K]PL	135-148	FALSE	5.121	562378.5	348163.1871	461674.7721	429644.7282	544559.0274	397235.4639	ENSG00000172757
G3V1A4	G3V1A4_HUMAN	K|LGGSAVISLEGKPL|-	[TMTsixplex_Nterm]LGGSAVISLEGK[TMTsixplex_K]PL	135-148	FALSE	5.431	406052.4703	262159.5439	317762.2967	315389.8087	406971.4375	315249.9267	ENSG00000172757
G3V1A4	G3V1A4_HUMAN	K|HELQANCYEEVKDR|C	[TMTsixplex_Nterm]HELQANC[Cys_CAM]YEEVK[TMTsixplex_K]DR	115-128	FALSE	6.016	355066.2863	240935.7265	370445.829	388138.6563	222632.4195	159998.1926	ENSG00000172757
G3V1A4	G3V1A4_HUMAN	R|YALYDATYETK|E	[TMTsixplex_Nterm]YALYDATYETK[TMTsixplex_K]	64-74	FALSE	7.169	920748.375	584477.6073	752087.071	761608.4838	863694.6973	641304.4127	ENSG00000172757
G3V1A4	G3V1A4_HUMAN	K|LGGSAVISLEGKPL|-	[TMTsixplex_Nterm]LGGSAVISLEGK[TMTsixplex_K]PL	135-148	FALSE	5.294	521499.7753	332900.2939	421190.6031	422988.8082	542280	407406.9241	ENSG00000172757
G3V1A4	G3V1A4_HUMAN	K|KEDLVFIFWAPESAPLK|S	K[TMTsixplex_K]EDLVFIFWAPESAPLK[TMTsixplex_K]	78-94	FALSE	5.896	203607.4552	209846.5625	88108.39553	92677.81831	146776.7717	207035.9096	ENSG00000172757
G3V1B3	G3V1B3_HUMAN	R|VYNVTQHAVGIVVNK|Q	[TMTsixplex_Nterm]VYNVTQHAVGIVVNK[TMTsixplex_K]	63-77	FALSE	5.017	896119.0941	585228.7067	828439.3565	746337.7054	1128221.446	885612.2512	ENSG00000122026
G3V1B3	G3V1B3_HUMAN	R|VYNVTQHAVGIVVNK|Q	[TMTsixplex_Nterm]VYNVTQHAVGIVVNK[TMTsixplex_K]	63-77	FALSE	5.425	161676.879	95406.92549	155235.1863	141386.2469	256229.2656	172373.1577	ENSG00000122026
G3V1B3	G3V1B3_HUMAN	R|VYNVTQHAVGIVVNK|Q	VYNVTQHAVGIVVNK[TMTsixplex_K]	63-77	FALSE	5.326	15807.97901	12320.77521	15579.07666	18500.6529	22506.61719	21225.95709	ENSG00000122026
G3V1B3	G3V1B3_HUMAN	K|HGVVPLATYMR|I	[TMTsixplex_Nterm]HGVVPLATYMR	21-31	FALSE	6.484	2636983.625	1760005.344	2287638.884	2549437.211	4517444.521	3235616.064	ENSG00000122026
G3V1C1	G3V1C1_HUMAN	K|SPAQILIR|F	[TMTsixplex_Nterm]SPAQILIR	143-150	FALSE	6.452	76265.06556	51788.76534	57931.50742	61863.07638	128443.8438	101504.1166	ENSG00000165568
G3V1D1	G3V1D1_HUMAN	K|NVNQSLLELHK|L	[TMTsixplex_Nterm]NVNQSLLELHK[TMTsixplex_K]	39-49	FALSE	9.278	165726.0234	112378.0512	220880.4688	186513.1033	116625.7127	83585.39292	ENSG00000167996
G3V1D1	G3V1D1_HUMAN	K|ELGDHVTNLR|K	[TMTsixplex_Nterm]ELGDHVTNLR	77-86	FALSE	5.324	248678.9764	190091.3572	165265.1106	135365.8182	193470.9037	165955.795	ENSG00000167996
G3V1U5	G3V1U5_HUMAN	R|VPVLGSLLNLPGIR|S	[TMTsixplex_Nterm]VPVLGSLLNLPGIR	47-60	FALSE	5.661	984.0526029	902.1989802	669.8911081	703.7605717	2866.665246	2874.251709	ENSG00000111711
G3V203	G3V203_HUMAN	K|SQDIYLR|L	[TMTsixplex_Nterm]SQDIYLR	19-25	FALSE	4.984	35660.18214	22772.2446	31025.89544	31530.8008	51987.97656	39928.53959	ENSG00000063177
G3V203	G3V203_HUMAN	K|ILTFDQLALDSPK|G	[TMTsixplex_Nterm]ILTFDQLALDSPK[TMTsixplex_K]	119-131	FALSE	9.549	216051.1494	132828.2366	210805.2829	222678.4911	369184.125	287284.7767	ENSG00000063177
G3V203	G3V203_HUMAN	K|ILTFDQLALDSPK|G	[TMTsixplex_Nterm]ILTFDQLALDSPK[TMTsixplex_K]	119-131	FALSE	7.359	522481.6175	349771.003	494042.7351	542252.6109	1102683.5	791206.0973	ENSG00000063177
G3V203	G3V203_HUMAN	K|ILTFDQLALDSPK|G	[TMTsixplex_Nterm]ILTFDQLALDSPK[TMTsixplex_K]	119-131	FALSE	6.221	632426.9865	416243.3971	644818.5009	693112.0928	1272082.375	893250.8439	ENSG00000063177
G3V203	G3V203_HUMAN	K|GCGTVLLSGPR|K	[TMTsixplex_Nterm]GC[Cys_CAM]GTVLLSGPR	132-142	FALSE	7.64	111891.079	74041.94226	110802.6879	109982.5558	115827.3438	88968.89962	ENSG00000063177
G3V203	G3V203_HUMAN	R|TNSTFNQVVLK|R	TNSTFNQVVLK[TMTsixplex_K]	38-48	FALSE	5.106	224235.375	152339.2686	70276.55263	NA	190501.6424	214762.3509	ENSG00000063177
G3V203	G3V203_HUMAN	K|TAVVVGTITDDVR|V	[TMTsixplex_Nterm]TAVVVGTITDDVR	78-90	FALSE	8.445	327592.2181	209263.3016	302978.5716	315992.7927	573915.5	415175.6684	ENSG00000063177
G3V210	G3V210_HUMAN	R|GNVGFVFTK|E	[TMTsixplex_Nterm]GNVGFVFTK[TMTsixplex_K]	83-91	FALSE	6.673	273842.936	181346.0673	269272.9958	289597.0928	315594	245555.7031	ENSG00000089157
G3V210	G3V210_HUMAN	K|TSFFQALGITTK|I	TSFFQALGITTK	134-145	FALSE	8.617	667.1739584	574.888274	485.1080779	725.4560253	NA	1210.68117	ENSG00000089157
G3V210	G3V210_HUMAN	K|TSFFQALGITTK|I	[TMTsixplex_Nterm]TSFFQALGITTK[TMTsixplex_K]	134-145	FALSE	9.199	4106.064454	2633.654896	5545.108558	4646.249261	6440.889648	3978.961535	ENSG00000089157
G3V210	G3V210_HUMAN	K|TSFFQALGITTK|I	TSFFQALGITTK[TMTsixplex_K]	134-145	FALSE	6.005	5638.868638	4227.143869	1286.253545	1693.368158	3090.203096	3976.394115	ENSG00000089157
G3V210	G3V210_HUMAN	K|IIQLLDDYPK|C	[TMTsixplex_Nterm]IIQLLDDYPK[TMTsixplex_K]	16-25	FALSE	6.117	913616.6351	611236.943	946058.7417	949854.296	1138283.625	794173.7644	ENSG00000089157
G3V210	G3V210_HUMAN	K|IIQLLDDYPK|C	[TMTsixplex_Nterm]IIQLLDDYPK[TMTsixplex_K]	16-25	FALSE	5.465	628049.75	449662.0361	499285.3512	479521.9902	618977.1701	405665.6108	ENSG00000089157
G3V210	G3V210_HUMAN	K|TSFFQALGITTK|I	TSFFQALGITTK[TMTsixplex_K]	134-145	FALSE	6.421	20183.36639	14379.00889	3774.374501	5377.850135	10297.1026	13485.41927	ENSG00000089157
G3V210	G3V210_HUMAN	K|TSFFQALGITTK|I	TSFFQALGITTK	134-145	FALSE	8.667	20079.72278	14458.61414	23151.78934	26462.76795	29174.13457	24570.89645	ENSG00000089157
G3V210	G3V210_HUMAN	K|TSFFQALGITTK|I	[TMTsixplex_Nterm]TSFFQALGITTK[TMTsixplex_K]	134-145	FALSE	9.474	186671.3702	135606.7387	244018.1401	236519.6111	277276.3125	205431.2317	ENSG00000089157
G3V210	G3V210_HUMAN	K|AVVLMGK|N	[TMTsixplex_Nterm]AVVLMGK[TMTsixplex_K]	50-56	FALSE	5.484	264245.9132	195681.0135	241924.8628	246248.4291	414609.5938	319801.4042	ENSG00000089157
G3V210	G3V210_HUMAN	K|EDLTEIR|D	[TMTsixplex_Nterm]EDLTEIR	92-98	FALSE	5.015	690631.0018	504521.2594	618827.3099	619944.4641	748051.1875	615120.9065	ENSG00000089157
G3V210	G3V210_HUMAN	K|TSFFQALGITTK|I	TSFFQALGITTK[TMTsixplex_K]	134-145	FALSE	6.153	3344.761122	3306.577212	902.0751697	1454.289928	2337.703499	3732.932975	ENSG00000089157
G3V210	G3V210_HUMAN	R|AGAIAPCEVTVPAQNTGLGPEK|T	[TMTsixplex_Nterm]AGAIAPC[Cys_CAM]EVTVPAQNTGLGPEK[TMTsixplex_K]	112-133	FALSE	4.99	236572.9464	161531.4016	286567.75	278668.8756	190710.758	143242.7482	ENSG00000089157
G3V210	G3V210_HUMAN	R|GNVGFVFTK|E	GNVGFVFTK	83-91	FALSE	7.017	34101.93162	NA	47574.76785	57880.05318	75460.00277	66368.70695	ENSG00000089157
G3V210	G3V210_HUMAN	R|GHLENNPALEK|L	[TMTsixplex_Nterm]GHLENNPALEK[TMTsixplex_K]	66-76	FALSE	5.711	288348.6257	195482.3214	288797.4666	320474.228	352196.5938	281284.3814	ENSG00000089157
G3V210	G3V210_HUMAN	K|IIQLLDDYPK|C	[TMTsixplex_Nterm]IIQLLDDYPK[TMTsixplex_K]	16-25	FALSE	6.079	240506.8219	157009.3567	257636.0821	250751.691	434924.8125	323972.7301	ENSG00000089157
G3V220	G3V220_HUMAN	R|VFFYNPTTR|L	[TMTsixplex_Nterm]VFFYNPTTR	543-551	FALSE	5.848	62181.98412	42572.06209	49392.05067	46922.41977	61352.25805	44650.04365	ENSG00000113649
G3V220	G3V220_HUMAN	K|IIQEPPHK|K	[TMTsixplex_Nterm]IIQEPPHK[TMTsixplex_K]	570-577	FALSE	5.591	112005.7324	81274.0237	77515.00608	82586.58602	128921.5313	107940.2596	ENSG00000113649
G3V2D1	G3V2D1_HUMAN	K|LGIIYR|D	[TMTsixplex_Nterm]LGIIYR	170-175	FALSE	6.642	70970.08353	61806.72166	69138.36084	70849.52171	106164.0938	98534.28833	ENSG00000100784
G3V2L6	G3V2L6_HUMAN	K|QGFDFLCMPVFHPR|F	[TMTsixplex_Nterm]QGFDFLC[Cys_CAM]MPVFHPR	35-48	FALSE	7.041	49637.27789	34805.00944	57370.71035	58721.11947	47286.20447	35265.83737	ENSG00000100462
G3V2L6	G3V2L6_HUMAN	K|QGFDFLCMPVFHPR|F	[TMTsixplex_Nterm]QGFDFLC[Cys_CAM]MPVFHPR	35-48	FALSE	5.932	6108.119025	5269.716612	5465.255747	6336.957997	6195.742096	6246.63621	ENSG00000100462
G3V3B9	G3V3B9_HUMAN	R|LLVLEAFQVSHPCR|Q	[TMTsixplex_Nterm]LLVLEAFQVSHPC[Cys_CAM]R	95-108	FALSE	7.177	9462.782187	6788.944326	11094.8005	12850.64397	24258.18831	20273.74437	ENSG00000100577
G3V3B9	G3V3B9_HUMAN	R|FKVDLTPYPTISSINK|R	[TMTsixplex_Nterm]FK[TMTsixplex_K]VDLTPYPTISSINK[TMTsixplex_K]	78-93	FALSE	5.838	8986.715931	6249.868661	13713.1345	15886.93483	50112.66406	35983.35463	ENSG00000100577
G3V3B9	G3V3B9_HUMAN	R|FKVDLTPYPTISSINK|R	[TMTsixplex_Nterm]FK[TMTsixplex_K]VDLTPYPTISSINK[TMTsixplex_K]	78-93	FALSE	6.259	20426.06544	14018.98098	28597.77491	31741.59279	115710.7344	82434.56797	ENSG00000100577
G3V3B9	G3V3B9_HUMAN	R|FKVDLTPYPTISSINK|R	[TMTsixplex_Nterm]FK[TMTsixplex_K]VDLTPYPTISSINK[TMTsixplex_K]	78-93	FALSE	6.656	16676.25558	10839.84701	20980.80813	24181.55965	87729.79688	63284.49904	ENSG00000100577
G3V3M6	G3V3M6_HUMAN	K|GAVAEDGDELR|T	[TMTsixplex_Nterm]GAVAEDGDELR	7-17	FALSE	7.201	187373.5949	138127.1471	125454.8197	130098.7927	215884.0781	177809.7403	ENSG00000100823
G3V3M6	G3V3M6_HUMAN	K|VSYGIGDEEHDQEGR|V	[TMTsixplex_Nterm]VSYGIGDEEHDQEGR	141-155	FALSE	7.389	173373.7813	118582.9817	101439.8567	99283.64434	165553.3552	147191.7172	ENSG00000100823
G3V3M6	G3V3M6_HUMAN	K|KGAVAEDGDELR|T	[TMTsixplex_Nterm]K[TMTsixplex_K]GAVAEDGDELR	6-17	FALSE	5.221	664200.3088	436168.609	535925.1631	532519.7807	683791.5	534485.4792	ENSG00000100823
G3V3M6	G3V3M6_HUMAN	R|QGFGELLQAVPLADSFR|H	[TMTsixplex_Nterm]QGFGELLQAVPLADSFR	237-253	FALSE	5.588	243011.7045	146226.6444	259209.3018	280348.8574	283010.6875	211981.7956	ENSG00000100823
G3V3M6	G3V3M6_HUMAN	R|QGFGELLQAVPLADSFR|H	[TMTsixplex_Nterm]QGFGELLQAVPLADSFR	237-253	FALSE	5.156	204238.0898	133991.6845	172710.3631	184204.6497	296345.5625	214421.9579	ENSG00000100823
G3V3M6	G3V3M6_HUMAN	K|EAAGEGPALYEDPPDQK|T	[TMTsixplex_Nterm]EAAGEGPALYEDPPDQK[TMTsixplex_K]	35-51	FALSE	6.379	291194.6737	198549.8835	250875.1013	247732.2057	354895.375	293018.4215	ENSG00000100823
G3V3M6	G3V3M6_HUMAN	K|VSYGIGDEEHDQEGR|V	[TMTsixplex_Nterm]VSYGIGDEEHDQEGR	141-155	FALSE	7.638	118474.5191	87431.6372	76599.72674	75201.45571	136694.4531	111997.3595	ENSG00000100823
G3V3T3	G3V3T3_HUMAN	R|WGASTATTQK|K	WGASTATTQK[TMTsixplex_K]	92-101	FALSE	5.519	25593.91016	23338.05993	13638.14504	16098.49585	16876.69238	19353.03052	ENSG00000100813
G3V3U4	G3V3U4_HUMAN	K|AINQGGLTSVAVR|G	[TMTsixplex_Nterm]AINQGGLTSVAVR	30-42	FALSE	8.849	113498.553	76058.20291	99337.22887	101855.2903	156366.625	117998.3035	ENSG00000100902
G3V3U4	G3V3U4_HUMAN	R|LYQVEYAFK|A	[TMTsixplex_Nterm]LYQVEYAFK[TMTsixplex_K]	21-29	FALSE	5.515	112608.3374	73748.47999	89446.55757	92765.55752	136647.7031	102525.8327	ENSG00000100902
G3V3U4	G3V3U4_HUMAN	K|LLDSSTVTHLFK|I	[TMTsixplex_Nterm]LLDSSTVTHLFK[TMTsixplex_K]	59-70	FALSE	6.644	1432502.125	869809.8287	810187.6833	539310.2775	983975.3859	685742.5166	ENSG00000100902
G3V3U4	G3V3U4_HUMAN	K|LLDSSTVTHLFK|I	[TMTsixplex_Nterm]LLDSSTVTHLFK[TMTsixplex_K]	59-70	FALSE	7.62	540719.625	414374.2307	357613.358	318483.3127	427632.4158	370388.6371	ENSG00000100902
G3V3U4	G3V3U4_HUMAN	R|LYQVEYAFK|A	[TMTsixplex_Nterm]LYQVEYAFK[TMTsixplex_K]	21-29	FALSE	5.215	69430.15709	45998.08002	55202.98491	60311.97921	86917.55469	66934.59243	ENSG00000100902
G3V3U4	G3V3U4_HUMAN	R|LYQVEYAFK|A	[TMTsixplex_Nterm]LYQVEYAFK[TMTsixplex_K]	21-29	FALSE	6.229	72292.67343	46126.51392	59471.70141	59158.27522	85410.30469	62416.89555	ENSG00000100902
G3V3U4	G3V3U4_HUMAN	K|AINQGGLTSVAVR|G	[TMTsixplex_Nterm]AINQGGLTSVAVR	30-42	FALSE	6.448	98205.03124	70878.6768	73506.16789	78240.49387	104209.9239	82115.71105	ENSG00000100902
G3V3U4	G3V3U4_HUMAN	K|AINQGGLTSVAVR|G	[TMTsixplex_Nterm]AINQGGLTSVAVR	30-42	FALSE	9.024	424058.7534	299375.216	363133.3532	370449.5565	553732.75	421873.1576	ENSG00000100902
G3V3U4	G3V3U4_HUMAN	R|GKDCAVIVTQK|K	[TMTsixplex_Nterm]GK[TMTsixplex_K]DC[Cys_CAM]AVIVTQK[TMTsixplex_K]	43-53	FALSE	5.917	1053363	702108.3147	908477.6477	966694.7856	790157.6006	627059.4533	ENSG00000100902
G3V3U4	G3V3U4_HUMAN	R|LYQVEYAFK|A	[TMTsixplex_Nterm]LYQVEYAFK[TMTsixplex_K]	21-29	FALSE	5.609	63709.28639	42641.82587	48725.82161	51410.93692	76454.40625	58536.16207	ENSG00000100902
G3V3U4	G3V3U4_HUMAN	R|LYQVEYAFK|A	[TMTsixplex_Nterm]LYQVEYAFK[TMTsixplex_K]	21-29	FALSE	5.799	69278.07479	47344.64551	58639.30828	59263.90798	88206.28906	64176.71959	ENSG00000100902
G3V3U4	G3V3U4_HUMAN	R|GKDCAVIVTQK|K	[TMTsixplex_Nterm]GK[TMTsixplex_K]DC[Cys_CAM]AVIVTQK[TMTsixplex_K]	43-53	FALSE	5.578	294773.9691	213086.7908	277625.5253	317545.18	344926.125	277291.9307	ENSG00000100902
G3V457	G3V457_HUMAN	K|IFTFGSYR|L	[TMTsixplex_Nterm]IFTFGSYR	96-103	FALSE	6.266	44992.22557	31693.34646	34659.39237	34420.75081	44094.81871	33211.53423	ENSG00000090060
G3V459	G3V459_HUMAN	R|AGGGAAEQEELHYIPIR|V	[TMTsixplex_Nterm]AGGGAAEQEELHYIPIR	39-55	FALSE	7.852	94136.78844	67093.33512	149653.3484	156654.125	97544.32206	71045.89916	ENSG00000119638
G3V4F2	G3V4F2_HUMAN	R|ADTLGELDLER|A	[TMTsixplex_Nterm]ADTLGELDLER	53-63	FALSE	6.387	150956.2042	109304.2044	129275.743	129397.2105	450933.25	371117.2355	ENSG00000184227
G3V4F2	G3V4F2_HUMAN	K|DGYADIVDVLNSPLEGPDQK|S	[TMTsixplex_Nterm]DGYADIVDVLNSPLEGPDQK[TMTsixplex_K]	260-279	FALSE	7.382	19044.97603	12422.51021	18473.69022	19289.72225	54862.0625	41931.91374	ENSG00000184227
G3V4F7	G3V4F7_HUMAN	K|LAYYYQR|K	[TMTsixplex_Nterm]LAYYYQR	56-62	FALSE	5.12	59245.48911	37309.48503	55062.30009	57769.128	96930.57598	73626.36998	ENSG00000100883
G3V511	G3V511_HUMAN	R|GAGGQSMSEAPTGDHAPAPTR|M	[TMTsixplex_Nterm]GAGGQSMSEAPTGDHAPAPTR	1389-1409	FALSE	11.348	31908.4707	22483.95248	10324.66203	6863.346461	4870.42579	4043.270314	ENSG00000119681
G3V511	G3V511_HUMAN	R|GAGGQSMSEAPTGDHAPAPTR|M	[TMTsixplex_Nterm]GAGGQSMSEAPTGDHAPAPTR	1389-1409	FALSE	9.233	15579.74414	10489.97952	5897.064911	4685.16558	4444.468196	3419.801093	ENSG00000119681
G3V511	G3V511_HUMAN	R|GAGGQSMSEAPTGDHAPAPTR|M	[TMTsixplex_Nterm]GAGGQSM[Oxidation_M]SEAPTGDHAPAPTR	1389-1409	FALSE	9.414	2566.595459	1767.458279	725.7631925	541.4538893	312.5683153	264.3962184	ENSG00000119681
G3V511	G3V511_HUMAN	R|GAGGQSMSEAPTGDHAPAPTR|M	[TMTsixplex_Nterm]GAGGQSMSEAPTGDHAPAPTR	1389-1409	FALSE	11.54	43395.04688	31899.47952	14420.19839	9923.389174	6753.6562	5929.67899	ENSG00000119681
G3V5B2	G3V5B2_HUMAN	R|HQADACHAYQIIHR|-	[TMTsixplex_Nterm]HQADAC[Cys_CAM]HAYQIIHR	44-57	FALSE	5.955	13313.27551	9699.669672	7064.029216	8259.891329	9119.108447	7230.716925	ENSG00000100600
G3V5B2	G3V5B2_HUMAN	R|HQADACHAYQIIHR|-	[TMTsixplex_Nterm]HQADAC[Cys_CAM]HAYQIIHR	44-57	FALSE	6.652	8739.224689	5887.512269	4691.368286	4305.847263	5057.70876	4197.554879	ENSG00000100600
G3V5B2	G3V5B2_HUMAN	R|HQADACHAYQIIHR|-	[TMTsixplex_Nterm]HQADAC[Cys_CAM]HAYQIIHR	44-57	FALSE	7.636	13278.69481	10874.5682	6627.85522	7675.596795	7190.182699	7848.671918	ENSG00000100600
G3V5E4	G3V5E4_HUMAN	K|LLLSTLTLLSK|K	[TMTsixplex_Nterm]LLLSTLTLLSK[TMTsixplex_K]	64-74	FALSE	6.722	206.8451165	126.2400299	134.4573465	113.3994752	730.5029297	514.7441599	ENSG00000100522
G3V5E4	G3V5E4_HUMAN	K|LLLSTLTLLSK|K	[TMTsixplex_Nterm]LLLSTLTLLSK[TMTsixplex_K]	64-74	FALSE	6.505	3222.70078	2707.899453	2052.293363	2578.463413	11165.53516	9415.084966	ENSG00000100522
G3V5E4	G3V5E4_HUMAN	K|LLLSTLTLLSK|K	[TMTsixplex_Nterm]LLLSTLTLLSK[TMTsixplex_K]	64-74	FALSE	5.179	136.6720404	107.6633374	201.3167161	211.2917518	326.0987873	223.0181282	ENSG00000100522
G3V5E4	G3V5E4_HUMAN	K|LLLSTLTLLSK|K	[TMTsixplex_Nterm]LLLSTLTLLSK[TMTsixplex_K]	64-74	FALSE	6.537	921.6101069	706.0788219	547.6753447	685.9045866	3300.263184	2657.234272	ENSG00000100522
G3XA94	G3XA94_HUMAN	R|FDAVQSAHR|A	[TMTsixplex_Nterm]FDAVQSAHR	116-124	FALSE	6.17	64709.79972	46981.17965	36684.56275	34944.23004	121367.7983	98432.95511	ENSG00000113845
G3XAF7	G3XAF7_HUMAN	K|EAKPEAPAAK|S	[TMTsixplex_Nterm]EAK[TMTsixplex_K]PEAPAAK[TMTsixplex_K]	82-91	FALSE	5.91	84266.63656	54573.22605	22483.94917	27472.27996	243256.25	181118.4376	ENSG00000064787
G3XAF7	G3XAF7_HUMAN	K|EAKPEAPAAK|S	[TMTsixplex_Nterm]EAK[TMTsixplex_K]PEAPAAK[TMTsixplex_K]	82-91	FALSE	5.234	148812.3656	98813.86285	41324.48493	48133.42082	452178.5625	342485.0447	ENSG00000064787
G3XAF7	G3XAF7_HUMAN	K|EAKPEAPAAK|S	[TMTsixplex_Nterm]EAK[TMTsixplex_K]PEAPAAK[TMTsixplex_K]	82-91	FALSE	5.641	80820.84135	51775.39351	25171.03557	30499.5362	239433.1719	178424.7129	ENSG00000064787
G3XAF7	G3XAF7_HUMAN	K|EAKPEAPAAK|S	[TMTsixplex_Nterm]EAK[TMTsixplex_K]PEAPAAK[TMTsixplex_K]	82-91	FALSE	5.121	79645.04199	53032.62938	29949.88691	34937.92248	240924.9063	185002.4693	ENSG00000064787
G3XAF7	G3XAF7_HUMAN	R|FFLMLSR|P	[TMTsixplex_Nterm]FFLMLSR	94-100	FALSE	5.218	1814.249345	1338.733953	562.6713726	765.0495113	6672.356732	5074.245647	ENSG00000064787
G3XAJ6	G3XAJ6_HUMAN	K|MEIFTLFNKPK|S	[TMTsixplex_Nterm]MEIFTLFNK[TMTsixplex_K]PK[TMTsixplex_K]	240-250	FALSE	5.146	59867.17578	41480.98739	28036.43025	29298.37759	30100.49163	22937.32371	ENSG00000131378
G3XAL9	G3XAL9_HUMAN	K|QTPADGEASGESEPAK|G	[TMTsixplex_Nterm]QTPADGEASGESEPAK[TMTsixplex_K]	114-129	FALSE	6.291	63263.80754	43301.74388	50473.11029	58310.17353	89943.35938	70842.68692	ENSG00000064651
G3XAL9	G3XAL9_HUMAN	K|KENIIAFEEIIEPYR|L	[TMTsixplex_Nterm]K[TMTsixplex_K]ENIIAFEEIIEPYR	1097-1111	FALSE	6.657	62289.94934	38473.889	41361.63938	43825.45212	213225.9063	164846.3154	ENSG00000064651
G3XAN4	G3XAN4_HUMAN	R|EHSAFQAPAVK|K	[TMTsixplex_Nterm]EHSAFQAPAVK[TMTsixplex_K]	238-248	FALSE	5.811	547765.7632	381691.1462	510968.9061	514338.8548	1186647.875	908171.1177	ENSG00000067167
G3XAN4	G3XAN4_HUMAN	R|EHSAFQAPAVK|K	[TMTsixplex_Nterm]EHSAFQAPAVK[TMTsixplex_K]	238-248	FALSE	5.463	1113060.503	746833.7137	1004837.727	1153614.977	1434726.25	1175328.59	ENSG00000067167
G5E9E9	G5E9E9_HUMAN	K|LVEALCAAGHR|A	[TMTsixplex_Nterm]LVEALC[Cys_CAM]AAGHR	25-35	FALSE	7.691	42737.2987	33658.82445	24743.91964	26318.01466	42865.84138	35994.73949	ENSG00000168393
G5E9F8	G5E9F8_HUMAN	K|VYFAGFPR|K	[TMTsixplex_Nterm]VYFAGFPR	293-300	FALSE	5.682	53444.28098	35441.99346	35054.90746	38275.90834	62344.28227	45945.90299	ENSG00000184500
G5E9Q7	G5E9Q7_HUMAN	K|SLPGVVTR|H	[TMTsixplex_Nterm]SLPGVVTR	91-98	FALSE	5.492	54907.38181	38782.90162	52218.78519	55701.6441	161016.125	118235.3513	ENSG00000067829
G5E9Q7	G5E9Q7_HUMAN	K|LHSYATSIR|K	[TMTsixplex_Nterm]LHSYATSIR	282-290	FALSE	8.461	63940.6726	46749.46013	72617.94535	75636.40424	178287.0153	137213.0155	ENSG00000067829
G5E9Q7	G5E9Q7_HUMAN	K|GNIETNHNLPPSHK|S	[TMTsixplex_Nterm]GNIETNHNLPPSHK[TMTsixplex_K]	57-70	FALSE	5.879	45293.99874	32295.54833	32693.37034	33191.27378	97792.32333	83188.09533	ENSG00000067829
G5E9Q7	G5E9Q7_HUMAN	K|GNIETNHNLPPSHK|S	[TMTsixplex_Nterm]GNIETNHNLPPSHK[TMTsixplex_K]	57-70	FALSE	5.007	21720.73495	16032.91583	22238.15253	24081.66558	45326.06401	36602.60961	ENSG00000067829
G5E9Q7	G5E9Q7_HUMAN	K|NIANPTATLLASCMMLDHLK|L	[TMTsixplex_Nterm]NIANPTATLLASC[Cys_CAM]MMLDHLK[TMTsixplex_K]	262-281	FALSE	9.178	7032.457149	4727.486072	8365.106265	7311.734072	16055.98145	11645.97997	ENSG00000067829
G5E9R3	G5E9R3_HUMAN	K|KIEISQHAK|Y	K[TMTsixplex_K]IEISQHAK[TMTsixplex_K]	27-35	FALSE	7.044	10472.53354	18756.84688	3200.863286	3776.515376	9131.276059	30109.38281	ENSG00000197756
G5E9R5	G5E9R5_HUMAN	R|VDSAATSGYEIGNPPDYR|G	[TMTsixplex_Nterm]VDSAATSGYEIGNPPDYR	41-58	FALSE	7.75	138327.7226	98006.4437	143997.9496	159154.7581	186947.5432	259653.3253	ENSG00000143727
G5E9W3	G5E9W3_HUMAN	R|GLIPVFALGR|A	[TMTsixplex_Nterm]GLIPVFALGR	198-207	FALSE	7.769	43891.82031	30536.4554	36193.67694	36841.86917	41645.82192	33567.39897	ENSG00000119203
G5E9Z2	G5E9Z2_HUMAN	K|TVHYLPILFIDQLSNR|V	[TMTsixplex_Nterm]TVHYLPILFIDQLSNR	72-87	FALSE	5.938	4277.582496	3488.962611	2666.607305	2833.039211	7090.546791	5860.225881	ENSG00000274811
G5E9Z2	G5E9Z2_HUMAN	K|TVHYLPILFIDQLSNR|V	[TMTsixplex_Nterm]TVHYLPILFIDQLSNR	72-87	FALSE	5.938	4277.582496	3488.962611	2666.607305	2833.039211	7090.546791	5860.225881	ENSG00000049656
G5E9Z2	G5E9Z2_HUMAN	K|TVHYLPILFIDQLSNR|V	[TMTsixplex_Nterm]TVHYLPILFIDQLSNR	72-87	FALSE	6.096	10749.33421	7339.369826	6483.97635	5887.18017	18080.72978	15546.36616	ENSG00000274811
G5E9Z2	G5E9Z2_HUMAN	K|TVHYLPILFIDQLSNR|V	[TMTsixplex_Nterm]TVHYLPILFIDQLSNR	72-87	FALSE	6.096	10749.33421	7339.369826	6483.97635	5887.18017	18080.72978	15546.36616	ENSG00000049656
H0Y2N6	H0Y2N6_HUMAN	K|KGNLVYIIDFGLAK|K	[TMTsixplex_Nterm]K[TMTsixplex_K]GNLVYIIDFGLAK[TMTsixplex_K]	58-71	FALSE	6.191	10827.02621	7665.565133	13551.48242	13455.59422	11456.64606	8803.811691	ENSG00000141551
H0Y2X5	H0Y2X5_HUMAN	R|VTLELGGK|N	[TMTsixplex_Nterm]VTLELGGK[TMTsixplex_K]	169-176	FALSE	5.446	105552.6038	67377.89271	68133.0289	92218.8093	887935.75	695723.8966	ENSG00000184254
H0Y2X5	H0Y2X5_HUMAN	R|VTLELGGK|N	[TMTsixplex_Nterm]VTLELGGK[TMTsixplex_K]	169-176	FALSE	5.643	127346.8155	95820.3652	91352.05675	100819.4025	528910.6875	412289.329	ENSG00000184254
H0Y2X5	H0Y2X5_HUMAN	R|VTLELGGK|N	[TMTsixplex_Nterm]VTLELGGK[TMTsixplex_K]	169-176	FALSE	5.002	98913.408	69459.61251	68204.00481	79281.06126	626652.8125	474994.0854	ENSG00000184254
H0Y2X5	H0Y2X5_HUMAN	R|LLHQLADLVER|D	[TMTsixplex_Nterm]LLHQLADLVER	98-108	FALSE	7.184	90658.13464	62573.7975	35288.0752	36395.87877	52457.4053	42522.40532	ENSG00000184254
H0Y2X5	H0Y2X5_HUMAN	R|VTLELGGK|N	[TMTsixplex_Nterm]VTLELGGK[TMTsixplex_K]	169-176	FALSE	5.156	38029.25091	25587.09052	30113.94587	38410.60449	277299.5625	221483.1722	ENSG00000184254
H0Y2X5	H0Y2X5_HUMAN	K|RVTLELGGK|N	[TMTsixplex_Nterm]RVTLELGGK[TMTsixplex_K]	168-176	FALSE	5.211	236940.1417	148470.741	176993.8036	218954.1998	1336373.875	1036756.604	ENSG00000184254
H0Y2X5	H0Y2X5_HUMAN	R|VTLELGGK|N	[TMTsixplex_Nterm]VTLELGGK[TMTsixplex_K]	169-176	FALSE	5.265	157236.4749	105797.0223	107488.7743	127979.6633	998416.5625	758747.7021	ENSG00000184254
H0Y2X5	H0Y2X5_HUMAN	R|VTLELGGK|N	[TMTsixplex_Nterm]VTLELGGK[TMTsixplex_K]	169-176	FALSE	5.395	166501.5779	118747.9046	111376.723	130607.8271	980758.25	753727.6129	ENSG00000184254
H0Y2Y0	H0Y2Y0_HUMAN	R|LWFTYR|K	[TMTsixplex_Nterm]LWFTYR	47-52	FALSE	4.921	24984.04423	16814.28299	22668.83445	21304.31648	29323.93582	21582.05258	ENSG00000168397
H0Y486	H0Y486_HUMAN	K|IFYFLGK|Q	[TMTsixplex_Nterm]IFYFLGK[TMTsixplex_K]	84-90	FALSE	5.162	19609.42888	16049.0344	50541.4046	52091.25	15946.69102	14167.9597	ENSG00000006555
H0Y498	H0Y498_HUMAN	K|EGSIILDAIR|E	[TMTsixplex_Nterm]EGSIILDAIR	218-227	FALSE	5.034	245268.3539	160319.9694	160135.1392	185308.0158	377714.2916	303487.7723	ENSG00000116406
H0Y4R1	H0Y4R1_HUMAN	K|FVPYLIAGIQHSCQDIGAK|S	[TMTsixplex_Nterm]FVPYLIAGIQHSC[Cys_CAM]QDIGAK[TMTsixplex_K]	411-429	FALSE	7.226	8492.597238	5860.930924	14767.11426	14114.4521	6520.422078	4361.747269	ENSG00000178035
H0Y4R1	H0Y4R1_HUMAN	K|DKYPNLQVIGGNVVTAAQAK|N	[TMTsixplex_Nterm]DK[TMTsixplex_K]YPNLQVIGGNVVTAAQAK[TMTsixplex_K]	223-242	FALSE	6.383	132754.6345	89577.74556	217819.843	246862.5625	68895.33681	47877.56283	ENSG00000178035
H0Y4R1	H0Y4R1_HUMAN	R|FGVPVIADGGIQNVGHIAK|A	[TMTsixplex_Nterm]FGVPVIADGGIQNVGHIAK[TMTsixplex_K]	312-330	FALSE	7.964	125085.8802	84743.14563	217671.5938	210633.6578	92604.12032	63336.30484	ENSG00000178035
H0Y4R1	H0Y4R1_HUMAN	K|NLIDAGVDALR|V	[TMTsixplex_Nterm]NLIDAGVDALR	243-253	FALSE	6.3	336906.5216	214370.2164	546922.1224	547964.25	217884.1926	179818.7432	ENSG00000178035
H0Y4W0	H0Y4W0_HUMAN	R|SFDSNAFTLLLR|A	[TMTsixplex_Nterm]SFDSNAFTLLLR	19-30	FALSE	7.584	32430.84346	23097.48017	37577.8356	37391.73407	37429.37198	27746.97104	ENSG00000148444
H0Y548	H0Y548_HUMAN	R|FPDENFTLK|H	[TMTsixplex_Nterm]FPDENFTLK[TMTsixplex_K]	88-96	FALSE	5.386	141409.4967	94772.78098	84739.45393	97695.96724	699152.0625	552961.4579	ENSG00000108179
H0Y5G7	H0Y5G7_HUMAN	K|LLVFFR|T	[TMTsixplex_Nterm]LLVFFR	1173-1178	FALSE	5.958	3254.035721	2385.048795	2738.893802	2841.700288	5863.643562	4627.801203	ENSG00000151779
H0Y5R6	H0Y5R6_HUMAN	K|FALPYIR|D	[TMTsixplex_Nterm]FALPYIR	171-177	FALSE	5.265	26314.07633	16935.77752	24163.1474	24545.02387	29903.19944	22172.80903	ENSG00000126088
H0Y5R6	H0Y5R6_HUMAN	R|LRDPEVVASELGYVFQAITLTR|Q	[TMTsixplex_Nterm]LRDPEVVASELGYVFQAITLTR	114-135	FALSE	9.315	29539.88703	20617.9066	26704.77246	28715.26671	35582.53104	26988.88128	ENSG00000126088
H0Y5T1	H0Y5T1_HUMAN	R|KEGLLGLQNLLK|S	[TMTsixplex_Nterm]K[TMTsixplex_K]EGLLGLQNLLK[TMTsixplex_K]	625-636	FALSE	8.069	31130.90284	19792.72076	27894.2215	27132.97813	44872.03125	33604.20977	ENSG00000074054
H0Y612	H0Y612_HUMAN	K|VAIFTLINEINKK|G	[TMTsixplex_Nterm]VAIFTLINEINK[TMTsixplex_K]K[TMTsixplex_K]	100-112	FALSE	7.652	16617.73047	11449.01269	14916.74123	15658.64889	14488.97783	11592.83817	ENSG00000197323
H0Y686	H0Y686_HUMAN	R|LTTAASLLDVFVLTR|R	[TMTsixplex_Nterm]LTTAASLLDVFVLTR	47-61	FALSE	5.445	626.7837231	492.5729056	1023.114174	737.3595244	1221.958862	802.681477	ENSG00000100242
H0Y686	H0Y686_HUMAN	R|LTTAASLLDVFVLTR|R	[TMTsixplex_Nterm]LTTAASLLDVFVLTR	47-61	FALSE	5.516	2367.050217	1915.466675	2933.206206	2942.58194	3924.212891	2846.806861	ENSG00000100242
H0Y686	H0Y686_HUMAN	R|LTTAASLLDVFVLTR|R	[TMTsixplex_Nterm]LTTAASLLDVFVLTR	47-61	FALSE	6.704	2271.893337	1608.279557	2533.153508	2839.510201	3766.21514	2920.705236	ENSG00000100242
H0Y6Y5	H0Y6Y5_HUMAN	K|LLPVLVHTFWIDTK|N	[TMTsixplex_Nterm]LLPVLVHTFWIDTK[TMTsixplex_K]	115-128	FALSE	5.535	1339.289978	938.4218666	1043.334697	1355.144204	5485.740723	4346.59766	ENSG00000173171
H0Y6Y6	H0Y6Y6_HUMAN	R|FYLFGLTR|E	[TMTsixplex_Nterm]FYLFGLTR	24-31	FALSE	5.295	4981.883336	3536.850018	2593.052545	2582.713478	2183.547558	1752.249175	ENSG00000158481
H0Y7B8	H0Y7B8_HUMAN	K|AELQTALAHTQHAAR|Q	[TMTsixplex_Nterm]AELQTALAHTQHAAR	163-177	FALSE	5.02	196875.1587	155204.2639	149754.7052	137986.6328	211171.5342	184823.9402	ENSG00000167110
H0Y7F0	H0Y7F0_HUMAN	R|QAEPELDLR|S	[TMTsixplex_Nterm]QAEPELDLR	53-61	FALSE	5.589	723492.8344	512462.3906	1076089.06	1119648.625	537953.8902	425291.543	ENSG00000153113
H0Y7F0	H0Y7F0_HUMAN	K|DTMSDQALEALSASLGTR|Q	[TMTsixplex_Nterm]DTMSDQALEALSASLGTR	35-52	FALSE	7.166	187940.9353	131507.0243	234724.9158	229053.8583	249449.6563	193302.9646	ENSG00000153113
H0Y7F0	H0Y7F0_HUMAN	R|DTSQSDKDLDDALDK|L	[TMTsixplex_Nterm]DTSQSDK[TMTsixplex_K]DLDDALDK[TMTsixplex_K]	310-324	FALSE	5.218	298346.32	197489.0303	532177.75	526718.8181	203465.96	148093.7569	ENSG00000153113
H0Y7F0	H0Y7F0_HUMAN	K|CGEDDETIPSEYR|L	[TMTsixplex_Nterm]C[Cys_CAM]GEDDETIPSEYR	79-91	FALSE	7.288	37264.80752	27298.2767	78583.05469	76962.00728	22119.58977	15959.51567	ENSG00000153113
H0Y7F0	H0Y7F0_HUMAN	R|SESELIDELSEDFDR|S	[TMTsixplex_Nterm]SESELIDELSEDFDR	115-129	FALSE	8.921	105167.8569	68684.52465	158012.6285	168461.7188	99667.66472	66693.36259	ENSG00000153113
H0Y7F0	H0Y7F0_HUMAN	K|AQSAGTVR|S	[TMTsixplex_Nterm]AQSAGTVR	13-20	FALSE	5.644	423.3739753	238.9000411	844.8723145	823.548999	153.9090862	103.9463355	ENSG00000153113
H0Y7F0	H0Y7F0_HUMAN	R|QPDPDENKPMEDK|V	[TMTsixplex_Nterm]QPDPDENK[TMTsixplex_K]PM[Oxidation_M]EDK[TMTsixplex_K]	333-345	FALSE	5.062	185269.5237	131055.4734	346577.4402	359896.375	135096.8348	102953.8319	ENSG00000153113
H0Y7F0	H0Y7F0_HUMAN	R|SESELIDELSEDFDR|S	[TMTsixplex_Nterm]SESELIDELSEDFDR	115-129	FALSE	9.007	14154.59442	10578.82922	24891.92578	22012.00256	13425.11276	8975.551731	ENSG00000153113
H0Y7F0	H0Y7F0_HUMAN	K|LGERDDTIPPEYR|H	[TMTsixplex_Nterm]LGERDDTIPPEYR	358-370	FALSE	6.285	753316.7905	500309.9027	480421.4449	473896.4115	844767.125	646672.0831	ENSG00000153113
H0Y7F0	H0Y7F0_HUMAN	K|EADPEDGKPVMDK|V	[TMTsixplex_Nterm]EADPEDGK[TMTsixplex_K]PVMDK[TMTsixplex_K]	196-208	FALSE	5.026	1835918.474	1264067.865	3424179.104	3496929	1270348.861	868295.1571	ENSG00000153113
H0Y7N1	H0Y7N1_HUMAN	R|DFAVSTVPVSGPSHLR|G	[TMTsixplex_Nterm]DFAVSTVPVSGPSHLR	63-78	FALSE	5.914	161533.4673	115015.2991	104271.2852	106930.1594	165172.4426	141460.7418	ENSG00000226634
H0Y7N1	H0Y7N1_HUMAN	R|DFAVSTVPVSGPSHLR|G	[TMTsixplex_Nterm]DFAVSTVPVSGPSHLR	63-78	FALSE	5.914	161533.4673	115015.2991	104271.2852	106930.1594	165172.4426	141460.7418	ENSG00000225635
H0Y7N1	H0Y7N1_HUMAN	R|DFAVSTVPVSGPSHLR|G	[TMTsixplex_Nterm]DFAVSTVPVSGPSHLR	63-78	FALSE	5.914	161533.4673	115015.2991	104271.2852	106930.1594	165172.4426	141460.7418	ENSG00000228128
H0Y7N1	H0Y7N1_HUMAN	R|DFAVSTVPVSGPSHLR|G	[TMTsixplex_Nterm]DFAVSTVPVSGPSHLR	63-78	FALSE	5.914	161533.4673	115015.2991	104271.2852	106930.1594	165172.4426	141460.7418	ENSG00000227317
H0Y7N1	H0Y7N1_HUMAN	R|DFAVSTVPVSGPSHLR|G	[TMTsixplex_Nterm]DFAVSTVPVSGPSHLR	63-78	FALSE	5.914	161533.4673	115015.2991	104271.2852	106930.1594	165172.4426	141460.7418	ENSG00000213722
H0Y7N1	H0Y7N1_HUMAN	R|DFAVSTVPVSGPSHLR|G	[TMTsixplex_Nterm]DFAVSTVPVSGPSHLR	63-78	FALSE	5.914	161533.4673	115015.2991	104271.2852	106930.1594	165172.4426	141460.7418	ENSG00000206395
H0Y7N1	H0Y7N1_HUMAN	R|DFAVSTVPVSGPSHLR|G	[TMTsixplex_Nterm]DFAVSTVPVSGPSHLR	63-78	FALSE	5.914	161533.4673	115015.2991	104271.2852	106930.1594	165172.4426	141460.7418	ENSG00000233076
H0Y7N1	H0Y7N1_HUMAN	R|GAEIVADTFR|D	[TMTsixplex_Nterm]GAEIVADTFR	53-62	FALSE	5.932	299458.4222	223143.3624	213626.5031	203222.2673	490504.5313	410461.5535	ENSG00000226634
H0Y7N1	H0Y7N1_HUMAN	R|GAEIVADTFR|D	[TMTsixplex_Nterm]GAEIVADTFR	53-62	FALSE	5.932	299458.4222	223143.3624	213626.5031	203222.2673	490504.5313	410461.5535	ENSG00000225635
H0Y7N1	H0Y7N1_HUMAN	R|GAEIVADTFR|D	[TMTsixplex_Nterm]GAEIVADTFR	53-62	FALSE	5.932	299458.4222	223143.3624	213626.5031	203222.2673	490504.5313	410461.5535	ENSG00000228128
H0Y7N1	H0Y7N1_HUMAN	R|GAEIVADTFR|D	[TMTsixplex_Nterm]GAEIVADTFR	53-62	FALSE	5.932	299458.4222	223143.3624	213626.5031	203222.2673	490504.5313	410461.5535	ENSG00000227317
H0Y7N1	H0Y7N1_HUMAN	R|GAEIVADTFR|D	[TMTsixplex_Nterm]GAEIVADTFR	53-62	FALSE	5.932	299458.4222	223143.3624	213626.5031	203222.2673	490504.5313	410461.5535	ENSG00000213722
H0Y7N1	H0Y7N1_HUMAN	R|GAEIVADTFR|D	[TMTsixplex_Nterm]GAEIVADTFR	53-62	FALSE	5.932	299458.4222	223143.3624	213626.5031	203222.2673	490504.5313	410461.5535	ENSG00000206395
H0Y7N1	H0Y7N1_HUMAN	R|GAEIVADTFR|D	[TMTsixplex_Nterm]GAEIVADTFR	53-62	FALSE	5.932	299458.4222	223143.3624	213626.5031	203222.2673	490504.5313	410461.5535	ENSG00000233076
H0Y7N1	H0Y7N1_HUMAN	R|IVEIGDENATLDGTDVLFTGR|E	[TMTsixplex_Nterm]IVEIGDENATLDGTDVLFTGR	19-39	FALSE	7.835	68418.07715	44751.82793	44685.43667	49146.27763	79654.42188	59965.42627	ENSG00000226634
H0Y7N1	H0Y7N1_HUMAN	R|IVEIGDENATLDGTDVLFTGR|E	[TMTsixplex_Nterm]IVEIGDENATLDGTDVLFTGR	19-39	FALSE	7.835	68418.07715	44751.82793	44685.43667	49146.27763	79654.42188	59965.42627	ENSG00000225635
H0Y7N1	H0Y7N1_HUMAN	R|IVEIGDENATLDGTDVLFTGR|E	[TMTsixplex_Nterm]IVEIGDENATLDGTDVLFTGR	19-39	FALSE	7.835	68418.07715	44751.82793	44685.43667	49146.27763	79654.42188	59965.42627	ENSG00000228128
H0Y7N1	H0Y7N1_HUMAN	R|IVEIGDENATLDGTDVLFTGR|E	[TMTsixplex_Nterm]IVEIGDENATLDGTDVLFTGR	19-39	FALSE	7.835	68418.07715	44751.82793	44685.43667	49146.27763	79654.42188	59965.42627	ENSG00000227317
H0Y7N1	H0Y7N1_HUMAN	R|IVEIGDENATLDGTDVLFTGR|E	[TMTsixplex_Nterm]IVEIGDENATLDGTDVLFTGR	19-39	FALSE	7.835	68418.07715	44751.82793	44685.43667	49146.27763	79654.42188	59965.42627	ENSG00000213722
H0Y7N1	H0Y7N1_HUMAN	R|IVEIGDENATLDGTDVLFTGR|E	[TMTsixplex_Nterm]IVEIGDENATLDGTDVLFTGR	19-39	FALSE	7.835	68418.07715	44751.82793	44685.43667	49146.27763	79654.42188	59965.42627	ENSG00000206395
H0Y7N1	H0Y7N1_HUMAN	R|IVEIGDENATLDGTDVLFTGR|E	[TMTsixplex_Nterm]IVEIGDENATLDGTDVLFTGR	19-39	FALSE	7.835	68418.07715	44751.82793	44685.43667	49146.27763	79654.42188	59965.42627	ENSG00000233076
H0Y7N1	H0Y7N1_HUMAN	R|TVVAGSSDAAQK|A	[TMTsixplex_Nterm]TVVAGSSDAAQK[TMTsixplex_K]	88-99	FALSE	6.485	74815.79196	50265.18875	58479.78796	61831.24174	108233.3906	85998.9566	ENSG00000226634
H0Y7N1	H0Y7N1_HUMAN	R|TVVAGSSDAAQK|A	[TMTsixplex_Nterm]TVVAGSSDAAQK[TMTsixplex_K]	88-99	FALSE	6.485	74815.79196	50265.18875	58479.78796	61831.24174	108233.3906	85998.9566	ENSG00000225635
H0Y7N1	H0Y7N1_HUMAN	R|TVVAGSSDAAQK|A	[TMTsixplex_Nterm]TVVAGSSDAAQK[TMTsixplex_K]	88-99	FALSE	6.485	74815.79196	50265.18875	58479.78796	61831.24174	108233.3906	85998.9566	ENSG00000228128
H0Y7N1	H0Y7N1_HUMAN	R|TVVAGSSDAAQK|A	[TMTsixplex_Nterm]TVVAGSSDAAQK[TMTsixplex_K]	88-99	FALSE	6.485	74815.79196	50265.18875	58479.78796	61831.24174	108233.3906	85998.9566	ENSG00000227317
H0Y7N1	H0Y7N1_HUMAN	R|TVVAGSSDAAQK|A	[TMTsixplex_Nterm]TVVAGSSDAAQK[TMTsixplex_K]	88-99	FALSE	6.485	74815.79196	50265.18875	58479.78796	61831.24174	108233.3906	85998.9566	ENSG00000213722
H0Y7N1	H0Y7N1_HUMAN	R|TVVAGSSDAAQK|A	[TMTsixplex_Nterm]TVVAGSSDAAQK[TMTsixplex_K]	88-99	FALSE	6.485	74815.79196	50265.18875	58479.78796	61831.24174	108233.3906	85998.9566	ENSG00000206395
H0Y7N1	H0Y7N1_HUMAN	R|TVVAGSSDAAQK|A	[TMTsixplex_Nterm]TVVAGSSDAAQK[TMTsixplex_K]	88-99	FALSE	6.485	74815.79196	50265.18875	58479.78796	61831.24174	108233.3906	85998.9566	ENSG00000233076
H0Y7N1	H0Y7N1_HUMAN	R|EFFVGLSK|W	[TMTsixplex_Nterm]EFFVGLSK[TMTsixplex_K]	40-47	FALSE	4.951	66019.76644	44825.14157	42724.99473	45741.58483	159982.0313	125738.6536	ENSG00000226634
H0Y7N1	H0Y7N1_HUMAN	R|EFFVGLSK|W	[TMTsixplex_Nterm]EFFVGLSK[TMTsixplex_K]	40-47	FALSE	4.951	66019.76644	44825.14157	42724.99473	45741.58483	159982.0313	125738.6536	ENSG00000225635
H0Y7N1	H0Y7N1_HUMAN	R|EFFVGLSK|W	[TMTsixplex_Nterm]EFFVGLSK[TMTsixplex_K]	40-47	FALSE	4.951	66019.76644	44825.14157	42724.99473	45741.58483	159982.0313	125738.6536	ENSG00000228128
H0Y7N1	H0Y7N1_HUMAN	R|EFFVGLSK|W	[TMTsixplex_Nterm]EFFVGLSK[TMTsixplex_K]	40-47	FALSE	4.951	66019.76644	44825.14157	42724.99473	45741.58483	159982.0313	125738.6536	ENSG00000227317
H0Y7N1	H0Y7N1_HUMAN	R|EFFVGLSK|W	[TMTsixplex_Nterm]EFFVGLSK[TMTsixplex_K]	40-47	FALSE	4.951	66019.76644	44825.14157	42724.99473	45741.58483	159982.0313	125738.6536	ENSG00000213722
H0Y7N1	H0Y7N1_HUMAN	R|EFFVGLSK|W	[TMTsixplex_Nterm]EFFVGLSK[TMTsixplex_K]	40-47	FALSE	4.951	66019.76644	44825.14157	42724.99473	45741.58483	159982.0313	125738.6536	ENSG00000206395
H0Y7N1	H0Y7N1_HUMAN	R|EFFVGLSK|W	[TMTsixplex_Nterm]EFFVGLSK[TMTsixplex_K]	40-47	FALSE	4.951	66019.76644	44825.14157	42724.99473	45741.58483	159982.0313	125738.6536	ENSG00000233076
H0Y867	H0Y867_HUMAN	K|EISNLNQLIEEFKK|N	[TMTsixplex_Nterm]EISNLNQLIEEFK[TMTsixplex_K]K[TMTsixplex_K]	587-600	FALSE	6.43	21369.75058	13643.29325	13500.72471	13750.83508	29486.5	23233.04534	ENSG00000173230
H0Y8N7	H0Y8N7_HUMAN	K|KFQILDFTSPK|Q	[TMTsixplex_Nterm]K[TMTsixplex_K]FQILDFTSPK[TMTsixplex_K]	61-71	FALSE	5.033	150564.6187	93388.22978	110296.7419	125803.5512	322037.1563	252385.7798	ENSG00000169288
H0Y8Z9	H0Y8Z9_HUMAN	K|YAPENLDEQIKK|V	[TMTsixplex_Nterm]YAPENLDEQIK[TMTsixplex_K]K[TMTsixplex_K]	351-362	FALSE	5.226	129268.6937	87548.30014	99555.60621	109173.7866	303934.9375	223605.0268	ENSG00000177646
H0Y8Z9	H0Y8Z9_HUMAN	R|FSMGSVVAGLLK|R	[TMTsixplex_Nterm]FSMGSVVAGLLK[TMTsixplex_K]	67-78	FALSE	5.048	58389.74617	46212.65715	47860.98685	53858.67031	144862.7344	118153.9776	ENSG00000177646
H0Y8Z9	H0Y8Z9_HUMAN	R|FSMGSVVAGLLK|R	[TMTsixplex_Nterm]FSMGSVVAGLLK[TMTsixplex_K]	67-78	FALSE	7.754	15963.06743	11508.26156	13210.38823	14152.52567	44593.23828	33957.37906	ENSG00000177646
H0Y8Z9	H0Y8Z9_HUMAN	R|ILLIFEGTNEILR|M	[TMTsixplex_Nterm]ILLIFEGTNEILR	183-195	FALSE	8.978	4426.275515	3176.728789	3929.137146	3929.506291	9539.136719	7419.431099	ENSG00000177646
H0Y8Z9	H0Y8Z9_HUMAN	K|IPVENILGEVGDGFK|V	[TMTsixplex_Nterm]IPVENILGEVGDGFK[TMTsixplex_K]	42-56	FALSE	5.721	98923.6555	73644.47787	61263.56126	68182.73482	165482.9063	130998.4184	ENSG00000177646
H0Y8Z9	H0Y8Z9_HUMAN	R|ILLIFEGTNEILR|M	[TMTsixplex_Nterm]ILLIFEGTNEILR	183-195	FALSE	5.877	6536.10857	4697.143291	5921.475442	6026.542169	11439.28435	9055.774903	ENSG00000177646
H0Y926	H0Y926_HUMAN	R|LVSLITLLR|D	[TMTsixplex_Nterm]LVSLITLLR	82-90	FALSE	5.027	911.1970316	750.6490265	1085.440072	1154.998024	1401.070313	1323.89757	ENSG00000135317
H0Y926	H0Y926_HUMAN	R|LVSLITLLR|D	[TMTsixplex_Nterm]LVSLITLLR	82-90	FALSE	5.401	961.541137	695.7261985	1544.131348	1521.398596	1262.969806	932.0126354	ENSG00000135317
H0Y9B7	H0Y9B7_HUMAN	R|YPYVGILHVR|D	[TMTsixplex_Nterm]YPYVGILHVR	18-27	FALSE	8.118	102843.4497	86840.33954	220480.4947	78328.92465	107392.1884	77029.84448	ENSG00000161904
H0Y9L9	H0Y9L9_HUMAN	K|IFAQYLVPHNLETEER|M	[TMTsixplex_Nterm]IFAQYLVPHNLETEER	105-120	FALSE	5.969	46648.62683	32677.78647	39625.67155	44209.53761	77071.65625	58441.10363	ENSG00000121892
H0Y9V9	H0Y9V9_HUMAN	R|KFLDGIYVSEK|G	[TMTsixplex_Nterm]K[TMTsixplex_K]FLDGIYVSEK[TMTsixplex_K]	170-180	FALSE	5.565	794816.8074	526505.7998	817096.6696	823936.0929	1037438.125	789864.1454	ENSG00000163682
H0Y9V9	H0Y9V9_HUMAN	R|MRPGVACSVSQAQK|D	[TMTsixplex_Nterm]MRPGVAC[Cys_CAM]SVSQAQK[TMTsixplex_K]	124-137	FALSE	5.936	184911.0199	121693.2218	205679.9375	199407.3038	196926.1265	133373.1568	ENSG00000163682
H0Y9V9	H0Y9V9_HUMAN	R|KFLDGIYVSEK|G	[TMTsixplex_Nterm]K[TMTsixplex_K]FLDGIYVSEK[TMTsixplex_K]	170-180	FALSE	6.676	1033768.574	711798.438	930256.4163	923077.6279	1281565.125	1029828.368	ENSG00000163682
H0Y9V9	H0Y9V9_HUMAN	K|GVTLGFR|Y	[TMTsixplex_Nterm]GVTLGFR	79-85	FALSE	5.576	137065.3799	89556.06218	160853.9632	159132.4311	120522.5302	94431.04905	ENSG00000163682
H0Y9V9	H0Y9V9_HUMAN	R|DFNHINVELSLLGK|K	[TMTsixplex_Nterm]DFNHINVELSLLGK[TMTsixplex_K]	33-46	FALSE	6.325	475262.4407	325431.0629	414403.3128	408636.0656	578779.318	448260.7714	ENSG00000163682
H0Y9V9	H0Y9V9_HUMAN	R|KFLDGIYVSEK|G	[TMTsixplex_Nterm]K[TMTsixplex_K]FLDGIYVSEK[TMTsixplex_K]	170-180	FALSE	7.331	975420.3379	667866.8642	922481.1277	951319.1576	1324364.75	956040.8302	ENSG00000163682
H0Y9V9	H0Y9V9_HUMAN	K|FLDGIYVSEK|G	[TMTsixplex_Nterm]FLDGIYVSEK[TMTsixplex_K]	171-180	FALSE	5.01	1290775.523	830403.3664	1217618.958	1371115.097	1908948.25	1462625.195	ENSG00000163682
H0Y9V9	H0Y9V9_HUMAN	K|FLDGIYVSEK|G	[TMTsixplex_Nterm]FLDGIYVSEK[TMTsixplex_K]	171-180	FALSE	5.697	442636.6869	309799.1182	424521.9046	428372.9451	592665.5	470330.7963	ENSG00000163682
H0Y9V9	H0Y9V9_HUMAN	R|KFLDGIYVSEK|G	[TMTsixplex_Nterm]K[TMTsixplex_K]FLDGIYVSEK[TMTsixplex_K]	170-180	FALSE	7.108	839206.2013	548000.5478	753984.711	765711.1491	1074610.375	801648.7963	ENSG00000163682
H0Y9V9	H0Y9V9_HUMAN	R|KFLDGIYVSEK|G	[TMTsixplex_Nterm]K[TMTsixplex_K]FLDGIYVSEK[TMTsixplex_K]	170-180	FALSE	7.369	1296457.075	834800.4674	1129770.278	1136972.184	1605572.875	1187309.771	ENSG00000163682
H0Y9X9	H0Y9X9_HUMAN	K|TQNLAALLHAIAR|R	[TMTsixplex_Nterm]TQNLAALLHAIAR	6-18	FALSE	8.064	15432.26329	12021.6833	12834.31481	13176.48214	16656.08142	11780.19983	ENSG00000164308
H0Y9Y1	H0Y9Y1_HUMAN	K|VQASLAANTFTITGHAETK|Q	[TMTsixplex_Nterm]VQASLAANTFTITGHAETK[TMTsixplex_K]	20-38	FALSE	10.264	227836.0156	154374.0713	213075.879	127991.9073	64837.9643	51529.3723	ENSG00000145741
H0Y9Y1	H0Y9Y1_HUMAN	K|QLTEMLPSILNQLGADSLTSLR|R	[TMTsixplex_Nterm]QLTEMLPSILNQLGADSLTSLR	39-60	FALSE	5.839	33648.75192	23440.66474	44932.13281	43408.46243	23888.52936	17488.69525	ENSG00000145741
H0Y9Y8	H0Y9Y8_HUMAN	K|VLLQSALSLGR|S	[TMTsixplex_Nterm]VLLQSALSLGR	83-93	FALSE	9.319	18386.79705	12832.94825	13830.11621	13249.61377	19993.17188	15529.80202	ENSG00000176783
H0YA20	H0YA20_HUMAN	R|LLTALVLPDLLHAK|L	[TMTsixplex_Nterm]LLTALVLPDLLHAK[TMTsixplex_K]	501-514	FALSE	8.207	1886.169257	1344.217685	2137.904793	2228.171871	2709.926758	2276.455611	ENSG00000145214
H0YA31	H0YA31_HUMAN	R|VYFGGFFIR|G	[TMTsixplex_Nterm]VYFGGFFIR	24-32	FALSE	8.173	4590.199442	3313.776408	3964.441467	4157.845939	7649.609679	5762.414621	ENSG00000157881
H0YA31	H0YA31_HUMAN	R|VYFGGFFIR|G	[TMTsixplex_Nterm]VYFGGFFIR	24-32	FALSE	8.173	4590.199442	3313.776408	3964.441467	4157.845939	7649.609679	5762.414621	ENSG00000273494
H0YA68	H0YA68_HUMAN	R|GHLDPTWALQQLQQLR|W	[TMTsixplex_Nterm]GHLDPTWALQQLQQLR	394-409	FALSE	5.63	13839.01395	11458.93765	10490.34882	11068.36012	27119.1543	24460.092	ENSG00000013288
H0YAB3	H0YAB3_HUMAN	K|KIDASQTEFEK|N	[TMTsixplex_Nterm]K[TMTsixplex_K]IDASQTEFEK[TMTsixplex_K]	103-113	FALSE	4.941	957682.1347	629698.6282	740536.0632	766972.6066	1485122.5	1149571.246	ENSG00000138674
H0YAB3	H0YAB3_HUMAN	R|KAVQLTQAMDTSTVGVLLAAK|M	[TMTsixplex_Nterm]K[TMTsixplex_K]AVQLTQAMDTSTVGVLLAAK[TMTsixplex_K]	345-365	FALSE	7.352	11414.12198	8021.639871	8842.793877	9387.93929	16296.69336	12423.09746	ENSG00000138674
H0YAB3	H0YAB3_HUMAN	K|VNFEDDSR|G	[TMTsixplex_Nterm]VNFEDDSR	121-128	FALSE	5.712	739083.9261	484425.5198	574962.5339	615883.7783	1075259.125	834651.7895	ENSG00000138674
H0YAB3	H0YAB3_HUMAN	R|MADAIILAIAGGQELLAR|T	[TMTsixplex_Nterm]MADAIILAIAGGQELLAR	211-228	FALSE	5.031	32252.42134	21567.63784	26599.44392	26713.68571	54432.04367	40308.84206	ENSG00000138674
H0YAB3	H0YAB3_HUMAN	R|MADAIILAIAGGQELLAR|T	[TMTsixplex_Nterm]MADAIILAIAGGQELLAR	211-228	FALSE	8.357	3620.021168	2561.786865	2363.094642	2608.64594	7648.286133	6375.207985	ENSG00000138674
H0YAB3	H0YAB3_HUMAN	R|MADAIILAIAGGQELLAR|T	[TMTsixplex_Nterm]MADAIILAIAGGQELLAR	211-228	FALSE	5.131	52011.84236	36424.92699	34324.6512	37188.60608	78252.24284	62303.04844	ENSG00000138674
H0YAB3	H0YAB3_HUMAN	K|KIDASQTEFEK|N	[TMTsixplex_Nterm]K[TMTsixplex_K]IDASQTEFEK[TMTsixplex_K]	103-113	FALSE	6.012	692582.5545	444047.614	503335.5186	538243.1656	1035924.438	802703.9995	ENSG00000138674
H0YB03	H0YB03_HUMAN	K|LAAFWLMK|A	[TMTsixplex_Nterm]LAAFWLMK[TMTsixplex_K]	128-135	FALSE	5.376	771.9614981	442.2243749	629.6966497	576.672123	2050.234619	1193.005073	ENSG00000176623
H0YB03	H0YB03_HUMAN	K|LAAFWLMK|A	[TMTsixplex_Nterm]LAAFWLMK[TMTsixplex_K]	128-135	FALSE	5.306	10742.60721	7766.937459	8773.311552	9763.549631	24699.76758	19848.45244	ENSG00000176623
H0YB03	H0YB03_HUMAN	K|LLVYEALEYAK|R	[TMTsixplex_Nterm]LLVYEALEYAK[TMTsixplex_K]	4-14	FALSE	5.692	125708.4915	82840.54856	143601.4047	131486.6794	176199.2813	127557.1137	ENSG00000176623
H0YB03	H0YB03_HUMAN	K|LAAFWLMK|A	[TMTsixplex_Nterm]LAAFWLMK[TMTsixplex_K]	128-135	FALSE	5.231	2566.536653	1423.164911	2100.676912	1804.051524	7081.030273	4279.558695	ENSG00000176623
H0YB03	H0YB03_HUMAN	K|LLVYEALEYAK|R	[TMTsixplex_Nterm]LLVYEALEYAK[TMTsixplex_K]	4-14	FALSE	6.954	49133.87336	31517.94007	36339.94187	40240.0029	124746.5547	101059.6515	ENSG00000176623
H0YB18	H0YB18_HUMAN	R|IHLMAGR|V	[TMTsixplex_Nterm]IHLMAGR	28-34	FALSE	6.6	131082.5157	84517.39205	83047.47612	83938.10499	102647.0953	81264.38707	ENSG00000178922
H0YBX3	H0YBX3_HUMAN	K|TTVLLADINDFNTVNEIYK|Q	[TMTsixplex_Nterm]TTVLLADINDFNTVNEIYK[TMTsixplex_K]	68-86	FALSE	6.305	83591.23247	59369.01824	76266.20527	79983.25488	126443.25	92958.03781	ENSG00000132541
H0YCI6	H0YCI6_HUMAN	K|IGSYLSASTR|H	[TMTsixplex_Nterm]IGSYLSASTR	64-73	FALSE	6.612	38300.59479	25562.0599	40831.09148	46545.53388	55551.46875	43615.6475	ENSG00000142186
H0YCS9	H0YCS9_HUMAN	R|LVEIIGSR|Q	[TMTsixplex_Nterm]LVEIIGSR	71-78	FALSE	7.07	40812.41133	25733.85801	30315.73581	33957.62377	102729.8281	75566.49477	ENSG00000093144
H0YCY8	H0YCY8_HUMAN	R|NVHGINFVSPVR|N	[TMTsixplex_Nterm]NVHGINFVSPVR	195-206	FALSE	5.809	35665.15419	24778.06601	24526.05888	23306.2603	37212.47991	27156.39281	ENSG00000109861
H0YCY8	H0YCY8_HUMAN	R|NVHGINFVSPVR|N	[TMTsixplex_Nterm]NVHGINFVSPVR	195-206	FALSE	6.28	88078.58797	59503.83399	53101.13186	56543.17542	70606.58778	53416.97197	ENSG00000109861
H0YCY8	H0YCY8_HUMAN	K|ILHLPTSWDWR|N	[TMTsixplex_Nterm]ILHLPTSWDWR	184-194	FALSE	6.779	77838.21394	55411.73682	30876.94446	29124.51084	51911.71548	43507.72405	ENSG00000109861
H0YD13	H0YD13_HUMAN	K|SQEMVHLVNK|E	[TMTsixplex_Nterm]SQEM[Oxidation_M]VHLVNK[TMTsixplex_K]	148-157	FALSE	5.653	360309.2681	238872.5242	353011.0616	325306.5476	246719.0439	194635.9587	ENSG00000026508
H0YD13	H0YD13_HUMAN	K|ESSETPDQFMTADETR|N	[TMTsixplex_Nterm]ESSETPDQFMTADETR	158-173	FALSE	5.386	223932.625	176653.5825	117282.3594	124306.3344	174090.5052	206751.7621	ENSG00000026508
H0YD13	H0YD13_HUMAN	R|YGFIEGHVVIPR|I	YGFIEGHVVIPR	57-68	FALSE	5.14	143064.7413	92721.68915	117492.3309	117694.0621	131425.4548	111610.5722	ENSG00000026508
H0YD13	H0YD13_HUMAN	R|YGFIEGHVVIPR|I	[TMTsixplex_Nterm]YGFIEGHVVIPR	57-68	FALSE	7.883	258428.5376	180850.7002	283302.5119	288862.8733	174013.261	127092.9662	ENSG00000026508
H0YD13	H0YD13_HUMAN	R|YGFIEGHVVIPR|I	[TMTsixplex_Nterm]YGFIEGHVVIPR	57-68	FALSE	9.311	54452.64232	39932.0665	66621.96987	66012.65537	32678.06266	25253.46351	ENSG00000026508
H0YD13	H0YD13_HUMAN	K|ESSETPDQFMTADETR|N	[TMTsixplex_Nterm]ESSETPDQFMTADETR	158-173	FALSE	5.922	63322.34357	50025.74675	75059.0625	70763.94822	58303.53567	48064.27799	ENSG00000026508
H0YD13	H0YD13_HUMAN	R|FAGVFHVEK|N	[TMTsixplex_Nterm]FAGVFHVEK[TMTsixplex_K]	8-16	FALSE	5.473	1175384.982	750116.454	1356319.382	1370978.448	624130.3569	433064.3241	ENSG00000026508
H0YD64	H0YD64_HUMAN	R|SFWSYAFSR|R	[TMTsixplex_Nterm]SFWSYAFSR	39-47	FALSE	6.806	10320.62398	7195.838032	9339.690267	8813.600372	7179.559214	5842.78211	ENSG00000134802
H0YD97	H0YD97_HUMAN	R|VVDDELATR|F	[TMTsixplex_Nterm]VVDDELATR	164-172	FALSE	7.17	62666.10208	41973.91109	45028.49396	49047.732	281669.7813	230208.2623	ENSG00000110435
H0YD97	H0YD97_HUMAN	K|LTEDEEGNAK|L	[TMTsixplex_Nterm]LTEDEEGNAK[TMTsixplex_K]	138-147	FALSE	5.528	25136.2202	18120.93255	22545.05884	30804.72608	107830.4844	82547.97502	ENSG00000110435
H0YD97	H0YD97_HUMAN	K|GLLTPIIK|D	[TMTsixplex_Nterm]GLLTPIIK[TMTsixplex_K]	59-66	FALSE	6.337	214973.8106	140613.7113	168129.4936	214557.0836	1433788.5	1155396.921	ENSG00000110435
H0YE46	H0YE46_HUMAN	R|RFPVAPLIPYPLITK|E	[TMTsixplex_Nterm]RFPVAPLIPYPLITK[TMTsixplex_K]	25-39	FALSE	5.5	26090.69039	19206.93179	22898.25145	22866.43318	29183.41992	23702.72786	ENSG00000119707
H0YEA4	H0YEA4_HUMAN	R|YVHQNFSSHYR|A	[TMTsixplex_Nterm]YVHQNFSSHYR	45-55	FALSE	5.014	14601.23686	10772.57827	21934.26838	23965.77073	12916.95428	9992.357129	ENSG00000123892
H0YEA4	H0YEA4_HUMAN	R|YVHQNFSSHYR|A	[TMTsixplex_Nterm]YVHQNFSSHYR	45-55	FALSE	5.605	15293.90137	11191.35817	47917.72096	78011.375	27328.5531	18834.06244	ENSG00000123892
H0YEA5	H0YEA5_HUMAN	R|AIAVDPLR|G	[TMTsixplex_Nterm]AIAVDPLR	107-114	FALSE	4.973	748674.7475	550934.444	782384.96	843050.375	743638.6394	593160.4871	ENSG00000157193
H0YF61	H0YF61_HUMAN	K|ADCTITMADSDFLALMTGK|M	[TMTsixplex_Nterm]ADC[Cys_CAM]TITMADSDFLALMTGK[TMTsixplex_K]	107-125	FALSE	5.083	40849.16466	28635.97661	39619.03803	40124.34318	56831.07031	42660.45765	ENSG00000116171
H0YF61	H0YF61_HUMAN	K|IGGIFAFK|V	[TMTsixplex_Nterm]IGGIFAFK[TMTsixplex_K]	69-76	FALSE	5.089	6455.725659	3607.570445	6802.905037	6279.462252	14547.20605	9504.703046	ENSG00000116171
H0YF61	H0YF61_HUMAN	K|IGGIFAFK|V	[TMTsixplex_Nterm]IGGIFAFK[TMTsixplex_K]	69-76	FALSE	5.117	213130.2467	139595.8675	200132.4267	206909.1775	372598	284752.3484	ENSG00000116171
H0YGS3	H0YGS3_HUMAN	R|QMAGLPPR|R	[TMTsixplex_Nterm]QMAGLPPR	47-54	FALSE	5.158	33775.57312	24012.75672	44552.34883	47045.46431	60874.96875	45708.27683	ENSG00000197614
H0YGS3	H0YGS3_HUMAN	K|EHEAMKDELCR|Q	[TMTsixplex_Nterm]EHEAMK[TMTsixplex_K]DELC[Cys_CAM]R	36-46	FALSE	5.09	218096.6842	149761.7082	281266.7466	281428.6466	264166.6728	191313.9346	ENSG00000197614
H0YGT2	H0YGT2_HUMAN	R|HTLADNFNPVSEER|G	[TMTsixplex_Nterm]HTLADNFNPVSEER	25-38	FALSE	7.497	833467.8717	575852.0585	763395.3237	937571.8339	1296174.875	971765.8143	ENSG00000003056
H0YGT2	H0YGT2_HUMAN	R|HTLADNFNPVSEER|G	[TMTsixplex_Nterm]HTLADNFNPVSEER	25-38	FALSE	6.513	697369.625	444248.7125	520257.6691	495549.6019	568394.0956	450476.8952	ENSG00000003056
H0YGT3	H0YGT3_HUMAN	R|LLLTLPLLR|Q	[TMTsixplex_Nterm]LLLTLPLLR	161-169	FALSE	6.226	705.7593497	617.5239538	800.6234685	717.7272898	1406.95105	1094.870241	ENSG00000173153
H0YGV7	H0YGV7_HUMAN	K|GVIDVFLHAWK|G	[TMTsixplex_Nterm]GVIDVFLHAWK[TMTsixplex_K]	256-266	FALSE	5.015	16135.91211	11998.22203	6359.318833	6238.294212	13239.93526	11422.65337	ENSG00000177239
H0YGW7	H0YGW7_HUMAN	K|STLLLLLTGK|L	[TMTsixplex_Nterm]STLLLLLTGK[TMTsixplex_K]	415-424	FALSE	5.096	43889.97408	31172.84453	32823.316	32071.14582	46970.51563	35076.81526	ENSG00000204574
H0YGW7	H0YGW7_HUMAN	R|EVLEALGEVMVSRPR|E	[TMTsixplex_Nterm]EVLEALGEVMVSRPR	580-594	FALSE	6.459	42735.9304	28630.12534	33448.38377	35399.71615	56953.23828	46607.89117	ENSG00000204574
H0YGW7	H0YGW7_HUMAN	K|GAVIVVSHDAR|L	[TMTsixplex_Nterm]GAVIVVSHDAR	540-550	FALSE	7.804	75753.88019	61001.11853	48643.91018	53930.14689	78458.30059	78987.8308	ENSG00000204574
H0YHC3	H0YHC3_HUMAN	K|GIPEFWLTVFK|N	[TMTsixplex_Nterm]GIPEFWLTVFK[TMTsixplex_K]	126-136	FALSE	6.554	2951.077637	2208.547373	2053.04999	2244.610807	1920.690459	1510.305775	ENSG00000187109
H0YHC3	H0YHC3_HUMAN	K|GIPEFWLTVFK|N	[TMTsixplex_Nterm]GIPEFWLTVFK[TMTsixplex_K]	126-136	FALSE	6.168	1759.310384	1291.309521	1329.006707	1532.683753	1924.759033	1510.44773	ENSG00000187109
H0YHC3	H0YHC3_HUMAN	K|GIPEFWLTVFK|N	[TMTsixplex_Nterm]GIPEFWLTVFK[TMTsixplex_K]	126-136	FALSE	5.497	16426.97266	11276.39655	13767.82654	13292.59499	11789.3185	10245.79642	ENSG00000187109
H0YHC3	H0YHC3_HUMAN	K|FYEEVHDLER|K	[TMTsixplex_Nterm]FYEEVHDLER	56-65	FALSE	7.31	382593.2399	257953.1376	345060.6877	327792.1726	281615.2464	234887.6996	ENSG00000187109
H0YHC3	H0YHC3_HUMAN	K|NVDLLSDMVQEHDEPILK|H	[TMTsixplex_Nterm]NVDLLSDMVQEHDEPILK[TMTsixplex_K]	137-154	FALSE	5.735	217509.6229	148065.642	310772.4152	324469.5313	161008.9331	102044.6281	ENSG00000187109
H0YHC3	H0YHC3_HUMAN	K|NVDLLSDMVQEHDEPILK|H	[TMTsixplex_Nterm]NVDLLSDMVQEHDEPILK[TMTsixplex_K]	137-154	FALSE	6.744	927083.8125	602567.1347	802803.6086	794402.2329	911414.5462	675659.7479	ENSG00000187109
H0YHC3	H0YHC3_HUMAN	K|GIPEFWLTVFK|N	[TMTsixplex_Nterm]GIPEFWLTVFK[TMTsixplex_K]	126-136	FALSE	6.241	1064.706055	728.4866822	875.1578045	899.9784592	805.0819437	573.5995785	ENSG00000187109
H0YHC3	H0YHC3_HUMAN	K|GIPEFWLTVFK|N	[TMTsixplex_Nterm]GIPEFWLTVFK[TMTsixplex_K]	126-136	FALSE	6.943	7613.559082	5602.242412	5784.017398	5818.741281	5084.270488	3837.900932	ENSG00000187109
H0YHC3	H0YHC3_HUMAN	R|KYAVLYQPLFDK|R	[TMTsixplex_Nterm]K[TMTsixplex_K]YAVLYQPLFDK[TMTsixplex_K]	66-77	FALSE	5.456	2452193.5	1699531.833	2084969.427	2091181.096	1343496.433	1009385.286	ENSG00000187109
H0YHC3	H0YHC3_HUMAN	K|GIPEFWLTVFK|N	[TMTsixplex_Nterm]GIPEFWLTVFK[TMTsixplex_K]	126-136	FALSE	6.466	11767.86035	8763.473335	9065.142008	9671.028047	6337.57125	4906.117088	ENSG00000187109
H0YHC3	H0YHC3_HUMAN	R|LDGLVETPTGYIESLPR|V	[TMTsixplex_Nterm]LDGLVETPTGYIESLPR	17-33	FALSE	6.241	247656.1563	171795.4499	216099.6742	213092.4033	220880.6789	181334.3272	ENSG00000187109
H0YHC3	H0YHC3_HUMAN	K|GIPEFWLTVFK|N	[TMTsixplex_Nterm]GIPEFWLTVFK[TMTsixplex_K]	126-136	FALSE	6.395	8348.682617	5772.75096	6138.221625	6369.038377	4594.157455	3705.098408	ENSG00000187109
H0YHC3	H0YHC3_HUMAN	K|GIPEFWLTVFK|N	[TMTsixplex_Nterm]GIPEFWLTVFK[TMTsixplex_K]	126-136	FALSE	6.308	1987.772461	1436.676999	1397.451164	1540.253203	1452.323954	1236.498484	ENSG00000187109
H0YHD8	H0YHD8_HUMAN	K|GVNTGAVGSYIYDRDPEGK|V	[TMTsixplex_Nterm]GVNTGAVGSYIYDRDPEGK[TMTsixplex_K]	82-100	FALSE	7.394	717239.875	434409.9175	584002.3362	611134.1307	667539.8323	521878.6214	ENSG00000182809
H0YHD8	H0YHD8_HUMAN	K|GVNTGAVGSYIYDRDPEGK|V	[TMTsixplex_Nterm]GVNTGAVGSYIYDRDPEGK[TMTsixplex_K]	82-100	FALSE	7.748	627294.125	405271.2543	546100.1922	562397.8581	625100.2939	473383.9	ENSG00000182809
H0YHF8	H0YHF8_HUMAN	R|SHYFEGVLK|C	[TMTsixplex_Nterm]SHYFEGVLK[TMTsixplex_K]	34-42	FALSE	5.633	461846.8079	318596.8687	417665.3151	423157.8051	769126.0889	560891.7312	ENSG00000181929
H0YIJ6	H0YIJ6_HUMAN	K|VYIGEEEKK|I	[TMTsixplex_Nterm]VYIGEEEK[TMTsixplex_K]K[TMTsixplex_K]	59-67	FALSE	5.437	280473.5715	182612.0325	264514.4093	270214.1461	731648.125	565362.7171	ENSG00000166908
H0YIS4	H0YIS4_HUMAN	K|NSSVNEGSTYHK|R	[TMTsixplex_Nterm]NSSVNEGSTYHK[TMTsixplex_K]	234-245	FALSE	9.211	46182.12891	37023.67881	37606.53302	25378.54692	15847.6731	12034.2571	ENSG00000058272
H0YIZ0	H0YIZ0_HUMAN	K|AHLLADMAHISGLVAAK|V	[TMTsixplex_Nterm]AHLLADMAHISGLVAAK[TMTsixplex_K]	45-61	FALSE	7.146	55385.70987	43966.516	26675.06883	23989.49719	33554.31328	26052.96508	ENSG00000182199
H0YIZ0	H0YIZ0_HUMAN	K|HADIVTTTTHK|T	[TMTsixplex_Nterm]HADIVTTTTHK[TMTsixplex_K]	69-79	FALSE	5.789	308132.25	202526.829	137532.0708	111345.3534	128037.4972	95813.17684	ENSG00000182199
H0YIZ0	H0YIZ0_HUMAN	K|HADIVTTTTHK|T	[TMTsixplex_Nterm]HADIVTTTTHK[TMTsixplex_K]	69-79	FALSE	8.337	70163.73438	46190.71272	30682.96888	25223.78901	29817.1072	23200.76056	ENSG00000182199
H0YIZ0	H0YIZ0_HUMAN	R|LIIAGTSAYAR|L	[TMTsixplex_Nterm]LIIAGTSAYAR	19-29	FALSE	7.993	504013.8125	348463.1061	240943.5983	238879.4238	287902.1293	234651.0003	ENSG00000182199
H0YIZ0	H0YIZ0_HUMAN	R|GYSLVSGGTDNHLVLVDLRPK|G	[TMTsixplex_Nterm]GYSLVSGGTDNHLVLVDLRPK[TMTsixplex_K]	168-188	FALSE	5.15	1157919	846788.3176	406897.1273	278012.361	403733.8534	307522.3173	ENSG00000182199
H0YIZ0	H0YIZ0_HUMAN	R|LGAPALTSR|Q	[TMTsixplex_Nterm]LGAPALTSR	225-233	FALSE	5.059	178690.8594	112369.4091	104199.4121	95919.583	100160.9802	74551.49747	ENSG00000182199
H0YIZ0	H0YIZ0_HUMAN	R|AMADALLER|G	[TMTsixplex_Nterm]AMADALLER	159-167	FALSE	5.607	543273.9375	392845.0524	265226.9232	265117.1369	329642.9019	255396.2939	ENSG00000182199
H0YIZ0	H0YIZ0_HUMAN	R|VLELVSITANK|N	[TMTsixplex_Nterm]VLELVSITANK[TMTsixplex_K]	198-208	FALSE	5.631	58921.62109	37816.26561	34930.97198	40618.33723	39375.83995	29742.03931	ENSG00000182199
H0YJ07	H0YJ07_HUMAN	K|EHFAQFGHVR|R	[TMTsixplex_Nterm]EHFAQFGHVR	14-23	FALSE	6.215	25131.43641	17576.69051	16456.72224	18195.02743	31934.60551	25973.22879	ENSG00000119705
H0YJ08	H0YJ08_HUMAN	R|YVALTSLLR|L	[TMTsixplex_Nterm]YVALTSLLR	43-51	FALSE	8.127	33526.69475	23413.47813	37680.80776	38658.72461	41404.81409	32985.70654	ENSG00000213983
H0YJ56	H0YJ56_HUMAN	K|GWMDWAAHK|L	[TMTsixplex_Nterm]GWMDWAAHK[TMTsixplex_K]	119-127	FALSE	5.113	85688.94977	64443.37105	110435.3171	115527.3355	123278.3516	100321.0461	ENSG00000165795
H0YJD4	H0YJD4_HUMAN	R|LVDLPISKPFFK|L	[TMTsixplex_Nterm]LVDLPISK[TMTsixplex_K]PFFK[TMTsixplex_K]	626-637	FALSE	5.614	24022.15516	22756.99824	28941.06841	40238.95313	17566.81517	18423.03889	ENSG00000092148
H0YJD4	H0YJD4_HUMAN	R|LVDLPISKPFFK|L	[TMTsixplex_Nterm]LVDLPISK[TMTsixplex_K]PFFK[TMTsixplex_K]	626-637	FALSE	5.831	21003.05581	10099.14867	21069.80078	15123.25532	14874.99638	8844.091577	ENSG00000092148
H0YJG4	H0YJG4_HUMAN	K|VLIFSQMVR|C	[TMTsixplex_Nterm]VLIFSQMVR	377-385	FALSE	6.1	13487.85544	9868.013696	9886.430162	10317.34264	14169.30664	10467.61324	ENSG00000100888
H0YJG7	H0YJG7_HUMAN	R|VFTTQELVQAFTHAPATLEADR|G	[TMTsixplex_Nterm]VFTTQELVQAFTHAPATLEADR	170-191	FALSE	9.299	22424.23273	14988.34373	20188.12026	19649.34064	20047.6166	15261.89703	ENSG00000100591
H0YJG7	H0YJG7_HUMAN	R|VFTTQELVQAFTHAPATLEADR|G	[TMTsixplex_Nterm]VFTTQELVQAFTHAPATLEADR	170-191	FALSE	8.281	81210.90416	54354.75821	75275.19301	74601.40705	76777.36977	58532.03296	ENSG00000100591
H0YJG7	H0YJG7_HUMAN	R|VFTTQELVQAFTHAPATLEADR|G	[TMTsixplex_Nterm]VFTTQELVQAFTHAPATLEADR	170-191	FALSE	5.021	10131.03905	7122.240986	10368.13403	10476.3161	16457.06055	13276.34753	ENSG00000100591
H0YJG7	H0YJG7_HUMAN	K|LDGEASINNR|K	[TMTsixplex_Nterm]LDGEASINNR	9-18	FALSE	5.5	321294.5	213307.1982	296013.155	305184.0279	292881.897	241745.756	ENSG00000100591
H0YJK8	H0YJK8_HUMAN	K|YVRPGGGYQPTFTLVQK|C	[TMTsixplex_Nterm]YVRPGGGYQPTFTLVQK[TMTsixplex_K]	31-47	FALSE	5.224	34760.40382	24549.33214	34338.14457	42693.67135	174644.4063	137718.3709	ENSG00000176153
H0YJU9	H0YJU9_HUMAN	K|NLGALYR|R	[TMTsixplex_Nterm]NLGALYR	48-54	FALSE	5.02	92417.22534	69086.2276	113840.8796	118304.7512	151620.2031	122591.6175	ENSG00000126214
H0YK42	H0YK42_HUMAN	K|YWEAFLPEAK|A	[TMTsixplex_Nterm]YWEAFLPEAK[TMTsixplex_K]	291-300	FALSE	5.245	225441.0229	150306.5677	196157.0815	209751.562	340598.3125	251394.6978	ENSG00000028528
H0YK42	H0YK42_HUMAN	K|DEILEWESR|V	[TMTsixplex_Nterm]DEILEWESR	232-240	FALSE	5.052	184500.0473	126319.7963	200239.0341	199077.2261	246016.4219	198310.8074	ENSG00000028528
H0YK42	H0YK42_HUMAN	K|LHAVVETLVNHR|K	[TMTsixplex_Nterm]LHAVVETLVNHR	107-118	FALSE	7.404	15231.22562	11447.58772	14545.07518	14608.70683	22480.58862	15688.76997	ENSG00000028528
H0YK61	H0YK61_HUMAN	K|QVPDTSVQETDR|I	[TMTsixplex_Nterm]QVPDTSVQETDR	50-61	FALSE	6.15	111806.2552	83352.57053	80046.42759	83427.95534	140335.0781	124532.427	ENSG00000128463
H0YKE7	H0YKE7_HUMAN	K|ETGFSHSQITR|L	[TMTsixplex_Nterm]ETGFSHSQITR	19-29	FALSE	7.576	23567.92363	18443.88345	15310.4308	16452.41403	58531.08627	49830.13513	ENSG00000187446
H0YKE7	H0YKE7_HUMAN	K|ETGFSHSQITR|L	[TMTsixplex_Nterm]ETGFSHSQITR	19-29	FALSE	6.488	198116.3436	136453.4495	90524.74747	76824.9672	167725.2815	126595.4933	ENSG00000187446
H0YL43	H0YL43_HUMAN	K|HYAMQEAK|Q	[TMTsixplex_Nterm]HYAMQEAK[TMTsixplex_K]	86-93	FALSE	5.119	355698.2251	232494.8628	263788.8037	270421.3272	298684.3621	237749.2177	ENSG00000117906
H0YL72	H0YL72_HUMAN	R|HMGLFDHAAR|I	[TMTsixplex_Nterm]HMGLFDHAAR	281-290	FALSE	7.315	30502.39682	22179.79758	26624.30177	29435.74097	69314.38706	55389.73152	ENSG00000166411
H0YL72	H0YL72_HUMAN	R|NVTAIQGPGGK|W	[TMTsixplex_Nterm]NVTAIQGPGGK[TMTsixplex_K]	66-76	FALSE	8.143	177434.0315	129360.9732	255157.6978	266241.3542	567317.4375	422738.3861	ENSG00000166411
H0YL72	H0YL72_HUMAN	R|NVTAIQGPGGK|W	NVTAIQGPGGK[TMTsixplex_K]	66-76	FALSE	6.824	207142.054	165482.1619	45132.8077	58933.92651	226705.5868	319830.5625	ENSG00000166411
H0YL72	H0YL72_HUMAN	K|APIQWEER|N	[TMTsixplex_Nterm]APIQWEER	58-65	FALSE	5.77	529096.5857	356817.911	436261.1447	470262.5296	921790.375	751931.3127	ENSG00000166411
H0YL72	H0YL72_HUMAN	K|TPYTDVNIVTIR|E	[TMTsixplex_Nterm]TPYTDVNIVTIR	99-110	FALSE	7.151	36487.35019	25320.92593	34210.95104	39043.54232	88537.78125	70062.53003	ENSG00000166411
H0YL72	H0YL72_HUMAN	K|LITEGASK|R	[TMTsixplex_Nterm]LITEGASK[TMTsixplex_K]	134-141	FALSE	5.051	90318.06244	63379.12232	89120.871	92330.25515	209269.5625	159433.7973	ENSG00000166411
H0YL98	H0YL98_HUMAN	K|VVVYDLLSGHIVK|K	[TMTsixplex_Nterm]VVVYDLLSGHIVK[TMTsixplex_K]	204-216	FALSE	5.613	25872.55351	22610.86134	22333.8827	19893.01645	33261.62414	30220.02695	ENSG00000100897
H0YLA1	H0YLA1_HUMAN	-|LLHTLEGHAMPIR|S	[TMTsixplex_Nterm]LLHTLEGHAMPIR	0-12	FALSE	6.964	14316.52451	10274.87489	10818.86758	8149.977889	14240.48264	12109.43258	ENSG00000140395
H0YLA1	H0YLA1_HUMAN	-|LLHTLEGHAMPIR|S	[TMTsixplex_Nterm]LLHTLEGHAMPIR	0-12	FALSE	6.329	10609.43392	8003.553429	7757.374627	7317.650949	11904.46683	11285.55972	ENSG00000140395
H0YLC3	H0YLC3_HUMAN	R|GITAFIVEK|G	[TMTsixplex_Nterm]GITAFIVEK[TMTsixplex_K]	19-27	FALSE	6.467	24578.05191	16194.04913	18239.76599	20289.66803	76482.64844	58926.48923	ENSG00000128928
H0YLC3	H0YLC3_HUMAN	K|GMPGFSTSK|K	[TMTsixplex_Nterm]GMPGFSTSK[TMTsixplex_K]	28-36	FALSE	5.88	91564.02151	56545.78711	71659.33114	85535.96314	499908.1563	397722.0463	ENSG00000128928
H0YLC3	H0YLC3_HUMAN	K|IPAANILGHENK|G	[TMTsixplex_Nterm]IPAANILGHENK[TMTsixplex_K]	58-69	FALSE	7.579	43634.53242	29865.55822	35456.33662	39756.9054	238421.9375	181539.763	ENSG00000128928
H0YLC3	H0YLC3_HUMAN	K|TDLAAVPASR|G	[TMTsixplex_Nterm]TDLAAVPASR	9-18	FALSE	4.993	95352.36282	63781.51582	71792.33516	78359.48454	274652.4375	214041.6857	ENSG00000128928
H0YLC3	H0YLC3_HUMAN	K|IPAANILGHENK|G	[TMTsixplex_Nterm]IPAANILGHENK[TMTsixplex_K]	58-69	FALSE	6.263	57609.78401	39210.4678	51550.30215	64628.4744	321331.0938	249012.0439	ENSG00000128928
H0YLC7	H0YLC7_HUMAN	R|VFLQNLLSVSQAR|L	[TMTsixplex_Nterm]VFLQNLLSVSQAR	82-94	FALSE	6.666	5632.713014	4152.754066	6636.375139	7017.864638	8670.003439	7221.733821	ENSG00000103876
H0YLC7	H0YLC7_HUMAN	R|VFLQNLLSVSQAR|L	[TMTsixplex_Nterm]VFLQNLLSVSQAR	82-94	FALSE	8.358	1684.252277	1212.729234	2414.435411	2565.375811	4071.658203	3120.273629	ENSG00000103876
H0YLC7	H0YLC7_HUMAN	R|VFLQNLLSVSQAR|L	[TMTsixplex_Nterm]VFLQNLLSVSQAR	82-94	FALSE	7.855	2168.174775	1669.112934	2977.035297	2923.023485	5043.126465	3688.716595	ENSG00000103876
H0YLW1	H0YLW1_HUMAN	R|QILALTGWGYR|-	[TMTsixplex_Nterm]QILALTGWGYR	61-71	FALSE	7.785	27271.57813	19416.06083	19444.43175	20133.82881	26213.3497	20325.42516	ENSG00000090487
H0YMB1	H0YMB1_HUMAN	K|AIALQPENPMAHFLLGR|W	[TMTsixplex_Nterm]AIALQPENPMAHFLLGR	190-206	FALSE	8.298	56090.85566	44220.94312	40443.78231	43235.60091	115973.2643	93596.6644	ENSG00000137824
H0YMB1	H0YMB1_HUMAN	K|AIALQPENPMAHFLLGR|W	[TMTsixplex_Nterm]AIALQPENPMAHFLLGR	190-206	FALSE	7.763	58020.21438	44004.58798	39316.59897	41488.80321	117001.2812	97143.44825	ENSG00000137824
H0YMM5	H0YMM5_HUMAN	R|GNVGVVLFNFGK|E	[TMTsixplex_Nterm]GNVGVVLFNFGK[TMTsixplex_K]	109-120	FALSE	6.433	48489.38672	32184.43584	40532.02437	44371.41008	39910.01357	32395.57722	ENSG00000128951
H0YMM5	H0YMM5_HUMAN	R|ARPAEVGGMQLR|F	[TMTsixplex_Nterm]ARPAEVGGMQLR	18-29	FALSE	7.598	141930.875	95270.27022	126076.3377	133233.7849	124349.6862	92719.04083	ENSG00000128951
H0YMZ1	H0YMZ1_HUMAN	K|VEIATLTR|E	[TMTsixplex_Nterm]VEIATLTR	210-217	FALSE	5.146	125396.4251	89726.59685	101290.2268	108441.8751	144591.1563	121523.9086	ENSG00000041357
H0YMZ1	H0YMZ1_HUMAN	K|LLDEVFFSEK|I	[TMTsixplex_Nterm]LLDEVFFSEK[TMTsixplex_K]	54-63	FALSE	5.946	289788.1934	185575.9489	225612.1113	221404.7936	314166.1563	234132.0992	ENSG00000041357
H0YMZ1	H0YMZ1_HUMAN	K|QAYTQFGGK|R	QAYTQFGGK[TMTsixplex_K]	118-126	FALSE	5.565	77426.71091	71982.24013	41882.26772	55555.2234	62657.17178	83681.63281	ENSG00000041357
H0YMZ1	H0YMZ1_HUMAN	K|VEIATLTR|E	[TMTsixplex_Nterm]VEIATLTR	210-217	FALSE	6.255	135306.1785	98439.96004	129776.2941	135885.1593	156877.5156	125591.0249	ENSG00000041357
H0YMZ1	H0YMZ1_HUMAN	K|LLDEVFFSEK|I	[TMTsixplex_Nterm]LLDEVFFSEK[TMTsixplex_K]	54-63	FALSE	6.155	114752.9683	75085.78315	93775.16798	100122.6903	131320.5313	105454.4657	ENSG00000041357
H0YMZ1	H0YMZ1_HUMAN	K|QAYTQFGGK|R	[TMTsixplex_Nterm]QAYTQFGGK[TMTsixplex_K]	118-126	FALSE	5.45	275344.2966	181754.4691	250252.8308	263115.2273	399077.6875	302587.1333	ENSG00000041357
H0YN26	H0YN26_HUMAN	K|SLDLFNCEVTNLNDYR|E	[TMTsixplex_Nterm]SLDLFNC[Cys_CAM]EVTNLNDYR	116-131	FALSE	6.306	413438.5071	281443.5163	423768.6724	378745.6548	486891.0625	383238.9585	ENSG00000140350
H0YN26	H0YN26_HUMAN	R|VSGGLEVLAEK|C	[TMTsixplex_Nterm]VSGGLEVLAEK[TMTsixplex_K]	75-85	FALSE	5.33	236495.8738	147658.8441	153229.1191	152164.9523	318705.0938	236019.6308	ENSG00000140350
H0YN26	H0YN26_HUMAN	K|CPNLTHLNLSGNK|I	[TMTsixplex_Nterm]C[Cys_CAM]PNLTHLNLSGNK[TMTsixplex_K]	86-98	FALSE	5.771	632786.8469	450315.6764	627095.7062	651182.9863	950771.625	678988.4592	ENSG00000140350
H0YN26	H0YN26_HUMAN	K|SLDLFNCEVTNLNDYR|E	[TMTsixplex_Nterm]SLDLFNC[Cys_CAM]EVTNLNDYR	116-131	FALSE	7.18	238135.4335	158520.682	157395.3233	171310.0081	233068.173	164964.9166	ENSG00000140350
H0YN26	H0YN26_HUMAN	K|IKDLSTIEPLK|K	[TMTsixplex_Nterm]IK[TMTsixplex_K]DLSTIEPLK[TMTsixplex_K]	99-109	FALSE	5.498	341138.8421	220241.3649	255364.5707	255002.68	478029.1875	335302.4423	ENSG00000140350
H0YN26	H0YN26_HUMAN	K|CPNLTHLNLSGNK|I	C[Cys_CAM]PNLTHLNLSGNK[TMTsixplex_K]	86-98	FALSE	6.647	220200.7886	180822.5894	54917.94653	60694.88009	113100.6545	159548.414	ENSG00000140350
H0YN26	H0YN26_HUMAN	K|IKDLSTIEPLK|K	[TMTsixplex_Nterm]IK[TMTsixplex_K]DLSTIEPLK[TMTsixplex_K]	99-109	FALSE	5.096	473745.2324	306141.7385	337980.9101	348932.1699	593245.8125	466107.5582	ENSG00000140350
H0YN48	H0YN48_HUMAN	K|LQNELAHK|V	[TMTsixplex_Nterm]LQNELAHK[TMTsixplex_K]	438-445	FALSE	5.65	70279.22567	49649.25213	83659.07168	89962.81897	103483.1797	83602.8635	ENSG00000137831
H0YN67	H0YN67_HUMAN	R|EVPLLQSLWLAHNEIR|T	[TMTsixplex_Nterm]EVPLLQSLWLAHNEIR	71-86	FALSE	9.064	50142.44259	36773.98657	29172.74406	24973.78666	36929.98191	29265.68192	ENSG00000129009
H0YN84	H0YN84_HUMAN	K|ILPIMFPSLYR|N	[TMTsixplex_Nterm]ILPIMFPSLYR	35-45	FALSE	6.421	2107.75017	1476.849496	2651.243337	2407.202361	2016.351691	1505.101603	ENSG00000078304
H0YNC2	H0YNC2_HUMAN	K|AGATVYITGR|H	[TMTsixplex_Nterm]AGATVYITGR	29-38	FALSE	9.385	162374.3017	122558.1692	361742.625	343315.4011	266756.1497	200160.8263	ENSG00000157379
H0YNX5	H0YNX5_HUMAN	K|GDNNAVDDR|G	[TMTsixplex_Nterm]GDNNAVDDR	88-96	FALSE	5.871	1617.123265	1104.817995	971.8897408	967.7537436	2245.194092	1768.931965	ENSG00000140612
H0YNX5	H0YNX5_HUMAN	R|GDLLFLTNR|V	[TMTsixplex_Nterm]GDLLFLTNR	37-45	FALSE	5.233	154435.8467	113491.718	182941.6894	184119.1094	175121.7822	146230.0059	ENSG00000140612
H0YNZ0	H0YNZ0_HUMAN	R|AGQDDEVR|I	[TMTsixplex_Nterm]AGQDDEVR	15-22	FALSE	5.234	390.788208	298.2775089	274.4688033	319.512691	305.0709259	292.6689158	ENSG00000104064
H3BM42	H3BM42_HUMAN	R|LLELQYFISR|D	[TMTsixplex_Nterm]LLELQYFISR	545-554	FALSE	6.199	4537.953958	3257.763086	3494.887764	3557.589153	6007.48291	4601.699651	ENSG00000090863
H3BN98	H3BN98_HUMAN	R|MNVLADALK|S	[TMTsixplex_Nterm]MNVLADALK[TMTsixplex_K]	169-177	FALSE	5.216	50767.46366	33111.81362	57294.84894	58855.15207	75287.5	58758.16527	ENSG00000260342
H3BN98	H3BN98_HUMAN	R|FHEICSNLVK|T	[TMTsixplex_Nterm]FHEIC[Cys_CAM]SNLVK[TMTsixplex_K]	104-113	FALSE	5.782	927541.4208	630949.1531	716846.1341	647202.372	1033833.625	748855.9336	ENSG00000260342
H3BN98	H3BN98_HUMAN	K|HGYIGEFEIIDDHR|A	[TMTsixplex_Nterm]HGYIGEFEIIDDHR	209-222	FALSE	7.417	758224.5506	479609.8164	980449.5154	1001549.166	771155.7458	585155.1866	ENSG00000260342
H3BN98	H3BN98_HUMAN	K|IVVNLTGR|L	[TMTsixplex_Nterm]IVVNLTGR	226-233	FALSE	6.341	39653.06092	27405.85272	36224.0696	36417.2737	48715.73828	37429.92429	ENSG00000260342
H3BN98	H3BN98_HUMAN	R|MNVLADALK|S	[TMTsixplex_Nterm]M[Oxidation_M]NVLADALK[TMTsixplex_K]	169-177	FALSE	5.839	1337963.171	898678.3217	1322899.395	1366492.754	1800678.5	1402082.217	ENSG00000260342
H3BN98	H3BN98_HUMAN	K|HGYIGEFEIIDDHR|A	[TMTsixplex_Nterm]HGYIGEFEIIDDHR	209-222	FALSE	6.17	132636.7313	93101.55385	192085.0013	185266.1734	155005.2525	128465.6941	ENSG00000260342
H3BN98	H3BN98_HUMAN	R|MNVLADALK|S	[TMTsixplex_Nterm]M[Oxidation_M]NVLADALK[TMTsixplex_K]	169-177	FALSE	5.281	3051720.929	2006517.054	2917947.218	2990919.178	3696731	2931352.118	ENSG00000260342
H3BN98	H3BN98_HUMAN	K|IVVNLTGR|L	[TMTsixplex_Nterm]IVVNLTGR	226-233	FALSE	7.616	649390.1792	458559.2911	606251.9729	632892.8959	819598.3125	619228.4377	ENSG00000260342
H3BN98	H3BN98_HUMAN	K|HGYIGEFEIIDDHR|A	[TMTsixplex_Nterm]HGYIGEFEIIDDHR	209-222	FALSE	7.51	436359.9552	320924.0247	479077.9297	486254.6923	567872.3449	461404.3618	ENSG00000260342
H3BND8	H3BND8_HUMAN	R|DLLQFFKPR|Q	[TMTsixplex_Nterm]DLLQFFK[TMTsixplex_K]PR	763-771	FALSE	5.583	185511.2828	129123.6982	160462.9951	172910.4753	210625.1875	165843.2383	ENSG00000187555
H3BND8	H3BND8_HUMAN	K|DDPENDNSELPTAK|E	[TMTsixplex_Nterm]DDPENDNSELPTAK[TMTsixplex_K]	671-684	FALSE	5.569	131486.5522	118316.9374	96091.30743	102896.1986	118907.5541	135850	ENSG00000187555
H3BNM9	H3BNM9_HUMAN	K|VIIFLK|K	[TMTsixplex_Nterm]VIIFLK[TMTsixplex_K]	179-184	FALSE	5.427	87071.67505	58672.88202	91698.05576	96187.70313	94645.18805	74827.37313	ENSG00000140471
H3BP42	H3BP42_HUMAN	R|DAILDALENLTAEELK|K	[TMTsixplex_Nterm]DAILDALENLTAEELK[TMTsixplex_K]	5-20	FALSE	5	10600.33576	8743.182985	9374.589599	9628.82364	16471.41406	12987.30356	ENSG00000103490
H3BP78	H3BP78_HUMAN	K|IQQFLR|A	[TMTsixplex_Nterm]IQQFLR	693-698	FALSE	5.498	50269.38903	37197.52676	36773.7169	36628.42534	73112.32813	56251.84655	ENSG00000140525
H3BPC4	H3BPC4_HUMAN	K|DHPFGFVAVPTK|N	[TMTsixplex_Nterm]DHPFGFVAVPTK[TMTsixplex_K]	14-25	FALSE	4.982	2332581.873	1530366.824	1693317.038	1772123.793	2449415.25	1903588.586	ENSG00000103275
H3BPC4	H3BPC4_HUMAN	K|GTPWEGGLFK|L	[TMTsixplex_Nterm]GTPWEGGLFK[TMTsixplex_K]	45-54	FALSE	5.727	74929.71875	50283.57765	52752.55807	53061.10642	68526.41356	52278.76895	ENSG00000103275
H3BPC4	H3BPC4_HUMAN	K|GTPWEGGLFK|L	[TMTsixplex_Nterm]GTPWEGGLFK[TMTsixplex_K]	45-54	FALSE	5.926	179539.2188	123259.9303	123294.0025	117170.914	139134.8226	109228.5138	ENSG00000103275
H3BPC4	H3BPC4_HUMAN	K|KGTPWEGGLFK|L	[TMTsixplex_Nterm]K[TMTsixplex_K]GTPWEGGLFK[TMTsixplex_K]	44-54	FALSE	5.161	316036.1875	196439.3185	219695.5492	214432.9257	267196.2633	194641.6568	ENSG00000103275
H3BPC4	H3BPC4_HUMAN	K|GTPWEGGLFK|L	[TMTsixplex_Nterm]GTPWEGGLFK[TMTsixplex_K]	45-54	FALSE	5.792	104827.6953	70656.21708	70325.47849	73161.82374	81748.81394	65367.16019	ENSG00000103275
H3BPC4	H3BPC4_HUMAN	K|GTPWEGGLFK|L	[TMTsixplex_Nterm]GTPWEGGLFK[TMTsixplex_K]	45-54	FALSE	5.355	75726.42969	52731.15798	50506.68144	52632.90193	65242.47013	49964.55932	ENSG00000103275
H3BPU7	H3BPU7_HUMAN	R|LLASSDPLAQIAEDKPYAELWMGTHPR|G	[TMTsixplex_Nterm]LLASSDPLAQIAEDK[TMTsixplex_K]PYAELWMGTHPR	9-35	FALSE	6.526	33204.52857	22633.67983	31166.84892	31191.03467	45250.09375	36553.13418	ENSG00000178802
H3BPU7	H3BPU7_HUMAN	K|VKDTFNGNLPFLFK|V	[TMTsixplex_Nterm]VK[TMTsixplex_K]DTFNGNLPFLFK[TMTsixplex_K]	65-78	FALSE	5.401	42158.524	27215.7374	41983.90501	42871.73837	58620.28125	42390.12063	ENSG00000178802
H3BPZ1	H3BPZ1_HUMAN	R|LESEGSPETLTNLR|K	[TMTsixplex_Nterm]LESEGSPETLTNLR	107-120	FALSE	7.677	46321.92953	30381.76873	34263.96889	38435.06982	168624.2344	134095.2074	ENSG00000074696
H3BPZ1	H3BPZ1_HUMAN	K|VLTWLR|Y	[TMTsixplex_Nterm]VLTWLR	247-252	FALSE	5.008	41368.92216	30113.11064	27459.0583	28298.22254	135691.7188	102588.2066	ENSG00000074696
H3BPZ1	H3BPZ1_HUMAN	K|RPLFLAPDFDR|W	[TMTsixplex_Nterm]RPLFLAPDFDR	73-83	FALSE	5.194	291384.9209	212088.0968	225516.108	256105.8174	532526.7789	408873.2698	ENSG00000074696
H3BQZ7	H3BQZ7_HUMAN	R|KVVVVVPNEEDWK|K	[TMTsixplex_Nterm]K[TMTsixplex_K]VVVVVPNEEDWK[TMTsixplex_K]	557-569	FALSE	6.019	539139.7284	355317.7291	444368.3395	456376.6218	566808.625	416602.435	ENSG00000234857
H3BQZ7	H3BQZ7_HUMAN	K|FPTLWSGAR|S	[TMTsixplex_Nterm]FPTLWSGAR	273-281	FALSE	5.937	190968.3438	125447.9834	136123.5464	139586.923	167426.6114	127958.93	ENSG00000234857
H3BQZ7	H3BQZ7_HUMAN	K|EEPFFPPPEEFVFIHAVPVEER|V	[TMTsixplex_Nterm]EEPFFPPPEEFVFIHAVPVEER	417-438	FALSE	6.713	314178.32	234469.7725	284225.5301	284537.1056	373032.0579	290246.3112	ENSG00000234857
H3BQZ7	H3BQZ7_HUMAN	R|EEAYHSR|S	[TMTsixplex_Nterm]EEAYHSR	218-224	FALSE	5.791	164.1656234	148.3506557	114.7050192	131.6887598	160.6558371	124.1378272	ENSG00000234857
H3BQZ7	H3BQZ7_HUMAN	K|REEDEPEER|S	[TMTsixplex_Nterm]REEDEPEER	151-159	FALSE	5.684	814.4936779	579.9985144	620.2086834	596.9972137	696.8938112	624.0641535	ENSG00000234857
H3BQZ7	H3BQZ7_HUMAN	K|EEPFFPPPEEFVFIHAVPVEER|V	[TMTsixplex_Nterm]EEPFFPPPEEFVFIHAVPVEER	417-438	FALSE	6.878	297423.553	207968.4529	258841.4292	248952.3472	384646.6013	289871.1973	ENSG00000234857
H3BRG4	H3BRG4_HUMAN	K|TIAQGNLSNTDVQAAK|R	[TMTsixplex_Nterm]TIAQGNLSNTDVQAAK[TMTsixplex_K]	359-374	FALSE	8.946	255431.4164	166867.437	515756.2902	563302.273	1662563.875	1229569.703	ENSG00000140740
H3BRG4	H3BRG4_HUMAN	R|WEVADLQPQLK|I	[TMTsixplex_Nterm]WEVADLQPQLK[TMTsixplex_K]	148-158	FALSE	6.506	145969.8587	96643.12542	145120.1146	158472.0103	913714.125	691140.9876	ENSG00000140740
H3BRG4	H3BRG4_HUMAN	R|GSNTTSHLHQAVAK|A	[TMTsixplex_Nterm]GSNTTSHLHQAVAK[TMTsixplex_K]	301-314	FALSE	5.484	2602.338891	1737.021146	4659.948068	6700.166019	17954.7168	14909.50825	ENSG00000140740
H3BRG4	H3BRG4_HUMAN	K|LPNGLVIASLENYSPVSR|I	[TMTsixplex_Nterm]LPNGLVIASLENYSPVSR	42-59	FALSE	5.791	10951.30434	7887.154779	11605.16665	13643.20124	49533.19531	41635.49285	ENSG00000140740
H3BRG4	H3BRG4_HUMAN	R|RWEVADLQPQLK|I	[TMTsixplex_Nterm]RWEVADLQPQLK[TMTsixplex_K]	147-158	FALSE	6.49	489352.8842	332049.8838	393125.0642	447273.956	2204792	1681000.027	ENSG00000140740
H3BRG4	H3BRG4_HUMAN	R|WEVADLQPQLK|I	[TMTsixplex_Nterm]WEVADLQPQLK[TMTsixplex_K]	148-158	FALSE	5.033	250787.0164	148334.4955	219253.9128	268707.0404	1709853.625	1233513.437	ENSG00000140740
H3BRG4	H3BRG4_HUMAN	R|LTSSLTTK|G	[TMTsixplex_Nterm]LTSSLTTK[TMTsixplex_K]	84-91	FALSE	5.884	314293.4277	220439.6849	269858.3888	302864.871	1809492.875	1341394.987	ENSG00000140740
H3BRG4	H3BRG4_HUMAN	K|LPNGLVIASLENYSPVSR|I	[TMTsixplex_Nterm]LPNGLVIASLENYSPVSR	42-59	FALSE	6.013	3645.485626	2728.509587	4335.391089	4694.264842	37088.07031	32213.21562	ENSG00000140740
H3BRG4	H3BRG4_HUMAN	K|ATAAPAGAPPQPQDLEFTK|L	[TMTsixplex_Nterm]ATAAPAGAPPQPQDLEFTK[TMTsixplex_K]	23-41	FALSE	5.123	592194.515	424687.4516	504655.534	614495.8179	1554437.25	1144192.042	ENSG00000140740
H3BRG4	H3BRG4_HUMAN	R|RWEVADLQPQLK|I	[TMTsixplex_Nterm]RWEVADLQPQLK[TMTsixplex_K]	147-158	FALSE	5.91	323608.1889	241608.5574	296360.3818	323879.7143	1165374.125	900949.6648	ENSG00000140740
H3BRG4	H3BRG4_HUMAN	R|RWEVADLQPQLK|I	[TMTsixplex_Nterm]RWEVADLQPQLK[TMTsixplex_K]	147-158	FALSE	6.759	321511.7524	208856.4144	267840.6038	305859.6016	1204732.75	971713.1705	ENSG00000140740
H3BRG4	H3BRG4_HUMAN	K|TIAQGNLSNTDVQAAK|R	[TMTsixplex_Nterm]TIAQGNLSNTDVQAAK[TMTsixplex_K]	359-374	FALSE	8.582	177653.9828	124532.4482	265389.0022	299718.1738	725871.625	559185.8911	ENSG00000140740
H3BRG4	H3BRG4_HUMAN	K|QVAEQFLNMR|G	[TMTsixplex_Nterm]QVAEQFLNMR	231-240	FALSE	6.375	51757.60376	42635.88033	52564.70749	55664.23638	205288.0938	158089.9363	ENSG00000140740
H3BRG4	H3BRG4_HUMAN	R|GGLGLSGAK|A	[TMTsixplex_Nterm]GGLGLSGAK[TMTsixplex_K]	241-249	FALSE	5.318	576166.3247	386306.6025	556042.9046	589893.4059	2196384.25	1732299.691	ENSG00000140740
H3BRG4	H3BRG4_HUMAN	K|AVAFQNPQTHVIENLHAAAYR|N	[TMTsixplex_Nterm]AVAFQNPQTHVIENLHAAAYR	162-182	FALSE	7.168	14647.23455	9106.044305	10716.42923	13982.25896	91121.45161	71000.81407	ENSG00000140740
H3BRG4	H3BRG4_HUMAN	R|YEDFSNLGTTHLLR|L	[TMTsixplex_Nterm]YEDFSNLGTTHLLR	70-83	FALSE	9.155	375038.7676	258313.5253	359404.9528	338340.0978	1914049.837	1507792.631	ENSG00000140740
H3BRG4	H3BRG4_HUMAN	R|YEDFSNLGTTHLLR|L	YEDFSNLGTTHLLR	70-83	FALSE	5.904	209145.5631	143376.3235	282718.8007	303855.9836	218985.8613	178119.9809	ENSG00000140740
H3BRG4	H3BRG4_HUMAN	R|YEDFSNLGTTHLLR|L	[TMTsixplex_Nterm]YEDFSNLGTTHLLR	70-83	FALSE	7.858	169125.0081	122356.7147	235036.7972	335452.592	372379.2188	272356.217	ENSG00000140740
H3BRG4	H3BRG4_HUMAN	R|RWEVADLQPQLK|I	[TMTsixplex_Nterm]RWEVADLQPQLK[TMTsixplex_K]	147-158	FALSE	6.892	341626.7555	232107.657	273177.7849	321349.7309	1640919.25	1224690.76	ENSG00000140740
H3BRG4	H3BRG4_HUMAN	K|TIAQGNLSNTDVQAAK|R	[TMTsixplex_Nterm]TIAQGNLSNTDVQAAK[TMTsixplex_K]	359-374	FALSE	7.092	70687.31944	50701.72383	221717.3728	225494.8125	134503.5133	96992.1967	ENSG00000140740
H3BRG4	H3BRG4_HUMAN	K|TIAQGNLSNTDVQAAK|R	[TMTsixplex_Nterm]TIAQGNLSNTDVQAAK[TMTsixplex_K]	359-374	FALSE	7.423	125594.4806	90447.35482	257233.3852	270644.4548	618336.9375	480531.9131	ENSG00000140740
H3BRG4	H3BRG4_HUMAN	R|RWEVADLQPQLK|I	[TMTsixplex_Nterm]RWEVADLQPQLK[TMTsixplex_K]	147-158	FALSE	6.562	126151.5441	83599.32289	113555.3551	127250.0797	593879.1875	463548.245	ENSG00000140740
H3BRG4	H3BRG4_HUMAN	K|TIAQGNLSNTDVQAAK|R	[TMTsixplex_Nterm]TIAQGNLSNTDVQAAK[TMTsixplex_K]	359-374	FALSE	7.493	79829.23732	52642.61533	126501.3643	136765.722	353525.8438	269151.3515	ENSG00000140740
H3BRG4	H3BRG4_HUMAN	K|TIAQGNLSNTDVQAAK|R	[TMTsixplex_Nterm]TIAQGNLSNTDVQAAK[TMTsixplex_K]	359-374	FALSE	9.283	78269.94474	57447.24923	92445.74632	99609.94615	344974.8438	257559.455	ENSG00000140740
H3BRG4	H3BRG4_HUMAN	R|MALIGLGVSHPVLK|Q	[TMTsixplex_Nterm]MALIGLGVSHPVLK[TMTsixplex_K]	217-230	FALSE	5.361	483078.7849	373911.3962	522946.1459	580705.608	3124609.75	2438098.631	ENSG00000140740
H3BRG4	H3BRG4_HUMAN	R|RWEVADLQPQLK|I	[TMTsixplex_Nterm]RWEVADLQPQLK[TMTsixplex_K]	147-158	FALSE	6.212	478955.2722	317266.4478	358157.2229	386201.9936	1488237.75	1127750.365	ENSG00000140740
H3BRG4	H3BRG4_HUMAN	R|YEDFSNLGTTHLLR|L	[TMTsixplex_Nterm]YEDFSNLGTTHLLR	70-83	FALSE	8.857	157162.9799	113802.8245	176227.5877	191485.237	640897.6102	513901.5084	ENSG00000140740
H3BRG4	H3BRG4_HUMAN	K|TIAQGNLSNTDVQAAK|R	[TMTsixplex_Nterm]TIAQGNLSNTDVQAAK[TMTsixplex_K]	359-374	FALSE	9.226	241907.5321	170646.744	446243.3964	472775.231	1504686.25	1054389.031	ENSG00000140740
H3BRG4	H3BRG4_HUMAN	R|MALIGLGVSHPVLK|Q	[TMTsixplex_Nterm]MALIGLGVSHPVLK[TMTsixplex_K]	217-230	FALSE	5.227	107062.7138	64143.92886	85682.12511	93637.74684	499049.9688	326044.5433	ENSG00000140740
H3BRG4	H3BRG4_HUMAN	K|TIAQGNLSNTDVQAAK|R	[TMTsixplex_Nterm]TIAQGNLSNTDVQAAK[TMTsixplex_K]	359-374	FALSE	7.588	94192.25386	68685.05657	162483.6904	186107.8846	268260.875	192932.2623	ENSG00000140740
H3BRL9	H3BRL9_HUMAN	K|LIYPVGFWR|S	[TMTsixplex_Nterm]LIYPVGFWR	140-148	FALSE	5.685	10694.23926	7401.038285	6623.056946	6626.271948	11305.50293	9364.240207	ENSG00000065057
H3BRS6	H3BRS6_HUMAN	R|NDLEEAFIHFMGK|G	[TMTsixplex_Nterm]NDLEEAFIHFMGK[TMTsixplex_K]	90-102	FALSE	7.75	25775.04739	18446.51452	16242.99609	17170.65446	31719.82617	22890.58422	ENSG00000159322
H3BRV9	H3BRV9_HUMAN	K|ADEDPIMGFHQMFLLK|N	[TMTsixplex_Nterm]ADEDPIMGFHQMFLLK[TMTsixplex_K]	90-105	FALSE	6.728	533691.0563	345321.795	385575.968	389431.8626	493850.5393	395147.3054	ENSG00000102898
H3BRV9	H3BRV9_HUMAN	K|ADEDPIMGFHQMFLLK|N	[TMTsixplex_Nterm]ADEDPIMGFHQMFLLK[TMTsixplex_K]	90-105	FALSE	5.59	153853.6544	99847.70103	126611.2696	132791.536	174176.3594	137374.2834	ENSG00000102898
H3BRW3	H3BRW3_HUMAN	R|DAAASASTPAQAPTSDSPVAEDASR|R	[TMTsixplex_Nterm]DAAASASTPAQAPTSDSPVAEDASR	42-66	FALSE	6.858	24912.55713	17954.38029	14284.74235	16344.17365	42428.02344	30548.63701	ENSG00000127554
H3BS10	H3BS10_HUMAN	R|GLETFSQLVWK|S	[TMTsixplex_Nterm]GLETFSQLVWK[TMTsixplex_K]	137-147	FALSE	6.023	11393.81293	8059.142487	4377.339414	4572.227258	15950.8584	12777.65205	ENSG00000213614
H3BS10	H3BS10_HUMAN	R|ALLSAPWYLNR|I	[TMTsixplex_Nterm]ALLSAPWYLNR	413-423	FALSE	8.015	73116.63281	52272.03288	20957.37859	21338.24209	68867.74926	56522.43137	ENSG00000213614
H3BS10	H3BS10_HUMAN	R|GLETFSQLVWK|S	[TMTsixplex_Nterm]GLETFSQLVWK[TMTsixplex_K]	137-147	FALSE	6.252	4987.686957	3423.247029	2255.278302	2234.318248	11130.08203	8907.154125	ENSG00000213614
H3BS10	H3BS10_HUMAN	R|GLETFSQLVWK|S	[TMTsixplex_Nterm]GLETFSQLVWK[TMTsixplex_K]	137-147	FALSE	6.06	17234.32242	11979.33269	6761.662118	6866.68601	29504.71484	23046.09634	ENSG00000213614
H3BS10	H3BS10_HUMAN	R|ALLSAPWYLNR|I	[TMTsixplex_Nterm]ALLSAPWYLNR	413-423	FALSE	7.292	185296.5891	126066.3373	62856.23241	66559.54197	185968.3927	155045.2038	ENSG00000213614
H3BS44	H3BS44_HUMAN	K|TFLPLLR|K	[TMTsixplex_Nterm]TFLPLLR	65-71	FALSE	7.926	34556.54165	23323.36768	8182.023092	7719.023653	37976.52736	28583.52864	ENSG00000086696
H3BS44	H3BS44_HUMAN	R|NFLLLINSLASK|D	[TMTsixplex_Nterm]NFLLLINSLASK[TMTsixplex_K]	168-179	FALSE	5.271	2505.991641	1937.785415	600.0353833	670.5134143	3864.487549	2920.142523	ENSG00000086696
H3BS44	H3BS44_HUMAN	R|NFLLLINSLASK|D	NFLLLINSLASK[TMTsixplex_K]	168-179	FALSE	6.462	1651.288696	1231.017636	327.8132512	332.8145504	1244.061582	1337.204316	ENSG00000086696
H3BSZ3	H3BSZ3_HUMAN	R|IYAGQMAVLGR|T	[TMTsixplex_Nterm]IYAGQMAVLGR	27-37	FALSE	6.491	49304.66618	64014.34192	68885.16629	160147.3815	166306.8125	150524.1146	ENSG00000167186
H3BT89	H3BT89_HUMAN	K|KLEPIWNEVGLEMK|S	[TMTsixplex_Nterm]K[TMTsixplex_K]LEPIWNEVGLEMK[TMTsixplex_K]	37-50	FALSE	5.326	331980.6226	224223.8029	300270.0251	327449.2193	342203.25	254269.2593	ENSG00000166479
H3BTR7	H3BTR7_HUMAN	R|GFQYYR|A	[TMTsixplex_Nterm]GFQYYR	26-31	FALSE	5.342	119944.0355	82931.83414	112124.4171	112363.7362	151956.9682	117947.9132	ENSG00000167196
H3BU51	H3BU51_HUMAN	K|SVGYPHPDWIWR|K	[TMTsixplex_Nterm]SVGYPHPDWIWR	55-66	FALSE	6.243	188030.8943	127595.2406	138611.3293	134223.8576	155670.7829	125220.3546	ENSG00000156642
H3BUD9	H3BUD9_HUMAN	R|SLTTAFFR|D	[TMTsixplex_Nterm]SLTTAFFR	82-89	FALSE	6.742	21201.1038	14091.05014	20312.78714	21396.72223	105554.1875	79028.48455	ENSG00000069974
H3BUD9	H3BUD9_HUMAN	R|ASGPDGATGR|G	[TMTsixplex_Nterm]ASGPDGATGR	54-63	FALSE	5.109	139.8529489	81.92375609	81.60823354	66.96904786	387.6177673	297.7632253	ENSG00000069974
H3BUM9	H3BUM9_HUMAN	K|LSLMPWFHGK|I	[TMTsixplex_Nterm]LSLMPWFHGK[TMTsixplex_K]	76-85	FALSE	5.049	195535.1563	140730.5487	171811.5098	159639.5812	116067.337	90605.42243	ENSG00000103653
H3BUM9	H3BUM9_HUMAN	R|LLYPPETGLFLVR|E	[TMTsixplex_Nterm]LLYPPETGLFLVR	94-106	FALSE	6.694	27017.01751	18063.96773	25993.95701	25826.52028	19846.73957	14835.28455	ENSG00000103653
H3BUM9	H3BUM9_HUMAN	R|LLYPPETGLFLVR|E	[TMTsixplex_Nterm]LLYPPETGLFLVR	94-106	FALSE	6.993	15321.91917	11260.98039	14658.99137	15253.79157	11699.20469	8844.270262	ENSG00000103653
H3BUU8	H3BUU8_HUMAN	R|GAVLPHFNVLFDGLSK|L	[TMTsixplex_Nterm]GAVLPHFNVLFDGLSK[TMTsixplex_K]	125-140	FALSE	6.891	101169.6476	66363.92967	66181.08041	63896.97469	122318.9375	96845.71124	ENSG00000103043
H3BUV5	H3BUV5_HUMAN	K|AQSIPARK|R	AQSIPARK	61-68	FALSE	5.757	139614.8966	99928.2028	104486.3418	108393.0966	119988.0862	89551.10705	ENSG00000261717
H3BV22	H3BV22_HUMAN	K|YGSVTVWR|Y	[TMTsixplex_Nterm]YGSVTVWR	99-106	FALSE	5.5	59059.89089	41740.15972	62188.98638	63306.375	58829.60852	45087.5717	ENSG00000149923
H3BV87	H3BV87_HUMAN	K|SIVWYPPWAR|I	[TMTsixplex_Nterm]SIVWYPPWAR	71-80	FALSE	6.569	8636.356956	6424.771668	6395.148934	6856.959057	11201.06836	9399.827054	ENSG00000102401
H3BVD5	H3BVD5_HUMAN	R|VILILPR|V	[TMTsixplex_Nterm]VILILPR	122-128	FALSE	6.529	29089.92066	19795.97218	6250.999218	6848.932459	40949.16016	32199.1524	ENSG00000005187
H7BXF6	H7BXF6_HUMAN	R|IPTNYLR|R	[TMTsixplex_Nterm]IPTNYLR	111-117	FALSE	4.958	171990.357	120938.6152	136656.1718	142378.8566	359797.9063	284340.8483	ENSG00000138035
H7BXY1	H7BXY1_HUMAN	K|YGLAVFQAFLR|T	[TMTsixplex_Nterm]YGLAVFQAFLR	51-61	FALSE	6.897	429.6293071	450.0425444	308.9041675	334.8257011	551.4699707	451.7725375	ENSG00000138835
H7BY36	H7BY36_HUMAN	K|GDATVSYEDPPTAK|A	[TMTsixplex_Nterm]GDATVSYEDPPTAK[TMTsixplex_K]	66-79	FALSE	6.707	489212.972	318052.4714	468483.7016	476620.3739	499385.25	390520.3764	ENSG00000182944
H7BYN3	H7BYN3_HUMAN	K|ELTLLGKPK|R	[TMTsixplex_Nterm]ELTLLGK[TMTsixplex_K]PK[TMTsixplex_K]	129-137	FALSE	6.299	648867.1676	421622.1628	259346.7957	326061.1362	1513302.5	1171290.942	ENSG00000108064
H7BYN3	H7BYN3_HUMAN	K|ELTLLGKPK|R	[TMTsixplex_Nterm]ELTLLGK[TMTsixplex_K]PK[TMTsixplex_K]	129-137	FALSE	5.273	325961.8349	216791.3068	136931.4408	151094.659	711155.25	538566.7504	ENSG00000108064
H7BYN3	H7BYN3_HUMAN	K|KPVSSYLR|F	[TMTsixplex_Nterm]K[TMTsixplex_K]PVSSYLR	33-40	FALSE	5.183	51869.7971	35545.62896	33295.93068	33293.00387	94908.89844	74719.14992	ENSG00000108064
H7BYN7	H7BYN7_HUMAN	K|NNPPTIVHDK|V	[TMTsixplex_Nterm]NNPPTIVHDK[TMTsixplex_K]	106-115	FALSE	5.743	251701.8069	175296.0157	497288	487855.0774	269441.4724	186916.9582	ENSG00000100284
H7BYY1	H7BYY1_HUMAN	R|IQLVEEELDR|A	IQLVEEELDR	55-64	FALSE	6.836	1205975.811	838591.8383	1437898.301	1582594.125	952436.7481	734647.8961	ENSG00000140416
H7BYY1	H7BYY1_HUMAN	R|IQLVEEELDR|A	[TMTsixplex_Nterm]IQLVEEELDR	55-64	FALSE	6.52	408563.7138	256497.404	489054.7813	475387.4479	359891.969	240409.8507	ENSG00000140416
H7BYY1	H7BYY1_HUMAN	R|ETAEADVASLNR|R	[TMTsixplex_Nterm]ETAEADVASLNR	42-53	FALSE	7.144	289329.6474	195036.7371	286702.1225	294407.4342	760273.1875	595746.1774	ENSG00000140416
H7BYY1	H7BYY1_HUMAN	R|IQLVEEELDR|A	[TMTsixplex_Nterm]IQLVEEELDR	55-64	FALSE	6.796	476962.8996	327989.612	593806.75	576196.2939	409931.116	282804.776	ENSG00000140416
H7BYY1	H7BYY1_HUMAN	R|IQLVEEELDR|A	[TMTsixplex_Nterm]IQLVEEELDR	55-64	FALSE	6.376	340637.8449	237880.9077	415041.6096	418384.4375	283251.4632	217418.4991	ENSG00000140416
H7BYY1	H7BYY1_HUMAN	R|SLQEQADAAEER|A	[TMTsixplex_Nterm]SLQEQADAAEER	15-26	FALSE	8.45	242241.9167	156577.2998	99648.9639	113897.3434	731247.9375	573732.271	ENSG00000140416
H7BYY1	H7BYY1_HUMAN	R|KLVIIESDLER|A	[TMTsixplex_Nterm]K[TMTsixplex_K]LVIIESDLER	131-141	FALSE	7.234	2048670.322	1378238.779	2834222.75	2830906.082	1431506.151	1047483.755	ENSG00000140416
H7BYY1	H7BYY1_HUMAN	R|IQLVEEELDR|A	IQLVEEELDR	55-64	FALSE	6.283	1048390.438	736886.7151	716922.7839	679156.9608	860765.227	713687.1364	ENSG00000140416
H7BYY1	H7BYY1_HUMAN	K|MEIQEIQLK|E	[TMTsixplex_Nterm]M[Oxidation_M]EIQEIQLK[TMTsixplex_K]	104-112	FALSE	4.995	5758935.662	3735138.253	8750710.761	8860972	5187952.459	3616667.364	ENSG00000140416
H7BYY1	H7BYY1_HUMAN	R|KLVIIESDLER|A	KLVIIESDLER	131-141	FALSE	6.921	153668.0571	102866.1621	162806.0855	192263.6049	256717.9063	177410.3363	ENSG00000140416
H7BYY1	H7BYY1_HUMAN	K|SIDDLEEK|V	[TMTsixplex_Nterm]SIDDLEEK	215-222	FALSE	5.15	1323417.5	1237765.11	97772.87877	208060.9636	NA	420528.9352	ENSG00000140416
H7BYY1	H7BYY1_HUMAN	R|SLQEQADAAEER|A	[TMTsixplex_Nterm]SLQEQADAAEER	15-26	FALSE	7.736	326709.0697	234801.4814	183494.4214	185952.5963	888206.5625	692885.5373	ENSG00000140416
H7BYY1	H7BYY1_HUMAN	R|KYEEVAR|K	K[TMTsixplex_K]YEEVAR	124-130	FALSE	4.962	775.2601918	1385.483643	309.9987339	408.5915292	473.8035853	1087.034324	ENSG00000140416
H7BYY1	H7BYY1_HUMAN	R|RIQLVEEELDR|A	[TMTsixplex_Nterm]RIQLVEEELDR	54-64	FALSE	9.135	2188094.426	1451518.095	2526846	2479738.349	1922528.006	1494460.779	ENSG00000140416
H7BYY1	H7BYY1_HUMAN	K|MEIQEIQLK|E	[TMTsixplex_Nterm]MEIQEIQLK[TMTsixplex_K]	104-112	FALSE	5.4	362630.2541	240652.8261	535027.6875	534366.4343	317229.7513	227853.0377	ENSG00000140416
H7BYY1	H7BYY1_HUMAN	R|KLVIIESDLER|A	[TMTsixplex_Nterm]K[TMTsixplex_K]LVIIESDLER	131-141	FALSE	7.437	730650.9935	501678.5405	969562.3788	989223.375	527339.8284	398132.3023	ENSG00000140416
H7BYY1	H7BYY1_HUMAN	R|KLVIIESDLER|A	KLVIIESDLER	131-141	FALSE	8.472	62909.55284	42629.39468	118793.982	173424.3906	63178.9926	58253.307	ENSG00000140416
H7BYY1	H7BYY1_HUMAN	R|KLVIIESDLER|A	[TMTsixplex_Nterm]K[TMTsixplex_K]LVIIESDLER	131-141	FALSE	6.892	101489.3989	66203.71169	140130.9465	148299.3594	80000.86006	60177.78243	ENSG00000140416
H7BYY1	H7BYY1_HUMAN	R|RIQLVEEELDR|A	[TMTsixplex_Nterm]RIQLVEEELDR	54-64	FALSE	8.927	586054.7145	410959.8938	703811.9282	742535.5625	442891.3511	351475.7539	ENSG00000140416
H7BYY1	H7BYY1_HUMAN	K|MEIQEIQLK|E	[TMTsixplex_Nterm]MEIQEIQLK[TMTsixplex_K]	104-112	FALSE	5.32	927675.0254	616842.3204	643347.3262	659947.2991	1658746.75	1212933.506	ENSG00000140416
H7BYY1	H7BYY1_HUMAN	K|MEIQEIQLK|E	[TMTsixplex_Nterm]MEIQEIQLK[TMTsixplex_K]	104-112	FALSE	5.174	475928.0115	301477.9298	680669.875	640400.9255	357784.9611	247840.1247	ENSG00000140416
H7BYY1	H7BYY1_HUMAN	K|LVIIESDLER|A	[TMTsixplex_Nterm]LVIIESDLER	132-141	FALSE	7.587	815475.1759	570646.5698	1193142.635	1209470.5	715080.9697	543371.2734	ENSG00000140416
H7BYY1	H7BYY1_HUMAN	R|KLVIIESDLER|A	[TMTsixplex_Nterm]K[TMTsixplex_K]LVIIESDLER	131-141	FALSE	8.056	271443.6793	185580.0819	384484.4758	396312.8438	212301.5064	160727.235	ENSG00000140416
H7BYY1	H7BYY1_HUMAN	K|MEIQEIQLK|E	[TMTsixplex_Nterm]MEIQEIQLK[TMTsixplex_K]	104-112	FALSE	5.457	571728.8373	358694.0046	369797.1423	412344.507	924088.25	659607.7363	ENSG00000140416
H7BYY1	H7BYY1_HUMAN	R|RIQLVEEELDR|A	[TMTsixplex_Nterm]RIQLVEEELDR	54-64	FALSE	6.916	656904.3325	474063.2208	904481.6876	1022549.625	720094.0825	503760.0217	ENSG00000140416
H7BYY1	H7BYY1_HUMAN	K|LVIIESDLERAEER|A	[TMTsixplex_Nterm]LVIIESDLERAEER	132-145	FALSE	6.228	404517.4463	278241.8275	475359.25	461537.0435	221178.8519	171352.0218	ENSG00000140416
H7BYY1	H7BYY1_HUMAN	R|SLQEQADAAEER|A	[TMTsixplex_Nterm]SLQEQADAAEER	15-26	FALSE	8.203	508535.8156	338950.2287	239882.4103	NA	1357122.375	1091476.09	ENSG00000140416
H7BZ50	H7BZ50_HUMAN	K|LNVAPLAVFQMLK|S	[TMTsixplex_Nterm]LNVAPLAVFQMLK[TMTsixplex_K]	27-39	FALSE	5.148	1742.365419	1249.53329	1365.569271	1527.783823	2247.506104	1656.771455	ENSG00000152082
H7BZF5	H7BZF5_HUMAN	R|GLDLLTSR|S	[TMTsixplex_Nterm]GLDLLTSR	83-90	TRUE	5.023	551338.8338	344941.331	431890.3078	451058.9495	773818.0625	578777.9261	ENSG00000188674
H7BZJ3	H7BZJ3_HUMAN	-|SDVLELTDDNFESR|I	[TMTsixplex_Nterm]SDVLELTDDNFESR	0-13	TRUE	7.546	526119.5618	352571.2346	275795.0948	303015.254	719767.03	609802.631	ENSG00000167004
H7BZJ3	H7BZJ3_HUMAN	R|LAPEYEAAATR|L	[TMTsixplex_Nterm]LAPEYEAAATR	38-48	FALSE	6.994	2324830.832	1526688.376	1107823.747	1203103.088	3550214.25	2724396.335	ENSG00000167004
H7BZJ3	H7BZJ3_HUMAN	R|DGEEAGAYDGPR|T	[TMTsixplex_Nterm]DGEEAGAYDGPR	83-94	FALSE	5.165	70475.19997	51898.14563	43692.08303	46058.5358	97697.35938	77660.68097	ENSG00000167004
H7BZJ3	H7BZJ3_HUMAN	K|YGVSGYPTLK|I	YGVSGYPTLK[TMTsixplex_K]	70-79	FALSE	4.924	271245.5766	258520.4074	103114.5136	135163.221	322730.059	409172.6733	ENSG00000167004
[truncated: 28,677 more rows]
