# Supplementary material for: Multi-Omic Analysis of Esophageal Adenocarcinoma Uncovers Candidate Therapeutic Targets and Cancer-Selective Posttranscriptional Regulation
Source: Mol Cell Proteomics. 2024 Apr 9;23(6):100764. doi: 10.1016/j.mcpro.2024.100764 (PMC11245951; doi:10.1016/j.mcpro.2024.100764)
Supplement: Supplemental Data 14 [file mmc23.csv]

peptide	PSMs	spectrum	ENSG_GENE	ENSG	mapped_genes	HGNC	X126	X127	X128	X129	X130	X131
VSDSISAQYPVVDHEFDAVVVGAGGAGLR	3	Pat_67_4.62360.62360.3	ENSG00000073578|SDHA, ENSG00000073578|+|chr5:g.225649:C>T',, ENSG00000073578|+|chr5:g.225649:C>T']	ENSG00000073578	1	HGNC:10680	22083.5938	38405.6377	577304.995	1850919.395	1041.0249	102538.47
NLVWNAGALHYSDEVEIIQGLTR	2	Pat_67_5.66753.66753.3	ENSG00000142156|COL6A1, ENSG00000142156|+|chr21:g.47410697:G>A',, ENSG00000142156|+|chr21:g.47404196:G>A']	ENSG00000142156	1	HGNC:2211	3909.3140999999996	10980.1486	117651.26	460641.32	7219.348400000001	35517.085999999996
GFEATLVQEAPIPAEPGALQER	6	Pat_67_3.61258.61258.2	ENSG00000167880|EVPL, ENSG00000167880|-|chr17:g.74006272:C>A',, ENSG00000167880|-|chr17:g.74015086:C>T',, ENSG00000167880|-|chr17:g.74011575:G>C',, ENSG00000167880|-|chr17:g.74011633:G>A',, ENSG00000167880|-|chr17:g.74011633:G>A']	ENSG00000167880	1	HGNC:3503	28813.713299999996	67369.3481	434322.76399999997	1268067.655	25482.097700000002	204779.8277
TPQGPVSATVEVSSPTGFAQSQVLEDVSQAAR	2	Pat_67_4.63395.63395.4	ENSG00000182253|SYNM, ENSG00000182253|+|chr15:g.99672544:C>G',, ENSG00000182253|+|chr15:g.99645781:G>A',, ENSG00000182253|+|chr15:g.99670265:C>T',, ENSG00000182253|+|chr15:g.99671720:A>C',, ENSG00000182253|+|chr15:g.99670103:C>A',, ENSG00000182253|+|chr15:g.99672320:C>T',, ENSG00000182253|+|chr15:g.99671572:G>A',, ENSG00000182253|+|chr15:g.99671572:G>A']	ENSG00000182253	1	HGNC:24466	4228.1543	9677.093	83020.193	218768.22	1473.0826	22018.2916
EIAVGDSEGQIVIYDVGEQIAVPR	6	Pat_67_3.66885.66885.3	ENSG00000077380|DYNC1I2, ENSG00000077380|+|chr2:g.172549323:G>A',, ENSG00000077380|+|chr2:g.172585353:C>T',, ENSG00000077380|+|chr2:g.172586295:G>A',, ENSG00000077380|+|chr2:g.172586295:G>A']	ENSG00000077380	1	HGNC:2964	20366.954599999997	35475.96	67316.637	184077.25	11135.0664	65081.632
FGGEHVPNSPFQVTALAGDQPSVQPPLR	4	Pat_67_5.61695.61695.3	ENSG00000196924|FLNA, ENSG00000196924|-|chrX:g.153581155:C>T',, ENSG00000196924|-|chrX:g.153590917:G>C',, ENSG00000196924|-|chrX:g.153590917:G>C']	ENSG00000196924	1	HGNC:3754	5795.4216	17888.094100000002	324820.188	1184115.8399999999	6019.9745	57744.1584
AFLEVNEEGSEAAASTAVVIAGR	14	Pat_67_3.61044.61044.3	ENSG00000117601|SERPINC1	ENSG00000117601	1	HGNC:775	101984.82669999999	208256.08600000004	835022.043	2560972.7600000002	85413.64820000001	572269.059
SWVPHTFESELSDPVELLVAES	1	Pat_67_4.70002.70002.3	ENSG00000121410|A1BG, ENSG00000121410|-|chr19:g.58858845:C>T',, ENSG00000121410|-|chr19:g.58861788:C>A',, ENSG00000121410|-|chr19:g.58862006:C>T',, ENSG00000121410|-|chr19:g.58862885:C>T',, ENSG00000121410|-|chr19:g.58858953:C>A']	ENSG00000121410	1	HGNC:5	3525.0415	6942.326999999999	60455.57	242356.6	2948.6687	21371.885
SNPENNVGLITLANDCEVLTTLTPDTGR	2	Pat_67_4.67534.67534.3	ENSG00000159352|PSMD4	ENSG00000159352	1	HGNC:9561	727.4275	4263.778	21349.834000000003	55673.109000000004	0	15630.7303
VLLNDGGYYDPETGVFTAPLAGR	1	Pat_67_5.64017.64017.3	ENSG00000138080|EMILIN1, ENSG00000138080|+|chr2:g.27308115:C>A',, ENSG00000138080|+|chr2:g.27305190:G>A',, ENSG00000138080|+|chr2:g.27303086:G>A',, ENSG00000138080|+|chr2:g.27306253:C>T']	ENSG00000138080	1	HGNC:19880	5100.247	14505.288	234905.81	838646.25	2943.3083	29966.336
AEPPQCTSLAWSADGQTLFAGYTDNLVR	4	Pat_67_5.64592.64592.3	ENSG00000204628|RACK1	ENSG00000204628	1	HGNC:4399	63220.4976	113669.71169999999	675006.337	2334148.705	65220.20710000001	385182.216
TISATATTEAEPEVDNLLVSDATPDGFR	3	Pat_67_2.60412.60412.3	ENSG00000041982|TNC, ENSG00000041982|-|chr9:g.117853174:G>T',, ENSG00000041982|-|chr9:g.117827000:G>A',, ENSG00000041982|-|chr9:g.117798515:C>T',, ENSG00000041982|-|chr9:g.117788857:T>G',, ENSG00000041982|-|chr9:g.117808862:A>C',, ENSG00000041982|-|chr9:g.117835942:G>T',, ENSG00000041982|-|chr9:g.117819471:T>C',, ENSG00000041982|-|chr9:g.117808785:T>A',, ENSG00000041982|-|chr9:g.117804618:T>C',, …	ENSG00000041982	1	HGNC:5318	10619.7987	26880.316	53553.636	144165.58899999998	6572.3611	43300.022
ILTVEDHYYEGGIGEAVSSAVVGEPGITVTHLAVNR	2	Pat_67_5.67911.67911.4	ENSG00000163931|TKT, ENSG00000163931|-|chr3:g.53275162:C>T',, ENSG00000163931|-|chr3:g.53262087:C>T',, ENSG00000163931|-|chr3:g.53259824:A>C',, ENSG00000163931|-|chr3:g.53259824:A>C']	ENSG00000163931	1	HGNC:11834	8469.536	18779.014	223945.022	709299.21	3429.39805	31029.775999999998
STAEGEAFIQALPGSGTTPLLR	3	Pat_67_5.63076.63076.2	ENSG00000118898|PPL, ENSG00000118898|-|chr16:g.4945699:CCTT>C',, ENSG00000118898|-|chr16:g.4947749:G>C',, ENSG00000118898|-|chr16:g.4949235:G>A',, ENSG00000118898|-|chr16:g.4949235:G>A']	ENSG00000118898	1	HGNC:9273	8119.8068	32557.61086	443984.404	1231873.72	14019.868	71591.084
VEYTPYEEGLHSVDVTYDGSPVPSSPFQVPVTEGCDPSR	4	Pat_67_3.63620.63620.4	ENSG00000196924|FLNA, ENSG00000196924|-|chrX:g.153581155:C>T',, ENSG00000196924|-|chrX:g.153590917:G>C',, ENSG00000196924|-|chrX:g.153590917:G>C']	ENSG00000196924	1	HGNC:3754	814.0381	6850.8434	78134.347	283321.917	828.10596	15774.5271
VGAIPANALDDGQWSQGLISAAR	1	Pat_67_5.63391.63391.3	ENSG00000137076|TLN1, ENSG00000137076|-|chr9:g.35711320:CAGA>C',, ENSG00000137076|-|chr9:g.35722121:C>G',, ENSG00000137076|-|chr9:g.35724314:C>T',, ENSG00000137076|-|chr9:g.35717768:G>C',, ENSG00000137076|-|chr9:g.35718843:T>C',, ENSG00000137076|-|chr9:g.35719602:T>C',, ENSG00000137076|-|chr9:g.35719602:T>C']	ENSG00000137076	1	HGNC:11845	3848.3306	3115.7727	104724.234	504790.78	0	49823.797
VSGELFAQAPVEQYPGIAVETVTDSSR	1	Pat_67_4.65461.65461.3	ENSG00000089818|NECAP1	ENSG00000089818	1	HGNC:24539	1312.5004	1518.8037	21196.914	66291.016	1361.4003	14924.796
VSFSYAGLSGDDPDLGPAHVVTVIAR	1	Pat_67_5.63908.63908.3	ENSG00000170876|TMEM43, ENSG00000170876|+|chr3:g.14175262:T>C',, ENSG00000170876|+|chr3:g.14176284:G>T']	ENSG00000170876	1	HGNC:28472	1165.2642	4255.7065	50946.523	209685.83	1613.4243	14778.205
ISGETIFVTAPHEATAGIIGVNR	2	Pat_67_5.59171.59171.4	ENSG00000141367|CLTC, ENSG00000141367|+|chr17:g.57743965:T>C',, ENSG00000141367|+|chr17:g.57737921:C>T',, ENSG00000141367|+|chr17:g.57738925:A>T',, ENSG00000141367|+|chr17:g.57743578:A>T',, ENSG00000141367|+|chr17:g.57743578:A>T']	ENSG00000141367	1	HGNC:2092	9132.8152	20974.623	290875.32	940966.34	9186.686099999999	86157.54400000001
TVASPGVTVEEAVEQIDIGGVTLLR	4	Pat_67_4.70512.70512.3	ENSG00000138363|ATIC, ENSG00000138363|+|chr2:g.216213943:T>G',, ENSG00000138363|+|chr2:g.216199695:G>T',, ENSG00000138363|+|chr2:g.216199695:G>T']	ENSG00000138363	1	HGNC:794	9765.4066	41365.327000000005	174157.425	614832.47	13917.840100000001	69637.15299999999
EAFQPQEPDFPPPPPDLEQLR	28	Pat_67_3.64084.64084.3	ENSG00000035403|VCL, ENSG00000035403|+|chr10:g.75855443:G>A',, ENSG00000035403|+|chr10:g.75871719:C>T',, ENSG00000035403|+|chr10:g.75867021:G>A',, ENSG00000035403|+|chr10:g.75867021:G>A']	ENSG00000035403	1	HGNC:12665	107910.50619999999	345213.0807000001	1761151.1629999997	4980027.73	91546.23165999999	653885.0099999999
VLLEAGEGLVTITPTTGSDGRPDAR	3	Pat_67_5.60759.60759.3	ENSG00000254986|DPP3, ENSG00000254986|+|chr11:g.66272110:G>A',, ENSG00000254986|+|chr11:g.66272207:C>A',, ENSG00000254986|+|chr11:g.66252662:G>A',, ENSG00000254986|+|chr11:g.66252662:G>A']	ENSG00000254986	1	HGNC:3008	14611.0007	36544.547900000005	481679.66	1755697.2000000002	17227.6887	116815.00399999999
IANDNSLNHEYLPILGLAEFR	2	Pat_67_5.67977.67977.3	ENSG00000120053|GOT1	ENSG00000120053	1	HGNC:4432	20139.1554	40892.057	509854.99	2485985.4	17122.782	137033.15600000002
ALVLDCHYPEDEVGQEDEAESDIFSIR	10	Pat_67_2.62229.62229.4	ENSG00000108561|C1QBP, ENSG00000108561|-|chr17:g.5336660:C>T',, ENSG00000108561|-|chr17:g.5336660:C>T']	ENSG00000108561	1	HGNC:1243	74313.95679999999	123025.19289999998	113826.5732	290830.909	38786.16350000001	154842.7802
EVAAFAQFGSDLDAATQQLLSR	4	Pat_67_5.70575.70575.3	ENSG00000152234|ATP5F1A	ENSG00000152234	1	HGNC:823	13227.363899999998	31352.6297	281940.202	1295389.88	12050.0958	60657.9847
ANVIVTDWYGAHGDDPYTLQYR	1	Pat_67_5.54102.54102.3	ENSG00000137975|CLCA2, ENSG00000137975|+|chr1:g.86900372:C>G',, ENSG00000137975|+|chr1:g.86913264:G>A',, ENSG00000137975|+|chr1:g.86889971:A>C']	ENSG00000137975	1	HGNC:2016	1392.3406	4575.0186	73854.88	233293.02	2804.5103	13240.503999999999
VASTENGIIFGNIVYDVSGAASDR	2	Pat_67_5.67907.67907.3	ENSG00000129083|COPB1, ENSG00000129083|-|chr11:g.14515224:C>G',, ENSG00000129083|-|chr11:g.14502334:G>A',, ENSG00000129083|-|chr11:g.14501184:C>T',, ENSG00000129083|-|chr11:g.14504631:A>C',, ENSG00000129083|-|chr11:g.14496046:G>A',, ENSG00000129083|-|chr11:g.14496046:G>A']	ENSG00000129083	1	HGNC:2231	12771.944	20503.167	219781.46000000002	789474.4199999999	8505.297999999999	74882.306
CFSIDNPGYEPEVVAVHPGGDTVAIGGVDGNVR	5	Pat_67_3.58759.58759.4	ENSG00000071127|WDR1	ENSG00000071127	1	HGNC:12754	19608.394800000002	37948.4877	263836.735	729532.125	10648.8201	116262.3303
LEGSDVQLLEYEASAAGLIR	2	Pat_67_3.68535.68535.3	ENSG00000254986|DPP3, ENSG00000254986|+|chr11:g.66272110:G>A',, ENSG00000254986|+|chr11:g.66272207:C>A',, ENSG00000254986|+|chr11:g.66252662:G>A',, ENSG00000254986|+|chr11:g.66252662:G>A']	ENSG00000254986	1	HGNC:3008	13843.964	36388.663	301437.66	798798.76	11420.417300000001	79351.136
VLPAQATEYAFAFIQVPQDDDAR	1	Pat_67_5.69187.69187.3	ENSG00000197157|SND1, ENSG00000197157|+|chr7:g.127569289:C>T',, ENSG00000197157|+|chr7:g.127725827:G>A',, ENSG00000197157|+|chr7:g.127631024:G>A',, ENSG00000197157|+|chr7:g.127714674:G>A',, ENSG00000197157|+|chr7:g.127326782:C>T']	ENSG00000197157	1	HGNC:30646	3463.6248	5666.561	70694.17	259706.7	5763.9604	20399.781000000003
GLVEPVDVVDNADGTQTVNYVPSR	28	Pat_67_2.58119.58119.3	ENSG00000196924|FLNA, ENSG00000196924|-|chrX:g.153581155:C>T',, ENSG00000196924|-|chrX:g.153590917:G>C',, ENSG00000196924|-|chrX:g.153590917:G>C']	ENSG00000196924	1	HGNC:3754	384751.5237000001	728906.1051999998	3995069.9260000004	11222463.983000003	161166.9681	1797759.1099999999
QPVTVTELVDSGILRPSTVNELESGQISYDEVGER	2	Pat_67_3.68789.68789.4	ENSG00000096696|DSP, ENSG00000096696|+|chr6:g.7578715:C>T',, ENSG00000096696|+|chr6:g.7580958:A>G',, ENSG00000096696|+|chr6:g.7581636:G>A',, ENSG00000096696|+|chr6:g.7580990:G>A',, ENSG00000096696|+|chr6:g.7585977:G>A',, ENSG00000096696|+|chr6:g.7585981:C>T',, ENSG00000096696|+|chr6:g.7580078:A>G']	ENSG00000096696	1	HGNC:3052	1200.2849	11075.5332	35698.475	198557.617	2890.5305	28723.381999999998
AIAGVINQPYYNYEAGPDAVLGR	1	Pat_67_5.59044.59044.3	ENSG00000162813|BPNT1	ENSG00000162813	1	HGNC:1096	6985.13	9833.556999999999	170535.61	495552.25	2551.2458	64459.55
AIEHADGGVAAGVAVLDNPYPV	8	Pat_67_3.58598.58598.3	ENSG00000100983|GSS, ENSG00000100983|-|chr20:g.33530291:C>T',, ENSG00000100983|-|chr20:g.33530291:C>T']	ENSG00000100983	1	HGNC:4624	126182.8732	256691.08000000002	1461466.9370000002	6398457.909999999	60841.45130000001	498542.81100000005
VTASGPGLSSYGVPASLPVDFAIDAR	1	Pat_67_5.67890.67890.3	ENSG00000136068|FLNB, ENSG00000136068|+|chr3:g.58138487:GT>G',, ENSG00000136068|+|chr3:g.58134543:G>A',, ENSG00000136068|+|chr3:g.58062899:C>G',, ENSG00000136068|+|chr3:g.58121746:A>G',, ENSG00000136068|+|chr3:g.58089697:G>T',, ENSG00000136068|+|chr3:g.58095423:G>T',, ENSG00000136068|+|chr3:g.58095424:A>T',, ENSG00000136068|+|chr3:g.58127630:G>T',, ENSG00000136068|+|chr3:g.58128446:A>G',, ENSG000…	ENSG00000136068	1	HGNC:3755	2121.7869	8652.605	95823.21	341671.3	4439.485	38069.297
GVVPLAGTDGETTTQGLDGLSER	19	Pat_67_3.54630.54630.3	ENSG00000109107|ALDOC, ENSG00000109107|-|chr17:g.26902546:G>T',, ENSG00000109107|-|chr17:g.26902546:G>T']	ENSG00000109107	1	HGNC:418	324839.45110000006	575389.6885	14516202.982	42192159.594000004	116884.7597	3131384.3950000005
QEPQPQGPPPAAGAVASYDYLVIGGGSGGLASAR	2	Pat_67_4.60738.60738.4	ENSG00000104687|GSR, ENSG00000104687|-|chr8:g.30546776:C>T',, ENSG00000104687|-|chr8:g.30541634:T>C',, ENSG00000104687|-|chr8:g.30541634:T>C']	ENSG00000104687	1	HGNC:4623	9655.3979	11841.9806	61071.338	229258.05	4601.8159	41814.731
IYDDDFFQNLDGVANALDNVDAR	3	Pat_67_3.69571.69571.3	ENSG00000130985|UBA1, ENSG00000130985|+|chrX:g.47063064:G>A',, ENSG00000130985|+|chrX:g.47063064:G>A']	ENSG00000130985	1	HGNC:12469	11959.0331	24858.8431	141424.831	401798.45	10794.566900000002	68166.41200000001
VSGQGLHEGHTFEPAEFIIDTR	9	Pat_67_3.53706.53706.3	ENSG00000196924|FLNA, ENSG00000196924|-|chrX:g.153581155:C>T',, ENSG00000196924|-|chrX:g.153590917:G>C',, ENSG00000196924|-|chrX:g.153590917:G>C']	ENSG00000196924	1	HGNC:3754	355910.2803	565499.0049999999	4822309.91	14313161.700000001	69169.1185	811791.427
GSELWLGVDALGLNIYEQNDR	1	Pat_67_5.68696.68696.3	ENSG00000147065|MSN, ENSG00000147065|+|chrX:g.64956773:A>C',, ENSG00000147065|+|chrX:g.64959028:A>G',, ENSG00000147065|+|chrX:g.64957088:A>C',, ENSG00000147065|+|chrX:g.64958471:C>T',, ENSG00000147065|+|chrX:g.64949318:C>T',, ENSG00000147065|+|chrX:g.64957148:A>C',, ENSG00000147065|+|chrX:g.64959036:C>T']	ENSG00000147065	1	HGNC:7373	6502.6753	15449.913	161020.8	636896.75	6721.7856	43786.215
AIAELGIYPAVDPLDSTSR	17	Pat_67_3.64939.64939.2	ENSG00000110955|ATP5F1B, ENSG00000110955|-|chr12:g.57037657:C>A',, ENSG00000110955|-|chr12:g.57037657:C>A']	ENSG00000110955	1	HGNC:830	1564098.8577	1768260.5661999998	3112868.6300000004	9776086.67	112655.85532	1782011.4064999998
FNEEHIPDSPFVVPVASPSGDAR	29	Pat_67_4.58496.58496.3	ENSG00000196924|FLNA, ENSG00000196924|-|chrX:g.153581155:C>T',, ENSG00000196924|-|chrX:g.153590917:G>C',, ENSG00000196924|-|chrX:g.153590917:G>C']	ENSG00000196924	1	HGNC:3754	183216.3556	341272.6649999999	5822641.924999999	16610960.539999997	107167.9755	1379401.4679999999
TFSHELSDFGLESTAGEIPVVAIR	3	Pat_67_5.65457.65457.3	ENSG00000167004|PDIA3, ENSG00000167004|+|chr15:g.44048944:A>T',, ENSG00000167004|+|chr15:g.44048950:G>T',, ENSG00000167004|+|chr15:g.44060755:A>T',, ENSG00000167004|+|chr15:g.44060755:A>T']	ENSG00000167004	1	HGNC:4606	16092.899099999999	27475.686999999998	221273.818	816181.65	10596.2805	72122.45
AELQHIATDDNLVFTVPEFR	3	Pat_67_4.63396.63396.4	ENSG00000163359|COL6A3, ENSG00000163359|-|chr2:g.238249544:GA>G',, ENSG00000163359|-|chr2:g.238275518:AC>A',, ENSG00000163359|-|chr2:g.238280477:G>A',, ENSG00000163359|-|chr2:g.238283189:G>A',, ENSG00000163359|-|chr2:g.238253406:C>T',, ENSG00000163359|-|chr2:g.238247734:C>G',, ENSG00000163359|-|chr2:g.238283510:C>T',, ENSG00000163359|-|chr2:g.238280852:G>A',, ENSG00000163359|-|chr2:g.238289588:G>…	ENSG00000163359	1	HGNC:2213	21267.8367	43911.501	323549.26	1345657.6800000002	19222.124499999998	197008.712
EVGTPHGIILDSVDAAFICPGSSR	10	Pat_67_4.62000.62000.4	ENSG00000110169|HPX, ENSG00000110169|-|chr11:g.6459603:C>T']	ENSG00000110169	1	HGNC:5171	25899.900899999997	103334.84680000001	3506427.3599999994	13063778.340000002	57115.0498	671047.9149999999
LQLQEQLQAETELCAEAEELR	6	Pat_67_2.62918.62918.3	ENSG00000100345|MYH9, ENSG00000100345|-|chr22:g.36708257:G>A',, ENSG00000100345|-|chr22:g.36684946:G>A',, ENSG00000100345|-|chr22:g.36688106:C>T']	ENSG00000100345	1	HGNC:7579	6334.6636	23919.863599999997	54443.8395	135468.52	39790.179000000004	200155.8586
TAFLAEDFNPEEINLDCTNPR	1	Pat_67_3.63079.63079.3	ENSG00000144840|RABL3, ENSG00000144840|-|chr3:g.120449543:T>G']	ENSG00000144840	1	HGNC:18072	5690.8640000000005	13666.198	23081.693	64335.69	2794.0388	28013.357000000004
AAELIANSLATAGDGLIELR	9	Pat_67_5.70417.70417.3	ENSG00000167085|PHB, ENSG00000167085|-|chr17:g.47484147:C>T',, ENSG00000167085|-|chr17:g.47484147:C>T']	ENSG00000167085	1	HGNC:8912	25733.244099999996	104190.0616	709431.8539999999	2276829.512	33315.6938	464700.027
DQAVFPQNGLVVSSVDVQSVEPVDQR	7	Pat_67_3.59799.59799.3	ENSG00000013364|MVP, ENSG00000013364|+|chr16:g.29847067:C>T',, ENSG00000013364|+|chr16:g.29842218:C>T',, ENSG00000013364|+|chr16:g.29842218:C>T']	ENSG00000013364	1	HGNC:7531	30280.196200000002	59331.2234	228942.662	671174.806	14975.4804	141523.888
VWPQQPSGELFEIEIDTLETTCHVLDPTPVAR	2	Pat_67_5.70681.70681.4	ENSG00000145192|AHSG, ENSG00000145192|+|chr3:g.186335137:G>C',, ENSG00000145192|+|chr3:g.186335137:G>C']	ENSG00000145192	1	HGNC:349	3035.4709999999995	10079.924	38142.442	142693.764	3497.8595700000005	15158.1747
EISPDTTLLDLQNNDISELR	7	Pat_67_3.63030.63030.3	ENSG00000182492|BGN	ENSG00000182492	1	HGNC:1044	15963.8649	45791.34069999999	247005.992	817155.2609999999	11893.4815	130592.336
IFTLPGDCLIYPAHDYHGFTVSTVEEER	1	Pat_67_5.64774.64774.4	ENSG00000105755|ETHE1, ENSG00000105755|-|chr19:g.44030780:T>A',, ENSG00000105755|-|chr19:g.44030780:T>A']	ENSG00000105755	1	HGNC:23287	1179.6857	3588.2637	86219	283413.03	1492.1254	14067.5625
QYLSGELEVELTPQGTLAER	2	Pat_67_3.58743.58743.2	ENSG00000083720|OXCT1, ENSG00000083720|-|chr5:g.41794810:AG>A',, ENSG00000083720|-|chr5:g.41739586:A>C']	ENSG00000083720	1	HGNC:8527	17919.277000000002	37925.21	190559.029	992042.88	10425.9562	124250.68
QGYQLAEDGHTCTDIDECAQGAGILCTFR	1	Pat_67_3.53514.53514.4	ENSG00000163520|FBLN2, ENSG00000163520|+|chr3:g.13611835:C>T',, ENSG00000163520|+|chr3:g.13612844:C>A',, ENSG00000163520|+|chr3:g.13612226:C>G',, ENSG00000163520|+|chr3:g.13678057:A>C',, ENSG00000163520|+|chr3:g.13612279:G>A',, ENSG00000163520|+|chr3:g.13612279:G>A']	ENSG00000163520	1	HGNC:3601	13686.319	28950.75	106553.29	325812.75	7309.7734	57261.234000000004
ASTEQAPELENLTVTEVGWDGLR	2	Pat_67_3.61510.61510.3	ENSG00000041982|TNC, ENSG00000041982|-|chr9:g.117853174:G>T',, ENSG00000041982|-|chr9:g.117827000:G>A',, ENSG00000041982|-|chr9:g.117798515:C>T',, ENSG00000041982|-|chr9:g.117788857:T>G',, ENSG00000041982|-|chr9:g.117808862:A>C',, ENSG00000041982|-|chr9:g.117835942:G>T',, ENSG00000041982|-|chr9:g.117819471:T>C',, ENSG00000041982|-|chr9:g.117808785:T>A',, ENSG00000041982|-|chr9:g.117804618:T>C',, …	ENSG00000041982	1	HGNC:5318	32815.1666	50800.78	52191.081999999995	217559.95	5175.7618999999995	40739.375
SALYSPSDPLTLLQADTVR	2	Pat_67_5.65444.65444.2	ENSG00000116260|QSOX1, ENSG00000116260|+|chr1:g.180155276:C>T',, ENSG00000116260|+|chr1:g.180155276:C>T']	ENSG00000116260	1	HGNC:9756	8203.573	19612.9427	173505.09	564626.46	7225.12166	66907.576
SAQSLEYCAELLGLDQDDLR	3	Pat_67_2.60567.60567.3	ENSG00000196586|MYO6, ENSG00000196586|+|chr6:g.76568652:G>A',, ENSG00000196586|+|chr6:g.76617353:G>A',, ENSG00000196586|+|chr6:g.76624716:G>A',, ENSG00000196586|+|chr6:g.76591445:C>T',, ENSG00000196586|+|chr6:g.76602345:G>T',, ENSG00000196586|+|chr6:g.76602345:G>T']	ENSG00000196586	1	HGNC:7605	15074.377199999999	30969.263	84969.143	233240.15600000002	9858.2857	69539.904
LVPLLDTGDIIIDGGNSEYR	14	Pat_67_5.69065.69065.2	ENSG00000142657|PGD, ENSG00000142657|+|chr1:g.10459705:G>T']	ENSG00000142657	1	HGNC:8891	88509.37599999999	201573.3105	14414017.629999997	33311106.050000004	42919.3642	493970.18400000007
APLQVAVLGPTGVAEPVEVR	2	Pat_67_5.62273.62273.2	ENSG00000128591|FLNC, ENSG00000128591|+|chr7:g.128487762:C>T',, ENSG00000128591|+|chr7:g.128483582:T>C',, ENSG00000128591|+|chr7:g.128494159:C>T',, ENSG00000128591|+|chr7:g.128485123:G>A',, ENSG00000128591|+|chr7:g.128480715:G>A',, ENSG00000128591|+|chr7:g.128486412:G>A',, ENSG00000128591|+|chr7:g.128496611:G>A',, ENSG00000128591|+|chr7:g.128488745:G>A',, ENSG00000128591|+|chr7:g.128493010:C>T',,…	ENSG00000128591	1	HGNC:3756	2553.9656	20435.7574	621166.91	2095175.9000000001	1787.7058	66498.463
TPDGTENGDFLALDLGGTNFR	4	Pat_67_3.61910.61910.3	ENSG00000156515|HK1, ENSG00000156515|+|chr10:g.71129326:G>A',, ENSG00000156515|+|chr10:g.71052083:C>T',, ENSG00000156515|+|chr10:g.71052065:G>A',, ENSG00000156515|+|chr10:g.71152039:T>C',, ENSG00000156515|+|chr10:g.71152045:C>G',, ENSG00000156515|+|chr10:g.71052064:A>C',, ENSG00000156515|+|chr10:g.71060609:C>T',, ENSG00000156515|+|chr10:g.71142480:G>T',, ENSG00000156515|+|chr10:g.71142480:G>T']	ENSG00000156515	1	HGNC:4922	29003.675000000003	75316.08	372159.83999999997	1032089.4639999999	24408.0265	165820.418
IEIESFYEGEDFSETLTR	14	Pat_67_3.62425.62425.2	ENSG00000044574|HSPA5, ENSG00000044574|-|chr9:g.128001036:A>G']	ENSG00000044574	1	HGNC:5238	431711.7733999999	695106.749	621557.127	1683913.3809999998	256196.245	1141677.736
AVEIGPDQDLDVVEITENSQELR	1	Pat_67_1.61399.61399.3	ENSG00000137648|TMPRSS4, ENSG00000137648|+|chr11:g.117984004:A>C',, ENSG00000137648|+|chr11:g.117985907:G>A',, ENSG00000137648|+|chr11:g.117985907:G>A']	ENSG00000137648	1	HGNC:11878	0	3533.0874	4820.3906	14144.488000000001	0	6627.351
GYNPGLLVHPDLAYLQAEGGGDR	1	Pat_67_4.57890.57890.3	ENSG00000109320|NFKB1, ENSG00000109320|+|chr4:g.103504038:G>GA',, ENSG00000109320|+|chr4:g.103527700:G>T',, ENSG00000109320|+|chr4:g.103528809:G>A',, ENSG00000109320|+|chr4:g.103528809:G>A']	ENSG00000109320	1	HGNC:7794	5662.8413	9301.491	118681.74	428704.78	5254.331999999999	35950.168
VNVTVDYIRPASPATETVPAFSER	1	Pat_67_5.54659.54659.3	ENSG00000197157|SND1, ENSG00000197157|+|chr7:g.127569289:C>T',, ENSG00000197157|+|chr7:g.127725827:G>A',, ENSG00000197157|+|chr7:g.127729551:G>A',, ENSG00000197157|+|chr7:g.127631024:G>A',, ENSG00000197157|+|chr7:g.127714674:G>A',, ENSG00000197157|+|chr7:g.127326782:C>T']	ENSG00000197157	1	HGNC:30646	3686.8032	6876.6763	145166.58	572834.25	2340.5933	24510.14
LQVEPAVDTSGVQCYGPGIEGQGVFR	18	Pat_67_4.59072.59072.3	ENSG00000196924|FLNA, ENSG00000196924|-|chrX:g.153581155:C>T',, ENSG00000196924|-|chrX:g.153590917:G>C',, ENSG00000196924|-|chrX:g.153590917:G>C']	ENSG00000196924	1	HGNC:3754	155750.04720000003	325435.8991	9534183.155	28071101.319999997	66951.3444	1056049.886
TPSSYGAGELLDFSLADAVNQEFLTTR	11	Pat_67_5.69919.69919.3	ENSG00000175084|DES, ENSG00000175084|+|chr2:g.220290391:G>C',, ENSG00000175084|+|chr2:g.220284847:A>T',, ENSG00000175084|+|chr2:g.220283360:C>T']	ENSG00000175084	1	HGNC:2770	13028.9803	45205.2914	1799637.3993	5141877.486	20156.11717	114831.3308
GQELAFPLSPDWQVDYESYTWR	1	Pat_67_5.67747.67747.3	ENSG00000254772|EEF1G	ENSG00000254772	1	HGNC:3213	1224.3167	6191.8604	48840.687999999995	184270.27	1573.2688	19644.236
TGGDEQQALCTDEFSDISPLTGGNVAFSTLEGR	3	Pat_67_3.66744.66744.3	ENSG00000135862|LAMC1, ENSG00000135862|+|chr1:g.183096406:A>T',, ENSG00000135862|+|chr1:g.183085755:A>G',, ENSG00000135862|+|chr1:g.183094547:T>C',, ENSG00000135862|+|chr1:g.183091354:T>C',, ENSG00000135862|+|chr1:g.183095259:G>T',, ENSG00000135862|+|chr1:g.183091317:G>C',, ENSG00000135862|+|chr1:g.183097819:G>C',, ENSG00000135862|+|chr1:g.183101582:A>G',, ENSG00000135862|+|chr1:g.183091306:C>T',…	ENSG00000135862	1	HGNC:6492	16636.378	19472.35	124260.09650000001	450112.235	7939.2312	87677.92785000001
HVPEAVPEAFPELYWQAPPSYLGDR	1	Pat_67_5.63986.63986.3	ENSG00000130702|LAMA5, ENSG00000130702|-|chr20:g.60912928:C>T',, ENSG00000130702|-|chr20:g.60886269:G>A',, ENSG00000130702|-|chr20:g.60902628:C>A',, ENSG00000130702|-|chr20:g.60894013:C>T',, ENSG00000130702|-|chr20:g.60885597:C>G',, ENSG00000130702|-|chr20:g.60900586:G>A',, ENSG00000130702|-|chr20:g.60899242:C>T',, ENSG00000130702|-|chr20:g.60892429:G>T',, ENSG00000130702|-|chr20:g.60903921:A>G',…	ENSG00000130702	1	HGNC:6485	1009.71155	3778.427	41992.242	205767.55	981.7917	10583.521
CAPGVVGPAEADIDFDIIR	17	Pat_67_3.62839.62839.2	ENSG00000196924|FLNA, ENSG00000196924|-|chrX:g.153581155:C>T',, ENSG00000196924|-|chrX:g.153581155:C>T']	ENSG00000196924	1	HGNC:3754	96986.9863	249543.75350000002	1308669.575	4061703.9300000006	60592.6731	489297.165
AEISELPSIVQDLANGNITWADVEAR	1	Pat_67_5.70545.70545.3	ENSG00000106105|GARS, ENSG00000106105|+|chr7:g.30640771:T>A',, ENSG00000106105|+|chr7:g.30634611:T>G']	ENSG00000106105	1	HGNC:4162	867.03796	8086.4985	31989.355	131866.53	4259.755	11619.24
EENVEIHQTLDQTLLELNNL	2	Pat_67_3.68742.68742.3	ENSG00000198467|TPM2	ENSG00000198467	1	HGNC:12011	6593.9169999999995	20501.2184	78167.391	330863.12	3125.4258	36884.55
IGSSELQEFCPTILQQLDSR	1	Pat_67_5.67011.67011.3	ENSG00000104635|SLC39A14, ENSG00000104635|+|chr8:g.22262228:AGCTGCT>A',, ENSG00000104635|+|chr8:g.22275274:G>A',, ENSG00000104635|+|chr8:g.22275274:G>A']	ENSG00000104635	1	HGNC:20858	3276.978	10255.77	56966.613	281209.22	3908.0847	35199.41
EVNENFAIDLIAEQPVSEVETR	3	Pat_67_2.65479.65479.3	ENSG00000145494|NDUFS6	ENSG00000145494	1	HGNC:7713	11715.403600000001	24326.0757	21745.710000000003	41887.519	1654.27254	24188.992700000003
QTQTFTTYSDNQPGVLIQVYEGER	9	Pat_67_3.56199.56199.3	ENSG00000109971|HSPA8, ENSG00000109971|-|chr11:g.122929130:C>G',, ENSG00000109971|-|chr11:g.122931481:T>A',, ENSG00000109971|-|chr11:g.122929484:C>T',, ENSG00000109971|-|chr11:g.122929484:C>T']	ENSG00000109971	1	HGNC:5241	133652.04630000002	245793.72799999997	1808579.955	5924876.49	56457.5293	833431.945
ANPDPNCCLGVFGLSLYTTER	1	Pat_67_5.62578.62578.3	ENSG00000136527|TRA2B, ENSG00000136527|-|chr3:g.185643274:C>G',, ENSG00000136527|-|chr3:g.185643270:C>A',, ENSG00000136527|-|chr3:g.185643271:C>G',, ENSG00000136527|-|chr3:g.185643271:C>G']	ENSG00000136527	1	HGNC:10781	2947.5596	6544.934	63097.37	216484.9	2843.3408	19597.32
ASGPGLNASGIPASLPVEFTIDAR	3	Pat_67_5.67023.67023.3	ENSG00000128591|FLNC, ENSG00000128591|+|chr7:g.128487762:C>T',, ENSG00000128591|+|chr7:g.128483582:T>C',, ENSG00000128591|+|chr7:g.128494159:C>T',, ENSG00000128591|+|chr7:g.128485123:G>A',, ENSG00000128591|+|chr7:g.128480715:G>A',, ENSG00000128591|+|chr7:g.128486412:G>A',, ENSG00000128591|+|chr7:g.128496611:G>A',, ENSG00000128591|+|chr7:g.128488745:G>A',, ENSG00000128591|+|chr7:g.128493010:C>T',,…	ENSG00000128591	1	HGNC:3756	5765.3578	14383.842400000001	276726.87	878657.96	6196.8037	45434.7803
DNSDFDLLTVSETANEPPQDEGNSFNSPR	2	Pat_67_1.55688.55688.3	ENSG00000100353|EIF3D, ENSG00000100353|-|chr22:g.36915518:C>A',, ENSG00000100353|-|chr22:g.36915518:C>A']	ENSG00000100353	1	HGNC:3278	2283.78384	10348.892	27203.775999999998	74669.505	2732.2329	16118.088000000002
LLDLSDSTSVASFPSADETDGNLPESR	1	Pat_67_3.62521.62521.3	ENSG00000067900|ROCK1, ENSG00000067900|-|chr18:g.18533678:AT>A',, ENSG00000067900|-|chr18:g.18534826:AG>A',, ENSG00000067900|-|chr18:g.18564393:A>C',, ENSG00000067900|-|chr18:g.18571190:C>T']	ENSG00000067900	1	HGNC:10251	1614.0526	5769.9404	10470.796999999999	36243.062000000005	754.9905	12007.068000000001
IVITGDGDIDHDQALAQAIR	2	Pat_67_3.54448.54448.3	ENSG00000079819|EPB41L2, ENSG00000079819|-|chr6:g.131222276:C>T',, ENSG00000079819|-|chr6:g.131206408:G>A',, ENSG00000079819|-|chr6:g.131206408:G>A']	ENSG00000079819	1	HGNC:3379	41998.045	86069.122	377867	1038407.38	45896.24	378159.29000000004
SDPLCVLLQDVGGGSWAELGR	1	Pat_67_5.70659.70659.3	ENSG00000214078|CPNE1, ENSG00000214078|-|chr20:g.34220791:C>G',, ENSG00000214078|-|chr20:g.34219496:T>C',, ENSG00000214078|-|chr20:g.34214575:C>A',, ENSG00000214078|-|chr20:g.34214575:C>A']	ENSG00000214078	1	HGNC:2314	4129.6226	18295.418	49969.855	173832.86	7112.7153	22864.871
IAQSEAELISDEAQADLALR	3	Pat_67_1.63846.63846.3	ENSG00000196586|MYO6, ENSG00000196586|+|chr6:g.76568652:G>A',, ENSG00000196586|+|chr6:g.76617353:G>A',, ENSG00000196586|+|chr6:g.76624716:G>A',, ENSG00000196586|+|chr6:g.76591445:C>T',, ENSG00000196586|+|chr6:g.76591445:C>T']	ENSG00000196586	1	HGNC:7605	11459.7543	23022.4214	29061.4214	86807.18299999999	6412.55696	35359.242
SGTQDIQPGPLFNNNADGVATDITSTR	1	Pat_67_3.55703.55703.3	ENSG00000105939|ZC3HAV1, ENSG00000105939|-|chr7:g.138761034:G>C',, ENSG00000105939|-|chr7:g.138764060:G>A',, ENSG00000105939|-|chr7:g.138764233:C>T',, ENSG00000105939|-|chr7:g.138764803:C>T',, ENSG00000105939|-|chr7:g.138732497:G>A',, ENSG00000105939|-|chr7:g.138768666:T>C',, ENSG00000105939|-|chr7:g.138764780:G>A',, ENSG00000105939|-|chr7:g.138764780:G>A']	ENSG00000105939	1	HGNC:23721	8655.577	15770.403999999999	46598.754	124742.984	4447.4717	29390.426
VEESTQVGGDPFPAVFGDFLGR	4	Pat_67_4.69745.69745.3	ENSG00000128591|FLNC, ENSG00000128591|+|chr7:g.128487762:C>T',, ENSG00000128591|+|chr7:g.128483582:T>C',, ENSG00000128591|+|chr7:g.128485123:G>A',, ENSG00000128591|+|chr7:g.128480715:G>A',, ENSG00000128591|+|chr7:g.128486412:G>A',, ENSG00000128591|+|chr7:g.128496611:G>A',, ENSG00000128591|+|chr7:g.128488745:G>A',, ENSG00000128591|+|chr7:g.128493010:C>T',, ENSG00000128591|+|chr7:g.128482976:C>T',,…	ENSG00000128591	1	HGNC:3756	21248.31984	45029.19036	500702.79600000003	1560286.3699999999	32006.6908	153564.73
ACLISLGYDIGNDPQGEAEFAR	3	Pat_67_4.60786.60786.3	ENSG00000072110|ACTN1, ENSG00000072110|-|chr14:g.69387818:C>T']	ENSG00000072110	1	HGNC:163	13977.0007	29934.397000000004	399568.21	1370424.4300000002	10933.355	112979.035
TSTVDLPIENQLLWQIDR	2	Pat_67_5.67809.67809.3	ENSG00000170606|HSPA4, ENSG00000170606|+|chr5:g.132439994:CA>C',, ENSG00000170606|+|chr5:g.132425259:G>C',, ENSG00000170606|+|chr5:g.132425260:T>A',, ENSG00000170606|+|chr5:g.132439712:A>C']	ENSG00000170606	1	HGNC:5237	29787.802	61875.664	262477.21	880511.8	23943.645	139588.16700000002
AGVLEELGPWGDSLEETGAATGSR	1	Pat_67_3.64212.64212.3	ENSG00000185567|AHNAK2, ENSG00000185567|-|chr14:g.105419811:CT>C',, ENSG00000185567|-|chr14:g.105408720:C>G',, ENSG00000185567|-|chr14:g.105410314:G>A',, ENSG00000185567|-|chr14:g.105410221:T>G',, ENSG00000185567|-|chr14:g.105418694:G>C',, ENSG00000185567|-|chr14:g.105411775:G>A',, ENSG00000185567|-|chr14:g.105408755:G>C',, ENSG00000185567|-|chr14:g.105408917:T>C',, ENSG00000185567|-|chr14:g.1054…	ENSG00000185567	1	HGNC:20125	1426.9706	7855.9980000000005	46945.742	116038.33	3703.6135	18240.785
LIEAYVIQCQAEAQEVTIAR	1	Pat_67_4.64358.64358.3	ENSG00000162819|BROX	ENSG00000162819	1	HGNC:26512	3671.695	8737.024	44951.383	123670.58	3792.7908	30007.92
FLEFQYLTGGLVDPEVHGR	1	Pat_67_5.68146.68146.3	ENSG00000096696|DSP, ENSG00000096696|+|chr6:g.7578715:C>T',, ENSG00000096696|+|chr6:g.7580958:A>G',, ENSG00000096696|+|chr6:g.7581636:G>A',, ENSG00000096696|+|chr6:g.7580990:G>A',, ENSG00000096696|+|chr6:g.7585977:G>A',, ENSG00000096696|+|chr6:g.7585981:C>T',, ENSG00000096696|+|chr6:g.7580078:A>G']	ENSG00000096696	1	HGNC:3052	5988.84	19419.33	434177.78	2209851	7523.5273	52720.277
VVIEACDELGIILAHTNLR	1	Pat_67_5.70162.70162.3	ENSG00000138363|ATIC, ENSG00000138363|+|chr2:g.216213943:T>G',, ENSG00000138363|+|chr2:g.216190020:C>G',, ENSG00000138363|+|chr2:g.216199695:G>T',, ENSG00000138363|+|chr2:g.216199695:G>T']	ENSG00000138363	1	HGNC:794	4709.169	16395.928	137069.25	511515.16	5372.3877	31620.154
LALETTVLVESYTLPDGR	7	Pat_67_5.67458.67458.2	ENSG00000138071|ACTR2	ENSG00000138071	1	HGNC:169	69867.8828	139604.897	1217835.86	3511383.1999999997	58239.38100000001	388761.57800000004
EQFWPAVCEHFGVEATGEESSIR	1	Pat_67_4.56325.56325.3	ENSG00000127948|POR, ENSG00000127948|+|chr7:g.75615370:G>A',, ENSG00000127948|+|chr7:g.75611583:C>T',, ENSG00000127948|+|chr7:g.75615486:C>A',, ENSG00000127948|+|chr7:g.75614245:G>A',, ENSG00000127948|+|chr7:g.75614245:G>A']	ENSG00000127948	1	HGNC:9208	7942.775	14028.497	200118.48	1126967	4896.8657	44495.863
TVSGNTVEYALTDLEPATEYTLR	4	Pat_67_3.64437.64437.3	ENSG00000041982|TNC, ENSG00000041982|-|chr9:g.117853174:G>T',, ENSG00000041982|-|chr9:g.117827000:G>A',, ENSG00000041982|-|chr9:g.117798515:C>T',, ENSG00000041982|-|chr9:g.117788857:T>G',, ENSG00000041982|-|chr9:g.117808862:A>C',, ENSG00000041982|-|chr9:g.117835942:G>T',, ENSG00000041982|-|chr9:g.117819471:T>C',, ENSG00000041982|-|chr9:g.117808785:T>A',, ENSG00000041982|-|chr9:g.117815273:G>A',, …	ENSG00000041982	1	HGNC:5318	9359.2786	25214.579999999998	134073.177	376091.574	7946.0594	88887.549
TGPLPPGPPPEIVIYQELR	6	Pat_67_5.66963.66963.2	ENSG00000106853|PTGR1, ENSG00000106853|-|chr9:g.114337076:A>C',, ENSG00000106853|-|chr9:g.114337076:A>C']	ENSG00000106853	1	HGNC:18429	10526.393399999999	31880.053400000004	536329.365	1585214.75	10316.9445	97255.53920000001
LDVATDNFFQNPELYIR	2	Pat_67_5.67394.67394.2	ENSG00000043093|DCUN1D1, ENSG00000043093|-|chr3:g.182683534:A>T']	ENSG00000043093	1	HGNC:18184	2683.62524	7832.339099999999	143241.61	531324.56	4129.82834	27823.326999999997
VFEVSLADLQNDEVAFR	6	Pat_67_4.67823.67823.3	ENSG00000145425|RPS3A	ENSG00000145425	1	HGNC:10421	29479.5061	76361.1807	778186.0859999999	3368232.25	24062.0833	226010.923
QYPWGVAEVENGEHCDFTILR	3	Pat_67_4.57969.57969.3	ENSG00000122545|SEPT7, ENSG00000122545|+|chr7:g.35937937:G>A',, ENSG00000122545|+|chr7:g.35938046:A>T']	ENSG00000122545	1	HGNC:1717	17576.940499999997	34468.9784	315121.23	1041508.96	12130.987	110484.65999999999
ALGALVDNCAPGLCPDWEAWDPNQPVENAR	2	Pat_67_4.67720.67720.4	ENSG00000128591|FLNC, ENSG00000128591|+|chr7:g.128487762:C>T',, ENSG00000128591|+|chr7:g.128483582:T>C',, ENSG00000128591|+|chr7:g.128494159:C>T',, ENSG00000128591|+|chr7:g.128485123:G>A',, ENSG00000128591|+|chr7:g.128480715:G>A',, ENSG00000128591|+|chr7:g.128486412:G>A',, ENSG00000128591|+|chr7:g.128496611:G>A',, ENSG00000128591|+|chr7:g.128488745:G>A',, ENSG00000128591|+|chr7:g.128493010:C>T',,…	ENSG00000128591	1	HGNC:3756	3081.5942999999997	8201.1664	125691.984	381084.92000000004	4679.389499999999	37704.473
IDAAQNWLADPNGGPEGEEQIR	3	Pat_67_3.54665.54665.3	ENSG00000035403|VCL, ENSG00000035403|+|chr10:g.75855443:G>A',, ENSG00000035403|+|chr10:g.75871719:C>T',, ENSG00000035403|+|chr10:g.75867021:G>A',, ENSG00000035403|+|chr10:g.75867021:G>A']	ENSG00000035403	1	HGNC:12665	16546.46	43560.632999999994	214895.46000000002	579952.574	12765.7307	88233.762
SDLGPSYGGWQVLDATPQER	11	Pat_67_4.53767.53767.2	ENSG00000125780|TGM3, ENSG00000125780|+|chr20:g.2312717:C>T',, ENSG00000125780|+|chr20:g.2312808:A>C',, ENSG00000125780|+|chr20:g.2290958:G>A',, ENSG00000125780|+|chr20:g.2312836:C>G',, ENSG00000125780|+|chr20:g.2291025:T>C',, ENSG00000125780|+|chr20:g.2293658:G>T']	ENSG00000125780	1	HGNC:11779	177230.6294	406567.76090000005	8260494.15	28412566.86	123997.363	1557072.834
AAEEAFVNDIDESSPGTEWER	3	Pat_67_1.53388.53388.2	ENSG00000122705|CLTA	ENSG00000122705	1	HGNC:2090	32163.395	50891.560999999994	56240.891	134751.97	23475.486	45326.568
TGASFQQAQEEFSQGIFSSR	1	Pat_67_5.57553.57553.3	ENSG00000140497|SCAMP2, ENSG00000140497|-|chr15:g.75137864:C>A']	ENSG00000140497	1	HGNC:10564	6840.826	12155.288	224681.14	691090.75	6213.1484	51057.38
VPADTEVVCAPPTAYIDFAR	14	Pat_67_4.61094.61094.2	ENSG00000111669|TPI1, ENSG00000111669|+|chr12:g.6978340:C>G',, ENSG00000111669|+|chr12:g.6978340:C>G']	ENSG00000111669	1	HGNC:12009	107850.6944	266332.35329999996	4809267.365	14661466.88	86772.71800000001	911303.2875
EACPELDYFVVFSSVSCGR	2	Pat_67_5.65810.65810.3	ENSG00000169710|FASN, ENSG00000169710|-|chr17:g.80053280:CGAA>C',, ENSG00000169710|-|chr17:g.80039626:T>TG',, ENSG00000169710|-|chr17:g.80049282:C>G',, ENSG00000169710|-|chr17:g.80042560:C>A',, ENSG00000169710|-|chr17:g.80043390:C>T',, ENSG00000169710|-|chr17:g.80045603:A>G']	ENSG00000169710	1	HGNC:3594	5756.8105	10572.0891	164754.82	494350.1	8082.4276	85637.24799999999
YIYDQCPAVAGYGPIEQLPDYNR	4	Pat_67_3.57195.57195.3	ENSG00000010256|UQCRC1	ENSG00000010256	1	HGNC:12585	3685.1306	36999.1256	4071045.58	16614379.664	1805.5153	165619.42099999997
DVVFLIDGSQSAGPEFQYVR	15	Pat_67_5.64417.64417.3	ENSG00000163359|COL6A3, ENSG00000163359|-|chr2:g.238249544:GA>G',, ENSG00000163359|-|chr2:g.238275518:AC>A',, ENSG00000163359|-|chr2:g.238280477:G>A',, ENSG00000163359|-|chr2:g.238283189:G>A',, ENSG00000163359|-|chr2:g.238296320:C>T',, ENSG00000163359|-|chr2:g.238253406:C>T',, ENSG00000163359|-|chr2:g.238247734:C>G',, ENSG00000163359|-|chr2:g.238283510:C>T',, ENSG00000163359|-|chr2:g.238280852:G>…	ENSG00000163359	1	HGNC:2213	48918.800299999995	142412.57390000002	3858709.4800000004	18462926.28	26262.2394	464640.1813
ALGISPFHEHAEVVFTANDSGPR	1	Pat_67_5.51255.51255.4	ENSG00000118271|TTR, ENSG00000118271|+|chr18:g.29172865:G>A']	ENSG00000118271	1	HGNC:12405	14968.333	30119.9	462696.94	1633551.6	18030.732	165418.53
TAAINADELPTDVAGGEVLLDR	1	Pat_67_2.60152.60152.3	ENSG00000163554|SPTA1, ENSG00000163554|-|chr1:g.158606546:T>G',, ENSG00000163554|-|chr1:g.158655019:T>C',, ENSG00000163554|-|chr1:g.158583547:T>C',, ENSG00000163554|-|chr1:g.158589075:A>C',, ENSG00000163554|-|chr1:g.158622411:C>T',, ENSG00000163554|-|chr1:g.158655107:C>A',, ENSG00000163554|-|chr1:g.158592947:T>G',, ENSG00000163554|-|chr1:g.158651439:G>A',, ENSG00000163554|-|chr1:g.158655019:T>G',…	ENSG00000163554	1	HGNC:11272	4260.428	6528.0337	34584.598	92514.59	2830.256	16332.596000000001
AVEILADIIQNSTLGEAEIER	3	Pat_67_5.71325.71325.3	ENSG00000105819|PMPCB	ENSG00000105819	1	HGNC:9119	13327.9058	36993.708	150688.217	752488.0700000001	25247.5407	54476.877
QTQTFTTYSDNQSSVLVQVYEGER	1	Pat_67_3.52985.52985.3	ENSG00000126803|HSPA2, ENSG00000126803|+|chr14:g.65008120:G>A',, ENSG00000126803|+|chr14:g.65009324:G>A',, ENSG00000126803|+|chr14:g.65009450:G>A',, ENSG00000126803|+|chr14:g.65009450:G>A']	ENSG00000126803	1	HGNC:5235	4555.362	11506.94	53661.402	127668.766	3485.952	26637.213
SVNESLNNLFITEEDYQALR	7	Pat_67_3.63176.63176.3	ENSG00000141367|CLTC, ENSG00000141367|+|chr17:g.57743965:T>C',, ENSG00000141367|+|chr17:g.57737921:C>T',, ENSG00000141367|+|chr17:g.57738925:A>T',, ENSG00000141367|+|chr17:g.57743578:A>T',, ENSG00000141367|+|chr17:g.57743578:A>T']	ENSG00000141367	1	HGNC:2092	69971.85339999999	151709.31299999997	384021.108	1094920.074	44086.710900000005	270400.688
NLQPDTSYTVTVVPVYTEGDGGR	2	Pat_67_3.53895.53895.3	ENSG00000111799|COL12A1, ENSG00000111799|-|chr6:g.75823429:A>G',, ENSG00000111799|-|chr6:g.75884880:T>C',, ENSG00000111799|-|chr6:g.75834978:G>C',, ENSG00000111799|-|chr6:g.75890675:C>A',, ENSG00000111799|-|chr6:g.75884843:T>G',, ENSG00000111799|-|chr6:g.75848654:A>C',, ENSG00000111799|-|chr6:g.75816199:C>T',, ENSG00000111799|-|chr6:g.75829158:T>G',, ENSG00000111799|-|chr6:g.75811728:A>G',, ENSG0…	ENSG00000111799	1	HGNC:2188	20526.567000000003	34276.571	460985.86	1904421.75	5701.2954	119745.05
ALINADELASDVAGAEALLDR	6	Pat_67_3.70098.70098.3	ENSG00000197694|SPTAN1, ENSG00000197694|+|chr9:g.131388718:A>C',, ENSG00000197694|+|chr9:g.131388814:C>T',, ENSG00000197694|+|chr9:g.131379968:G>A',, ENSG00000197694|+|chr9:g.131388752:A>G',, ENSG00000197694|+|chr9:g.131346711:G>A',, ENSG00000197694|+|chr9:g.131344110:C>T',, ENSG00000197694|+|chr9:g.131341955:G>C',, ENSG00000197694|+|chr9:g.131341955:G>C']	ENSG00000197694	1	HGNC:11273	11749.87815	36857.4896	136801.54739999998	430813.93799999997	9467.395359999999	93572.376
IIYSPTVGDPIDEYTTVPGR	2	Pat_67_4.59102.59102.3	ENSG00000111799|COL12A1, ENSG00000111799|-|chr6:g.75823429:A>G',, ENSG00000111799|-|chr6:g.75884880:T>C',, ENSG00000111799|-|chr6:g.75834978:G>C',, ENSG00000111799|-|chr6:g.75890675:C>A',, ENSG00000111799|-|chr6:g.75884843:T>G',, ENSG00000111799|-|chr6:g.75848654:A>C',, ENSG00000111799|-|chr6:g.75816199:C>T',, ENSG00000111799|-|chr6:g.75829158:T>G',, ENSG00000111799|-|chr6:g.75811728:A>G',, ENSG0…	ENSG00000111799	1	HGNC:2188	13768.578399999999	34262.632	405497.245	1349687.5699999998	9705.7491000000009	166812.696
CQPGYYGDGFQCIPDSTSSLTPCEQQQR	2	Pat_67_3.50251.50251.4	ENSG00000087303|NID2, ENSG00000087303|-|chr14:g.52526930:A>C',, ENSG00000087303|-|chr14:g.52520386:C>T',, ENSG00000087303|-|chr14:g.52520996:C>T',, ENSG00000087303|-|chr14:g.52534664:C>T',, ENSG00000087303|-|chr14:g.52520983:G>A',, ENSG00000087303|-|chr14:g.52535628:C>T',, ENSG00000087303|-|chr14:g.52481918:C>T',, ENSG00000087303|-|chr14:g.52472538:C>G',, ENSG00000087303|-|chr14:g.52526941:G>A',,…	ENSG00000087303	1	HGNC:13389	9796.5946	21068.6666	104501.09599999999	281616.49	4444.446	40598.948
LVQDVANNTNEEAGDGTTTATVLAR	6	Pat_67_3.50653.50653.3	ENSG00000144381|HSPD1, ENSG00000144381|-|chr2:g.198358179:C>G',, ENSG00000144381|-|chr2:g.198352688:G>C',, ENSG00000144381|-|chr2:g.198352688:G>C']	ENSG00000144381	1	HGNC:5261	81071.421	190975.711	596617.384	1599198.9199999997	50215.9865	491287.627
GDSGGPLLCAGVAQGIVSYGR	2	Pat_67_5.55795.55795.3	ENSG00000092009|CMA1, ENSG00000092009|-|chr14:g.24977439:C>T',, ENSG00000092009|-|chr14:g.24976599:G>A']	ENSG00000092009	1	HGNC:2097	4607.46	16765.6958	387536.89	1811297.8	13284.872	106024.3826
LVSPGSANETSSILVESVTR	5	Pat_67_5.58161.58161.3	ENSG00000136068|FLNB, ENSG00000136068|+|chr3:g.58134543:G>A',, ENSG00000136068|+|chr3:g.58062899:C>G',, ENSG00000136068|+|chr3:g.58121746:A>G',, ENSG00000136068|+|chr3:g.58089697:G>T',, ENSG00000136068|+|chr3:g.58095423:G>T',, ENSG00000136068|+|chr3:g.58095424:A>T',, ENSG00000136068|+|chr3:g.58127630:G>T',, ENSG00000136068|+|chr3:g.58128446:A>G',, ENSG00000136068|+|chr3:g.58108954:C>A',, ENSG0000…	ENSG00000136068	1	HGNC:3755	161773.913	172714.6	1366128.43	3921886.23	56917.462	462360.73799999995
FNDEHIPDSPFVVPVASLSDDAR	6	Pat_67_3.66612.66612.3	ENSG00000128591|FLNC, ENSG00000128591|+|chr7:g.128487762:C>T',, ENSG00000128591|+|chr7:g.128483582:T>C',, ENSG00000128591|+|chr7:g.128494159:C>T',, ENSG00000128591|+|chr7:g.128485123:G>A',, ENSG00000128591|+|chr7:g.128480715:G>A',, ENSG00000128591|+|chr7:g.128486412:G>A',, ENSG00000128591|+|chr7:g.128496611:G>A',, ENSG00000128591|+|chr7:g.128488745:G>A',, ENSG00000128591|+|chr7:g.128493010:C>T',,…	ENSG00000128591	1	HGNC:3756	32005.189100000003	58540.12999999999	595350.532	2187800.4229999995	19543.4735	189585.32400000002
ASTEAEPEVDNLLVSDATPDGFR	1	Pat_67_1.56281.56281.3	ENSG00000041982|TNC, ENSG00000041982|-|chr9:g.117853174:G>T',, ENSG00000041982|-|chr9:g.117798515:C>T',, ENSG00000041982|-|chr9:g.117788857:T>G',, ENSG00000041982|-|chr9:g.117808862:A>C',, ENSG00000041982|-|chr9:g.117835942:G>T',, ENSG00000041982|-|chr9:g.117808785:T>A',, ENSG00000041982|-|chr9:g.117804618:T>C',, ENSG00000041982|-|chr9:g.117853234:C>G',, ENSG00000041982|-|chr9:g.117797593:A>C',, …	ENSG00000041982	1	HGNC:5318	5522.4688	14574.82	26277.816000000003	51552.155999999995	1314.5718	10109.181999999999
TQPYDVYDQVEFDVPVGSR	2	Pat_67_3.55756.55756.2	ENSG00000158864|NDUFS2, ENSG00000158864|+|chr1:g.161180484:G>A',, ENSG00000158864|+|chr1:g.161179041:A>G',, ENSG00000158864|+|chr1:g.161179041:A>G']	ENSG00000158864	1	HGNC:7708	33808.232	54902.914000000004	148642.974	372157.58999999997	19299.553	91508.73
FEAHPNDLYVEGLPENIPFR	1	Pat_67_4.61504.61504.3	ENSG00000263001|GTF2I	ENSG00000263001	1	HGNC:4659	4293.893	17468.256	96145.016	332621.44	6011.4795	45687.883
APDAGGCLHADPDLGVLCPTGCQLQEALLQQERPIR	2	Pat_67_4.65851.65851.5	ENSG00000171564|FGB, ENSG00000171564|+|chr4:g.155490726:T>G',, ENSG00000171564|+|chr4:g.155490415:A>C',, ENSG00000171564|+|chr4:g.155487734:G>T']	ENSG00000171564	1	HGNC:3662	956.4494599999999	2258.7808	28042.278000000002	89944.167	1701.9274	25241.266000000003
SDPLCVLFLNTSGQQWYEVER	1	Pat_67_5.68773.68773.3	ENSG00000085719|CPNE3, ENSG00000085719|+|chr8:g.87560554:A>G',, ENSG00000085719|+|chr8:g.87560554:A>G']	ENSG00000085719	1	HGNC:2316	9366.155	21257.576	285116.72	1601495.2	4631.5894	44631.155999999995
DNLTLWTSENQGDEGDAGEGEN	3	Pat_67_1.49995.49995.2	ENSG00000166913|YWHAB	ENSG00000166913	1	HGNC:12849	14619.3419	36912.7014	135023.473	338205.06000000006	8995.0367	57016.299
EQLGEFYEALDCLCIPR	5	Pat_67_5.68219.68219.3	ENSG00000228278|ORM2	ENSG00000228278	1	HGNC:8499	116624.69700000001	184063.58800000002	3149676.46	14017582.360000001	43561.827000000005	572403.715
DIILDNPTLTLEVLNEAR	11	Pat_67_3.69304.69304.2	ENSG00000125780|TGM3, ENSG00000125780|+|chr20:g.2312717:C>T',, ENSG00000125780|+|chr20:g.2312808:A>C',, ENSG00000125780|+|chr20:g.2290958:G>A',, ENSG00000125780|+|chr20:g.2312836:C>G',, ENSG00000125780|+|chr20:g.2291025:T>C',, ENSG00000125780|+|chr20:g.2293658:G>T',, ENSG00000125780|+|chr20:g.2306548:C>T']	ENSG00000125780	1	HGNC:11779	42338.3238	183705.1348	4962260.378	15173087.897999998	49753.4186	260763.64959999998
VTTEIQLPSQSPVEEQSPASLSSLR	1	Pat_67_4.58903.58903.3	ENSG00000136153|LMO7, ENSG00000136153|+|chr13:g.76416068:G>A',, ENSG00000136153|+|chr13:g.76395620:C>T',, ENSG00000136153|+|chr13:g.76397731:G>A',, ENSG00000136153|+|chr13:g.76414533:G>A',, ENSG00000136153|+|chr13:g.76381956:G>T',, ENSG00000136153|+|chr13:g.76407290:C>T',, ENSG00000136153|+|chr13:g.76382308:G>A',, ENSG00000136153|+|chr13:g.76381977:C>T',, ENSG00000136153|+|chr13:g.76414548:G>T',,…	ENSG00000136153	1	HGNC:6646	3443.7605	9486.749	59317.797	185346.66	4473.3345	26781.674
VVNQLAAAYEQDLLPGGCTLR	1	Pat_67_5.64918.64918.3	ENSG00000162129|CLPB, ENSG00000162129|-|chr11:g.72012984:G>A',, ENSG00000162129|-|chr11:g.72145254:C>T',, ENSG00000162129|-|chr11:g.72006545:C>T',, ENSG00000162129|-|chr11:g.72006545:C>T']	ENSG00000162129	1	HGNC:30664	5426.293000000001	11075.515	68319.6	237811.02	5133.5625	28459.57
TSGELFAQAPVDQFPGTAVESVTDSSR	1	Pat_67_4.62320.62320.3	ENSG00000157191|NECAP2, ENSG00000157191|+|chr1:g.16778483:G>A',, ENSG00000157191|+|chr1:g.16778483:G>A']	ENSG00000157191	1	HGNC:25528	3675.6609999999996	6095.0366	67803.26	161365.8	1208.4604	13937.015
SYGPAPGAGHVQEESNLSLQALESR	1	Pat_67_3.49003.49003.3	ENSG00000106305|AIMP2	ENSG00000106305	1	HGNC:20609	7881.321	18018.945	74885.805	319491.47	7750.67	58061.29
LLDIESQEELEDFPLPTVQR	2	Pat_67_3.68972.68972.3	ENSG00000177106|EPS8L2, ENSG00000177106|+|chr11:g.720681:C>T',, ENSG00000177106|+|chr11:g.720681:C>T']	ENSG00000177106	1	HGNC:21296	10452.3697	30283.506999999998	112942.056	312041.28	5807.6023	44494.892
VTIHECDEGSEPLGFWDALGR	1	Pat_67_4.60530.60530.3	ENSG00000197321|SVIL, ENSG00000197321|-|chr10:g.29782177:C>T',, ENSG00000197321|-|chr10:g.29777660:T>G',, ENSG00000197321|-|chr10:g.29812422:C>A',, ENSG00000197321|-|chr10:g.29784072:G>C',, ENSG00000197321|-|chr10:g.29770643:C>T',, ENSG00000197321|-|chr10:g.29840037:C>A',, ENSG00000197321|-|chr10:g.29747379:G>A',, ENSG00000197321|-|chr10:g.29812380:C>A',, ENSG00000197321|-|chr10:g.29820197:G>A',,…	ENSG00000197321	1	HGNC:11480	6880.8813	13180.438	106566.75	290851.9	3756.2034	40887.42
SLGGDVASDGDFLIFEGNR	2	Pat_67_3.61324.61324.2	ENSG00000196235|SUPT5H, ENSG00000196235|+|chr19:g.39964752:C>T',, ENSG00000196235|+|chr19:g.39963862:G>A',, ENSG00000196235|+|chr19:g.39955678:G>A',, ENSG00000196235|+|chr19:g.39955678:G>A']	ENSG00000196235	1	HGNC:11469	7576.0118	18289.5916	103561	345222.98	5181.4382000000005	52590.527
IIQEQDAGLDALSSIISR	2	Pat_67_5.68262.68262.3	ENSG00000170310|STX8	ENSG00000170310	1	HGNC:11443	16878.435	40770.566	311542.72000000003	968281.68	16811.7686	95680.178
YFSYDCGADFPGVPLAPPR	1	Pat_67_5.62212.62212.3	ENSG00000172037|LAMB2, ENSG00000172037|-|chr3:g.49158923:G>A',, ENSG00000172037|-|chr3:g.49160684:C>T',, ENSG00000172037|-|chr3:g.49162722:C>A',, ENSG00000172037|-|chr3:g.49167419:C>T',, ENSG00000172037|-|chr3:g.49158763:C>T',, ENSG00000172037|-|chr3:g.49163902:G>C',, ENSG00000172037|-|chr3:g.49166533:G>A',, ENSG00000172037|-|chr3:g.49167684:C>T',, ENSG00000172037|-|chr3:g.49167684:C>T']	ENSG00000172037	1	HGNC:6487	4575.925	8254.701	233308.98	596750.75	5791.8965	37573.035
TLDLGENQLETLPPDLLR	3	Pat_67_4.67282.67282.2	ENSG00000171236|LRG1	ENSG00000171236	1	HGNC:29480	16482.4228	31246.6955	330674.202	878046.8400000001	11363.56636	70833.889
AVVILVTDVSVDSVDAAADAAR	2	Pat_67_4.70655.70655.3	ENSG00000110799|VWF, ENSG00000110799|-|chr12:g.6103273:C>T',, ENSG00000110799|-|chr12:g.6061559:C>T',, ENSG00000110799|-|chr12:g.6153534:T>C',, ENSG00000110799|-|chr12:g.6076667:G>T',, ENSG00000110799|-|chr12:g.6126022:G>T',, ENSG00000110799|-|chr12:g.6103655:A>G',, ENSG00000110799|-|chr12:g.6128307:C>T',, ENSG00000110799|-|chr12:g.6166041:G>A']	ENSG00000110799	1	HGNC:12726	6365.5781	14062.9823	72351.52	231211.32	5982.0113	32377.719
SVHCQAGDTVGEGDLLVELE	2	Pat_67_1.54777.54777.2	ENSG00000175198|PCCA, ENSG00000175198|+|chr13:g.100992438:A>G',, ENSG00000175198|+|chr13:g.100992438:A>G']	ENSG00000175198	1	HGNC:8653	14791.559	36108.921	22217.249200000002	67515.915	4156.562	27931.908999999996
VGVVQYSHEGTFEAIQLDDER	2	Pat_67_3.51915.51915.3	ENSG00000142173|COL6A2, ENSG00000142173|+|chr21:g.47548832:T>G',, ENSG00000142173|+|chr21:g.47549181:C>A',, ENSG00000142173|+|chr21:g.47542031:G>A',, ENSG00000142173|+|chr21:g.47532345:G>A',, ENSG00000142173|+|chr21:g.47545417:G>A',, ENSG00000142173|+|chr21:g.47545417:G>A']	ENSG00000142173	1	HGNC:2212	22223.5184	36587.826	176810.85700000002	991852	13718.8684	88408.56
TASTPTPPQTGGGLEPQANGETPQVAVIVRPDDR	1	Pat_67_3.51945.51945.4	ENSG00000114867|EIF4G1, ENSG00000114867|+|chr3:g.184045421:C>CT',, ENSG00000114867|+|chr3:g.184045074:G>A',, ENSG00000114867|+|chr3:g.184040362:C>T',, ENSG00000114867|+|chr3:g.184040362:C>T']	ENSG00000114867	1	HGNC:3296	4401.0864	11987.973999999998	36942.055	97377.695	3788.7712	21908.593999999997
FWEVISDEHGIDPAGGYVGDSALQLER	2	Pat_67_4.68305.68305.4	ENSG00000176014|TUBB6, ENSG00000176014|+|chr18:g.12308792:C>A',, ENSG00000176014|+|chr18:g.12320542:C>G']	ENSG00000176014	1	HGNC:20776	10797.172	24502.3185	111377.14000000001	409005.34	7112.631600000001	47282.100000000006
TYNAVDVEGLYTLGTVVVDYR	1	Pat_67_5.68134.68134.3	ENSG00000132361|CLUH, ENSG00000132361|-|chr17:g.2598252:CG>C',, ENSG00000132361|-|chr17:g.2600229:G>A',, ENSG00000132361|-|chr17:g.2601389:C>T',, ENSG00000132361|-|chr17:g.2601389:C>T']	ENSG00000132361	1	HGNC:29094	6752.7695	13899.962	108997.63	406592.72	7141.635	33087.047
DVAWAPSIGLPTSTIASCSQDGR	3	Pat_67_5.60999.60999.3	ENSG00000157020|SEC13, ENSG00000157020|-|chr3:g.10347361:C>T',, ENSG00000157020|-|chr3:g.10347361:C>T']	ENSG00000157020	1	HGNC:10697	16120.5081	42177.662000000004	979609.65	4137757.25	18490.4543	151689.113
AVTFIDLTTLSGDDTSSNIQR	1	Pat_67_5.63284.63284.3	ENSG00000023697|DERA	ENSG00000023697	1	HGNC:24269	4984.5977	13924.565	88201.695	291845.3	5501.121	30925.334
GAQGPAGPAGPPGLIGEQGISGPR	2	Pat_67_4.50273.50273.3	ENSG00000163359|COL6A3, ENSG00000163359|-|chr2:g.238249544:GA>G',, ENSG00000163359|-|chr2:g.238280477:G>A',, ENSG00000163359|-|chr2:g.238283189:G>A',, ENSG00000163359|-|chr2:g.238296320:C>T',, ENSG00000163359|-|chr2:g.238253406:C>T',, ENSG00000163359|-|chr2:g.238247734:C>G',, ENSG00000163359|-|chr2:g.238283510:C>T',, ENSG00000163359|-|chr2:g.238280852:G>A',, ENSG00000163359|-|chr2:g.238289588:G>A…	ENSG00000163359	1	HGNC:2213	56521.492	102088.81599999999	627341.46	1964402.17	37263.721000000005	257426.5
EGLVHSFDFQGFNGDWTAR	5	Pat_67_5.58102.58102.3	ENSG00000140519|RHCG	ENSG00000140519	1	HGNC:18140	54745.58840000001	106260.12	1771752.69	7759559.140000001	31211.4492	376260.184
VTDGALVVVDCVSGVCVQTETVLR	1	Pat_67_4.68320.68320.3	ENSG00000167658|EEF2	ENSG00000167658	1	HGNC:3214	4288.779	12755.318000000001	123806.08	356084.12	4077.9509999999996	25842.416
DNHLLGTFDLTGIPPAPR	3	Pat_67_5.60228.60228.3	ENSG00000044574|HSPA5, ENSG00000044574|-|chr9:g.128001036:A>G']	ENSG00000044574	1	HGNC:5238	10668.9198	21452.0012	741388.474	1973764.55	15718.791500000001	121409.903
TLCECAGGLECACPALLEYAR	1	Pat_67_4.57426.57426.3	ENSG00000110799|VWF, ENSG00000110799|-|chr12:g.6103273:C>T',, ENSG00000110799|-|chr12:g.6061559:C>T',, ENSG00000110799|-|chr12:g.6153534:T>C',, ENSG00000110799|-|chr12:g.6076667:G>T',, ENSG00000110799|-|chr12:g.6126022:G>T',, ENSG00000110799|-|chr12:g.6103655:A>G',, ENSG00000110799|-|chr12:g.6128307:C>T',, ENSG00000110799|-|chr12:g.6166041:G>A']	ENSG00000110799	1	HGNC:12726	7646.94	23515.59	222089.2	562738.75	9248.386	60611.99
TLTYFNYDQSGDFQTVTFEGPEIR	1	Pat_67_5.61863.61863.3	ENSG00000187955|COL14A1, ENSG00000187955|+|chr8:g.121357662:C>A',, ENSG00000187955|+|chr8:g.121275192:C>G',, ENSG00000187955|+|chr8:g.121174734:A>G',, ENSG00000187955|+|chr8:g.121256139:A>T',, ENSG00000187955|+|chr8:g.121267554:G>A',, ENSG00000187955|+|chr8:g.121344960:G>A',, ENSG00000187955|+|chr8:g.121224768:A>G',, ENSG00000187955|+|chr8:g.121239591:C>A',, ENSG00000187955|+|chr8:g.121210053:T>C…	ENSG00000187955	1	HGNC:2191	1029.4849	2959.0137	38399.977	120909.9	1223.0764	8420.556
LDIIQPLSETCEEISSDALTVR	1	Pat_67_3.69131.69131.3	ENSG00000006715|VPS41, ENSG00000006715|-|chr7:g.38805215:C>T',, ENSG00000006715|-|chr7:g.38796508:A>G',, ENSG00000006715|-|chr7:g.38796508:A>G']	ENSG00000006715	1	HGNC:12713	5273.8594	8881.675	73664.69	158408.92	3026.324	22150.102000000003
EYIPTVFDNYSAQSAVDGR	5	Pat_67_3.55629.55629.2	ENSG00000177105|RHOG	ENSG00000177105	1	HGNC:672	85809.5597	158295.712	1349057.475	4684028.07	51436.29165	433454.68999999994
EGDAHPLGALPVGTLINNVESEPGR	2	Pat_67_4.61508.61508.3	ENSG00000112651|MRPL2	ENSG00000112651	1	HGNC:14056	11172.3444	27556.691	143908.675	523922.92	8941.410899999999	82811.007
SSAQLSDGNVGSGATGSRPEGLAAVDIGSER	3	Pat_67_3.46215.46215.3	ENSG00000147394|ZNF185, ENSG00000147394|+|chrX:g.152083059:G>A',, ENSG00000147394|+|chrX:g.152083059:G>A']	ENSG00000147394	1	HGNC:12976	21474.7823	51726.884000000005	1012318.4	2715443.08	12530.1088	97515.677
AEPEDHYFLLTEPPLNTPENR	7	Pat_67_3.55579.55579.3	ENSG00000115091|ACTR3, ENSG00000115091|+|chr2:g.114674526:G>A',, ENSG00000115091|+|chr2:g.114674526:G>A']	ENSG00000115091	1	HGNC:170	64540.5594	153867.939	604450.02	1675059.93	59530.5864	400346.11199999996
VIDFDENTALDDAEEESFR	3	Pat_67_1.57822.57822.2	ENSG00000117906|RCN2	ENSG00000117906	1	HGNC:9935	15942.521799999999	34412.822	49779.6965	117400.6	9416.685300000001	62997.548
VLGENYTLEDEEDSQICTVGR	2	Pat_67_1.50055.50055.3	ENSG00000108883|EFTUD2, ENSG00000108883|-|chr17:g.42929085:C>T',, ENSG00000108883|-|chr17:g.42953468:C>A',, ENSG00000108883|-|chr17:g.42953362:G>T',, ENSG00000108883|-|chr17:g.42929089:G>A',, ENSG00000108883|-|chr17:g.42929089:G>A']	ENSG00000108883	1	HGNC:30858	14001.003999999999	29661.959	74109.03	206045.31	7303.802	62084.613
FLLDHQGELFPSPDPSGL	3	Pat_67_5.68429.68429.3	ENSG00000175220|ARHGAP1	ENSG00000175220	1	HGNC:673	13610.1226	44522.6	583654.986	2253311.7	20952.6907	110315.238
FYQTSVESVDFANAPEESR	3	Pat_67_3.51450.51450.2	ENSG00000057149|SERPINB3, ENSG00000057149|-|chr18:g.61322995:T>C',, ENSG00000057149|-|chr18:g.61325752:G>A',, ENSG00000057149|-|chr18:g.61325752:G>A']	ENSG00000057149	1	HGNC:10569	26159.862	60966.29	258775.56600000002	1757619.4	23962.470999999998	136009.575
DASVAEAWLLGQEPYLSSR	3	Pat_67_4.63534.63534.3	ENSG00000115306|SPTBN1, ENSG00000115306|+|chr2:g.54873104:G>A',, ENSG00000115306|+|chr2:g.54858311:G>A',, ENSG00000115306|+|chr2:g.54880747:T>C',, ENSG00000115306|+|chr2:g.54826301:G>A',, ENSG00000115306|+|chr2:g.54895588:C>T',, ENSG00000115306|+|chr2:g.54876782:C>T',, ENSG00000115306|+|chr2:g.54853150:G>A',, ENSG00000115306|+|chr2:g.54853150:G>A']	ENSG00000115306	1	HGNC:11275	7387.7937999999995	25090.941	205896.68	687726.8300000001	9324.4121	77838.594
DIGAIAQVHAENGDIIAEEQQR	3	Pat_67_2.49481.49481.3	ENSG00000092964|DPYSL2, ENSG00000092964|+|chr8:g.26441353:A>C',, ENSG00000092964|+|chr8:g.26441353:A>C']	ENSG00000092964	1	HGNC:3014	27275.959700000003	54883.907	201043.348	613005.56	56331.173	132787.914
VNPTVFFDIAVDGEPLGR	11	Pat_67_5.69776.69776.2	ENSG00000196262|PPIA	ENSG00000196262	1	HGNC:9253	24406.6227	111580.1547	1774627.0336999998	5876687.769	43875.460199999994	259869.80329999997
GEVPVEGNLLEVACHCSSLR	3	Pat_67_5.54404.54404.3	ENSG00000197321|SVIL, ENSG00000197321|-|chr10:g.29782177:C>T',, ENSG00000197321|-|chr10:g.29777660:T>G',, ENSG00000197321|-|chr10:g.29812422:C>A',, ENSG00000197321|-|chr10:g.29784072:G>C',, ENSG00000197321|-|chr10:g.29770643:C>T',, ENSG00000197321|-|chr10:g.29840037:C>A',, ENSG00000197321|-|chr10:g.29747379:G>A',, ENSG00000197321|-|chr10:g.29812380:C>A',, ENSG00000197321|-|chr10:g.29820197:G>A',,…	ENSG00000197321	1	HGNC:11480	39183.907	83855.09100000001	681375.31	2597456.75	23628.9769	271753.23
FNDEHIPESPYLVPVIAPSDDAR	2	Pat_67_3.60822.60822.3	ENSG00000136068|FLNB, ENSG00000136068|+|chr3:g.58134543:G>A',, ENSG00000136068|+|chr3:g.58062899:C>G',, ENSG00000136068|+|chr3:g.58121746:A>G',, ENSG00000136068|+|chr3:g.58089697:G>T',, ENSG00000136068|+|chr3:g.58095423:G>T',, ENSG00000136068|+|chr3:g.58095424:A>T',, ENSG00000136068|+|chr3:g.58127630:G>T',, ENSG00000136068|+|chr3:g.58128446:A>G',, ENSG00000136068|+|chr3:g.58108954:C>A',, ENSG0000…	ENSG00000136068	1	HGNC:3755	18018.2804	31468.077	282372.69	880714.3999999999	17518.7123	163800.22999999998
SSLSSAQADFNQLAELDR	3	Pat_67_3.56712.56712.2	ENSG00000197694|SPTAN1, ENSG00000197694|+|chr9:g.131388718:A>C',, ENSG00000197694|+|chr9:g.131379968:G>A',, ENSG00000197694|+|chr9:g.131388752:A>G',, ENSG00000197694|+|chr9:g.131346711:G>A',, ENSG00000197694|+|chr9:g.131344110:C>T',, ENSG00000197694|+|chr9:g.131341955:G>C',, ENSG00000197694|+|chr9:g.131341955:G>C']	ENSG00000197694	1	HGNC:11273	17324.306200000003	33372.47	369159.27	1158480.6800000002	11273.2235	104321.088
GGHFAAFEEPELLAQDIR	1	Pat_67_3.58422.58422.4	ENSG00000143819|EPHX1, ENSG00000143819|+|chr1:g.226026456:G>A',, ENSG00000143819|+|chr1:g.226026456:G>A']	ENSG00000143819	1	HGNC:3401	1187.5538	6338.033	17704.533	72721.32	2970.2778	16129.288999999999
GPEEEHLGILGPVIWAEVGDTIR	1	Pat_67_4.69866.69866.3	ENSG00000047457|CP, ENSG00000047457|-|chr3:g.148896253:C>T',, ENSG00000047457|-|chr3:g.148916215:G>A',, ENSG00000047457|-|chr3:g.148939568:C>G',, ENSG00000047457|-|chr3:g.148917532:A>G',, ENSG00000047457|-|chr3:g.148903150:G>T',, ENSG00000047457|-|chr3:g.148903150:G>T']	ENSG00000047457	1	HGNC:2295	3267.676	6969.093000000001	41528.66	157451.98	2848.788	16123.276000000002
DNFHGLAIFLDTYPNDETTER	1	Pat_67_4.61458.61458.3	ENSG00000169223|LMAN2, ENSG00000169223|-|chr5:g.176759242:C>T']	ENSG00000169223	1	HGNC:16986	3952.7168	9145.354	62377.383	249728.52	2109.2470000000003	27956.191000000003
VVPLADIITPNQFEAELLSGR	1	Pat_67_5.70513.70513.3	ENSG00000160209|PDXK	ENSG00000160209	1	HGNC:8819	4841.0337	19897.86	58315.03	261338.1	7135.1416	36620.617
VGIGAFPTEQDNEIGELLQTR	2	Pat_67_4.66992.66992.3	ENSG00000035687|ADSS, ENSG00000035687|-|chr1:g.244587636:G>A']	ENSG00000035687	1	HGNC:292	5503.997799999999	12715.77	63801.310000000005	220762.76400000002	5233.3194	31298.999
TDSDQQISILTVPAEEPGTFAVR	1	Pat_67_3.61450.61450.3	ENSG00000188419|CHM, ENSG00000188419|-|chrX:g.85211171:G>C',, ENSG00000188419|-|chrX:g.85149204:A>G',, ENSG00000188419|-|chrX:g.85149204:A>G']	ENSG00000188419	1	HGNC:1940	3814.7231	9011.451	25745.71	73985.73	3589.5845	22450.227000000003
TPPEAIALCSSLLEYTPSSR	1	Pat_67_5.62275.62275.3	ENSG00000105723|GSK3A, ENSG00000105723|-|chr19:g.42737316:G>C',, ENSG00000105723|-|chr19:g.42737316:G>C']	ENSG00000105723	1	HGNC:4616	5615.821999999999	7812.219	121457.05	394129.25	7094.335999999999	31705.164
INPVCPADLVIDHSIQVDFNR	1	Pat_67_5.65820.65820.3	ENSG00000122729|ACO1	ENSG00000122729	1	HGNC:117	1396.454	5743.2705	137143.22	499494.38	3442.4678	21005.021
FSDTCFLDTDGQATCDACAPGYTGR	2	Pat_67_3.51943.51943.3	ENSG00000142798|HSPG2, ENSG00000142798|-|chr1:g.22198768:C>T',, ENSG00000142798|-|chr1:g.22159871:A>G',, ENSG00000142798|-|chr1:g.22173967:G>A',, ENSG00000142798|-|chr1:g.22178616:A>G',, ENSG00000142798|-|chr1:g.22191402:G>C',, ENSG00000142798|-|chr1:g.22201203:G>C',, ENSG00000142798|-|chr1:g.22175254:G>C',, ENSG00000142798|-|chr1:g.22178110:C>T',, ENSG00000142798|-|chr1:g.22149941:G>C',, ENSG000…	ENSG00000142798	1	HGNC:5273	19998.436999999998	44612.924	171452.046	458919.61	11313.2681	62770.882
VGSAADIPINISETDLSLLTATVVPPSGR	4	Pat_67_5.70385.70385.3	ENSG00000196924|FLNA, ENSG00000196924|-|chrX:g.153581155:C>T',, ENSG00000196924|-|chrX:g.153590917:G>C',, ENSG00000196924|-|chrX:g.153590917:G>C']	ENSG00000196924	1	HGNC:3754	6730.369199999999	34598.0392	205463.978	831666.1300000001	8908.3683	62201.555
QGPVNLLSDPEQGVEVTGQYER	3	Pat_67_2.54604.54604.2	ENSG00000055955|ITIH4, ENSG00000055955|-|chr3:g.52852538:G>T',, ENSG00000055955|-|chr3:g.52861211:A>T',, ENSG00000055955|-|chr3:g.52860586:C>T',, ENSG00000055955|-|chr3:g.52850921:G>A',, ENSG00000055955|-|chr3:g.52858542:G>T',, ENSG00000055955|-|chr3:g.52853986:A>G',, ENSG00000055955|-|chr3:g.52848043:C>G',, ENSG00000055955|-|chr3:g.52863268:C>T',, ENSG00000055955|-|chr3:g.52863268:C>T']	ENSG00000055955	1	HGNC:6169	18662.602	52467.538	416782.36500000005	1231195.23	8209.8359	104962.246
SLQQSWELLATHENHLNQDDTVPESSR	3	Pat_67_3.53176.53176.4	ENSG00000118898|PPL, ENSG00000118898|-|chr16:g.4945699:CCTT>C',, ENSG00000118898|-|chr16:g.4947749:G>C',, ENSG00000118898|-|chr16:g.4949235:G>A',, ENSG00000118898|-|chr16:g.4949235:G>A']	ENSG00000118898	1	HGNC:9273	19322.1625	51095.342000000004	848890.45	2633427.46	19580.7037	131009.333
TDLNPDNLQGGDDLDPNYVLSSR	7	Pat_67_2.55879.55879.3	ENSG00000166165|CKB, ENSG00000166165|-|chr14:g.103988233:G>T',, ENSG00000166165|-|chr14:g.103988233:G>T']	ENSG00000166165	1	HGNC:1991	158862.441	282757.2465	400842.924	1437113.9900000002	40742.5907	160062.0605
NQLLQEELEALQLQLR	3	Pat_67_5.68721.68721.3	ENSG00000118898|PPL, ENSG00000118898|-|chr16:g.4945699:CCTT>C',, ENSG00000118898|-|chr16:g.4947749:G>C',, ENSG00000118898|-|chr16:g.4949235:G>A',, ENSG00000118898|-|chr16:g.4949235:G>A']	ENSG00000118898	1	HGNC:9273	7800.0278	24514.2143	717172.53	2325058.62	4772.3187	90182.168
IYLTADNLVLNLQDESFTR	2	Pat_67_5.68644.68644.2	ENSG00000215021|PHB2	ENSG00000215021	1	HGNC:30306	19927.4087	38084.078	576836.83	1853018	13790.363	342731.23
GTDNEVAALQPPVVQLHDSNPYPR	1	Pat_67_3.52908.52908.3	ENSG00000182871|COL18A1, ENSG00000182871|+|chr21:g.46911188:C>G',, ENSG00000182871|+|chr21:g.46913477:G>C',, ENSG00000182871|+|chr21:g.46930014:G>A',, ENSG00000182871|+|chr21:g.46888317:C>T',, ENSG00000182871|+|chr21:g.46913460:G>T',, ENSG00000182871|+|chr21:g.46893818:G>A',, ENSG00000182871|+|chr21:g.46909412:G>A',, ENSG00000182871|+|chr21:g.46876232:T>G',, ENSG00000182871|+|chr21:g.46929491:C>G…	ENSG00000182871	1	HGNC:2195	13313.868	41664.605	50354.047	151123.19	9219.936	73021.29
FIIHAPPGEFNEVFNDVR	3	Pat_67_5.63185.63185.3	ENSG00000198898|CAPZA2, ENSG00000198898|+|chr7:g.116550291:G>A',, ENSG00000198898|+|chr7:g.116557857:G>T',, ENSG00000198898|+|chr7:g.116546321:A>G',, ENSG00000198898|+|chr7:g.116546321:A>G']	ENSG00000198898	1	HGNC:1490	7893.2964	22846.3407	283380.302	1228838.1600000001	9340.508	68195.875
DNLTLWTSDTQGDEAEAGEGGEN	8	Pat_67_1.51083.51083.2	ENSG00000164924|YWHAZ, ENSG00000164924|-|chr8:g.101936410:A>G',, ENSG00000164924|-|chr8:g.101936410:A>G']	ENSG00000164924	1	HGNC:12855	53530.153099999996	137554.1563	1241089.742	4695307.588	44298.718	311399.5478
VFLDPNILSDDGTVALR	2	Pat_67_5.67877.67877.2	ENSG00000085377|PREP, ENSG00000085377|-|chr6:g.105726036:C>T',, ENSG00000085377|-|chr6:g.105730436:T>G',, ENSG00000085377|-|chr6:g.105845748:G>A',, ENSG00000085377|-|chr6:g.105726060:C>T']	ENSG00000085377	1	HGNC:9358	12720.0183	32532.334	421954.14	1633997.5	18412.6696	113931.398
CAPGVDVCTEAVGAVETIHGQFSLAVR	4	Pat_67_5.66609.66609.3	ENSG00000124466|LYPD3, ENSG00000124466|-|chr19:g.43965804:G>A',, ENSG00000124466|-|chr19:g.43965943:G>A']	ENSG00000124466	1	HGNC:24880	5528.7009	14745.9007	140964.39	467784.956	6276.8792300000005	45428.5786
GLIPSSPQNEPTASVPPESDVYR	3	Pat_67_3.51413.51413.3	ENSG00000154553|PDLIM3, ENSG00000154553|-|chr4:g.186435923:G>C']	ENSG00000154553	1	HGNC:20767	31837.819	77291.274	329275.09	1412703.04	28093.208999999995	167437.386
AGLELGAEPETIVNSGLISPEGLAIDHIR	2	Pat_67_4.69203.69203.4	ENSG00000087303|NID2, ENSG00000087303|-|chr14:g.52526930:A>C',, ENSG00000087303|-|chr14:g.52520386:C>T',, ENSG00000087303|-|chr14:g.52520996:C>T',, ENSG00000087303|-|chr14:g.52534664:C>T',, ENSG00000087303|-|chr14:g.52520983:G>A',, ENSG00000087303|-|chr14:g.52535628:C>T',, ENSG00000087303|-|chr14:g.52481918:C>T',, ENSG00000087303|-|chr14:g.52472538:C>G',, ENSG00000087303|-|chr14:g.52526941:G>A',,…	ENSG00000087303	1	HGNC:13389	10570.098	25649.946	186174.78	567538.11	6560.6412	65742.793
IPADVDPLTITSSLSSDGVLTVNGPR	2	Pat_67_5.69297.69297.4	ENSG00000109846|CRYAB	ENSG00000109846	1	HGNC:2389	8752.1679	17349.5945	168068.23	693308.2	14885.4745	39782.402
FEIGEGENLDLPYGLER	7	Pat_67_3.62588.62588.2	ENSG00000004478|FKBP4	ENSG00000004478	1	HGNC:3720	57847.893800000005	118839.47700000001	310039.65700000006	1095273.266	36311.7264	317263.727
GFIQVYVDQVDEDIVAVTR	2	Pat_67_4.70571.70571.3	ENSG00000162688|AGL, ENSG00000162688|+|chr1:g.100316662:C>CATT',, ENSG00000162688|+|chr1:g.100327160:T>A',, ENSG00000162688|+|chr1:g.100353568:C>T',, ENSG00000162688|+|chr1:g.100366344:T>C',, ENSG00000162688|+|chr1:g.100382218:C>T',, ENSG00000162688|+|chr1:g.100346869:C>T',, ENSG00000162688|+|chr1:g.100347164:C>T',, ENSG00000162688|+|chr1:g.100347164:C>T']	ENSG00000162688	1	HGNC:321	9637.3618	24183.011	174412.52000000002	571673.81	8553.5522	41127.149999999994
SSLQYSSPAPDGCGDQTLGDLLLTPTR	1	Pat_67_4.62211.62211.3	ENSG00000159131|GART, ENSG00000159131|-|chr21:g.34883618:T>C',, ENSG00000159131|-|chr21:g.34904656:T>C',, ENSG00000159131|-|chr21:g.34889727:C>T',, ENSG00000159131|-|chr21:g.34897221:T>C',, ENSG00000159131|-|chr21:g.34900858:C>G',, ENSG00000159131|-|chr21:g.34900858:C>G']	ENSG00000159131	1	HGNC:4163	1479.783	5877.6685	54307.79	153629.33	1045.5199	13018.399
LDGLVETPTGYIESLPR	2	Pat_67_4.64213.64213.2	ENSG00000187109|NAP1L1, ENSG00000187109|-|chr12:g.76448864:C>T',, ENSG00000187109|-|chr12:g.76448864:C>T']	ENSG00000187109	1	HGNC:7637	6629.1765	17643.8616	149456.214	580806.64	5319.705599999999	60474.884
GQGEAPPQYLTDDLEFLR	2	Pat_67_2.61646.61646.2	ENSG00000138162|TACC2, ENSG00000138162|+|chr10:g.123842325:C>T',, ENSG00000138162|+|chr10:g.123845315:G>A',, ENSG00000138162|+|chr10:g.123842523:G>A',, ENSG00000138162|+|chr10:g.123844503:C>T',, ENSG00000138162|+|chr10:g.123845211:G>A',, ENSG00000138162|+|chr10:g.123846288:G>A',, ENSG00000138162|+|chr10:g.124009124:G>C',, ENSG00000138162|+|chr10:g.123971177:G>A',, ENSG00000138162|+|chr10:g.123997…	ENSG00000138162	1	HGNC:11523	18511.782	42062.345	62605.463	151719.99800000002	10347.9219	64869.723
LATQSNEITIPVTFESR	43	Pat_67_5.62227.62227.2	ENSG00000106211|HSPB1	ENSG00000106211	1	HGNC:5246	804089.6379500001	989522.3133000002	37503708.626	111257350.84399998	271590.5619999999	1937368.7900000003
GEELLSPLNLEQAAYAR	2	Pat_67_4.60995.60995.2	ENSG00000197879|MYO1C, ENSG00000197879|-|chr17:g.1385827:C>T',, ENSG00000197879|-|chr17:g.1385827:C>T']	ENSG00000197879	1	HGNC:7597	10959.9163	19688.2866	146871.42200000002	1169025.54	5025.0533	76027.86200000001
LGQLEGLLQAHGDEGCGACGGVQEELGR	3	Pat_67_4.61297.61297.4	ENSG00000138080|EMILIN1, ENSG00000138080|+|chr2:g.27308115:C>A',, ENSG00000138080|+|chr2:g.27305190:G>A',, ENSG00000138080|+|chr2:g.27303086:G>A',, ENSG00000138080|+|chr2:g.27306253:C>T']	ENSG00000138080	1	HGNC:19880	7119.39514	16124.0403	147938.471	405184.845	3668.823	53192.5616
QGYQLIEGNQVLHSFTAVCQDDGTWHR	1	Pat_67_5.57604.57604.4	ENSG00000159403|C1R	ENSG00000159403	1	HGNC:1246	3328.2336	5547.8335	69105.805	224396.94	1491.5603	21088.577999999998
VEGTAFVIFGIQDGEQR	3	Pat_67_5.63861.63861.2	ENSG00000125730|C3, ENSG00000125730|-|chr19:g.6697558:C>A',, ENSG00000125730|-|chr19:g.6707931:C>T',, ENSG00000125730|-|chr19:g.6697682:C>T']	ENSG00000125730	1	HGNC:1318	4020.252	19631.9462	315184.685	1226797.5	10454.0095	115424.05300000001
ASYDVSDSGQLEHVQPWSV	3	Pat_67_3.52634.52634.2	ENSG00000067057|PFKP, ENSG00000067057|+|chr10:g.3174591:C>T',, ENSG00000067057|+|chr10:g.3155361:C>T',, ENSG00000067057|+|chr10:g.3147333:T>A',, ENSG00000067057|+|chr10:g.3147333:T>A']	ENSG00000067057	1	HGNC:8878	67701.04930000001	298174.8063	567600.553	2207005.56	98905.937	577453.3030000001
YAFGQETNVPLNNFSADQVTR	1	Pat_67_5.53843.53843.3	ENSG00000131495|NDUFA2	ENSG00000131495	1	HGNC:7685	1678.1809	7786.7119999999995	154038.77	571316.75	2768.468	26639.441000000003
WNTDNTLGTEITVEDQLAR	5	Pat_67_3.56686.56686.3	ENSG00000213585|VDAC1	ENSG00000213585	1	HGNC:12669	79548.575	134057.943	1350535.153	4001282.48	42567.31939999999	389544.313
LLSGDTYEAVVTAVDPVADIATLR	1	Pat_67_4.70485.70485.3	ENSG00000115317|HTRA2, ENSG00000115317|+|chr2:g.74759042:C>A',, ENSG00000115317|+|chr2:g.74760030:G>A',, ENSG00000115317|+|chr2:g.74757444:G>A',, ENSG00000115317|+|chr2:g.74759762:C>T']	ENSG00000115317	1	HGNC:14348	1104.1077	6042.2466	38787.312000000005	133142.83	2631.2896	14733.457
IESSSPTVVEGQTLDLNCVVAR	5	Pat_67_4.56624.56624.3	ENSG00000142798|HSPG2, ENSG00000142798|-|chr1:g.22198768:C>T',, ENSG00000142798|-|chr1:g.22159871:A>G',, ENSG00000142798|-|chr1:g.22173967:G>A',, ENSG00000142798|-|chr1:g.22178616:A>G',, ENSG00000142798|-|chr1:g.22191402:G>C',, ENSG00000142798|-|chr1:g.22201203:G>C',, ENSG00000142798|-|chr1:g.22175254:G>C',, ENSG00000142798|-|chr1:g.22178110:C>T',, ENSG00000142798|-|chr1:g.22149941:G>C',, ENSG000…	ENSG00000142798	1	HGNC:5273	63129.9229	137979.1513	775154.23	2578658.6499999994	17865.179599999996	240228.3736
HQPQEFPTYVEPTNDEICEAFR	4	Pat_67_3.52326.52326.3	ENSG00000145321|GC	ENSG00000145321	1	HGNC:4187	40867.1806	76864.0955	293124.874	868162.4199999999	24517.045299999998	160940.142
ASAHAITGPPTELITSEVTAR	4	Pat_67_4.52352.52352.3	ENSG00000187955|COL14A1, ENSG00000187955|+|chr8:g.121357662:C>A',, ENSG00000187955|+|chr8:g.121275192:C>G',, ENSG00000187955|+|chr8:g.121174734:A>G',, ENSG00000187955|+|chr8:g.121256139:A>T',, ENSG00000187955|+|chr8:g.121267554:G>A',, ENSG00000187955|+|chr8:g.121298156:G>C',, ENSG00000187955|+|chr8:g.121344960:G>A',, ENSG00000187955|+|chr8:g.121224768:A>G',, ENSG00000187955|+|chr8:g.121239591:C>A…	ENSG00000187955	1	HGNC:2191	38448.119600000005	77361.29800000001	636228.53	1879429.42	36882.5633	264978.156
ISGNLDAPEGGFDAILQTAVCTR	1	Pat_67_5.67997.67997.3	ENSG00000132470|ITGB4, ENSG00000132470|+|chr17:g.73725378:C>T',, ENSG00000132470|+|chr17:g.73723280:C>T',, ENSG00000132470|+|chr17:g.73738803:G>A',, ENSG00000132470|+|chr17:g.73732433:A>G',, ENSG00000132470|+|chr17:g.73732433:A>G']	ENSG00000132470	1	HGNC:6158	6974.526999999999	13516.966999999999	189843.11	828724.3	5942.090999999999	36639.687999999995
NVLVIGTTGSQTTFLPEGELPECAR	1	Pat_67_5.63189.63189.3	ENSG00000197312|DDI2, ENSG00000197312|+|chr1:g.15953248:C>T']	ENSG00000197312	1	HGNC:24578	5691.423000000001	5750.1064	78579.61	294357.44	3749.3403	33263.19
AATAPLLEAVDNLSAFASNPEFSSIPAQISPEGR	2	Pat_67_5.71092.71092.4	ENSG00000137076|TLN1, ENSG00000137076|-|chr9:g.35711320:CAGA>C',, ENSG00000137076|-|chr9:g.35722121:C>G',, ENSG00000137076|-|chr9:g.35724314:C>T',, ENSG00000137076|-|chr9:g.35717768:G>C',, ENSG00000137076|-|chr9:g.35718843:T>C',, ENSG00000137076|-|chr9:g.35719602:T>C',, ENSG00000137076|-|chr9:g.35719602:T>C']	ENSG00000137076	1	HGNC:11845	987.7989	10676.7264	27126.555	82360.773	3384.98	13311.272
LGLGIDEDEVAAEEPNAAVPDEIPPLEGDEDASR	2	Pat_67_1.64880.64880.4	ENSG00000096384|HSP90AB1, ENSG00000096384|+|chr6:g.44219918:GAGA>G',, ENSG00000096384|+|chr6:g.44219265:T>C',, ENSG00000096384|+|chr6:g.44219265:T>C']	ENSG00000096384	1	HGNC:5258	0	825.96185	3272.894	9485.014599999999	0	2693.2454
QNAYEAFVEENAFNVEILR	1	Pat_67_4.66194.66194.3	ENSG00000134762|DSC3, ENSG00000134762|-|chr18:g.28576834:C>T',, ENSG00000134762|-|chr18:g.28605830:G>A',, ENSG00000134762|-|chr18:g.28605830:G>A']	ENSG00000134762	1	HGNC:3037	911.55334	7195.3115	41148.156	134984.06	3687.0676	21312.42
ELEGLAGQLQAQVQDNEGLSR	1	Pat_67_3.60447.60447.3	ENSG00000167110|GOLGA2, ENSG00000167110|-|chr9:g.131019389:TA>T',, ENSG00000167110|-|chr9:g.131022413:C>G',, ENSG00000167110|-|chr9:g.131021451:T>G',, ENSG00000167110|-|chr9:g.131030746:C>T',, ENSG00000167110|-|chr9:g.131030746:C>T']	ENSG00000167110	1	HGNC:4425	4325.252	10749.742	42624.15	185629.44	4625.8257	26553.154
IDVESLSSASQLDQALR	2	Pat_67_4.60036.60036.2	ENSG00000104413|ESRP1, ENSG00000104413|+|chr8:g.95686610:TA>T',, ENSG00000104413|+|chr8:g.95683826:A>G',, ENSG00000104413|+|chr8:g.95686669:A>C',, ENSG00000104413|+|chr8:g.95686630:G>A',, ENSG00000104413|+|chr8:g.95686630:G>A']	ENSG00000104413	1	HGNC:25966	11048.1064	23966.396500000003	361775.75	1753510.58	15703.8664	87772.489
QLETVLDDLDPENALLPAGFR	2	Pat_67_4.70352.70352.3	ENSG00000138594|TMOD3, ENSG00000138594|+|chr15:g.52155089:T>A',, ENSG00000138594|+|chr15:g.52155092:C>A',, ENSG00000138594|+|chr15:g.52155092:C>A']	ENSG00000138594	1	HGNC:11873	4761.433	13664.6284	120325.579	330471.256	5137.09373	52725.5896
SVEDLQWSPTENTVFASCSADASIR	1	Pat_67_4.58096.58096.3	ENSG00000105447|GRWD1, ENSG00000105447|+|chr19:g.48949318:C>T']	ENSG00000105447	1	HGNC:21270	3154.3015	9299.659	49409.015999999996	123394.125	3014.728	21427.951
IDTIAPDEITVSSDFEAR	2	Pat_67_2.57375.57375.2	ENSG00000142627|EPHA2, ENSG00000142627|-|chr1:g.16464362:C>T',, ENSG00000142627|-|chr1:g.16464426:C>T',, ENSG00000142627|-|chr1:g.16456821:C>A',, ENSG00000142627|-|chr1:g.16456811:C>T',, ENSG00000142627|-|chr1:g.16458218:C>T',, ENSG00000142627|-|chr1:g.16475541:C>T',, ENSG00000142627|-|chr1:g.16475287:G>A']	ENSG00000142627	1	HGNC:3386	13767.955300000001	36700.731	136791.83000000002	366329.66000000003	17368.3667	92645.416
GTGGVDTAAVGGVFDVSNADR	9	Pat_67_3.51480.51480.2	ENSG00000166165|CKB, ENSG00000166165|-|chr14:g.103988233:G>T']	ENSG00000166165	1	HGNC:1991	275361.819	394537.558	2991065.342	11493098.04	95622.46850000002	820582.664
AVPPNNSNAAEDDLPTVELQGVVPR	4	Pat_67_3.59525.59525.3	ENSG00000124491|F13A1, ENSG00000124491|-|chr6:g.6266964:GC>G',, ENSG00000124491|-|chr6:g.6197536:G>A',, ENSG00000124491|-|chr6:g.6152160:C>T',, ENSG00000124491|-|chr6:g.6197557:T>G',, ENSG00000124491|-|chr6:g.6305638:A>C',, ENSG00000124491|-|chr6:g.6174939:G>A']	ENSG00000124491	1	HGNC:3531	18230.5768	44475.729	142972.18800000002	467172.471	12922.397099999998	91985.48499999999
ASEHACAALQNNFQEFCQDLPR	3	Pat_67_5.52921.52921.3	ENSG00000167880|EVPL, ENSG00000167880|-|chr17:g.74006272:C>A',, ENSG00000167880|-|chr17:g.74015086:C>T',, ENSG00000167880|-|chr17:g.74011575:G>C',, ENSG00000167880|-|chr17:g.74011633:G>A',, ENSG00000167880|-|chr17:g.74011633:G>A']	ENSG00000167880	1	HGNC:3503	31744.8612	58876.399600000004	639949.44	2194356.26	23799.740299999998	165002.724
DQNFVILEFPVEEQDR	2	Pat_67_3.64096.64096.2	ENSG00000261371|PECAM1	ENSG00000261371	1	HGNC:8823	6841.2385	14505.4236	60034.753	139486.468	2940.8724	30124.1495
ILDELLQTCVDPEDCPVCEVAGR	2	Pat_67_3.69105.69105.3	ENSG00000110799|VWF, ENSG00000110799|-|chr12:g.6103273:C>T',, ENSG00000110799|-|chr12:g.6061559:C>T',, ENSG00000110799|-|chr12:g.6153534:T>C',, ENSG00000110799|-|chr12:g.6076667:G>T',, ENSG00000110799|-|chr12:g.6126022:G>T',, ENSG00000110799|-|chr12:g.6103655:A>G',, ENSG00000110799|-|chr12:g.6128307:C>T',, ENSG00000110799|-|chr12:g.6166041:G>A']	ENSG00000110799	1	HGNC:12726	3560.6117	8750.529	45678.604999999996	108481.09	2264.7578	21331.137000000002
VCLEITEDGGDSIEVPGAR	12	Pat_67_1.55559.55559.3	ENSG00000206075|SERPINB5, ENSG00000206075|+|chr18:g.61170880:CCATCCCTTTATTTACAT>C']	ENSG00000206075	1	HGNC:8949	72915.70817	215309.92649999997	864792.3659999999	2278950.9699999997	54375.8422	333514.2416
GGTLGTPQTGSENDALYEYLR	2	Pat_67_3.53386.53386.2	ENSG00000163815|CLEC3B, ENSG00000163815|+|chr3:g.45077231:G>A',, ENSG00000163815|+|chr3:g.45072394:A>C',, ENSG00000163815|+|chr3:g.45077363:G>A',, ENSG00000163815|+|chr3:g.45077363:G>A']	ENSG00000163815	1	HGNC:11891	51961.191	75649.582	599709.24	1662773.2999999998	17720.8346	273598.74
EGTDSSQGIPQLVSNISACQVIAEAVR	2	Pat_67_5.68137.68137.3	ENSG00000135624|CCT7, ENSG00000135624|+|chr2:g.73479862:C>T']	ENSG00000135624	1	HGNC:1622	6924.3703000000005	15991.867999999999	153931.253	479729.52	6460.1032000000005	33599.596000000005
SLGLPENHIVFPVPIDQCIDG	2	Pat_67_4.68994.68994.3	ENSG00000148346|LCN2	ENSG00000148346	1	HGNC:6526	3945.8990000000003	13666.881000000001	192179.54700000002	791357.33	10330.434000000001	78564.832
EQGVTFPSGDIQEQLIR	2	Pat_67_3.55931.55931.2	ENSG00000169710|FASN, ENSG00000169710|-|chr17:g.80053280:CGAA>C',, ENSG00000169710|-|chr17:g.80039626:T>TG',, ENSG00000169710|-|chr17:g.80049282:C>G',, ENSG00000169710|-|chr17:g.80042560:C>A',, ENSG00000169710|-|chr17:g.80043390:C>T',, ENSG00000169710|-|chr17:g.80045603:A>G']	ENSG00000169710	1	HGNC:3594	18188.843	35484.929000000004	214781.52000000002	892720.44	15962.7983	104763.406
NHLVEIPPNLPSSLVELR	6	Pat_67_5.63586.63586.3	ENSG00000182492|BGN	ENSG00000182492	1	HGNC:1044	54293.224299999994	123624.664	1665799.7629999998	6667982.74	23092.5134	256181.15099999998
DVVQITCLDGFEVVEGR	1	Pat_67_3.62427.62427.2	ENSG00000182326|C1S, ENSG00000182326|+|chr12:g.7177840:G>T',, ENSG00000182326|+|chr12:g.7177833:G>A',, ENSG00000182326|+|chr12:g.7170336:G>A',, ENSG00000182326|+|chr12:g.7177942:C>T',, ENSG00000182326|+|chr12:g.7175027:C>T',, ENSG00000182326|+|chr12:g.7174985:A>G',, ENSG00000182326|+|chr12:g.7174985:A>G']	ENSG00000182326	1	HGNC:1247	1455.8987	5716.5205	55755.085999999996	154964.7	884.7112400000001	15957.708
NDFQLIGIQDGYLSLLQDSGEVR	4	Pat_67_4.69281.69281.3	ENSG00000132507|EIF5A, ENSG00000132507|+|chr17:g.7213031:G>A',, ENSG00000132507|+|chr17:g.7213091:C>T',, ENSG00000132507|+|chr17:g.7213091:C>T']	ENSG00000132507	1	HGNC:3300	13592.4633	53719.675	787069.65	2604036.4699999997	20508.9991	133908.397
DGTCTVSYLPTAPGDYSIIVR	4	Pat_67_4.58162.58162.3	ENSG00000128591|FLNC, ENSG00000128591|+|chr7:g.128487762:C>T',, ENSG00000128591|+|chr7:g.128483582:T>C',, ENSG00000128591|+|chr7:g.128494159:C>T',, ENSG00000128591|+|chr7:g.128485123:G>A',, ENSG00000128591|+|chr7:g.128480715:G>A',, ENSG00000128591|+|chr7:g.128486412:G>A',, ENSG00000128591|+|chr7:g.128496611:G>A',, ENSG00000128591|+|chr7:g.128488745:G>A',, ENSG00000128591|+|chr7:g.128493010:C>T',,…	ENSG00000128591	1	HGNC:3756	49964.662599999996	145564.221	2986939.34	15141959.6	33163.263	272382.542
SSFQLLNVEYNSQLNSPATQEYR	1	Pat_67_5.56738.56738.3	ENSG00000153802|TMPRSS11D, ENSG00000153802|-|chr4:g.68691450:C>G',, ENSG00000153802|-|chr4:g.68691548:T>G']	ENSG00000153802	1	HGNC:24059	1110.9589	2099.1077	58610.98	220434.36	1162.5186	9081.242
SSPEPVALTESETEYVIR	3	Pat_67_1.52257.52257.2	ENSG00000181789|COPG1, ENSG00000181789|+|chr3:g.128987364:G>A']	ENSG00000181789	1	HGNC:2236	140008.763	228642.5	398362.127	1091789.24	54644.709	424551.104
VLDSTPVLDSVLSESLR	2	Pat_67_5.68694.68694.2	ENSG00000124212|PTGIS, ENSG00000124212|-|chr20:g.48160876:C>G',, ENSG00000124212|-|chr20:g.48130808:G>A']	ENSG00000124212	1	HGNC:9603	4578.825	20859.535	511220.11	2372162.1	11266.260999999999	78218.85
AYTEVAAAQQQLLQQLEFAR	1	Pat_67_5.67988.67988.3	ENSG00000167880|EVPL, ENSG00000167880|-|chr17:g.74006272:C>A',, ENSG00000167880|-|chr17:g.74015086:C>T',, ENSG00000167880|-|chr17:g.74011575:G>C',, ENSG00000167880|-|chr17:g.74011633:G>A',, ENSG00000167880|-|chr17:g.74011633:G>A']	ENSG00000167880	1	HGNC:3503	3176.4770000000003	11958.303999999998	170580.77	587351.06	8373.665	54342.83
LFDSDPITVTVPVEVSR	5	Pat_67_5.65683.65683.2	ENSG00000120885|CLU, ENSG00000120885|-|chr8:g.27462591:G>A',, ENSG00000120885|-|chr8:g.27462786:G>T',, ENSG00000120885|-|chr8:g.27461885:C>T',, ENSG00000120885|-|chr8:g.27461885:C>T']	ENSG00000120885	1	HGNC:2095	8083.308	18825.009700000002	1477891.23	4490965.37	3817.9467	126983.28199999998
AELGIPLEEVPPEEINYLTR	2	Pat_67_2.67514.67514.3	ENSG00000067064|IDI1, ENSG00000067064|-|chr10:g.1094909:C>G',, ENSG00000067064|-|chr10:g.1089292:C>T',, ENSG00000067064|-|chr10:g.1087371:T>C']	ENSG00000067064	1	HGNC:5387	13440.9536	25846.368000000002	76890.598	235055.61	6354.615	51626.865
TTQVPQFILDDFIQNDR	2	Pat_67_5.68181.68181.2	ENSG00000135829|DHX9, ENSG00000135829|+|chr1:g.182852490:T>G',, ENSG00000135829|+|chr1:g.182850733:A>C',, ENSG00000135829|+|chr1:g.182856546:G>T',, ENSG00000135829|+|chr1:g.182853933:T>C',, ENSG00000135829|+|chr1:g.182825708:G>A',, ENSG00000135829|+|chr1:g.182852289:A>C',, ENSG00000135829|+|chr1:g.182853821:G>T']	ENSG00000135829	1	HGNC:2750	24398.644	50165.127	459759.07999999996	1226479.13	24689.61	178757.796
DNLTLWTADNAGEEGGEAPQEPQS	9	Pat_67_2.53174.53174.3	ENSG00000175793|SFN	ENSG00000175793	1	HGNC:10773	25310.322500000002	79041.8637	528123.024	1455978.1879999998	17811.6532	164711.1725
ILTATVDNANVLLQIDNAR	3	Pat_67_5.67492.67492.3	ENSG00000186847|KRT14, ENSG00000186847|-|chr17:g.39739852:C>T',, ENSG00000186847|-|chr17:g.39738761:G>A',, ENSG00000186847|-|chr17:g.39739614:G>A',, ENSG00000186847|-|chr17:g.39743071:G>A',, ENSG00000186847|-|chr17:g.39739816:G>A']	ENSG00000186847	1	HGNC:6416	5424.0591	14185.1489	265726.34	1540904.65	6142.6072	56752.132
EFEGEEEYLEILGITR	1	Pat_67_2.66121.66121.3	ENSG00000185565|LSAMP, ENSG00000185565|-|chr3:g.115738458:C>T',, ENSG00000185565|-|chr3:g.115560793:G>T',, ENSG00000185565|-|chr3:g.115553427:T>A',, ENSG00000185565|-|chr3:g.116163739:T>G',, ENSG00000185565|-|chr3:g.115805386:T>A',, ENSG00000185565|-|chr3:g.115805177:C>T',, ENSG00000185565|-|chr3:g.115805177:C>T']	ENSG00000185565	1	HGNC:6705	4605.233	8363.481	15185.096000000001	32386.693	3175.492	13963.389
SQQSSDPDPNCVDRPVEGYLAVAVVR	2	Pat_67_3.52509.52509.3	ENSG00000012223|LTF, ENSG00000012223|-|chr3:g.46497330:C>T',, ENSG00000012223|-|chr3:g.46501213:T>C',, ENSG00000012223|-|chr3:g.46501268:C>T',, ENSG00000012223|-|chr3:g.46501291:C>T',, ENSG00000012223|-|chr3:g.46501291:C>T']	ENSG00000012223	1	HGNC:6720	28822.164	65109.59	529645.62	1679485.8399999999	22731.9776	304404.13
AYLPVNESFGFTADLR	4	Pat_67_5.61860.61860.2	ENSG00000167658|EEF2	ENSG00000167658	1	HGNC:3214	9358.8451	25392.1526	679016.48	2367731.87	14202.9884	139309.499
LFDVAEGSTLEEVSNNCIR	3	Pat_67_3.60269.60269.3	ENSG00000138735|PDE5A, ENSG00000138735|-|chr4:g.120463777:A>C',, ENSG00000138735|-|chr4:g.120440228:G>A',, ENSG00000138735|-|chr4:g.120440228:G>A']	ENSG00000138735	1	HGNC:8784	55338.021	103954.17	259034.08899999998	1046835.4099999999	32854.4667	402062.934
QVYEEEYGSSLEDDVVGDTSGYYQR	3	Pat_67_1.50150.50150.3	ENSG00000164111|ANXA5, ENSG00000164111|-|chr4:g.122604580:A>G',, ENSG00000164111|-|chr4:g.122599587:A>C',, ENSG00000164111|-|chr4:g.122599587:A>C']	ENSG00000164111	1	HGNC:543	36572.727	51066.136	229508.63199999998	594799.19	15095.3276	130094.785
EDGTFYEFGEDIPEAPER	2	Pat_67_1.52961.52961.2	ENSG00000134440|NARS, ENSG00000134440|-|chr18:g.55273172:G>A',, ENSG00000134440|-|chr18:g.55273172:G>A']	ENSG00000134440	1	HGNC:7643	18260.128	50099.93	208295.5	668644.5	15970.3756	94765.859
ALYEGYATVTDAPPECFLTLR	2	Pat_67_4.64944.64944.3	ENSG00000254986|DPP3, ENSG00000254986|+|chr11:g.66272110:G>A',, ENSG00000254986|+|chr11:g.66272207:C>A',, ENSG00000254986|+|chr11:g.66252662:G>A',, ENSG00000254986|+|chr11:g.66252662:G>A']	ENSG00000254986	1	HGNC:3008	6407.1795999999995	16886.128	156494.78999999998	511403.35	6056.4371	51172.748
LSEEEILENPDLFLTSEATDYGR	2	Pat_67_1.66786.66786.3	ENSG00000117906|RCN2	ENSG00000117906	1	HGNC:9935	5602.99377	16873.7964	19478.9943	47210.23239999999	3552.6532	21054.5564
SLPADILYEDQQCLVFR	3	Pat_67_4.64801.64801.3	ENSG00000137133|HINT2, ENSG00000137133|-|chr9:g.35814896:C>A']	ENSG00000137133	1	HGNC:18344	12413.900000000001	21163.997	158716.47	483451.11	7464.4087	61406.314
EQIVVDLSHPGVSEDDQVSR	3	Pat_67_2.48680.48680.3	ENSG00000109814|UGDH, ENSG00000109814|-|chr4:g.39505574:AT>A',, ENSG00000109814|-|chr4:g.39505574:AT>A']	ENSG00000109814	1	HGNC:12525	146130.133	321868.23299999995	271322.993	812451.9	120886.65699999999	669313.88
SLLTEADAGHTEFTDEVYQNESR	2	Pat_67_2.49594.49594.3	ENSG00000138119|MYOF, ENSG00000138119|-|chr10:g.95168639:T>G',, ENSG00000138119|-|chr10:g.95147609:G>A',, ENSG00000138119|-|chr10:g.95111455:T>A',, ENSG00000138119|-|chr10:g.95072940:G>A',, ENSG00000138119|-|chr10:g.95085678:G>A',, ENSG00000138119|-|chr10:g.95211838:C>A',, ENSG00000138119|-|chr10:g.95159187:C>T',, ENSG00000138119|-|chr10:g.95159187:C>T']	ENSG00000138119	1	HGNC:3656	51527.797000000006	175032.99	227042.39	630075.07	67259.311	264306.88
LLAQDQGQGAPLLEPAP	3	Pat_67_3.62711.62711.2	ENSG00000079462|PAFAH1B3	ENSG00000079462	1	HGNC:8576	15593.6019	31911.776	155480.76	565114.92	8630.119900000002	89848.34
CEEGVTVTTPSLSGAGSYLALPALTNTHHELR	2	Pat_67_5.60299.60299.4	ENSG00000142798|HSPG2, ENSG00000142798|-|chr1:g.22198768:C>T',, ENSG00000142798|-|chr1:g.22159871:A>G',, ENSG00000142798|-|chr1:g.22173967:G>A',, ENSG00000142798|-|chr1:g.22178616:A>G',, ENSG00000142798|-|chr1:g.22191402:G>C',, ENSG00000142798|-|chr1:g.22201203:G>C',, ENSG00000142798|-|chr1:g.22175254:G>C',, ENSG00000142798|-|chr1:g.22178110:C>T',, ENSG00000142798|-|chr1:g.22149941:G>C',, ENSG000…	ENSG00000142798	1	HGNC:5273	5558.7282	16152.1024	176724.305	799193.86	8193.2605	78799.548
QLPTSEAVVSAVSEAGASGITEAQAR	1	Pat_67_4.61185.61185.3	ENSG00000164828|SUN1, ENSG00000164828|+|chr7:g.855564:G>C',, ENSG00000164828|+|chr7:g.878527:G>A',, ENSG00000164828|+|chr7:g.925717:G>A',, ENSG00000164828|+|chr7:g.925741:G>A',, ENSG00000164828|+|chr7:g.905626:C>G',, ENSG00000164828|+|chr7:g.881597:G>A',, ENSG00000164828|+|chr7:g.905681:C>T',, ENSG00000164828|+|chr7:g.905681:C>T']	ENSG00000164828	1	HGNC:18587	10981.8	22827.892999999996	66309.27	164136.77	5024.628	36297.203
VILGAHQEVNLEPHVQEIEVSR	1	Pat_67_4.52066.52066.4	ENSG00000122194|PLG, ENSG00000122194|+|chr6:g.161139389:G>A',, ENSG00000122194|+|chr6:g.161152819:C>T',, ENSG00000122194|+|chr6:g.161143530:A>G',, ENSG00000122194|+|chr6:g.161158022:A>C']	ENSG00000122194	1	HGNC:9071	0	22718.717	256522.19	735772.94	6992.041	47834.81
DQLQTFSEEHPVLLTEAPLNPR	1	Pat_67_3.59407.59407.3	ENSG00000138107|ACTR1A, ENSG00000138107|-|chr10:g.104244129:C>T',, ENSG00000138107|-|chr10:g.104244129:C>T']	ENSG00000138107	1	HGNC:167	3640.8735	12015.503999999999	27792.465	159551.75	4601.079000000001	27108.08
VQDDEVGDGTTSVTVLAAELLR	13	Pat_67_3.69764.69764.3	ENSG00000166226|CCT2, ENSG00000166226|+|chr12:g.69980050:G>A',, ENSG00000166226|+|chr12:g.69983465:A>C',, ENSG00000166226|+|chr12:g.69983465:A>C']	ENSG00000166226	1	HGNC:1615	60071.31999999999	109761.7203	784158.6605	2491184.461	55656.8698	642425.4700000001
DALDGPAAEAEPEHSFDGLR	1	Pat_67_1.46006.46006.3	ENSG00000178209|PLEC, ENSG00000178209|-|chr8:g.145008183:C>T',, ENSG00000178209|-|chr8:g.144995759:G>A',, ENSG00000178209|-|chr8:g.145016667:C>T',, ENSG00000178209|-|chr8:g.144994888:G>A',, ENSG00000178209|-|chr8:g.144996236:C>G',, ENSG00000178209|-|chr8:g.145010020:G>A',, ENSG00000178209|-|chr8:g.144996968:C>T',, ENSG00000178209|-|chr8:g.144990901:C>T',, ENSG00000178209|-|chr8:g.145001648:C>T',,…	ENSG00000178209	1	HGNC:9069	55029.28	21701.968999999997	589682.2	1656050.9	0	211532.83
VLAGETLSVNDPPDVLDR	5	Pat_67_2.57888.57888.2	ENSG00000129351|ILF3, ENSG00000129351|+|chr19:g.10794656:C>T',, ENSG00000129351|+|chr19:g.10794656:C>T']	ENSG00000129351	1	HGNC:6038	33283.6285	69457.04	306040.502	863853.95	23828.2116	207634.642
IVSVGDDQEIHIYDCPI	4	Pat_67_3.59655.59655.3	ENSG00000140395|WDR61	ENSG00000140395	1	HGNC:30300	68191.534	170860.309	172091.229	541680.9739999999	30590.07	165685.863
VEQIAAIAQELNELDYYDSPSVNAR	3	Pat_67_5.69461.69461.3	ENSG00000072110|ACTN1, ENSG00000072110|-|chr14:g.69387818:C>T',, ENSG00000072110|-|chr14:g.69387818:C>T']	ENSG00000072110	1	HGNC:163	13297.072199999999	30254.502999999997	211177.255	809743.57	1123.9601	52474.393
QGAPGQGGGGGLSHEDTLALLEGLVSR	2	Pat_67_5.64593.64593.3	ENSG00000100242|SUN2, ENSG00000100242|-|chr22:g.39134207:C>T',, ENSG00000100242|-|chr22:g.39147357:G>T',, ENSG00000100242|-|chr22:g.39144768:G>A',, ENSG00000100242|-|chr22:g.39144768:G>A']	ENSG00000100242	1	HGNC:14210	3866.0335000000005	9830.8005	91187.90400000001	415704.58999999997	2728.2351	25578.294
LPPEEASPYVVDHGESGPLR	2	Pat_67_2.47989.47989.3	ENSG00000176986|SEC24C, ENSG00000176986|+|chr10:g.75527686:A>G',, ENSG00000176986|+|chr10:g.75527686:A>G']	ENSG00000176986	1	HGNC:10705	67307.81599999999	114931.737	280475.92	711840.3200000001	31822.975	207420.93
AASGPGPEQEASFTVTVPPSEGSSYR	5	Pat_67_3.49051.49051.3	ENSG00000142798|HSPG2, ENSG00000142798|-|chr1:g.22198768:C>T',, ENSG00000142798|-|chr1:g.22159871:A>G',, ENSG00000142798|-|chr1:g.22173967:G>A',, ENSG00000142798|-|chr1:g.22178616:A>G',, ENSG00000142798|-|chr1:g.22191402:G>C',, ENSG00000142798|-|chr1:g.22201203:G>C',, ENSG00000142798|-|chr1:g.22175254:G>C',, ENSG00000142798|-|chr1:g.22178110:C>T',, ENSG00000142798|-|chr1:g.22149941:G>C',, ENSG000…	ENSG00000142798	1	HGNC:5273	127950.23499999999	171602.539	260101.838	782925.6799999999	29092.9398	182142.88
YVPGSSGSSNTLPTADPFTGAGR	1	Pat_67_5.51827.51827.3	ENSG00000137055|PLAA, ENSG00000137055|-|chr9:g.26920362:G>A',, ENSG00000137055|-|chr9:g.26907939:T>C',, ENSG00000137055|-|chr9:g.26905606:T>G',, ENSG00000137055|-|chr9:g.26926411:G>A',, ENSG00000137055|-|chr9:g.26926411:G>A']	ENSG00000137055	1	HGNC:9043	6859.7046	14274.957	137668.73	505994.62	8685.476	38364.586
VCEDLDTSVNLAWTSGTNCTR	2	Pat_67_4.54977.54977.3	ENSG00000165637|VDAC2, ENSG00000165637|+|chr10:g.76972002:C>T',, ENSG00000165637|+|chr10:g.76971990:A>G',, ENSG00000165637|+|chr10:g.76971990:A>G']	ENSG00000165637	1	HGNC:12672	14663.664	29527.316	285246.08	872603.25	11572.5104	97777.622
QQPAPPDCGVFVPHPLPAPAGEAR	1	Pat_67_4.51703.51703.3	ENSG00000112297|CRYBG1	ENSG00000112297	1	HGNC:356	7086.807	16988.484	240955.92	486588.7	10642.913	64831.773
VYVYLQHPAGIEPTPTLTLTGHDEFGR	1	Pat_67_5.60250.60250.4	ENSG00000161638|ITGA5, ENSG00000161638|-|chr12:g.54799470:C>T',, ENSG00000161638|-|chr12:g.54795630:C>T',, ENSG00000161638|-|chr12:g.54798505:C>T',, ENSG00000161638|-|chr12:g.54795844:C>T',, ENSG00000161638|-|chr12:g.54794776:T>C',, ENSG00000161638|-|chr12:g.54797092:C>A',, ENSG00000161638|-|chr12:g.54792407:G>A',, ENSG00000161638|-|chr12:g.54795836:C>G']	ENSG00000161638	1	HGNC:6141	2901.3235	6404.601	89041.44	342450.97	3937.7544	32971.656
GLAILSETEFLSCANDASIR	1	Pat_67_5.66722.66722.3	ENSG00000137055|PLAA, ENSG00000137055|-|chr9:g.26920362:G>A',, ENSG00000137055|-|chr9:g.26907939:T>C',, ENSG00000137055|-|chr9:g.26905606:T>G',, ENSG00000137055|-|chr9:g.26926411:G>A',, ENSG00000137055|-|chr9:g.26926411:G>A']	ENSG00000137055	1	HGNC:9043	2649.8506	6026.9130000000005	62329	227803.14	2802.0198	16752.318
NGQHVASSPIPVVISQSEIGDASR	12	Pat_67_4.50526.50526.3	ENSG00000196924|FLNA, ENSG00000196924|-|chrX:g.153581155:C>T',, ENSG00000196924|-|chrX:g.153590917:G>C',, ENSG00000196924|-|chrX:g.153590917:G>C']	ENSG00000196924	1	HGNC:3754	195436.88960000002	675450.6713	2343871.5899999994	8406881.819999998	252412.6531	1176989.141
LDNGQVGLYPANYVEAIQ	4	Pat_67_4.62544.62544.2	ENSG00000100266|PACSIN2	ENSG00000100266	1	HGNC:8571	16060.264	50253.326	121379.327	353941.86600000004	10811.8768	65863.535
NDVLDSLGISPDLLPEDFVR	1	Pat_67_4.70035.70035.3	ENSG00000142230|SAE1	ENSG00000142230	1	HGNC:30660	6634.7075	17382.768	109123.58	327939.94	5131.4585	42203.625
VVYSPVDGTRPSESIVVPGNTR	1	Pat_67_5.47938.47938.3	ENSG00000111799|COL12A1, ENSG00000111799|-|chr6:g.75823429:A>G',, ENSG00000111799|-|chr6:g.75884880:T>C',, ENSG00000111799|-|chr6:g.75834978:G>C',, ENSG00000111799|-|chr6:g.75890675:C>A',, ENSG00000111799|-|chr6:g.75884843:T>G',, ENSG00000111799|-|chr6:g.75848654:A>C',, ENSG00000111799|-|chr6:g.75816199:C>T',, ENSG00000111799|-|chr6:g.75829158:T>G',, ENSG00000111799|-|chr6:g.75811728:A>G',, ENSG0…	ENSG00000111799	1	HGNC:2188	0	5283.2817	347102.6	1096052.4	2778.2666	48231.348
FVAAVHYEQPTIQIELR	3	Pat_67_5.57471.57471.3	ENSG00000184292|TACSTD2, ENSG00000184292|-|chr1:g.59042181:G>T',, ENSG00000184292|-|chr1:g.59042388:C>G']	ENSG00000184292	1	HGNC:11530	14487.7926	47167.153999999995	1211180.4100000001	3946239.9400000004	24108.3213	158814.327
AEYEGDGIPTVFVAVAGR	2	Pat_67_4.61224.61224.2	ENSG00000128050|PAICS, ENSG00000128050|+|chr4:g.57314891:G>C',, ENSG00000128050|+|chr4:g.57314891:G>C']	ENSG00000128050	1	HGNC:8587	28911.213	63741.69500000001	289806.08999999997	890568.56	22661.592	140302.49599999998
EQVLPAGQIVNCDCSAAGTQGNACR	1	Pat_67_3.46087.46087.3	ENSG00000130702|LAMA5, ENSG00000130702|-|chr20:g.60912928:C>T',, ENSG00000130702|-|chr20:g.60886269:G>A',, ENSG00000130702|-|chr20:g.60902628:C>A',, ENSG00000130702|-|chr20:g.60894013:C>T',, ENSG00000130702|-|chr20:g.60885597:C>G',, ENSG00000130702|-|chr20:g.60900586:G>A',, ENSG00000130702|-|chr20:g.60899242:C>T',, ENSG00000130702|-|chr20:g.60892429:G>T',, ENSG00000130702|-|chr20:g.60903921:A>G',…	ENSG00000130702	1	HGNC:6485	7469.8384	16600.238	56443.426	185995.38	8646.359	31381.97
EEYVQEDAGIIFVGSTNR	22	Pat_67_3.53991.53991.3	ENSG00000125780|TGM3, ENSG00000125780|+|chr20:g.2312717:C>T',, ENSG00000125780|+|chr20:g.2312808:A>C',, ENSG00000125780|+|chr20:g.2290958:G>A',, ENSG00000125780|+|chr20:g.2312836:C>G',, ENSG00000125780|+|chr20:g.2291025:T>C',, ENSG00000125780|+|chr20:g.2293658:G>T',, ENSG00000125780|+|chr20:g.2306548:C>T']	ENSG00000125780	1	HGNC:11779	221008.91109999997	538951.823	3962688.721	16405014.629999999	143548.2905	1199108.038
IIGAVDQIQLTQAQLEER	4	Pat_67_4.62224.62224.2	ENSG00000177469|CAVIN1, ENSG00000177469|-|chr17:g.40557018:C>T',, ENSG00000177469|-|chr17:g.40557138:C>T']	ENSG00000177469	1	HGNC:9688	54401.123	87697.434	613601.06	2562543.65	33378.527500000004	222667.904
EATNTTSEPSAPSQDLLDLSPSPR	1	Pat_67_2.52175.52175.3	ENSG00000141198|TOM1L1, ENSG00000141198|+|chr17:g.53027481:C>T',, ENSG00000141198|+|chr17:g.53019700:C>A',, ENSG00000141198|+|chr17:g.53007492:T>C',, ENSG00000141198|+|chr17:g.53024654:C>G',, ENSG00000141198|+|chr17:g.53024654:C>G']	ENSG00000141198	1	HGNC:11983	9852.905999999999	18906.09	32021.535	126687.57	4346.558	42336.547
LASTLVHLGEYQAAVDGAR	2	Pat_67_5.57089.57089.3	ENSG00000141367|CLTC, ENSG00000141367|+|chr17:g.57743965:T>C',, ENSG00000141367|+|chr17:g.57737921:C>T',, ENSG00000141367|+|chr17:g.57738925:A>T',, ENSG00000141367|+|chr17:g.57743578:A>T',, ENSG00000141367|+|chr17:g.57743578:A>T']	ENSG00000141367	1	HGNC:2092	14200.373599999999	31339.807	383321.56999999995	1688086.05	18331.095	111045.313
IEFGVDEVIEPSDTLPR	1	Pat_67_2.62202.62202.2	ENSG00000103194|USP10, ENSG00000103194|+|chr16:g.84797821:C>T',, ENSG00000103194|+|chr16:g.84779126:C>T',, ENSG00000103194|+|chr16:g.84806252:A>G',, ENSG00000103194|+|chr16:g.84806252:A>G']	ENSG00000103194	1	HGNC:12608	7760.4883	17024.807	34895.383	109507.85	7459.3306	34096.508
VIFLEDDDVAAVVDGR	26	Pat_67_3.66170.66170.2	ENSG00000198380|GFPT1, ENSG00000198380|-|chr2:g.69569322:G>A',, ENSG00000198380|-|chr2:g.69555453:G>A',, ENSG00000198380|-|chr2:g.69575324:C>T',, ENSG00000198380|-|chr2:g.69575324:C>T']	ENSG00000198380	1	HGNC:4241	249907.549	504990.2517000001	1156089.123	2791581.618	377397.403	2282390.648
GLGAAEFGGAAGNVEAPGETFAQR	1	Pat_67_4.52371.52371.3	ENSG00000255529|POLR2M	ENSG00000255529	1	HGNC:14862	11468.658000000001	27854.112999999998	172202.7	531968.1	10523.6	75584.85
LQSSSASYGGGFGGGSCQLGGGR	55	Pat_67_5.45907.45907.3	ENSG00000171401|KRT13, ENSG00000171401|-|chr17:g.39659673:G>A',, ENSG00000171401|-|chr17:g.39657533:C>T']	ENSG00000171401	1	HGNC:6415	504361.92059	952887.8781000001	32505902.555500004	140452003.17400002	900259.65776	1771323.7187999997
LYQEVEIASVDAFQGR	5	Pat_67_4.60712.60712.2	ENSG00000005007|UPF1, ENSG00000005007|+|chr19:g.18968241:G>T',, ENSG00000005007|+|chr19:g.18967809:G>A',, ENSG00000005007|+|chr19:g.18967809:G>A']	ENSG00000005007	1	HGNC:9962	75416.34599999999	146962.938	1235739.417	4618685.766	67310.368	379334.41500000004
EIGPNDGFLAQLCQLNDR	3	Pat_67_4.63393.63393.3	ENSG00000108861|DUSP3, ENSG00000108861|-|chr17:g.41847075:C>T',, ENSG00000108861|-|chr17:g.41847075:C>T']	ENSG00000108861	1	HGNC:3069	21491.721800000003	45976.045	349298.75	1132156.516	15161.323	109187.001
VASGPSPGEGISPQSAQAPQAPGDNHVVPVLR	1	Pat_67_4.50770.50770.4	ENSG00000013364|MVP, ENSG00000013364|+|chr16:g.29847067:C>T',, ENSG00000013364|+|chr16:g.29842218:C>T',, ENSG00000013364|+|chr16:g.29842218:C>T']	ENSG00000013364	1	HGNC:7531	9995.545	14405.396	126311.91	378610.75	2433.4062	64253.867
LAELEEFINGPNNAHIQQVGDR	9	Pat_67_5.63460.63460.3	ENSG00000141367|CLTC, ENSG00000141367|+|chr17:g.57743965:T>C',, ENSG00000141367|+|chr17:g.57737921:C>T',, ENSG00000141367|+|chr17:g.57738925:A>T',, ENSG00000141367|+|chr17:g.57743578:A>T',, ENSG00000141367|+|chr17:g.57743578:A>T']	ENSG00000141367	1	HGNC:2092	43534.20875	90802.95560000002	553836.957	1785587.6980000003	41815.408800000005	336442.155
YEPFSFADDIGSNNCGYYDLQAVLTHQGR	1	Pat_67_5.67333.67333.4	ENSG00000101557|USP14, ENSG00000101557|+|chr18:g.210475:T>C',, ENSG00000101557|+|chr18:g.204691:C>G',, ENSG00000101557|+|chr18:g.198088:G>T',, ENSG00000101557|+|chr18:g.198089:A>T',, ENSG00000101557|+|chr18:g.198089:A>T']	ENSG00000101557	1	HGNC:12612	964.71655	4928.98	45690.918	144796.73	1207.2932	11696.586000000001
CLDAISSLLYLPPEQQTDDLLR	1	Pat_67_5.69538.69538.3	ENSG00000095261|PSMD5	ENSG00000095261	1	HGNC:9563	4486.869000000001	7152.5312	101923.336	327794.88	5320.6445	18904.613
VFPGSTTEDYNLIVIER	5	Pat_67_4.60897.60897.2	ENSG00000130726|TRIM28, ENSG00000130726|+|chr19:g.59058998:C>T',, ENSG00000130726|+|chr19:g.59061521:C>T',, ENSG00000130726|+|chr19:g.59056243:C>T',, ENSG00000130726|+|chr19:g.59056243:C>T']	ENSG00000130726	1	HGNC:16384	26306.960099999997	61627.439999999995	711606.1830000001	2729571.4	29277.947700000004	384684.37600000005
LPIVNEDDELVAIIAR	4	Pat_67_4.69236.69236.3	ENSG00000178035|IMPDH2, ENSG00000178035|-|chr3:g.49064124:A>C',, ENSG00000178035|-|chr3:g.49061819:G>T',, ENSG00000178035|-|chr3:g.49061819:G>T']	ENSG00000178035	1	HGNC:6053	17003.4214	56257.421	785458.34	2791083.45	16710.2706	203773.84000000003
LVYQHDDSETTEDDIPFVATR	1	Pat_67_2.52250.52250.3	ENSG00000173546|CSPG4, ENSG00000173546|-|chr15:g.75975026:C>T',, ENSG00000173546|-|chr15:g.75978026:A>C',, ENSG00000173546|-|chr15:g.75982346:A>G',, ENSG00000173546|-|chr15:g.75982946:G>C',, ENSG00000173546|-|chr15:g.75968877:G>A',, ENSG00000173546|-|chr15:g.75967961:G>A',, ENSG00000173546|-|chr15:g.75968976:T>G',, ENSG00000173546|-|chr15:g.75968675:C>T',, ENSG00000173546|-|chr15:g.75981407:G>A',…	ENSG00000173546	1	HGNC:2466	19087.783	37014.68	86396.39	232683.8	13455.113000000001	70067.875
ELLAKPIGPDDAIDALSSDFTCGSPTAAGK	1	Pat_67_5.68695.68695.4	ENSG00000153113|CAST, ENSG00000153113|+|chr5:g.96031550:C>G',, ENSG00000153113|+|chr5:g.96031550:C>G']	ENSG00000153113	1	HGNC:1515	4473.691	8627.731	208722.66	696307.9	2047.5051	23450.885
LLEGEDAHLSSSQFSSGSQSSR	9	Pat_67_3.44469.44469.3	ENSG00000186847|KRT14, ENSG00000186847|-|chr17:g.39739852:C>T',, ENSG00000186847|-|chr17:g.39738761:G>A',, ENSG00000186847|-|chr17:g.39739614:G>A',, ENSG00000186847|-|chr17:g.39743071:G>A',, ENSG00000186847|-|chr17:g.39739816:G>A']	ENSG00000186847	1	HGNC:6416	237132.7776	548169.45	2387431.6500000004	12200206.94	102120.742	649346.2339999999
EGPYSISVLYGDEEVPR	22	Pat_67_3.53691.53691.2	ENSG00000196924|FLNA, ENSG00000196924|-|chrX:g.153581155:C>T',, ENSG00000196924|-|chrX:g.153590917:G>C',, ENSG00000196924|-|chrX:g.153590917:G>C']	ENSG00000196924	1	HGNC:3754	272799.3944	561434.3213000001	10921912.833999999	30589410.253000002	172458.2838	1759301.4479999999
DYAGVFSDAGLTFTSSSGQQTAQR	1	Pat_67_5.55442.55442.3	ENSG00000125730|C3, ENSG00000125730|-|chr19:g.6697558:C>A',, ENSG00000125730|-|chr19:g.6707931:C>T',, ENSG00000125730|-|chr19:g.6697682:C>T']	ENSG00000125730	1	HGNC:1318	0	2994.1438	91343.914	286408.72	2413.0889	13502.515
ANLQIDQINTDLNLER	6	Pat_67_3.56457.56457.2	ENSG00000100345|MYH9, ENSG00000100345|-|chr22:g.36708257:G>A',, ENSG00000100345|-|chr22:g.36684946:G>A',, ENSG00000100345|-|chr22:g.36688106:C>T']	ENSG00000100345	1	HGNC:7579	87512.79200000002	228808.02600000004	1204914.53	3210642.1999999997	101618.25399999999	956550.522
DLVILLYETALLSSGFSLEDPQTHANR	1	Pat_67_7.40294.40294.4	ENSG00000080824|HSP90AA1, ENSG00000080824|-|chr14:g.102552709:C>T',, ENSG00000080824|-|chr14:g.102551204:C>G',, ENSG00000080824|-|chr14:g.102552350:C>T',, ENSG00000080824|-|chr14:g.102552350:C>T']	ENSG00000080824	1	HGNC:5253	5916.773	20949.076	8844.358	28727.27	17848.117	17176.16
ILATPPQEDAPSVDIANIR	17	Pat_67_4.59710.59710.3	ENSG00000163931|TKT, ENSG00000163931|-|chr3:g.53275162:C>T',, ENSG00000163931|-|chr3:g.53262087:C>T',, ENSG00000163931|-|chr3:g.53259824:A>C',, ENSG00000163931|-|chr3:g.53259824:A>C']	ENSG00000163931	1	HGNC:11834	318899.5746	701999.116	3858030.06	12160540.72	237663.44059999997	1817291.0589999997
FITHAPPGEFNEVFNDVR	4	Pat_67_5.57167.57167.3	ENSG00000116489|CAPZA1	ENSG00000116489	1	HGNC:1488	39522.93199999999	80956.233	1433859.5	5673256.1	67202.484	372868.114
ATNIEVLSNTFQFTNEAR	1	Pat_67_5.59460.59460.3	ENSG00000009307|CSDE1, ENSG00000009307|-|chr1:g.115280630:A>T',, ENSG00000009307|-|chr1:g.115280175:C>T',, ENSG00000009307|-|chr1:g.115280175:C>T']	ENSG00000009307	1	HGNC:29905	5971.1553	12113.491000000002	301086.16	781536.44	7140.6553	45026.176
TLFELAAESDVSTAIDLFR	2	Pat_67_5.71055.71055.3	ENSG00000120708|TGFBI, ENSG00000120708|+|chr5:g.135364761:G>T',, ENSG00000120708|+|chr5:g.135390526:A>C',, ENSG00000120708|+|chr5:g.135390526:A>C']	ENSG00000120708	1	HGNC:11771	5006.207340000001	12234.90585	40624.657	137899.339	4877.6129	19279.231
SAQFEHTLLVTDTGCEILTR	1	Pat_67_4.54469.54469.3	ENSG00000164024|METAP1, ENSG00000164024|+|chr4:g.99956581:C>T',, ENSG00000164024|+|chr4:g.99950037:G>T']	ENSG00000164024	1	HGNC:15789	12100.905	19494.982	230047.5	752374.4	11381.087	82183.68
FSSGYYDFLVEVEGDNR	2	Pat_67_4.62636.62636.3	ENSG00000118705|RPN2, ENSG00000118705|+|chr20:g.35812678:C>A',, ENSG00000118705|+|chr20:g.35812678:C>A']	ENSG00000118705	1	HGNC:10382	4115.412	9103.753	131135.06	531176.06	4802.1787	32826.992
YDGSTIVPGEQGAEYQHFIQQCTDDVR	3	Pat_67_3.52713.52713.3	ENSG00000103187|COTL1	ENSG00000103187	1	HGNC:18304	13011.673050000001	30187.4385	143467.87099999998	690731.6200000001	6773.393969999999	66997.304
EYQLNDSAAYYLNDLER	4	Pat_67_3.55611.55611.2	ENSG00000114353|GNAI2	ENSG00000114353	1	HGNC:4385	117039.992	223161.90899999999	1055685.19	3610738.9699999997	76360.119	542973.84
IADQCPSSLAIQENANALAR	1	Pat_67_4.50197.50197.3	ENSG00000136872|ALDOB	ENSG00000136872	1	HGNC:417	32000.281000000003	58467.062000000005	216089.27	542970.7	11119.725	70627.055
ALDPAGNESAYPPNGVECYSCVGLSR	1	Pat_67_3.51373.51373.3	ENSG00000124466|LYPD3, ENSG00000124466|-|chr19:g.43965804:G>A',, ENSG00000124466|-|chr19:g.43965943:G>A']	ENSG00000124466	1	HGNC:24880	3840.684	11755.463	32727.827999999998	88025.25	4773.1597	18628.709
LLEAQIATGGIIDPEESHR	2	Pat_67_3.57765.57765.3	ENSG00000178209|PLEC, ENSG00000178209|-|chr8:g.145008183:C>T',, ENSG00000178209|-|chr8:g.144995759:G>A',, ENSG00000178209|-|chr8:g.145016667:C>T',, ENSG00000178209|-|chr8:g.144994888:G>A',, ENSG00000178209|-|chr8:g.144996236:C>G',, ENSG00000178209|-|chr8:g.145010020:G>A',, ENSG00000178209|-|chr8:g.144996968:C>T',, ENSG00000178209|-|chr8:g.144990901:C>T',, ENSG00000178209|-|chr8:g.145001648:C>T',,…	ENSG00000178209	1	HGNC:9069	30831.393	57978.191	227166.19	669622.03	20211.720999999998	162941.91
LLQDEFPGIPSPLDAAVECHR	12	Pat_67_4.65586.65586.3	ENSG00000110169|HPX, ENSG00000110169|-|chr11:g.6459603:C>T']	ENSG00000110169	1	HGNC:5171	77531.9026	212849.9828	1714706.525	6984706.0200000005	81078.5057	485716.00299999997
VTAVDWHFEEAVDGECPPQR	1	Pat_67_3.52380.52380.3	ENSG00000084774|CAD, ENSG00000084774|+|chr2:g.27465188:C>T',, ENSG00000084774|+|chr2:g.27448585:G>A',, ENSG00000084774|+|chr2:g.27458134:C>T',, ENSG00000084774|+|chr2:g.27447956:A>C',, ENSG00000084774|+|chr2:g.27456924:G>A',, ENSG00000084774|+|chr2:g.27465221:G>A',, ENSG00000084774|+|chr2:g.27460951:C>T',, ENSG00000084774|+|chr2:g.27464835:T>A',, ENSG00000084774|+|chr2:g.27464835:T>A']	ENSG00000084774	1	HGNC:1424	13421.601999999999	29874.076	106416.5	303476.9	10197.599	50703.805
ALVLELCCNDESGEDVEVPYVR	4	Pat_67_3.62780.62780.3	ENSG00000130985|UBA1, ENSG00000130985|+|chrX:g.47063064:G>A',, ENSG00000130985|+|chrX:g.47063064:G>A']	ENSG00000130985	1	HGNC:12469	15353.271700000001	22766.095	155311.12	566744.5	8436.3035	58517.152
EGLISQDGSSLEALLR	2	Pat_67_4.62866.62866.2	ENSG00000133884|DPF2, ENSG00000133884|+|chr11:g.65109028:C>T',, ENSG00000133884|+|chr11:g.65111517:G>A',, ENSG00000133884|+|chr11:g.65113720:C>T',, ENSG00000133884|+|chr11:g.65113720:C>T']	ENSG00000133884	1	HGNC:9964	11496.6014	24144.218	181115.77000000002	627085.85	4263.8807	81937.62700000001
SASPDDDLGSSNWEAADLGNEER	1	Pat_67_1.45274.45274.3	ENSG00000110696|C11orf58	ENSG00000110696	1	HGNC:16990	20205.246	46653.055	103995.555	415607.84	12256.336000000001	70066.68
GAQAAIVVYDITNQETFAR	2	Pat_67_5.62244.62244.3	ENSG00000111540|RAB5B, ENSG00000111540|+|chr12:g.56380793:A>C',, ENSG00000111540|+|chr12:g.56380793:A>C']	ENSG00000111540	1	HGNC:9784	15811.7573	24966.459000000003	342354.05	1118366.09	10811.0908	71364.707
QILAADAGADAGQLDLVDQIDQR	2	Pat_67_2.60695.60695.3	ENSG00000178951|ZBTB7A, ENSG00000178951|-|chr19:g.4048070:CG>C',, ENSG00000178951|-|chr19:g.4048109:AG>A',, ENSG00000178951|-|chr19:g.4054150:C>A',, ENSG00000178951|-|chr19:g.4047854:C>T',, ENSG00000178951|-|chr19:g.4054958:G>C',, ENSG00000178951|-|chr19:g.4054958:G>C']	ENSG00000178951	1	HGNC:18078	10489.3387	21739.835	45361.67600000001	122286.523	7545.454600000001	44158.092000000004
VVIEDEQLVLGASQEPVGR	5	Pat_67_3.58148.58148.3	ENSG00000247596|TWF2, ENSG00000247596|-|chr3:g.52265145:C>T',, ENSG00000247596|-|chr3:g.52265145:C>T']	ENSG00000247596	1	HGNC:9621	23056.520600000003	86599.15100000001	332688.823	891956.79	25773.2268	212562.115
QLAQIDGTLSTIEFQR	5	Pat_67_5.58551.58551.2	ENSG00000101421|CHMP4B	ENSG00000101421	1	HGNC:16171	57232.5898	67774.7051	2245480.6500000004	8287212.61	34133.3346	349631.136
FEGEPATHTQPGVQLQSNTYDLQESNVR	1	Pat_67_2.46457.46457.4	ENSG00000125354|SEPT6, ENSG00000125354|-|chrX:g.118786990:C>T',, ENSG00000125354|-|chrX:g.118763356:G>A',, ENSG00000125354|-|chrX:g.118763356:G>A']	ENSG00000125354	1	HGNC:15848	5799.9546	14912.1045	55451.418	217335.03	6204.25	37833.215
GYAVNVFDIQQGFDNPQVR	1	Pat_67_5.60083.60083.3	ENSG00000147383|NSDHL	ENSG00000147383	1	HGNC:13398	15520.5	20480.463	120100.69	468982.16	11586.098	60310.49
GTELDDGIQADSGPINDTDANPR	1	Pat_67_1.43672.43672.3	ENSG00000165806|CASP7, ENSG00000165806|+|chr10:g.115489152:C>G',, ENSG00000165806|+|chr10:g.115489152:C>G']	ENSG00000165806	1	HGNC:1508	34594.285	77334.88	86559.34	251500.94	9798.421	107288.445
DLLVTGAYEISDQSGGAGGLR	1	Pat_67_4.56611.56611.3	ENSG00000170348|TMED10, ENSG00000170348|-|chr14:g.75643188:A>T',, ENSG00000170348|-|chr14:g.75602579:A>T']	ENSG00000170348	1	HGNC:16998	20184.107	38075.344	239436.62	861605.2	15641.298	93972.76
GTGGVDTAAVADVYDISNIDR	1	Pat_67_2.55159.55159.3	ENSG00000131730|CKMT2	ENSG00000131730	1	HGNC:1996	16671.44	25252.482000000004	38692.773	114720.52	4885.5337	43803.254
EAEAAIYHLQLFEELR	5	Pat_67_4.62526.62526.3	ENSG00000067225|PKM	ENSG00000067225	1	HGNC:9021	29644.0803	65228.881	741446.72	3385489.34	19260.0527	310098.731
LVPASYADGVYQPLGEPHLPNPR	1	Pat_67_5.57901.57901.3	ENSG00000137857|DUOX1, ENSG00000137857|+|chr15:g.45440172:GGATGAGT>G',, ENSG00000137857|+|chr15:g.45436371:G>A',, ENSG00000137857|+|chr15:g.45434274:G>A',, ENSG00000137857|+|chr15:g.45436326:G>A',, ENSG00000137857|+|chr15:g.45443353:G>A',, ENSG00000137857|+|chr15:g.45455821:T>A',, ENSG00000137857|+|chr15:g.45455821:T>A']	ENSG00000137857	1	HGNC:3062	1788.4652	5364.7124	116566.72	318589.38	4382.3955	19369.19
GQVLNSDELQELYEGLR	1	Pat_67_3.62522.62522.2	ENSG00000160209|PDXK	ENSG00000160209	1	HGNC:8819	1566.5745	6772.866	13359.088	134559.77	666.4915	8791.271
VTELQQQPLCTSVNTIYDNAVQGLR	1	Pat_67_5.65234.65234.3	ENSG00000108829|LRRC59, ENSG00000108829|-|chr17:g.48472291:G>A',, ENSG00000108829|-|chr17:g.48469791:C>A']	ENSG00000108829	1	HGNC:28817	1773.7085	4991.2183000000005	36146.914	299888.62	4820.026	7495.8936
SSPGQTPEEGAQALAEFAALHGPALR	1	Pat_67_5.63238.63238.3	ENSG00000100304|TTLL12, ENSG00000100304|-|chr22:g.43565562:C>T',, ENSG00000100304|-|chr22:g.43579049:T>C',, ENSG00000100304|-|chr22:g.43579083:G>A',, ENSG00000100304|-|chr22:g.43570318:G>A',, ENSG00000100304|-|chr22:g.43570278:C>T']	ENSG00000100304	1	HGNC:28974	4416.8936	5610.9517	83792.8	234513.1	1438.2942	31472.146
LIAEGPGETVLVAEEEAAR	2	Pat_67_1.60665.60665.3	ENSG00000135900|MRPL44, ENSG00000135900|+|chr2:g.224824290:A>T',, ENSG00000135900|+|chr2:g.224824319:T>C']	ENSG00000135900	1	HGNC:16650	13691.7784	44666.469	27911.876	75867.75	10889.2725	45982.741
DVVLSIVNDLTIAESNCPR	3	Pat_67_5.69793.69793.3	ENSG00000163359|COL6A3, ENSG00000163359|-|chr2:g.238249544:GA>G',, ENSG00000163359|-|chr2:g.238280477:G>A',, ENSG00000163359|-|chr2:g.238283189:G>A',, ENSG00000163359|-|chr2:g.238296320:C>T',, ENSG00000163359|-|chr2:g.238253406:C>T',, ENSG00000163359|-|chr2:g.238247734:C>G',, ENSG00000163359|-|chr2:g.238283510:C>T',, ENSG00000163359|-|chr2:g.238280852:G>A',, ENSG00000163359|-|chr2:g.238289588:G>A…	ENSG00000163359	1	HGNC:2213	14993.6018	49776.134999999995	337942.43500000006	1407450.53	19893.1214	88460.42300000001
EVVSLTEACCAEGADPDCYDTR	4	Pat_67_1.45798.45798.3	ENSG00000145321|GC	ENSG00000145321	1	HGNC:4187	27689.2557	93346.1164	389001.726	1077873.06	23059.0045	176854.552
ITAQSIEELCAVNLYGPDAQVDR	2	Pat_67_4.62933.62933.3	ENSG00000253729|PRKDC, ENSG00000253729|-|chr8:g.48701554:G>GT',, ENSG00000253729|-|chr8:g.48825106:A>C',, ENSG00000253729|-|chr8:g.48752677:G>A',, ENSG00000253729|-|chr8:g.48707040:T>C',, ENSG00000253729|-|chr8:g.48736430:G>A',, ENSG00000253729|-|chr8:g.48691338:C>T',, ENSG00000253729|-|chr8:g.48690339:T>C',, ENSG00000253729|-|chr8:g.48769803:C>T',, ENSG00000253729|-|chr8:g.48706987:C>A',, ENSG00…	ENSG00000253729	1	HGNC:9413	11325.5142	23854.543999999998	212726.5	761873.59	6626.995199999999	54267.25
ALTPQCGSGEDLYILTGTVPSDYR	1	Pat_67_4.60227.60227.3	ENSG00000149218|ENDOD1, ENSG00000149218|+|chr11:g.94862288:G>A']	ENSG00000149218	1	HGNC:29129	4100.5063	11748.543	61420.984000000004	168380.94	3678.5896	19125.47
TEAASDPQHPAASEGAAAAAASPPLLR	2	Pat_67_3.44769.44769.3	ENSG00000108828|VAT1, ENSG00000108828|-|chr17:g.41170611:G>T',, ENSG00000108828|-|chr17:g.41170611:G>T']	ENSG00000108828	1	HGNC:16919	14822.43	37893.947	109576.73	394944.5	12951.5801	73174.263
QLSSSVTGLTNIEEENCQR	4	Pat_67_3.48639.48639.2	ENSG00000140575|IQGAP1, ENSG00000140575|+|chr15:g.90986644:G>C',, ENSG00000140575|+|chr15:g.91030207:A>G',, ENSG00000140575|+|chr15:g.91035840:A>G',, ENSG00000140575|+|chr15:g.90934041:A>G']	ENSG00000140575	1	HGNC:6110	28087.31236	58701.631199999996	444955.51	2072966.05	15998.256	133071.896
NPLGEGPVSNTVAFSTESADPR	1	Pat_67_4.51890.51890.3	ENSG00000154175|ABI3BP, ENSG00000154175|-|chr3:g.100508360:G>A',, ENSG00000154175|-|chr3:g.100558999:T>C',, ENSG00000154175|-|chr3:g.100605115:G>A',, ENSG00000154175|-|chr3:g.100712214:C>A',, ENSG00000154175|-|chr3:g.100499009:A>T',, ENSG00000154175|-|chr3:g.100539948:G>A',, ENSG00000154175|-|chr3:g.100558445:G>A',, ENSG00000154175|-|chr3:g.100565285:C>T',, ENSG00000154175|-|chr3:g.100567681:G>A'…	ENSG00000154175	1	HGNC:17265	4442.9893	6984.05	101351.18	459013.25	2253.8804	37249.055
AYLYLDEAHSIGALGPTGR	1	Pat_67_5.54042.54042.3	ENSG00000100596|SPTLC2, ENSG00000100596|-|chr14:g.77984448:G>A',, ENSG00000100596|-|chr14:g.78018546:C>T',, ENSG00000100596|-|chr14:g.78018546:C>T']	ENSG00000100596	1	HGNC:11278	13532.306999999999	25304	324549.28	1224243.6	13802.728000000001	97303.03
LADDVDLEQVANETHGHVGADLAALCSEAALQAIR	2	Pat_67_4.68849.68849.4	ENSG00000165280|VCP, ENSG00000165280|-|chr9:g.35068023:G>A',, ENSG00000165280|-|chr9:g.35062113:C>T',, ENSG00000165280|-|chr9:g.35059116:G>T',, ENSG00000165280|-|chr9:g.35061087:A>T']	ENSG00000165280	1	HGNC:12666	5249.9993	12161.937000000002	59495.784999999996	203986.636	4685.3858	31064.637000000002
ADAEDLLDSFLSNILQDCR	1	Pat_67_5.71861.71861.3	ENSG00000155229|MMS19, ENSG00000155229|-|chr10:g.99236683:G>T',, ENSG00000155229|-|chr10:g.99237131:T>C',, ENSG00000155229|-|chr10:g.99237131:T>C']	ENSG00000155229	1	HGNC:13824	3987.658	10568.063	21100.936	84813.86	6126.635	11942.095
ADEHVIDQGDDGDNFYVIER	1	Pat_67_1.45925.45925.3	ENSG00000114302|PRKAR2A	ENSG00000114302	1	HGNC:9391	30515.792999999998	62164.64	127051.71	416423.7	21708.621	134885.9
QPALSAACLGPEVTTQYGGQYR	1	Pat_67_4.50612.50612.3	ENSG00000164062|APEH	ENSG00000164062	1	HGNC:586	6830.4204	12162.538999999999	157124.95	519063.9	8912.25	50194.742
TQAVFNHTEDYVLLPDER	1	Pat_67_3.51926.51926.3	ENSG00000101138|CSTF1, ENSG00000101138|+|chr20:g.54972782:C>T',, ENSG00000101138|+|chr20:g.54970681:G>A',, ENSG00000101138|+|chr20:g.54974293:G>A']	ENSG00000101138	1	HGNC:2483	43161.08	87844.62	287167.38	821142.25	37854.383	239384.38
TLVRPSEHALVDNDGLYDPDCDPEGR	2	Pat_67_1.46072.46072.4	ENSG00000184292|TACSTD2, ENSG00000184292|-|chr1:g.59042181:G>T',, ENSG00000184292|-|chr1:g.59042388:C>G']	ENSG00000184292	1	HGNC:11530	30838.161999999997	87144.62	185535.66	567412.06	23175.296000000002	114330.929
QPNCDDPETEEAALVAIDYINQNLPWGYK	1	Pat_67_5.70025.70025.3	ENSG00000145192|AHSG, ENSG00000145192|+|chr3:g.186335137:G>C',, ENSG00000145192|+|chr3:g.186335137:G>C']	ENSG00000145192	1	HGNC:349	0	0	33157.746	155532.16	0	3480.6885
AQYYLPDGSTIEIGPSR	3	Pat_67_4.53749.53749.2	ENSG00000138107|ACTR1A, ENSG00000138107|-|chr10:g.104244129:C>T',, ENSG00000138107|-|chr10:g.104244129:C>T']	ENSG00000138107	1	HGNC:167	32139.957799999996	49266.463	666395.124	2512670.64	13549.0949	162238.812
VSVVPDEVATIAAEVTSFSNR	1	Pat_67_5.70640.70640.3	ENSG00000160688|FLAD1, ENSG00000160688|+|chr1:g.154965409:G>A',, ENSG00000160688|+|chr1:g.154960905:A>G',, ENSG00000160688|+|chr1:g.154960905:A>G']	ENSG00000160688	1	HGNC:24671	5010.0396	19029.586	55307.074	207618.61	9701.38	28174.574
IGQNCSIGPNVSLGPGVVVEDGVCIR	1	Pat_67_5.62372.62372.3	ENSG00000173540|GMPPB, ENSG00000173540|-|chr3:g.49759250:C>T',, ENSG00000173540|-|chr3:g.49759250:C>T']	ENSG00000173540	1	HGNC:22932	1837.7567	5257.6387	39793.93	129780.09	1484.9697	31368.879
DGFSCSDIDECSYSSYLCQYR	1	Pat_67_3.50575.50575.3	ENSG00000172638|EFEMP2, ENSG00000172638|-|chr11:g.65638736:C>T',, ENSG00000172638|-|chr11:g.65638702:G>T',, ENSG00000172638|-|chr11:g.65638748:G>A',, ENSG00000172638|-|chr11:g.65638748:G>A']	ENSG00000172638	1	HGNC:3219	13246.23	19792.203	83942.09	175378.1	4902.894	73986.82
ECPGIEPVCVDLGDWEATER	5	Pat_67_1.58166.58166.3	ENSG00000169738|DCXR	ENSG00000169738	1	HGNC:18985	308775.4305	727013.2069999999	415056.1185	975095.3169999999	127750.1852	730004.6969999999
EALELTDTGLLSGSEER	2	Pat_67_1.54714.54714.2	ENSG00000197102|DYNC1H1, ENSG00000197102|+|chr14:g.102452591:G>A',, ENSG00000197102|+|chr14:g.102446806:A>T',, ENSG00000197102|+|chr14:g.102467294:C>T',, ENSG00000197102|+|chr14:g.102455061:C>T',, ENSG00000197102|+|chr14:g.102502906:C>T',, ENSG00000197102|+|chr14:g.102510245:C>G',, ENSG00000197102|+|chr14:g.102446221:A>C',, ENSG00000197102|+|chr14:g.102446147:G>A',, ENSG00000197102|+|chr14:g.1024…	ENSG00000197102	1	HGNC:2961	13269.853	26341.768	92841.734	328748	10126.521	62259.935
IAQLEEELEEEQGNTELINDR	7	Pat_67_1.62948.62948.3	ENSG00000100345|MYH9, ENSG00000100345|-|chr22:g.36708257:G>A',, ENSG00000100345|-|chr22:g.36684946:G>A',, ENSG00000100345|-|chr22:g.36688106:C>T']	ENSG00000100345	1	HGNC:7579	13920.074200000001	48230.215150000004	145620.707	337302.95499999996	6576.1757	120484.26419999999
QSVANGVEISVPVPSDADSPR	1	Pat_67_3.52711.52711.3	ENSG00000129354|AP1M2, ENSG00000129354|-|chr19:g.10685612:C>T',, ENSG00000129354|-|chr19:g.10685612:C>T']	ENSG00000129354	1	HGNC:558	11137.996000000001	22763.808999999997	98337.875	255575.3	7735.906999999999	56350.015999999996
DFSALESQLQDTQELLQEENR	14	Pat_67_3.67924.67924.3	ENSG00000100345|MYH9, ENSG00000100345|-|chr22:g.36708257:G>A',, ENSG00000100345|-|chr22:g.36684946:G>A',, ENSG00000100345|-|chr22:g.36688106:C>T']	ENSG00000100345	1	HGNC:7579	139929.5651	317621.6023	1580420.465	4928376.863	51319.14181	640829.898
TSIDAYDNFDNISLAQR	3	Pat_67_3.52890.52890.2	ENSG00000141367|CLTC, ENSG00000141367|+|chr17:g.57743965:T>C',, ENSG00000141367|+|chr17:g.57737921:C>T',, ENSG00000141367|+|chr17:g.57738925:A>T',, ENSG00000141367|+|chr17:g.57743578:A>T',, ENSG00000141367|+|chr17:g.57743578:A>T']	ENSG00000141367	1	HGNC:2092	42959.478	103276.082	1006029.02	3902428.6999999997	36370.175	314824.63
QEIFQEQLAAVPEFR	1	Pat_67_4.60258.60258.2	ENSG00000181789|COPG1, ENSG00000181789|+|chr3:g.128987364:G>A']	ENSG00000181789	1	HGNC:2236	4064.4395	6238.066999999999	106118.76	359458.8	1679.7355	33957.848
GILSGTSDLLLTFDEAEVR	4	Pat_67_4.69730.69730.2	ENSG00000035403|VCL, ENSG00000035403|+|chr10:g.75843224:C>CA',, ENSG00000035403|+|chr10:g.75855443:G>A',, ENSG00000035403|+|chr10:g.75871719:C>T',, ENSG00000035403|+|chr10:g.75867021:G>A',, ENSG00000035403|+|chr10:g.75867021:G>A']	ENSG00000035403	1	HGNC:12665	21703.4825	50964.454	1130012.6069999998	3331634.12	25062.9563	149714.062
GTPSEAEIFTTLSCEPDIPNPPR	1	Pat_67_3.61989.61989.3	ENSG00000102531|FNDC3A, ENSG00000102531|+|chr13:g.49772155:T>TGGGTGC',, ENSG00000102531|+|chr13:g.49772157:GTA>G',, ENSG00000102531|+|chr13:g.49762734:C>T',, ENSG00000102531|+|chr13:g.49772688:C>T',, ENSG00000102531|+|chr13:g.49772571:C>G',, ENSG00000102531|+|chr13:g.49772571:C>G']	ENSG00000102531	1	HGNC:20296	7699.8657	11134.643999999998	19004.232	68734.57	1251.2917	22639.042999999998
GLSEGHTFQVAEFIVDTR	3	Pat_67_5.57933.57933.3	ENSG00000128591|FLNC, ENSG00000128591|+|chr7:g.128487762:C>T',, ENSG00000128591|+|chr7:g.128483582:T>C',, ENSG00000128591|+|chr7:g.128494159:C>T',, ENSG00000128591|+|chr7:g.128485123:G>A',, ENSG00000128591|+|chr7:g.128480715:G>A',, ENSG00000128591|+|chr7:g.128486412:G>A',, ENSG00000128591|+|chr7:g.128496611:G>A',, ENSG00000128591|+|chr7:g.128488745:G>A',, ENSG00000128591|+|chr7:g.128493010:C>T',,…	ENSG00000128591	1	HGNC:3756	51183.412000000004	125451.598	722184.15	2677093.4	54227.209	269795.12
DQEGQDVLLFIDNIFR	2	Pat_67_5.71046.71046.3	ENSG00000110955|ATP5F1B, ENSG00000110955|-|chr12:g.57037657:C>A',, ENSG00000110955|-|chr12:g.57037657:C>A']	ENSG00000110955	1	HGNC:830	9730.866699999999	33444.824	61014.875	370529.73	16349.114	41135.653
AVEGLLDATSGADADLLLR	1	Pat_67_3.68607.68607.3	ENSG00000125107|CNOT1, ENSG00000125107|-|chr16:g.58573851:T>C',, ENSG00000125107|-|chr16:g.58589171:C>G',, ENSG00000125107|-|chr16:g.58581526:A>C',, ENSG00000125107|-|chr16:g.58620539:G>C',, ENSG00000125107|-|chr16:g.58617010:C>G',, ENSG00000125107|-|chr16:g.58581485:T>G',, ENSG00000125107|-|chr16:g.58559928:C>T',, ENSG00000125107|-|chr16:g.58577682:C>A',, ENSG00000125107|-|chr16:g.58610477:G>A',…	ENSG00000125107	1	HGNC:7877	9271.052	16325.9375	55976.254	210658.06	5333.608	29808.744
TSYVTSVEENTVDVEILR	9	Pat_67_2.56789.56789.2	ENSG00000134755|DSC2, ENSG00000134755|-|chr18:g.28660078:T>G',, ENSG00000134755|-|chr18:g.28673590:C>G',, ENSG00000134755|-|chr18:g.28666694:C>T',, ENSG00000134755|-|chr18:g.28666694:C>T']	ENSG00000134755	1	HGNC:3036	85766.4215	317883.1125	2385657.12	6639066.660000001	60409.9952	1031893.0140000002
VEEEAAPSIFDEPLER	2	Pat_67_1.54588.54588.2	ENSG00000163431|LMOD1, ENSG00000163431|-|chr1:g.201869257:G>A',, ENSG00000163431|-|chr1:g.201869369:C>G']	ENSG00000163431	1	HGNC:6647	4255.6387	11330.237	56456.395	227391.14	2913.821	20237.398
YSLVSEQLEPAATSTYR	3	Pat_67_3.49692.49692.2	ENSG00000184363|PKP3, ENSG00000184363|+|chr11:g.397346:GCAGCCT>G',, ENSG00000184363|+|chr11:g.400031:G>C',, ENSG00000184363|+|chr11:g.397550:T>C',, ENSG00000184363|+|chr11:g.394365:G>A',, ENSG00000184363|+|chr11:g.400629:G>A',, ENSG00000184363|+|chr11:g.400442:C>G']	ENSG00000184363	1	HGNC:9025	21227.027	83811.504	766697.08	2424416.8600000003	52196.433	262889.76
FFPEDVSEELIQEITQR	3	Pat_67_4.70556.70556.3	ENSG00000137710|RDX, ENSG00000137710|-|chr11:g.110104147:A>C',, ENSG00000137710|-|chr11:g.110134748:C>T',, ENSG00000137710|-|chr11:g.110134748:C>T']	ENSG00000137710	1	HGNC:9944	13246.8469	31417.478000000003	180669.032	625195	12655.597999999998	75408.273
GFGDGYNGYGGGPGGGNFGGSPGYGGGR	2	Pat_67_4.44153.44153.3	ENSG00000122566|HNRNPA2B1, ENSG00000122566|-|chr7:g.26233222:C>T',, ENSG00000122566|-|chr7:g.26237461:T>C',, ENSG00000122566|-|chr7:g.26237461:T>C']	ENSG00000122566	1	HGNC:5033	29199.482	57495.587	355387.79000000004	1166389.15	20107.779000000002	197761.416
FLTALAQDGVINEEALSVTELDR	1	Pat_67_4.69935.69935.3	ENSG00000170248|PDCD6IP, ENSG00000170248|+|chr3:g.33906919:C>A',, ENSG00000170248|+|chr3:g.33906919:C>A']	ENSG00000170248	1	HGNC:8766	3280.0222	6268.5327	46493.71	177857.86	2893.679	22650.916
QIWTLEQPPDEAGSAAVCLR	2	Pat_67_4.57088.57088.3	ENSG00000075618|FSCN1, ENSG00000075618|+|chr7:g.5633113:G>T',, ENSG00000075618|+|chr7:g.5632934:G>A']	ENSG00000075618	1	HGNC:11148	14905.073	35869.638	506079.8	1785780	9036.68	105247.07
AVYVVDDAAVLGAEDPAVYGDSAR	1	Pat_67_2.58154.58154.3	ENSG00000198841|KTI12	ENSG00000198841	1	HGNC:25160	1417.0991	5288.8276	15952.141000000001	43378.293	3271.3990000000003	15265.226999999999
EGGLGPLNIPLLADVTR	1	Pat_67_5.69508.69508.2	ENSG00000167815|PRDX2, ENSG00000167815|-|chr19:g.12911841:A>C',, ENSG00000167815|-|chr19:g.12910769:G>A']	ENSG00000167815	1	HGNC:9353	941.26324	9938.526	109854.14	527363.44	3590.2459999999996	16742.584
TGAIVDVPVGEELLGR	10	Pat_67_3.61893.61893.2	ENSG00000152234|ATP5F1A	ENSG00000152234	1	HGNC:823	63257.9984	133370.672	2900189.8400000003	10182378.589999998	38730.695499999994	451575.25399999996
IVNGWQVEEADDWLR	6	Pat_67_4.61174.61174.2	ENSG00000100994|PYGB, ENSG00000100994|+|chr20:g.25274863:CT>C',, ENSG00000100994|+|chr20:g.25228833:G>T',, ENSG00000100994|+|chr20:g.25274828:G>A',, ENSG00000100994|+|chr20:g.25228831:C>A']	ENSG00000100994	1	HGNC:9723	36994.2183	78848.372	650473.768	1867985.7600000005	36624.0642	199195.406
EGEAVVLPEVEPGLTAR	5	Pat_67_2.54813.54813.2	ENSG00000115884|SDC1	ENSG00000115884	1	HGNC:10658	48016.147800000006	105378.345	918522.986	2669835.51	26511.197200000002	275886.51300000004
NIDDGTSDRPYSHALVAGIDR	7	Pat_67_3.42619.42619.3	ENSG00000131469|RPL27	ENSG00000131469	1	HGNC:10328	754514.6723999999	1357769.439	9044195.707	28502287.5	238996.172	2137275.2630000003
YESSALPSGQLTSLSEYASR	1	Pat_67_4.52709.52709.3	ENSG00000126602|TRAP1, ENSG00000126602|-|chr16:g.3714457:C>G',, ENSG00000126602|-|chr16:g.3721773:G>C',, ENSG00000126602|-|chr16:g.3721773:G>C']	ENSG00000126602	1	HGNC:16264	26060.373	42425.094000000005	289473.38	837741.4	18167.955	142954.98
LENYPIPEPGPNEVLLR	4	Pat_67_4.60723.60723.2	ENSG00000140263|SORD	ENSG00000140263	1	HGNC:11184	28454.3119	74001.76999999999	758044.4469999999	2732704.09	24180.3117	218389.12900000002
IIGVHQEDELLECLSPATSR	1	Pat_67_4.60266.60266.3	ENSG00000187555|USP7, ENSG00000187555|-|chr16:g.9009171:G>A',, ENSG00000187555|-|chr16:g.8998345:C>T',, ENSG00000187555|-|chr16:g.9000398:T>C',, ENSG00000187555|-|chr16:g.8996273:C>T',, ENSG00000187555|-|chr16:g.8996273:C>T']	ENSG00000187555	1	HGNC:12630	15124.853000000001	34109.55	170351.7	653167.2	11933.215	110908.945
FLVLDEADGLLSQGYSDFINR	1	Pat_67_5.70566.70566.3	ENSG00000079785|DDX1, ENSG00000079785|+|chr2:g.15760440:G>A',, ENSG00000079785|+|chr2:g.15743947:A>C',, ENSG00000079785|+|chr2:g.15768804:A>T',, ENSG00000079785|+|chr2:g.15768804:A>T']	ENSG00000079785	1	HGNC:2734	3590.2183	22613.67	50465.363	262520.88	7680.481	25375.74
HFIPADYLESTEEFIR	4	Pat_67_4.60934.60934.2	ENSG00000095637|SORBS1, ENSG00000095637|-|chr10:g.97098953:A>AG',, ENSG00000095637|-|chr10:g.97111112:G>A',, ENSG00000095637|-|chr10:g.97174382:C>T',, ENSG00000095637|-|chr10:g.97116511:G>A',, ENSG00000095637|-|chr10:g.97146820:C>A',, ENSG00000095637|-|chr10:g.97115995:C>G',, ENSG00000095637|-|chr10:g.97194450:C>T',, ENSG00000095637|-|chr10:g.97096391:G>A',, ENSG00000095637|-|chr10:g.97116305:T>C…	ENSG00000095637	1	HGNC:14565	20722.7697	40462.309100000006	511279.586	1614621.92	16054.0426	117362.997
QQLVEVIGQLEETLPER	7	Pat_67_3.69893.69893.2	ENSG00000182253|SYNM, ENSG00000182253|+|chr15:g.99672544:C>G',, ENSG00000182253|+|chr15:g.99645781:G>A',, ENSG00000182253|+|chr15:g.99670265:C>T',, ENSG00000182253|+|chr15:g.99671720:A>C',, ENSG00000182253|+|chr15:g.99670103:C>A',, ENSG00000182253|+|chr15:g.99672320:C>T',, ENSG00000182253|+|chr15:g.99671572:G>A',, ENSG00000182253|+|chr15:g.99671572:G>A']	ENSG00000182253	1	HGNC:24466	19422.339	52621.50550000001	781196.606	2734058.539	18396.595139999998	147168.5896
GDQDAGACEVNPLACLPQAAACAPDLPAFSHGGFSHN	5	Pat_67_4.67616.67616.4	ENSG00000131471|AOC3, ENSG00000131471|+|chr17:g.41003998:C>T',, ENSG00000131471|+|chr17:g.41004346:G>A']	ENSG00000131471	1	HGNC:550	6422.3348000000005	27455.618000000002	1220244.439	3802122.387	1846.6088	90727.21329999999
IATSLDGFDVASVQQQR	6	Pat_67_5.54582.54582.2	ENSG00000105355|PLIN3	ENSG00000105355	1	HGNC:16893	55326.486099999995	128146.2887	2752164.1300000004	9070467.1	52694.7588	487522.143
CNQIANELCECPELLGSAFR	1	Pat_67_4.60838.60838.3	ENSG00000001084|GCLC	ENSG00000001084	1	HGNC:4311	9466.289	16649.94	107511.82	321294.47	7846.939	53159.727
NLSPYVSNELLEEAFSQFGPIER	2	Pat_67_5.70064.70064.3	ENSG00000116560|SFPQ, ENSG00000116560|-|chr1:g.35657000:T>A',, ENSG00000116560|-|chr1:g.35657944:C>G',, ENSG00000116560|-|chr1:g.35654638:G>T']	ENSG00000116560	1	HGNC:10774	5975.6759	28681.411	148674.723	525986.1799999999	12859.2787	42299.906
ELESVCVVEAGPGTCTFDHR	1	Pat_67_2.48366.48366.3	ENSG00000174840|PDE12, ENSG00000174840|+|chr3:g.57542173:C>T',, ENSG00000174840|+|chr3:g.57542173:C>T']	ENSG00000174840	1	HGNC:25386	10169.196	23701.172000000002	51287.242	154141.03	5740.8516	51838.655999999995
ACANPAAGSVILLENLR	6	Pat_67_4.62304.62304.3	ENSG00000102144|PGK1	ENSG00000102144	1	HGNC:8896	70546.30350000001	139271.1235	1038597.6399999999	3516102.7199999997	59362.1694	431008.49299999996
IFYPEIEEVQALDDTER	8	Pat_67_2.65749.65749.3	ENSG00000128951|DUT, ENSG00000128951|+|chr15:g.48623767:C>T',, ENSG00000128951|+|chr15:g.48633527:G>T',, ENSG00000128951|+|chr15:g.48633527:G>T']	ENSG00000128951	1	HGNC:3078	65872.3922	111799.86529999999	132462.70739999998	349771.43899999995	24522.761899999998	123872.692
GDNVAVIGEIDEETDSALDLGNIR	1	Pat_67_1.66360.66360.3	ENSG00000128534|LSM8	ENSG00000128534	1	HGNC:20471	0	2689.6887	8106.0044	15068.991000000002	0	3281.1497
IFFYDSENPPASEVLR	1	Pat_67_5.60867.60867.3	ENSG00000005421|PON1, ENSG00000005421|-|chr7:g.94928337:T>A',, ENSG00000005421|-|chr7:g.94946084:A>T',, ENSG00000005421|-|chr7:g.95023967:A>G',, ENSG00000005421|-|chr7:g.94937461:A>G',, ENSG00000005421|-|chr7:g.94937461:A>G']	ENSG00000005421	1	HGNC:9204	24551.299	19673.668	514418.78	1484624.1	12390.72	59834.95
ALNVEPDGTGLTCSLAPNIISQL	9	Pat_67_4.70936.70936.3	ENSG00000126432|PRDX5, ENSG00000126432|+|chr11:g.64088254:C>T']	ENSG00000126432	1	HGNC:9355	357263.214	587423.921	4945701.443	22072897.69	53432.39720000001	940572.936
LDQEDALLGSYPVDDGCR	3	Pat_67_1.52171.52171.2	ENSG00000105254|TBCB, ENSG00000105254|+|chr19:g.36616372:T>C',, ENSG00000105254|+|chr19:g.36606478:G>A',, ENSG00000105254|+|chr19:g.36606478:G>A']	ENSG00000105254	1	HGNC:1989	24721.8075	66524.29199999999	396533.745	1167326.48	15885.2117	147111.125
TEEEPLEEPLDEALVR	2	Pat_67_1.54876.54876.2	ENSG00000182179|UBA7, ENSG00000182179|-|chr3:g.49848858:G>A']	ENSG00000182179	1	HGNC:12471	15223.482	35667.579	173210.286	412908.86	9123.6282	104446.94
DLAPPSEPSESFQEHTVDGENQIVFTHR	1	Pat_67_2.50491.50491.4	ENSG00000041982|TNC, ENSG00000041982|-|chr9:g.117853174:G>T',, ENSG00000041982|-|chr9:g.117827000:G>A',, ENSG00000041982|-|chr9:g.117798515:C>T',, ENSG00000041982|-|chr9:g.117788857:T>G',, ENSG00000041982|-|chr9:g.117808862:A>C',, ENSG00000041982|-|chr9:g.117835942:G>T',, ENSG00000041982|-|chr9:g.117819471:T>C',, ENSG00000041982|-|chr9:g.117808785:T>A',, ENSG00000041982|-|chr9:g.117815273:G>A',, …	ENSG00000041982	1	HGNC:5318	5076.39	14667.01	30882.682	94498.21	3783.489	24271.465
CEDIDECSTIPGICEGGECTNTVSSYFCK	5	Pat_67_3.57974.57974.3	ENSG00000166147|FBN1, ENSG00000166147|-|chr15:g.48707952:C>T',, ENSG00000166147|-|chr15:g.48714179:C>T',, ENSG00000166147|-|chr15:g.48787415:C>T',, ENSG00000166147|-|chr15:g.48782229:G>T',, ENSG00000166147|-|chr15:g.48720553:G>T',, ENSG00000166147|-|chr15:g.48829925:T>G',, ENSG00000166147|-|chr15:g.48733923:C>A',, ENSG00000166147|-|chr15:g.48779563:G>A',, ENSG00000166147|-|chr15:g.48782264:C>A',,…	ENSG00000166147	1	HGNC:3603	18166.478499999997	40224.2039	629373.314	1820909.8900000001	8956.2965	122904.288
SSPVVIDASTAIDAPSNLR	3	Pat_67_4.53872.53872.3	ENSG00000115414|FN1, ENSG00000115414|-|chr2:g.216257711:C>T',, ENSG00000115414|-|chr2:g.216271134:C>T',, ENSG00000115414|-|chr2:g.216226799:A>G',, ENSG00000115414|-|chr2:g.216240008:T>C',, ENSG00000115414|-|chr2:g.216240420:T>C',, ENSG00000115414|-|chr2:g.216270961:T>C',, ENSG00000115414|-|chr2:g.216270993:T>C',, ENSG00000115414|-|chr2:g.216226780:C>T',, ENSG00000115414|-|chr2:g.216256459:G>A',, …	ENSG00000115414	1	HGNC:3778	77562.95300000001	125811.437	2333749.2600000002	8233239.9	45763.841	466279.18999999994
LLTSHTGNTSNSEDILSSACYTVR	1	Pat_67_5.49339.49339.3	ENSG00000081277|PKP1, ENSG00000081277|+|chr1:g.201285758:A>T',, ENSG00000081277|+|chr1:g.201282442:C>T',, ENSG00000081277|+|chr1:g.201288985:A>G',, ENSG00000081277|+|chr1:g.201292240:A>C',, ENSG00000081277|+|chr1:g.201292240:A>C']	ENSG00000081277	1	HGNC:9023	0	3138.0024	132491.98	1189004.8	0	37267.687999999995
ATENPEQVASEGLPEPVLR	2	Pat_67_1.53144.53144.2	ENSG00000105364|MRPL4, ENSG00000105364|+|chr19:g.10369156:C>T',, ENSG00000105364|+|chr19:g.10369156:C>T']	ENSG00000105364	1	HGNC:14276	43990.326	90909.195	114982.54	346981.18	17023.3618	132885.685
LPGDIQVVPIGVGPNANVQELER	2	Pat_67_5.66104.66104.3	ENSG00000110799|VWF, ENSG00000110799|-|chr12:g.6103273:C>T',, ENSG00000110799|-|chr12:g.6061559:C>T',, ENSG00000110799|-|chr12:g.6153534:T>C',, ENSG00000110799|-|chr12:g.6076667:G>T',, ENSG00000110799|-|chr12:g.6126022:G>T',, ENSG00000110799|-|chr12:g.6103655:A>G',, ENSG00000110799|-|chr12:g.6128307:C>T',, ENSG00000110799|-|chr12:g.6166041:G>A']	ENSG00000110799	1	HGNC:12726	5828.4325	21188.089	113525.21599999999	357200.864	6828.1292	72034.898
LPLQLDDAVRPEAEGEEEGR	4	Pat_67_2.53591.53591.3	ENSG00000115866|DARS	ENSG00000115866	1	HGNC:2678	151596.81	300467.422	1212138.385	3237658.3499999996	139201.203	726195.96
LTGFHETSNINDFSAGVANR	1	Pat_67_5.47618.47618.3	ENSG00000135821|GLUL, ENSG00000135821|-|chr1:g.182354918:T>C',, ENSG00000135821|-|chr1:g.182353589:G>A',, ENSG00000135821|-|chr1:g.182353589:G>A']	ENSG00000135821	1	HGNC:4341	50412.55	65619.38	255151.12	916766.44	8355.949	78034.82
LSDALAVEDDQVAPVPLNVVETSSSVR	1	Pat_67_3.67598.67598.3	ENSG00000126777|KTN1, ENSG00000126777|+|chr14:g.56106685:ACGTGAT>A',, ENSG00000126777|+|chr14:g.56125284:ATTGT>A',, ENSG00000126777|+|chr14:g.56139363:A>G',, ENSG00000126777|+|chr14:g.56078848:T>A',, ENSG00000126777|+|chr14:g.56106684:A>C',, ENSG00000126777|+|chr14:g.56106684:A>C']	ENSG00000126777	1	HGNC:6467	3011.5989	8785.285	13962.497	39721.137	0	14252.6
QLEDLVIEAVYADVLR	1	Pat_67_4.71434.71434.3	ENSG00000111652|COPS7A, ENSG00000111652|+|chr12:g.6840215:CGT>C']	ENSG00000111652	1	HGNC:16758	735.3993	4717.1387	14643.729	47724.547	892.5545699999999	6840.4907
IGPSILNSDLANLGAECLR	2	Pat_67_5.67130.67130.3	ENSG00000197713|RPE	ENSG00000197713	1	HGNC:10293	6559.1607	23905.536	434000.06	1308733.45	10217.8644	50507.914000000004
QLGEVASFGGSNIEPSVR	2	Pat_67_4.51175.51175.2	ENSG00000198947|DMD, ENSG00000198947|-|chrX:g.32663143:G>T',, ENSG00000198947|-|chrX:g.31950232:C>T',, ENSG00000198947|-|chrX:g.31893307:T>G',, ENSG00000198947|-|chrX:g.32503153:C>A',, ENSG00000198947|-|chrX:g.32430012:A>T',, ENSG00000198947|-|chrX:g.32382719:G>T',, ENSG00000198947|-|chrX:g.32663234:A>T',, ENSG00000198947|-|chrX:g.31645891:T>C',, ENSG00000198947|-|chrX:g.32827682:T>C',, ENSG00000…	ENSG00000198947	1	HGNC:2928	26509.668	57979.511	548274.7	1800391.7999999998	18511.2805	137475.067
YWPQEAGEYAVHVLCNSEDIR	23	Pat_67_5.61441.61441.3	ENSG00000196924|FLNA, ENSG00000196924|-|chrX:g.153581155:C>T',, ENSG00000196924|-|chrX:g.153590917:G>C',, ENSG00000196924|-|chrX:g.153590917:G>C']	ENSG00000196924	1	HGNC:3754	291262.1365	466935.60970000003	20965339.289000005	51949431.827	239582.00989999998	2216046.135
GDVEEVQGPGVVGEFPIISPGR	1	Pat_67_3.62272.62272.3	ENSG00000110429|FBXO3, ENSG00000110429|-|chr11:g.33777349:G>A',, ENSG00000110429|-|chr11:g.33768722:C>T',, ENSG00000110429|-|chr11:g.33768722:C>T']	ENSG00000110429	1	HGNC:13582	4702.8203	10454.649	40445.187999999995	112154.18	3425.9243	25282.857000000004
TVTNAVVTVPAYFNDSQR	2	Pat_67_5.53367.53367.2	ENSG00000109971|HSPA8, ENSG00000109971|-|chr11:g.122929130:C>G',, ENSG00000109971|-|chr11:g.122931481:T>A',, ENSG00000109971|-|chr11:g.122929484:C>T',, ENSG00000109971|-|chr11:g.122929484:C>T']	ENSG00000109971	1	HGNC:5241	10369.675099999999	18137.0812	378361.69	1675782.55	11741.028999999999	70813.772
NHGLSDEHVFEVICPSIPGYGFSEASSK	2	Pat_67_5.59059.59059.4	ENSG00000143819|EPHX1, ENSG00000143819|+|chr1:g.226026456:G>A',, ENSG00000143819|+|chr1:g.226026456:G>A']	ENSG00000143819	1	HGNC:3401	5144.0649	17819.706	249904.58599999998	870708.3300000001	4911.472900000001	53946.812
DVPVAEEVSALFAGELNPVAPK	3	Pat_67_5.70610.70610.3	ENSG00000065000|AP3D1, ENSG00000065000|-|chr19:g.2111292:C>T',, ENSG00000065000|-|chr19:g.2120919:G>A',, ENSG00000065000|-|chr19:g.2120919:G>A']	ENSG00000065000	1	HGNC:568	19100.1099	54583.39199999999	199050.544	607942.79	15526.800000000001	89379.27300000002
EGILNDDIYCPPETAVLLASYAVQSK	2	Pat_67_5.69864.69864.3	ENSG00000147065|MSN, ENSG00000147065|+|chrX:g.64956773:A>C',, ENSG00000147065|+|chrX:g.64959028:A>G',, ENSG00000147065|+|chrX:g.64957088:A>C',, ENSG00000147065|+|chrX:g.64958471:C>T',, ENSG00000147065|+|chrX:g.64949318:C>T',, ENSG00000147065|+|chrX:g.64957148:A>C',, ENSG00000147065|+|chrX:g.64959036:C>T']	ENSG00000147065	1	HGNC:7373	2480.1172	8898.363	282830.626	1147857.84	3547.568	23437.205
ACTEAEFACHSYNECVALEYR	3	Pat_67_3.45036.45036.3	ENSG00000142798|HSPG2, ENSG00000142798|-|chr1:g.22198768:C>T',, ENSG00000142798|-|chr1:g.22159871:A>G',, ENSG00000142798|-|chr1:g.22173967:G>A',, ENSG00000142798|-|chr1:g.22178616:A>G',, ENSG00000142798|-|chr1:g.22191402:G>C',, ENSG00000142798|-|chr1:g.22201203:G>C',, ENSG00000142798|-|chr1:g.22175254:G>C',, ENSG00000142798|-|chr1:g.22178110:C>T',, ENSG00000142798|-|chr1:g.22149941:G>C',, ENSG000…	ENSG00000142798	1	HGNC:5273	121851.98199999999	244692.626	341057.13999999996	1005207.68	39914.955	199346.201
LLEENETEAVTVPTPSPTPVR	1	Pat_67_2.55549.55549.3	ENSG00000006453|BAIAP2L1	ENSG00000006453	1	HGNC:21649	14696.411	31289.639	56975.637	143514.88	9459.530999999999	71826.48
QVRPEHPAETEYDSLYPEDDL	1	Pat_67_1.44959.44959.3	ENSG00000171557|FGG, ENSG00000171557|-|chr4:g.155528084:C>T',, ENSG00000171557|-|chr4:g.155528084:C>T']	ENSG00000171557	1	HGNC:3694	13509.339	41681.844	62180.2	135499.25	5833.1846	56145.76
EATSILEENQALCTITSFPR	2	Pat_67_4.64657.64657.3	ENSG00000001084|GCLC	ENSG00000001084	1	HGNC:4311	13851.6937	34529.998999999996	267183.99	984472.98	9735.5624	135500.45799999998
SSASAPDVDDPEAFPALA	4	Pat_67_1.56101.56101.2	ENSG00000142864|SERBP1	ENSG00000142864	1	HGNC:17860	11197.4934	30175.549600000002	96257.83949999999	251423.566	6739.7721	64472.051400000004
NVNTALNTTQIPSSIEDIFNDDR	1	Pat_67_4.67744.67744.3	ENSG00000159593|NAE1	ENSG00000159593	1	HGNC:621	7572.229	12523.541000000001	86738.43	299968.22	4063.4832	41652.227
LVSSPELGHDEFSTQALAR	1	Pat_67_4.50786.50786.3	ENSG00000173898|SPTBN2, ENSG00000173898|-|chr11:g.66453407:G>A',, ENSG00000173898|-|chr11:g.66483405:A>C',, ENSG00000173898|-|chr11:g.66456311:A>G',, ENSG00000173898|-|chr11:g.66472450:G>A',, ENSG00000173898|-|chr11:g.66481603:C>T',, ENSG00000173898|-|chr11:g.66457736:C>T',, ENSG00000173898|-|chr11:g.66455054:G>T',, ENSG00000173898|-|chr11:g.66455054:G>T']	ENSG00000173898	1	HGNC:11276	34491.14	54140.664000000004	216070.05	752863.44	16218.245	85367.836
ALEEQNELLSAELGGLR	1	Pat_67_2.59519.59519.3	ENSG00000132688|NES, ENSG00000132688|-|chr1:g.156641537:C>T',, ENSG00000132688|-|chr1:g.156639980:G>A',, ENSG00000132688|-|chr1:g.156641143:G>A',, ENSG00000132688|-|chr1:g.156639962:C>T',, ENSG00000132688|-|chr1:g.156640235:C>A']	ENSG00000132688	1	HGNC:7756	8020.5737	20029.086	23989.945	92328.17	7797.4490000000005	51455.74
LINQVLELQHTLEDLSAR	1	Pat_67_5.70835.70835.3	ENSG00000153130|SCOC	ENSG00000153130	1	HGNC:20335	4118.5225	19024.611	88085.21	308571.53	8736.994	22291.507999999998
YVLINWVGEDVPDAR	3	Pat_67_5.61715.61715.2	ENSG00000113758|DBN1, ENSG00000113758|-|chr5:g.176885499:T>C',, ENSG00000113758|-|chr5:g.176894543:C>T',, ENSG00000113758|-|chr5:g.176894024:C>T',, ENSG00000113758|-|chr5:g.176885642:G>T',, ENSG00000113758|-|chr5:g.176885642:G>T']	ENSG00000113758	1	HGNC:2695	24574.579299999998	44478.882	490563.92	1745920.53	24070.8045	190707.43
ITHEVDELTQIIADVSQDPTLPR	2	Pat_67_4.70739.70739.4	ENSG00000105258|POLR2I	ENSG00000105258	1	HGNC:9196	2505.9253	7903.4808	26461.374	99248.75200000001	4078.59076	21540.199
LYQGGPGGGSGGGGSGASGGPTIEEVD	1	Pat_67_2.47303.47303.3	ENSG00000126803|HSPA2, ENSG00000126803|+|chr14:g.65008120:G>A',, ENSG00000126803|+|chr14:g.65009324:G>A',, ENSG00000126803|+|chr14:g.65009324:G>A']	ENSG00000126803	1	HGNC:5235	5097.815	18494.732	113624.46	322326.72	4779.1016	45698.273
ALPAVQQNNLDEDLIR	17	Pat_67_3.55017.55017.2	ENSG00000130985|UBA1, ENSG00000130985|+|chrX:g.47063064:G>A',, ENSG00000130985|+|chrX:g.47063064:G>A']	ENSG00000130985	1	HGNC:12469	336146.0953	742176.176	6426122.077	18814441.779999997	192784.6631	1880809.576
GAAEPEAQLSNHLAEEGPAEGSGEAAR	6	Pat_67_1.40443.40443.3	ENSG00000159212|CLIC6, ENSG00000159212|+|chr21:g.36079627:T>C',, ENSG00000159212|+|chr21:g.36079653:G>A',, ENSG00000159212|+|chr21:g.36079653:G>A']	ENSG00000159212	1	HGNC:2065	1645177.437	2159183.4839999997	600149.372	1735663.598	79243.60939999999	986381.4770000001
AEDGSVIDYELIDQDAR	13	Pat_67_1.50940.50940.2	ENSG00000182718|ANXA2, ENSG00000182718|-|chr15:g.60653205:C>A',, ENSG00000182718|-|chr15:g.60653205:C>A']	ENSG00000182718	1	HGNC:537	297186.8203	755538.074	10396711.27	27876406.491	198036.6333	3006590.022
DTDAAVGDNIGYITFVLFPR	1	Pat_67_5.69800.69800.3	ENSG00000163466|ARPC2	ENSG00000163466	1	HGNC:705	4078.14	20978.037	133257.75	367475.5	8212.348	27683.611
ALAPTWEQLALGLEHSETVK	2	Pat_67_5.67889.67889.3	ENSG00000239264|TXNDC5, ENSG00000239264|-|chr6:g.7886198:G>A',, ENSG00000239264|-|chr6:g.7883409:A>T',, ENSG00000239264|-|chr6:g.7883409:A>T']	ENSG00000239264	1	HGNC:21073	317213.40900000004	661083.5970000001	1112920.3399999999	3528437.7	55377.346000000005	407313.59
VFGETTNSLSVAWDHADGPVQQYR	2	Pat_67_5.54828.54828.3	ENSG00000111799|COL12A1, ENSG00000111799|-|chr6:g.75823429:A>G',, ENSG00000111799|-|chr6:g.75884880:T>C',, ENSG00000111799|-|chr6:g.75834978:G>C',, ENSG00000111799|-|chr6:g.75890675:C>A',, ENSG00000111799|-|chr6:g.75884843:T>G',, ENSG00000111799|-|chr6:g.75848654:A>C',, ENSG00000111799|-|chr6:g.75816199:C>T',, ENSG00000111799|-|chr6:g.75829158:T>G',, ENSG00000111799|-|chr6:g.75811728:A>G',, ENSG0…	ENSG00000111799	1	HGNC:2188	5981.2376	12613.517	584348.85	2198991.2	2414.6394	65289.65
TLPETLDPAEYNISPETR	4	Pat_67_3.55736.55736.3	ENSG00000065518|NDUFB4	ENSG00000065518	1	HGNC:7699	201160.425	293892.159	442458.67399999994	1235146.92	35178.3081	324720.967
VVGSSGTQEASVLVTIQQR	3	Pat_67_5.51083.51083.3	ENSG00000142798|HSPG2, ENSG00000142798|-|chr1:g.22198768:C>T',, ENSG00000142798|-|chr1:g.22159871:A>G',, ENSG00000142798|-|chr1:g.22173967:G>A',, ENSG00000142798|-|chr1:g.22178616:A>G',, ENSG00000142798|-|chr1:g.22191402:G>C',, ENSG00000142798|-|chr1:g.22201203:G>C',, ENSG00000142798|-|chr1:g.22175254:G>C',, ENSG00000142798|-|chr1:g.22178110:C>T',, ENSG00000142798|-|chr1:g.22149941:G>C',, ENSG000…	ENSG00000142798	1	HGNC:5273	38071.08	86814.508	1480438.8399999999	4713916.2	47857.308000000005	275009.62
GLFDDEDEESDLFTEAPQDR	1	Pat_67_1.56055.56055.3	ENSG00000099290|WASHC2A	ENSG00000099290	1	HGNC:23416	8098.9404	14778.556	13302.385	42437.05	3363.7031	21276.482000000004
ALIAGGGAPEIELALR	4	Pat_67_5.62466.62466.2	ENSG00000115484|CCT4	ENSG00000115484	1	HGNC:1617	12196.3606	32744.8697	721414.0599999999	2127332.5	14535.067700000001	240567.848
QEEDSYEIFICHANVIR	1	Pat_67_3.52505.52505.3	ENSG00000247077|PGAM5, ENSG00000247077|+|chr12:g.133297289:T>C',, ENSG00000247077|+|chr12:g.133287611:G>A',, ENSG00000247077|+|chr12:g.133287611:G>A']	ENSG00000247077	1	HGNC:28763	14578.923	28379.718999999997	117678.67	390571.8	13611.1455	73679.27
SLDIFTVGGSGDGVVTNSAWETFQR	1	Pat_67_5.67189.67189.3	ENSG00000091136|LAMB1, ENSG00000091136|-|chr7:g.107566753:G>A',, ENSG00000091136|-|chr7:g.107618606:C>T',, ENSG00000091136|-|chr7:g.107569893:C>T',, ENSG00000091136|-|chr7:g.107621202:C>T',, ENSG00000091136|-|chr7:g.107621203:C>A',, ENSG00000091136|-|chr7:g.107621203:C>A']	ENSG00000091136	1	HGNC:6486	634.11285	1411.8657	35185.477	102430.06	572.3973	8201.593
SNTSPEELGPLANQLTSDYGR	5	Pat_67_3.54610.54610.2	ENSG00000137076|TLN1, ENSG00000137076|-|chr9:g.35711320:CAGA>C',, ENSG00000137076|-|chr9:g.35722121:C>G',, ENSG00000137076|-|chr9:g.35724314:C>T',, ENSG00000137076|-|chr9:g.35717768:G>C',, ENSG00000137076|-|chr9:g.35718843:T>C',, ENSG00000137076|-|chr9:g.35719602:T>C']	ENSG00000137076	1	HGNC:11845	38256.746400000004	100422.78510000001	866469.4400000001	2441257.81	37827.3433	240104.264
IIEVEEEQEDPYLNDR	1	Pat_67_1.49281.49281.2	ENSG00000077942|FBLN1, ENSG00000077942|+|chr22:g.45996220:C>CA',, ENSG00000077942|+|chr22:g.45996312:G>C',, ENSG00000077942|+|chr22:g.45928948:G>A',, ENSG00000077942|+|chr22:g.45898873:G>A',, ENSG00000077942|+|chr22:g.45898873:G>A']	ENSG00000077942	1	HGNC:3600	5279.264	16944.287	80805.8	326635.9	4507.1323	66173.12
NVVYTCNEGYSLIGNPVAR	1	Pat_67_5.51260.51260.3	ENSG00000112936|C7, ENSG00000112936|+|chr5:g.40959667:G>A',, ENSG00000112936|+|chr5:g.40964852:A>C',, ENSG00000112936|+|chr5:g.40959717:C>A',, ENSG00000112936|+|chr5:g.40972556:A>C',, ENSG00000112936|+|chr5:g.40981601:G>A',, ENSG00000112936|+|chr5:g.40958164:A>C',, ENSG00000112936|+|chr5:g.40979907:A>G',, ENSG00000112936|+|chr5:g.40945391:G>A',, ENSG00000112936|+|chr5:g.40937703:A>T',, ENSG000001…	ENSG00000112936	1	HGNC:1346	3807.4866	9956.558	153465.55	738203.3	6730.177	35008.883
AVFVDLEPTVIDEIR	13	Pat_67_3.68439.68439.2	ENSG00000127824|TUBA4A, ENSG00000127824|-|chr2:g.220116820:C>T',, ENSG00000127824|-|chr2:g.220116396:G>A',, ENSG00000127824|-|chr2:g.220115080:T>G',, ENSG00000127824|-|chr2:g.220115080:T>G']	ENSG00000127824	1	HGNC:12407	67271.7731	173414.5119	2519414.5889999997	9238518.537	32037.84824	578668.6236
CSVCEAPAIAIAVHSQDVSIPHCPAGWR	2	Pat_67_5.55926.55926.4	ENSG00000134871|COL4A2, ENSG00000134871|+|chr13:g.111077213:G>A',, ENSG00000134871|+|chr13:g.111080868:G>A',, ENSG00000134871|+|chr13:g.110960260:G>T',, ENSG00000134871|+|chr13:g.111130356:A>C',, ENSG00000134871|+|chr13:g.111121620:C>T',, ENSG00000134871|+|chr13:g.111125422:C>T',, ENSG00000134871|+|chr13:g.111119396:G>C',, ENSG00000134871|+|chr13:g.111077207:G>A',, ENSG00000134871|+|chr13:g.11107…	ENSG00000134871	1	HGNC:2203	13615.848300000001	39397.033	863381.05	4265953.6	22839.0224	173217.394
EVVDPEVFFNATGCLR	16	Pat_67_5.64946.64946.2	ENSG00000081277|PKP1, ENSG00000081277|+|chr1:g.201285758:A>T',, ENSG00000081277|+|chr1:g.201282442:C>T',, ENSG00000081277|+|chr1:g.201288985:A>G',, ENSG00000081277|+|chr1:g.201292240:A>C',, ENSG00000081277|+|chr1:g.201292240:A>C']	ENSG00000081277	1	HGNC:9023	59202.986800000006	136273.14270000003	2941310.29	8010005.914999999	48576.42929999999	568905.4430000001
TSLADVCFVEEQNNVYCER	2	Pat_67_2.51928.51928.3	ENSG00000122367|LDB3, ENSG00000122367|+|chr10:g.88476498:C>A',, ENSG00000122367|+|chr10:g.88485941:G>A',, ENSG00000122367|+|chr10:g.88485941:G>A']	ENSG00000122367	1	HGNC:15710	24628.11	61257.490000000005	202727.15000000002	520490.74	23370.852000000003	122851.07999999999
SAIVHLINYQDDAELATR	8	Pat_67_5.51954.51954.3	ENSG00000173801|JUP, ENSG00000173801|-|chr17:g.39919450:G>T',, ENSG00000173801|-|chr17:g.39777990:C>T']	ENSG00000173801	1	HGNC:6207	485703.564	1153554.855	5151613.46	14550233.24	282852.5866	1237934.1120000002
VQLDLAETDLSQGVAR	5	Pat_67_3.56120.56120.2	ENSG00000139641|ESYT1, ENSG00000139641|+|chr12:g.56537101:G>A',, ENSG00000139641|+|chr12:g.56526099:C>T',, ENSG00000139641|+|chr12:g.56525310:C>T',, ENSG00000139641|+|chr12:g.56532718:C>T',, ENSG00000139641|+|chr12:g.56532282:C>T',, ENSG00000139641|+|chr12:g.56532282:C>T']	ENSG00000139641	1	HGNC:29534	53644.513	100183.463	1008483.7440000001	3081490.36	31891.6616	360168.94999999995
GILFVGSGVSGGEEGAR	5	Pat_67_5.51348.51348.2	ENSG00000142657|PGD, ENSG00000142657|+|chr1:g.10459705:G>T',, ENSG00000142657|+|chr1:g.10459705:G>T']	ENSG00000142657	1	HGNC:8891	73359.757	145705.611	2754409.1350000002	8308232.16	82888.8413	660937.916
LLDGEGGGSSFAEFGGR	5	Pat_67_3.53528.53528.2	ENSG00000167916|KRT24, ENSG00000167916|-|chr17:g.38855772:T>C',, ENSG00000167916|-|chr17:g.38857446:C>A',, ENSG00000167916|-|chr17:g.38859815:C>T']	ENSG00000167916	1	HGNC:18527	107836.13440000001	223822.095	6053170.72	19487750.58	74012.064	693159.738
NFQIIEEDAALVEIGPR	1	Pat_67_3.67623.67623.3	ENSG00000113460|BRIX1	ENSG00000113460	1	HGNC:24170	2738.8357	6676.7505	25188.22	69418.23	1174.3113	15412.037
LITIEINPDCAAITQR	3	Pat_67_5.61108.61108.2	ENSG00000093010|COMT, ENSG00000093010|+|chr22:g.19950066:C>A',, ENSG00000093010|+|chr22:g.19950066:C>A']	ENSG00000093010	1	HGNC:2228	42482.7043	105774.24100000001	1155914.34	4717268.9	33623.958	334093.66
IGGVQQDTILAEGLHFR	1	Pat_67_5.57503.57503.3	ENSG00000215021|PHB2	ENSG00000215021	1	HGNC:30306	0	15008.847	624022.6	2682403.2	0	108533.04
AAFQPEANPSHLTLNTALVESEDL	4	Pat_67_4.62287.62287.3	ENSG00000129116|PALLD	ENSG00000129116	1	HGNC:17068	44773.084	88854.63399999999	2510795.4050000003	8010509.63	10535.4573	239285.84300000002
GQLPDYTSPVVLPYSR	1	Pat_67_5.54426.54426.2	ENSG00000185721|DRG1, ENSG00000185721|+|chr22:g.31807053:G>A',, ENSG00000185721|+|chr22:g.31822722:G>A']	ENSG00000185721	1	HGNC:3029	8872.019	7961.995	120069.6	355950.7	4049.9578	56827.655999999995
LVEWIIVQCGPDVGRPDR	4	Pat_67_5.64812.64812.3	ENSG00000149591|TAGLN, ENSG00000149591|+|chr11:g.117073799:G>A',, ENSG00000149591|+|chr11:g.117073799:G>A']	ENSG00000149591	1	HGNC:11553	20541.3543	57437.458	1088743.78	4239110.1	18415.2877	134801.90499999997
LEGLGSSEADQDGLASTVR	4	Pat_67_1.48476.48476.2	ENSG00000136026|CKAP4, ENSG00000136026|-|chr12:g.106641205:T>C',, ENSG00000136026|-|chr12:g.106633980:T>A']	ENSG00000136026	1	HGNC:16991	64302.0297	142224.484	635804.905	1696977.69	46522.000700000004	499687.086
FPEDLAQQNLIISNTEAPGDDR	8	Pat_67_3.61221.61221.3	ENSG00000134762|DSC3, ENSG00000134762|-|chr18:g.28576834:C>T',, ENSG00000134762|-|chr18:g.28605830:G>A',, ENSG00000134762|-|chr18:g.28605830:G>A']	ENSG00000134762	1	HGNC:3037	84032.34839999999	159128.742	658408.348	2310826.0270000002	50728.651399999995	310536.31100000005
AQPVQVAEGSEPDGFWEALGGK	15	Pat_67_5.62913.62913.3	ENSG00000148180|GSN, ENSG00000148180|+|chr9:g.124074719:C>T',, ENSG00000148180|+|chr9:g.124074719:C>T']	ENSG00000148180	1	HGNC:4620	75014.55300000001	149444.4758	8926870.491	26132829.599999994	48033.8476	686645.5533000001
IEGYEDQVLITEHGDLGNSR	1	Pat_67_2.49224.49224.3	ENSG00000116489|CAPZA1	ENSG00000116489	1	HGNC:1488	12181.633	34172.055	121211.64	407647.47	7830.4995	53514.773
TPETAEFLGEDLLQVEQR	5	Pat_67_2.63334.63334.3	ENSG00000100092|SH3BP1, ENSG00000100092|+|chr22:g.38042865:G>A',, ENSG00000100092|+|chr22:g.38046695:C>A',, ENSG00000100092|+|chr22:g.38039721:A>G',, ENSG00000100092|+|chr22:g.38039721:A>G']	ENSG00000100092	1	HGNC:10824	24886.9679	64582.5012	145014.26080000002	337393.60199999996	16092.432100000002	100446.90499999998
WSGPLSLQEVDEQPQHPLHVTYAGAAVDELGK	2	Pat_67_5.60818.60818.4	ENSG00000089220|PEBP1, ENSG00000089220|+|chr12:g.118577356:G>A',, ENSG00000089220|+|chr12:g.118582592:A>C']	ENSG00000089220	1	HGNC:8630	2211.0889	13316.083	292436.34	1585589.5	5888.3405	63938.424
SNLDEDIIAEENIVSR	6	Pat_67_1.53254.53254.2	ENSG00000125730|C3, ENSG00000125730|-|chr19:g.6697558:C>A',, ENSG00000125730|-|chr19:g.6707931:C>T',, ENSG00000125730|-|chr19:g.6697682:C>T']	ENSG00000125730	1	HGNC:1318	80123.076	185745.56300000002	588522.3960000001	1532186.4449999998	49450.8604	306451.747
GQNRPGVQTQGQATGSAWVSSYDR	3	Pat_67_5.35796.35796.3	ENSG00000143536|CRNN, ENSG00000143536|-|chr1:g.152382817:G>T']	ENSG00000143536	1	HGNC:1230	1422.9703	2218.458	508741.3	2605248.59	1044.8583	11858.741300000002
SPGEDASPGAGHEQEAFLGVR	1	Pat_67_2.41010.41010.3	ENSG00000112297|CRYBG1	ENSG00000112297	1	HGNC:356	19246.607	45056.055	224756.81	616762.8	15991.021	89920.91
NAPCILFIDEIDAVGR	2	Pat_67_4.68484.68484.2	ENSG00000141385|AFG3L2, ENSG00000141385|-|chr18:g.12329692:A>G']	ENSG00000141385	1	HGNC:315	19190.291	46135.97	206070.71399999998	628269.54	18976.839	83169.47200000001
HETAQQLEVLEQQSTSLGQDAR	1	Pat_67_2.47470.47470.3	ENSG00000130702|LAMA5, ENSG00000130702|-|chr20:g.60912928:C>T',, ENSG00000130702|-|chr20:g.60886269:G>A',, ENSG00000130702|-|chr20:g.60902628:C>A',, ENSG00000130702|-|chr20:g.60894013:C>T',, ENSG00000130702|-|chr20:g.60885597:C>G',, ENSG00000130702|-|chr20:g.60900586:G>A',, ENSG00000130702|-|chr20:g.60899242:C>T',, ENSG00000130702|-|chr20:g.60892429:G>T',, ENSG00000130702|-|chr20:g.60903921:A>G',…	ENSG00000130702	1	HGNC:6485	13881.663999999999	45662.582	137637.75	300048.06	16721.543	110236.57
NENQLIIFADDTYPR	4	Pat_67_3.56621.56621.2	ENSG00000189091|SF3B3, ENSG00000189091|+|chr16:g.70595563:A>G']	ENSG00000189091	1	HGNC:10770	178496.93899999998	282267.03900000005	920742.653	1902906.84	130181.4804	793785.3500000001
LLEGEDAHLSSQQASGQSYSSR	9	Pat_67_3.39627.39627.3	ENSG00000186832|KRT16, ENSG00000186832|-|chr17:g.39767713:C>T',, ENSG00000186832|-|chr17:g.39767966:G>A',, ENSG00000186832|-|chr17:g.39767227:T>A']	ENSG00000186832	1	HGNC:6423	340662.431	838991.1317	5571349.129999999	24493133.5	194350.07129999998	1542450.4070000001
SFITTDVNPYYDSFVR	1	Pat_67_5.57910.57910.2	ENSG00000133706|LARS, ENSG00000133706|-|chr5:g.145499996:C>T',, ENSG00000133706|-|chr5:g.145508636:T>C',, ENSG00000133706|-|chr5:g.145538989:T>A',, ENSG00000133706|-|chr5:g.145543994:C>T',, ENSG00000133706|-|chr5:g.145543974:C>T',, ENSG00000133706|-|chr5:g.145543976:A>T',, ENSG00000133706|-|chr5:g.145502120:C>T',, ENSG00000133706|-|chr5:g.145503640:C>T',, ENSG00000133706|-|chr5:g.145503640:C>T']	ENSG00000133706	1	HGNC:6512	1831.6676	4036.9988	97639.74	590099.94	1765.9569	11915.168
AVEGCVSASQAATEDGQLLR	2	Pat_67_2.45175.45175.3	ENSG00000137076|TLN1, ENSG00000137076|-|chr9:g.35711320:CAGA>C',, ENSG00000137076|-|chr9:g.35722121:C>G',, ENSG00000137076|-|chr9:g.35724314:C>T',, ENSG00000137076|-|chr9:g.35717768:G>C',, ENSG00000137076|-|chr9:g.35718843:T>C',, ENSG00000137076|-|chr9:g.35719602:T>C',, ENSG00000137076|-|chr9:g.35719602:T>C']	ENSG00000137076	1	HGNC:11845	23620.5553	53984.032	358748.86	1467930.24	19926.568	119922.833
LASEEPPDDEEALATIR	2	Pat_67_1.48953.48953.2	ENSG00000130638|ATXN10, ENSG00000130638|+|chr22:g.46136258:G>A',, ENSG00000130638|+|chr22:g.46068052:C>T',, ENSG00000130638|+|chr22:g.46136339:A>G',, ENSG00000130638|+|chr22:g.46085702:C>G']	ENSG00000130638	1	HGNC:10549	39188.666	81197.26999999999	275185.27	778760.15	30297.896	200280.35
ALYDYAGQEADELSFR	5	Pat_67_2.53912.53912.2	ENSG00000165912|PACSIN3	ENSG00000165912	1	HGNC:8572	186056.105	355904.747	882664.92	2704774.89	85905.46299999999	585900.87
YGSFEEAEASYPILNR	2	Pat_67_3.52011.52011.2	ENSG00000197321|SVIL, ENSG00000197321|-|chr10:g.29760115:TC>T',, ENSG00000197321|-|chr10:g.29782177:C>T',, ENSG00000197321|-|chr10:g.29777660:T>G',, ENSG00000197321|-|chr10:g.29812422:C>A',, ENSG00000197321|-|chr10:g.29784072:G>C',, ENSG00000197321|-|chr10:g.29770643:C>T',, ENSG00000197321|-|chr10:g.29840037:C>A',, ENSG00000197321|-|chr10:g.29747379:G>A',, ENSG00000197321|-|chr10:g.29812380:C>A',…	ENSG00000197321	1	HGNC:11480	17849.125	50829.286	313205.44999999995	962894.3	26182.973	146547.454
HGGPGPGGPEPELSPITEGSEAR	1	Pat_67_1.41945.41945.3	ENSG00000104881|PPP1R13L, ENSG00000104881|-|chr19:g.45885894:C>T',, ENSG00000104881|-|chr19:g.45899904:G>A',, ENSG00000104881|-|chr19:g.45888927:T>G',, ENSG00000104881|-|chr19:g.45888927:T>G']	ENSG00000104881	1	HGNC:18838	20659.49	68935.4	254353.44	715754.7	17866.645	133893.8
VGDYFATEESVGTQTSVR	3	Pat_67_3.47229.47229.2	ENSG00000182253|SYNM, ENSG00000182253|+|chr15:g.99672544:C>G',, ENSG00000182253|+|chr15:g.99645781:G>A',, ENSG00000182253|+|chr15:g.99670265:C>T',, ENSG00000182253|+|chr15:g.99671720:A>C',, ENSG00000182253|+|chr15:g.99670103:C>A',, ENSG00000182253|+|chr15:g.99671572:G>A']	ENSG00000182253	1	HGNC:24466	62372.3765	139448.70799999998	646104.9299999999	1839027.19	43436.133799999996	233242.238
DAQGLVLFDVTGQVR	3	Pat_67_5.60819.60819.2	ENSG00000013364|MVP, ENSG00000013364|+|chr16:g.29847067:C>T',, ENSG00000013364|+|chr16:g.29842218:C>T',, ENSG00000013364|+|chr16:g.29842218:C>T']	ENSG00000013364	1	HGNC:7531	47420.2813	98021.3	865225.28	3724020.5	83812.82400000001	594569.01
EGIITIESQDGGPFPQLGSR	3	Pat_67_4.60806.60806.3	ENSG00000132470|ITGB4, ENSG00000132470|+|chr17:g.73725378:C>T',, ENSG00000132470|+|chr17:g.73723280:C>T',, ENSG00000132470|+|chr17:g.73738803:G>A',, ENSG00000132470|+|chr17:g.73732433:A>G',, ENSG00000132470|+|chr17:g.73732433:A>G']	ENSG00000132470	1	HGNC:6158	19112.517999999996	35367.814	8108742.72	10886376.7	6935.771	267629.75
DQLSVLENGVDIVVGTPGR	1	Pat_67_4.66536.66536.3	ENSG00000079785|DDX1, ENSG00000079785|+|chr2:g.15760440:G>A',, ENSG00000079785|+|chr2:g.15743947:A>C',, ENSG00000079785|+|chr2:g.15768804:A>T',, ENSG00000079785|+|chr2:g.15768804:A>T']	ENSG00000079785	1	HGNC:2734	3413.4159999999997	9784.8545	82197.555	232187.61	2981.886	19859.51
TLENELDELDPDNALLPAGLR	1	Pat_67_2.68153.68153.3	ENSG00000136842|TMOD1, ENSG00000136842|+|chr9:g.100361967:G>A',, ENSG00000136842|+|chr9:g.100331201:A>C',, ENSG00000136842|+|chr9:g.100326422:T>C',, ENSG00000136842|+|chr9:g.100361960:A>T',, ENSG00000136842|+|chr9:g.100361960:A>T']	ENSG00000136842	1	HGNC:11871	6165.701	12629.436000000002	46334.1	130797.98	1471.4866	23397.963
EGSLGDELLPLGYSEPEQQEGASAGAPSPTLELASR	1	Pat_67_2.65374.65374.4	ENSG00000178695|KCTD12	ENSG00000178695	1	HGNC:14678	1257.9148	3721.3540000000003	15051.5205	25009.002	719.6279	4978.4067
VVIHFTDGADGDLADLHR	17	Pat_67_3.51814.51814.3	ENSG00000163359|COL6A3, ENSG00000163359|-|chr2:g.238249544:GA>G',, ENSG00000163359|-|chr2:g.238280477:G>A',, ENSG00000163359|-|chr2:g.238283189:G>A',, ENSG00000163359|-|chr2:g.238296320:C>T',, ENSG00000163359|-|chr2:g.238253406:C>T',, ENSG00000163359|-|chr2:g.238247734:C>G',, ENSG00000163359|-|chr2:g.238283510:C>T',, ENSG00000163359|-|chr2:g.238280852:G>A',, ENSG00000163359|-|chr2:g.238289588:G>A…	ENSG00000163359	1	HGNC:2213	523967.49899999995	1454336.1359999997	11248169.316	45023878.14	324240.39360000007	3622597.9429999995
ASSSILIDESEPTTNIQIR	4	Pat_67_3.52729.52729.2	ENSG00000088833|NSFL1C	ENSG00000088833	1	HGNC:15912	150647.94999999998	228870.61600000004	449175.395	1296874.37	76733.235	506103.87
STNGDTFLGGEDFDQALLR	17	Pat_67_3.59287.59287.3	ENSG00000113013|HSPA9, ENSG00000113013|-|chr5:g.137897475:C>T']	ENSG00000113013	1	HGNC:5244	125923.4718	482421.56299999997	2070796.2579999997	6882798.353	100505.90742	950887.8330000002
LVNLADCLCNEDLESR	1	Pat_67_3.58603.58603.3	ENSG00000198862|LTN1, ENSG00000198862|-|chr21:g.30313665:CA>C',, ENSG00000198862|-|chr21:g.30319814:C>G',, ENSG00000198862|-|chr21:g.30325585:G>A',, ENSG00000198862|-|chr21:g.30316157:G>A',, ENSG00000198862|-|chr21:g.30316157:G>A']	ENSG00000198862	1	HGNC:13082	7041.6035	15436.773000000001	63732.11	193722.83	7300.3457	51696.32
GIVNGAAPELPVPTGGPAVGAR	4	Pat_67_5.57447.57447.3	ENSG00000147416|ATP6V1B2, ENSG00000147416|+|chr8:g.20069694:T>G',, ENSG00000147416|+|chr8:g.20068697:T>C']	ENSG00000147416	1	HGNC:854	73208.0535	132581.377	788638.69	2398654.1399999997	45686.44	314635.78500000003
LLEVSDDPQVLAVAAHDVGEYVR	3	Pat_67_3.69390.69390.3	ENSG00000047249|ATP6V1H, ENSG00000047249|-|chr8:g.54714396:A>G',, ENSG00000047249|-|chr8:g.54714396:A>G']	ENSG00000047249	1	HGNC:18303	16118.2347	37913.917	233124.28100000002	1185035.29	11673.521399999998	77248.039
VPEIEVTVEGPNNNNPQTSAVR	1	Pat_67_3.52358.52358.3	ENSG00000263001|GTF2I	ENSG00000263001	1	HGNC:4659	10543.681999999999	27090.72	147666.47	328916.53	7517.1094	61614.437999999995
ALCELESGIPAAESQIVYAERPLTDNHR	2	Pat_67_3.67706.67706.5	ENSG00000197312|DDI2, ENSG00000197312|+|chr1:g.15953248:C>T']	ENSG00000197312	1	HGNC:24578	8066.206	18223.514000000003	49783.1	161470.465	4544.7411	29669.224000000002
EGINIFLDGYVPTENLR	1	Pat_67_5.65490.65490.3	ENSG00000164163|ABCE1, ENSG00000164163|+|chr4:g.146025661:C>T',, ENSG00000164163|+|chr4:g.146025661:C>T']	ENSG00000164163	1	HGNC:69	5598.9165	9721.926	107163.87	373714.44	4333.697	28435.65
IIDVVYNASNNELVR	13	Pat_67_5.59571.59571.2	ENSG00000142937|RPS8, ENSG00000142937|+|chr1:g.45244326:T>G',, ENSG00000142937|+|chr1:g.45244326:T>G']	ENSG00000142937	1	HGNC:10441	97250.66179999999	207956.9753	2904233.268	8844187.43	76213.3934	1285906.014
VAEEHAPSIVFIDEIDAIGTK	8	Pat_67_3.69000.69000.3	ENSG00000100764|PSMC1, ENSG00000100764|+|chr14:g.90735751:A>G',, ENSG00000100764|+|chr14:g.90735751:A>G']	ENSG00000100764	1	HGNC:9547	84887.1177	155872.1404	1507181.895	4860890.65	58456.4472	456834.85699999996
ESVPISDTIIPAVPPPTDLR	3	Pat_67_4.64917.64917.3	ENSG00000115414|FN1, ENSG00000115414|-|chr2:g.216271134:C>T',, ENSG00000115414|-|chr2:g.216226799:A>G',, ENSG00000115414|-|chr2:g.216240008:T>C',, ENSG00000115414|-|chr2:g.216240420:T>C',, ENSG00000115414|-|chr2:g.216270961:T>C',, ENSG00000115414|-|chr2:g.216270993:T>C',, ENSG00000115414|-|chr2:g.216226780:C>T',, ENSG00000115414|-|chr2:g.216256459:G>A',, ENSG00000115414|-|chr2:g.216229667:C>T',, …	ENSG00000115414	1	HGNC:3778	23584.9464	56553.334	321487.449	1111298.3	18349.5156	145564.39
ELDALDANDELTPLGR	2	Pat_67_1.55719.55719.2	ENSG00000135829|DHX9, ENSG00000135829|+|chr1:g.182852490:T>G',, ENSG00000135829|+|chr1:g.182850733:A>C',, ENSG00000135829|+|chr1:g.182856546:G>T',, ENSG00000135829|+|chr1:g.182853933:T>C',, ENSG00000135829|+|chr1:g.182825708:G>A',, ENSG00000135829|+|chr1:g.182852289:A>C',, ENSG00000135829|+|chr1:g.182853821:G>T']	ENSG00000135829	1	HGNC:2750	3775.0684	26044.505	594054.71	1824590.3699999999	11824.7432	219916.25699999998
TTIPEEEEEEEEAAGVVVEEELFHQQGTPR	2	Pat_67_1.65393.65393.3	ENSG00000113368|LMNB1, ENSG00000113368|+|chr5:g.126154620:G>A',, ENSG00000113368|+|chr5:g.126156711:T>C',, ENSG00000113368|+|chr5:g.126161764:G>T']	ENSG00000113368	1	HGNC:6637	0	1296.3278	6607.973000000001	22030.614999999998	0	3965.0281000000004
DGFNPADVEAGLYGSHLYVWDWQR	1	Pat_67_5.66197.66197.3	ENSG00000143416|SELENBP1, ENSG00000143416|-|chr1:g.151337060:G>A',, ENSG00000143416|-|chr1:g.151337060:G>A']	ENSG00000143416	1	HGNC:10719	1390.7379	3756.0690000000004	45829.625	253759.3	2815.5388	11838.506000000001
YLPRPANPDEIGNFIDENLK	3	Pat_67_5.65576.65576.3	ENSG00000039068|CDH1, ENSG00000039068|+|chr16:g.68855935:TCTG>T',, ENSG00000039068|+|chr16:g.68844141:G>T',, ENSG00000039068|+|chr16:g.68845724:G>T',, ENSG00000039068|+|chr16:g.68845623:A>G',, ENSG00000039068|+|chr16:g.68847376:A>G']	ENSG00000039068	1	HGNC:1748	21939.8186	43716.022	821297.8300000001	2917951.3	19185.8634	234753.51
VVTCEVDAQPPELGRPLWR	1	Pat_67_5.54618.54618.3	ENSG00000165644|COMTD1	ENSG00000165644	1	HGNC:26309	12535.028	20068.854	230986.7	724045.6	8493.753	58526.86
GLDGIPFTVDATSQIHCIEDFHR	2	Pat_67_5.62471.62471.4	ENSG00000087077|TRIP6, ENSG00000087077|+|chr7:g.100466441:G>A',, ENSG00000087077|+|chr7:g.100468035:C>T',, ENSG00000087077|+|chr7:g.100470248:A>C',, ENSG00000087077|+|chr7:g.100470248:A>C']	ENSG00000087077	1	HGNC:12311	7591.4733	13701.6348	165709.3	543598.46	7222.734399999999	60743.082
ETPLKPIPVEALCDFEGEQGLISR	5	Pat_67_4.68960.68960.4	ENSG00000118898|PPL, ENSG00000118898|-|chr16:g.4944499:T>TG',, ENSG00000118898|-|chr16:g.4945699:CCTT>C',, ENSG00000118898|-|chr16:g.4947749:G>C',, ENSG00000118898|-|chr16:g.4949235:G>A',, ENSG00000118898|-|chr16:g.4949235:G>A']	ENSG00000118898	1	HGNC:9273	28731.3545	68188.81339999998	1578319.5199999998	4481134.1	23389.995799999997	148241.925
DILATNGVIHYIDELLIPDSAK	3	Pat_67_5.71175.71175.4	ENSG00000120708|TGFBI, ENSG00000120708|+|chr5:g.135364761:G>T',, ENSG00000120708|+|chr5:g.135390526:A>C',, ENSG00000120708|+|chr5:g.135390526:A>C']	ENSG00000120708	1	HGNC:11771	3449.60005	23021.161699999997	44546.405000000006	461221.52999999997	8537.1491	27530.293999999998
DGSTTAGNSSQVSDGAAAILLAR	1	Pat_67_4.51460.51460.3	ENSG00000060971|ACAA1, ENSG00000060971|-|chr3:g.38170810:C>G',, ENSG00000060971|-|chr3:g.38167653:C>A',, ENSG00000060971|-|chr3:g.38167653:C>A']	ENSG00000060971	1	HGNC:82	11637.155	17458.193	237620.11	901907.4	10660.001	72534.93
TFVEESIYNEFLER	6	Pat_67_3.63174.63174.2	ENSG00000137124|ALDH1B1, ENSG00000137124|+|chr9:g.38396332:T>G',, ENSG00000137124|+|chr9:g.38396002:C>T',, ENSG00000137124|+|chr9:g.38396332:T>C',, ENSG00000137124|+|chr9:g.38396773:C>A',, ENSG00000137124|+|chr9:g.38395995:C>T',, ENSG00000137124|+|chr9:g.38396397:G>T',, ENSG00000137124|+|chr9:g.38395935:G>T']	ENSG00000137124	1	HGNC:407	29450.3088	67872.467	828029.7299999999	2281456.45	22555.19	197108.902
LALVTGGEIASTFDHPELVK	1	Pat_67_5.68113.68113.3	ENSG00000166226|CCT2, ENSG00000166226|+|chr12:g.69980050:G>A',, ENSG00000166226|+|chr12:g.69983465:A>C',, ENSG00000166226|+|chr12:g.69983465:A>C']	ENSG00000166226	1	HGNC:1615	5466.7935	16448.191000000003	300027.38	1253816.2	11469.396	126372.305
EVIAEEEPPTVTEPLPENR	1	Pat_67_1.49303.49303.3	ENSG00000131016|AKAP12, ENSG00000131016|+|chr6:g.151673285:A>C',, ENSG00000131016|+|chr6:g.151672422:G>A',, ENSG00000131016|+|chr6:g.151672285:A>G',, ENSG00000131016|+|chr6:g.151673589:G>A',, ENSG00000131016|+|chr6:g.151674326:A>C',, ENSG00000131016|+|chr6:g.151561719:G>A',, ENSG00000131016|+|chr6:g.151670629:C>T',, ENSG00000131016|+|chr6:g.151674721:G>A',, ENSG00000131016|+|chr6:g.151561770:C>T'…	ENSG00000131016	1	HGNC:370	33870.445	87248.48	381576.88	989611.94	11980.707	143765.69
ALGALVDSCAPGLCPDWDSWDASKPVTNAR	5	Pat_67_5.64739.64739.4	ENSG00000196924|FLNA, ENSG00000196924|-|chrX:g.153581155:C>T',, ENSG00000196924|-|chrX:g.153590917:G>C',, ENSG00000196924|-|chrX:g.153590917:G>C']	ENSG00000196924	1	HGNC:3754	14656.633000000002	30173.471400000002	1116561.8099999998	3938044.07	10760.5602	107115.0938
GNPQGFNQGLDCDVIVAEVR	1	Pat_67_3.53703.53703.3	ENSG00000165819|METTL3, ENSG00000165819|-|chr14:g.21971503:C>T']	ENSG00000165819	1	HGNC:17563	14256.502	35634.066	202091.03	571867.44	14277.326000000001	112449.586
ATSFLLALEPELEAR	5	Pat_67_5.68729.68729.2	ENSG00000163902|RPN1, ENSG00000163902|-|chr3:g.128356698:G>A',, ENSG00000163902|-|chr3:g.128348979:A>T',, ENSG00000163902|-|chr3:g.128341218:C>T']	ENSG00000163902	1	HGNC:10381	118369.5397	176533.086	1217610.362	4630051.75	66305.3665	936278.0760000001
AEIVTEAEPEVDNLLVSDATPDGFR	2	Pat_67_2.65602.65602.3	ENSG00000041982|TNC, ENSG00000041982|-|chr9:g.117853174:G>T',, ENSG00000041982|-|chr9:g.117827000:G>A',, ENSG00000041982|-|chr9:g.117798515:C>T',, ENSG00000041982|-|chr9:g.117788857:T>G',, ENSG00000041982|-|chr9:g.117808862:A>C',, ENSG00000041982|-|chr9:g.117835942:G>T',, ENSG00000041982|-|chr9:g.117819471:T>C',, ENSG00000041982|-|chr9:g.117808785:T>A',, ENSG00000041982|-|chr9:g.117804618:T>C',, …	ENSG00000041982	1	HGNC:5318	1749.6083899999999	6114.209	15118.808	37654.534	1200.1781	11830.735400000001
SSEPVQLTEAETEYFVR	1	Pat_67_2.53879.53879.3	ENSG00000158623|COPG2	ENSG00000158623	1	HGNC:2237	11345.813	22474.006	64266.29	176484.48	8814.515	49576.375
LFDHPESPTPNPTEPLFLAQAEVYK	2	Pat_67_5.67811.67811.3	ENSG00000169710|FASN, ENSG00000169710|-|chr17:g.80053280:CGAA>C',, ENSG00000169710|-|chr17:g.80039626:T>TG',, ENSG00000169710|-|chr17:g.80049282:C>G',, ENSG00000169710|-|chr17:g.80042560:C>A',, ENSG00000169710|-|chr17:g.80043390:C>T',, ENSG00000169710|-|chr17:g.80045603:A>G']	ENSG00000169710	1	HGNC:3594	16616.2313	35475.679	354453.8	1537271.62	9683.4933	67055.569
VLQAQGSSDPEEESVLYSNR	1	Pat_67_2.45742.45742.3	ENSG00000025772|TOMM34, ENSG00000025772|-|chr20:g.43585049:C>G',, ENSG00000025772|-|chr20:g.43583725:C>T']	ENSG00000025772	1	HGNC:15746	31175.047000000002	70115.84	103594.35	298973.03	16330.415	88010.414
DGTVTAGNASGVADGAGAVIIASEDAVK	3	Pat_67_2.60249.60249.3	ENSG00000167315|ACAA2	ENSG00000167315	1	HGNC:83	13112.7505	24663.757400000002	197706.28699999998	669570.6	4634.2891500000005	54244.133
AANNGALPPDLSYIVR	7	Pat_67_5.56021.56021.2	ENSG00000179091|CYC1	ENSG00000179091	1	HGNC:2579	364387.923	504781.01399999997	951588.068	2618312.79	110963.23599999999	941064.676
ISEGFELLNSGQSIR	2	Pat_67_5.57427.57427.2	ENSG00000196344|ADH7, ENSG00000196344|-|chr4:g.100340208:T>C',, ENSG00000196344|-|chr4:g.100340208:T>C']	ENSG00000196344	1	HGNC:256	7408.102	32292.822	824131.68	4620987	12548.305	90870.964
EFDPTITDASLSLPSR	7	Pat_67_3.57382.57382.2	ENSG00000122786|CALD1, ENSG00000122786|+|chr7:g.134650070:G>A',, ENSG00000122786|+|chr7:g.134618000:C>G',, ENSG00000122786|+|chr7:g.134613569:C>T',, ENSG00000122786|+|chr7:g.134632261:G>A',, ENSG00000122786|+|chr7:g.134650060:T>G',, ENSG00000122786|+|chr7:g.134618388:G>T',, ENSG00000122786|+|chr7:g.134552540:G>A',, ENSG00000122786|+|chr7:g.134617816:G>A',, ENSG00000122786|+|chr7:g.134617816:G>A']	ENSG00000122786	1	HGNC:1441	169400.637	391301.77999999997	1596763.24	6574778.68	47345.3726	414878.433
LLPDITLLEPVEGEAAEELSR	1	Pat_67_3.70232.70232.3	ENSG00000171453|POLR1C	ENSG00000171453	1	HGNC:20194	4271.6855	6098.482	16728.215	55563.902	4865.488	12401.47
CPPGYIGLSCQDCAPGYTR	2	Pat_67_4.45456.45456.3	ENSG00000142798|HSPG2, ENSG00000142798|-|chr1:g.22198768:C>T',, ENSG00000142798|-|chr1:g.22159871:A>G',, ENSG00000142798|-|chr1:g.22173967:G>A',, ENSG00000142798|-|chr1:g.22178616:A>G',, ENSG00000142798|-|chr1:g.22191402:G>C',, ENSG00000142798|-|chr1:g.22201203:G>C',, ENSG00000142798|-|chr1:g.22175254:G>C',, ENSG00000142798|-|chr1:g.22178110:C>T',, ENSG00000142798|-|chr1:g.22149941:G>C',, ENSG000…	ENSG00000142798	1	HGNC:5273	41365.416000000005	92286.943	605504.77	1933433.5	31962.624	150076.164
VWLDPNETNEIANANSR	4	Pat_67_3.51946.51946.2	ENSG00000108298|RPL19, ENSG00000108298|+|chr17:g.37359248:G>A',, ENSG00000108298|+|chr17:g.37360422:C>T',, ENSG00000108298|+|chr17:g.37360422:C>T']	ENSG00000108298	1	HGNC:10312	54152.485	114941.33800000002	2402405.1100000003	8148069.0200000005	40448.299	317556.771
LQLEAVNITDLSENR	7	Pat_67_4.60017.60017.2	ENSG00000136689|IL1RN	ENSG00000136689	1	HGNC:6000	55542.719399999994	103050.20599999999	1116540.49	3753075.079999999	24434.6286	300979.52400000003
LDPQTLDTEQQWDTPCPR	2	Pat_67_2.51193.51193.3	ENSG00000116774|OLFML3, ENSG00000116774|+|chr1:g.114523669:GAGA>G',, ENSG00000116774|+|chr1:g.114523730:G>A',, ENSG00000116774|+|chr1:g.114523092:G>A',, ENSG00000116774|+|chr1:g.114524308:C>T',, ENSG00000116774|+|chr1:g.114524308:C>T']	ENSG00000116774	1	HGNC:24956	47780.08	80984.57	309338.69999999995	1019034.16	38535.149	158936.94
QQLDELSWATALAEGER	9	Pat_67_3.62490.62490.2	ENSG00000182253|SYNM, ENSG00000182253|+|chr15:g.99645869:TGC>T',, ENSG00000182253|+|chr15:g.99672544:C>G',, ENSG00000182253|+|chr15:g.99645781:G>A',, ENSG00000182253|+|chr15:g.99670265:C>T',, ENSG00000182253|+|chr15:g.99671720:A>C',, ENSG00000182253|+|chr15:g.99670103:C>A',, ENSG00000182253|+|chr15:g.99672320:C>T',, ENSG00000182253|+|chr15:g.99671572:G>A',, ENSG00000182253|+|chr15:g.99671572:G>A']	ENSG00000182253	1	HGNC:24466	42412.849	111353.308	853452.887	4001749.29	36806.2682	291206.23699999996
SGNYTVLQVVEALGSSLENPEPR	1	Pat_67_5.70852.70852.3	ENSG00000155229|MMS19, ENSG00000155229|-|chr10:g.99236683:G>T',, ENSG00000155229|-|chr10:g.99240048:C>T',, ENSG00000155229|-|chr10:g.99237131:T>C',, ENSG00000155229|-|chr10:g.99237131:T>C']	ENSG00000155229	1	HGNC:13824	1611.338	9853.444	31391.896	82762.58	6439.1669999999995	14151.472
DSYLILETLPTEYDSR	3	Pat_67_3.60985.60985.2	ENSG00000165916|PSMC3, ENSG00000165916|-|chr11:g.47445668:C>G',, ENSG00000165916|-|chr11:g.47441826:C>A',, ENSG00000165916|-|chr11:g.47447492:T>A',, ENSG00000165916|-|chr11:g.47447492:T>A']	ENSG00000165916	1	HGNC:9549	15821.464	31239.915999999997	259282.104	795103.0399999999	11025.9535	74767.044
GALADEPPSLDPVQSFSQEAVDTGR	1	Pat_67_2.59173.59173.3	ENSG00000173546|CSPG4, ENSG00000173546|-|chr15:g.75975026:C>T',, ENSG00000173546|-|chr15:g.75978026:A>C',, ENSG00000173546|-|chr15:g.75982346:A>G',, ENSG00000173546|-|chr15:g.75982946:G>C',, ENSG00000173546|-|chr15:g.75968877:G>A',, ENSG00000173546|-|chr15:g.75967961:G>A',, ENSG00000173546|-|chr15:g.75968976:T>G',, ENSG00000173546|-|chr15:g.75968675:C>T',, ENSG00000173546|-|chr15:g.75981407:G>A',…	ENSG00000173546	1	HGNC:2466	4413.191	13787.077	18221.824	50470.33	2712.4534	20522.504
VGEAGLLSVDCSEAGPGALGLEAVSDSGTK	4	Pat_67_4.65194.65194.3	ENSG00000136068|FLNB, ENSG00000136068|+|chr3:g.58138487:GT>G',, ENSG00000136068|+|chr3:g.58134543:G>A',, ENSG00000136068|+|chr3:g.58062899:C>G',, ENSG00000136068|+|chr3:g.58121746:A>G',, ENSG00000136068|+|chr3:g.58089697:G>T',, ENSG00000136068|+|chr3:g.58095423:G>T',, ENSG00000136068|+|chr3:g.58095424:A>T',, ENSG00000136068|+|chr3:g.58127630:G>T',, ENSG00000136068|+|chr3:g.58128446:A>G',, ENSG000…	ENSG00000136068	1	HGNC:3755	21756.387000000002	55750.798599999995	608908.875	1869666.27	13880.3686	164432.05200000003
GSQPSGELLASFELIQR	1	Pat_67_5.62643.62643.3	ENSG00000135636|DYSF, ENSG00000135636|+|chr2:g.71730372:C>T',, ENSG00000135636|+|chr2:g.71797762:G>A',, ENSG00000135636|+|chr2:g.71909689:C>A',, ENSG00000135636|+|chr2:g.71762413:G>A',, ENSG00000135636|+|chr2:g.71778285:A>C',, ENSG00000135636|+|chr2:g.71896855:A>C',, ENSG00000135636|+|chr2:g.71801364:T>C',, ENSG00000135636|+|chr2:g.71795431:A>C',, ENSG00000135636|+|chr2:g.71791263:G>A',, ENSG0000…	ENSG00000135636	1	HGNC:3097	5122.192	9945.108	136272.12	478505.47	4905.6826	35529.363
GSSCFECTHYQSFLEYR	2	Pat_67_5.45511.45511.3	ENSG00000093010|COMT, ENSG00000093010|+|chr22:g.19950066:C>A',, ENSG00000093010|+|chr22:g.19950066:C>A']	ENSG00000093010	1	HGNC:2228	37934.064	79522.073	566332.6	2262557.8	31129.742	203959.865
LLLQVESLTTELSAER	2	Pat_67_5.70337.70337.3	ENSG00000105357|MYH14, ENSG00000105357|+|chr19:g.50713910:C>G',, ENSG00000105357|+|chr19:g.50805087:A>T',, ENSG00000105357|+|chr19:g.50789769:C>T',, ENSG00000105357|+|chr19:g.50753007:G>A',, ENSG00000105357|+|chr19:g.50771511:C>T',, ENSG00000105357|+|chr19:g.50784977:G>A',, ENSG00000105357|+|chr19:g.50781512:G>A',, ENSG00000105357|+|chr19:g.50781512:G>A']	ENSG00000105357	1	HGNC:23212	7234.0283	27671.389000000003	169220.894	749634.85	11636.0073	58278.509
VQSGSESVIQEYVDLR	4	Pat_67_2.54122.54122.2	ENSG00000178209|PLEC, ENSG00000178209|-|chr8:g.145008183:C>T',, ENSG00000178209|-|chr8:g.144995759:G>A',, ENSG00000178209|-|chr8:g.145016667:C>T',, ENSG00000178209|-|chr8:g.144994888:G>A',, ENSG00000178209|-|chr8:g.144996236:C>G',, ENSG00000178209|-|chr8:g.145010020:G>A',, ENSG00000178209|-|chr8:g.144996968:C>T',, ENSG00000178209|-|chr8:g.144990901:C>T',, ENSG00000178209|-|chr8:g.145001648:C>T',,…	ENSG00000178209	1	HGNC:9069	65437.60400000001	130346.52	1027557.464	3212065.71	35500.616299999994	475245.755
IDQLEGDHQLIQEALIFDNK	11	Pat_67_4.68464.68464.4	ENSG00000072110|ACTN1, ENSG00000072110|-|chr14:g.69387818:C>T',, ENSG00000072110|-|chr14:g.69387818:C>T']	ENSG00000072110	1	HGNC:163	70019.41589999999	201535.25299999997	7450223.434	30865754.17	22872.37	518704.524
GAHGETEAEEGAPEGAEVPQGGEETSGAQQVEGASPGR	5	Pat_67_1.35273.35273.4	ENSG00000159212|CLIC6, ENSG00000159212|+|chr21:g.36079627:T>C',, ENSG00000159212|+|chr21:g.36079653:G>A',, ENSG00000159212|+|chr21:g.36079653:G>A']	ENSG00000159212	1	HGNC:2065	493770.999	581519.1950000001	214009.2005	588540.591	17101.677499999998	316277.397
AQEAPGQAEPPAAAEVQGAGNENEPR	3	Pat_67_1.37578.37578.3	ENSG00000109062|SLC9A3R1	ENSG00000109062	1	HGNC:11075	42562.8223	117704.38659999998	280234.269	739880.5079999999	23752.11445	200105.59600000002
DGSCSVEYIPYEAGTYSLNVTYGGHQVPGSPFK	3	Pat_67_5.60498.60498.4	ENSG00000196924|FLNA, ENSG00000196924|-|chrX:g.153581155:C>T',, ENSG00000196924|-|chrX:g.153590917:G>C',, ENSG00000196924|-|chrX:g.153590917:G>C']	ENSG00000196924	1	HGNC:3754	872.4739	6991.5987000000005	190445.664	1649810.12	0	38837.662800000006
ALLLVGDVAQAADVAIEHR	2	Pat_67_5.70845.70845.3	ENSG00000215305|VPS16, ENSG00000215305|+|chr20:g.2843240:G>A',, ENSG00000215305|+|chr20:g.2843240:G>A']	ENSG00000215305	1	HGNC:14584	16866.172000000002	70665.202	161725.28999999998	734867.98	31816.018000000004	99164.519
LDLWNLNNDTEVPTASISVEGNPALNR	1	Pat_67_5.67337.67337.3	ENSG00000077380|DYNC1I2, ENSG00000077380|+|chr2:g.172549323:G>A',, ENSG00000077380|+|chr2:g.172585353:C>T',, ENSG00000077380|+|chr2:g.172586295:G>A',, ENSG00000077380|+|chr2:g.172586295:G>A']	ENSG00000077380	1	HGNC:2964	0	5239.7915	66756.16	1675003.4	0	11888.461000000001
LVGSQEELASWGHEYVR	1	Pat_67_4.51026.51026.3	ENSG00000175166|PSMD2, ENSG00000175166|+|chr3:g.184023583:G>T',, ENSG00000175166|+|chr3:g.184023584:G>T',, ENSG00000175166|+|chr3:g.184025749:G>C',, ENSG00000175166|+|chr3:g.184025749:G>C']	ENSG00000175166	1	HGNC:9559	17109.537	38398.785	565207.06	1905031	19026.24	116256.47
DVWGIEGPIDAAFTR	5	Pat_67_4.64065.64065.2	ENSG00000109072|VTN, ENSG00000109072|-|chr17:g.26694894:C>T',, ENSG00000109072|-|chr17:g.26694404:G>A']	ENSG00000109072	1	HGNC:12724	16295.7493	47061.0627	446835.901	2074190.5299999998	14828.037099999998	126154.13999999998
NIELICQENEGENDPVLQR	5	Pat_67_1.50997.50997.3	ENSG00000101367|MAPRE1	ENSG00000101367	1	HGNC:6890	56956.7369	141376.709	518623.4849999999	1564541.45	80179.0968	484663.502
TFEHVTSEIGAEEAEEVGVEHLLR	6	Pat_67_2.66318.66318.3	ENSG00000103035|PSMD7, ENSG00000103035|+|chr16:g.74334057:T>C',, ENSG00000103035|+|chr16:g.74334057:T>C']	ENSG00000103035	1	HGNC:9565	59659.9395	75793.1598	67848.2813	195999.066	23430.94945	145791.571
SLEYLDLSFNQIAR	4	Pat_67_5.63090.63090.2	ENSG00000139329|LUM, ENSG00000139329|-|chr12:g.91502123:A>C']	ENSG00000139329	1	HGNC:6724	14156.534899999999	26999.680999999997	737591.995	4667480.640000001	15321.995299999999	107267.888
GGVQVPAVDISSSLGGR	2	Pat_67_5.53173.53173.2	ENSG00000124942|AHNAK, ENSG00000124942|-|chr11:g.62295776:T>G',, ENSG00000124942|-|chr11:g.62290365:T>C',, ENSG00000124942|-|chr11:g.62295549:C>T',, ENSG00000124942|-|chr11:g.62296271:G>A',, ENSG00000124942|-|chr11:g.62287549:C>T',, ENSG00000124942|-|chr11:g.62300583:C>T',, ENSG00000124942|-|chr11:g.62294188:T>G',, ENSG00000124942|-|chr11:g.62299055:T>C',, ENSG00000124942|-|chr11:g.62285441:A>G',…	ENSG00000124942	1	HGNC:347	14450.1053	39888.140499999994	1570081.97	6472873.5	20604.631400000002	193274.10199999998
ADFPVDEELGLDLGDLSR	1	Pat_67_2.67017.67017.3	ENSG00000185615|PDIA2	ENSG00000185615	1	HGNC:14180	5937.474	11797.891000000001	17391	38257.363	2613.5156	17889.195
LAVEALSSLDGDLAGR	19	Pat_67_4.61484.61484.2	ENSG00000166165|CKB, ENSG00000166165|-|chr14:g.103988233:G>T',, ENSG00000166165|-|chr14:g.103988233:G>T']	ENSG00000166165	1	HGNC:1991	98425.6574	211595.13440000004	2141658.996	14884054.272999996	75638.07920000001	560453.9191999999
YINENLIVNTDELGR	1	Pat_67_3.55256.55256.2	ENSG00000120438|TCP1, ENSG00000120438|-|chr6:g.160200771:T>TTCCC']	ENSG00000120438	1	HGNC:11655	6768.7363	14287.579	168829.58	788149.4	5931.8447	52095.777
FEVNNTILHPEIVECR	1	Pat_67_4.54433.54433.3	ENSG00000124299|PEPD	ENSG00000124299	1	HGNC:8840	42049.234000000004	87414.14	533931.94	1740920	23876.36	408992.7
QLIIEDPYYGNDSDFETVYQQCVR	4	Pat_67_3.59228.59228.3	ENSG00000143727|ACP1	ENSG00000143727	1	HGNC:122	38637.229999999996	85297.085	216868.798	621603.4099999999	26940.1589	146870.185
FQDGDLTLYQSNTILR	13	Pat_67_5.56431.56431.2	ENSG00000084207|GSTP1	ENSG00000084207	1	HGNC:4638	141983.9501	186744.41110000003	7667101.2239999985	37789670.3	46642.99220000001	2066804.4620000005
EQAVEGGEVELSCLVPR	2	Pat_67_2.55672.55672.3	ENSG00000105767|CADM4, ENSG00000105767|-|chr19:g.44131050:C>G']	ENSG00000105767	1	HGNC:30825	28134.792	61704.087999999996	114749.68400000001	261074.40000000002	16954.733999999997	82483.451
EEEAIQLDGLNASQIR	2	Pat_67_1.50173.50173.2	ENSG00000166598|HSP90B1	ENSG00000166598	1	HGNC:12028	35358.902500000004	55324.76699999999	219907.373	800921.94	27425.998	222620.594
GNDDHWIVDTDYDTYAVQYSCR	2	Pat_67_3.49164.49164.3	ENSG00000138207|RBP4	ENSG00000138207	1	HGNC:9922	22422.453	48249.223	153546.24	387952.69	15467.2035	93313.38799999999
TATESFASDPILYRPVAVALDTK	13	Pat_67_5.64271.64271.4	ENSG00000067225|PKM, ENSG00000067225|-|chr15:g.72499530:CAAGG>C',, ENSG00000067225|-|chr15:g.72499530:CAAGG>C']	ENSG00000067225	1	HGNC:9021	30640.340900000003	158423.30730000001	13650615.819999998	51735413.08	37087.9557	423456.92799999996
HYQEEGQGTEVVQGVLLGLVVEDR	1	Pat_67_3.68924.68924.3	ENSG00000147677|EIF3H, ENSG00000147677|-|chr8:g.117701320:G>A',, ENSG00000147677|-|chr8:g.117669539:C>G',, ENSG00000147677|-|chr8:g.117658794:C>A',, ENSG00000147677|-|chr8:g.117658794:C>A']	ENSG00000147677	1	HGNC:3273	3297.7666	4949.0493	20710.71	73744.63	550.8914	11014.3125
IDTASLGDSTDSYIEVLDGSR	1	Pat_67_2.59960.59960.3	ENSG00000109111|SUPT6H, ENSG00000109111|+|chr17:g.27009760:A>C',, ENSG00000109111|+|chr17:g.27008293:A>G',, ENSG00000109111|+|chr17:g.27014145:G>A',, ENSG00000109111|+|chr17:g.27023901:A>T',, ENSG00000109111|+|chr17:g.27023901:A>T']	ENSG00000109111	1	HGNC:11470	6313.806	13939.528999999999	50062.773	150538.11	4048.5742	34103.457
EFNAETFTFHADICTLSEK	194	Pat_67_5.61631.61631.3	ENSG00000163631|ALB, ENSG00000163631|+|chr4:g.74281976:G>A',, ENSG00000163631|+|chr4:g.74276060:C>T',, ENSG00000163631|+|chr4:g.74276060:C>T']	ENSG00000163631	1	HGNC:399	580582.9842700001	1154349.03501	170621252.99310005	765553358.5550002	536369.6394199997	10906343.873990005
SADESGQALLAAGHYASDEVR	3	Pat_67_2.45895.45895.3	ENSG00000197694|SPTAN1, ENSG00000197694|+|chr9:g.131388718:A>C',, ENSG00000197694|+|chr9:g.131388814:C>T',, ENSG00000197694|+|chr9:g.131379968:G>A',, ENSG00000197694|+|chr9:g.131388752:A>G',, ENSG00000197694|+|chr9:g.131346711:G>A',, ENSG00000197694|+|chr9:g.131344110:C>T',, ENSG00000197694|+|chr9:g.131344110:C>T']	ENSG00000197694	1	HGNC:11273	69555.1505	144350.381	526290.63	1773653.66	52347.875	287349.53
VLLESEQFLTELTR	4	Pat_67_5.69521.69521.2	ENSG00000140319|SRP14, ENSG00000140319|-|chr15:g.40328550:G>A',, ENSG00000140319|-|chr15:g.40328630:C>G']	ENSG00000140319	1	HGNC:11299	26892.3665	56237.56050000001	1111973.3450000002	3235324.73	31770.540500000003	322921.811
CVNGQCVCDEGYTGEDCSQLR	2	Pat_67_1.36375.36375.3	ENSG00000041982|TNC, ENSG00000041982|-|chr9:g.117853174:G>T',, ENSG00000041982|-|chr9:g.117827000:G>A',, ENSG00000041982|-|chr9:g.117798515:C>T',, ENSG00000041982|-|chr9:g.117788857:T>G',, ENSG00000041982|-|chr9:g.117808862:A>C',, ENSG00000041982|-|chr9:g.117835942:G>T',, ENSG00000041982|-|chr9:g.117819471:T>C',, ENSG00000041982|-|chr9:g.117808785:T>A',, ENSG00000041982|-|chr9:g.117815273:G>A',, …	ENSG00000041982	1	HGNC:5318	18140.3083	49360.133	125484.85	300510.31000000006	8797.7561	74410.70300000001
IDPENAEFLTALCELR	3	Pat_67_4.68388.68388.2	ENSG00000152778|IFIT5	ENSG00000152778	1	HGNC:13328	45110.793	109219.807	772170.646	1923610.3	32157.8715	192996.21600000001
TLTGTAALTVQSQEDNLR	2	Pat_67_4.47957.47957.2	ENSG00000111144|LTA4H, ENSG00000111144|-|chr12:g.96408773:T>G',, ENSG00000111144|-|chr12:g.96396811:C>A']	ENSG00000111144	1	HGNC:6710	31874.239700000002	72099.69200000001	1115285	2849070.6	27143.481	290213.895
SEEWADNHLPLTDAELAR	3	Pat_67_1.50407.50407.3	ENSG00000105355|PLIN3	ENSG00000105355	1	HGNC:16893	27594.764000000003	67920.75	256367.08000000002	773685.28	20849.1564	130882.61499999999
SCVGETTESTQCEDEELEHLR	1	Pat_67_1.39739.39739.3	ENSG00000112936|C7, ENSG00000112936|+|chr5:g.40964852:A>C',, ENSG00000112936|+|chr5:g.40972556:A>C',, ENSG00000112936|+|chr5:g.40981601:G>A',, ENSG00000112936|+|chr5:g.40958164:A>C',, ENSG00000112936|+|chr5:g.40979907:A>G',, ENSG00000112936|+|chr5:g.40945391:G>A',, ENSG00000112936|+|chr5:g.40937703:A>T',, ENSG00000112936|+|chr5:g.40972655:A>C']	ENSG00000112936	1	HGNC:1346	29359.502	54497.125	103105.22	230997.58	11422.296	63153.504
TLEGPVPLEVIVIDQNDNRPIFR	1	Pat_67_5.68375.68375.3	ENSG00000140945|CDH13, ENSG00000140945|+|chr16:g.83636100:A>C',, ENSG00000140945|+|chr16:g.83781789:C>A',, ENSG00000140945|+|chr16:g.83065674:T>G',, ENSG00000140945|+|chr16:g.83065674:T>C',, ENSG00000140945|+|chr16:g.83520238:C>T',, ENSG00000140945|+|chr16:g.83065689:G>A',, ENSG00000140945|+|chr16:g.83250983:T>G',, ENSG00000140945|+|chr16:g.83250983:T>G']	ENSG00000140945	1	HGNC:1753	2895.2524	11880.946000000002	338473.88	1090627.1	5022.1567	78408.4
RPTEICADPQFIIGGATR	1	Pat_67_5.49987.49987.3	ENSG00000162909|CAPN2, ENSG00000162909|+|chr1:g.223949898:G>A',, ENSG00000162909|+|chr1:g.223931867:G>A',, ENSG00000162909|+|chr1:g.223951909:C>T',, ENSG00000162909|+|chr1:g.223900424:C>G',, ENSG00000162909|+|chr1:g.223939763:G>A']	ENSG00000162909	1	HGNC:1479	14532.585	27517.158	301229.7	1093501	18009.785	79072.016
FYPEDVSEELIQDITQR	8	Pat_67_3.69480.69480.2	ENSG00000147065|MSN, ENSG00000147065|+|chrX:g.64956773:A>C',, ENSG00000147065|+|chrX:g.64959028:A>G',, ENSG00000147065|+|chrX:g.64957088:A>C',, ENSG00000147065|+|chrX:g.64958471:C>T',, ENSG00000147065|+|chrX:g.64949318:C>T',, ENSG00000147065|+|chrX:g.64957148:A>C',, ENSG00000147065|+|chrX:g.64959036:C>T']	ENSG00000147065	1	HGNC:7373	24903.908199999998	53612.4687	381082.82300000003	1633332.849	21434.5979	127426.19099999999
SPEEGAETPVYLALLPPDAEGPHGQFVSEK	13	Pat_67_3.67854.67854.4	ENSG00000159228|CBR1, ENSG00000159228|+|chr21:g.37444776:G>A']	ENSG00000159228	1	HGNC:1548	404718.0680000001	566918.0205	3140432.207	10833123.99	87192.49833	1194619.5873
TVGIDDLTGEPLIQR	1	Pat_67_3.56696.56696.2	ENSG00000147853|AK3	ENSG00000147853	1	HGNC:17376	15936.694	25081.986	228289.16	789225.9	7138.651999999999	70146.24
GLGPLAEAAAAGDGAAAAGAAR	1	Pat_67_4.52490.52490.3	ENSG00000115808|STRN, ENSG00000115808|-|chr2:g.37094982:G>T',, ENSG00000115808|-|chr2:g.37113870:T>C',, ENSG00000115808|-|chr2:g.37085056:G>A',, ENSG00000115808|-|chr2:g.37111075:C>G']	ENSG00000115808	1	HGNC:11424	20866.047	45018.363	531060.4	1604574.9	15295.055	112904.86
IEPEPFENCLLRPGSPAR	1	Pat_67_4.53761.53761.3	ENSG00000100983|GSS, ENSG00000100983|-|chr20:g.33530291:C>T',, ENSG00000100983|-|chr20:g.33530291:C>T']	ENSG00000100983	1	HGNC:4624	28911.426	41744.187999999995	458314.6	1743802	12514.1045	155755.55
VELSDVQNPAISITENVLHFK	2	Pat_67_5.70180.70180.3	ENSG00000074696|HACD3, ENSG00000074696|+|chr15:g.65847278:T>G',, ENSG00000074696|+|chr15:g.65847278:T>G']	ENSG00000074696	1	HGNC:24175	7307.874599999999	35758.882	262035.88	4627459.78	3026.3672	76292.844
AEASAFAESIDVELR	9	Pat_67_2.56581.56581.2	ENSG00000118898|PPL, ENSG00000118898|-|chr16:g.4945699:CCTT>C',, ENSG00000118898|-|chr16:g.4947749:G>C',, ENSG00000118898|-|chr16:g.4949235:G>A',, ENSG00000118898|-|chr16:g.4949235:G>A']	ENSG00000118898	1	HGNC:9273	43158.030600000006	97582.2785	429062.179	1305123.9780000001	23936.3556	194220.65400000004
GSTAPVGGGAFPTIVER	2	Pat_67_5.49704.49704.2	ENSG00000143870|PDIA6	ENSG00000143870	1	HGNC:30168	35863.052	57147.875	915815.1399999999	3856231.3	30645.864	202406.624
QLLLCETLTETVYGDR	1	Pat_67_4.63040.63040.3	ENSG00000074964|ARHGEF10L, ENSG00000074964|+|chr1:g.17961424:G>A',, ENSG00000074964|+|chr1:g.17914122:G>A',, ENSG00000074964|+|chr1:g.17966332:C>T',, ENSG00000074964|+|chr1:g.17949618:G>A',, ENSG00000074964|+|chr1:g.17928710:C>T',, ENSG00000074964|+|chr1:g.17928710:C>T']	ENSG00000074964	1	HGNC:25540	3999.788	12529.326000000001	73748.25	235113.22	3312.7114	25724.27
LEGDLTGPSVGVEVPDVELECPDAK	12	Pat_67_3.64756.64756.3	ENSG00000124942|AHNAK, ENSG00000124942|-|chr11:g.62295776:T>G',, ENSG00000124942|-|chr11:g.62290365:T>C',, ENSG00000124942|-|chr11:g.62295549:C>T',, ENSG00000124942|-|chr11:g.62296271:G>A',, ENSG00000124942|-|chr11:g.62287549:C>T',, ENSG00000124942|-|chr11:g.62300583:C>T',, ENSG00000124942|-|chr11:g.62294188:T>G',, ENSG00000124942|-|chr11:g.62299055:T>C',, ENSG00000124942|-|chr11:g.62285441:A>G',…	ENSG00000124942	1	HGNC:347	35356.2125	95078.71059999998	787685.179	1937891.0309999997	55706.19605	282718.1697
TETITGFQVDAVPANGQTPIQR	3	Pat_67_4.52921.52921.3	ENSG00000115414|FN1, ENSG00000115414|-|chr2:g.216257711:C>T',, ENSG00000115414|-|chr2:g.216271134:C>T',, ENSG00000115414|-|chr2:g.216226799:A>G',, ENSG00000115414|-|chr2:g.216240008:T>C',, ENSG00000115414|-|chr2:g.216240420:T>C',, ENSG00000115414|-|chr2:g.216270961:T>C',, ENSG00000115414|-|chr2:g.216270993:T>C',, ENSG00000115414|-|chr2:g.216226780:C>T',, ENSG00000115414|-|chr2:g.216256459:G>A',, …	ENSG00000115414	1	HGNC:3778	36478.568	77004.436	390626.93	1065424.81	30844.8524	188918.386
AEGSEYQVLYIADDNEIR	1	Pat_67_1.51927.51927.3	ENSG00000123384|LRP1, ENSG00000123384|+|chr12:g.57556270:G>T',, ENSG00000123384|+|chr12:g.57574259:A>G',, ENSG00000123384|+|chr12:g.57569841:G>A',, ENSG00000123384|+|chr12:g.57589661:G>T',, ENSG00000123384|+|chr12:g.57605559:G>A',, ENSG00000123384|+|chr12:g.57588411:G>A',, ENSG00000123384|+|chr12:g.57552226:C>A',, ENSG00000123384|+|chr12:g.57556220:G>A',, ENSG00000123384|+|chr12:g.57573202:C>T',,…	ENSG00000123384	1	HGNC:6692	33855.473	62772.996	93133.914	284426.3	17301.968999999997	87939.83
TFPTVNPTTGEVIGHVAEGDR	1	Pat_67_4.52452.52452.3	ENSG00000137124|ALDH1B1, ENSG00000137124|+|chr9:g.38396332:T>G',, ENSG00000137124|+|chr9:g.38396002:C>T',, ENSG00000137124|+|chr9:g.38396332:T>C',, ENSG00000137124|+|chr9:g.38396773:C>A',, ENSG00000137124|+|chr9:g.38395995:C>T',, ENSG00000137124|+|chr9:g.38396397:G>T']	ENSG00000137124	1	HGNC:407	14659.393999999998	29156.842	179079.92	567327.8	7157.1743	56122.15
LTLTSDESTLIEDGGAR	2	Pat_67_2.52336.52336.2	ENSG00000111897|SERINC1	ENSG00000111897	1	HGNC:13464	66070.359	100679.295	263668.52	760383.55	29921.201	199242.82
EENVGLHQTLDQTLNELNCI	7	Pat_67_3.65317.65317.3	ENSG00000167460|TPM4, ENSG00000167460|+|chr19:g.16192795:C>T',, ENSG00000167460|+|chr19:g.16192795:C>T']	ENSG00000167460	1	HGNC:12013	18915.4807	49435.217	185719.694	874502.0700000001	14124.613099999999	133543.72400000002
ETPNLGPYSPCVLCACNGHSETCDPETGVCNCR	1	Pat_67_3.49938.49938.4	ENSG00000135862|LAMC1, ENSG00000135862|+|chr1:g.183096406:A>T',, ENSG00000135862|+|chr1:g.183085755:A>G',, ENSG00000135862|+|chr1:g.183094547:T>C',, ENSG00000135862|+|chr1:g.183091354:T>C',, ENSG00000135862|+|chr1:g.183095259:G>T',, ENSG00000135862|+|chr1:g.183091317:G>C',, ENSG00000135862|+|chr1:g.183097819:G>C',, ENSG00000135862|+|chr1:g.183101582:A>G',, ENSG00000135862|+|chr1:g.183091306:C>T',…	ENSG00000135862	1	HGNC:6492	5129.69	9932.530999999999	23209.867000000002	70284.72	1019.6319599999999	11186.883
QVGYENAGTVEFLVDR	1	Pat_67_3.53345.53345.2	ENSG00000173599|PC, ENSG00000173599|-|chr11:g.66639309:G>A',, ENSG00000173599|-|chr11:g.66617828:C>T',, ENSG00000173599|-|chr11:g.66617146:C>T',, ENSG00000173599|-|chr11:g.66618659:G>A',, ENSG00000173599|-|chr11:g.66619351:C>T',, ENSG00000173599|-|chr11:g.66631410:C>A',, ENSG00000173599|-|chr11:g.66619370:G>A',, ENSG00000173599|-|chr11:g.66619370:G>A']	ENSG00000173599	1	HGNC:8636	7907.121	18340.453	96000.98	259974.78	5256.4487	42377.09
AASEFESSEGVFLFPELR	2	Pat_67_4.66891.66891.3	ENSG00000171603|CLSTN1, ENSG00000171603|-|chr1:g.9833339:G>A',, ENSG00000171603|-|chr1:g.9833339:G>A']	ENSG00000171603	1	HGNC:17447	5950.3335	22169.040999999997	225863.39	722625.52	5379.974	40283.206
GLVYETSVLDPDEGIR	9	Pat_67_2.54535.54535.3	ENSG00000062485|CS, ENSG00000062485|-|chr12:g.56666978:C>A',, ENSG00000062485|-|chr12:g.56666978:C>A']	ENSG00000062485	1	HGNC:2422	114026.293	348441.81000000006	2977935.7860000003	6456248.379999999	59747.7285	980816.4000000001
VSVLCQENYLIQEGEEITCK	7	Pat_67_4.66415.66415.3	ENSG00000000971|CFH, ENSG00000000971|+|chr1:g.196696026:T>A',, ENSG00000000971|+|chr1:g.196648872:G>A',, ENSG00000000971|+|chr1:g.196695667:A>C',, ENSG00000000971|+|chr1:g.196715067:T>G',, ENSG00000000971|+|chr1:g.196648816:A>C',, ENSG00000000971|+|chr1:g.196684881:G>C',, ENSG00000000971|+|chr1:g.196659237:C>T',, ENSG00000000971|+|chr1:g.196709774:G>T',, ENSG00000000971|+|chr1:g.196706773:C>T',, …	ENSG00000000971	1	HGNC:4883	27351.2869	66281.7793	488370.60500000004	1663935.78	22827.9613	127662.036
AQDIEAGDGTTSVVIIAGSLLDSCTK	4	Pat_67_4.69650.69650.3	ENSG00000115484|CCT4	ENSG00000115484	1	HGNC:1617	14003.0759	31652.282399999996	727462.8500000001	2217796.68	12490.409199999998	143626.228
DNLTLWTSDSAGEECDAAEGAEN	2	Pat_67_1.51531.51531.2	ENSG00000134308|YWHAQ	ENSG00000134308	1	HGNC:12854	19682.2606	34081.118	262749.382	744084.24	7033.24	78015.2276
EVFSSCSSEVVLSGDDEEYQR	4	Pat_67_1.47174.47174.3	ENSG00000124942|AHNAK, ENSG00000124942|-|chr11:g.62295776:T>G',, ENSG00000124942|-|chr11:g.62290365:T>C',, ENSG00000124942|-|chr11:g.62295549:C>T',, ENSG00000124942|-|chr11:g.62296271:G>A',, ENSG00000124942|-|chr11:g.62287549:C>T',, ENSG00000124942|-|chr11:g.62300583:C>T',, ENSG00000124942|-|chr11:g.62294188:T>G',, ENSG00000124942|-|chr11:g.62299055:T>C',, ENSG00000124942|-|chr11:g.62285441:A>G',…	ENSG00000124942	1	HGNC:347	33136.1564	54083.581000000006	181761.327	620110.0800000001	12557.5234	108820.76000000001
DDGTGQLLLPLSDAR	4	Pat_67_3.56631.56631.2	ENSG00000178209|PLEC, ENSG00000178209|-|chr8:g.145008183:C>T',, ENSG00000178209|-|chr8:g.144995759:G>A',, ENSG00000178209|-|chr8:g.145016667:C>T',, ENSG00000178209|-|chr8:g.144994888:G>A',, ENSG00000178209|-|chr8:g.144996236:C>G',, ENSG00000178209|-|chr8:g.145010020:G>A',, ENSG00000178209|-|chr8:g.144996968:C>T',, ENSG00000178209|-|chr8:g.144990901:C>T',, ENSG00000178209|-|chr8:g.145001648:C>T',,…	ENSG00000178209	1	HGNC:9069	45338.09100000001	84085.8736	633882.25	1758064.914	33500.153999999995	295078.091
AGVEEQEGLLSFQEDR	3	Pat_67_1.48934.48934.2	ENSG00000167880|EVPL, ENSG00000167880|-|chr17:g.74006272:C>A',, ENSG00000167880|-|chr17:g.74015086:C>T',, ENSG00000167880|-|chr17:g.74011575:G>C',, ENSG00000167880|-|chr17:g.74011633:G>A',, ENSG00000167880|-|chr17:g.74011633:G>A']	ENSG00000167880	1	HGNC:3503	37334.099	92636.975	1107313.8399999999	2996656.34	24417.295700000002	157777.64
QPTVTSVCSETSQELAEGQR	1	Pat_67_2.42555.42555.3	ENSG00000163110|PDLIM5, ENSG00000163110|+|chr4:g.95494544:G>T']	ENSG00000163110	1	HGNC:17468	17952.303	45794.785	129151.28	333065.03	22600.02	96671.86
CTVTGAGIGPTIQIGEETVITVDTK	20	Pat_67_5.66015.66015.3	ENSG00000196924|FLNA, ENSG00000196924|-|chrX:g.153581155:C>T',, ENSG00000196924|-|chrX:g.153590917:G>C',, ENSG00000196924|-|chrX:g.153590917:G>C']	ENSG00000196924	1	HGNC:3754	92252.5104	205270.27809999997	3685560.2540000007	10484193.309999999	64240.586	430383.20350000006
ESPESEGPIYEGLIL	5	Pat_67_1.63398.63398.2	ENSG00000069329|VPS35, ENSG00000069329|-|chr16:g.46712988:C>T']	ENSG00000069329	1	HGNC:13487	21124.9806	52434.5166	135843.674	372862.278	13284.1978	100683.016
ASGPGLNTTGVPASLPVEFTIDAK	13	Pat_67_5.66993.66993.3	ENSG00000196924|FLNA, ENSG00000196924|-|chrX:g.153581155:C>T',, ENSG00000196924|-|chrX:g.153590917:G>C',, ENSG00000196924|-|chrX:g.153590917:G>C']	ENSG00000196924	1	HGNC:3754	46282.400700000006	118663.96280000001	6530458.279999999	20280165.939999998	23774.2968	312849.13
ISQAEEEDQQLLGHLLLVAK	2	Pat_67_5.69749.69749.3	ENSG00000137133|HINT2, ENSG00000137133|-|chr9:g.35814896:C>A']	ENSG00000137133	1	HGNC:18344	7945.1741	19752.222	201400.16	748149.82	10147.601999999999	65579.807
HFPIEIDSTDYVSSGPSVR	1	Pat_67_4.51861.51861.3	ENSG00000061794|MRPS35, ENSG00000061794|+|chr12:g.27863789:G>A',, ENSG00000061794|+|chr12:g.27863789:G>A']	ENSG00000061794	1	HGNC:16635	16547.843999999997	30101.072	282607.5	803410.25	8831	77172.484
EVLTVPEANSEPWTLDTLGGER	1	Pat_67_3.62298.62298.3	ENSG00000138162|TACC2, ENSG00000138162|+|chr10:g.123842325:C>T',, ENSG00000138162|+|chr10:g.123845315:G>A',, ENSG00000138162|+|chr10:g.123842523:G>A',, ENSG00000138162|+|chr10:g.123844503:C>T',, ENSG00000138162|+|chr10:g.123845211:G>A',, ENSG00000138162|+|chr10:g.123846288:G>A',, ENSG00000138162|+|chr10:g.124009124:G>C',, ENSG00000138162|+|chr10:g.123971177:G>A',, ENSG00000138162|+|chr10:g.123997…	ENSG00000138162	1	HGNC:11523	3196.085	6819.142	39639.15	138883.3	1635.96	20358.053
LPYGGQCRPCPCPEGPGSQR	1	Pat_67_5.37430.37430.3	ENSG00000172037|LAMB2, ENSG00000172037|-|chr3:g.49158923:G>A',, ENSG00000172037|-|chr3:g.49160684:C>T',, ENSG00000172037|-|chr3:g.49162722:C>A',, ENSG00000172037|-|chr3:g.49167419:C>T',, ENSG00000172037|-|chr3:g.49158763:C>T',, ENSG00000172037|-|chr3:g.49163902:G>C',, ENSG00000172037|-|chr3:g.49166533:G>A',, ENSG00000172037|-|chr3:g.49167684:C>T',, ENSG00000172037|-|chr3:g.49167684:C>T']	ENSG00000172037	1	HGNC:6487	1845.8541	3102.4558	128680.99	794871	0	16029.098999999998
GYIGTHCGQPVCESGCLNGGR	12	Pat_67_3.34479.34479.3	ENSG00000166147|FBN1, ENSG00000166147|-|chr15:g.48826283:A>AG',, ENSG00000166147|-|chr15:g.48707952:C>T',, ENSG00000166147|-|chr15:g.48714179:C>T',, ENSG00000166147|-|chr15:g.48787415:C>T',, ENSG00000166147|-|chr15:g.48782229:G>T',, ENSG00000166147|-|chr15:g.48720553:G>T',, ENSG00000166147|-|chr15:g.48829925:T>G',, ENSG00000166147|-|chr15:g.48733923:C>A',, ENSG00000166147|-|chr15:g.48779563:G>A',…	ENSG00000166147	1	HGNC:3603	218089.1275	359403.61699999997	1185283.19	3911584.9999999995	137199.10390000002	778593.998
LAQDFLDSQNLSAYNTR	2	Pat_67_5.56003.56003.3	ENSG00000254986|DPP3, ENSG00000254986|+|chr11:g.66272110:G>A',, ENSG00000254986|+|chr11:g.66272207:C>A',, ENSG00000254986|+|chr11:g.66252662:G>A',, ENSG00000254986|+|chr11:g.66252662:G>A']	ENSG00000254986	1	HGNC:3008	26263.937	81657.477	952711.65	5708016.75	69866.47200000001	494599.89
DLDQASLAAVSQQLAPR	5	Pat_67_5.57440.57440.3	ENSG00000137076|TLN1, ENSG00000137076|-|chr9:g.35711320:CAGA>C',, ENSG00000137076|-|chr9:g.35722121:C>G',, ENSG00000137076|-|chr9:g.35724314:C>T',, ENSG00000137076|-|chr9:g.35717768:G>C',, ENSG00000137076|-|chr9:g.35718843:T>C',, ENSG00000137076|-|chr9:g.35719602:T>C']	ENSG00000137076	1	HGNC:11845	25097.214	87751.377	803662.265	3060990.7199999997	36898.094300000004	270331.83499999996
ALNALCDGLIDELNQALK	5	Pat_67_5.70722.70722.3	ENSG00000127884|ECHS1	ENSG00000127884	1	HGNC:3151	17117.9061	89752.4413	733628.602	3357272.61	37035.034700000004	205267.903
QQLSAEELDAQLDAYNAR	1	Pat_67_2.50519.50519.3	ENSG00000183684|ALYREF	ENSG00000183684	1	HGNC:19071	25528.922000000002	62393.418	153820.05	379087.03	17638.867	131255.7
IQYQLVDISQDNALR	2	Pat_67_4.56390.56390.2	ENSG00000142669|SH3BGRL3	ENSG00000142669	1	HGNC:15568	28122.093999999997	62119.86	553545.22	1700515.2	16667.177	162710.379
LLEQEFADVIVKPHDPATVDEVLR	14	Pat_67_5.69713.69713.4	ENSG00000143536|CRNN, ENSG00000143536|-|chr1:g.152383111:C>G',, ENSG00000143536|-|chr1:g.152383103:A>C',, ENSG00000143536|-|chr1:g.152382817:G>T',, ENSG00000143536|-|chr1:g.152383114:G>C']	ENSG00000143536	1	HGNC:1230	20904.8669	92435.9345	2708477.4420000003	8208237.557	25986.10015	194099.45190000001
EIILDDDECPLQIFR	2	Pat_67_3.66920.66920.2	ENSG00000130396|AFDN, ENSG00000130396|+|chr6:g.168349108:GA>G',, ENSG00000130396|+|chr6:g.168271178:G>C',, ENSG00000130396|+|chr6:g.168315366:G>A',, ENSG00000130396|+|chr6:g.168291674:C>T',, ENSG00000130396|+|chr6:g.168352079:C>T',, ENSG00000130396|+|chr6:g.168351867:G>A',, ENSG00000130396|+|chr6:g.168352586:C>G',, ENSG00000130396|+|chr6:g.168352586:C>G']	ENSG00000130396	1	HGNC:7137	3614.3136	13125.883000000002	68876.495	199512.31	2625.4298599999997	28770.319
AIEPPPLDAVIEAEHTLR	11	Pat_67_3.66884.66884.3	ENSG00000135829|DHX9, ENSG00000135829|+|chr1:g.182852490:T>G',, ENSG00000135829|+|chr1:g.182850733:A>C',, ENSG00000135829|+|chr1:g.182856546:G>T',, ENSG00000135829|+|chr1:g.182853933:T>C',, ENSG00000135829|+|chr1:g.182825708:G>A',, ENSG00000135829|+|chr1:g.182852289:A>C',, ENSG00000135829|+|chr1:g.182853821:G>T']	ENSG00000135829	1	HGNC:2750	90956.22489999999	148118.16479999997	504958.99400000006	1671143.575	96632.9468	526919.9049999999
AATGEEVSAEDLGGADLHCR	2	Pat_67_1.39527.39527.3	ENSG00000131844|MCCC2	ENSG00000131844	1	HGNC:6937	244636.5	530598.7	468796.16	1282888.4	27453.928	235007.27
IGDFIDVSEGPLIPR	2	Pat_67_5.67644.67644.2	ENSG00000154719|MRPL39, ENSG00000154719|-|chr21:g.26979762:C>T',, ENSG00000154719|-|chr21:g.26979762:C>T']	ENSG00000154719	1	HGNC:14027	11220.5268	28576.743000000002	354194.61	1056125	12912.0033	74278.539
VDITYDGHPVPGSPFAVEGVLPPDPSK	3	Pat_67_5.65027.65027.4	ENSG00000128591|FLNC, ENSG00000128591|+|chr7:g.128487762:C>T',, ENSG00000128591|+|chr7:g.128483582:T>C',, ENSG00000128591|+|chr7:g.128494159:C>T',, ENSG00000128591|+|chr7:g.128485123:G>A',, ENSG00000128591|+|chr7:g.128480715:G>A',, ENSG00000128591|+|chr7:g.128486412:G>A',, ENSG00000128591|+|chr7:g.128496611:G>A',, ENSG00000128591|+|chr7:g.128488745:G>A',, ENSG00000128591|+|chr7:g.128493010:C>T',,…	ENSG00000128591	1	HGNC:3756	1713.4708	6216.8955	49920.816	201612.56	3207.8027	14131.7
TLYVEEVVPNVIEPSFGLGR	2	Pat_67_5.68682.68682.3	ENSG00000106105|GARS, ENSG00000106105|+|chr7:g.30640771:T>A',, ENSG00000106105|+|chr7:g.30634611:T>G']	ENSG00000106105	1	HGNC:4162	35371.479	113861.40599999999	927940.7	3011652.4	40563.206999999995	242986.11
QHELLSQEQSVNQLEDDGER	1	Pat_67_1.40215.40215.3	ENSG00000167880|EVPL, ENSG00000167880|-|chr17:g.74006272:C>A',, ENSG00000167880|-|chr17:g.74015086:C>T',, ENSG00000167880|-|chr17:g.74011575:G>C',, ENSG00000167880|-|chr17:g.74011633:G>A',, ENSG00000167880|-|chr17:g.74011633:G>A']	ENSG00000167880	1	HGNC:3503	26493.016	79485.53	261853.36	671271.6	22769.604	113053.99
GGQGDPAVPTQQPADPSTPEQQNSPSGSEQFVR	3	Pat_67_1.42055.42055.4	ENSG00000147394|ZNF185, ENSG00000147394|+|chrX:g.152083059:G>A',, ENSG00000147394|+|chrX:g.152083059:G>A']	ENSG00000147394	1	HGNC:12976	17910.0948	39680.025	202116.38199999998	522797.49	15451.177	145789.33599999998
SPDVGLYGVIPECGETYHSDLAEAK	7	Pat_67_3.56391.56391.3	ENSG00000140575|IQGAP1, ENSG00000140575|+|chr15:g.90986644:G>C',, ENSG00000140575|+|chr15:g.91030207:A>G',, ENSG00000140575|+|chr15:g.91035840:A>G',, ENSG00000140575|+|chr15:g.90934041:A>G',, ENSG00000140575|+|chr15:g.90934041:A>G']	ENSG00000140575	1	HGNC:6110	84439.5925	208182.353	4324532.38	14368414.14	72627.1317	992747.4469999999
SIDLEQPNCAGGHSVCVDLR	3	Pat_67_3.48063.48063.3	ENSG00000135424|ITGA7, ENSG00000135424|-|chr12:g.56087894:G>GGGGAATGGCCATTCT',, ENSG00000135424|-|chr12:g.56092570:C>T',, ENSG00000135424|-|chr12:g.56092632:C>T',, ENSG00000135424|-|chr12:g.56092212:T>C',, ENSG00000135424|-|chr12:g.56090796:G>A',, ENSG00000135424|-|chr12:g.56094927:G>T',, ENSG00000135424|-|chr12:g.56096718:T>A',, ENSG00000135424|-|chr12:g.56096720:T>C',, ENSG00000135424|-|chr12:g…	ENSG00000135424	1	HGNC:6143	72365.372	148637.343	846620.62	2093596.51	71865.884	410722.19000000006
SQDATSSSAAQPEVIVVPLYLVNTDR	1	Pat_67_4.67871.67871.3	ENSG00000095637|SORBS1, ENSG00000095637|-|chr10:g.97098953:A>AG',, ENSG00000095637|-|chr10:g.97111112:G>A',, ENSG00000095637|-|chr10:g.97174382:C>T',, ENSG00000095637|-|chr10:g.97146820:C>A',, ENSG00000095637|-|chr10:g.97194450:C>T',, ENSG00000095637|-|chr10:g.97096391:G>A',, ENSG00000095637|-|chr10:g.97111058:C>T',, ENSG00000095637|-|chr10:g.97114684:C>A',, ENSG00000095637|-|chr10:g.97114684:C>A…	ENSG00000095637	1	HGNC:14565	2111.5337	6691.691	83375.836	274891.22	0	13980.003999999999
LAPITSDPTEATAVGAVEASFK	25	Pat_67_4.66686.66686.3	ENSG00000067225|PKM	ENSG00000067225	1	HGNC:9021	701931.2431	913734.9017	23086604.528	61922682.176	94365.3273	2828752.957
SGYHQSASEHGLVVIAPDTSPR	1	Pat_67_5.38450.38450.4	ENSG00000139684|ESD, ENSG00000139684|-|chr13:g.47358464:T>G',, ENSG00000139684|-|chr13:g.47358464:T>G']	ENSG00000139684	1	HGNC:3465	28187.392999999996	68046.66	358917.9	933143.5	30182.772999999997	170686.6
QLQEETPPGGPLTEALPPAR	2	Pat_67_2.54011.54011.3	ENSG00000147684|NDUFB9, ENSG00000147684|+|chr8:g.125562074:G>A',, ENSG00000147684|+|chr8:g.125562122:C>T',, ENSG00000147684|+|chr8:g.125562122:C>T']	ENSG00000147684	1	HGNC:7704	28287.858999999997	65101.034	160321.74	479979.73	16573.84	117477.524
VLSEDEEDVDFDIIHNANDTFTVK	3	Pat_67_3.66454.66454.3	ENSG00000136068|FLNB, ENSG00000136068|+|chr3:g.58138487:GT>G',, ENSG00000136068|+|chr3:g.58134543:G>A',, ENSG00000136068|+|chr3:g.58062899:C>G',, ENSG00000136068|+|chr3:g.58121746:A>G',, ENSG00000136068|+|chr3:g.58089697:G>T',, ENSG00000136068|+|chr3:g.58095423:G>T',, ENSG00000136068|+|chr3:g.58095424:A>T',, ENSG00000136068|+|chr3:g.58127630:G>T',, ENSG00000136068|+|chr3:g.58128446:A>G',, ENSG000…	ENSG00000136068	1	HGNC:3755	41038.827600000004	109434.04299999999	174275.18300000002	415545.67000000004	25424.1078	111287.756
WNDNCPSWNTIDPEER	2	Pat_67_3.49470.49470.2	ENSG00000162909|CAPN2, ENSG00000162909|+|chr1:g.223949898:G>A',, ENSG00000162909|+|chr1:g.223931867:G>A',, ENSG00000162909|+|chr1:g.223951909:C>T',, ENSG00000162909|+|chr1:g.223900424:C>G',, ENSG00000162909|+|chr1:g.223939763:G>A',, ENSG00000162909|+|chr1:g.223939763:G>A']	ENSG00000162909	1	HGNC:1479	16974.4826	34687.36	319380.70999999996	1079739.31	14208.6453	112691.775
EAIDSPVSFLALHNQIR	2	Pat_67_5.58683.58683.3	ENSG00000005007|UPF1, ENSG00000005007|+|chr19:g.18968241:G>T',, ENSG00000005007|+|chr19:g.18967809:G>A',, ENSG00000005007|+|chr19:g.18967809:G>A']	ENSG00000005007	1	HGNC:9962	24741.909	43383.505999999994	682685.62	2142880.7	21540.385000000002	150056.64
VCTLAIIDPGDSDIIR	14	Pat_67_4.62831.62831.3	ENSG00000156482|RPL30	ENSG00000156482	1	HGNC:10333	165233.4086	340088.11960000003	2338136.419	6492945.506	173041.5855	1262492.1439999999
VLDIPGQDSETVFDIQNDR	2	Pat_67_2.60911.60911.3	ENSG00000065243|PKN2, ENSG00000065243|+|chr1:g.89287683:A>G',, ENSG00000065243|+|chr1:g.89273087:G>A',, ENSG00000065243|+|chr1:g.89270152:T>C',, ENSG00000065243|+|chr1:g.89270152:T>C']	ENSG00000065243	1	HGNC:9406	12300.115	35641.547999999995	56104.105	161657.128	18344.647	97102.459
NAFYIGSYQQCINEAQR	1	Pat_67_5.48004.48004.3	ENSG00000105669|COPE, ENSG00000105669|-|chr19:g.19010756:C>T',, ENSG00000105669|-|chr19:g.19014120:C>T',, ENSG00000105669|-|chr19:g.19014120:C>T']	ENSG00000105669	1	HGNC:2234	7442.1143	22492.982000000004	249374.23	764807.94	8844.197	66629.18
GFSLDQTGSSCEDVDECEGNHR	4	Pat_67_1.38324.38324.3	ENSG00000166147|FBN1, ENSG00000166147|-|chr15:g.48707952:C>T',, ENSG00000166147|-|chr15:g.48714179:C>T',, ENSG00000166147|-|chr15:g.48787415:C>T',, ENSG00000166147|-|chr15:g.48782229:G>T',, ENSG00000166147|-|chr15:g.48720553:G>T',, ENSG00000166147|-|chr15:g.48829925:T>G',, ENSG00000166147|-|chr15:g.48733923:C>A',, ENSG00000166147|-|chr15:g.48779563:G>A',, ENSG00000166147|-|chr15:g.48782264:C>A',,…	ENSG00000166147	1	HGNC:3603	167730.18000000002	336048.19	431482.407	1391896.6400000001	89263.559	610962.385
ANCSDNEFTQALTAAIPPESLTR	1	Pat_67_4.63179.63179.3	ENSG00000132305|IMMT, ENSG00000132305|-|chr2:g.86378436:G>A',, ENSG00000132305|-|chr2:g.86374875:G>A',, ENSG00000132305|-|chr2:g.86400824:G>A',, ENSG00000132305|-|chr2:g.86408458:C>T',, ENSG00000132305|-|chr2:g.86408458:C>T']	ENSG00000132305	1	HGNC:6047	4499.0376	11111.261999999999	80978.164	261382.28	2942.91	33612.848
EDSAPVATAAAAGQVQQQQQR	1	Pat_67_2.36395.36395.3	ENSG00000198729|PPP1R14C, ENSG00000198729|+|chr6:g.150464549:T>C']	ENSG00000198729	1	HGNC:14952	18716.271	32477.553	113390.77	491663.78	10139.884	68391.9
FCPAGVYEFVPVEQGDGFR	1	Pat_67_5.63325.63325.3	ENSG00000171503|ETFDH, ENSG00000171503|+|chr4:g.159603486:A>C',, ENSG00000171503|+|chr4:g.159603486:A>C']	ENSG00000171503	1	HGNC:3483	0	19569.156000000003	259866.14	857481.7	4126.498	48941.844000000005
AITSGGITYQDQPWHADCFVCVTCSK	2	Pat_67_5.55719.55719.3	ENSG00000022267|FHL1, ENSG00000022267|+|chrX:g.135278980:T>G']	ENSG00000022267	1	HGNC:3702	6010.889	13188.39	739259.86	3022672	3686.32	45367.09
WVPFDGDDIQLEFVR	3	Pat_67_5.68101.68101.2	ENSG00000244038|DDOST	ENSG00000244038	1	HGNC:2728	22615.3054	40277.402	331282.682	1768150.2000000002	15944.9002	110566.219
DDVSSFVDPALALQDAQDLYAAGEK	4	Pat_67_3.69194.69194.3	ENSG00000264230|ANXA8L1	ENSG00000264230	1	HGNC:23334	9105.6933	28597.271	440505.08999999997	1749651.75	6409.99385	63663.954
EAALTSEEVGADLEQVEVLQK	9	Pat_67_2.62949.62949.3	ENSG00000197694|SPTAN1, ENSG00000197694|+|chr9:g.131388718:A>C',, ENSG00000197694|+|chr9:g.131388814:C>T',, ENSG00000197694|+|chr9:g.131379968:G>A',, ENSG00000197694|+|chr9:g.131388752:A>G',, ENSG00000197694|+|chr9:g.131346711:G>A',, ENSG00000197694|+|chr9:g.131344110:C>T',, ENSG00000197694|+|chr9:g.131341955:G>C',, ENSG00000197694|+|chr9:g.131341955:G>C']	ENSG00000197694	1	HGNC:11273	32313.175450000002	63096.32369999999	389652.80299999996	990124.717	17237.86956	155949.9146
LVGQGASAVLLDLPNSGGEAQAK	3	Pat_67_5.63235.63235.3	ENSG00000072506|HSD17B10, ENSG00000072506|-|chrX:g.53458992:C>T',, ENSG00000072506|-|chrX:g.53458992:C>T']	ENSG00000072506	1	HGNC:4800	17133.7944	51044.811	2905198.95	8105285.25	16835.2563	217972.53399999999
IEGSGDQVDTLELSGGAR	3	Pat_67_1.45708.45708.2	ENSG00000079805|DNM2, ENSG00000079805|+|chr19:g.10886399:G>A',, ENSG00000079805|+|chr19:g.10893647:G>A',, ENSG00000079805|+|chr19:g.10893647:G>A']	ENSG00000079805	1	HGNC:2974	102010.601	198386.74599999998	799770.6100000001	2148634.3000000003	47643.736	563650.39
GEGWGDPCELCPTEPDEAFR	6	Pat_67_1.51599.51599.2	ENSG00000166147|FBN1, ENSG00000166147|-|chr15:g.48707952:C>T',, ENSG00000166147|-|chr15:g.48714179:C>T',, ENSG00000166147|-|chr15:g.48787415:C>T',, ENSG00000166147|-|chr15:g.48782229:G>T',, ENSG00000166147|-|chr15:g.48720553:G>T',, ENSG00000166147|-|chr15:g.48829925:T>G',, ENSG00000166147|-|chr15:g.48719870:G>A',, ENSG00000166147|-|chr15:g.48733923:C>A',, ENSG00000166147|-|chr15:g.48779563:G>A',,…	ENSG00000166147	1	HGNC:3603	108730.55249999999	202574.037	1204376.3860000002	4033503.3600000003	72805.84340000001	411093.929
ELYIPSGESEVAGGASHSSGQR	3	Pat_67_3.43052.43052.3	ENSG00000182253|SYNM, ENSG00000182253|+|chr15:g.99672544:C>G',, ENSG00000182253|+|chr15:g.99645781:G>A',, ENSG00000182253|+|chr15:g.99670265:C>T',, ENSG00000182253|+|chr15:g.99671720:A>C',, ENSG00000182253|+|chr15:g.99670103:C>A',, ENSG00000182253|+|chr15:g.99672320:C>T',, ENSG00000182253|+|chr15:g.99671572:G>A',, ENSG00000182253|+|chr15:g.99671572:G>A']	ENSG00000182253	1	HGNC:24466	73715.909	126935.324	979141.2100000001	2334191.56	45853.066999999995	285737.324
AENNSEVGASGYGVPGPTWDR	2	Pat_67_2.44466.44466.3	ENSG00000135829|DHX9, ENSG00000135829|+|chr1:g.182852490:T>G',, ENSG00000135829|+|chr1:g.182850733:A>C',, ENSG00000135829|+|chr1:g.182856546:G>T',, ENSG00000135829|+|chr1:g.182853933:T>C',, ENSG00000135829|+|chr1:g.182825708:G>A',, ENSG00000135829|+|chr1:g.182852289:A>C',, ENSG00000135829|+|chr1:g.182853821:G>T']	ENSG00000135829	1	HGNC:2750	21161.67	53868.594	286953.62	716648.42	22521.698	110274.17
GLGTDEDAIISVLAYR	13	Pat_67_5.65379.65379.2	ENSG00000196975|ANXA4, ENSG00000196975|+|chr2:g.70033584:C>T',, ENSG00000196975|+|chr2:g.70046423:A>T',, ENSG00000196975|+|chr2:g.70046423:A>T']	ENSG00000196975	1	HGNC:542	93294.6041	107062.7508	1633688.114	4565359.935	66778.16870000001	1918806.1529999997
WGTDEAQFIYILGNR	1	Pat_67_5.64930.64930.3	ENSG00000197043|ANXA6, ENSG00000197043|-|chr5:g.150498912:C>G',, ENSG00000197043|-|chr5:g.150510803:T>G',, ENSG00000197043|-|chr5:g.150518315:T>G',, ENSG00000197043|-|chr5:g.150518315:T>G']	ENSG00000197043	1	HGNC:544	4673.3203	5391.6694	127534.63	502146.6	2231.6162	30196.555
ENLATVEGNFASIDER	3	Pat_67_2.51285.51285.2	ENSG00000175203|DCTN2, ENSG00000175203|-|chr12:g.57927879:G>A',, ENSG00000175203|-|chr12:g.57927879:G>A']	ENSG00000175203	1	HGNC:2712	24676.944000000003	62819.65299999999	367593.51999999996	1730837.24	20182.1148	232198.3
SILDADPEAQALLEISGHSR	4	Pat_67_3.62990.62990.3	ENSG00000140950|MEAK7, ENSG00000140950|-|chr16:g.84529357:TCTC>T',, ENSG00000140950|-|chr16:g.84531071:C>T',, ENSG00000140950|-|chr16:g.84516203:C>T',, ENSG00000140950|-|chr16:g.84513541:C>T',, ENSG00000140950|-|chr16:g.84513541:C>T']	ENSG00000140950	1	HGNC:29325	79939.89800000002	145680.359	288778.956	830895.8200000001	44466.448000000004	241534.99300000002
LYGPSSVSFADDFVR	4	Pat_67_5.58180.58180.2	ENSG00000149257|SERPINH1, ENSG00000149257|+|chr11:g.75282985:G>A',, ENSG00000149257|+|chr11:g.75277731:G>A',, ENSG00000149257|+|chr11:g.75277530:C>T',, ENSG00000149257|+|chr11:g.75277530:C>T']	ENSG00000149257	1	HGNC:1546	162573.164	399936.353	5449825.699999999	21271684.5	130311.2	1073417.85
LPATAAEPEAAVISNGEH	9	Pat_67_2.49615.49615.2	ENSG00000112972|HMGCS1, ENSG00000112972|-|chr5:g.43297256:G>A',, ENSG00000112972|-|chr5:g.43297256:G>A']	ENSG00000112972	1	HGNC:5007	80683.0922	208270.19100000002	440755.532	1607588.1920000003	84172.62129999998	761632.644
SLAELGGHLDQQVEEFR	1	Pat_67_3.55720.55720.3	ENSG00000110244|APOA4, ENSG00000110244|-|chr11:g.116692298:G>A',, ENSG00000110244|-|chr11:g.116691634:C>A',, ENSG00000110244|-|chr11:g.116691675:T>A',, ENSG00000110244|-|chr11:g.116693480:G>A',, ENSG00000110244|-|chr11:g.116692338:C>T',, ENSG00000110244|-|chr11:g.116692346:C>T',, ENSG00000110244|-|chr11:g.116693478:C>G']	ENSG00000110244	1	HGNC:602	22945.156000000003	63419.168	541463.7	1741899.9	18171.549	151196.34
VCAYGAQGEGPYSSLVSCR	1	Pat_67_4.45884.45884.3	ENSG00000132470|ITGB4, ENSG00000132470|+|chr17:g.73725378:C>T',, ENSG00000132470|+|chr17:g.73723280:C>T',, ENSG00000132470|+|chr17:g.73738803:G>A',, ENSG00000132470|+|chr17:g.73732433:A>G',, ENSG00000132470|+|chr17:g.73732433:A>G']	ENSG00000132470	1	HGNC:6158	14989.728000000001	29959.472999999998	182958.98	522666.66	10042.06	55289.344000000005
TIADLELHYQEFIR	8	Pat_67_5.58785.58785.2	ENSG00000096696|DSP, ENSG00000096696|+|chr6:g.7581510:TA>T',, ENSG00000096696|+|chr6:g.7578715:C>T',, ENSG00000096696|+|chr6:g.7580958:A>G',, ENSG00000096696|+|chr6:g.7581636:G>A',, ENSG00000096696|+|chr6:g.7580990:G>A',, ENSG00000096696|+|chr6:g.7585977:G>A',, ENSG00000096696|+|chr6:g.7585981:C>T',, ENSG00000096696|+|chr6:g.7580078:A>G']	ENSG00000096696	1	HGNC:3052	90271.0522	152025.631	2820779.0400000005	13234343.68	44644.05469999999	718177.354
GTEFAESADAALQGDPALQDAGDSSR	1	Pat_67_1.51618.51618.3	ENSG00000136732|GYPC, ENSG00000136732|+|chr2:g.127447884:G>A',, ENSG00000136732|+|chr2:g.127413868:C>T',, ENSG00000136732|+|chr2:g.127413859:C>G',, ENSG00000136732|+|chr2:g.127413859:C>G']	ENSG00000136732	1	HGNC:4704	5720.7734	12663.771999999999	27150.308999999997	88669.28	1834.9376	23662.82
STSVTTTSSASVTTTSNASGR	252	Pat_67_FT.25632.25632.3	ENSG00000171401|KRT13, ENSG00000171401|-|chr17:g.39659673:G>A',, ENSG00000171401|-|chr17:g.39657533:C>T']	ENSG00000171401	1	HGNC:6415	1082306.4378300007	2398143.90385	18066254.00233999	54231050.73114999	1086879.36922	4437342.08408
GVPQIEVTFEIDVNGILR	1	Pat_67_1.68522.68522.3	ENSG00000044574|HSPA5, ENSG00000044574|-|chr9:g.128001036:A>G']	ENSG00000044574	1	HGNC:5238	0	1303.1847	3974.9177	13074.863000000001	1183.7972	6671.0986
EQELQQTLQQEQSVLDQLR	7	Pat_67_3.63659.63659.2	ENSG00000178209|PLEC, ENSG00000178209|-|chr8:g.145008183:C>T',, ENSG00000178209|-|chr8:g.144995759:G>A',, ENSG00000178209|-|chr8:g.145016667:C>T',, ENSG00000178209|-|chr8:g.144994888:G>A',, ENSG00000178209|-|chr8:g.144996236:C>G',, ENSG00000178209|-|chr8:g.145010020:G>A',, ENSG00000178209|-|chr8:g.144996968:C>T',, ENSG00000178209|-|chr8:g.144990901:C>T',, ENSG00000178209|-|chr8:g.145001648:C>T',,…	ENSG00000178209	1	HGNC:9069	11588.1959	39338.4835	349574.209	1305404.8739999998	10301.54586	104753.3817
LATGSDDNCAAFFEGPPFK	9	Pat_67_5.62671.62671.3	ENSG00000071127|WDR1	ENSG00000071127	1	HGNC:12754	23712.915999999997	95065.99500000001	3126701.29	15078154.71	40146.0577	482547.5436
AAGAEPDSILKPELLSAIEK	1	Pat_67_5.67252.67252.4	ENSG00000167671|UBXN6, ENSG00000167671|-|chr19:g.4454083:C>T',, ENSG00000167671|-|chr19:g.4446687:C>T',, ENSG00000167671|-|chr19:g.4446687:C>T']	ENSG00000167671	1	HGNC:14928	869.9567	3731.1104	72092.27	309784.3	1490.2186	11499.627
EAEGELPESGGPAAPPDAELSPR	1	Pat_67_1.45591.45591.3	ENSG00000112297|CRYBG1	ENSG00000112297	1	HGNC:356	22185.933999999997	55142.02	113628.65	312716.25	12725.403	62575.32
YLEVSEPQDIECCGALEYYDK	2	Pat_67_3.57146.57146.3	ENSG00000100353|EIF3D, ENSG00000100353|-|chr22:g.36913461:C>T',, ENSG00000100353|-|chr22:g.36915518:C>A',, ENSG00000100353|-|chr22:g.36915518:C>A']	ENSG00000100353	1	HGNC:3278	7208.8922999999995	22113.3025	259177.08999999997	703735.43	5748.8401	82374.182
IVDIIDTTGSGDVNTATEVEPK	1	Pat_67_3.60796.60796.3	ENSG00000134900|TPP2, ENSG00000134900|+|chr13:g.103287949:A>G',, ENSG00000134900|+|chr13:g.103280231:G>T',, ENSG00000134900|+|chr13:g.103286380:C>T',, ENSG00000134900|+|chr13:g.103286380:C>T']	ENSG00000134900	1	HGNC:12016	5865.1006	14198.723	58205.137	151416.39	4906.4355	29035.686
LLVLYSGEDDELLQR	3	Pat_67_4.63518.63518.3	ENSG00000140553|UNC45A, ENSG00000140553|+|chr15:g.91492561:G>A',, ENSG00000140553|+|chr15:g.91492561:G>A']	ENSG00000140553	1	HGNC:30594	22378.004200000003	57120.173	559471.19	1531141.2	56391.372	372363.64
AESAPLPVSADDTPEVLNR	1	Pat_67_2.51661.51661.3	ENSG00000101290|CDS2	ENSG00000101290	1	HGNC:1801	36691.684	82353.46	131210.92	453297.2	13535.215	106699.14
VDIETPNLEGTLTGPR	11	Pat_67_4.56563.56563.2	ENSG00000124942|AHNAK, ENSG00000124942|-|chr11:g.62295776:T>G',, ENSG00000124942|-|chr11:g.62290365:T>C',, ENSG00000124942|-|chr11:g.62295549:C>T',, ENSG00000124942|-|chr11:g.62296271:G>A',, ENSG00000124942|-|chr11:g.62287549:C>T',, ENSG00000124942|-|chr11:g.62300583:C>T',, ENSG00000124942|-|chr11:g.62294188:T>G',, ENSG00000124942|-|chr11:g.62299055:T>C',, ENSG00000124942|-|chr11:g.62285441:A>G',…	ENSG00000124942	1	HGNC:347	121972.4819	272849.434	1498002.421	4701383.19	93185.0978	833465.027
YSDIEPSTEGEVIFR	3	Pat_67_2.50461.50461.2	ENSG00000091136|LAMB1, ENSG00000091136|-|chr7:g.107566753:G>A',, ENSG00000091136|-|chr7:g.107618606:C>T',, ENSG00000091136|-|chr7:g.107569893:C>T',, ENSG00000091136|-|chr7:g.107621202:C>T',, ENSG00000091136|-|chr7:g.107621203:C>A',, ENSG00000091136|-|chr7:g.107621203:C>A']	ENSG00000091136	1	HGNC:6486	226856.13999999998	400502.313	578181.553	1492989.11	88509.129	403227.56
GPGDLEAPSNLVISER	3	Pat_67_2.51257.51257.2	ENSG00000111799|COL12A1, ENSG00000111799|-|chr6:g.75823429:A>G',, ENSG00000111799|-|chr6:g.75884880:T>C',, ENSG00000111799|-|chr6:g.75834978:G>C',, ENSG00000111799|-|chr6:g.75890675:C>A',, ENSG00000111799|-|chr6:g.75884843:T>G',, ENSG00000111799|-|chr6:g.75848654:A>C',, ENSG00000111799|-|chr6:g.75816199:C>T',, ENSG00000111799|-|chr6:g.75829158:T>G',, ENSG00000111799|-|chr6:g.75811728:A>G',, ENSG0…	ENSG00000111799	1	HGNC:2188	48265.79350000001	89421.22899999999	1091154.6099999999	3182739.44	42543.037000000004	710067.2039999999
LGPGGLDPVEVYESLPEELQK	5	Pat_67_4.69537.69537.3	ENSG00000105401|CDC37, ENSG00000105401|-|chr19:g.10506008:G>A']	ENSG00000105401	1	HGNC:1735	23823.0092	92835.9855	2085855.48	7956554.65	41340.2618	262204.292
TTTTNTQVEGDDEAAFLER	7	Pat_67_1.42939.42939.2	ENSG00000122786|CALD1, ENSG00000122786|+|chr7:g.134650070:G>A',, ENSG00000122786|+|chr7:g.134618000:C>G',, ENSG00000122786|+|chr7:g.134613569:C>T',, ENSG00000122786|+|chr7:g.134632261:G>A',, ENSG00000122786|+|chr7:g.134650060:T>G',, ENSG00000122786|+|chr7:g.134618388:G>T',, ENSG00000122786|+|chr7:g.134552540:G>A',, ENSG00000122786|+|chr7:g.134552540:G>A']	ENSG00000122786	1	HGNC:1441	104140.9615	521679.73400000005	3683429.1799999997	10831689.83	92028.59	1144768.5860000001
EGETYFDVVAVVDPVTR	4	Pat_67_3.63320.63320.2	ENSG00000136731|UGGT1, ENSG00000136731|+|chr2:g.128880792:T>G',, ENSG00000136731|+|chr2:g.128931418:G>A',, ENSG00000136731|+|chr2:g.128917262:G>T',, ENSG00000136731|+|chr2:g.128936060:G>T',, ENSG00000136731|+|chr2:g.128934434:G>A',, ENSG00000136731|+|chr2:g.128934434:G>A']	ENSG00000136731	1	HGNC:15663	21722.5064	48887.964	131475.66700000002	358077.30399999995	18026.564599999998	91350.182
TLDGGLNVIQLETAVGAAIK	1	Pat_67_5.69733.69733.3	ENSG00000169764|UGP2, ENSG00000169764|+|chr2:g.64084981:G>A',, ENSG00000169764|+|chr2:g.64084981:G>A']	ENSG00000169764	1	HGNC:12527	3552.3137	13763.125	125883.23	452252.1	7243.7	26631.254
VLHEAEGHIVTCETNTGEVYR	3	Pat_67_2.40821.40821.4	ENSG00000100028|SNRPD3	ENSG00000100028	1	HGNC:11160	59687.617999999995	129554.733	492867.01399999997	1377961.26	44617.575999999994	368180.095
TTAGSVDWTDQLGLR	2	Pat_67_5.51940.51940.2	ENSG00000149115|TNKS1BP1, ENSG00000149115|-|chr11:g.57088022:G>T',, ENSG00000149115|-|chr11:g.57080530:C>A',, ENSG00000149115|-|chr11:g.57076158:C>T',, ENSG00000149115|-|chr11:g.57080076:C>T',, ENSG00000149115|-|chr11:g.57075947:T>A',, ENSG00000149115|-|chr11:g.57075947:T>A']	ENSG00000149115	1	HGNC:19081	22649.655	40251.817	838712.15	2763951	23177.0565	164014.324
NFLTQDSADLDSIEAVANEVLK	1	Pat_67_4.70645.70645.3	ENSG00000091136|LAMB1, ENSG00000091136|-|chr7:g.107566753:G>A',, ENSG00000091136|-|chr7:g.107618606:C>T',, ENSG00000091136|-|chr7:g.107569893:C>T',, ENSG00000091136|-|chr7:g.107621202:C>T',, ENSG00000091136|-|chr7:g.107621203:C>A',, ENSG00000091136|-|chr7:g.107621203:C>A']	ENSG00000091136	1	HGNC:6486	1541.611	6806.0503	19725.514	143623.19	3478.4016	9375.314
AAVEEGIVLGGGCALLR	6	Pat_67_4.59642.59642.2	ENSG00000144381|HSPD1, ENSG00000144381|-|chr2:g.198358179:C>G',, ENSG00000144381|-|chr2:g.198352688:G>C',, ENSG00000144381|-|chr2:g.198352688:G>C']	ENSG00000144381	1	HGNC:5261	95848.72540000001	250237.27099999998	1758817.82	7366063.25	115165.29540000002	1204677.006
FYQTSVESTDFANAPEESR	2	Pat_67_3.47495.47495.3	ENSG00000206073|SERPINB4, ENSG00000206073|-|chr18:g.61310423:T>G',, ENSG00000206073|-|chr18:g.61305191:G>A',, ENSG00000206073|-|chr18:g.61306882:A>T',, ENSG00000206073|-|chr18:g.61306882:A>T']	ENSG00000206073	1	HGNC:10570	29349.32	67980.76699999999	216216.59399999998	865171.85	23522.296000000002	142327.12
QQNAQGGFSSTQDTVVALHALSK	1	Pat_67_5.52598.52598.3	ENSG00000175899|A2M, ENSG00000175899|-|chr12:g.9266045:T>G',, ENSG00000175899|-|chr12:g.9243017:G>A',, ENSG00000175899|-|chr12:g.9225335:G>A',, ENSG00000175899|-|chr12:g.9262610:C>T',, ENSG00000175899|-|chr12:g.9268363:T>G',, ENSG00000175899|-|chr12:g.9251347:A>C',, ENSG00000175899|-|chr12:g.9259171:C>A',, ENSG00000175899|-|chr12:g.9229357:T>G',, ENSG00000175899|-|chr12:g.9242554:G>A',, ENSG00000…	ENSG00000175899	1	HGNC:7	1481.5704	3410.9248	95534.8	503243.66	1261.9928	12672.696000000002
NENLAANFLLQQNFDED	2	Pat_67_3.64670.64670.2	ENSG00000119318|RAD23B, ENSG00000119318|+|chr9:g.110084328:C>T',, ENSG00000119318|+|chr9:g.110084328:C>T']	ENSG00000119318	1	HGNC:9813	4397.7576	9686.367000000002	41866.415	137329.57	3845.0162	20456.5845
WLDDLLASPPPSGGGAR	2	Pat_67_5.62824.62824.2	ENSG00000149115|TNKS1BP1, ENSG00000149115|-|chr11:g.57077166:C>CT',, ENSG00000149115|-|chr11:g.57088022:G>T',, ENSG00000149115|-|chr11:g.57080530:C>A',, ENSG00000149115|-|chr11:g.57076158:C>T',, ENSG00000149115|-|chr11:g.57075947:T>A',, ENSG00000149115|-|chr11:g.57075947:T>A']	ENSG00000149115	1	HGNC:19081	14668.560000000001	19042.694	173884.4	592030.92	10941.358	63368.836
TLTGTVIDSGDGVTHVIPVAEGYVIGSCIK	3	Pat_67_5.68036.68036.4	ENSG00000115091|ACTR3, ENSG00000115091|+|chr2:g.114674526:G>A',, ENSG00000115091|+|chr2:g.114674526:G>A']	ENSG00000115091	1	HGNC:170	1881.7363	11488.690999999999	792439.77	3768234.8999999994	1347.1792	90214.761
GAPEGTVCGSDGADYPGECQLLR	1	Pat_67_2.45822.45822.3	ENSG00000188157|AGRN, ENSG00000188157|+|chr1:g.982274:G>A',, ENSG00000188157|+|chr1:g.976930:T>G',, ENSG00000188157|+|chr1:g.982026:C>T',, ENSG00000188157|+|chr1:g.981565:A>G',, ENSG00000188157|+|chr1:g.970690:C>T',, ENSG00000188157|+|chr1:g.983023:C>T']	ENSG00000188157	1	HGNC:329	30930.647999999997	61691.4	109476.734	308631.75	12896.203000000001	111493.88
LLTEYCIETGAPDGSFLVR	1	Pat_67_5.63347.63347.3	ENSG00000124181|PLCG1, ENSG00000124181|+|chr20:g.39801120:G>C',, ENSG00000124181|+|chr20:g.39794005:C>A',, ENSG00000124181|+|chr20:g.39792835:C>T',, ENSG00000124181|+|chr20:g.39798134:G>A',, ENSG00000124181|+|chr20:g.39795338:C>T',, ENSG00000124181|+|chr20:g.39802596:G>A',, ENSG00000124181|+|chr20:g.39802596:G>A']	ENSG00000124181	1	HGNC:9065	3017.978	8142.276	114974.125	399143.97	4699.4927	25881.32
LIVDEAINEDNSVVSLSQPK	15	Pat_67_3.63358.63358.3	ENSG00000165280|VCP, ENSG00000165280|-|chr9:g.35068023:G>A',, ENSG00000165280|-|chr9:g.35062113:C>T',, ENSG00000165280|-|chr9:g.35059116:G>T',, ENSG00000165280|-|chr9:g.35061087:A>T']	ENSG00000165280	1	HGNC:12666	148146.4494	238102.4475	3182517.273	8895405.915	75165.9998	1293069.931
AHEPTYFTVDCAEAGQGDVSIGIK	47	Pat_67_4.52990.52990.3	ENSG00000196924|FLNA, ENSG00000196924|-|chrX:g.153581155:C>T',, ENSG00000196924|-|chrX:g.153590917:G>C',, ENSG00000196924|-|chrX:g.153590917:G>C']	ENSG00000196924	1	HGNC:3754	1361510.3496	3028584.1369999996	38784733.73	140075456.37	553824.2827	6331840.686
GIDQCIPLFVEAALER	6	Pat_67_5.69283.69283.2	ENSG00000205339|IPO7, ENSG00000205339|+|chr11:g.9438648:G>A',, ENSG00000205339|+|chr11:g.9431500:C>G',, ENSG00000205339|+|chr11:g.9459348:G>T',, ENSG00000205339|+|chr11:g.9455276:G>A',, ENSG00000205339|+|chr11:g.9456528:C>G',, ENSG00000205339|+|chr11:g.9456570:T>C',, ENSG00000205339|+|chr11:g.9444647:C>G']	ENSG00000205339	1	HGNC:9852	16469.547099999996	85866.57	897289.26	4316836.79	48161.742	206637.58100000003
VGTGEPCCDWVGDEGAGHFVK	8	Pat_67_4.49141.49141.3	ENSG00000142657|PGD, ENSG00000142657|+|chr1:g.10459705:G>T',, ENSG00000142657|+|chr1:g.10459705:G>T']	ENSG00000142657	1	HGNC:8891	45272.9686	101959.3236	2235345.99	7260052.99	28182.472499999996	302114.491
ANEPTYFTVDCSEAGQGDVSIGIK	3	Pat_67_3.57309.57309.3	ENSG00000128591|FLNC, ENSG00000128591|+|chr7:g.128487762:C>T',, ENSG00000128591|+|chr7:g.128483582:T>C',, ENSG00000128591|+|chr7:g.128494159:C>T',, ENSG00000128591|+|chr7:g.128485123:G>A',, ENSG00000128591|+|chr7:g.128480715:G>A',, ENSG00000128591|+|chr7:g.128486412:G>A',, ENSG00000128591|+|chr7:g.128496611:G>A',, ENSG00000128591|+|chr7:g.128488745:G>A',, ENSG00000128591|+|chr7:g.128493010:C>T',,…	ENSG00000128591	1	HGNC:3756	13498.676599999999	28935.7285	381966.727	1173712.56	7928.619500000001	84059.404
GSACEEDVDECAQEPPPCGPGR	1	Pat_67_1.30663.30663.3	ENSG00000090006|LTBP4, ENSG00000090006|+|chr19:g.41119033:G>A',, ENSG00000090006|+|chr19:g.41128482:C>T',, ENSG00000090006|+|chr19:g.41125309:T>C',, ENSG00000090006|+|chr19:g.41133661:T>G',, ENSG00000090006|+|chr19:g.41125371:C>T',, ENSG00000090006|+|chr19:g.41135394:G>A',, ENSG00000090006|+|chr19:g.41135394:G>A']	ENSG00000090006	1	HGNC:6717	32284.244	72860.45	80716.7	143575.16	9449.083	83526.414
LSDQDLDQALSDEELNAFQK	2	Pat_67_3.63280.63280.3	ENSG00000140983|RHOT2, ENSG00000140983|+|chr16:g.719592:G>A',, ENSG00000140983|+|chr16:g.722331:C>T',, ENSG00000140983|+|chr16:g.722760:G>A']	ENSG00000140983	1	HGNC:21169	16020.04	39379.835999999996	66806.65400000001	184627.99599999998	5838.027700000001	52117.621
YEGSGEDGGAAAQSLYIANHAY	1	Pat_67_2.46488.46488.3	ENSG00000109107|ALDOC, ENSG00000109107|-|chr17:g.26902546:G>T',, ENSG00000109107|-|chr17:g.26902546:G>T']	ENSG00000109107	1	HGNC:418	38537.97	89544.375	170451.72	466660.06	20117.596	149725.16
DGVTGPGFTLSGSCCQGSR	6	Pat_67_5.43457.43457.3	ENSG00000124466|LYPD3, ENSG00000124466|-|chr19:g.43965804:G>A']	ENSG00000124466	1	HGNC:24880	65708.128	128203.6415	3905916.275	12844023.889999999	55306.572	338904.5339999999
LSVLGPAGEGPSAEVTAR	1	Pat_67_4.51621.51621.2	ENSG00000114270|COL7A1, ENSG00000114270|-|chr3:g.48619919:C>T',, ENSG00000114270|-|chr3:g.48602850:C>A',, ENSG00000114270|-|chr3:g.48626375:C>T',, ENSG00000114270|-|chr3:g.48613705:G>A',, ENSG00000114270|-|chr3:g.48605933:G>A',, ENSG00000114270|-|chr3:g.48612948:G>A',, ENSG00000114270|-|chr3:g.48612948:G>A']	ENSG00000114270	1	HGNC:2214	6267.491	12880.801000000001	192384.64	514268.44	7857.18	45652.77
ETLVYLTHLDYVDTER	2	Pat_67_4.57424.57424.3	ENSG00000082898|XPO1, ENSG00000082898|-|chr2:g.61719804:C>CTCT',, ENSG00000082898|-|chr2:g.61719804:C>CTCT']	ENSG00000082898	1	HGNC:12825	33234.396	64280.543000000005	388752.69	1406033.65	16444.6977	126110.943
VEAAEIVEGEDSAYSVR	6	Pat_67_1.48135.48135.2	ENSG00000128591|FLNC, ENSG00000128591|+|chr7:g.128487762:C>T',, ENSG00000128591|+|chr7:g.128483582:T>C',, ENSG00000128591|+|chr7:g.128494159:C>T',, ENSG00000128591|+|chr7:g.128485123:G>A',, ENSG00000128591|+|chr7:g.128480715:G>A',, ENSG00000128591|+|chr7:g.128486412:G>A',, ENSG00000128591|+|chr7:g.128496611:G>A',, ENSG00000128591|+|chr7:g.128488745:G>A',, ENSG00000128591|+|chr7:g.128493010:C>T',,…	ENSG00000128591	1	HGNC:3756	50193.872	186601.19799999997	1040733.4260000001	2961322.55	27492.3132	418613.92000000004
VEEQEPELTSTPNFVVEVIK	5	Pat_67_4.67554.67554.3	ENSG00000108561|C1QBP, ENSG00000108561|-|chr17:g.5336660:C>T',, ENSG00000108561|-|chr17:g.5336660:C>T']	ENSG00000108561	1	HGNC:1243	23959.857999999997	41168.420300000005	556648.303	2003928.14	8043.462299999999	138067.516
VIQEVSGLPSEGASEGNQYTPDAQR	1	Pat_67_2.49803.49803.3	ENSG00000169129|AFAP1L2, ENSG00000169129|-|chr10:g.116085782:G>GCCC',, ENSG00000169129|-|chr10:g.116059986:G>A',, ENSG00000169129|-|chr10:g.116085744:G>C',, ENSG00000169129|-|chr10:g.116075401:C>T',, ENSG00000169129|-|chr10:g.116059026:T>G',, ENSG00000169129|-|chr10:g.116082986:G>A',, ENSG00000169129|-|chr10:g.116082986:G>A']	ENSG00000169129	1	HGNC:25901	4900.7534	11502.433	37893.35	91772.08	3950.6504	21657.287
ADFDNTVAIHPTSSEELVTLR	4	Pat_67_2.53911.53911.3	ENSG00000104687|GSR, ENSG00000104687|-|chr8:g.30546776:C>T',, ENSG00000104687|-|chr8:g.30541634:T>C',, ENSG00000104687|-|chr8:g.30541634:T>C']	ENSG00000104687	1	HGNC:4623	301499.95999999996	392513.32099999994	773541.512	3770038.7	90078.4425	696821.792
EIFDIAFPDEQAEALAVER	2	Pat_67_2.67894.67894.3	ENSG00000196365|LONP1, ENSG00000196365|-|chr19:g.5693616:C>T',, ENSG00000196365|-|chr19:g.5693616:C>T']	ENSG00000196365	1	HGNC:9479	31576.411	66755.345	82447.756	233504.316	19082.476899999998	82661.477
ISAEEALQHPYFSDFCPP	1	Pat_67_4.61962.61962.3	ENSG00000164885|CDK5	ENSG00000164885	1	HGNC:1774	12369.505	28521.072	89185.69	366366.88	13020.184	62503.62
IVFDSIDNLEAAPHDIGYVK	3	Pat_67_5.66459.66459.3	ENSG00000124357|NAGK, ENSG00000124357|+|chr2:g.71303760:C>T',, ENSG00000124357|+|chr2:g.71305490:A>G',, ENSG00000124357|+|chr2:g.71295758:G>T']	ENSG00000124357	1	HGNC:17174	10119.4748	24368.8183	453628.53	2231538.9	20964.014000000003	110911.187
EIIIEERPGQELTDVNGVR	1	Pat_67_1.49868.49868.3	ENSG00000037757|MRI1, ENSG00000037757|+|chr19:g.13879776:G>A',, ENSG00000037757|+|chr19:g.13879776:G>A']	ENSG00000037757	1	HGNC:28469	17314.021	47999.453	99482.695	314444.97	13249.548999999999	93137.164
LVSQDNFGLELAAVEAAVR	2	Pat_67_5.68891.68891.3	ENSG00000173898|SPTBN2, ENSG00000173898|-|chr11:g.66453407:G>A',, ENSG00000173898|-|chr11:g.66483405:A>C',, ENSG00000173898|-|chr11:g.66456311:A>G',, ENSG00000173898|-|chr11:g.66472450:G>A',, ENSG00000173898|-|chr11:g.66481603:C>T',, ENSG00000173898|-|chr11:g.66457736:C>T',, ENSG00000173898|-|chr11:g.66455054:G>T',, ENSG00000173898|-|chr11:g.66455054:G>T']	ENSG00000173898	1	HGNC:11276	17685.434	47084.36	348733.05000000005	1490534.7999999998	22749.968	122166.57
EALAEAALESPRPALVR	4	Pat_67_4.51866.51866.3	ENSG00000109062|SLC9A3R1	ENSG00000109062	1	HGNC:11075	261967.349	513805.309	3524970.5859999997	9166765.690000001	77916.4765	676703.605
FGNPLLVQDVESYDPVLNPVLNR	1	Pat_67_5.69300.69300.3	ENSG00000197102|DYNC1H1, ENSG00000197102|+|chr14:g.102452591:G>A',, ENSG00000197102|+|chr14:g.102446806:A>T',, ENSG00000197102|+|chr14:g.102467294:C>T',, ENSG00000197102|+|chr14:g.102455061:C>T',, ENSG00000197102|+|chr14:g.102502906:C>T',, ENSG00000197102|+|chr14:g.102510245:C>G',, ENSG00000197102|+|chr14:g.102446221:A>C',, ENSG00000197102|+|chr14:g.102446147:G>A',, ENSG00000197102|+|chr14:g.1024…	ENSG00000197102	1	HGNC:2961	4519.4385	8652.994	161538.03	640437	4169.815	21321.154
AIEQADLLQEEDESPR	1	Pat_67_1.45616.45616.2	ENSG00000106367|AP1S1	ENSG00000106367	1	HGNC:559	142622	309759.34	202681.06	452215.88	33233.555	385819.62
QVLLSEPEEAAALYR	2	Pat_67_3.53783.53783.2	ENSG00000164062|APEH	ENSG00000164062	1	HGNC:586	394886.38440000004	773499.794	932790.649	2573641.71	190064.4257	1276457.675
ITFHGEGDQEPGLEPGDIIIVLDQK	1	Pat_67_4.69664.69664.4	ENSG00000086061|DNAJA1	ENSG00000086061	1	HGNC:5229	5307.863	10008.271	122193.37	389375.2	3858.8953	30483.45
ESHATLVFHNLLGEIDQQYSR	1	Pat_67_5.59379.59379.4	ENSG00000168610|STAT3, ENSG00000168610|-|chr17:g.40485960:C>T',, ENSG00000168610|-|chr17:g.40491394:C>T',, ENSG00000168610|-|chr17:g.40491394:C>T']	ENSG00000168610	1	HGNC:11364	7189.888000000001	13369.839	118568.234	384272.88	5915.9053	35738.43
VANILHDDCAFLSAFGDVSKPER	1	Pat_67_5.67347.67347.4	ENSG00000023318|ERP44, ENSG00000023318|-|chr9:g.102784481:C>G']	ENSG00000023318	1	HGNC:18311	785.73737	5744.2974	64349.773	312179	2675.06	10366.051
GGQGDPAVPAQQPADPSTPER	3	Pat_67_1.31444.31444.3	ENSG00000147394|ZNF185, ENSG00000147394|+|chrX:g.152083059:G>A',, ENSG00000147394|+|chrX:g.152083059:G>A']	ENSG00000147394	1	HGNC:12976	43662.687999999995	70184.264	530462.545	1479562.6	19727.5135	145250.604
SADFVVEAIGDDVGTLGFSVEGPSQAK	12	Pat_67_4.69888.69888.3	ENSG00000196924|FLNA, ENSG00000196924|-|chrX:g.153581155:C>T',, ENSG00000196924|-|chrX:g.153590917:G>C',, ENSG00000196924|-|chrX:g.153590917:G>C']	ENSG00000196924	1	HGNC:3754	120264.13605000002	235553.9559	3668062.4159999997	9021749.967	32486.425299999995	309095.82660000003
EQEELLAPADGTVELVR	2	Pat_67_1.54390.54390.2	ENSG00000025708|TYMP, ENSG00000025708|-|chr22:g.50967741:G>A',, ENSG00000025708|-|chr22:g.50968003:C>T',, ENSG00000025708|-|chr22:g.50968003:C>T']	ENSG00000025708	1	HGNC:3148	3929.2332	65932.445	419963.4	982712.31	8232.483	282779.6
EVDILNHVFDDVESFVSR	1	Pat_67_4.70775.70775.3	ENSG00000131037|EPS8L1, ENSG00000131037|+|chr19:g.55593259:C>T',, ENSG00000131037|+|chr19:g.55593250:G>A',, ENSG00000131037|+|chr19:g.55589481:G>A',, ENSG00000131037|+|chr19:g.55594936:G>A',, ENSG00000131037|+|chr19:g.55597838:C>T',, ENSG00000131037|+|chr19:g.55591510:C>T',, ENSG00000131037|+|chr19:g.55591510:C>T']	ENSG00000131037	1	HGNC:21295	7696.969	12318.69	49013.535	145895.56	4779.6294	20842.23
DAIELNAANYTVWHFR	1	Pat_67_5.56135.56135.3	ENSG00000168522|FNTA	ENSG00000168522	1	HGNC:3782	13537.421	24004.283	295849.53	934413.9	13047.625	85005.92
TGQEYKPGNPPAEIGQNISSNSSASILESK	1	Pat_67_5.52819.52819.4	ENSG00000136628|EPRS, ENSG00000136628|-|chr1:g.220160626:T>A',, ENSG00000136628|-|chr1:g.220206982:A>C',, ENSG00000136628|-|chr1:g.220206982:A>C']	ENSG00000136628	1	HGNC:3418	1933.1979999999999	944.80005	236902.56	541243.6	2059.9219	11289.27
IIEPNEVTHSGDTGVETDGR	1	Pat_67_1.41353.41353.3	ENSG00000108039|XPNPEP1, ENSG00000108039|-|chr10:g.111630550:G>T',, ENSG00000108039|-|chr10:g.111652806:G>A',, ENSG00000108039|-|chr10:g.111652806:G>A']	ENSG00000108039	1	HGNC:12822	26247.408	60389.105	175544.3	502929.12	15874.038	156593.23
DCIGGCSDLVSLQQSGELLTR	1	Pat_67_4.57164.57164.3	ENSG00000173221|GLRX	ENSG00000173221	1	HGNC:4330	9856.305	23237.299	204617.92	651221.3	9318.345	70339.305
LGVEPSDDDCVSVQHVCTIVSFR	1	Pat_67_4.56489.56489.3	ENSG00000156515|HK1, ENSG00000156515|+|chr10:g.71129326:G>A',, ENSG00000156515|+|chr10:g.71052083:C>T',, ENSG00000156515|+|chr10:g.71052065:G>A',, ENSG00000156515|+|chr10:g.71152039:T>C',, ENSG00000156515|+|chr10:g.71152045:C>G',, ENSG00000156515|+|chr10:g.71052064:A>C',, ENSG00000156515|+|chr10:g.71060609:C>T',, ENSG00000156515|+|chr10:g.71142480:G>T',, ENSG00000156515|+|chr10:g.71142480:G>T']	ENSG00000156515	1	HGNC:4922	14136.3125	26977.115	161700.67	626877.06	8450.046	85153.195
IYNEIPDINLDVPHSYSVLER	1	Pat_67_4.63481.63481.3	ENSG00000150593|PDCD4, ENSG00000150593|+|chr10:g.112653876:C>T',, ENSG00000150593|+|chr10:g.112653876:C>T']	ENSG00000150593	1	HGNC:8763	1665.3822	10537.112	138573.92	427753.9	2972.1538	25427.729
VVLLGEFLHPCEDDIVCK	2	Pat_67_5.68709.68709.4	ENSG00000109534|GAR1	ENSG00000109534	1	HGNC:14264	47456.034	102223.15	659776.55	2149868.3	58424.625	287300.91
IEPGTLGVEHSWDTPCR	1	Pat_67_4.47155.47155.3	ENSG00000183801|OLFML1, ENSG00000183801|+|chr11:g.7509566:A>T',, ENSG00000183801|+|chr11:g.7530955:C>T',, ENSG00000183801|+|chr11:g.7531315:T>G',, ENSG00000183801|+|chr11:g.7531315:T>G']	ENSG00000183801	1	HGNC:24473	46641.937999999995	115137.516	449530.34	990074	50632.45	199662.72
TISQTSAPVWDESASFLIR	2	Pat_67_5.61766.61766.3	ENSG00000139641|ESYT1, ENSG00000139641|+|chr12:g.56536661:GACTCTGTGGT>G',, ENSG00000139641|+|chr12:g.56537101:G>A',, ENSG00000139641|+|chr12:g.56526099:C>T',, ENSG00000139641|+|chr12:g.56525310:C>T',, ENSG00000139641|+|chr12:g.56532282:C>T',, ENSG00000139641|+|chr12:g.56532282:C>T']	ENSG00000139641	1	HGNC:29534	15720.4148	27642.213000000003	483998.1	1996452.06	11591.9054	116200.883
IPDEFDNDPILVQQLR	2	Pat_67_3.62811.62811.2	ENSG00000105197|TIMM50, ENSG00000105197|+|chr19:g.39971432:G>C',, ENSG00000105197|+|chr19:g.39971342:G>A',, ENSG00000105197|+|chr19:g.39980452:C>A',, ENSG00000105197|+|chr19:g.39971392:T>C',, ENSG00000105197|+|chr19:g.39977135:G>T',, ENSG00000105197|+|chr19:g.39977135:G>T']	ENSG00000105197	1	HGNC:23656	12389.677999999998	18263.9836	103810.348	349479.33999999997	7688.6122	57251.361
QTSGGPVDASSEYQQELER	2	Pat_67_1.39085.39085.2	ENSG00000154723|ATP5PF	ENSG00000154723	1	HGNC:847	20556.129399999998	37818.89	333816.19100000005	2552494.93	3747.2825	49922.231
TALAYECFQDQDNSTLALPSDQK	8	Pat_67_3.56152.56152.3	ENSG00000081277|PKP1, ENSG00000081277|+|chr1:g.201285758:A>T',, ENSG00000081277|+|chr1:g.201282442:C>T',, ENSG00000081277|+|chr1:g.201288985:A>G',, ENSG00000081277|+|chr1:g.201292240:A>C',, ENSG00000081277|+|chr1:g.201292240:A>C']	ENSG00000081277	1	HGNC:9023	34267.3065	100334.3934	4054512.8499999996	11033919.83	26533.3094	327513.457
EQTADGVAVIPVLQR	2	Pat_67_3.54265.54265.2	ENSG00000165609|NUDT5	ENSG00000165609	1	HGNC:8052	105731.361	166685.916	2353991.65	6741630.2	52145.92	595026.08
AAAAAAAAAPAAAATAPTTAATTAATAAQ	1	Pat_67_5.50114.50114.3	ENSG00000140319|SRP14, ENSG00000140319|-|chr15:g.40328630:C>G',, ENSG00000140319|-|chr15:g.40328630:C>G']	ENSG00000140319	1	HGNC:11299	3283.4158	14204.662	169214.9	416026	2427.32	37986.453
LADVLEETHYENGEYIIR	1	Pat_67_2.57705.57705.3	ENSG00000185532|PRKG1, ENSG00000185532|+|chr10:g.53893629:C>A',, ENSG00000185532|+|chr10:g.53227582:C>A',, ENSG00000185532|+|chr10:g.53227518:T>G',, ENSG00000185532|+|chr10:g.54032175:G>T',, ENSG00000185532|+|chr10:g.54053604:G>A',, ENSG00000185532|+|chr10:g.54053604:G>A']	ENSG00000185532	1	HGNC:9414	5582.624	10024.863000000001	40083.492	113828.625	3961.1729	26849.945
TEFGLDALGSGGDVIR	2	Pat_67_4.57026.57026.2	ENSG00000114270|COL7A1, ENSG00000114270|-|chr3:g.48619919:C>T',, ENSG00000114270|-|chr3:g.48602850:C>A',, ENSG00000114270|-|chr3:g.48626375:C>T',, ENSG00000114270|-|chr3:g.48613705:G>A',, ENSG00000114270|-|chr3:g.48605933:G>A',, ENSG00000114270|-|chr3:g.48612948:G>A',, ENSG00000114270|-|chr3:g.48612948:G>A']	ENSG00000114270	1	HGNC:2214	11992.8184	30394.157	232967.757	1021921.5199999999	9048.3071	92225.04999999999
LQSLDTSFLEQGDVTTPTSEQVEK	1	Pat_67_4.61221.61221.3	ENSG00000110921|MVK, ENSG00000110921|+|chr12:g.110019239:GC>G',, ENSG00000110921|+|chr12:g.110029061:G>T',, ENSG00000110921|+|chr12:g.110029115:G>A',, ENSG00000110921|+|chr12:g.110029115:G>A']	ENSG00000110921	1	HGNC:7530	3306.7322	5476.6245	52521.42	191086.94	1565.4673	12082.775
LYVTYFGGDEAAGLEADLECK	1	Pat_67_4.67409.67409.3	ENSG00000090861|AARS, ENSG00000090861|-|chr16:g.70292927:T>C',, ENSG00000090861|-|chr16:g.70287193:G>A']	ENSG00000090861	1	HGNC:20	3578.1077	5564.1206	57622.234000000004	195314.34	1635.8855	13489.419
NQDECVIALHDCNGDVNR	2	Pat_67_1.34951.34951.3	ENSG00000143569|UBAP2L, ENSG00000143569|+|chr1:g.154241299:C>G',, ENSG00000143569|+|chr1:g.154207206:G>A',, ENSG00000143569|+|chr1:g.154207206:G>A']	ENSG00000143569	1	HGNC:29877	53133.532	104078.45000000001	238053.264	614866.98	26173.575	180260.53
VICPISSVPGNLAGPTQLR	1	Pat_67_8.51060.51060.3	ENSG00000134757|DSG3, ENSG00000134757|+|chr18:g.29049247:C>T',, ENSG00000134757|+|chr18:g.29046499:C>T',, ENSG00000134757|+|chr18:g.29055831:G>C',, ENSG00000134757|+|chr18:g.29052728:G>T']	ENSG00000134757	1	HGNC:3050	106728.23	132516.45	304848.84	1592567.9	220466.98	179147.3
GTVVYGEPITASLGTDGSHYWSK	1	Pat_67_5.54377.54377.3	ENSG00000092964|DPYSL2, ENSG00000092964|+|chr8:g.26441353:A>C',, ENSG00000092964|+|chr8:g.26441353:A>C']	ENSG00000092964	1	HGNC:3014	1436.0944	7128.383000000001	80374.35	693193.4	4077.9268	29630.326
LIAYQEPADDSSFSLSQEVLR	1	Pat_67_4.61720.61720.3	ENSG00000184584|TMEM173, ENSG00000184584|-|chr5:g.138856982:C>T']	ENSG00000184584	1	HGNC:27962	6766.078	11793.21	120653.41	368691.5	4686.616	62957.555
YNLAIEEHCTFGDPIV	4	Pat_67_3.57855.57855.3	ENSG00000101160|CTSZ	ENSG00000101160	1	HGNC:2547	79433.092	183256.72100000002	316996.936	1016512.4440000001	102365.859	365621.93299999996
FSLVGIGGQDLNEGNR	3	Pat_67_5.55284.55284.3	ENSG00000136167|LCP1, ENSG00000136167|-|chr13:g.46708291:T>C',, ENSG00000136167|-|chr13:g.46725149:C>A',, ENSG00000136167|-|chr13:g.46725111:G>T',, ENSG00000136167|-|chr13:g.46721186:A>G',, ENSG00000136167|-|chr13:g.46701815:C>A',, ENSG00000136167|-|chr13:g.46725160:A>T',, ENSG00000136167|-|chr13:g.46725160:A>T']	ENSG00000136167	1	HGNC:6528	20259.148699999998	44235.229	1273653.01	4834155.5	17675.5663	268239.013
ASLLDDYQLPEILR	1	Pat_67_5.66772.66772.2	ENSG00000174953|DHX36, ENSG00000174953|-|chr3:g.153994052:C>T',, ENSG00000174953|-|chr3:g.154024014:C>T',, ENSG00000174953|-|chr3:g.154024050:G>A',, ENSG00000174953|-|chr3:g.154024050:G>A']	ENSG00000174953	1	HGNC:14410	3065.8164	4805.372	44952.895	248299.92	3154.1848	13870.993
TCSECQELFWGDPDVECR	1	Pat_67_2.50014.50014.3	ENSG00000091136|LAMB1, ENSG00000091136|-|chr7:g.107566753:G>A',, ENSG00000091136|-|chr7:g.107618606:C>T',, ENSG00000091136|-|chr7:g.107569893:C>T',, ENSG00000091136|-|chr7:g.107621202:C>T',, ENSG00000091136|-|chr7:g.107621203:C>A',, ENSG00000091136|-|chr7:g.107621203:C>A']	ENSG00000091136	1	HGNC:6486	20949.994	50894.434	124089.79	355377.75	15904.927	87243.41
ILDTADENGLLSLPN	2	Pat_67_3.67725.67725.2	ENSG00000068912|ERLEC1	ENSG00000068912	1	HGNC:25222	97015.06	86318.38	300421.636	1075911.16	21710.719	204896.77000000002
SQDAEVGDGTTSVTLLAAEFLK	2	Pat_67_4.69776.69776.3	ENSG00000135624|CCT7, ENSG00000135624|+|chr2:g.73479862:C>T',, ENSG00000135624|+|chr2:g.73479862:C>T']	ENSG00000135624	1	HGNC:1622	6538.582	10993.6796	162408.376	1379938.72	3603.0026	35272.694
TNVLYELAQYASEPSEQELLR	3	Pat_67_4.69340.69340.3	ENSG00000127948|POR, ENSG00000127948|+|chr7:g.75615370:G>A',, ENSG00000127948|+|chr7:g.75611583:C>T',, ENSG00000127948|+|chr7:g.75615486:C>A',, ENSG00000127948|+|chr7:g.75615486:C>A']	ENSG00000127948	1	HGNC:9208	19818.7132	41337.155	1201654.81	5185765	8539.949	112206.41
GPVTDVAYSHDGAFLAVCDASK	6	Pat_67_4.53455.53455.4	ENSG00000071127|WDR1	ENSG00000071127	1	HGNC:12754	110869.44700000001	208378.765	3889362.4800000004	13892725.8	80854.7813	1116162.77
LSLDGQNIYNACCTLR	2	Pat_67_5.51556.51556.2	ENSG00000011304|PTBP1, ENSG00000011304|+|chr19:g.805140:C>A',, ENSG00000011304|+|chr19:g.804368:G>A',, ENSG00000011304|+|chr19:g.805163:G>A',, ENSG00000011304|+|chr19:g.805163:G>A']	ENSG00000011304	1	HGNC:9583	6668.328	17447.4395	285448.74	1641678.26	11628.755700000002	61581.593
LIEESSVDEVVVTNTVPHEVQK	2	Pat_67_3.57451.57451.3	ENSG00000161542|PRPSAP1, ENSG00000161542|-|chr17:g.74328473:C>T',, ENSG00000161542|-|chr17:g.74309034:C>T',, ENSG00000161542|-|chr17:g.74309034:C>T']	ENSG00000161542	1	HGNC:9466	66779.79	119452.269	279856.36	759163.1100000001	24372.989999999998	192293.968
KPLVLCGDLNVAHEEIDLR	1	Pat_67_5.56229.56229.4	ENSG00000100823|APEX1, ENSG00000100823|+|chr14:g.20923845:G>A',, ENSG00000100823|+|chr14:g.20923845:G>A']	ENSG00000100823	1	HGNC:587	4384.1436	12751.775	308209.78	1148723.9	4270.8154	96074.984
IAPLEEGTLPFNLAEAQR	4	Pat_67_5.66487.66487.3	ENSG00000004864|SLC25A13, ENSG00000004864|-|chr7:g.95820501:G>A',, ENSG00000004864|-|chr7:g.95761156:G>A',, ENSG00000004864|-|chr7:g.95820484:C>T',, ENSG00000004864|-|chr7:g.95820484:C>T']	ENSG00000004864	1	HGNC:10983	23658.069000000003	46676.860499999995	344077.01	1092206.2999999998	22379.946600000003	161206.193
QVVSVVQDEEVGLPFEASPESPPPASPDGVTEIR	1	Pat_67_2.64896.64896.4	ENSG00000136830|FAM129B, ENSG00000136830|-|chr9:g.130287365:G>T',, ENSG00000136830|-|chr9:g.130287365:G>T']	ENSG00000136830	1	HGNC:25282	1497.9365	5922.5796	4848.3545	13276.752	721.57367	5818.298000000001
LFSLELVDESGEIR	2	Pat_67_4.65627.65627.2	ENSG00000132383|RPA1, ENSG00000132383|+|chr17:g.1747902:T>C']	ENSG00000132383	1	HGNC:10289	14204.679499999998	28592.402000000002	586616.48	2186448.2	12603.833	149159.35
GPVYIGELPQDFLR	2	Pat_67_5.65089.65089.2	ENSG00000078902|TOLLIP	ENSG00000078902	1	HGNC:16476	44088.112	70464.705	673151.67	1974638.0999999999	25990.769	303050.86000000004
TSGNVEDDLIIFPDDCEFK	3	Pat_67_3.64139.64139.3	ENSG00000130706|ADRM1, ENSG00000130706|+|chr20:g.60883124:G>A',, ENSG00000130706|+|chr20:g.60879627:G>C',, ENSG00000130706|+|chr20:g.60883121:C>A',, ENSG00000130706|+|chr20:g.60883196:G>C']	ENSG00000130706	1	HGNC:15759	11883.632000000001	26510.4428	218686.84000000003	467816.85	10284.8912	64670.902
VPVAVQGEDTVQSLTQGDGVAK	6	Pat_67_4.58194.58194.3	ENSG00000125730|C3, ENSG00000125730|-|chr19:g.6697558:C>A',, ENSG00000125730|-|chr19:g.6707931:C>T',, ENSG00000125730|-|chr19:g.6697682:C>T']	ENSG00000125730	1	HGNC:1318	43224.3756	115719.3705	1197394.24	4704752.2700000005	37065.9762	259458.46300000002
DGSCGVSYVVQEPGDYEVSIK	4	Pat_67_3.52939.52939.2	ENSG00000128591|FLNC, ENSG00000128591|+|chr7:g.128487762:C>T',, ENSG00000128591|+|chr7:g.128483582:T>C',, ENSG00000128591|+|chr7:g.128494159:C>T',, ENSG00000128591|+|chr7:g.128485123:G>A',, ENSG00000128591|+|chr7:g.128480715:G>A',, ENSG00000128591|+|chr7:g.128486412:G>A',, ENSG00000128591|+|chr7:g.128496611:G>A',, ENSG00000128591|+|chr7:g.128488745:G>A',, ENSG00000128591|+|chr7:g.128493010:C>T',,…	ENSG00000128591	1	HGNC:3756	38075.3092	56390.013999999996	1853023.45	4382109.19	9160.2494	128611.648
AGESVLVHGASGGVGLAACQIAR	1	Pat_67_5.48739.48739.4	ENSG00000116791|CRYZ, ENSG00000116791|-|chr1:g.75172044:G>A',, ENSG00000116791|-|chr1:g.75172044:G>A']	ENSG00000116791	1	HGNC:2419	21757.426	45889.676	524167.8	1371292.8	45775.47	212843.78
DLALSEGDIHTLGCGVAQCLK	4	Pat_67_5.58953.58953.4	ENSG00000138448|ITGAV, ENSG00000138448|+|chr2:g.187534449:G>C',, ENSG00000138448|+|chr2:g.187540593:T>A',, ENSG00000138448|+|chr2:g.187511535:C>T',, ENSG00000138448|+|chr2:g.187500878:A>G',, ENSG00000138448|+|chr2:g.187529357:C>T',, ENSG00000138448|+|chr2:g.187529357:C>T']	ENSG00000138448	1	HGNC:6150	44272.8566	90355.14199999999	2377157.08	9202565.739999998	47705.0673	539983.325
VPDVEVSLPSVEVDVQAPK	1	Pat_67_4.66628.66628.2	ENSG00000185567|AHNAK2, ENSG00000185567|-|chr14:g.105408720:C>G',, ENSG00000185567|-|chr14:g.105410314:G>A',, ENSG00000185567|-|chr14:g.105410221:T>G',, ENSG00000185567|-|chr14:g.105418694:G>C',, ENSG00000185567|-|chr14:g.105411775:G>A',, ENSG00000185567|-|chr14:g.105408755:G>C',, ENSG00000185567|-|chr14:g.105408917:T>C',, ENSG00000185567|-|chr14:g.105411236:C>T',, ENSG00000185567|-|chr14:g.10541…	ENSG00000185567	1	HGNC:20125	0	753.64197	44729.82	133064.27	0	2984.3066
VGDQVWLFIDEPR	4	Pat_67_5.63825.63825.2	ENSG00000090861|AARS, ENSG00000090861|-|chr16:g.70292927:T>C',, ENSG00000090861|-|chr16:g.70287193:G>A']	ENSG00000090861	1	HGNC:20	15554.998599999999	25718.4319	533277.1140000001	2206195.26	13476.9992	98878.475
FLEQQNAALAAEVNR	33	Pat_67_3.50728.50728.2	ENSG00000175084|DES, ENSG00000175084|+|chr2:g.220290391:G>C',, ENSG00000175084|+|chr2:g.220283497:C>T',, ENSG00000175084|+|chr2:g.220284847:A>T',, ENSG00000175084|+|chr2:g.220283360:C>T']	ENSG00000175084	1	HGNC:2770	461720.43720000004	1011736.0601	30841339.812000003	105285095.27000001	300661.2816	3102012.6840000004
AGCECLNESDEHGFDNCLR	3	Pat_67_1.37905.37905.3	ENSG00000091164|TXNL1	ENSG00000091164	1	HGNC:12436	234913.94	538805.16	1932201.7000000002	9199863.3	71679.199	1099715.38
FTASAGIQVVGDDLTVTNPK	24	Pat_67_5.61279.61279.3	ENSG00000074800|ENO1, ENSG00000074800|-|chr1:g.8925416:C>A',, ENSG00000074800|-|chr1:g.8923371:C>T',, ENSG00000074800|-|chr1:g.8926455:T>C',, ENSG00000074800|-|chr1:g.8934964:A>T']	ENSG00000074800	1	HGNC:3350	120941.01470000001	230017.40930000006	16014560.57	49865788.980000004	55943.52809999999	1337277.9880000004
TIGGGDDSFTTFFCETGAGK	6	Pat_67_5.61345.61345.3	ENSG00000127824|TUBA4A, ENSG00000127824|-|chr2:g.220116396:G>A',, ENSG00000127824|-|chr2:g.220115080:T>G',, ENSG00000127824|-|chr2:g.220115080:T>G']	ENSG00000127824	1	HGNC:12407	55811.89	114411.37700000001	5091932.07	14568356.239999998	47103.670999999995	1255576.313
QLEESVDALSEELVQLR	3	Pat_67_1.67771.67771.3	ENSG00000170759|KIF5B, ENSG00000170759|-|chr10:g.32324888:T>C',, ENSG00000170759|-|chr10:g.32307480:C>T']	ENSG00000170759	1	HGNC:6324	9571.6844	20125.992299999998	64792.556000000004	166174.625	10155.5385	44396.307
TWDHFWLNEGHTVYLER	1	Pat_67_5.52726.52726.4	ENSG00000111144|LTA4H, ENSG00000111144|-|chr12:g.96408773:T>G',, ENSG00000111144|-|chr12:g.96396811:C>A',, ENSG00000111144|-|chr12:g.96396811:C>A']	ENSG00000111144	1	HGNC:6710	10733.503999999999	24432.843999999997	234547.45	981200	15517.85	96402.46
TGGAYGEDLGADYNLSQVCDGK	3	Pat_67_3.49755.49755.3	ENSG00000169710|FASN, ENSG00000169710|-|chr17:g.80053280:CGAA>C',, ENSG00000169710|-|chr17:g.80049282:C>G',, ENSG00000169710|-|chr17:g.80042560:C>A',, ENSG00000169710|-|chr17:g.80043390:C>T',, ENSG00000169710|-|chr17:g.80045603:A>G']	ENSG00000169710	1	HGNC:3594	88830.66	143315.976	1198919.62	2764610.34	45460.606	403059.81999999995
CPIGYSGLSCESCDAHFTR	1	Pat_67_4.42481.42481.3	ENSG00000142798|HSPG2, ENSG00000142798|-|chr1:g.22198768:C>T',, ENSG00000142798|-|chr1:g.22159871:A>G',, ENSG00000142798|-|chr1:g.22173967:G>A',, ENSG00000142798|-|chr1:g.22178616:A>G',, ENSG00000142798|-|chr1:g.22191402:G>C',, ENSG00000142798|-|chr1:g.22201203:G>C',, ENSG00000142798|-|chr1:g.22175254:G>C',, ENSG00000142798|-|chr1:g.22178110:C>T',, ENSG00000142798|-|chr1:g.22149941:G>C',, ENSG000…	ENSG00000142798	1	HGNC:5273	16025.278999999999	38118.04	212561.89	831213.44	16207.284	182282.48
CVDGQCICHEGFTGLDCGQHSCPSDCNNLGQCVSGR	1	Pat_67_3.44809.44809.4	ENSG00000041982|TNC, ENSG00000041982|-|chr9:g.117853174:G>T',, ENSG00000041982|-|chr9:g.117827000:G>A',, ENSG00000041982|-|chr9:g.117798515:C>T',, ENSG00000041982|-|chr9:g.117788857:T>G',, ENSG00000041982|-|chr9:g.117808862:A>C',, ENSG00000041982|-|chr9:g.117835942:G>T',, ENSG00000041982|-|chr9:g.117819471:T>C',, ENSG00000041982|-|chr9:g.117808785:T>A',, ENSG00000041982|-|chr9:g.117815273:G>A',, …	ENSG00000041982	1	HGNC:5318	827.0327	4739.319	31133.795	101415.8	0	15544.033000000001
VSALDLAVLDQVEAR	2	Pat_67_4.65658.65658.2	ENSG00000175203|DCTN2, ENSG00000175203|-|chr12:g.57927879:G>A',, ENSG00000175203|-|chr12:g.57927879:G>A']	ENSG00000175203	1	HGNC:2712	9285.5283	25233.247	112387.71599999999	649778.28	6023.6008	43480.773
ICDQISDAVLDAHLQQDPDAK	2	Pat_67_3.57466.57466.3	ENSG00000168906|MAT2A, ENSG00000168906|+|chr2:g.85769710:G>A',, ENSG00000168906|+|chr2:g.85768207:T>A']	ENSG00000168906	1	HGNC:6904	22368.679	48179.754	192262.94	747473.06	13766.9658	133553.258
GLGTDEDSLIEIICSR	66	Pat_67_3.63397.63397.2	ENSG00000182718|ANXA2, ENSG00000182718|-|chr15:g.60653205:C>A',, ENSG00000182718|-|chr15:g.60653205:C>A']	ENSG00000182718	1	HGNC:537	346669.8931599999	761677.8541	25412819.521599993	79519347.196	265952.88924	5135875.4965
SFVLPVESTQDVSSQVIPESSEVR	1	Pat_67_3.61601.61601.3	ENSG00000112297|CRYBG1, ENSG00000112297|+|chr6:g.106999822:G>A',, ENSG00000112297|+|chr6:g.106992482:T>A']	ENSG00000112297	1	HGNC:356	5086.8125	9131.184000000001	35276.26	122700.68	1853.9908	17508.031000000003
AFGPGLEPTGCIVDKPAEFTIDAR	3	Pat_67_5.62018.62018.3	ENSG00000128591|FLNC, ENSG00000128591|+|chr7:g.128487762:C>T',, ENSG00000128591|+|chr7:g.128483582:T>C',, ENSG00000128591|+|chr7:g.128494159:C>T',, ENSG00000128591|+|chr7:g.128485123:G>A',, ENSG00000128591|+|chr7:g.128480715:G>A',, ENSG00000128591|+|chr7:g.128486412:G>A',, ENSG00000128591|+|chr7:g.128496611:G>A',, ENSG00000128591|+|chr7:g.128488745:G>A',, ENSG00000128591|+|chr7:g.128493010:C>T',,…	ENSG00000128591	1	HGNC:3756	11702.6845	20253.6735	872466.94	2400150.4299999997	5868.5773	74458.275
TIELSDDDFLGECECTLGQIVSSK	2	Pat_67_4.68865.68865.4	ENSG00000085719|CPNE3, ENSG00000085719|+|chr8:g.87560554:A>G',, ENSG00000085719|+|chr8:g.87560554:A>G']	ENSG00000085719	1	HGNC:2316	37352.799	52486.675	563729.12	1449433.4	9610.136	85261.961
LALIICNEEFDSIPR	9	Pat_67_5.66792.66792.3	ENSG00000137752|CASP1	ENSG00000137752	1	HGNC:1499	19292.398200000003	53396.7144	507564.92399999994	1663801.9700000002	27615.034799999998	172535.579
EFAGEDTSDLFLEER	2	Pat_67_1.52363.52363.2	ENSG00000082898|XPO1, ENSG00000082898|-|chr2:g.61719804:C>CTCT',, ENSG00000082898|-|chr2:g.61719804:C>CTCT']	ENSG00000082898	1	HGNC:12825	12156.310099999999	37670.272	247678.828	1236715.26	6385.8578	127247.04500000001
SAYQTIDSAEAPADPFAVPEGR	3	Pat_67_2.53091.53091.3	ENSG00000177674|AGTRAP	ENSG00000177674	1	HGNC:13539	60665.534999999996	118165.75700000001	328027.9	897063.83	40167.86	222732.61
GGVDTAAAPAGGAPPAHAPGPGR	1	Pat_67_3.33386.33386.3	ENSG00000196976|LAGE3	ENSG00000196976	1	HGNC:26058	21256.234	37362.875	93032.016	313438.6	14190.99	63375.793
DLEPGTDYEVTVSTLFGR	1	Pat_67_4.64183.64183.3	ENSG00000114270|COL7A1, ENSG00000114270|-|chr3:g.48619919:C>T',, ENSG00000114270|-|chr3:g.48602850:C>A',, ENSG00000114270|-|chr3:g.48626375:C>T',, ENSG00000114270|-|chr3:g.48613705:G>A',, ENSG00000114270|-|chr3:g.48605933:G>A',, ENSG00000114270|-|chr3:g.48612948:G>A',, ENSG00000114270|-|chr3:g.48612948:G>A']	ENSG00000114270	1	HGNC:2214	7121.5786	15271.678999999998	87988.81	241907.27	4735.142	41736.18
GWDENVYYTVPLVR	1	Pat_67_5.56072.56072.2	ENSG00000184117|NIPSNAP1, ENSG00000184117|-|chr22:g.29957619:C>T']	ENSG00000184117	1	HGNC:7827	52388.19	74158.164	245155.88	864981	53587.355	330635.44
GDVEEDETIPDSEQDIRPR	1	Pat_67_1.38937.38937.3	ENSG00000083312|TNPO1, ENSG00000083312|+|chr5:g.72199544:AT>A',, ENSG00000083312|+|chr5:g.72183988:C>T',, ENSG00000083312|+|chr5:g.72192287:G>A',, ENSG00000083312|+|chr5:g.72192287:G>A']	ENSG00000083312	1	HGNC:6401	63318.08	120253.11	311139.9	883420.25	20355.096	242648.23
QLEVYTSGGDPESVAGEYGR	2	Pat_67_2.46151.46151.3	ENSG00000100129|EIF3L, ENSG00000100129|+|chr22:g.38247436:C>G',, ENSG00000100129|+|chr22:g.38273924:C>A',, ENSG00000100129|+|chr22:g.38273924:C>A']	ENSG00000100129	1	HGNC:18138	57389.176	78560.371	623508.96	1828428.44	25367.0214	236127.07400000002
LHTEAQIQEEGTVVELTGR	5	Pat_67_2.47931.47931.3	ENSG00000175899|A2M, ENSG00000175899|-|chr12:g.9266045:T>G',, ENSG00000175899|-|chr12:g.9243017:G>A',, ENSG00000175899|-|chr12:g.9225335:G>A',, ENSG00000175899|-|chr12:g.9262610:C>T',, ENSG00000175899|-|chr12:g.9268363:T>G',, ENSG00000175899|-|chr12:g.9251347:A>C',, ENSG00000175899|-|chr12:g.9259171:C>A',, ENSG00000175899|-|chr12:g.9229357:T>G',, ENSG00000175899|-|chr12:g.9242554:G>A',, ENSG00000…	ENSG00000175899	1	HGNC:7	171713.531	312922.772	1219976.7	3860722.0599999996	105955.107	627148.9199999999
TLVLSNLSYSATEETLQEVFEK	5	Pat_67_5.70145.70145.3	ENSG00000115053|NCL, ENSG00000115053|-|chr2:g.232326267:ATCGTCATCCTCATCATCT>A',, ENSG00000115053|-|chr2:g.232326384:GTCATCCTCC>G',, ENSG00000115053|-|chr2:g.232326414:A>C',, ENSG00000115053|-|chr2:g.232322044:G>A',, ENSG00000115053|-|chr2:g.232325475:T>C',, ENSG00000115053|-|chr2:g.232325476:C>A']	ENSG00000115053	1	HGNC:7667	28045.8108	81734.663	1115871.95	5675703.1	41672.1727	148788.777
DTVTISGPQAPVFEFVEQLR	1	Pat_67_5.69370.69370.3	ENSG00000169710|FASN, ENSG00000169710|-|chr17:g.80053280:CGAA>C',, ENSG00000169710|-|chr17:g.80039626:T>TG',, ENSG00000169710|-|chr17:g.80049282:C>G',, ENSG00000169710|-|chr17:g.80042560:C>A',, ENSG00000169710|-|chr17:g.80043390:C>T',, ENSG00000169710|-|chr17:g.80045603:A>G']	ENSG00000169710	1	HGNC:3594	6363.6724	13672.556	115979.805	456869.16	10409.288	31248.916
IAQSDYIPTQQDVLR	8	Pat_67_3.50201.50201.2	ENSG00000114353|GNAI2	ENSG00000114353	1	HGNC:4385	377936.716	738570.708	5420070.066	21635650.709999997	273552.31399999995	2084222.5699999998
QGETLNFLEIGYSR	8	Pat_67_5.56810.56810.2	ENSG00000143369|ECM1, ENSG00000143369|+|chr1:g.150484264:G>A',, ENSG00000143369|+|chr1:g.150484264:G>A']	ENSG00000143369	1	HGNC:3153	95389.0189	168441.75700000004	3110225.76	8812376.76	97250.62359999999	656819.0160000001
ALEIPGEELPGVCSAR	3	Pat_67_3.56363.56363.2	ENSG00000161513|FDXR, ENSG00000161513|-|chr17:g.72860253:A>G',, ENSG00000161513|-|chr17:g.72862593:C>T',, ENSG00000161513|-|chr17:g.72863030:T>C']	ENSG00000161513	1	HGNC:3642	128062.723	245399.12200000003	244997.03399999999	642153.64	28740.091399999998	201377.008
ATFGCHDGYSLDGPEEIECTK	4	Pat_67_3.48470.48470.3	ENSG00000091583|APOH, ENSG00000091583|-|chr17:g.64208268:C>T',, ENSG00000091583|-|chr17:g.64208268:C>T']	ENSG00000091583	1	HGNC:616	198639.34399999998	333558.09	1879738.8800000001	6650358.100000001	72320.949	901412.3400000001
SELCLDLPDPPEDPVALETR	5	Pat_67_1.63981.63981.3	ENSG00000197256|KANK2, ENSG00000197256|-|chr19:g.11303554:A>G',, ENSG00000197256|-|chr19:g.11304404:C>T',, ENSG00000197256|-|chr19:g.11304170:G>T',, ENSG00000197256|-|chr19:g.11289241:C>G',, ENSG00000197256|-|chr19:g.11280758:G>A',, ENSG00000197256|-|chr19:g.11304551:G>A',, ENSG00000197256|-|chr19:g.11304551:G>A']	ENSG00000197256	1	HGNC:29300	23832.4116	51672.902599999994	161587.78199999998	467751.896	11972.5341	80592.6634
IPEAPAGPPSDFGLFLSDDDPK	2	Pat_67_4.68545.68545.3	ENSG00000137076|TLN1, ENSG00000137076|-|chr9:g.35711320:CAGA>C',, ENSG00000137076|-|chr9:g.35722121:C>G',, ENSG00000137076|-|chr9:g.35724314:C>T',, ENSG00000137076|-|chr9:g.35717768:G>C',, ENSG00000137076|-|chr9:g.35718843:T>C',, ENSG00000137076|-|chr9:g.35719602:T>C',, ENSG00000137076|-|chr9:g.35719602:T>C']	ENSG00000137076	1	HGNC:11845	10868.7299	21681.534	177818.11	893128.66	9527.1056	57242.541
TPEELDDSDFETEDFDVR	1	Pat_67_1.50566.50566.3	ENSG00000044115|CTNNA1, ENSG00000044115|+|chr5:g.138223247:G>C',, ENSG00000044115|+|chr5:g.138221964:A>G',, ENSG00000044115|+|chr5:g.138260246:G>A',, ENSG00000044115|+|chr5:g.138260246:G>A']	ENSG00000044115	1	HGNC:2509	32188.295	57777.832	112980.61	258361.5	11191.517	112809.7
VQEQLSSLWEENQALATQTR	1	Pat_67_4.60075.60075.3	ENSG00000130702|LAMA5, ENSG00000130702|-|chr20:g.60912928:C>T',, ENSG00000130702|-|chr20:g.60886269:G>A',, ENSG00000130702|-|chr20:g.60902628:C>A',, ENSG00000130702|-|chr20:g.60894013:C>T',, ENSG00000130702|-|chr20:g.60885597:C>G',, ENSG00000130702|-|chr20:g.60900586:G>A',, ENSG00000130702|-|chr20:g.60899242:C>T',, ENSG00000130702|-|chr20:g.60892429:G>T',, ENSG00000130702|-|chr20:g.60903921:A>G',…	ENSG00000130702	1	HGNC:6485	6814.9814	16591.477	114881.17	363762.62	6393.592	52090.434
LGEINVIGEPFLNVNCEHIK	2	Pat_67_5.66743.66743.4	ENSG00000104738|MCM4, ENSG00000104738|+|chr8:g.48875567:A>C',, ENSG00000104738|+|chr8:g.48887445:G>A',, ENSG00000104738|+|chr8:g.48888298:C>T',, ENSG00000104738|+|chr8:g.48883197:C>T',, ENSG00000104738|+|chr8:g.48883197:C>T']	ENSG00000104738	1	HGNC:6947	3617.4475	12939.417	288212.6	1194242.28	6464.4137	45105.273
GLGTDEDTLIEILASR	43	Pat_67_5.67990.67990.2	ENSG00000135046|ANXA1	ENSG00000135046	1	HGNC:533	97643.62723	272203.4693	10433486.287599996	63045231.536000006	53263.42159000001	898363.5960999996
IGTSGGIGLEPGTVVITEQAVDTCFK	2	Pat_67_5.67433.67433.3	ENSG00000183696|UPP1, ENSG00000183696|+|chr7:g.48139352:C>T',, ENSG00000183696|+|chr7:g.48147820:G>T',, ENSG00000183696|+|chr7:g.48147820:G>T']	ENSG00000183696	1	HGNC:12576	9183.556799999998	34183.517	670869.98	1287350.44	10400.999	117591.81899999999
ILAIGLINEALDEGDAQK	6	Pat_67_4.70962.70962.3	ENSG00000140575|IQGAP1, ENSG00000140575|+|chr15:g.90986644:G>C',, ENSG00000140575|+|chr15:g.91030207:A>G',, ENSG00000140575|+|chr15:g.91035840:A>G',, ENSG00000140575|+|chr15:g.90934041:A>G']	ENSG00000140575	1	HGNC:6110	26821.4489	84812.754	967468.3940000001	4170325.8899999997	48527.41357	239122.576
ILEVGGSLQDPPGELAVTANSR	1	Pat_67_4.60679.60679.3	ENSG00000140553|UNC45A, ENSG00000140553|+|chr15:g.91492561:G>A',, ENSG00000140553|+|chr15:g.91492561:G>A']	ENSG00000140553	1	HGNC:30594	13121.905	19863.533	292196.16	938884.2	10201.391	62082.668
GQWGTVCDNLWDLTDASVVCR	1	Pat_67_5.64197.64197.3	ENSG00000108679|LGALS3BP, ENSG00000108679|-|chr17:g.76968563:A>G',, ENSG00000108679|-|chr17:g.76973263:G>A',, ENSG00000108679|-|chr17:g.76973263:G>A']	ENSG00000108679	1	HGNC:6564	2591.8115	2763.4102	101943.39	360335.2	1761.2534	26672.574
IDLENTLEQEQEALVNR	4	Pat_67_1.62145.62145.3	ENSG00000108091|CCDC6	ENSG00000108091	1	HGNC:18782	28784.9166	62983.488600000004	169523.513	321979.30700000003	16939.6771	90754.2155
TCLHYLGEFGEDQIYEAHQQGR	1	Pat_67_3.49463.49463.4	ENSG00000170476|MZB1, ENSG00000170476|-|chr5:g.138723513:A>T',, ENSG00000170476|-|chr5:g.138723513:A>T']	ENSG00000170476	1	HGNC:30125	12400.701000000001	17748.258	67098.05	300896.3	9247.37	82847.83
EIVLADVIDNDSWR	8	Pat_67_3.63774.63774.2	ENSG00000128050|PAICS, ENSG00000128050|+|chr4:g.57314891:G>C',, ENSG00000128050|+|chr4:g.57314891:G>C']	ENSG00000128050	1	HGNC:8587	53190.68810000001	121947.75589999999	1018044.318	3360533.66	41413.3802	365683.938
VNPDTGYINYDQLEENAR	2	Pat_67_2.47773.47773.2	ENSG00000176974|SHMT1, ENSG00000176974|-|chr17:g.18232096:G>A',, ENSG00000176974|-|chr17:g.18232096:G>A']	ENSG00000176974	1	HGNC:10850	22847.6068	67481.456	595984.86	1914160.5	19695.357699999997	163389.93300000002
QAQVNLTVVDKPDPPAGTPCASDIR	5	Pat_67_5.50898.50898.3	ENSG00000065534|MYLK, ENSG00000065534|-|chr3:g.123428615:C>A',, ENSG00000065534|-|chr3:g.123452947:C>A',, ENSG00000065534|-|chr3:g.123441095:C>T',, ENSG00000065534|-|chr3:g.123333044:C>T',, ENSG00000065534|-|chr3:g.123457842:C>A',, ENSG00000065534|-|chr3:g.123345783:C>T',, ENSG00000065534|-|chr3:g.123427584:C>T',, ENSG00000065534|-|chr3:g.123457763:G>A',, ENSG00000065534|-|chr3:g.123383038:G>A',,…	ENSG00000065534	1	HGNC:7590	102652.749	208947.394	3923665.4600000004	10700981.3	67496.8304	602943.271
LGGPEAGLGEYLFER	2	Pat_67_4.61287.61287.3	ENSG00000087086|FTL, ENSG00000087086|+|chr19:g.49469553:G>C',, ENSG00000087086|+|chr19:g.49469631:C>A']	ENSG00000087086	1	HGNC:3999	15838.1875	31299.263	281188.7	1092830.42	19479.249799999998	141036.604
YQAIGAYYIQHTCFQDESAK	7	Pat_67_5.51761.51761.3	ENSG00000081277|PKP1, ENSG00000081277|+|chr1:g.201282442:C>T',, ENSG00000081277|+|chr1:g.201288985:A>G',, ENSG00000081277|+|chr1:g.201292240:A>C',, ENSG00000081277|+|chr1:g.201292240:A>C']	ENSG00000081277	1	HGNC:9023	166352.3742	391035.9743	8710012.719999999	31198554.3	246183.64	2212759.984
GVAALTSDPAVQAIVLDTASDVLDK	4	Pat_67_4.71309.71309.3	ENSG00000137076|TLN1, ENSG00000137076|-|chr9:g.35711320:CAGA>C',, ENSG00000137076|-|chr9:g.35722121:C>G',, ENSG00000137076|-|chr9:g.35724314:C>T',, ENSG00000137076|-|chr9:g.35717768:G>C',, ENSG00000137076|-|chr9:g.35718843:T>C',, ENSG00000137076|-|chr9:g.35719602:T>C',, ENSG00000137076|-|chr9:g.35719602:T>C']	ENSG00000137076	1	HGNC:11845	9382.2536	39592.1754	255129.47100000002	1239128.02	19610.4973	49490.42499999999
LTETVVTEYLNSGNANEAVNGVR	1	Pat_67_3.58728.58728.3	ENSG00000110321|EIF4G2, ENSG00000110321|-|chr11:g.10822534:C>T',, ENSG00000110321|-|chr11:g.10825508:T>C',, ENSG00000110321|-|chr11:g.10825508:T>C']	ENSG00000110321	1	HGNC:3297	4867.9414	10860.662	55302.65	128342.766	5637.682	30267.049
TFVQEDIYDEFVER	19	Pat_67_1.59687.59687.2	ENSG00000111275|ALDH2, ENSG00000111275|+|chr12:g.112237780:C>G',, ENSG00000111275|+|chr12:g.112223141:A>G',, ENSG00000111275|+|chr12:g.112221062:G>A',, ENSG00000111275|+|chr12:g.112227712:G>A',, ENSG00000111275|+|chr12:g.112227712:G>A']	ENSG00000111275	1	HGNC:404	732934.1174000001	1556326.6820000003	2686919.697	6906601.081	367346.81549999997	1655540.511
TGACQDVDECQAIPGLCQGGNCINTVGSFECK	1	Pat_67_4.56081.56081.4	ENSG00000166147|FBN1, ENSG00000166147|-|chr15:g.48826283:A>AG',, ENSG00000166147|-|chr15:g.48707952:C>T',, ENSG00000166147|-|chr15:g.48714179:C>T',, ENSG00000166147|-|chr15:g.48787415:C>T',, ENSG00000166147|-|chr15:g.48782229:G>T',, ENSG00000166147|-|chr15:g.48720553:G>T',, ENSG00000166147|-|chr15:g.48829925:T>G',, ENSG00000166147|-|chr15:g.48733923:C>A',, ENSG00000166147|-|chr15:g.48779563:G>A',…	ENSG00000166147	1	HGNC:3603	2435.3958	12298.395	254985.38	577859.06	0	25880.742000000002
EYQLNDSASYYLNDLDR	3	Pat_67_2.52639.52639.2	ENSG00000065135|GNAI3	ENSG00000065135	1	HGNC:4387	33520.816	73553.783	436003.135	1406799.6800000002	17955.5596	150486.921
DLEQPSQAAGINLEIIR	2	Pat_67_3.58345.58345.3	ENSG00000203485|INF2, ENSG00000203485|+|chr14:g.105177286:GCCGCCAGCTGCCCATCTT>G',, ENSG00000203485|+|chr14:g.105169761:G>A',, ENSG00000203485|+|chr14:g.105178792:T>G',, ENSG00000203485|+|chr14:g.105167773:A>G',, ENSG00000203485|+|chr14:g.105167964:G>A',, ENSG00000203485|+|chr14:g.105167964:G>A']	ENSG00000203485	1	HGNC:23791	20627.0105	48551.256	89925.838	287360.9	14189.5946	76552.04000000001
LQDFNVGDYIEAVLDR	4	Pat_67_5.70328.70328.2	ENSG00000100994|PYGB, ENSG00000100994|+|chr20:g.25274863:CT>C',, ENSG00000100994|+|chr20:g.25228833:G>T',, ENSG00000100994|+|chr20:g.25274828:G>A',, ENSG00000100994|+|chr20:g.25228831:C>A']	ENSG00000100994	1	HGNC:9723	10280.109100000001	32728.373200000002	264492.137	1822226.67	12930.4625	67315.026
NCVDINECVLNSLLCDNGQCR	13	Pat_67_4.62340.62340.4	ENSG00000166147|FBN1, ENSG00000166147|-|chr15:g.48707952:C>T',, ENSG00000166147|-|chr15:g.48714179:C>T',, ENSG00000166147|-|chr15:g.48787415:C>T',, ENSG00000166147|-|chr15:g.48782229:G>T',, ENSG00000166147|-|chr15:g.48720553:G>T',, ENSG00000166147|-|chr15:g.48829925:T>G',, ENSG00000166147|-|chr15:g.48733923:C>A',, ENSG00000166147|-|chr15:g.48779563:G>A',, ENSG00000166147|-|chr15:g.48782264:C>A',,…	ENSG00000166147	1	HGNC:3603	59570.04840000001	123833.6256	2630257.503	6023341.6000000015	37224.48219999999	340926.81500000006
SPAESCDLLGDIQTCIR	1	Pat_67_3.57161.57161.3	ENSG00000132382|MYBBP1A, ENSG00000132382|-|chr17:g.4458598:G>C',, ENSG00000132382|-|chr17:g.4449038:C>T',, ENSG00000132382|-|chr17:g.4448119:C>T',, ENSG00000132382|-|chr17:g.4448119:C>T']	ENSG00000132382	1	HGNC:7546	8508.099	27015.135	124645.664	412974.9	7694.036999999999	53026.477
ETSLHSPSNTSAPHSQGGIPPPTGI	1	Pat_67_3.44029.44029.3	ENSG00000008282|SYPL1, ENSG00000008282|-|chr7:g.105752930:C>T']	ENSG00000008282	1	HGNC:11507	23498.236	20764.683999999997	78465.555	227759.83	5812.0522	45158.5
APAPASAPPGPSEELLR	2	Pat_67_3.48664.48664.2	ENSG00000138080|EMILIN1, ENSG00000138080|+|chr2:g.27308115:C>A',, ENSG00000138080|+|chr2:g.27305190:G>A',, ENSG00000138080|+|chr2:g.27303086:G>A',, ENSG00000138080|+|chr2:g.27306253:C>T']	ENSG00000138080	1	HGNC:19880	44294.96	79611.235	360088.13	1230009.55	37869.875	229800.78999999998
VQNATLAVANITNADSATR	1	Pat_67_5.50308.50308.3	ENSG00000148175|STOM, ENSG00000148175|-|chr9:g.124116909:G>A',, ENSG00000148175|-|chr9:g.124132444:G>A']	ENSG00000148175	1	HGNC:3383	7397.5366	17307.982	636608.56	2421571	22651.097999999998	55257.98
SETEDSILHQLFIVR	1	Pat_67_5.61761.61761.3	ENSG00000157500|APPL1, ENSG00000157500|+|chr3:g.57269643:A>G',, ENSG00000157500|+|chr3:g.57303684:A>G',, ENSG00000157500|+|chr3:g.57272074:G>A']	ENSG00000157500	1	HGNC:24035	14956.351999999999	32954.645	105851.57	365333.8	13890.91	179075.89
NLGLEELGIELDPR	10	Pat_67_3.64386.64386.2	ENSG00000091140|DLD	ENSG00000091140	1	HGNC:2898	108795.53169999998	183958.4473	1610846.8470000003	4669692.140000001	51390.61555000001	521703.50999999995
QLFALSCTAEEQGVLPDDLSGVIR	1	Pat_67_4.68840.68840.3	ENSG00000114353|GNAI2	ENSG00000114353	1	HGNC:4385	5343.1455	10485.871000000001	57420.63	224994.73	5229.4736	18506.842
ITYQPSTGEGNEQTTTIGGR	1	Pat_67_3.39903.39903.3	ENSG00000111799|COL12A1, ENSG00000111799|-|chr6:g.75823429:A>G',, ENSG00000111799|-|chr6:g.75884880:T>C',, ENSG00000111799|-|chr6:g.75834978:G>C',, ENSG00000111799|-|chr6:g.75890675:C>A',, ENSG00000111799|-|chr6:g.75884843:T>G',, ENSG00000111799|-|chr6:g.75848654:A>C',, ENSG00000111799|-|chr6:g.75816199:C>T',, ENSG00000111799|-|chr6:g.75829158:T>G',, ENSG00000111799|-|chr6:g.75811728:A>G',, ENSG0…	ENSG00000111799	1	HGNC:2188	20005	34381.137	203838.64	589859.94	10520.786	64652.047
ATATSCRPCPCPYIDASR	2	Pat_67_5.32822.32822.3	ENSG00000142798|HSPG2, ENSG00000142798|-|chr1:g.22198768:C>T',, ENSG00000142798|-|chr1:g.22159871:A>G',, ENSG00000142798|-|chr1:g.22173967:G>A',, ENSG00000142798|-|chr1:g.22178616:A>G',, ENSG00000142798|-|chr1:g.22191402:G>C',, ENSG00000142798|-|chr1:g.22201203:G>C',, ENSG00000142798|-|chr1:g.22175254:G>C',, ENSG00000142798|-|chr1:g.22178110:C>T',, ENSG00000142798|-|chr1:g.22149941:G>C',, ENSG000…	ENSG00000142798	1	HGNC:5273	5573.5283	18778.3894	388111.66	1974090.26	6572.896000000001	54022.49799999999
IDATQVEVNPFGETPEGQVVCFDAK	2	Pat_67_4.65250.65250.3	ENSG00000172340|SUCLG2, ENSG00000172340|-|chr3:g.67548591:AT>A',, ENSG00000172340|-|chr3:g.67411103:C>T',, ENSG00000172340|-|chr3:g.67546245:T>C',, ENSG00000172340|-|chr3:g.67546245:T>C']	ENSG00000172340	1	HGNC:11450	11071.303	20571.1644	84792.849	372013.45999999996	3299.797	37472.421
TGIILNNELLDLCER	2	Pat_67_4.63152.63152.2	ENSG00000099998|GGT5, ENSG00000099998|-|chr22:g.24628908:G>A',, ENSG00000099998|-|chr22:g.24615949:C>T',, ENSG00000099998|-|chr22:g.24628928:G>A',, ENSG00000099998|-|chr22:g.24622189:G>A',, ENSG00000099998|-|chr22:g.24628985:C>A',, ENSG00000099998|-|chr22:g.24628835:C>G',, ENSG00000099998|-|chr22:g.24629878:C>T',, ENSG00000099998|-|chr22:g.24621054:C>T',, ENSG00000099998|-|chr22:g.24616059:C>T',,…	ENSG00000099998	1	HGNC:4260	17383.667	47058.812	375289.89	1065927.2	20141.3063	153991.527
LAVEDGATEIDVVINR	1	Pat_67_2.58315.58315.3	ENSG00000023697|DERA	ENSG00000023697	1	HGNC:24269	2662.7490000000003	7636.0483	21665.914	71788.8	3893.5964	14657.489
EGVYTVFAPTNEAFR	5	Pat_67_5.53953.53953.2	ENSG00000120708|TGFBI, ENSG00000120708|+|chr5:g.135364761:G>T',, ENSG00000120708|+|chr5:g.135390526:A>C',, ENSG00000120708|+|chr5:g.135390526:A>C']	ENSG00000120708	1	HGNC:11771	227192.7127	366185.469	2920981.06	14264322.6	284750.8829	920453
LSQEQVDNFTLDINTAYAR	1	Pat_67_4.58339.58339.3	ENSG00000132305|IMMT, ENSG00000132305|-|chr2:g.86378436:G>A',, ENSG00000132305|-|chr2:g.86374875:G>A',, ENSG00000132305|-|chr2:g.86400824:G>A',, ENSG00000132305|-|chr2:g.86408458:C>T',, ENSG00000132305|-|chr2:g.86408458:C>T']	ENSG00000132305	1	HGNC:6047	10707.685	24199.72	272680.2	784850.8	6080.2217	101531.96
VATAQDDITGDGTTSNVLIIGELLK	5	Pat_67_4.69825.69825.3	ENSG00000146731|CCT6A, ENSG00000146731|+|chr7:g.56130405:G>C',, ENSG00000146731|+|chr7:g.56130405:G>C']	ENSG00000146731	1	HGNC:1620	17817.8142	64689.7644	1787329	5763515.6	26029.709199999998	204816.997
ILGADTSVDLEETGR	17	Pat_67_2.50074.50074.2	ENSG00000152234|ATP5F1A	ENSG00000152234	1	HGNC:823	1646831.6936999997	2566765.991	6982068.048999999	19211540.950000003	316774.2457	3111010.6969999997
ASAFALQEQPVVNAVIDDTTK	5	Pat_67_4.66718.66718.3	ENSG00000119689|DLST, ENSG00000119689|+|chr14:g.75355830:T>C',, ENSG00000119689|+|chr14:g.75349316:G>A']	ENSG00000119689	1	HGNC:2911	13035.153499999999	32831.9646	522776.24000000005	2463742.52	11504.000399999999	146334.463
ISFDLAEYTADVDGVGTLR	2	Pat_67_4.67324.67324.3	ENSG00000112699|GMDS, ENSG00000112699|-|chr6:g.1961059:G>A',, ENSG00000112699|-|chr6:g.2245641:C>T']	ENSG00000112699	1	HGNC:4369	11320.337599999999	23688.833	187065.62	547250.53	8584.6508	95903.957
NALVSHLDGTTPVCEDIGR	4	Pat_67_3.48688.48688.3	ENSG00000010256|UQCRC1	ENSG00000010256	1	HGNC:12585	145017.877	267171.67500000005	6094985.76	21002229.7	47913.941999999995	760144.6460000001
LPSEGPRPAHVVVGDVLQAADVDK	2	Pat_67_5.57937.57937.4	ENSG00000090013|BLVRB, ENSG00000090013|-|chr19:g.40953909:G>A',, ENSG00000090013|-|chr19:g.40953909:G>A']	ENSG00000090013	1	HGNC:1063	11748.691	30530.105	291356.05	1577619.1	5744.0908	73484.14
QLLLEEWGPLSGGLELPQR	1	Pat_67_5.68994.68994.3	ENSG00000188505|NCCRP1, ENSG00000188505|+|chr19:g.39691292:C>T',, ENSG00000188505|+|chr19:g.39687671:G>A']	ENSG00000188505	1	HGNC:33739	7459.637	25929.472999999998	164443.05	606174.4	10803.095	44151.145
DFNLLEQTETLGVGYGCPEDSLISR	1	Pat_67_3.68064.68064.3	ENSG00000112769|LAMA4, ENSG00000112769|-|chr6:g.112510369:C>T',, ENSG00000112769|-|chr6:g.112457383:G>C',, ENSG00000112769|-|chr6:g.112461075:A>C',, ENSG00000112769|-|chr6:g.112466031:C>T',, ENSG00000112769|-|chr6:g.112462654:C>T',, ENSG00000112769|-|chr6:g.112537637:C>T',, ENSG00000112769|-|chr6:g.112537637:C>T']	ENSG00000112769	1	HGNC:6484	4088.2126	8991.011	17866.9	55206.254	677.58966	11855.238000000001
AEISCTDNQDGTCSVSYLPVLPGDYSILVK	6	Pat_67_5.68529.68529.4	ENSG00000196924|FLNA, ENSG00000196924|-|chrX:g.153581155:C>T',, ENSG00000196924|-|chrX:g.153590917:G>C',, ENSG00000196924|-|chrX:g.153590917:G>C']	ENSG00000196924	1	HGNC:3754	14604.9453	54333.091	5673133.38	23572855.5	9244.9224	289143.777
NLVDFLTGEEVVCHVAR	1	Pat_67_5.66023.66023.3	ENSG00000135900|MRPL44, ENSG00000135900|+|chr2:g.224824290:A>T',, ENSG00000135900|+|chr2:g.224824319:T>C']	ENSG00000135900	1	HGNC:16650	2059.5933	8897.596	149394.58	561202.8	6250.0317	38777.81
TIQEADQDGDSAISFTEFVK	1	Pat_67_3.61287.61287.3	ENSG00000187446|CHP1	ENSG00000187446	1	HGNC:17433	6897.4453	13608.117	78374.16	213989.98	2964.9683	36252.605
VFVGEEDPEAESVTLR	3	Pat_67_1.50542.50542.2	ENSG00000149781|FERMT3, ENSG00000149781|+|chr11:g.63988026:G>A',, ENSG00000149781|+|chr11:g.63987788:G>A',, ENSG00000149781|+|chr11:g.63990785:G>A',, ENSG00000149781|+|chr11:g.63990615:G>A',, ENSG00000149781|+|chr11:g.63978768:G>A',, ENSG00000149781|+|chr11:g.63978768:G>A']	ENSG00000149781	1	HGNC:23151	41465.4035	79554.31899999999	468049.946	1568707.9	34623.191	309894.94
VFDEFKPLVEEPQNLIK	169	Pat_67_5.74174.74174.3	ENSG00000163631|ALB, ENSG00000163631|+|chr4:g.74276060:C>T',, ENSG00000163631|+|chr4:g.74276060:C>T']	ENSG00000163631	1	HGNC:399	191755.31193999999	664372.0021200002	219592870.6340001	1391330308.0499997	235218.81347000002	3561748.895789999
DEPDWESLIFLAR	2	Pat_67_4.68482.68482.2	ENSG00000163655|GMPS, ENSG00000163655|+|chr3:g.155654216:A>G',, ENSG00000163655|+|chr3:g.155654216:A>G']	ENSG00000163655	1	HGNC:4378	14098.9575	25942.761	201028.797	743632.66	12943.4797	71854.391
LLVCEDIDECQNGPVCQR	11	Pat_67_2.49848.49848.3	ENSG00000166147|FBN1, ENSG00000166147|-|chr15:g.48707952:C>T',, ENSG00000166147|-|chr15:g.48714179:C>T',, ENSG00000166147|-|chr15:g.48787415:C>T',, ENSG00000166147|-|chr15:g.48782229:G>T',, ENSG00000166147|-|chr15:g.48720553:G>T',, ENSG00000166147|-|chr15:g.48829925:T>G',, ENSG00000166147|-|chr15:g.48719870:G>A',, ENSG00000166147|-|chr15:g.48733923:C>A',, ENSG00000166147|-|chr15:g.48779563:G>A',,…	ENSG00000166147	1	HGNC:3603	358748.95255999995	1145356.7769999998	3515754.9354999997	10293110.338000001	116897.34289999999	1388299.8717000003
IYDPVCGTDGNTYPNECVLCFENR	1	Pat_67_3.57630.57630.3	ENSG00000164266|SPINK1	ENSG00000164266	1	HGNC:11244	43219	89133.98	14976.168	25389.025	6207.7075	31510.207000000002
AHIVFDFHQAADGIQEQQR	2	Pat_67_5.48069.48069.3	ENSG00000035687|ADSS, ENSG00000035687|-|chr1:g.244587636:G>A']	ENSG00000035687	1	HGNC:292	13341.578999999998	22083.379999999997	361430.82	1171877.5	15768.490000000002	89892.728
ATGQCLCLPNVIGQNCDR	1	Pat_67_5.52673.52673.3	ENSG00000091136|LAMB1, ENSG00000091136|-|chr7:g.107566753:G>A',, ENSG00000091136|-|chr7:g.107618606:C>T',, ENSG00000091136|-|chr7:g.107569893:C>T',, ENSG00000091136|-|chr7:g.107621202:C>T',, ENSG00000091136|-|chr7:g.107621203:C>A',, ENSG00000091136|-|chr7:g.107621203:C>A']	ENSG00000091136	1	HGNC:6486	12137.341	20212.71	249599.03	722607	11349.624	54686.242
GGLPLEEVTVAEVLAAR	1	Pat_67_4.68884.68884.3	ENSG00000100299|ARSA, ENSG00000100299|-|chr22:g.51064416:T>C',, ENSG00000100299|-|chr22:g.51064416:T>C']	ENSG00000100299	1	HGNC:713	3658.7259999999997	9068.749	60870.015999999996	301025.97	3393.607	28299.347999999998
NIGDINQDGYPDIAVGAPYDDLGK	2	Pat_67_3.61223.61223.3	ENSG00000091409|ITGA6	ENSG00000091409	1	HGNC:6142	5216.3409	20275.796	146638.457	418471.49	6835.516600000001	37829.829
ENVATTDTLESTTVGTSV	3	Pat_67_1.47281.47281.2	ENSG00000065427|KARS, ENSG00000065427|-|chr16:g.75668121:C>T',, ENSG00000065427|-|chr16:g.75678253:C>A']	ENSG00000065427	1	HGNC:6215	24530.592	44827.649659999995	113733.3754	298235.9367	9241.9766	83502.3554
TSESGELHGLTTEEEFVEGIYK	11	Pat_67_4.57171.57171.4	ENSG00000118271|TTR, ENSG00000118271|+|chr18:g.29172865:G>A']	ENSG00000118271	1	HGNC:12405	192541.12329999998	580397.551	908466.472	3682807.4650000003	103202.67524	650951.263
AGGLDWPEATEVSPSR	2	Pat_67_3.49501.49501.2	ENSG00000184363|PKP3, ENSG00000184363|+|chr11:g.397346:GCAGCCT>G',, ENSG00000184363|+|chr11:g.400031:G>C',, ENSG00000184363|+|chr11:g.397550:T>C',, ENSG00000184363|+|chr11:g.394365:G>A',, ENSG00000184363|+|chr11:g.397082:G>A',, ENSG00000184363|+|chr11:g.400629:G>A',, ENSG00000184363|+|chr11:g.400442:C>G']	ENSG00000184363	1	HGNC:9025	33386.284999999996	51111.664000000004	584106.87	1714771.94	20115.3213	99225.97200000001
LIEVANLACSISNNEEGVK	3	Pat_67_5.66529.66529.3	ENSG00000044115|CTNNA1, ENSG00000044115|+|chr5:g.138223247:G>C',, ENSG00000044115|+|chr5:g.138221964:A>G',, ENSG00000044115|+|chr5:g.138260246:G>A',, ENSG00000044115|+|chr5:g.138260246:G>A']	ENSG00000044115	1	HGNC:2509	4530.3135999999995	20201.010299999998	260560.37	2503446.8	6321.6716	54240.31999999999
EEAPSLRPAPPPISGGGYR	2	Pat_67_3.45015.45015.3	ENSG00000171564|FGB, ENSG00000171564|+|chr4:g.155490726:T>G',, ENSG00000171564|+|chr4:g.155490415:A>C',, ENSG00000171564|+|chr4:g.155487734:G>T',, ENSG00000171564|+|chr4:g.155487704:A>G']	ENSG00000171564	1	HGNC:3662	152760.544	341184.128	2120719.74	7079052.5	79959.61799999999	782486.3
VAVVTYNNEVTTEIR	23	Pat_67_3.48508.48508.2	ENSG00000163359|COL6A3, ENSG00000163359|-|chr2:g.238249544:GA>G',, ENSG00000163359|-|chr2:g.238280477:G>A',, ENSG00000163359|-|chr2:g.238283189:G>A',, ENSG00000163359|-|chr2:g.238296320:C>T',, ENSG00000163359|-|chr2:g.238253406:C>T',, ENSG00000163359|-|chr2:g.238247734:C>G',, ENSG00000163359|-|chr2:g.238283510:C>T',, ENSG00000163359|-|chr2:g.238280852:G>A',, ENSG00000163359|-|chr2:g.238289588:G>A…	ENSG00000163359	1	HGNC:2213	677560.619	1448158.06	12304598.242999999	41976525.01099999	369563.2147	3146588.9006999996
TLSESAEGACGSQESGSLHSGASQELGEGQR	8	Pat_67_3.36426.36426.4	ENSG00000143536|CRNN, ENSG00000143536|-|chr1:g.152383111:C>G',, ENSG00000143536|-|chr1:g.152383103:A>C',, ENSG00000143536|-|chr1:g.152382817:G>T',, ENSG00000143536|-|chr1:g.152383114:G>C']	ENSG00000143536	1	HGNC:1230	37112.662299999996	88415.8673	334820.768	2568656.13	19792.9218	147441.7741
GQQEIQDQLSLSEALQR	1	Pat_67_3.52208.52208.3	ENSG00000157601|MX1, ENSG00000157601|+|chr21:g.42830668:G>T',, ENSG00000157601|+|chr21:g.42817930:G>A',, ENSG00000157601|+|chr21:g.42811767:G>A',, ENSG00000157601|+|chr21:g.42811767:G>A']	ENSG00000157601	1	HGNC:7532	16103.535	38133.34	127375.24	403003.2	18771.604	101933.53
VYQSLCPTSWVTDWDEQR	2	Pat_67_5.61939.61939.3	ENSG00000126267|COX6B1	ENSG00000126267	1	HGNC:2280	3936.987	9466.159	198001.83000000002	889631.85	2861.7397	31123.2923
TQTVCNFTDGALVQHQEWDGK	9	Pat_67_4.51022.51022.4	ENSG00000164687|FABP5	ENSG00000164687	1	HGNC:3560	72302.1463	155851.56160000002	9152550.940000001	45987007	55994.7576	539235.973
LGEHSLSQLDWTEQIR	1	Pat_67_4.52678.52678.3	ENSG00000186474|KLK12, ENSG00000186474|-|chr19:g.51535153:C>T',, ENSG00000186474|-|chr19:g.51537278:A>T',, ENSG00000186474|-|chr19:g.51537278:A>T']	ENSG00000186474	1	HGNC:6360	46064.56	73939.61	337092.9	1034922.94	43133.734000000004	241044.98
GTVGEPTYDAEFQHFLR	3	Pat_67_4.51492.51492.3	ENSG00000197102|DYNC1H1, ENSG00000197102|+|chr14:g.102452591:G>A',, ENSG00000197102|+|chr14:g.102446806:A>T',, ENSG00000197102|+|chr14:g.102467294:C>T',, ENSG00000197102|+|chr14:g.102455061:C>T',, ENSG00000197102|+|chr14:g.102502906:C>T',, ENSG00000197102|+|chr14:g.102510245:C>G',, ENSG00000197102|+|chr14:g.102446221:A>C',, ENSG00000197102|+|chr14:g.102446147:G>A',, ENSG00000197102|+|chr14:g.1024…	ENSG00000197102	1	HGNC:2961	26330.881	73306.988	723336.08	2422100.1	29224.859000000004	220090.714
TPGAATASASGAAEDGACGCLPNPGTFEECHR	1	Pat_67_2.46187.46187.4	ENSG00000130204|TOMM40, ENSG00000130204|+|chr19:g.45394767:C>T',, ENSG00000130204|+|chr19:g.45404049:G>C',, ENSG00000130204|+|chr19:g.45404049:G>C']	ENSG00000130204	1	HGNC:18001	7121.326	17092.516	36404.203	111059.77	3185.3945	35071.523
EILVGDVGQTVDDPYATFVK	9	Pat_67_5.64247.64247.3	ENSG00000172757|CFL1	ENSG00000172757	1	HGNC:1874	55003.179899999996	142596.6816	2777683.12	11162706.94	43707.799999999996	615721.4319999999
FLEQELETITIPDLR	1	Pat_67_4.69763.69763.3	ENSG00000100979|PLTP	ENSG00000100979	1	HGNC:9093	2947.5789	6023.526999999999	31409.02	125359.39	1312.7368	11424.115
EQPFGEGVPLDGDDPEHIQWIFQK	1	Pat_67_4.68357.68357.3	ENSG00000144744|UBA3	ENSG00000144744	1	HGNC:12470	3018.6382	6169.1494	68821.29	169446.53	1306.1527	16613.342
EGLAVAEEALVDHVAELTATPR	3	Pat_67_4.70149.70149.3	ENSG00000136286|MYO1G, ENSG00000136286|-|chr7:g.45009332:C>T',, ENSG00000136286|-|chr7:g.45010324:G>A',, ENSG00000136286|-|chr7:g.45005818:C>T',, ENSG00000136286|-|chr7:g.45010323:C>T',, ENSG00000136286|-|chr7:g.45005416:C>T',, ENSG00000136286|-|chr7:g.45015226:A>T']	ENSG00000136286	1	HGNC:13880	6106.6823	20842.543400000002	69150.99329999999	273464.62899999996	5845.5292	37146.994000000006
TAVIDHHNYDISDLGQHTLIVADTENLLK	3	Pat_67_5.62420.62420.5	ENSG00000244038|DDOST	ENSG00000244038	1	HGNC:2728	13868.0068	26584.387899999998	422812.453	1666720.12	10180.2995	99693.198
QTNLENLDQAFSVAER	6	Pat_67_2.54512.54512.2	ENSG00000178209|PLEC, ENSG00000178209|-|chr8:g.145008183:C>T',, ENSG00000178209|-|chr8:g.144995759:G>A',, ENSG00000178209|-|chr8:g.145016667:C>T',, ENSG00000178209|-|chr8:g.144994888:G>A',, ENSG00000178209|-|chr8:g.144996236:C>G',, ENSG00000178209|-|chr8:g.145010020:G>A',, ENSG00000178209|-|chr8:g.144996968:C>T',, ENSG00000178209|-|chr8:g.144990901:C>T',, ENSG00000178209|-|chr8:g.145001648:C>T',,…	ENSG00000178209	1	HGNC:9069	131129.4138	262687.119	1948545.96	5435871.32	80202.50200000001	725553.2200000001
AISEELDNALNDITSL	2	Pat_67_3.70441.70441.2	ENSG00000198467|TPM2	ENSG00000198467	1	HGNC:12011	1670.8383	4600.882	13058.887	40407.047	2046.5719	9832.1015
LQDDILDSLGQGINELK	1	Pat_67_4.69908.69908.3	ENSG00000162777|DENND2D, ENSG00000162777|-|chr1:g.111741349:G>A',, ENSG00000162777|-|chr1:g.111741349:G>A']	ENSG00000162777	1	HGNC:26192	1188.0194	7757.2935	57773.637	225265.1	2946.5890000000004	19033.154
VNQSALEAVTPSPSFQQR	1	Pat_67_5.49442.49442.3	ENSG00000157500|APPL1, ENSG00000157500|+|chr3:g.57269643:A>G',, ENSG00000157500|+|chr3:g.57303684:A>G',, ENSG00000157500|+|chr3:g.57272074:G>A']	ENSG00000157500	1	HGNC:24035	31018.057	79344.984	476080.84	1499032.1	40036.73	137856.64
VAIAALEVLEEENLAENADK	2	Pat_67_3.70312.70312.3	ENSG00000065154|OAT, ENSG00000065154|-|chr10:g.126097486:C>A']	ENSG00000065154	1	HGNC:8091	2185.59093	5823.8501	21347.786999999997	129277.15699999999	1621.6543699999997	13700.185
CDPVDQCQDSETGTFYQIGDSWEK	3	Pat_67_3.55353.55353.3	ENSG00000115414|FN1, ENSG00000115414|-|chr2:g.216257711:C>T',, ENSG00000115414|-|chr2:g.216271134:C>T',, ENSG00000115414|-|chr2:g.216226799:A>G',, ENSG00000115414|-|chr2:g.216240008:T>C',, ENSG00000115414|-|chr2:g.216240420:T>C',, ENSG00000115414|-|chr2:g.216270961:T>C',, ENSG00000115414|-|chr2:g.216270993:T>C',, ENSG00000115414|-|chr2:g.216226780:C>T',, ENSG00000115414|-|chr2:g.216256459:G>A',, …	ENSG00000115414	1	HGNC:3778	10492.7579	32289.704599999997	800330.85	2810430.03	8126.208	76099.237
AFTHTAQYDEAISDYFR	1	Pat_67_4.50946.50946.3	ENSG00000138363|ATIC, ENSG00000138363|+|chr2:g.216213943:T>G',, ENSG00000138363|+|chr2:g.216190020:C>G',, ENSG00000138363|+|chr2:g.216199695:G>T',, ENSG00000138363|+|chr2:g.216199695:G>T']	ENSG00000138363	1	HGNC:794	14781.677	28994.963	291650.44	1020780.9	13852.192	104884.58
ISQSNYIPTQQDVLR	1	Pat_67_4.48103.48103.2	ENSG00000065135|GNAI3	ENSG00000065135	1	HGNC:4387	10558.186000000002	18237.18	609834.2	1722646.8	3832.2607	71776.305
FLGTEPEPDAVGLDSGHIR	3	Pat_67_2.52332.52332.3	ENSG00000128311|TST, ENSG00000128311|-|chr22:g.37407109:G>C',, ENSG00000128311|-|chr22:g.37407109:G>C']	ENSG00000128311	1	HGNC:12388	107145.465	233975.88	392659.54000000004	1547548.9	73465.27	441961.93
EGEGEGLQSLEIGIAR	3	Pat_67_1.52571.52571.2	ENSG00000185567|AHNAK2, ENSG00000185567|-|chr14:g.105419811:CT>C',, ENSG00000185567|-|chr14:g.105408720:C>G',, ENSG00000185567|-|chr14:g.105410314:G>A',, ENSG00000185567|-|chr14:g.105410221:T>G',, ENSG00000185567|-|chr14:g.105418694:G>C',, ENSG00000185567|-|chr14:g.105411775:G>A',, ENSG00000185567|-|chr14:g.105408755:G>C',, ENSG00000185567|-|chr14:g.105408917:T>C',, ENSG00000185567|-|chr14:g.1054…	ENSG00000185567	1	HGNC:20125	34783.856999999996	77555.978	439916.756	1187661.6	26615.056600000004	122293.46900000001
TNEPVWEENFTFFIHNPK	1	Pat_67_5.65459.65459.3	ENSG00000117868|ESYT2, ENSG00000117868|-|chr7:g.158534257:T>C',, ENSG00000117868|-|chr7:g.158590647:C>T',, ENSG00000117868|-|chr7:g.158536357:G>A',, ENSG00000117868|-|chr7:g.158536357:G>A']	ENSG00000117868	1	HGNC:22211	3347.36	5976.2715	75907.02	304740	3865.7478	27252.994
STGHGGHCTNCQDNTDGAHCER	17	Pat_67_1.2782.2782.4	ENSG00000135862|LAMC1, ENSG00000135862|+|chr1:g.183096406:A>T',, ENSG00000135862|+|chr1:g.183085755:A>G',, ENSG00000135862|+|chr1:g.183094547:T>C',, ENSG00000135862|+|chr1:g.183091354:T>C',, ENSG00000135862|+|chr1:g.183095259:G>T',, ENSG00000135862|+|chr1:g.183091317:G>C',, ENSG00000135862|+|chr1:g.183097819:G>C',, ENSG00000135862|+|chr1:g.183101582:A>G',, ENSG00000135862|+|chr1:g.183091306:C>T',…	ENSG00000135862	1	HGNC:6492	10258.389269999998	22703.89724	2498.88289	66049.2844	2207.43056	20290.74844
AGESELGATLPELQLLR	1	Pat_67_4.65202.65202.3	ENSG00000006555|TTC22, ENSG00000006555|-|chr1:g.55248074:A>G',, ENSG00000006555|-|chr1:g.55248135:A>T',, ENSG00000006555|-|chr1:g.55252635:C>T',, ENSG00000006555|-|chr1:g.55266377:C>T',, ENSG00000006555|-|chr1:g.55266620:C>G',, ENSG00000006555|-|chr1:g.55247013:T>C']	ENSG00000006555	1	HGNC:26067	4780.8009999999995	9128.405999999999	81685.766	225693.73	3173.2737	24917.71
CEDCGGLLSEGDNQGCYPLDGHILCK	8	Pat_67_3.56420.56420.4	ENSG00000145012|LPP, ENSG00000145012|+|chr3:g.188590458:C>A',, ENSG00000145012|+|chr3:g.188590458:C>A']	ENSG00000145012	1	HGNC:6679	102172.43599999999	256386.56680000003	1794226.407	4564474.02	62044.2903	479163.798
LCEAICPAQAITIEAEPR	1	Pat_67_4.57832.57832.3	ENSG00000110717|NDUFS8, ENSG00000110717|+|chr11:g.67803759:C>T',, ENSG00000110717|+|chr11:g.67803759:C>T']	ENSG00000110717	1	HGNC:7715	19572.951	35147.387	362537.62	906958.06	6691.673000000001	82655.086
EGPYDVVVLPGGNLGAQNLSESAAVK	7	Pat_67_4.62674.62674.3	ENSG00000116288|PARK7, ENSG00000116288|+|chr1:g.8037754:A>G',, ENSG00000116288|+|chr1:g.8025468:G>C',, ENSG00000116288|+|chr1:g.8025468:G>C']	ENSG00000116288	1	HGNC:16369	15799.982	57854.3845	1559179.307	8160830.050000001	9579.996299999999	176345.601
DVYEDELVPVFEAVGR	5	Pat_67_2.64647.64647.3	ENSG00000163694|RBM47, ENSG00000163694|-|chr4:g.40428100:C>T',, ENSG00000163694|-|chr4:g.40440361:A>G',, ENSG00000163694|-|chr4:g.40428046:C>T',, ENSG00000163694|-|chr4:g.40428046:C>T']	ENSG00000163694	1	HGNC:30358	19619.2175	42226.263000000006	71960.7596	229912.71600000001	15273.898099999999	74568.63130000001
LLGADSATVFNIQEPEEETANQEYK	7	Pat_67_4.62336.62336.4	ENSG00000129116|PALLD, ENSG00000129116|+|chr4:g.169433356:T>C',, ENSG00000129116|+|chr4:g.169589396:G>C']	ENSG00000129116	1	HGNC:17068	52021.0444	114648.542	781009.47	1929020.8599999999	29340.817160000002	254192.256
GSLLGCSIDITSAADSEAITFQK	2	Pat_67_5.65651.65651.4	ENSG00000162909|CAPN2, ENSG00000162909|+|chr1:g.223949898:G>A',, ENSG00000162909|+|chr1:g.223931867:G>A',, ENSG00000162909|+|chr1:g.223951909:C>T',, ENSG00000162909|+|chr1:g.223900424:C>G',, ENSG00000162909|+|chr1:g.223939763:G>A',, ENSG00000162909|+|chr1:g.223939763:G>A']	ENSG00000162909	1	HGNC:1479	1866.8121	8872.423999999999	299375.114	1555600.94	2823.2659999999996	42397.505000000005
NTPSPFIETFTEDDEASR	2	Pat_67_2.53760.53760.2	ENSG00000001084|GCLC	ENSG00000001084	1	HGNC:4311	14714.1317	38121.409999999996	178710.70799999998	415942.77999999997	7013.9587	52641.975999999995
AAAGELQEDSGLCVLAR	2	Pat_67_2.50175.50175.2	ENSG00000142634|EFHD2	ENSG00000142634	1	HGNC:28670	32711.061999999998	88598.564	228113.05	1227074.26	36805.014	333495.87
NLHQSGFSLSGTQVDEGVR	1	Pat_67_4.43110.43110.3	ENSG00000113657|DPYSL3, ENSG00000113657|-|chr5:g.146773623:C>T',, ENSG00000113657|-|chr5:g.146792181:A>G',, ENSG00000113657|-|chr5:g.146777356:A>C',, ENSG00000113657|-|chr5:g.146781193:T>G',, ENSG00000113657|-|chr5:g.146804460:A>T',, ENSG00000113657|-|chr5:g.146804462:A>T',, ENSG00000113657|-|chr5:g.146889370:C>T']	ENSG00000113657	1	HGNC:3015	26077.162	37059.46	311527.1	1088828.9	10442.351999999999	117736.734
GSTGFGQDSILSLPGNVGHQDVK	1	Pat_67_5.55753.55753.3	ENSG00000164062|APEH	ENSG00000164062	1	HGNC:586	2361.098	5713.345	110310.83	588127.44	1877.3525	22891.135
VFLLGEEVAQYDGAYK	5	Pat_67_5.65764.65764.2	ENSG00000168291|PDHB, ENSG00000168291|-|chr3:g.58414280:T>G',, ENSG00000168291|-|chr3:g.58414280:T>G']	ENSG00000168291	1	HGNC:8808	28646.944700000004	67043.30229999998	1407313.075	5372553.26	25566.9291	275003.19899999996
QWVDTDDTSSENTVVPPETYVK	1	Pat_67_3.53309.53309.3	ENSG00000117748|RPA2	ENSG00000117748	1	HGNC:10290	5450.6074	11829.372	104186.164	280263.1	3643.0105	28410.547000000002
SLPEVPETIELEVR	3	Pat_67_2.59947.59947.2	ENSG00000142798|HSPG2, ENSG00000142798|-|chr1:g.22198768:C>T',, ENSG00000142798|-|chr1:g.22159871:A>G',, ENSG00000142798|-|chr1:g.22173967:G>A',, ENSG00000142798|-|chr1:g.22178616:A>G',, ENSG00000142798|-|chr1:g.22191402:G>C',, ENSG00000142798|-|chr1:g.22201203:G>C',, ENSG00000142798|-|chr1:g.22175254:G>C',, ENSG00000142798|-|chr1:g.22178110:C>T',, ENSG00000142798|-|chr1:g.22149941:G>C',, ENSG000…	ENSG00000142798	1	HGNC:5273	80674.364	149398.725	299159.45999999996	760594.87	22371.826999999997	165133.234
CVLLSNLSSTSHVPEVDPGSAELQK	1	Pat_67_5.58706.58706.4	ENSG00000169710|FASN, ENSG00000169710|-|chr17:g.80053280:CGAA>C',, ENSG00000169710|-|chr17:g.80039626:T>TG',, ENSG00000169710|-|chr17:g.80049282:C>G',, ENSG00000169710|-|chr17:g.80042560:C>A',, ENSG00000169710|-|chr17:g.80043390:C>T',, ENSG00000169710|-|chr17:g.80045603:A>G']	ENSG00000169710	1	HGNC:3594	2831.8926	7427.1704	137198.61	441384.1	1321.9508	27329.172000000002
VPDASQDDGPAVERPSTEL	2	Pat_67_1.44796.44796.2	ENSG00000095303|PTGS1, ENSG00000095303|+|chr9:g.125141152:C>A',, ENSG00000095303|+|chr9:g.125141152:C>A']	ENSG00000095303	1	HGNC:9604	50202.221000000005	103439.961	543405.93	1509202.74	24254.188	191285.18
TVEEGAETPVYLALLPPDATEPQGQLVHDK	2	Pat_67_3.68145.68145.4	ENSG00000159231|CBR3, ENSG00000159231|+|chr21:g.37507501:G>A']	ENSG00000159231	1	HGNC:1549	6409.2046	13196.844	119460.89	319191.45	1742.5409	25581.249
LCQCSDNIDPNAVGNCNR	3	Pat_67_3.40022.40022.3	ENSG00000135862|LAMC1, ENSG00000135862|+|chr1:g.183096406:A>T',, ENSG00000135862|+|chr1:g.183085755:A>G',, ENSG00000135862|+|chr1:g.183094547:T>C',, ENSG00000135862|+|chr1:g.183091354:T>C',, ENSG00000135862|+|chr1:g.183095259:G>T',, ENSG00000135862|+|chr1:g.183091317:G>C',, ENSG00000135862|+|chr1:g.183097819:G>C',, ENSG00000135862|+|chr1:g.183101582:A>G',, ENSG00000135862|+|chr1:g.183091306:C>T',…	ENSG00000135862	1	HGNC:6492	108343.421	242430.525	1702175.1400000001	4132056.2	57753.50399999999	412034.08
ATLDVDEAGTEAAAATSFAIK	2	Pat_67_4.61264.61264.3	ENSG00000100665|SERPINA4, ENSG00000100665|+|chr14:g.95033508:G>A',, ENSG00000100665|+|chr14:g.95033508:G>A']	ENSG00000100665	1	HGNC:8948	14136.614	28481.426	300959.4	899649.44	10382.347	76761.49
EDEEESLNEVGYDDIGGCR	1	Pat_67_1.42795.42795.3	ENSG00000165280|VCP, ENSG00000165280|-|chr9:g.35068023:G>A',, ENSG00000165280|-|chr9:g.35062113:C>T',, ENSG00000165280|-|chr9:g.35059116:G>T',, ENSG00000165280|-|chr9:g.35061087:A>T']	ENSG00000165280	1	HGNC:12666	19336.31	39861.18	149653.34	482106.97	10332.38	65542.234
AQPLEQDSAVDNALLLTQSK	1	Pat_67_4.60022.60022.3	ENSG00000111961|SASH1, ENSG00000111961|+|chr6:g.148869518:G>A',, ENSG00000111961|+|chr6:g.148865849:G>C',, ENSG00000111961|+|chr6:g.148853994:A>C',, ENSG00000111961|+|chr6:g.148865035:A>T']	ENSG00000111961	1	HGNC:19182	6570.8394	19249.588	230601.83	605374.5	5555.7744	60393.59
QECGEPALPSASEEQVAQDTEEVFR	1	Pat_67_1.55578.55578.3	ENSG00000030110|BAK1	ENSG00000030110	1	HGNC:949	3182.013	7544.7407	14463.642	34850.215	908.1961	11639.395
YTPVQQGPVGVNVTYGGDPIPK	14	Pat_67_5.55744.55744.3	ENSG00000196924|FLNA, ENSG00000196924|-|chrX:g.153581155:C>T',, ENSG00000196924|-|chrX:g.153590917:G>C',, ENSG00000196924|-|chrX:g.153590917:G>C']	ENSG00000196924	1	HGNC:3754	98521.554	221793.92600000004	23043287.86	65147794.6	89381.3033	1006471.678
APGQLECETAIAALNSCLR	1	Pat_67_5.57928.57928.3	ENSG00000137076|TLN1, ENSG00000137076|-|chr9:g.35711320:CAGA>C',, ENSG00000137076|-|chr9:g.35722121:C>G',, ENSG00000137076|-|chr9:g.35724314:C>T',, ENSG00000137076|-|chr9:g.35717768:G>C',, ENSG00000137076|-|chr9:g.35718843:T>C',, ENSG00000137076|-|chr9:g.35719602:T>C',, ENSG00000137076|-|chr9:g.35719602:T>C']	ENSG00000137076	1	HGNC:11845	6756.166	11588.401000000002	621700.75	1885114.2	9083.518	56319.734000000004
EAGDGVFECEYYPVVPGK	12	Pat_67_3.55898.55898.2	ENSG00000128591|FLNC, ENSG00000128591|+|chr7:g.128487762:C>T',, ENSG00000128591|+|chr7:g.128483582:T>C',, ENSG00000128591|+|chr7:g.128494159:C>T',, ENSG00000128591|+|chr7:g.128485123:G>A',, ENSG00000128591|+|chr7:g.128480715:G>A',, ENSG00000128591|+|chr7:g.128486412:G>A',, ENSG00000128591|+|chr7:g.128496611:G>A',, ENSG00000128591|+|chr7:g.128488745:G>A',, ENSG00000128591|+|chr7:g.128493010:C>T',,…	ENSG00000128591	1	HGNC:3756	182500.6754	522103.40499999997	19841692.53	55282248.7	122118.251	1254001.068
GTEDFIVESLDASFR	4	Pat_67_3.64823.64823.2	ENSG00000124783|SSR1, ENSG00000124783|-|chr6:g.7313353:T>C',, ENSG00000124783|-|chr6:g.7301567:G>C',, ENSG00000124783|-|chr6:g.7301567:G>C']	ENSG00000124783	1	HGNC:11323	17676.9041	44432.80769999999	139586.562	658389.9299999999	12486.8799	79421.806
GLGTDEESILTLLTSR	9	Pat_67_5.68703.68703.3	ENSG00000164111|ANXA5, ENSG00000164111|-|chr4:g.122604580:A>G',, ENSG00000164111|-|chr4:g.122599587:A>C',, ENSG00000164111|-|chr4:g.122599587:A>C']	ENSG00000164111	1	HGNC:543	49575.0857	115798.3775	1910871.1739999999	7312573.074	39157.5662	680482.5299999999
SSSFSDTLEESSPIAAIFDTENLEK	5	Pat_67_4.69761.69761.4	ENSG00000096696|DSP, ENSG00000096696|+|chr6:g.7578715:C>T',, ENSG00000096696|+|chr6:g.7580958:A>G',, ENSG00000096696|+|chr6:g.7581636:G>A',, ENSG00000096696|+|chr6:g.7580990:G>A',, ENSG00000096696|+|chr6:g.7585977:G>A',, ENSG00000096696|+|chr6:g.7585981:C>T',, ENSG00000096696|+|chr6:g.7580078:A>G']	ENSG00000096696	1	HGNC:3052	5199.4146	16377.227	595431.1900000001	1595560.25	6015.5664	52852.8937
SVVCQESDLPDELLYGR	3	Pat_67_2.57052.57052.3	ENSG00000132434|LANCL2, ENSG00000132434|+|chr7:g.55433739:G>C',, ENSG00000132434|+|chr7:g.55479741:G>T',, ENSG00000132434|+|chr7:g.55466163:A>G',, ENSG00000132434|+|chr7:g.55496104:T>C',, ENSG00000132434|+|chr7:g.55498930:G>A']	ENSG00000132434	1	HGNC:6509	42169.447	88763.255	331924.091	1074831.67	25789.209	162914.299
VDGAEWGVDLPSVEAQLGSHR	3	Pat_67_4.59163.59163.3	ENSG00000178209|PLEC, ENSG00000178209|-|chr8:g.145008183:C>T',, ENSG00000178209|-|chr8:g.144995759:G>A',, ENSG00000178209|-|chr8:g.145016667:C>T',, ENSG00000178209|-|chr8:g.144994888:G>A',, ENSG00000178209|-|chr8:g.144996236:C>G',, ENSG00000178209|-|chr8:g.145010020:G>A',, ENSG00000178209|-|chr8:g.144996968:C>T',, ENSG00000178209|-|chr8:g.144990901:C>T',, ENSG00000178209|-|chr8:g.145001648:C>T',,…	ENSG00000178209	1	HGNC:9069	64253.109000000004	167017.774	7629479.92	21062340.5	39702.482	263672.92
AVTDEEPFLIFANR	2	Pat_67_4.63020.63020.2	ENSG00000123384|LRP1, ENSG00000123384|+|chr12:g.57556270:G>T',, ENSG00000123384|+|chr12:g.57574259:A>G',, ENSG00000123384|+|chr12:g.57569841:G>A',, ENSG00000123384|+|chr12:g.57589661:G>T',, ENSG00000123384|+|chr12:g.57605559:G>A',, ENSG00000123384|+|chr12:g.57588411:G>A',, ENSG00000123384|+|chr12:g.57552226:C>A',, ENSG00000123384|+|chr12:g.57556220:G>A',, ENSG00000123384|+|chr12:g.57573202:C>T',,…	ENSG00000123384	1	HGNC:6692	12106.737799999999	23236.239	509931.92000000004	1569517.04	8107.0509999999995	122019.61
EEIQSSISGVTAAYNR	1	Pat_67_3.46761.46761.2	ENSG00000140575|IQGAP1, ENSG00000140575|+|chr15:g.90986644:G>C',, ENSG00000140575|+|chr15:g.91030207:A>G',, ENSG00000140575|+|chr15:g.91035840:A>G',, ENSG00000140575|+|chr15:g.90934041:A>G',, ENSG00000140575|+|chr15:g.90934041:A>G']	ENSG00000140575	1	HGNC:6110	4757.3467	16775.414	73977.93	1425211	2837.3525	27865.941000000003
DGSCGVAYVVQEPGDYEVSVK	22	Pat_67_3.52038.52038.3	ENSG00000196924|FLNA, ENSG00000196924|-|chrX:g.153581155:C>T',, ENSG00000196924|-|chrX:g.153590917:G>C',, ENSG00000196924|-|chrX:g.153590917:G>C']	ENSG00000196924	1	HGNC:3754	727852.3810000002	1359329.7195	24117115.400000002	60841748.812	167246.0956	2017311.384
GFGTDEQAIIDCLGSR	6	Pat_67_4.56368.56368.2	ENSG00000122359|ANXA11, ENSG00000122359|-|chr10:g.81927020:C>T',, ENSG00000122359|-|chr10:g.81927020:C>T']	ENSG00000122359	1	HGNC:535	96707.9861	197714.448	1969046.7999999998	5741049.92	51401.36749999999	591578.564
WNTDNTLGTEIAIEDQICQGLK	5	Pat_67_4.67834.67834.3	ENSG00000165637|VDAC2, ENSG00000165637|+|chr10:g.76972002:C>T',, ENSG00000165637|+|chr10:g.76971990:A>G',, ENSG00000165637|+|chr10:g.76982065:G>A',, ENSG00000165637|+|chr10:g.76982065:G>A']	ENSG00000165637	1	HGNC:12672	32995.2475	70092.58144	949892.084	3738103.02	43026.56724999999	155904.90139999997
TGDFQLHTNVNDGTEFGGSIYQK	4	Pat_67_5.50881.50881.4	ENSG00000165637|VDAC2, ENSG00000165637|+|chr10:g.76972002:C>T',, ENSG00000165637|+|chr10:g.76971990:A>G',, ENSG00000165637|+|chr10:g.76982065:G>A',, ENSG00000165637|+|chr10:g.76982065:G>A']	ENSG00000165637	1	HGNC:12672	39621.647	71394.313	1845406.13	5225440.699999999	19940.627099999998	257063.37900000002
LGFDISEQEVTAPAPAACQILK	5	Pat_67_5.66344.66344.3	ENSG00000107902|LHPP	ENSG00000107902	1	HGNC:30042	14596.076000000001	36518.3394	664560.615	2301573.34	13339.322900000001	131409.934
GAQAAIVVYDITNEESFAR	5	Pat_67_3.65294.65294.3	ENSG00000144566|RAB5A, ENSG00000144566|+|chr3:g.19992431:C>T',, ENSG00000144566|+|chr3:g.19992431:C>T']	ENSG00000144566	1	HGNC:9783	31807.188899999997	67862.6996	343439.657	995066.576	23549.794299999998	186601.303
IPGTCCDTCEEPECNDITAR	2	Pat_67_1.41723.41723.3	ENSG00000110799|VWF, ENSG00000110799|-|chr12:g.6103273:C>T',, ENSG00000110799|-|chr12:g.6061559:C>T',, ENSG00000110799|-|chr12:g.6153534:T>C',, ENSG00000110799|-|chr12:g.6076667:G>T',, ENSG00000110799|-|chr12:g.6126022:G>T',, ENSG00000110799|-|chr12:g.6103655:A>G',, ENSG00000110799|-|chr12:g.6128307:C>T',, ENSG00000110799|-|chr12:g.6166041:G>A']	ENSG00000110799	1	HGNC:12726	23462.257999999998	98536.37	196079.53	536436.4	17686.367	114737.11
LYLEDDDPVQAEAYINR	2	Pat_67_2.54682.54682.2	ENSG00000138663|COPS4	ENSG00000138663	1	HGNC:16702	60424.563	123162.36300000001	1153870.5899999999	2554243.8	29939.824	285598.94
SLFTDLEAENDVLHCVAFAVPK	1	Pat_67_5.70047.70047.3	ENSG00000175899|A2M, ENSG00000175899|-|chr12:g.9266045:T>G',, ENSG00000175899|-|chr12:g.9243017:G>A',, ENSG00000175899|-|chr12:g.9225335:G>A',, ENSG00000175899|-|chr12:g.9262610:C>T',, ENSG00000175899|-|chr12:g.9268363:T>G',, ENSG00000175899|-|chr12:g.9251347:A>C',, ENSG00000175899|-|chr12:g.9259171:C>A',, ENSG00000175899|-|chr12:g.9229357:T>G',, ENSG00000175899|-|chr12:g.9242554:G>A',, ENSG00000…	ENSG00000175899	1	HGNC:7	2672.1875	11474.65	578643.6	1637058.5	6081.7812	63265.98
FYVEACDDGADDVLTIDR	1	Pat_67_1.56050.56050.3	ENSG00000211456|SACM1L, ENSG00000211456|+|chr3:g.45785120:G>A']	ENSG00000211456	1	HGNC:17059	6430.6406	9966.176	33353.793	89514.56	2986.0027	28311.621
SDPVTLNVLYGPDVPTISPSK	2	Pat_67_5.65023.65023.4	ENSG00000086548|CEACAM6	ENSG00000086548	1	HGNC:1818	5769.0471	19901.271	262074.146	979516.94	3314.8743999999997	42158.492
GDEGIFEESFIEER	1	Pat_67_1.53260.53260.2	ENSG00000147164|SNX12	ENSG00000147164	1	HGNC:14976	8553.466999999999	25047.982000000004	36526.2	277507.9	5249.3657	39139.453
TPESQLFSIEDIQEVR	2	Pat_67_3.59241.59241.3	ENSG00000187091|PLCD1, ENSG00000187091|-|chr3:g.38065849:C>T',, ENSG00000187091|-|chr3:g.38049996:C>T',, ENSG00000187091|-|chr3:g.38050780:C>A',, ENSG00000187091|-|chr3:g.38051918:G>C',, ENSG00000187091|-|chr3:g.38051918:G>C']	ENSG00000187091	1	HGNC:9060	10292.1664	32241.254999999997	65749.314	187968.06	15367.097399999999	56842.337
QFYDQALQQAVVDDDANNAK	8	Pat_67_3.53439.53439.2	ENSG00000110651|CD81, ENSG00000110651|+|chr11:g.2411741:A>G',, ENSG00000110651|+|chr11:g.2411735:G>A',, ENSG00000110651|+|chr11:g.2411735:G>A']	ENSG00000110651	1	HGNC:1701	104503.7595	213787.7515	3449069.5439999998	9837925.84	85017.6403	563696.782
NYEASVDSLTFSVVTGPAPSQEAGTK	6	Pat_67_5.59205.59205.3	ENSG00000198959|TGM2, ENSG00000198959|-|chr20:g.36769726:C>A',, ENSG00000198959|-|chr20:g.36760745:G>C',, ENSG00000198959|-|chr20:g.36766614:G>A',, ENSG00000198959|-|chr20:g.36775260:G>A',, ENSG00000198959|-|chr20:g.36789911:C>T',, ENSG00000198959|-|chr20:g.36758748:T>C',, ENSG00000198959|-|chr20:g.36784408:C>T',, ENSG00000198959|-|chr20:g.36784408:C>T']	ENSG00000198959	1	HGNC:11778	54008.25779999999	95446.6633	1814971.86	4757056.16	27320.203200000004	258146.59100000001
QPDVILEASGPEAIQIR	1	Pat_67_3.57408.57408.3	ENSG00000152818|UTRN, ENSG00000152818|+|chr6:g.144806642:A>C',, ENSG00000152818|+|chr6:g.144860517:A>T',, ENSG00000152818|+|chr6:g.144783899:A>T',, ENSG00000152818|+|chr6:g.144613013:G>A',, ENSG00000152818|+|chr6:g.144854342:G>A',, ENSG00000152818|+|chr6:g.144769899:A>C',, ENSG00000152818|+|chr6:g.144750725:G>A',, ENSG00000152818|+|chr6:g.144869785:A>G',, ENSG00000152818|+|chr6:g.144811275:G>T',,…	ENSG00000152818	1	HGNC:12635	12413.125	23313.14	81752.09	243972.36	7192.1934	62258.335999999996
LISWYDNEFGYSNR	6	Pat_67_5.56977.56977.2	ENSG00000111640|GAPDH	ENSG00000111640	1	HGNC:4141	37248.0707	174177.87199999997	1077037.53	12447287.100000001	43348.216	360244.256
VYDYYLPDEQATIQYSDPCE	2	Pat_67_2.55660.55660.3	ENSG00000166535|A2ML1, ENSG00000166535|+|chr12:g.9000217:G>A',, ENSG00000166535|+|chr12:g.9006810:C>T',, ENSG00000166535|+|chr12:g.9020886:G>A',, ENSG00000166535|+|chr12:g.8988224:A>G',, ENSG00000166535|+|chr12:g.9009820:G>A',, ENSG00000166535|+|chr12:g.9020489:A>G',, ENSG00000166535|+|chr12:g.9010625:A>G',, ENSG00000166535|+|chr12:g.9000230:C>T',, ENSG00000166535|+|chr12:g.9013755:C>T',, ENSG000…	ENSG00000166535	1	HGNC:23336	15908.687700000002	34771.916	179405.34399999998	592032.12	6311.8395	63894.954
GLGAGAGAGEESPATSLPR	3	Pat_67_3.43397.43397.2	ENSG00000164040|PGRMC2, ENSG00000164040|-|chr4:g.129193538:C>T',, ENSG00000164040|-|chr4:g.129193538:C>T']	ENSG00000164040	1	HGNC:16089	75520.024	151175.76	484225.23999999993	1918450.34	32906.07859999999	273999.20999999996
TCVDVNECDLNPNICLSGTCENTK	6	Pat_67_4.52267.52267.3	ENSG00000166147|FBN1, ENSG00000166147|-|chr15:g.48707952:C>T',, ENSG00000166147|-|chr15:g.48714179:C>T',, ENSG00000166147|-|chr15:g.48787415:C>T',, ENSG00000166147|-|chr15:g.48782229:G>T',, ENSG00000166147|-|chr15:g.48720553:G>T',, ENSG00000166147|-|chr15:g.48829925:T>G',, ENSG00000166147|-|chr15:g.48733923:C>A',, ENSG00000166147|-|chr15:g.48779563:G>A',, ENSG00000166147|-|chr15:g.48782264:C>A',,…	ENSG00000166147	1	HGNC:3603	48847.393099999994	99920.179	1493138.83	3748209.33	34066.2221	231388.58100000003
GGYTCVCPDGFLLDSSR	1	Pat_67_4.52687.52687.2	ENSG00000090006|LTBP4, ENSG00000090006|+|chr19:g.41119033:G>A',, ENSG00000090006|+|chr19:g.41128482:C>T',, ENSG00000090006|+|chr19:g.41125309:T>C',, ENSG00000090006|+|chr19:g.41133661:T>G',, ENSG00000090006|+|chr19:g.41125371:C>T',, ENSG00000090006|+|chr19:g.41135394:G>A',, ENSG00000090006|+|chr19:g.41135394:G>A']	ENSG00000090006	1	HGNC:6717	52672.937999999995	62984.812000000005	286247.25	895687.56	30350.783	275094.22
NQDLAPNSAEQASILSLVTK	5	Pat_67_5.64804.64804.3	ENSG00000143621|ILF2, ENSG00000143621|-|chr1:g.153634895:C>G']	ENSG00000143621	1	HGNC:6037	8339.2708	41647.966400000005	1478915.29	6427796.92	23092.1369	139256.213
LEDETILEYPIDVQR	1	Pat_67_2.58643.58643.2	ENSG00000167306|MYO5B, ENSG00000167306|-|chr18:g.47421505:T>A',, ENSG00000167306|-|chr18:g.47390591:C>T']	ENSG00000167306	1	HGNC:7603	6135.0103	11923.434	48438.585999999996	119718.77	4459.6606	31245.736
FQPGETLTEILETPATSEQEAEHQR	13	Pat_67_3.65630.65630.3	ENSG00000140575|IQGAP1, ENSG00000140575|+|chr15:g.90986644:G>C',, ENSG00000140575|+|chr15:g.91030207:A>G',, ENSG00000140575|+|chr15:g.91035840:A>G',, ENSG00000140575|+|chr15:g.90934041:A>G',, ENSG00000140575|+|chr15:g.90934041:A>G']	ENSG00000140575	1	HGNC:6110	39431.474	133116.8789	236700.1082	677866.3594	27453.369400000003	203268.22879999998
VTDATETTITISWR	5	Pat_67_5.52165.52165.2	ENSG00000115414|FN1, ENSG00000115414|-|chr2:g.216257711:C>T',, ENSG00000115414|-|chr2:g.216271134:C>T',, ENSG00000115414|-|chr2:g.216226799:A>G',, ENSG00000115414|-|chr2:g.216240008:T>C',, ENSG00000115414|-|chr2:g.216240420:T>C',, ENSG00000115414|-|chr2:g.216270961:T>C',, ENSG00000115414|-|chr2:g.216270993:T>C',, ENSG00000115414|-|chr2:g.216226780:C>T',, ENSG00000115414|-|chr2:g.216256459:G>A',, …	ENSG00000115414	1	HGNC:3778	44100.922999999995	70720.693	1639852.8200000003	5011212.1	51955.9787	331058.907
CAEGYALYAQALTDQQQFGK	2	Pat_67_5.57511.57511.3	ENSG00000154174|TOMM70, ENSG00000154174|-|chr3:g.100092403:T>G']	ENSG00000154174	1	HGNC:11985	9230.039100000002	16303.168	512091.04000000004	2113723.65	13730.8484	64179.043000000005
GECVPGEQEPEPILIPR	3	Pat_67_1.51848.51848.2	ENSG00000106927|AMBP, ENSG00000106927|-|chr9:g.116823357:A>T',, ENSG00000106927|-|chr9:g.116823276:C>T',, ENSG00000106927|-|chr9:g.116823342:C>T',, ENSG00000106927|-|chr9:g.116823839:A>G',, ENSG00000106927|-|chr9:g.116823839:A>G']	ENSG00000106927	1	HGNC:453	176358.83	372614.32300000003	592581.955	1627329.25	85924.19260000001	558097.25
DSGYGIESCGHPIEVQQTGFVK	3	Pat_67_4.48818.48818.4	ENSG00000134757|DSG3, ENSG00000134757|+|chr18:g.29049247:C>T',, ENSG00000134757|+|chr18:g.29046499:C>T',, ENSG00000134757|+|chr18:g.29055831:G>C',, ENSG00000134757|+|chr18:g.29056170:C>T',, ENSG00000134757|+|chr18:g.29052728:G>T']	ENSG00000134757	1	HGNC:3050	19195.636400000003	30031.254	912377.6699999999	4546963.4	7057.2738	69847.981
AAEEPVSEVTVGVSVLAER	3	Pat_67_2.58438.58438.3	ENSG00000163932|PRKCD, ENSG00000163932|+|chr3:g.53220652:CG>C',, ENSG00000163932|+|chr3:g.53212455:G>A',, ENSG00000163932|+|chr3:g.53212455:G>A']	ENSG00000163932	1	HGNC:9399	32083.4074	66687.658	244428.04	962065.72	21114.440300000002	166509.89500000002
QLQPAPLEPLGSPDAGLGAAVGK	1	Pat_67_5.63491.63491.3	ENSG00000114520|SNX4, ENSG00000114520|-|chr3:g.125216824:C>A',, ENSG00000114520|-|chr3:g.125195588:G>A',, ENSG00000114520|-|chr3:g.125217011:A>C',, ENSG00000114520|-|chr3:g.125170232:C>G']	ENSG00000114520	1	HGNC:11175	6797.514	20740.033	152460.16	486769.75	7605.7119999999995	65918.19
AYIVQLQIEDLTR	2	Pat_67_5.62881.62881.2	ENSG00000168066|SF1, ENSG00000168066|-|chr11:g.64535175:G>C',, ENSG00000168066|-|chr11:g.64544080:C>T',, ENSG00000168066|-|chr11:g.64535100:G>T',, ENSG00000168066|-|chr11:g.64533369:G>C',, ENSG00000168066|-|chr11:g.64533369:G>C']	ENSG00000168066	1	HGNC:12950	8193.4614	22058.278299999998	419325.46499999997	1190500.66	16015.864000000001	212092.529
VLPLEALVTDAGEVTEAGK	1	Pat_67_4.70561.70561.3	ENSG00000089154|GCN1, ENSG00000089154|-|chr12:g.120580719:T>TC',, ENSG00000089154|-|chr12:g.120594775:G>A',, ENSG00000089154|-|chr12:g.120567282:G>A',, ENSG00000089154|-|chr12:g.120611630:A>G',, ENSG00000089154|-|chr12:g.120602295:A>G',, ENSG00000089154|-|chr12:g.120584909:G>A',, ENSG00000089154|-|chr12:g.120593217:C>G',, ENSG00000089154|-|chr12:g.120583116:G>A',, ENSG00000089154|-|chr12:g.120615…	ENSG00000089154	1	HGNC:4199	7324.7603	14949.353000000001	74702.03	341656.66	3156.0137	25281.303
LFIGGLSFETTEESLR	2	Pat_67_5.67053.67053.3	ENSG00000122566|HNRNPA2B1, ENSG00000122566|-|chr7:g.26233222:C>T',, ENSG00000122566|-|chr7:g.26237461:T>C',, ENSG00000122566|-|chr7:g.26237461:T>C']	ENSG00000122566	1	HGNC:5033	8615.8565	15381.786	140061.34	590820.94	6153.6438	45719
GNEAELYIDIGAYGEPR	2	Pat_67_2.53642.53642.2	ENSG00000116133|DHCR24, ENSG00000116133|-|chr1:g.55319847:G>C',, ENSG00000116133|-|chr1:g.55337211:G>A',, ENSG00000116133|-|chr1:g.55337211:G>A']	ENSG00000116133	1	HGNC:2859	62450.875	144482.035	92077.777	229108.09999999998	38793.132	176083.06
QIQEEITGNTEALSGR	5	Pat_67_1.45289.45289.2	ENSG00000197702|PARVA, ENSG00000197702|+|chr11:g.12534975:C>T']	ENSG00000197702	1	HGNC:14652	128301.051	260072.73599999998	2068051.405	6400264.539999999	75149.24399999999	613718.9850000001
DAFCVFEQNQGLPLR	1	Pat_67_5.60178.60178.3	ENSG00000131471|AOC3, ENSG00000131471|+|chr17:g.41003998:C>T',, ENSG00000131471|+|chr17:g.41004346:G>A']	ENSG00000131471	1	HGNC:550	3488.6858	11706.184	178000.05	665823.5	0	40169.227
EKPYFPIPEEYTFIQNVPLEDR	5	Pat_67_5.66881.66881.3	ENSG00000153187|HNRNPU, ENSG00000153187|-|chr1:g.245019795:T>C',, ENSG00000153187|-|chr1:g.245019795:T>C']	ENSG00000153187	1	HGNC:5048	10024.23746	41579.6163	4276695.42	12032269.27	2888.9767	107333.812
GPFVEAEVPDVDLECPDAK	6	Pat_67_3.60740.60740.3	ENSG00000124942|AHNAK, ENSG00000124942|-|chr11:g.62295776:T>G',, ENSG00000124942|-|chr11:g.62290365:T>C',, ENSG00000124942|-|chr11:g.62295549:C>T',, ENSG00000124942|-|chr11:g.62296271:G>A',, ENSG00000124942|-|chr11:g.62287549:C>T',, ENSG00000124942|-|chr11:g.62300583:C>T',, ENSG00000124942|-|chr11:g.62294188:T>G',, ENSG00000124942|-|chr11:g.62299055:T>C',, ENSG00000124942|-|chr11:g.62285441:A>G',…	ENSG00000124942	1	HGNC:347	52213.544200000004	118965.64310000002	1030995.487	2670972.917	27337.89553	329387.765
QHPQPYIFPDSPGGTSYER	2	Pat_67_4.42534.42534.3	ENSG00000147684|NDUFB9, ENSG00000147684|+|chr8:g.125562074:G>A',, ENSG00000147684|+|chr8:g.125562122:C>T',, ENSG00000147684|+|chr8:g.125579996:A>G']	ENSG00000147684	1	HGNC:7704	42565.167	83120.01999999999	442729.36	1314874.87	26572.017	155181.36
AEAGVPAEFSIWTR	11	Pat_67_5.56201.56201.2	ENSG00000196924|FLNA, ENSG00000196924|-|chrX:g.153581155:C>T',, ENSG00000196924|-|chrX:g.153590917:G>C',, ENSG00000196924|-|chrX:g.153590917:G>C']	ENSG00000196924	1	HGNC:3754	88386.4445	289481.017	17644252.96	53215784.58	249414.1177	1768835.2329999998
YGGLHFSDQVEVFSPPGSDR	3	Pat_67_5.53611.53611.3	ENSG00000142173|COL6A2, ENSG00000142173|+|chr21:g.47548832:T>G',, ENSG00000142173|+|chr21:g.47549181:C>A',, ENSG00000142173|+|chr21:g.47542031:G>A',, ENSG00000142173|+|chr21:g.47532345:G>A',, ENSG00000142173|+|chr21:g.47545417:G>A',, ENSG00000142173|+|chr21:g.47545417:G>A']	ENSG00000142173	1	HGNC:2212	100087.87199999999	194112.832	2566874.3	7213158.399999999	44412.876000000004	339499.77
TYGADLASVDFQHASEDAR	2	Pat_67_2.45671.45671.3	ENSG00000021355|SERPINB1	ENSG00000021355	1	HGNC:3311	46974.712	87368.04500000001	2007292.46	10005866.1	10389.438	326277.5
SIQEAPAVSEDLVIR	3	Pat_67_2.52019.52019.2	ENSG00000143337|TOR1AIP1, ENSG00000143337|+|chr1:g.179886769:G>A',, ENSG00000143337|+|chr1:g.179886769:G>A']	ENSG00000143337	1	HGNC:29456	45606.204	96915.59700000001	317749.164	839367.62	26579.426	228726.948
GIDIHGVPYVINVTLPDEK	2	Pat_67_5.65441.65441.3	ENSG00000079785|DDX1, ENSG00000079785|+|chr2:g.15760440:G>A',, ENSG00000079785|+|chr2:g.15743947:A>C',, ENSG00000079785|+|chr2:g.15768804:A>T',, ENSG00000079785|+|chr2:g.15768804:A>T']	ENSG00000079785	1	HGNC:2734	12859.1873	27879.952	313509.23600000003	1409614.85	9849.712	80182.306
IFVEESIYDEFVR	4	Pat_67_4.66814.66814.2	ENSG00000165092|ALDH1A1, ENSG00000165092|-|chr9:g.75540464:ACTGTGT>A',, ENSG00000165092|-|chr9:g.75524651:T>A']	ENSG00000165092	1	HGNC:402	96408.0048	183286.199	325718.44399999996	1200749.1539999999	34093.710699999996	313119.492
SPTDWALFTYEGNSNDIR	4	Pat_67_5.56842.56842.3	ENSG00000136279|DBNL, ENSG00000136279|+|chr7:g.44096482:G>C',, ENSG00000136279|+|chr7:g.44096482:G>C']	ENSG00000136279	1	HGNC:2696	53707.931	96831.572	1317988.83	4478848.5	53216.1635	381877.24
GTHTGVWVGVSGSETSEALSR	1	Pat_67_4.42451.42451.3	ENSG00000169710|FASN, ENSG00000169710|-|chr17:g.80053280:CGAA>C',, ENSG00000169710|-|chr17:g.80039626:T>TG',, ENSG00000169710|-|chr17:g.80049282:C>G',, ENSG00000169710|-|chr17:g.80042560:C>A',, ENSG00000169710|-|chr17:g.80043390:C>T',, ENSG00000169710|-|chr17:g.80045603:A>G']	ENSG00000169710	1	HGNC:3594	18185.764	39018.64	249968.62	711856	18728.379	85974.61
NFHIFYQLLEGGEEETLR	1	Pat_67_5.67737.67737.3	ENSG00000197879|MYO1C, ENSG00000197879|-|chr17:g.1385827:C>T',, ENSG00000197879|-|chr17:g.1385827:C>T']	ENSG00000197879	1	HGNC:7597	4728.1990000000005	14484.417	181045.8	534985.9	5457.5664	52178.83
YYHASLEPVDFVNAADESR	1	Pat_67_3.51979.51979.3	ENSG00000197641|SERPINB13	ENSG00000197641	1	HGNC:8944	13974.68	31810.577999999998	91273.17	318058.44	14141.253999999999	68340.09
AKPYEGSILEADCDILIPAASEK	7	Pat_67_4.61905.61905.5	ENSG00000148672|GLUD1	ENSG00000148672	1	HGNC:4335	450056.55000000005	866981.7139999999	3216002.9400000004	8349371.56	79172.512	692510.408
AAESLADPTEYENLFPGLK	5	Pat_67_5.66705.66705.3	ENSG00000184432|COPB2, ENSG00000184432|-|chr3:g.139094399:C>T',, ENSG00000184432|-|chr3:g.139092641:C>T',, ENSG00000184432|-|chr3:g.139092641:C>T']	ENSG00000184432	1	HGNC:2232	49716.1385	93434.0565	979457.964	2803169.8099999996	21933.16825	654777.051
DVVSFEQPEFSVSR	2	Pat_67_3.52764.52764.2	ENSG00000132470|ITGB4, ENSG00000132470|+|chr17:g.73725378:C>T',, ENSG00000132470|+|chr17:g.73723280:C>T',, ENSG00000132470|+|chr17:g.73738803:G>A',, ENSG00000132470|+|chr17:g.73732433:A>G',, ENSG00000132470|+|chr17:g.73732433:A>G']	ENSG00000132470	1	HGNC:6158	44569.293	79139.62	726443.7	2304514.5	26967.696	243570.77999999997
GPGASGEQPEPGEAAAGGAAEEAR	2	Pat_67_1.27996.27996.2	ENSG00000182827|ACBD3, ENSG00000182827|-|chr1:g.226334378:T>G',, ENSG00000182827|-|chr1:g.226346898:A>G']	ENSG00000182827	1	HGNC:15453	47437.16	83063.85500000001	103566.813	285199.19	9080.2656	357025.19
ITEEGYVPTAQDVLR	1	Pat_67_3.52688.52688.2	ENSG00000060558|GNA15	ENSG00000060558	1	HGNC:4383	8917.754	22101.382999999998	197334.27	578579.8	8064.19	63350.742
LAGFLDLTEQEFR	2	Pat_67_5.68276.68276.2	ENSG00000100129|EIF3L, ENSG00000100129|+|chr22:g.38247436:C>G',, ENSG00000100129|+|chr22:g.38273924:C>A',, ENSG00000100129|+|chr22:g.38273924:C>A']	ENSG00000100129	1	HGNC:18138	8854.988000000001	33085.492	236920.72	3171112	6792.941999999999	77747.4
TLQEQLENGPNTQLAR	1	Pat_67_3.46366.46366.2	ENSG00000125844|RRBP1, ENSG00000125844|-|chr20:g.17639529:C>T',, ENSG00000125844|-|chr20:g.17640795:G>A',, ENSG00000125844|-|chr20:g.17640795:G>A']	ENSG00000125844	1	HGNC:10448	17203.314	37594.586	103271.94	336551.75	5878.644	72104.266
VFSVAITPDHLEPR	8	Pat_67_5.53765.53765.2	ENSG00000142156|COL6A1, ENSG00000142156|+|chr21:g.47410697:G>A',, ENSG00000142156|+|chr21:g.47404196:G>A']	ENSG00000142156	1	HGNC:2211	43553.1458	118363.889	3418330.8360000006	14485702.87	47974.227100000004	672650.081
DQGSCGSCWAFGAVEAISDR	2	Pat_67_4.56984.56984.3	ENSG00000164733|CTSB, ENSG00000164733|-|chr8:g.11710174:T>C',, ENSG00000164733|-|chr8:g.11710888:G>C',, ENSG00000164733|-|chr8:g.11708476:C>A',, ENSG00000164733|-|chr8:g.11708476:C>A']	ENSG00000164733	1	HGNC:2527	47174.672	77592.654	276017.99	946748.0399999999	13370.512999999999	158895.58000000002
AFDFLSEETEASLASR	3	Pat_67_3.61035.61035.3	ENSG00000008294|SPAG9, ENSG00000008294|-|chr17:g.49157008:C>T',, ENSG00000008294|-|chr17:g.49123865:G>A',, ENSG00000008294|-|chr17:g.49067941:G>T',, ENSG00000008294|-|chr17:g.49083573:C>A',, ENSG00000008294|-|chr17:g.49057238:C>T',, ENSG00000008294|-|chr17:g.49057238:C>T']	ENSG00000008294	1	HGNC:14524	26883.1015	64980.462	284315.55	787950.85	20898.8477	151155.01
QCVPTEPCEDAEDDCGNDFQCSTGR	1	Pat_67_1.37947.37947.3	ENSG00000113600|C9, ENSG00000113600|-|chr5:g.39342291:G>T',, ENSG00000113600|-|chr5:g.39331846:G>A']	ENSG00000113600	1	HGNC:1358	6986.946999999999	10285.546	23448.593999999997	56896.36	1132.1716	18991.843999999997
GPSLDIDTPDVNIEGPEGK	8	Pat_67_2.57131.57131.2	ENSG00000124942|AHNAK, ENSG00000124942|-|chr11:g.62295776:T>G',, ENSG00000124942|-|chr11:g.62290365:T>C',, ENSG00000124942|-|chr11:g.62295549:C>T',, ENSG00000124942|-|chr11:g.62296271:G>A',, ENSG00000124942|-|chr11:g.62287549:C>T',, ENSG00000124942|-|chr11:g.62300583:C>T',, ENSG00000124942|-|chr11:g.62294188:T>G',, ENSG00000124942|-|chr11:g.62299055:T>C',, ENSG00000124942|-|chr11:g.62285441:A>G',…	ENSG00000124942	1	HGNC:347	73417.1796	160895.0686	1078646.065	3656114.51	37767.4669	452127.32399999996
SAPYEFPEESPIEQLEER	1	Pat_67_1.57030.57030.3	ENSG00000116337|AMPD2, ENSG00000116337|+|chr1:g.110172945:C>T',, ENSG00000116337|+|chr1:g.110172108:C>T',, ENSG00000116337|+|chr1:g.110172108:C>T']	ENSG00000116337	1	HGNC:469	7354.5605	15556.713	29111.771	96820.99	4816.4316	28065.824
HGGEDYVFSLLTGYCEPPTGVSLR	1	Pat_67_5.64886.64886.3	ENSG00000179091|CYC1	ENSG00000179091	1	HGNC:2579	1042.5782	3943.724	112975.07	441200.4	1290.1234	12823.454
DDGVFVQEVTQNSPAAR	7	Pat_67_1.48266.48266.2	ENSG00000124942|AHNAK, ENSG00000124942|-|chr11:g.62295776:T>G',, ENSG00000124942|-|chr11:g.62290365:T>C',, ENSG00000124942|-|chr11:g.62295549:C>T',, ENSG00000124942|-|chr11:g.62296271:G>A',, ENSG00000124942|-|chr11:g.62287549:C>T',, ENSG00000124942|-|chr11:g.62300583:C>T',, ENSG00000124942|-|chr11:g.62294188:T>G',, ENSG00000124942|-|chr11:g.62299055:T>C',, ENSG00000124942|-|chr11:g.62285441:A>G',…	ENSG00000124942	1	HGNC:347	96782.8237	287781.5245	1676598.6199999999	5259485.38	88616.9081	737604.8559999999
NIPTVNENLENYYLEVNQLEK	7	Pat_67_5.63281.63281.3	ENSG00000139329|LUM, ENSG00000139329|-|chr12:g.91502175:A>T',, ENSG00000139329|-|chr12:g.91502123:A>C']	ENSG00000139329	1	HGNC:6724	60003.637	141835.9194	4344938.91	16459448.620000001	11468.42974	288428.75
ETTFNSLLCPSGGEVSEELSLK	5	Pat_67_4.65534.65534.3	ENSG00000175899|A2M, ENSG00000175899|-|chr12:g.9266045:T>G',, ENSG00000175899|-|chr12:g.9243017:G>A',, ENSG00000175899|-|chr12:g.9225335:G>A',, ENSG00000175899|-|chr12:g.9262610:C>T',, ENSG00000175899|-|chr12:g.9268363:T>G',, ENSG00000175899|-|chr12:g.9251347:A>C',, ENSG00000175899|-|chr12:g.9259171:C>A',, ENSG00000175899|-|chr12:g.9229357:T>G',, ENSG00000175899|-|chr12:g.9242554:G>A',, ENSG00000…	ENSG00000175899	1	HGNC:7	14265.7956	25925.6909	985840.7849999999	5454823.17	3398.0218299999997	117037.58700000001
VSNTQDASVSIVDYYEPR	2	Pat_67_3.49493.49493.3	ENSG00000156535|CD109, ENSG00000156535|+|chr6:g.74497009:A>G',, ENSG00000156535|+|chr6:g.74497152:G>A',, ENSG00000156535|+|chr6:g.74440068:T>C',, ENSG00000156535|+|chr6:g.74477849:T>G',, ENSG00000156535|+|chr6:g.74473343:G>A',, ENSG00000156535|+|chr6:g.74440236:G>A',, ENSG00000156535|+|chr6:g.74476710:C>T',, ENSG00000156535|+|chr6:g.74476710:C>T']	ENSG00000156535	1	HGNC:21685	39995.846	103626.651	291600.63	746866.81	34782.803	213896.96000000002
DAGEGLLTVQILDPEGKPK	11	Pat_67_5.62877.62877.3	ENSG00000128591|FLNC, ENSG00000128591|+|chr7:g.128487762:C>T',, ENSG00000128591|+|chr7:g.128483582:T>C',, ENSG00000128591|+|chr7:g.128494159:C>T',, ENSG00000128591|+|chr7:g.128485123:G>A',, ENSG00000128591|+|chr7:g.128480715:G>A',, ENSG00000128591|+|chr7:g.128486412:G>A',, ENSG00000128591|+|chr7:g.128496611:G>A',, ENSG00000128591|+|chr7:g.128493010:C>T',, ENSG00000128591|+|chr7:g.128482976:C>T',,…	ENSG00000128591	1	HGNC:3756	31151.8483	131348.2954	4996505.66	17751874.91	28702.0928	410055.67899999995
ITGEAFVQFASQELAEK	2	Pat_67_5.68834.68834.3	ENSG00000169813|HNRNPF, ENSG00000169813|-|chr10:g.43882144:C>G',, ENSG00000169813|-|chr10:g.43882144:C>G']	ENSG00000169813	1	HGNC:5039	8474.1412	71154.90299999999	482191.86	2251737.1	10867.816299999999	91892.10500000001
TDEFQLHTNVNDGTEFGGSIYQK	2	Pat_67_4.51985.51985.4	ENSG00000213585|VDAC1	ENSG00000213585	1	HGNC:12669	40886.4826	69264.626	677906.6699999999	3472145.7	30869.539699999998	249903.044
ILEDSGFDEQQEFR	2	Pat_67_1.50568.50568.2	ENSG00000136111|TBC1D4, ENSG00000136111|-|chr13:g.75861001:A>G',, ENSG00000136111|-|chr13:g.75866284:G>A',, ENSG00000136111|-|chr13:g.75900510:G>A',, ENSG00000136111|-|chr13:g.75930285:G>C',, ENSG00000136111|-|chr13:g.75861116:G>C',, ENSG00000136111|-|chr13:g.75936608:C>T',, ENSG00000136111|-|chr13:g.75936575:C>T',, ENSG00000136111|-|chr13:g.75936575:C>T']	ENSG00000136111	1	HGNC:19165	129014.517	305113.757	167486.34300000002	456786.48	38616.9879	196459.83000000002
GIETPQCDQSTGQCVCVEGVEGPR	2	Pat_67_2.44011.44011.3	ENSG00000091136|LAMB1, ENSG00000091136|-|chr7:g.107566753:G>A',, ENSG00000091136|-|chr7:g.107618606:C>T',, ENSG00000091136|-|chr7:g.107569893:C>T',, ENSG00000091136|-|chr7:g.107621202:C>T',, ENSG00000091136|-|chr7:g.107621203:C>A',, ENSG00000091136|-|chr7:g.107621203:C>A']	ENSG00000091136	1	HGNC:6486	34639.2135	93488.477	49219.11	132745.6942	22519.8956	96732.59640000001
IGLSVSEVIEGYEIACR	1	Pat_67_4.68215.68215.3	ENSG00000156261|CCT8, ENSG00000156261|-|chr21:g.30439214:C>T',, ENSG00000156261|-|chr21:g.30439214:C>T']	ENSG00000156261	1	HGNC:1623	7081.6675	15359.433	86988.5	295585.5	7205.722	33305.086
IAPLAEGALPYNLAELQR	1	Pat_67_5.66388.66388.3	ENSG00000115840|SLC25A12, ENSG00000115840|-|chr2:g.172650253:TA>T',, ENSG00000115840|-|chr2:g.172644341:G>T',, ENSG00000115840|-|chr2:g.172712372:G>C']	ENSG00000115840	1	HGNC:10982	3082.6265	7158.7880000000005	65348.83	163172.7	3248.6707	22849.191000000003
GEVPCTVTSASPLEEATLSELK	1	Pat_67_3.62326.62326.3	ENSG00000241837|ATP5PO, ENSG00000241837|-|chr21:g.35281496:T>C']	ENSG00000241837	1	HGNC:850	3254.868	8525.577	22679.984	128644.125	2848.0493	17936.324
AVLDVFEEGTEASAATAVK	30	Pat_67_4.64446.64446.3	ENSG00000196136|SERPINA3, ENSG00000196136|+|chr14:g.95081328:G>A',, ENSG00000196136|+|chr14:g.95085616:T>C',, ENSG00000196136|+|chr14:g.95085616:T>C']	ENSG00000196136	1	HGNC:16	390028.8102	725548.0636	4188740.461999999	12381393.713	242803.87660000005	2652632.6689999998
TVLQIDDNVTSAVEGINR	1	Pat_67_4.59296.59296.3	ENSG00000025772|TOMM34, ENSG00000025772|-|chr20:g.43585049:C>G']	ENSG00000025772	1	HGNC:15746	15494.329	31353.162	129277.78	428553.75	10862.295	61342.59
LLDSLEPPGEPGPSTNIPENDTVDGR	1	Pat_67_2.58759.58759.3	ENSG00000114354|TFG, ENSG00000114354|+|chr3:g.100447577:T>G',, ENSG00000114354|+|chr3:g.100447577:T>G']	ENSG00000114354	1	HGNC:11758	1855.0441	6395.259	27472.744	101605	3554.7140000000004	20654.041
LSQQLAQASQTEQELQR	1	Pat_67_3.49354.49354.3	ENSG00000162069|BICDL2, ENSG00000162069|-|chr16:g.3081097:C>T',, ENSG00000162069|-|chr16:g.3080541:C>T',, ENSG00000162069|-|chr16:g.3079631:G>A',, ENSG00000162069|-|chr16:g.3079694:C>T',, ENSG00000162069|-|chr16:g.3079694:C>T']	ENSG00000162069	1	HGNC:33584	21952.502	53100.664000000004	252149.83	804468.6	18041.852	118761.22
LQEVEVPEDFGPVR	6	Pat_67_3.56006.56006.2	ENSG00000125746|EML2, ENSG00000125746|-|chr19:g.46110682:A>G']	ENSG00000125746	1	HGNC:18035	223512.943	401844.331	1332273.5299999998	3609723.54	89262.671	952245.9330000001
EQVPSLGSNVACGLAYTDYHK	1	Pat_67_5.52308.52308.3	ENSG00000105135|ILVBL, ENSG00000105135|-|chr19:g.15234287:G>A',, ENSG00000105135|-|chr19:g.15230051:C>A',, ENSG00000105135|-|chr19:g.15226989:C>T',, ENSG00000105135|-|chr19:g.15226989:C>T']	ENSG00000105135	1	HGNC:6041	7320.9243	14179.912	165886.4	525896.3	3816.5889	56978.84
NLPGLVQEGEPFSEEATLFTK	4	Pat_67_5.68180.68180.3	ENSG00000197157|SND1, ENSG00000197157|+|chr7:g.127569289:C>T',, ENSG00000197157|+|chr7:g.127725827:G>A',, ENSG00000197157|+|chr7:g.127729551:G>A',, ENSG00000197157|+|chr7:g.127714674:G>A',, ENSG00000197157|+|chr7:g.127326782:C>T']	ENSG00000197157	1	HGNC:30646	92502.581	160766.48699999996	939498.0599999999	2503825.41	31642.952999999998	266868.136
GGSDSDASLVITDLTLEDYGR	1	Pat_67_2.59898.59898.3	ENSG00000145681|HAPLN1, ENSG00000145681|-|chr5:g.82948529:G>A',, ENSG00000145681|-|chr5:g.82948529:G>A']	ENSG00000145681	1	HGNC:2380	5590.981	13546.07	33072.227	72715.42	4439.036	29369.477000000003
AELLVTEAPSKPITVTVEEQR	11	Pat_67_4.57966.57966.4	ENSG00000142798|HSPG2, ENSG00000142798|-|chr1:g.22198768:C>T',, ENSG00000142798|-|chr1:g.22159871:A>G',, ENSG00000142798|-|chr1:g.22173967:G>A',, ENSG00000142798|-|chr1:g.22178616:A>G',, ENSG00000142798|-|chr1:g.22191402:G>C',, ENSG00000142798|-|chr1:g.22201203:G>C',, ENSG00000142798|-|chr1:g.22175254:G>C',, ENSG00000142798|-|chr1:g.22178110:C>T',, ENSG00000142798|-|chr1:g.22149941:G>C',, ENSG000…	ENSG00000142798	1	HGNC:5273	206744.39	339653.142	6926889.58	18054961.44	80958.3909	1026936.4570000002
VHEIFQVDPETEQEITR	2	Pat_67_3.49990.49990.3	ENSG00000167880|EVPL, ENSG00000167880|-|chr17:g.74006272:C>A',, ENSG00000167880|-|chr17:g.74015086:C>T',, ENSG00000167880|-|chr17:g.74011575:G>C',, ENSG00000167880|-|chr17:g.74011633:G>A',, ENSG00000167880|-|chr17:g.74011633:G>A']	ENSG00000167880	1	HGNC:3503	44420.912	133135.55	514978.44000000006	1351160.09	24490.122000000003	259361.55
NQLDQEVEFLSTSIAQLK	1	Pat_67_5.70294.70294.3	ENSG00000123349|PFDN5	ENSG00000123349	1	HGNC:8869	3643.3677	12418.847	80104.17	480154.88	4171.2124	17860.785
DTPTQEDWLVSVLPEGSR	1	Pat_67_3.61558.61558.3	ENSG00000108039|XPNPEP1, ENSG00000108039|-|chr10:g.111630550:G>T',, ENSG00000108039|-|chr10:g.111652806:G>A',, ENSG00000108039|-|chr10:g.111652806:G>A']	ENSG00000108039	1	HGNC:12822	9095.4375	27102.678	71741.22	231131.44	6722.3613	38933.992
LQSGAWGCCPFTQAVCCEDHIHCCPAGFTCDTQK	2	Pat_67_5.54405.54405.4	ENSG00000030582|GRN, ENSG00000030582|+|chr17:g.42426884:G>A',, ENSG00000030582|+|chr17:g.42430128:G>A',, ENSG00000030582|+|chr17:g.42428510:A>G',, ENSG00000030582|+|chr17:g.42428510:A>G']	ENSG00000030582	1	HGNC:4601	1720.2622	2002.917	167927.124	679055.5	1548.6993	10794.548999999999
VGDSVDAEGPAGDSVDAEGR	2	Pat_67_1.36214.36214.2	ENSG00000159212|CLIC6, ENSG00000159212|+|chr21:g.36079627:T>C',, ENSG00000159212|+|chr21:g.36079653:G>A',, ENSG00000159212|+|chr21:g.36079653:G>A']	ENSG00000159212	1	HGNC:2065	813408.36	1190893.7	89412.658	215530.43	50539.03199999999	477759.12
VECTQLDHEFSCVFAGNPTSCLK	4	Pat_67_5.60404.60404.3	ENSG00000137440|FGFBP1	ENSG00000137440	1	HGNC:19695	16053.18727	41161.0651	896609.0650000001	3633791.19	15172.557	108078.788
ALSVGNIDDALQCYSEAIK	3	Pat_67_5.67378.67378.3	ENSG00000168439|STIP1, ENSG00000168439|+|chr11:g.63967470:TGGA>T',, ENSG00000168439|+|chr11:g.63961719:G>T',, ENSG00000168439|+|chr11:g.63953410:A>C',, ENSG00000168439|+|chr11:g.63970956:C>T',, ENSG00000168439|+|chr11:g.63953412:T>G']	ENSG00000168439	1	HGNC:11387	7764.8686	14513.6064	287466.924	1521063.38	5383.934499999999	53012.614
ACEFAGFQCQIQFGPHNEQK	2	Pat_67_5.52385.52385.4	ENSG00000137076|TLN1, ENSG00000137076|-|chr9:g.35711320:CAGA>C',, ENSG00000137076|-|chr9:g.35722121:C>G',, ENSG00000137076|-|chr9:g.35724314:C>T',, ENSG00000137076|-|chr9:g.35717768:G>C',, ENSG00000137076|-|chr9:g.35718843:T>C',, ENSG00000137076|-|chr9:g.35719602:T>C',, ENSG00000137076|-|chr9:g.35719602:T>C']	ENSG00000137076	1	HGNC:11845	7950.3169	21615.103000000003	489779.98000000004	2124384.14	11730.223699999999	80552.834
LAQQGSDLIVPAGGQR	1	Pat_67_5.46184.46184.2	ENSG00000164144|ARFIP1, ENSG00000164144|+|chr4:g.153831309:C>T',, ENSG00000164144|+|chr4:g.153750826:C>T',, ENSG00000164144|+|chr4:g.153750826:C>T']	ENSG00000164144	1	HGNC:21496	22178.693	44646.555	233580.31	563843.3	22087.172000000002	95459.016
ADIDISGPNVDVDVPDVNIEGPDAK	2	Pat_67_3.63466.63466.3	ENSG00000124942|AHNAK, ENSG00000124942|-|chr11:g.62295776:T>G',, ENSG00000124942|-|chr11:g.62290365:T>C',, ENSG00000124942|-|chr11:g.62295549:C>T',, ENSG00000124942|-|chr11:g.62296271:G>A',, ENSG00000124942|-|chr11:g.62287549:C>T',, ENSG00000124942|-|chr11:g.62300583:C>T',, ENSG00000124942|-|chr11:g.62294188:T>G',, ENSG00000124942|-|chr11:g.62299055:T>C',, ENSG00000124942|-|chr11:g.62285441:A>G',…	ENSG00000124942	1	HGNC:347	5519.8093	15133.461	47768.637	106509.744	2265.67607	25305.283
LNEAAAGLNQAATELVQASR	3	Pat_67_5.65753.65753.3	ENSG00000137076|TLN1, ENSG00000137076|-|chr9:g.35711320:CAGA>C',, ENSG00000137076|-|chr9:g.35722121:C>G',, ENSG00000137076|-|chr9:g.35724314:C>T',, ENSG00000137076|-|chr9:g.35717768:G>C',, ENSG00000137076|-|chr9:g.35718843:T>C',, ENSG00000137076|-|chr9:g.35719602:T>C',, ENSG00000137076|-|chr9:g.35719602:T>C']	ENSG00000137076	1	HGNC:11845	21643.6437	63079.559	535385	2059509.6	19827.2656	132913.662
QVNLEIGVNNEAPFAR	3	Pat_67_4.54592.54592.3	ENSG00000134762|DSC3, ENSG00000134762|-|chr18:g.28576834:C>T',, ENSG00000134762|-|chr18:g.28605830:G>A',, ENSG00000134762|-|chr18:g.28605830:G>A']	ENSG00000134762	1	HGNC:3037	46274.068999999996	95161.522	1087650.12	3587589.55	27485.050000000003	252402.82400000002
TALPTSGSSAGELELLAGEVPAR	1	Pat_67_4.61019.61019.3	ENSG00000063245|EPN1, ENSG00000063245|+|chr19:g.56189961:G>T',, ENSG00000063245|+|chr19:g.56201251:G>C',, ENSG00000063245|+|chr19:g.56206304:C>A',, ENSG00000063245|+|chr19:g.56196942:G>A',, ENSG00000063245|+|chr19:g.56196942:G>A']	ENSG00000063245	1	HGNC:21604	11626.692	20914.93	317117.47	1038581.1	10707.91	77646.164
SPSDSSTASTPVAEQIER	2	Pat_67_1.36698.36698.2	ENSG00000113758|DBN1, ENSG00000113758|-|chr5:g.176885499:T>C',, ENSG00000113758|-|chr5:g.176894543:C>T',, ENSG00000113758|-|chr5:g.176894024:C>T',, ENSG00000113758|-|chr5:g.176885642:G>T',, ENSG00000113758|-|chr5:g.176885642:G>T']	ENSG00000113758	1	HGNC:2695	109115.065	159892.017	447214.26	1296501.74	22529.0605	380279.65
LASPSGSTSSGLEVVAPEGTSAPGGGPGTLDDSATICR	1	Pat_67_3.56031.56031.4	ENSG00000130726|TRIM28, ENSG00000130726|+|chr19:g.59058998:C>T',, ENSG00000130726|+|chr19:g.59061521:C>T',, ENSG00000130726|+|chr19:g.59056243:C>T',, ENSG00000130726|+|chr19:g.59056243:C>T']	ENSG00000130726	1	HGNC:16384	10865.479	23337.334	93003.266	274959.9	8216.305	58852.496
IQPSGGTNINEALLR	1	Pat_67_5.48865.48865.2	ENSG00000151655|ITIH2, ENSG00000151655|+|chr10:g.7759629:A>C',, ENSG00000151655|+|chr10:g.7777019:C>T',, ENSG00000151655|+|chr10:g.7747128:G>C',, ENSG00000151655|+|chr10:g.7774317:T>C',, ENSG00000151655|+|chr10:g.7747102:C>T',, ENSG00000151655|+|chr10:g.7769725:T>G',, ENSG00000151655|+|chr10:g.7776968:C>T',, ENSG00000151655|+|chr10:g.7776989:A>G',, ENSG00000151655|+|chr10:g.7786883:A>G',, ENSG000…	ENSG00000151655	1	HGNC:6167	0	11017.466	284425.97	2836686	3966.513	31404.93
NNEDISIIPPLFTVSVDHR	1	Pat_67_5.67314.67314.3	ENSG00000180879|SSR4	ENSG00000180879	1	HGNC:11326	1553.1692	6841.5166	50023.863	159124.14	3214.1445	19520.818
ECYCPPDFPSALYCDSR	6	Pat_67_3.52679.52679.3	ENSG00000188783|PRELP, ENSG00000188783|+|chr1:g.203453226:G>A',, ENSG00000188783|+|chr1:g.203452923:A>G',, ENSG00000188783|+|chr1:g.203452428:G>T']	ENSG00000188783	1	HGNC:9357	164659.8506	286105.668	2638966.71	9173830.5	83879.0258	745348.71
YITGDQLGALYQDFVR	1	Pat_67_5.66128.66128.3	ENSG00000111674|ENO2, ENSG00000111674|+|chr12:g.7030675:G>T',, ENSG00000111674|+|chr12:g.7027120:A>G',, ENSG00000111674|+|chr12:g.7027120:A>G']	ENSG00000111674	1	HGNC:3353	2228.25	6031.6416	66486.21	214940.27	3489.9521	16411.725
DSCQGDSGGPLVCGDHLR	1	Pat_67_1.31526.31526.3	ENSG00000167755|KLK6	ENSG00000167755	1	HGNC:6367	10181.951	24677.205	70863.59	196599.3	6318.7437	43140.687999999995
GADQAELEEIAFDSSLVFIPAEFR	3	Pat_67_5.70565.70565.3	ENSG00000163359|COL6A3, ENSG00000163359|-|chr2:g.238249544:GA>G',, ENSG00000163359|-|chr2:g.238275518:AC>A',, ENSG00000163359|-|chr2:g.238280477:G>A',, ENSG00000163359|-|chr2:g.238283189:G>A',, ENSG00000163359|-|chr2:g.238296320:C>T',, ENSG00000163359|-|chr2:g.238253406:C>T',, ENSG00000163359|-|chr2:g.238247734:C>G',, ENSG00000163359|-|chr2:g.238283510:C>T',, ENSG00000163359|-|chr2:g.238280852:G>…	ENSG00000163359	1	HGNC:2213	6292.73894	21642.8921	58552.382	191604.94999999998	8252.64754	40557.897
DAELAGSPELLEFLGTR	2	Pat_67_4.67474.67474.2	ENSG00000118960|HS1BP3, ENSG00000118960|-|chr2:g.20818764:C>T',, ENSG00000118960|-|chr2:g.20824531:A>G']	ENSG00000118960	1	HGNC:24979	4079.0807999999997	13373.832999999999	75183.588	293989.60599999997	2785.66	24283.693
ITYGETGGNSPVQEFTVPGSK	6	Pat_67_5.54468.54468.3	ENSG00000115414|FN1, ENSG00000115414|-|chr2:g.216257711:C>T',, ENSG00000115414|-|chr2:g.216271134:C>T',, ENSG00000115414|-|chr2:g.216226799:A>G',, ENSG00000115414|-|chr2:g.216240008:T>C',, ENSG00000115414|-|chr2:g.216240420:T>C',, ENSG00000115414|-|chr2:g.216270961:T>C',, ENSG00000115414|-|chr2:g.216270993:T>C',, ENSG00000115414|-|chr2:g.216226780:C>T',, ENSG00000115414|-|chr2:g.216256459:G>A',, …	ENSG00000115414	1	HGNC:3778	69011.7802	113651.0195	5476352.359999999	15565110.14	55390.6945	599791.814
GVNCIDYYSGGDKPYLISGADDR	2	Pat_67_4.50672.50672.3	ENSG00000184432|COPB2, ENSG00000184432|-|chr3:g.139092641:C>T',, ENSG00000184432|-|chr3:g.139092641:C>T']	ENSG00000184432	1	HGNC:2232	19428.627	36477.699	840778.76	3198154.6999999997	10862.1015	244171.92500000002
QCGQVAAAAAAQPPASHGPER	1	Pat_67_3.27769.27769.3	ENSG00000151929|BAG3, ENSG00000151929|+|chr10:g.121429597:C>T',, ENSG00000151929|+|chr10:g.121429490:C>A',, ENSG00000151929|+|chr10:g.121429490:C>A']	ENSG00000151929	1	HGNC:939	8053.6924	13949.053	60601.918	231892.11	2457.689	33858.32
EVDYLETQNPALPCVEFDEK	1	Pat_67_3.60823.60823.3	ENSG00000116774|OLFML3, ENSG00000116774|+|chr1:g.114523669:GAGA>G',, ENSG00000116774|+|chr1:g.114523730:G>A',, ENSG00000116774|+|chr1:g.114523092:G>A',, ENSG00000116774|+|chr1:g.114524308:C>T',, ENSG00000116774|+|chr1:g.114524308:C>T']	ENSG00000116774	1	HGNC:24956	5343.1934	10815.901000000002	81212.67	250153.22	2916.1965	23992.062
FLSQLEDGGTEYVIATTK	1	Pat_67_5.64369.64369.3	ENSG00000139719|VPS33A, ENSG00000139719|-|chr12:g.122735567:G>A',, ENSG00000139719|-|chr12:g.122750898:G>C',, ENSG00000139719|-|chr12:g.122716905:G>A',, ENSG00000139719|-|chr12:g.122720374:G>A']	ENSG00000139719	1	HGNC:18179	3204.5012	7949.5596	102758.07	436639.72	3820.2437	22905.397999999997
YIAENGTDPINNQPLSEEQLIDIK	7	Pat_67_3.63032.63032.3	ENSG00000110107|PRPF19, ENSG00000110107|-|chr11:g.60665665:G>C']	ENSG00000110107	1	HGNC:17896	26516.410799999998	55624.416000000005	292391.847	919054.11	13966.061000000002	161298.907
THIQDNHDGTYTVAYVPDVTGR	4	Pat_67_3.43096.43096.3	ENSG00000196924|FLNA, ENSG00000196924|-|chrX:g.153581155:C>T',, ENSG00000196924|-|chrX:g.153590917:G>C',, ENSG00000196924|-|chrX:g.153590917:G>C']	ENSG00000196924	1	HGNC:3754	80171.553	164260.24800000002	1016740.44	3019725.7699999996	67771.21	485638.43
ALESQCQQQTQLIEVLTAEK	1	Pat_67_4.64197.64197.3	ENSG00000163820|FYCO1, ENSG00000163820|-|chr3:g.46008790:G>A',, ENSG00000163820|-|chr3:g.46009864:C>G',, ENSG00000163820|-|chr3:g.46010077:C>T',, ENSG00000163820|-|chr3:g.46007917:G>T',, ENSG00000163820|-|chr3:g.46007917:G>T']	ENSG00000163820	1	HGNC:14673	2792.401	6282.8403	83294.484	252928	2590.1697	18397.66
AVYTCNEGYQLLGEINYR	1	Pat_67_4.55736.55736.3	ENSG00000000971|CFH, ENSG00000000971|+|chr1:g.196696026:T>A',, ENSG00000000971|+|chr1:g.196648872:G>A',, ENSG00000000971|+|chr1:g.196695667:A>C',, ENSG00000000971|+|chr1:g.196715067:T>G',, ENSG00000000971|+|chr1:g.196648816:A>C',, ENSG00000000971|+|chr1:g.196684881:G>C',, ENSG00000000971|+|chr1:g.196659237:C>T',, ENSG00000000971|+|chr1:g.196709774:G>T',, ENSG00000000971|+|chr1:g.196706773:C>T',, …	ENSG00000000971	1	HGNC:4883	36075.797	67349.016	178283.06	426789.75	19623.29	58899.51
GAAPESSLITFEAAPPTL	3	Pat_67_4.67063.67063.2	ENSG00000126062|TMEM115, ENSG00000126062|-|chr3:g.50395932:C>A',, ENSG00000126062|-|chr3:g.50395657:C>T']	ENSG00000126062	1	HGNC:30055	29476.2943	58163.346999999994	235782.114	437841.9	18466.833	119325.229
EGIDPTPYYWYTDQR	2	Pat_67_3.50881.50881.2	ENSG00000134440|NARS, ENSG00000134440|-|chr18:g.55273172:G>A',, ENSG00000134440|-|chr18:g.55273172:G>A']	ENSG00000134440	1	HGNC:7643	35686.2705	101794.467	1017181.2	3044872.0999999996	40511.727	271570.523
FSPATHPSEGLEENYCR	1	Pat_67_3.39438.39438.3	ENSG00000122194|PLG, ENSG00000122194|+|chr6:g.161139389:G>A',, ENSG00000122194|+|chr6:g.161152819:C>T',, ENSG00000122194|+|chr6:g.161143530:A>G',, ENSG00000122194|+|chr6:g.161158022:A>C']	ENSG00000122194	1	HGNC:9071	20297.541	48374.293	151796.28	671177.2	14442.508999999998	124236.87
QDPGTELLHCENEDLICFK	2	Pat_67_3.59066.59066.3	ENSG00000111911|HINT3, ENSG00000111911|+|chr6:g.126298799:T>G']	ENSG00000111911	1	HGNC:18468	14600.9493	35251.924	166821.91	492520.37	9184.8381	87635.97
TDTLQIEDFLEETLGPPDFPSLAPR	2	Pat_67_4.71036.71036.3	ENSG00000169583|CLIC3, ENSG00000169583|-|chr9:g.139890992:C>T']	ENSG00000169583	1	HGNC:2064	3793.98567	11176.6174	38504.996	116211.199	3886.208	20500.391
WSTDDVQINDISLQDYIAVK	3	Pat_67_5.66962.66962.3	ENSG00000083845|RPS5, ENSG00000083845|+|chr19:g.58904484:G>A',, ENSG00000083845|+|chr19:g.58904813:C>T',, ENSG00000083845|+|chr19:g.58904813:C>T']	ENSG00000083845	1	HGNC:10426	10796.4753	23344.2753	240306.595	942727.38	6117.9136	52420.596000000005
CSATGSPTPTLEWTGGPGGQLPAK	1	Pat_67_5.54436.54436.3	ENSG00000142798|HSPG2, ENSG00000142798|-|chr1:g.22198768:C>T',, ENSG00000142798|-|chr1:g.22159871:A>G',, ENSG00000142798|-|chr1:g.22173967:G>A',, ENSG00000142798|-|chr1:g.22178616:A>G',, ENSG00000142798|-|chr1:g.22191402:G>C',, ENSG00000142798|-|chr1:g.22201203:G>C',, ENSG00000142798|-|chr1:g.22175254:G>C',, ENSG00000142798|-|chr1:g.22178110:C>T',, ENSG00000142798|-|chr1:g.22149941:G>C',, ENSG000…	ENSG00000142798	1	HGNC:5273	1886.0955	5924.706999999999	172996.38	495203.62	4294.5493	13616.033000000001
GLHVVEVTYDDVPIPNSPFK	5	Pat_67_5.62695.62695.4	ENSG00000136068|FLNB, ENSG00000136068|+|chr3:g.58138487:GT>G',, ENSG00000136068|+|chr3:g.58134543:G>A',, ENSG00000136068|+|chr3:g.58062899:C>G',, ENSG00000136068|+|chr3:g.58121746:A>G',, ENSG00000136068|+|chr3:g.58089697:G>T',, ENSG00000136068|+|chr3:g.58095423:G>T',, ENSG00000136068|+|chr3:g.58095424:A>T',, ENSG00000136068|+|chr3:g.58127630:G>T',, ENSG00000136068|+|chr3:g.58128446:A>G',, ENSG000…	ENSG00000136068	1	HGNC:3755	62146.3903	89434.39300000001	631758.813	1909899.5699999998	52244.6967	417483.332
NVIFEISPTEEVGDFEVK	4	Pat_67_4.67444.67444.2	ENSG00000140575|IQGAP1, ENSG00000140575|+|chr15:g.90986644:G>C',, ENSG00000140575|+|chr15:g.91030207:A>G',, ENSG00000140575|+|chr15:g.91035840:A>G',, ENSG00000140575|+|chr15:g.90934041:A>G',, ENSG00000140575|+|chr15:g.90934041:A>G']	ENSG00000140575	1	HGNC:6110	17654.5243	36407.151	1619404.01	3817189.7399999998	10892.699700000001	183683.51799999998
ETIPLQETSLYTQDR	2	Pat_67_2.48425.48425.2	ENSG00000131238|PPT1	ENSG00000131238	1	HGNC:9325	42117.507	69084.859	561227.51	1525574.97	21357.5126	239264.36
IGAADYQPTEQDILR	2	Pat_67_2.49021.49021.2	ENSG00000087258|GNAO1, ENSG00000087258|+|chr16:g.56362571:T>C',, ENSG00000087258|+|chr16:g.56362571:T>C']	ENSG00000087258	1	HGNC:4389	52423.965	117092.37700000001	438795.02	1210575.46	25146.667	195046.56
DDVSSFVDPGLALQDAQDLYAAGEK	4	Pat_67_4.68754.68754.3	ENSG00000265190|ANXA8	ENSG00000265190	1	HGNC:546	8521.751800000002	31637.114999999998	532426.78	2108537.1	8761.9242	68360.978
ECEPPSAGAAVTARPGQEIR	1	Pat_67_2.36248.36248.3	ENSG00000144320|LNPK, ENSG00000144320|-|chr2:g.176844582:C>A',, ENSG00000144320|-|chr2:g.176802149:T>A',, ENSG00000144320|-|chr2:g.176802149:T>A']	ENSG00000144320	1	HGNC:21610	71521.9	116412.53	343668.72	775170.5	20689.074	282766.6
LPIPESQVITINPELPVEEAAEDYAK	1	Pat_67_4.69713.69713.4	ENSG00000130313|PGLS	ENSG00000130313	1	HGNC:8903	3971.3767	9084.674	116956.59	532503.6	1826.5094	28816.736
VNDDIIVNWVNETLR	3	Pat_67_5.69077.69077.2	ENSG00000136167|LCP1, ENSG00000136167|-|chr13:g.46708291:T>C',, ENSG00000136167|-|chr13:g.46725149:C>A',, ENSG00000136167|-|chr13:g.46725111:G>T',, ENSG00000136167|-|chr13:g.46721186:A>G',, ENSG00000136167|-|chr13:g.46701815:C>A',, ENSG00000136167|-|chr13:g.46725160:A>T',, ENSG00000136167|-|chr13:g.46725160:A>T']	ENSG00000136167	1	HGNC:6528	9802.192500000001	53365.86	904882.66	4559547.699999999	30737.237999999998	111231.035
LGGTIDDCELVEGLVLTQK	3	Pat_67_5.68226.68226.3	ENSG00000115484|CCT4	ENSG00000115484	1	HGNC:1617	29985.9771	91426.95999999999	1569502.13	5494597.43	23361.912	323298.66500000004
WVVIGDENYGEGSSR	4	Pat_67_3.49585.49585.2	ENSG00000100412|ACO2, ENSG00000100412|+|chr22:g.41914559:G>A',, ENSG00000100412|+|chr22:g.41924576:G>A',, ENSG00000100412|+|chr22:g.41924576:G>A']	ENSG00000100412	1	HGNC:118	1554080.54	1039833.99	2051587.51	5644214.1	202341.81900000002	628048.495
SELVANNVTLPAGEQR	1	Pat_67_4.45896.45896.2	ENSG00000120802|TMPO, ENSG00000120802|+|chr12:g.98927830:C>G',, ENSG00000120802|+|chr12:g.98931419:A>T']	ENSG00000120802	1	HGNC:11875	8499.677	18018.654	366587.22	1086117.6	8816.445	41144.34
VDSPVTVCGDIHGQFYDLK	2	Pat_67_4.55022.55022.3	ENSG00000149923|PPP4C, ENSG00000149923|+|chr16:g.30096098:A>T',, ENSG00000149923|+|chr16:g.30096098:A>T']	ENSG00000149923	1	HGNC:9319	22416.567	36319.856999999996	826383.04	2245966.65	11672.830600000001	131009.204
ISLSPEYVFSVSTFR	1	Pat_67_8.51722.51722.3	ENSG00000163359|COL6A3, ENSG00000163359|-|chr2:g.238249544:GA>G',, ENSG00000163359|-|chr2:g.238275518:AC>A',, ENSG00000163359|-|chr2:g.238283189:G>A',, ENSG00000163359|-|chr2:g.238296320:C>T',, ENSG00000163359|-|chr2:g.238253406:C>T',, ENSG00000163359|-|chr2:g.238247734:C>G',, ENSG00000163359|-|chr2:g.238283510:C>T',, ENSG00000163359|-|chr2:g.238280852:G>A',, ENSG00000163359|-|chr2:g.238289588:G>…	ENSG00000163359	1	HGNC:2213	27499.83	45645.668	352665.25	1845851.2	61720.785	63555.71
DQLEAAQEAVPPADIVFSVK	5	Pat_67_4.66579.66579.4	ENSG00000173546|CSPG4, ENSG00000173546|-|chr15:g.75975026:C>T',, ENSG00000173546|-|chr15:g.75982346:A>G',, ENSG00000173546|-|chr15:g.75982946:G>C',, ENSG00000173546|-|chr15:g.75968877:G>A',, ENSG00000173546|-|chr15:g.75967961:G>A',, ENSG00000173546|-|chr15:g.75968976:T>G',, ENSG00000173546|-|chr15:g.75968675:C>T',, ENSG00000173546|-|chr15:g.75981407:G>A',, ENSG00000173546|-|chr15:g.75977964:C>T']	ENSG00000173546	1	HGNC:2466	26257.880199999996	54710.952000000005	1374900.576	3019790.6500000004	19826.67065	181647.135
IAVGSDADLVIWDPDSVK	8	Pat_67_4.66322.66322.2	ENSG00000092964|DPYSL2, ENSG00000092964|+|chr8:g.26441353:A>C',, ENSG00000092964|+|chr8:g.26441353:A>C']	ENSG00000092964	1	HGNC:3014	48701.43029999999	95916.74160000001	2263415.815	6203256.864	48425.9832	315623.574
LPDGSSFTNQFPSDAPLEEAR	1	Pat_67_4.57975.57975.3	ENSG00000144224|UBXN4, ENSG00000144224|+|chr2:g.136511842:C>G',, ENSG00000144224|+|chr2:g.136527370:G>A']	ENSG00000144224	1	HGNC:14860	8982.88	17235.584	123834.8	430909.94	6566.781	60210.7
AAVAWEAGKPLSIEEIEVAPPK	5	Pat_67_5.64239.64239.4	ENSG00000197894|ADH5, ENSG00000197894|-|chr4:g.99993574:C>G']	ENSG00000197894	1	HGNC:253	138969.2936	253937.087	4600490.529999999	18155509.740000002	13140.793	251244.836
VAVPSTIHCDHLIEAQVGGEK	1	Pat_67_4.49391.49391.4	ENSG00000100412|ACO2, ENSG00000100412|+|chr22:g.41914559:G>A',, ENSG00000100412|+|chr22:g.41924576:G>A',, ENSG00000100412|+|chr22:g.41924576:G>A']	ENSG00000100412	1	HGNC:118	17075.61	32858.008	285877.3	1152892.9	8934.439	87422.37
SVEDAQDVSLALTQR	20	Pat_67_3.49460.49460.2	ENSG00000163359|COL6A3, ENSG00000163359|-|chr2:g.238249544:GA>G',, ENSG00000163359|-|chr2:g.238275518:AC>A',, ENSG00000163359|-|chr2:g.238280477:G>A',, ENSG00000163359|-|chr2:g.238283189:G>A',, ENSG00000163359|-|chr2:g.238296320:C>T',, ENSG00000163359|-|chr2:g.238253406:C>T',, ENSG00000163359|-|chr2:g.238247734:C>G',, ENSG00000163359|-|chr2:g.238283510:C>T',, ENSG00000163359|-|chr2:g.238280852:G>…	ENSG00000163359	1	HGNC:2213	824862.2920000001	1521338.7389999998	17022494.409999996	48086433.62	450227.0447	3630661.9
EVIAVSCGPAQCQETIR	2	Pat_67_3.44249.44249.2	ENSG00000105379|ETFB, ENSG00000105379|-|chr19:g.51853613:C>A',, ENSG00000105379|-|chr19:g.51857738:G>A',, ENSG00000105379|-|chr19:g.51848615:G>C',, ENSG00000105379|-|chr19:g.51848615:G>C']	ENSG00000105379	1	HGNC:3482	56556.973	138569.447	531114.73	1694789.9	37787.4057	275099.78
SCYQDPVTLQLACVCDPGYIGSR	1	Pat_67_4.57747.57747.3	ENSG00000091136|LAMB1, ENSG00000091136|-|chr7:g.107566753:G>A',, ENSG00000091136|-|chr7:g.107618606:C>T',, ENSG00000091136|-|chr7:g.107569893:C>T',, ENSG00000091136|-|chr7:g.107621202:C>T',, ENSG00000091136|-|chr7:g.107621203:C>A',, ENSG00000091136|-|chr7:g.107621203:C>A']	ENSG00000091136	1	HGNC:6486	8465.4375	15377.046	116147.164	413949.62	2141.0183	33872.04
EILQEEEDLAEIVQLVGK	1	Pat_67_3.70505.70505.3	ENSG00000114573|ATP6V1A, ENSG00000114573|+|chr3:g.113517229:C>T',, ENSG00000114573|+|chr3:g.113497644:A>C']	ENSG00000114573	1	HGNC:851	4114.0070000000005	11145.073	39358.22	134107.6	3714.343	18602.42
TQLEWTEAILEDEQTQR	3	Pat_67_1.58346.58346.3	ENSG00000125844|RRBP1, ENSG00000125844|-|chr20:g.17639529:C>T',, ENSG00000125844|-|chr20:g.17640795:G>A',, ENSG00000125844|-|chr20:g.17640795:G>A']	ENSG00000125844	1	HGNC:10448	29986.6456	47502.6	171243.759	701403.96	20628.7858	84875.134
DLAGAPPGEVVGCFTPQSR	3	Pat_67_4.52763.52763.3	ENSG00000184363|PKP3, ENSG00000184363|+|chr11:g.397346:GCAGCCT>G',, ENSG00000184363|+|chr11:g.400031:G>C',, ENSG00000184363|+|chr11:g.397550:T>C',, ENSG00000184363|+|chr11:g.394365:G>A',, ENSG00000184363|+|chr11:g.397082:G>A',, ENSG00000184363|+|chr11:g.400629:G>A',, ENSG00000184363|+|chr11:g.400442:C>G']	ENSG00000184363	1	HGNC:9025	51110.682	156685.908	4361432.7	14299808.7	20438.615	421594.32999999996
DAGEGLLAVQITDPEGKPK	21	Pat_67_4.56720.56720.3	ENSG00000196924|FLNA, ENSG00000196924|-|chrX:g.153581155:C>T',, ENSG00000196924|-|chrX:g.153590917:G>C',, ENSG00000196924|-|chrX:g.153590917:G>C']	ENSG00000196924	1	HGNC:3754	238575.88960000002	606954.5719	63201091.6	172196883.93	260074.5874	4697620.535
AGGILQEDISEACLILGVK	1	Pat_67_5.70276.70276.3	ENSG00000008311|AASS, ENSG00000008311|-|chr7:g.121726205:A>G',, ENSG00000008311|-|chr7:g.121756990:C>T',, ENSG00000008311|-|chr7:g.121718994:G>T',, ENSG00000008311|-|chr7:g.121718980:T>G',, ENSG00000008311|-|chr7:g.121755207:G>A',, ENSG00000008311|-|chr7:g.121753737:C>G',, ENSG00000008311|-|chr7:g.121753737:C>G']	ENSG00000008311	1	HGNC:17366	10155.526	17080.854	140542.14	427342.84	8256.144	37146.5
AIDENNEPTACFLIR	4	Pat_67_3.52937.52937.2	ENSG00000185722|ANKFY1, ENSG00000185722|-|chr17:g.4100674:T>G',, ENSG00000185722|-|chr17:g.4145611:T>C',, ENSG00000185722|-|chr17:g.4077208:G>T',, ENSG00000185722|-|chr17:g.4085487:C>T',, ENSG00000185722|-|chr17:g.4085487:C>T']	ENSG00000185722	1	HGNC:20763	190206.63400000002	310930.292	960830.22	2836260.1599999997	78384.788	647828.0800000001
AWDQEAEGAGPELGLR	2	Pat_67_2.49131.49131.2	ENSG00000161618|ALDH16A1, ENSG00000161618|+|chr19:g.49969533:C>T',, ENSG00000161618|+|chr19:g.49969533:C>T']	ENSG00000161618	1	HGNC:28114	93336.14	144853.428	413868.89	1164223.94	89041.522	223915.25
VDNLSDEGALNISDR	2	Pat_67_1.46208.46208.2	ENSG00000113615|SEC24A, ENSG00000113615|+|chr5:g.133997162:C>T']	ENSG00000113615	1	HGNC:10703	54609.734	110614.129	508921.67000000004	1384892.9	34891.141	295773.61
ALLELQLEPEELYQTFQR	1	Pat_67_5.69207.69207.3	ENSG00000167658|EEF2	ENSG00000167658	1	HGNC:3214	4395.294	20078.053	117670.03	394423.28	12482.999	32336.91
YESGDHVAVYPANDSALVNQLGK	1	Pat_67_4.51830.51830.4	ENSG00000127948|POR, ENSG00000127948|+|chr7:g.75615370:G>A',, ENSG00000127948|+|chr7:g.75611583:C>T',, ENSG00000127948|+|chr7:g.75615486:C>A',, ENSG00000127948|+|chr7:g.75614245:G>A',, ENSG00000127948|+|chr7:g.75614245:G>A']	ENSG00000127948	1	HGNC:9208	11391.133999999998	27248.818	232051.45	767128.25	6653.868	71778.57
GVGGAVPGAVLEPVAR	2	Pat_67_5.50628.50628.2	ENSG00000184363|PKP3, ENSG00000184363|+|chr11:g.397346:GCAGCCT>G',, ENSG00000184363|+|chr11:g.400031:G>C',, ENSG00000184363|+|chr11:g.397550:T>C',, ENSG00000184363|+|chr11:g.394365:G>A',, ENSG00000184363|+|chr11:g.397082:G>A',, ENSG00000184363|+|chr11:g.400629:G>A',, ENSG00000184363|+|chr11:g.400442:C>G']	ENSG00000184363	1	HGNC:9025	28187.763	43561.828	683352.5800000001	2166107.2	19704.5265	171000.78
VDTDGNGYISFNELNDLFK	4	Pat_67_5.68627.68627.3	ENSG00000136167|LCP1, ENSG00000136167|-|chr13:g.46708291:T>C',, ENSG00000136167|-|chr13:g.46725149:C>A',, ENSG00000136167|-|chr13:g.46725111:G>T',, ENSG00000136167|-|chr13:g.46721186:A>G',, ENSG00000136167|-|chr13:g.46701815:C>A',, ENSG00000136167|-|chr13:g.46725160:A>T',, ENSG00000136167|-|chr13:g.46725160:A>T']	ENSG00000136167	1	HGNC:6528	39530.7294	88747.088	1865697.34	7804551.3	33310.519	275396.19299999997
SQETECTYFSTPLLLGK	8	Pat_67_5.61535.61535.3	ENSG00000146701|MDH2, ENSG00000146701|+|chr7:g.75693709:G>A',, ENSG00000146701|+|chr7:g.75693709:G>A']	ENSG00000146701	1	HGNC:6971	230763.9263	305923.76800000004	5235999.35	19793353.9	42666.009000000005	1120318.742
INNVPAEGENEVNNELANR	3	Pat_67_1.45569.45569.3	ENSG00000153310|FAM49B, ENSG00000153310|-|chr8:g.130867934:G>A',, ENSG00000153310|-|chr8:g.130861506:T>C',, ENSG00000153310|-|chr8:g.130883683:C>A',, ENSG00000153310|-|chr8:g.130883683:C>A']	ENSG00000153310	1	HGNC:25216	279880.05	427507.47	1457497.1	2948136.8	111399.48	716324.22
VSAPGESIEALVDVSELK	1	Pat_67_4.68449.68449.3	ENSG00000185567|AHNAK2, ENSG00000185567|-|chr14:g.105408720:C>G',, ENSG00000185567|-|chr14:g.105410314:G>A',, ENSG00000185567|-|chr14:g.105410221:T>G',, ENSG00000185567|-|chr14:g.105418694:G>C',, ENSG00000185567|-|chr14:g.105411775:G>A',, ENSG00000185567|-|chr14:g.105408755:G>C',, ENSG00000185567|-|chr14:g.105408917:T>C',, ENSG00000185567|-|chr14:g.105411236:C>T',, ENSG00000185567|-|chr14:g.10541…	ENSG00000185567	1	HGNC:20125	6538.266	15392.232	160348.12	550931.7	7434.5303	46912.312000000005
ALNHSVEDIEPDLLTPR	1	Pat_67_2.53168.53168.3	ENSG00000122299|ZC3H7A, ENSG00000122299|-|chr16:g.11850115:G>C',, ENSG00000122299|-|chr16:g.11846661:T>C',, ENSG00000122299|-|chr16:g.11864749:G>A',, ENSG00000122299|-|chr16:g.11864749:G>A']	ENSG00000122299	1	HGNC:30959	16308.766000000001	27065.207000000002	66694.08	175552.28	10987.255	53990.633
NVEALASDLPNLGPLR	1	Pat_67_5.65404.65404.3	ENSG00000010327|STAB1, ENSG00000010327|+|chr3:g.52548457:G>A',, ENSG00000010327|+|chr3:g.52556890:A>G',, ENSG00000010327|+|chr3:g.52551981:G>A',, ENSG00000010327|+|chr3:g.52540856:A>C',, ENSG00000010327|+|chr3:g.52553539:G>A',, ENSG00000010327|+|chr3:g.52537891:G>C',, ENSG00000010327|+|chr3:g.52548819:C>A',, ENSG00000010327|+|chr3:g.52554296:G>A']	ENSG00000010327	1	HGNC:18628	2254.462	5815.2695	61446.883	247018.56	1807.1079	28834.662
TFLVWVNEEDHLR	5	Pat_67_5.57461.57461.2	ENSG00000166165|CKB, ENSG00000166165|-|chr14:g.103988233:G>T']	ENSG00000166165	1	HGNC:1991	17122.321	124390.47200000001	3399740.2800000003	14424904.4	24513.6	339746.755
ILEDQEENPLPAALVQPHTGK	2	Pat_67_4.59824.59824.3	ENSG00000130313|PGLS	ENSG00000130313	1	HGNC:8903	8220.3408	23133.392	257067.94999999998	803077.44	4916.5054	69638.118
IEPSSSQVAEGQTLDLNCVVPGQSHAQVTWHK	2	Pat_67_5.54997.54997.5	ENSG00000142798|HSPG2, ENSG00000142798|-|chr1:g.22198768:C>T',, ENSG00000142798|-|chr1:g.22159871:A>G',, ENSG00000142798|-|chr1:g.22173967:G>A',, ENSG00000142798|-|chr1:g.22178616:A>G',, ENSG00000142798|-|chr1:g.22191402:G>C',, ENSG00000142798|-|chr1:g.22201203:G>C',, ENSG00000142798|-|chr1:g.22175254:G>C',, ENSG00000142798|-|chr1:g.22149941:G>C',, ENSG00000142798|-|chr1:g.22186100:A>C']	ENSG00000142798	1	HGNC:5273	3605.6	4714.889	190223.385	1024039.72	2595.7263	24083.7976
LKPDTPYTITVSSLYPDGEGGR	1	Pat_67_5.55683.55683.3	ENSG00000111799|COL12A1, ENSG00000111799|-|chr6:g.75823429:A>G',, ENSG00000111799|-|chr6:g.75884880:T>C',, ENSG00000111799|-|chr6:g.75834978:G>C',, ENSG00000111799|-|chr6:g.75890675:C>A',, ENSG00000111799|-|chr6:g.75884843:T>G',, ENSG00000111799|-|chr6:g.75848654:A>C',, ENSG00000111799|-|chr6:g.75816199:C>T',, ENSG00000111799|-|chr6:g.75829158:T>G',, ENSG00000111799|-|chr6:g.75811728:A>G',, ENSG0…	ENSG00000111799	1	HGNC:2188	2002.1371	9198.885	312551.1	901475.9	4739.2915	38566.746
ESEITDEDIDGILER	2	Pat_67_1.52440.52440.2	ENSG00000153147|SMARCA5, ENSG00000153147|+|chr4:g.144445599:C>T']	ENSG00000153147	1	HGNC:11101	35097.0516	63764.240000000005	137242.16499999998	343986.26	12090.5786	126920.645
ESEIPTSEIQTPSYGFSLLK	3	Pat_67_5.63875.63875.3	ENSG00000185567|AHNAK2, ENSG00000185567|-|chr14:g.105408720:C>G',, ENSG00000185567|-|chr14:g.105410314:G>A',, ENSG00000185567|-|chr14:g.105410221:T>G',, ENSG00000185567|-|chr14:g.105418694:G>C',, ENSG00000185567|-|chr14:g.105411775:G>A',, ENSG00000185567|-|chr14:g.105408755:G>C',, ENSG00000185567|-|chr14:g.105408917:T>C',, ENSG00000185567|-|chr14:g.105411236:C>T',, ENSG00000185567|-|chr14:g.10541…	ENSG00000185567	1	HGNC:20125	12723.3807	19085.3894	589524.54	1798815.9999999998	13983.4609	82652.23999999999
LLEAQACTGGIIHPTTGQK	1	Pat_67_5.49558.49558.3	ENSG00000096696|DSP, ENSG00000096696|+|chr6:g.7578715:C>T',, ENSG00000096696|+|chr6:g.7580958:A>G',, ENSG00000096696|+|chr6:g.7581636:G>A',, ENSG00000096696|+|chr6:g.7580990:G>A',, ENSG00000096696|+|chr6:g.7585977:G>A',, ENSG00000096696|+|chr6:g.7585981:C>T',, ENSG00000096696|+|chr6:g.7580078:A>G']	ENSG00000096696	1	HGNC:3052	14134.165	15322.761999999999	550624.6	3377877	0	72050.07
VQETGDIVISNAYVDLAPTSGTSAK	2	Pat_67_4.60624.60624.3	ENSG00000133835|HSD17B4, ENSG00000133835|+|chr5:g.118813159:G>T',, ENSG00000133835|+|chr5:g.118813159:G>T']	ENSG00000133835	1	HGNC:5213	25831.35	34002.063	283557.78	855533.81	10045.427800000001	81633.213
QQSEEDLLLQDFSR	9	Pat_67_2.53290.53290.2	ENSG00000114850|SSR3	ENSG00000114850	1	HGNC:11325	418452.923	1382981.4459999998	523086.89	1511470.317	131473.72400000002	969455.2540000001
GETGPAGPAGPVGPVGAR	17	Pat_67_3.39253.39253.2	ENSG00000108821|COL1A1	ENSG00000108821	1	HGNC:2197	1270248.783	1874325.9599999997	15567874.8157	54432472.5714	854439.0728	3916210.511
FQNVNSVTIFVQSNQGEEETTR	1	Pat_67_5.55003.55003.3	ENSG00000091164|TXNL1	ENSG00000091164	1	HGNC:12436	7146.2627	7167.19	177074.75	610015	2759.535	26452.722999999998
GYQLSDVDGVTCEDIDECALPTGGHICSYR	2	Pat_67_2.52862.52862.4	ENSG00000077942|FBLN1, ENSG00000077942|+|chr22:g.45996220:C>CA',, ENSG00000077942|+|chr22:g.45996312:G>C',, ENSG00000077942|+|chr22:g.45928948:G>A',, ENSG00000077942|+|chr22:g.45898873:G>A',, ENSG00000077942|+|chr22:g.45898873:G>A']	ENSG00000077942	1	HGNC:3600	20719.436599999997	26408.44	66723.363	217179.57499999998	22239.93	110745.91
ACLIFFDEIDAIGGAR	2	Pat_67_5.69178.69178.2	ENSG00000161057|PSMC2, ENSG00000161057|+|chr7:g.103008442:A>C',, ENSG00000161057|+|chr7:g.103008442:A>C']	ENSG00000161057	1	HGNC:9548	24071.545700000002	44296.674999999996	385921.835	1094206.5999999999	36839.581	205011.598
DVDECSLKPSICGTAVCK	1	Pat_67_5.48489.48489.3	ENSG00000184500|PROS1, ENSG00000184500|-|chr3:g.93603713:G>A',, ENSG00000184500|-|chr3:g.93629480:A>C',, ENSG00000184500|-|chr3:g.93629532:G>A',, ENSG00000184500|-|chr3:g.93624928:C>G',, ENSG00000184500|-|chr3:g.93624928:C>G']	ENSG00000184500	1	HGNC:9456	13343.202	23581.242000000002	338614.6	908288.06	12957.89	94828.17
QSEPLEITLLAPER	4	Pat_67_3.59055.59055.2	ENSG00000041982|TNC, ENSG00000041982|-|chr9:g.117853174:G>T',, ENSG00000041982|-|chr9:g.117827000:G>A',, ENSG00000041982|-|chr9:g.117798515:C>T',, ENSG00000041982|-|chr9:g.117788857:T>G',, ENSG00000041982|-|chr9:g.117808862:A>C',, ENSG00000041982|-|chr9:g.117835942:G>T',, ENSG00000041982|-|chr9:g.117819471:T>C',, ENSG00000041982|-|chr9:g.117808785:T>A',, ENSG00000041982|-|chr9:g.117815273:G>A',, …	ENSG00000041982	1	HGNC:5318	25355.7457	62853.2163	327266.79799999995	971918.2359999999	22474.9094	136017.96099999998
GGSGSVLQDEEVLASLER	1	Pat_67_1.56247.56247.3	ENSG00000165006|UBAP1, ENSG00000165006|+|chr9:g.34250707:C>A',, ENSG00000165006|+|chr9:g.34249886:C>T',, ENSG00000165006|+|chr9:g.34249886:C>T']	ENSG00000165006	1	HGNC:12461	6609.847	12156.978000000001	23525.5	62535.535	2786.0928	20870.168
EGEGGQESFPELPSEE	1	Pat_67_1.48760.48760.2	ENSG00000135842|FAM129A	ENSG00000135842	1	HGNC:16784	10265.673	33519.14	88998.33	254330.11	6581.6206	57339.155999999995
DSSQILSASFDQTIR	2	Pat_67_4.51558.51558.2	ENSG00000122692|SMU1, ENSG00000122692|-|chr9:g.33068844:C>T']	ENSG00000122692	1	HGNC:18247	65393.416	107902.082	681594.46	1965466.56	71932.889	252137.44
YSQTGNYELAVALSR	1	Pat_67_4.48634.48634.2	ENSG00000244038|DDOST	ENSG00000244038	1	HGNC:2728	6818.880999999999	13862.091999999999	193775.48	700824.75	6122.2609999999995	45610.867
IVLEDGTLHVTEGSGR	2	Pat_67_2.48568.48568.3	ENSG00000092964|DPYSL2, ENSG00000092964|+|chr8:g.26441353:A>C',, ENSG00000092964|+|chr8:g.26441353:A>C']	ENSG00000092964	1	HGNC:3014	47527.705	85363.937	344233.56	1586130.7999999998	39471.318	329992.8
EYLGAICSCTCFGGQR	2	Pat_67_5.47732.47732.2	ENSG00000115414|FN1, ENSG00000115414|-|chr2:g.216257711:C>T',, ENSG00000115414|-|chr2:g.216271134:C>T',, ENSG00000115414|-|chr2:g.216226799:A>G',, ENSG00000115414|-|chr2:g.216240008:T>C',, ENSG00000115414|-|chr2:g.216240420:T>C',, ENSG00000115414|-|chr2:g.216270961:T>C',, ENSG00000115414|-|chr2:g.216270993:T>C',, ENSG00000115414|-|chr2:g.216226780:C>T',, ENSG00000115414|-|chr2:g.216256459:G>A',, …	ENSG00000115414	1	HGNC:3778	19366.19	52556.836	746436.8999999999	3160351.5	22055.414	120026.53600000001
IGEEQSPEDAEDGPPELLFIHGGHTAK	2	Pat_67_3.56379.56379.4	ENSG00000162521|RBBP4, ENSG00000162521|+|chr1:g.33134939:C>T',, ENSG00000162521|+|chr1:g.33134939:C>T']	ENSG00000162521	1	HGNC:9887	9533.1525	18687.4547	118861.766	315925.447	7894.3516	53633.656
INNACFEAVVVTNTIPQEDK	1	Pat_67_4.60164.60164.3	ENSG00000147224|PRPS1, ENSG00000147224|+|chrX:g.106890974:G>A',, ENSG00000147224|+|chrX:g.106890974:G>A']	ENSG00000147224	1	HGNC:9462	4836.4775	10171.175	134783.33	337386	4618.8438	33153.85
LISLTDENALSGNEELTVK	11	Pat_67_4.63391.63391.3	ENSG00000166598|HSP90B1	ENSG00000166598	1	HGNC:12028	417564.01700000005	623919.1299999999	8310533.680000001	33217458.84	142091.45700000002	3816002.324
ILAEADGLSTNHWLIGTDK	4	Pat_67_5.62650.62650.3	ENSG00000124357|NAGK, ENSG00000124357|+|chr2:g.71303760:C>T',, ENSG00000124357|+|chr2:g.71305490:A>G',, ENSG00000124357|+|chr2:g.71295758:G>T']	ENSG00000124357	1	HGNC:17174	15594.066900000002	44634.052599999995	483758.3300000001	3138837.8600000003	21442.874099999997	136351.992
TNEGVLCVVKPLNYEEK	2	Pat_67_5.54500.54500.3	ENSG00000134755|DSC2, ENSG00000134755|-|chr18:g.28660078:T>G',, ENSG00000134755|-|chr18:g.28673590:C>G',, ENSG00000134755|-|chr18:g.28666694:C>T',, ENSG00000134755|-|chr18:g.28666694:C>T']	ENSG00000134755	1	HGNC:3036	7104.936	18932.269999999997	1191625.94	4583548.6	4671.9854	80890.054
AIPDLTAPVAAVQAAVSNLVR	1	Pat_67_8.52849.52849.3	ENSG00000035403|VCL, ENSG00000035403|+|chr10:g.75843224:C>CA',, ENSG00000035403|+|chr10:g.75855443:G>A',, ENSG00000035403|+|chr10:g.75871719:C>T',, ENSG00000035403|+|chr10:g.75867021:G>A',, ENSG00000035403|+|chr10:g.75867021:G>A']	ENSG00000035403	1	HGNC:12665	150965.9	119168.766	47390.265999999996	126475.41	305992.12	91816.21
EALCGCTVNVPTLDGR	1	Pat_67_4.49499.49499.2	ENSG00000132002|DNAJB1, ENSG00000132002|-|chr19:g.14629104:TCTC>T',, ENSG00000132002|-|chr19:g.14627367:T>C',, ENSG00000132002|-|chr19:g.14627367:T>C']	ENSG00000132002	1	HGNC:5270	4948.2905	12075.303999999998	184930.98	1287476.6	3737.342	28652.146
AADTDGDGQVNYEEFVR	6	Pat_67_1.44023.44023.2	ENSG00000178363|CALML3	ENSG00000178363	1	HGNC:1452	116916.86050000001	297717.02150000003	3677682.78	9760412.549999999	82604.6034	551595.11
SSSSSSASAAAAAAAASSSASCSR	5	Pat_67_5.29489.29489.3	ENSG00000136026|CKAP4, ENSG00000136026|-|chr12:g.106641205:T>C',, ENSG00000136026|-|chr12:g.106633980:T>A']	ENSG00000136026	1	HGNC:16991	34348.5147	33377.674699999996	136053.71236	440997.77229999995	14017.002799999998	69391.3493
GVNIGGAGSYIYEKPLAEGPQVTGPIEVPAAR	3	Pat_67_5.62483.62483.4	ENSG00000182809|CRIP2	ENSG00000182809	1	HGNC:2361	14638.6336	25016.952	1481671.75	5807333.9	5861.501	173481.87
GFFDPNTEENLTYLQLK	6	Pat_67_5.65743.65743.3	ENSG00000096696|DSP, ENSG00000096696|+|chr6:g.7578715:C>T',, ENSG00000096696|+|chr6:g.7580958:A>G',, ENSG00000096696|+|chr6:g.7581636:G>A',, ENSG00000096696|+|chr6:g.7580990:G>A',, ENSG00000096696|+|chr6:g.7585977:G>A',, ENSG00000096696|+|chr6:g.7585981:C>T',, ENSG00000096696|+|chr6:g.7580078:A>G']	ENSG00000096696	1	HGNC:3052	16974.656000000003	44476.68580000001	3606220.5300000003	12273968.57	10097.6416	238997.75299999997
ESISVSSEQLAQFR	4	Pat_67_4.48308.48308.2	ENSG00000133742|CA1, ENSG00000133742|-|chr8:g.86240836:GGTT>G',, ENSG00000133742|-|chr8:g.86240836:GGTT>G']	ENSG00000133742	1	HGNC:1368	67332.399	164872.586	1345473.2000000002	7249321.7	62409.056000000004	414818.07999999996
ALGSAIEYTIENVFESAPNPR	2	Pat_67_5.70828.70828.3	ENSG00000163359|COL6A3, ENSG00000163359|-|chr2:g.238280477:G>A',, ENSG00000163359|-|chr2:g.238283189:G>A',, ENSG00000163359|-|chr2:g.238296320:C>T',, ENSG00000163359|-|chr2:g.238253406:C>T',, ENSG00000163359|-|chr2:g.238247734:C>G',, ENSG00000163359|-|chr2:g.238283510:C>T',, ENSG00000163359|-|chr2:g.238280852:G>A',, ENSG00000163359|-|chr2:g.238289588:G>A',, ENSG00000163359|-|chr2:g.238296450:G>A'…	ENSG00000163359	1	HGNC:2213	9734.3847	38571.606	217871.45400000003	742095.6599999999	15201.3943	50333.568999999996
GSVYIGGAPDVATLTGGR	1	Pat_67_5.53014.53014.2	ENSG00000142798|HSPG2, ENSG00000142798|-|chr1:g.22198768:C>T',, ENSG00000142798|-|chr1:g.22159871:A>G',, ENSG00000142798|-|chr1:g.22173967:G>A',, ENSG00000142798|-|chr1:g.22178616:A>G',, ENSG00000142798|-|chr1:g.22191402:G>C',, ENSG00000142798|-|chr1:g.22201203:G>C',, ENSG00000142798|-|chr1:g.22175254:G>C',, ENSG00000142798|-|chr1:g.22178110:C>T',, ENSG00000142798|-|chr1:g.22149941:G>C',, ENSG000…	ENSG00000142798	1	HGNC:5273	7578.093000000001	24324.932	224991.03	438403.9	9672.205	35426.645
SDVLLGTAALDIYETLK	1	Pat_67_5.71061.71061.3	ENSG00000078747|ITCH, ENSG00000078747|+|chr20:g.32996474:A>T',, ENSG00000078747|+|chr20:g.33000331:C>T',, ENSG00000078747|+|chr20:g.33095505:A>C',, ENSG00000078747|+|chr20:g.33095505:A>C']	ENSG00000078747	1	HGNC:13890	3898.4834	19780.938000000002	68176.766	211271.17	7420.5015	24247.455
SYQDPSNAQFLESIR	5	Pat_67_4.48998.48998.2	ENSG00000088833|NSFL1C, ENSG00000088833|-|chr20:g.1426393:C>T',, ENSG00000088833|-|chr20:g.1426771:T>A']	ENSG00000088833	1	HGNC:15912	86022.57830000001	217874.4553	1796563.26	6547193.5600000005	85494.73629999999	672904.665
DNLTLWTSDQQDDDGGEGNN	3	Pat_67_1.50205.50205.2	ENSG00000170027|YWHAG	ENSG00000170027	1	HGNC:12852	19972.887	62693.3915	170326.09999999998	466966.57999999996	12761.87296	120985.6875
GAEAANVTGPDGVPVEGSR	2	Pat_67_1.38457.38457.2	ENSG00000060138|YBX3, ENSG00000060138|-|chr12:g.10854582:C>T',, ENSG00000060138|-|chr12:g.10871698:C>T',, ENSG00000060138|-|chr12:g.10871692:C>T',, ENSG00000060138|-|chr12:g.10868333:T>A',, ENSG00000060138|-|chr12:g.10868333:T>A']	ENSG00000060138	1	HGNC:2428	234638.59999999998	356057.835	743827.65	2365733.9	155412.15499999997	1071181.74
GFGFGQGAGALVHSE	16	Pat_67_5.50353.50353.2	ENSG00000159176|CSRP1, ENSG00000159176|-|chr1:g.201454411:C>A',, ENSG00000159176|-|chr1:g.201454411:C>A']	ENSG00000159176	1	HGNC:2469	177527.4237	367243.52900000004	15581326.07	56430915.019999996	167006.0253	2269969.7169999997
SPAPGSPDEEGGAEAPAAGIR	2	Pat_67_1.36858.36858.2	ENSG00000182253|SYNM, ENSG00000182253|+|chr15:g.99672544:C>G',, ENSG00000182253|+|chr15:g.99645781:G>A',, ENSG00000182253|+|chr15:g.99670265:C>T',, ENSG00000182253|+|chr15:g.99670103:C>A',, ENSG00000182253|+|chr15:g.99672320:C>T',, ENSG00000182253|+|chr15:g.99671572:G>A',, ENSG00000182253|+|chr15:g.99671572:G>A']	ENSG00000182253	1	HGNC:24466	45459.289	138324.031	844154.82	2462078.44	31746.4125	182748.72499999998
NIDNPALADIYTEHAHQVVVAK	6	Pat_67_4.52562.52562.4	ENSG00000071127|WDR1	ENSG00000071127	1	HGNC:12754	60149.413499999995	128958.39600000001	8013708.25	20415629.79	108063.1773	997193.013
SFEVEEVETPNSTPPR	3	Pat_67_1.44604.44604.2	ENSG00000184640|SEPT9, ENSG00000184640|+|chr17:g.75369584:C>G',, ENSG00000184640|+|chr17:g.75398498:C>T',, ENSG00000184640|+|chr17:g.75398498:C>T']	ENSG00000184640	1	HGNC:7323	93420.012	197029.073	562901.22	1549703.8	40389.979999999996	360499.054
DAGEGLLAVQITDQEGKPK	2	Pat_67_4.54354.54354.3	ENSG00000136068|FLNB, ENSG00000136068|+|chr3:g.58138487:GT>G',, ENSG00000136068|+|chr3:g.58134543:G>A',, ENSG00000136068|+|chr3:g.58062899:C>G',, ENSG00000136068|+|chr3:g.58121746:A>G',, ENSG00000136068|+|chr3:g.58089697:G>T',, ENSG00000136068|+|chr3:g.58095423:G>T',, ENSG00000136068|+|chr3:g.58095424:A>T',, ENSG00000136068|+|chr3:g.58127630:G>T',, ENSG00000136068|+|chr3:g.58128446:A>G',, ENSG000…	ENSG00000136068	1	HGNC:3755	39590.23299999999	75878.435	2001045.6600000001	6228483.8	29195.184999999998	282512.52
SEVIGDGNQIEIEIPPTR	1	Pat_67_2.55633.55633.3	ENSG00000116120|FARSB	ENSG00000116120	1	HGNC:17800	9377.037	22242.967	40171.375	135063.3	7484.4155	60463.16
AQQEVLQALEPQVDYLR	1	Pat_67_4.61129.61129.3	ENSG00000127603|MACF1, ENSG00000127603|+|chr1:g.39901283:G>C',, ENSG00000127603|+|chr1:g.39901260:C>A',, ENSG00000127603|+|chr1:g.39763365:G>T',, ENSG00000127603|+|chr1:g.39797055:A>G',, ENSG00000127603|+|chr1:g.39801815:A>C',, ENSG00000127603|+|chr1:g.39835817:A>G',, ENSG00000127603|+|chr1:g.39824532:T>C',, ENSG00000127603|+|chr1:g.39670795:G>T',, ENSG00000127603|+|chr1:g.39908506:G>A',, ENSG000…	ENSG00000127603	1	HGNC:13664	12503.575	19310.156000000003	99267.38	255405.45	7264.385	45338.49
LQEAGILSAEELQR	8	Pat_67_3.53112.53112.2	ENSG00000178209|PLEC, ENSG00000178209|-|chr8:g.145008183:C>T',, ENSG00000178209|-|chr8:g.144995759:G>A',, ENSG00000178209|-|chr8:g.145016667:C>T',, ENSG00000178209|-|chr8:g.144994888:G>A',, ENSG00000178209|-|chr8:g.144996236:C>G',, ENSG00000178209|-|chr8:g.145010020:G>A',, ENSG00000178209|-|chr8:g.144996968:C>T',, ENSG00000178209|-|chr8:g.144990901:C>T',, ENSG00000178209|-|chr8:g.145001648:C>T',,…	ENSG00000178209	1	HGNC:9069	191702.86829999997	378011.968	2539413.7100000004	6768675.91	168074.1427	1304693.9559999998
FVTTEFEPCFDAADFIR	1	Pat_67_5.68098.68098.3	ENSG00000171766|GATM, ENSG00000171766|-|chr15:g.45661678:T>A',, ENSG00000171766|-|chr15:g.45668966:C>T',, ENSG00000171766|-|chr15:g.45668966:C>T']	ENSG00000171766	1	HGNC:4175	7008.4805	17338.088	194275.78	664235.3	9969.642	71978.28
LQQELDDLLVDLDHQR	2	Pat_67_2.69077.69077.3	ENSG00000100345|MYH9, ENSG00000100345|-|chr22:g.36708257:G>A',, ENSG00000100345|-|chr22:g.36684946:G>A']	ENSG00000100345	1	HGNC:7579	1053.1449	10899.3198	99527.117	282849.327	10249.3078	69466.033
DSGACFSASEPDAVHVVLDR	1	Pat_67_2.49963.49963.3	ENSG00000177225|GATD1	ENSG00000177225	1	HGNC:26616	27585.32	64375.305	125569.7	362269.44	19484.093999999997	97825.12
GDVSGVLIAGGENGNIILYDPSK	6	Pat_67_5.63138.63138.3	ENSG00000138674|SEC31A, ENSG00000138674|-|chr4:g.83742203:A>C',, ENSG00000138674|-|chr4:g.83778850:A>G',, ENSG00000138674|-|chr4:g.83740352:G>A',, ENSG00000138674|-|chr4:g.83748617:C>T',, ENSG00000138674|-|chr4:g.83748617:C>T']	ENSG00000138674	1	HGNC:17052	69951.0311	90800.35800000001	1204525.21	4456289.16	30776.5507	349535.504
NTEILTGSWSDQTYPEGTQAIYK	2	Pat_67_5.55507.55507.3	ENSG00000000971|CFH, ENSG00000000971|+|chr1:g.196696026:T>A',, ENSG00000000971|+|chr1:g.196648872:G>A',, ENSG00000000971|+|chr1:g.196695667:A>C',, ENSG00000000971|+|chr1:g.196715067:T>G',, ENSG00000000971|+|chr1:g.196648816:A>C',, ENSG00000000971|+|chr1:g.196684881:G>C',, ENSG00000000971|+|chr1:g.196659237:C>T',, ENSG00000000971|+|chr1:g.196709774:G>T',, ENSG00000000971|+|chr1:g.196706773:C>T',, …	ENSG00000000971	1	HGNC:4883	5579.714599999999	12326.063800000002	568616.11	1395359.1600000001	5059.0118999999995	45884.142
SVQQEPQNGGAPCPPLEER	1	Pat_67_1.37959.37959.3	ENSG00000164764|SBSPON, ENSG00000164764|-|chr8:g.73982172:G>A']	ENSG00000164764	1	HGNC:30362	50680.574	115457.93	205004.22	504418.84	14649.833999999999	154142.16
EVCFIDIACDEIPER	1	Pat_67_2.59225.59225.3	ENSG00000154217|PITPNC1, ENSG00000154217|+|chr17:g.65688807:G>A',, ENSG00000154217|+|chr17:g.65665730:A>C',, ENSG00000154217|+|chr17:g.65665730:A>C']	ENSG00000154217	1	HGNC:21045	4716.7935	9309.757	25760.775	76235.375	3783.9927	16545.61
FSPDGELYASGSEDGTLR	3	Pat_67_2.47371.47371.2	ENSG00000023734|STRAP	ENSG00000023734	1	HGNC:30796	49681.96000000001	135922.177	649947.16	2567872.82	41969.448000000004	277392.22
LPSGSGAASPTGSAVDIR	2	Pat_67_5.43892.43892.2	ENSG00000124942|AHNAK, ENSG00000124942|-|chr11:g.62295776:T>G',, ENSG00000124942|-|chr11:g.62290365:T>C',, ENSG00000124942|-|chr11:g.62295549:C>T',, ENSG00000124942|-|chr11:g.62296271:G>A',, ENSG00000124942|-|chr11:g.62287549:C>T',, ENSG00000124942|-|chr11:g.62300583:C>T',, ENSG00000124942|-|chr11:g.62294188:T>G',, ENSG00000124942|-|chr11:g.62299055:T>C',, ENSG00000124942|-|chr11:g.62285441:A>G',…	ENSG00000124942	1	HGNC:347	76986.973	146455.75	714321.35	2620249.9	41152.7405	314501.095
FLEVQYLTGGLIEPDTPGR	1	Pat_67_5.68649.68649.3	ENSG00000178209|PLEC, ENSG00000178209|-|chr8:g.145008183:C>T',, ENSG00000178209|-|chr8:g.144995759:G>A',, ENSG00000178209|-|chr8:g.145016667:C>T',, ENSG00000178209|-|chr8:g.144994888:G>A',, ENSG00000178209|-|chr8:g.144996236:C>G',, ENSG00000178209|-|chr8:g.145010020:G>A',, ENSG00000178209|-|chr8:g.144996968:C>T',, ENSG00000178209|-|chr8:g.144990901:C>T',, ENSG00000178209|-|chr8:g.145001648:C>T',,…	ENSG00000178209	1	HGNC:9069	5484.2080000000005	14484.956	645341.75	1311940.6	6590.182	47065.51
AVYSTNCPVWEEAFR	4	Pat_67_5.53969.53969.2	ENSG00000139641|ESYT1, ENSG00000139641|+|chr12:g.56536661:GACTCTGTGGT>G',, ENSG00000139641|+|chr12:g.56537101:G>A',, ENSG00000139641|+|chr12:g.56526099:C>T',, ENSG00000139641|+|chr12:g.56525310:C>T',, ENSG00000139641|+|chr12:g.56532718:C>T',, ENSG00000139641|+|chr12:g.56532282:C>T',, ENSG00000139641|+|chr12:g.56532282:C>T']	ENSG00000139641	1	HGNC:29534	61875.416	104409.45000000001	5795473.74	18021383.060000002	47875.852	710882.2339999999
LNEHFLNTTDFLDTIK	2	Pat_67_5.65848.65848.3	ENSG00000182054|IDH2, ENSG00000182054|-|chr15:g.90631883:A>G',, ENSG00000182054|-|chr15:g.90645544:T>C',, ENSG00000182054|-|chr15:g.90645544:T>C']	ENSG00000182054	1	HGNC:5383	10109.5386	19257.725	348410	1995117.7999999998	8241.9094	65083.388000000006
LEEQLENLIEFIR	6	Pat_67_5.70876.70876.2	ENSG00000163344|PMVK	ENSG00000163344	1	HGNC:9141	33545.1786	155380.755	1179167.635	3897145.6100000003	74694.7467	317091.635
ELPAAVAPAGPASLAR	4	Pat_67_5.51046.51046.2	ENSG00000130313|PGLS	ENSG00000130313	1	HGNC:8903	59958.403999999995	117615.12700000001	2882427.87	12582403.200000001	153799.713	726397.9199999999
VDLNSNGFICDYELHELFK	4	Pat_67_5.67112.67112.3	ENSG00000102024|PLS3, ENSG00000102024|+|chrX:g.114868372:A>C',, ENSG00000102024|+|chrX:g.114868372:A>C']	ENSG00000102024	1	HGNC:9091	4733.27005	17234.6967	314903.033	1951878.96	8347.5263	56631.658
DILVLPLDLTDTGSHEAATK	1	Pat_67_4.68065.68065.3	ENSG00000100612|DHRS7, ENSG00000100612|-|chr14:g.60616896:TA>T',, ENSG00000100612|-|chr14:g.60616052:A>C',, ENSG00000100612|-|chr14:g.60619791:C>T',, ENSG00000100612|-|chr14:g.60619791:C>T']	ENSG00000100612	1	HGNC:21524	13125.919	28712.02	347748.1	1126645.5	8723.447	71203.68
SYYYAISDFAVGGR	1	Pat_67_5.53156.53156.2	ENSG00000135862|LAMC1, ENSG00000135862|+|chr1:g.183096406:A>T',, ENSG00000135862|+|chr1:g.183085755:A>G',, ENSG00000135862|+|chr1:g.183094547:T>C',, ENSG00000135862|+|chr1:g.183091354:T>C',, ENSG00000135862|+|chr1:g.183095259:G>T',, ENSG00000135862|+|chr1:g.183091317:G>C',, ENSG00000135862|+|chr1:g.183097819:G>C',, ENSG00000135862|+|chr1:g.183101582:A>G',, ENSG00000135862|+|chr1:g.183091306:C>T',…	ENSG00000135862	1	HGNC:6492	5438.61	13781.777	171070.34	989253.3	8035.6543	40871.555
DSFLGGGPGPEEPEDLALQLQQK	2	Pat_67_3.66136.66136.3	ENSG00000162069|BICDL2, ENSG00000162069|-|chr16:g.3081097:C>T',, ENSG00000162069|-|chr16:g.3080541:C>T',, ENSG00000162069|-|chr16:g.3079631:G>A',, ENSG00000162069|-|chr16:g.3079694:C>T',, ENSG00000162069|-|chr16:g.3079694:C>T']	ENSG00000162069	1	HGNC:33584	4445.6283	11512.5102	78851.857	227651.09	951.48236	32457.481
GLEVTAYSPLGSSDR	4	Pat_67_4.49894.49894.2	ENSG00000117448|AKR1A1, ENSG00000117448|+|chr1:g.46032248:C>T',, ENSG00000117448|+|chr1:g.46032248:C>T']	ENSG00000117448	1	HGNC:380	302838.43799999997	317932.08499999996	1438612.85	4433556.66	85961.958	1077093.28
TEGPSPALLEETPLEPAVGPK	1	Pat_67_3.62871.62871.3	ENSG00000138162|TACC2, ENSG00000138162|+|chr10:g.123842325:C>T',, ENSG00000138162|+|chr10:g.123845315:G>A',, ENSG00000138162|+|chr10:g.123842523:G>A',, ENSG00000138162|+|chr10:g.123844503:C>T',, ENSG00000138162|+|chr10:g.123845211:G>A',, ENSG00000138162|+|chr10:g.123846288:G>A',, ENSG00000138162|+|chr10:g.124009124:G>C',, ENSG00000138162|+|chr10:g.123971177:G>A',, ENSG00000138162|+|chr10:g.123997…	ENSG00000138162	1	HGNC:11523	4565.226	13586.197	56758.41	174286	2804.3486	21284.342
NLQNNAEWVYQGAIR	1	Pat_67_5.48663.48663.2	ENSG00000084674|APOB, ENSG00000084674|-|chr2:g.21247831:G>A',, ENSG00000084674|-|chr2:g.21260926:T>A',, ENSG00000084674|-|chr2:g.21228361:T>G',, ENSG00000084674|-|chr2:g.21231513:G>T',, ENSG00000084674|-|chr2:g.21228927:T>G',, ENSG00000084674|-|chr2:g.21255382:T>G',, ENSG00000084674|-|chr2:g.21228497:G>A',, ENSG00000084674|-|chr2:g.21235202:C>T',, ENSG00000084674|-|chr2:g.21225263:A>T',, ENSG0000…	ENSG00000084674	1	HGNC:603	1476.7977	6651.0513	187127.08	649096.2	3104.0609999999997	12458.624
AGNSLAASTAEETAGSAQGR	2	Pat_67_1.32217.32217.3	ENSG00000172037|LAMB2, ENSG00000172037|-|chr3:g.49158923:G>A',, ENSG00000172037|-|chr3:g.49160684:C>T',, ENSG00000172037|-|chr3:g.49162722:C>A',, ENSG00000172037|-|chr3:g.49167419:C>T',, ENSG00000172037|-|chr3:g.49158763:C>T',, ENSG00000172037|-|chr3:g.49163902:G>C',, ENSG00000172037|-|chr3:g.49166533:G>A',, ENSG00000172037|-|chr3:g.49167684:C>T',, ENSG00000172037|-|chr3:g.49167684:C>T']	ENSG00000172037	1	HGNC:6487	38631.92600000001	83887.613	327626.56799999997	1087734.34	30648.637	236895.19
AVLTCSEQDGSPPSEYTWFK	1	Pat_67_5.56569.56569.3	ENSG00000158769|F11R	ENSG00000158769	1	HGNC:14685	4107.36	6194.441999999999	248992.31	865943.3	4704.2803	25509.922000000002
GFGTDEQAIVDVVANR	9	Pat_67_3.57782.57782.2	ENSG00000138279|ANXA7, ENSG00000138279|-|chr10:g.75139678:C>T',, ENSG00000138279|-|chr10:g.75139678:C>T']	ENSG00000138279	1	HGNC:545	69945.17109999999	156127.0998	2111099.75	8771482.379	63670.6504	657172.941
TILSNQTVDIPENVDITLK	10	Pat_67_4.65426.65426.2	ENSG00000163682|RPL9	ENSG00000163682	1	HGNC:10369	107249.20539999998	153053.5606	4523040.78	20882533.630000003	16305.0223	638094.044
GEVITTYCPANNEPIAR	1	Pat_67_3.44634.44634.2	ENSG00000164904|ALDH7A1	ENSG00000164904	1	HGNC:877	1389.7749	5281.6113	83895.195	544064.06	0	14070.3545
AATIVATSEGSLWGLDR	1	Pat_67_5.57512.57512.3	ENSG00000114302|PRKAR2A	ENSG00000114302	1	HGNC:9391	5402.8325	6651.673000000001	255416.53	1002308.75	4730.599	48034.34
IDFEDVIAEPEGTHSFDGIWK	3	Pat_67_4.68773.68773.4	ENSG00000105974|CAV1	ENSG00000105974	1	HGNC:1527	13087.629700000001	35353.807	561740.814	2248805.8200000003	14261.453	100421.481
EVVTSEDGSDCPEAMDLGTLSGIGTLDGFR	12	Pat_67_2.66249.66249.3	ENSG00000171560|FGA, ENSG00000171560|-|chr4:g.155507283:A>T',, ENSG00000171560|-|chr4:g.155507590:T>C',, ENSG00000171560|-|chr4:g.155507476:T>G',, ENSG00000171560|-|chr4:g.155507472:G>T',, ENSG00000171560|-|chr4:g.155507320:T>C',, ENSG00000171560|-|chr4:g.155507403:A>G',, ENSG00000171560|-|chr4:g.155505771:C>A',, ENSG00000171560|-|chr4:g.155507547:C>T',, ENSG00000171560|-|chr4:g.155510047:G>C',, …	ENSG00000171560	1	HGNC:3661	6505.892669999999	34389.0785	124014.50730000001	357292.1290000001	8776.97293	105275.1231
GSAADSEESPAIEAIHLLR	1	Pat_67_2.55945.55945.3	ENSG00000148218|ALAD, ENSG00000148218|-|chr9:g.116153848:G>A',, ENSG00000148218|-|chr9:g.116153848:G>A']	ENSG00000148218	1	HGNC:395	15753.851999999999	30333.396	141860.39	506909.03	15135.511	104267.37
GAGTDEGCLIEILASR	5	Pat_67_4.60130.60130.2	ENSG00000196975|ANXA4, ENSG00000196975|+|chr2:g.70031677:A>G',, ENSG00000196975|+|chr2:g.70033584:C>T',, ENSG00000196975|+|chr2:g.70046423:A>T',, ENSG00000196975|+|chr2:g.70046423:A>T']	ENSG00000196975	1	HGNC:542	18301.453500000003	42200.301999999996	336689.05	1840322.49	14265.9629	159613.65999999997
IAQPNYIPTQQDVLR	1	Pat_67_5.49944.49944.2	ENSG00000127955|GNAI1, ENSG00000127955|+|chr7:g.79846732:A>G',, ENSG00000127955|+|chr7:g.79846732:A>G']	ENSG00000127955	1	HGNC:4384	27290.426	44629.363	423946.88	1086502	8410.554	94907.62
DYTGEDVTPQNFLAVLR	5	Pat_67_5.65608.65608.2	ENSG00000100600|LGMN, ENSG00000100600|-|chr14:g.93170467:GT>G',, ENSG00000100600|-|chr14:g.93172898:G>A',, ENSG00000100600|-|chr14:g.93172898:G>A']	ENSG00000100600	1	HGNC:9472	12656.813699999999	33904.1369	611059.71	1386727.26	11538.4216	111694.68400000001
CVEDPETGLCLLPLTDK	4	Pat_67_4.65422.65422.3	ENSG00000178209|PLEC, ENSG00000178209|-|chr8:g.145008183:C>T',, ENSG00000178209|-|chr8:g.144995759:G>A',, ENSG00000178209|-|chr8:g.145016667:C>T',, ENSG00000178209|-|chr8:g.144994888:G>A',, ENSG00000178209|-|chr8:g.144996236:C>G',, ENSG00000178209|-|chr8:g.145010020:G>A',, ENSG00000178209|-|chr8:g.144996968:C>T',, ENSG00000178209|-|chr8:g.144990901:C>T',, ENSG00000178209|-|chr8:g.145001648:C>T',,…	ENSG00000178209	1	HGNC:9069	22135.61	57537.9497	1997769.441	3879968.0999999996	22030.378800000002	222546.207
NEHVDYVDVGGAYVGPTQNR	1	Pat_67_2.41625.41625.3	ENSG00000189221|MAOA, ENSG00000189221|+|chrX:g.43590495:A>G']	ENSG00000189221	1	HGNC:6833	22564.072	33373.637	210962.64	546765.56	12730.355	66918.77
EHVPSGQFPDTEAPATSETSNSR	1	Pat_67_1.37182.37182.3	ENSG00000118804|STBD1	ENSG00000118804	1	HGNC:24854	12106.291000000001	32315.7	42518.5	129725.42	5525.8345	42138.93
TPVEEVPAAIAPFQGR	3	Pat_67_4.56470.56470.2	ENSG00000189091|SF3B3, ENSG00000189091|+|chr16:g.70595563:A>G']	ENSG00000189091	1	HGNC:10770	23211.708700000003	68934.795	1286152.37	4986259.45	94120.90849999999	1356918.5999999999
SEIVPLFTSLASDEQDSVR	3	Pat_67_4.66473.66473.3	ENSG00000137713|PPP2R1B, ENSG00000137713|-|chr11:g.111636980:C>G',, ENSG00000137713|-|chr11:g.111636980:C>G']	ENSG00000137713	1	HGNC:9303	11678.5039	28416.845	159055.58000000002	720173.8	13705.0013	62386.02
EVIDLLKPDQVEGIQK	5	Pat_67_5.61586.61586.3	ENSG00000126777|KTN1, ENSG00000126777|+|chr14:g.56106685:ACGTGAT>A',, ENSG00000126777|+|chr14:g.56125284:ATTGT>A',, ENSG00000126777|+|chr14:g.56139363:A>G',, ENSG00000126777|+|chr14:g.56078848:T>A',, ENSG00000126777|+|chr14:g.56106684:A>C',, ENSG00000126777|+|chr14:g.56106684:A>C']	ENSG00000126777	1	HGNC:6467	197610.13999999998	703712.199	2755648.4000000004	8000520.84	127126.256	779482.37
GETGPSGPVGPAGAVGPR	29	Pat_67_3.38406.38406.2	ENSG00000164692|COL1A2, ENSG00000164692|+|chr7:g.94057073:A>C',, ENSG00000164692|+|chr7:g.94054492:G>A',, ENSG00000164692|+|chr7:g.94058607:G>C',, ENSG00000164692|+|chr7:g.94039814:G>T',, ENSG00000164692|+|chr7:g.94039047:G>A',, ENSG00000164692|+|chr7:g.94030880:A>C',, ENSG00000164692|+|chr7:g.94049709:C>T',, ENSG00000164692|+|chr7:g.94035569:A>C']	ENSG00000164692	1	HGNC:2198	1086457.6968000003	1563051.4887999995	8798361.588100001	34804159.748399995	700624.2277	3712338.059700001
GPSAGGGPGSGTSPQVEWTAR	1	Pat_67_4.40498.40498.3	ENSG00000105357|MYH14, ENSG00000105357|+|chr19:g.50775819:C>CGCCTACG',, ENSG00000105357|+|chr19:g.50713910:C>G',, ENSG00000105357|+|chr19:g.50805087:A>T',, ENSG00000105357|+|chr19:g.50789769:C>T',, ENSG00000105357|+|chr19:g.50753007:G>A',, ENSG00000105357|+|chr19:g.50771511:C>T',, ENSG00000105357|+|chr19:g.50784977:G>A',, ENSG00000105357|+|chr19:g.50781512:G>A',, ENSG00000105357|+|chr19:g.5078151…	ENSG00000105357	1	HGNC:23212	18785.268	32651.812	353618.12	1382489.2	13178.458999999999	86871.85
LDEEAENLVATVVPTHLAAAVPEVAVYLK	1	Pat_67_5.71206.71206.4	ENSG00000119383|PTPA, ENSG00000119383|+|chr9:g.131904815:G>A',, ENSG00000119383|+|chr9:g.131904815:G>A']	ENSG00000119383	1	HGNC:9308	1389.345	7894.2915	20671.225	131401.58	3189.152	12139.913999999999
EDPANILQELPAPLLDDK	1	Pat_67_3.69924.69924.3	ENSG00000109911|ELP4, ENSG00000109911|+|chr11:g.31616362:G>A',, ENSG00000109911|+|chr11:g.31616433:A>T',, ENSG00000109911|+|chr11:g.31669388:G>A',, ENSG00000109911|+|chr11:g.31805078:C>A',, ENSG00000109911|+|chr11:g.31703585:G>T']	ENSG00000109911	1	HGNC:1171	1499.5182	7282.343000000001	32421.965	89131.42	2645.3887	11597.605
LSGAQADLHIEDGDSIR	2	Pat_67_2.45127.45127.3	ENSG00000105755|ETHE1, ENSG00000105755|-|chr19:g.44030780:T>A',, ENSG00000105755|-|chr19:g.44030780:T>A']	ENSG00000105755	1	HGNC:23287	133808.43	228120.096	861627.32	2756892.6399999997	83665.62599999999	826759.97
TLDQVLEDVDQCCQALSQR	6	Pat_67_3.64454.64454.3	ENSG00000128654|MTX2	ENSG00000128654	1	HGNC:7506	43519.4439	92454.46109999999	301272.098	779192.017	44580.6259	555011.2559999999
AEVITCDVLLVCIGR	1	Pat_67_5.64720.64720.3	ENSG00000091140|DLD	ENSG00000091140	1	HGNC:2898	3840.792	8161.1143	63216.133	243568.12	4839.8279999999995	25009.857000000004
IVENSDAVTEILNNAELLK	1	Pat_67_4.69861.69861.3	ENSG00000095261|PSMD5	ENSG00000095261	1	HGNC:9563	3245.7929999999997	6316.1475	30659.132999999998	146470.03	1518.5901	13902.863000000001
YTVQDESHSEWVSCVR	5	Pat_67_3.40345.40345.3	ENSG00000204628|RACK1, ENSG00000204628|-|chr5:g.180669584:G>T']	ENSG00000204628	1	HGNC:4399	540346.587	1102792.095	2868605.35	10004602.5	324691.121	1764197.2799999998
HTEAAPGDSGLISCSLQEQR	1	Pat_67_2.39563.39563.3	ENSG00000182795|C1orf116, ENSG00000182795|-|chr1:g.207195691:C>A',, ENSG00000182795|-|chr1:g.207195691:C>A']	ENSG00000182795	1	HGNC:28667	39806.715	81390.55	286653.2	768945.6	20424.307	140100.34
AYLESEVAISEELVQK	21	Pat_67_3.63977.63977.2	ENSG00000115310|RTN4, ENSG00000115310|-|chr2:g.55253514:T>G',, ENSG00000115310|-|chr2:g.55277278:C>A',, ENSG00000115310|-|chr2:g.55209692:T>C',, ENSG00000115310|-|chr2:g.55253886:G>A',, ENSG00000115310|-|chr2:g.55253886:G>A']	ENSG00000115310	1	HGNC:14085	75656.03954999999	167802.41460000002	1524356.7719999999	6531078.768	50950.6325	429684.9077
APGIILLDEATSALDTSNER	1	Pat_67_3.70200.70200.3	ENSG00000115657|ABCB6	ENSG00000115657	1	HGNC:47	1148.9106	5095.03	12347.78	45638.824	2794.4829999999997	13824.027
LIYGQYCECDTINCER	1	Pat_67_3.45512.45512.3	ENSG00000160255|ITGB2, ENSG00000160255|-|chr21:g.46321533:C>A',, ENSG00000160255|-|chr21:g.46320303:C>T',, ENSG00000160255|-|chr21:g.46326929:C>T',, ENSG00000160255|-|chr21:g.46326929:C>T']	ENSG00000160255	1	HGNC:6155	26296.021	51359.95	296095.62	941530.9	18402.244	136114.5
DSSTSPGDYVLSVSENSR	3	Pat_67_2.45391.45391.2	ENSG00000167193|CRK, ENSG00000167193|-|chr17:g.1326461:T>C']	ENSG00000167193	1	HGNC:2362	58087.822	77881.428	442314.4	1265559.36	20086.9885	152332.25699999998
LLQTDDEEEAGLLELLK	2	Pat_67_4.70009.70009.3	ENSG00000124207|CSE1L, ENSG00000124207|+|chr20:g.47711404:G>GA',, ENSG00000124207|+|chr20:g.47711481:C>T',, ENSG00000124207|+|chr20:g.47691322:C>G',, ENSG00000124207|+|chr20:g.47691322:C>G']	ENSG00000124207	1	HGNC:2431	16035.67	36408.984	545123.37	2524406.3	13371.1387	101794.899
AIEQADLLQEEAETPR	1	Pat_67_1.48630.48630.3	ENSG00000182287|AP1S2	ENSG00000182287	1	HGNC:560	16703.947	57594.51	98933.58	281402.44	13332.488000000001	89995.125
FGIDDQDFQNSLTR	1	Pat_67_4.52772.52772.2	ENSG00000150867|PIP4K2A, ENSG00000150867|-|chr10:g.22839628:T>C',, ENSG00000150867|-|chr10:g.22830752:A>C',, ENSG00000150867|-|chr10:g.22830752:A>C']	ENSG00000150867	1	HGNC:8997	7997.604	16004.966999999999	391721.62	1321957	7863.6606	67938.89
DYGVLLEGSGLALR	1	Pat_67_5.59060.59060.2	ENSG00000165672|PRDX3, ENSG00000165672|-|chr10:g.120936535:G>A']	ENSG00000165672	1	HGNC:9354	4985.83	12521.198	451485.03	3392298	0	75890.81
DTNGENIAESLVAEGLATR	11	Pat_67_2.60266.60266.3	ENSG00000197157|SND1, ENSG00000197157|+|chr7:g.127343265:CT>C',, ENSG00000197157|+|chr7:g.127569289:C>T',, ENSG00000197157|+|chr7:g.127725827:G>A',, ENSG00000197157|+|chr7:g.127729551:G>A',, ENSG00000197157|+|chr7:g.127631024:G>A',, ENSG00000197157|+|chr7:g.127714674:G>A',, ENSG00000197157|+|chr7:g.127326782:C>T']	ENSG00000197157	1	HGNC:30646	76272.98070000001	383197.03800000006	303630.854	950766.965	68354.4301	379698.371
ATTVTGTPCQDWAAQEPHR	3	Pat_67_3.38906.38906.3	ENSG00000122194|PLG, ENSG00000122194|+|chr6:g.161139389:G>A',, ENSG00000122194|+|chr6:g.161143530:A>G',, ENSG00000122194|+|chr6:g.161158022:A>C']	ENSG00000122194	1	HGNC:9071	60660.084	114672.85800000001	467186.2799999999	1301759.98	46326.845700000005	241913.39299999998
LHEEEIQELQAQIQEQHVQIDVDVSKPDLTAALR	1	Pat_67_5.67882.67882.5	ENSG00000026025|VIM, ENSG00000026025|+|chr10:g.17271887:G>A',, ENSG00000026025|+|chr10:g.17271555:G>A',, ENSG00000026025|+|chr10:g.17277329:G>T',, ENSG00000026025|+|chr10:g.17277329:G>T']	ENSG00000026025	1	HGNC:12692	2172.2334	1922.5562	110964.86	466055.47	0	16620.137
DFPEYTFAIADEEDYAGEVK	2	Pat_67_2.61562.61562.3	ENSG00000155660|PDIA4, ENSG00000155660|-|chr7:g.148709352:C>T',, ENSG00000155660|-|chr7:g.148708982:A>C']	ENSG00000155660	1	HGNC:30167	13396.924400000002	22255.809999999998	92464.395	357456.46	7940.4087	56086.224
IVYNNADGTEINEVEVDPITTFPLK	3	Pat_67_5.68230.68230.3	ENSG00000187955|COL14A1, ENSG00000187955|+|chr8:g.121357662:C>A',, ENSG00000187955|+|chr8:g.121275192:C>G',, ENSG00000187955|+|chr8:g.121174734:A>G',, ENSG00000187955|+|chr8:g.121256139:A>T',, ENSG00000187955|+|chr8:g.121267554:G>A',, ENSG00000187955|+|chr8:g.121298156:G>C',, ENSG00000187955|+|chr8:g.121344960:G>A',, ENSG00000187955|+|chr8:g.121224768:A>G',, ENSG00000187955|+|chr8:g.121239591:C>A…	ENSG00000187955	1	HGNC:2191	3054.038	18472.711799999997	552542	1483603.81	4673.5819	74431.729
LLGPDAAINLTDPDGALAK	2	Pat_67_5.67209.67209.3	ENSG00000175203|DCTN2, ENSG00000175203|-|chr12:g.57927879:G>A',, ENSG00000175203|-|chr12:g.57927879:G>A']	ENSG00000175203	1	HGNC:2712	11668.785	25877.91	313934.05	1997227.38	8779.6257	87384.378
LASGETVAAFCLTEPSSGSDAASIR	5	Pat_67_4.56827.56827.3	ENSG00000072778|ACADVL	ENSG00000072778	1	HGNC:92	265178.81	569252.007	5699362.95	14200799.36	71520.646	1105011.8059999999
INQEEVGLAAPAPTAR	1	Pat_67_3.46348.46348.2	ENSG00000163563|MNDA, ENSG00000163563|+|chr1:g.158815682:T>G',, ENSG00000163563|+|chr1:g.158815572:T>G',, ENSG00000163563|+|chr1:g.158813071:G>T',, ENSG00000163563|+|chr1:g.158812101:A>G',, ENSG00000163563|+|chr1:g.158815488:C>A',, ENSG00000163563|+|chr1:g.158815567:T>G',, ENSG00000163563|+|chr1:g.158813785:G>T']	ENSG00000163563	1	HGNC:7183	14694.663999999999	31249.312	118788.15	341023.03	29722.522999999997	179713.88
WLCTGDIGEFEPDGCLK	1	Pat_67_5.62277.62277.3	ENSG00000123983|ACSL3, ENSG00000123983|+|chr2:g.223781122:G>A',, ENSG00000123983|+|chr2:g.223783810:G>A',, ENSG00000123983|+|chr2:g.223783810:G>A']	ENSG00000123983	1	HGNC:3570	8580.243	12339.6455	172499.64	531688.7	5567.1597	46125.125
DEATAAVIDLNDRPIGSR	1	Pat_67_2.46954.46954.3	ENSG00000244462|RBM12, ENSG00000244462|-|chr20:g.34242574:G>C',, ENSG00000244462|-|chr20:g.34243235:C>T',, ENSG00000244462|-|chr20:g.34243235:C>T']	ENSG00000244462	1	HGNC:9898	19467.379	35751.77	201108.25	767859.7	11072.271999999999	109408.2
NFILDQTNVSAAAQR	4	Pat_67_5.48456.48456.2	ENSG00000153187|HNRNPU, ENSG00000153187|-|chr1:g.245019795:T>C',, ENSG00000153187|-|chr1:g.245019795:T>C']	ENSG00000153187	1	HGNC:5048	79560.0245	139379.32	11657482.440000001	41970483.7	24739.07	1932166.088
YGINTTDIFQTVDLWEGK	2	Pat_67_5.69106.69106.3	ENSG00000158710|TAGLN2	ENSG00000158710	1	HGNC:11554	7331.4817	23976.703	257713.49	2772566.86	2779.5835	51891.75
NDSLAGVVIADNEYPSR	2	Pat_67_2.49247.49247.2	ENSG00000106636|YKT6, ENSG00000106636|+|chr7:g.44247011:G>A',, ENSG00000106636|+|chr7:g.44247011:G>A']	ENSG00000106636	1	HGNC:16959	26754.375999999997	57601.204	176849.76	456556.62	19293.608	98088.54500000001
LLLFSDGNSQGATPAAIEK	10	Pat_67_6.59734.59734.3	ENSG00000142156|COL6A1, ENSG00000142156|+|chr21:g.47410697:G>A',, ENSG00000142156|+|chr21:g.47404196:G>A']	ENSG00000142156	1	HGNC:2211	42113.829699999995	116209.44710000002	4241791.07	15696184.899999999	41050.1336	400999.00399999996
NQGDEEGTEIDTLQFR	2	Pat_67_1.44222.44222.2	ENSG00000171453|POLR1C	ENSG00000171453	1	HGNC:20194	36534.282999999996	82694.29699999999	374005.79	869852.95	21274.2438	167929.03100000002
CQQCHNYQLCQDCFWR	1	Pat_67_5.40905.40905.3	ENSG00000134769|DTNA, ENSG00000134769|+|chr18:g.32374144:A>C',, ENSG00000134769|+|chr18:g.32374156:A>C',, ENSG00000134769|+|chr18:g.32470291:G>A',, ENSG00000134769|+|chr18:g.32409012:G>A',, ENSG00000134769|+|chr18:g.32409012:G>A']	ENSG00000134769	1	HGNC:3057	33433.24	89106.086	212716.95	546135.25	6805.0464	34506.86
ITPSYVAFTPEGER	9	Pat_67_4.50321.50321.2	ENSG00000044574|HSPA5, ENSG00000044574|-|chr9:g.128001036:A>G']	ENSG00000044574	1	HGNC:5238	235664.253	391783.2094	7092802.284	20426718.859	140551.197	2760061.9590000003
ESQHIPTAEGASGSNTEEEIR	1	Pat_67_1.28300.28300.3	ENSG00000197256|KANK2, ENSG00000197256|-|chr19:g.11303554:A>G',, ENSG00000197256|-|chr19:g.11304404:C>T',, ENSG00000197256|-|chr19:g.11304170:G>T',, ENSG00000197256|-|chr19:g.11289241:C>G',, ENSG00000197256|-|chr19:g.11280758:G>A',, ENSG00000197256|-|chr19:g.11304551:G>A',, ENSG00000197256|-|chr19:g.11304551:G>A']	ENSG00000197256	1	HGNC:29300	8786.814	20644.582	42535.887	141181.16	2754.8142	33875.805
DVQIGDIVTVGECRPLSK	12	Pat_67_5.56852.56852.4	ENSG00000142534|RPS11	ENSG00000142534	1	HGNC:10384	10313.0134	224725.39800000004	46084499.629999995	217216967.05	26497.779000000002	928759.502
IEWLESHQDADIEDFK	6	Pat_67_3.59624.59624.3	ENSG00000044574|HSPA5, ENSG00000044574|-|chr9:g.128001036:A>G']	ENSG00000044574	1	HGNC:5238	51385.3366	106653.94099999999	840940.1999999998	6045824.739999999	43296.0619	271764.47199999995
AVLPVAESFGFADEIR	3	Pat_67_5.65971.65971.3	ENSG00000140598|EFL1, ENSG00000140598|-|chr15:g.82443824:C>T',, ENSG00000140598|-|chr15:g.82443824:C>T']	ENSG00000140598	1	HGNC:25789	6519.5239	15299.0641	352030.985	1097569.4540000001	8379.4292	102124.569
SLVLENVTDTAQDIPTTVDTK	8	Pat_67_4.62042.62042.3	ENSG00000112297|CRYBG1, ENSG00000112297|+|chr6:g.106999822:G>A',, ENSG00000112297|+|chr6:g.106992482:T>A']	ENSG00000112297	1	HGNC:356	64912.236800000006	142764.2555	4057230.306	13887327.89	39055.83930000001	503503.813
YLLSQSSPAPLTAAEEELR	4	Pat_67_3.61480.61480.3	ENSG00000151239|TWF1	ENSG00000151239	1	HGNC:9620	18515.691600000002	36877.7607	558121.354	1849684.73	14249.151960000001	127335.074
SLPGQNEDLVLTGYQVDK	18	Pat_67_5.55081.55081.2	ENSG00000121552|CSTA	ENSG00000121552	1	HGNC:2481	235845.4099	545646.502	28173497.35	105144935.73	157717.6021	2201930.728
ASASGSGAQVGGPISSGSSASSVTVTR	10	Pat_67_6.49579.49579.3	ENSG00000160789|LMNA, ENSG00000160789|+|chr1:g.156084902:G>A',, ENSG00000160789|+|chr1:g.156108510:C>T',, ENSG00000160789|+|chr1:g.156104629:C>T',, ENSG00000160789|+|chr1:g.156106151:G>A',, ENSG00000160789|+|chr1:g.156106776:G>A',, ENSG00000160789|+|chr1:g.156106776:G>A']	ENSG00000160789	1	HGNC:6636	32163.57843	38146.447420000004	619884.1405	1626237.7618000002	42243.72156	101435.37150000001
DQAGEYECSAENDVSFPDVR	1	Pat_67_1.45360.45360.3	ENSG00000172260|NEGR1, ENSG00000172260|-|chr1:g.72748015:T>C',, ENSG00000172260|-|chr1:g.71873163:C>T',, ENSG00000172260|-|chr1:g.72748177:T>A']	ENSG00000172260	1	HGNC:17302	21692.093999999997	77532.98	228573.58	479958.9	20635.926	146600.95
ELPLSPAFFGEDGIFR	2	Pat_67_5.69203.69203.3	ENSG00000163346|PBXIP1, ENSG00000163346|-|chr1:g.154923960:T>C',, ENSG00000163346|-|chr1:g.154919041:C>T',, ENSG00000163346|-|chr1:g.154919041:C>T']	ENSG00000163346	1	HGNC:21199	6667.4119	21755.711000000003	275452.75	1269798.2999999998	18124.038500000002	49700.428
ITNQVIYLNPPIEECR	3	Pat_67_5.57162.57162.3	ENSG00000197102|DYNC1H1, ENSG00000197102|+|chr14:g.102452591:G>A',, ENSG00000197102|+|chr14:g.102446806:A>T',, ENSG00000197102|+|chr14:g.102467294:C>T',, ENSG00000197102|+|chr14:g.102455061:C>T',, ENSG00000197102|+|chr14:g.102502906:C>T',, ENSG00000197102|+|chr14:g.102510245:C>G',, ENSG00000197102|+|chr14:g.102446221:A>C',, ENSG00000197102|+|chr14:g.102446147:G>A',, ENSG00000197102|+|chr14:g.1024…	ENSG00000197102	1	HGNC:2961	283740.075	585388.434	1794212.8	6003880.9	59647.914	465904.29
SLDLFNCEITNLEDYR	1	Pat_67_4.65266.65266.3	ENSG00000143401|ANP32E	ENSG00000143401	1	HGNC:16673	6417.1772	9258.383	82557.6	334945.34	4124.8926	21796.73
ADLQDDTFIGNEPLTPEVR	1	Pat_67_1.55915.55915.3	ENSG00000005844|ITGAL, ENSG00000005844|+|chr16:g.30490517:C>A',, ENSG00000005844|+|chr16:g.30507775:G>T',, ENSG00000005844|+|chr16:g.30507473:G>A',, ENSG00000005844|+|chr16:g.30484177:A>G',, ENSG00000005844|+|chr16:g.30490481:C>T']	ENSG00000005844	1	HGNC:6148	5567.472	19066.281000000003	23887.093999999997	56913.914000000004	4839.6816	33439.848
ADDLLPLGDQTQDGDFGSR	1	Pat_67_1.54594.54594.3	ENSG00000175467|SART1, ENSG00000175467|+|chr11:g.65745272:C>T']	ENSG00000175467	1	HGNC:10538	5701.976	17165.29	23519.29	54573.715	7923.7236	26555.42
IQELENLPGSLAGDLR	2	Pat_67_4.67056.67056.3	ENSG00000127616|SMARCA4, ENSG00000127616|+|chr19:g.11123703:AAGAC>A',, ENSG00000127616|+|chr19:g.11132460:G>GCTGACGC',, ENSG00000127616|+|chr19:g.11096925:C>T',, ENSG00000127616|+|chr19:g.11141516:C>T',, ENSG00000127616|+|chr19:g.11141553:A>T',, ENSG00000127616|+|chr19:g.11132513:C>T',, ENSG00000127616|+|chr19:g.11134241:C>A',, ENSG00000127616|+|chr19:g.11136162:C>T',, ENSG00000127616|+|chr19:g.1…	ENSG00000127616	1	HGNC:11100	3918.9725	13718.8203	67840.894	241872.454	3597.6501	36141.958
SYIYSGSHDGHINYWDSETGENDSFAGK	1	Pat_67_4.46498.46498.4	ENSG00000071127|WDR1	ENSG00000071127	1	HGNC:12754	44569.465	70357.43	96567.836	667261.06	52239.312000000005	169755.38
YDQDLCYTDILFTEQER	3	Pat_67_2.57697.57697.3	ENSG00000108883|EFTUD2, ENSG00000108883|-|chr17:g.42929085:C>T',, ENSG00000108883|-|chr17:g.42953468:C>A',, ENSG00000108883|-|chr17:g.42953362:G>T',, ENSG00000108883|-|chr17:g.42929089:G>A',, ENSG00000108883|-|chr17:g.42929089:G>A']	ENSG00000108883	1	HGNC:30858	85068.084	123098.185	233558.5	552230.0800000001	47475.798	559576.06
GGPGSAVSPYPTFNPSSDVAALHK	20	Pat_67_5.54226.54226.4	ENSG00000135046|ANXA1	ENSG00000135046	1	HGNC:533	133068.8588	327966.06299999997	14528530.356000002	61116962.561	159724.17734	1535250.8050000002
QADEEFQILANSWR	2	Pat_67_4.58583.58583.2	ENSG00000102158|MAGT1	ENSG00000102158	1	HGNC:28880	24793.609	53908.632	352901.81	1148804.12	24405.4514	198867.91999999998
IDCFSEVPTSVFGEK	5	Pat_67_5.62439.62439.2	ENSG00000101361|NOP56, ENSG00000101361|+|chr20:g.2638579:T>C',, ENSG00000101361|+|chr20:g.2638882:T>C',, ENSG00000101361|+|chr20:g.2635406:C>T',, ENSG00000101361|+|chr20:g.2635212:A>G',, ENSG00000101361|+|chr20:g.2638656:A>G',, ENSG00000101361|+|chr20:g.2637836:A>T',, ENSG00000101361|+|chr20:g.2637836:A>T']	ENSG00000101361	1	HGNC:15911	19553.629	55044.5407	1862411.45	7390755.600000001	30931.166700000005	206200.15600000002
ADFLEQPVLGFVR	4	Pat_67_5.66575.66575.2	ENSG00000004939|SLC4A1, ENSG00000004939|-|chr17:g.42335473:C>T',, ENSG00000004939|-|chr17:g.42334882:C>T',, ENSG00000004939|-|chr17:g.42333076:G>A']	ENSG00000004939	1	HGNC:11027	10024.712	27772.9352	504218.76600000006	1502007.37	22875.18	107050.059
VHSPSGALEECYVTEIDQDK	4	Pat_67_3.49654.49654.3	ENSG00000196924|FLNA, ENSG00000196924|-|chrX:g.153581155:C>T',, ENSG00000196924|-|chrX:g.153590917:G>C',, ENSG00000196924|-|chrX:g.153590917:G>C']	ENSG00000196924	1	HGNC:3754	37984.1809	88915.05500000001	674599.2740000001	3141695.71	23064.4719	153944.185
AASAGVPYHGEVPVSLAR	1	Pat_67_4.45346.45346.3	ENSG00000173898|SPTBN2, ENSG00000173898|-|chr11:g.66453407:G>A',, ENSG00000173898|-|chr11:g.66483405:A>C',, ENSG00000173898|-|chr11:g.66456311:A>G',, ENSG00000173898|-|chr11:g.66472450:G>A',, ENSG00000173898|-|chr11:g.66481603:C>T',, ENSG00000173898|-|chr11:g.66457736:C>T',, ENSG00000173898|-|chr11:g.66455054:G>T',, ENSG00000173898|-|chr11:g.66455054:G>T']	ENSG00000173898	1	HGNC:11276	16570	34712.48	159193	622020.4	8666.893	52892.547
SPYTVTVGQACNPSACR	18	Pat_67_5.38195.38195.2	ENSG00000196924|FLNA, ENSG00000196924|-|chrX:g.153581155:C>T',, ENSG00000196924|-|chrX:g.153590917:G>C',, ENSG00000196924|-|chrX:g.153590917:G>C']	ENSG00000196924	1	HGNC:3754	121985.14937	229280.13739999998	6477873.316	21821959.332	90638.63385999999	509717.9641999998
YVVQNPEQEPLSQFLR	1	Pat_67_5.59034.59034.3	ENSG00000124429|POF1B, ENSG00000124429|-|chrX:g.84563135:T>A',, ENSG00000124429|-|chrX:g.84563135:T>A']	ENSG00000124429	1	HGNC:13711	5560.8887	11985.958999999999	178952.12	547739.1	5424.718000000001	42928.492
EGFGHLSPTGTTEFWLGNEK	1	Pat_67_5.57493.57493.3	ENSG00000171557|FGG, ENSG00000171557|-|chr4:g.155528084:C>T',, ENSG00000171557|-|chr4:g.155528084:C>T']	ENSG00000171557	1	HGNC:3694	4743.5303	6356.621	140290.02	1103792.5	5953.9346	38290.05
NAFACFDEEASGFIHEDHLR	36	Pat_67_3.65284.65284.3	ENSG00000101335|MYL9	ENSG00000101335	1	HGNC:15754	124244.93811	305274.31049999996	4297332.7367	17903489.996000003	97554.08011000001	957761.1124999999
AGAIAPCEVTVPAQNTGLGPEK	3	Pat_67_4.52724.52724.3	ENSG00000089157|RPLP0, ENSG00000089157|-|chr12:g.120636549:C>A',, ENSG00000089157|-|chr12:g.120634610:G>A',, ENSG00000089157|-|chr12:g.120634610:G>A']	ENSG00000089157	1	HGNC:10371	48292.013999999996	104289.761	2318221.28	9425330.4	0	367063.83499999996
VQANLGAPDINIEGLDAK	7	Pat_67_4.61104.61104.3	ENSG00000124942|AHNAK, ENSG00000124942|-|chr11:g.62295776:T>G',, ENSG00000124942|-|chr11:g.62290365:T>C',, ENSG00000124942|-|chr11:g.62295549:C>T',, ENSG00000124942|-|chr11:g.62296271:G>A',, ENSG00000124942|-|chr11:g.62287549:C>T',, ENSG00000124942|-|chr11:g.62300583:C>T',, ENSG00000124942|-|chr11:g.62294188:T>G',, ENSG00000124942|-|chr11:g.62299055:T>C',, ENSG00000124942|-|chr11:g.62285441:A>G',…	ENSG00000124942	1	HGNC:347	100631.2723	223212.494	2557381.745	6907176.049999999	70952.0572	524391.96
EVVQDPDALPAPSSSVDR	3	Pat_67_1.44699.44699.2	ENSG00000176092|CRYBG2	ENSG00000176092	1	HGNC:17295	175494.7424	462892.41000000003	1845428.6940000001	6252299.52	112862.856	1459066.7340000002
ADNFEYSDPVDGSISR	1	Pat_67_1.43754.43754.2	ENSG00000079739|PGM1, ENSG00000079739|+|chr1:g.64059352:T>C',, ENSG00000079739|+|chr1:g.64097432:C>T',, ENSG00000079739|+|chr1:g.64095112:T>A',, ENSG00000079739|+|chr1:g.64095112:T>A']	ENSG00000079739	1	HGNC:8905	113377.484	166095.56	249833.77	673133.8	0	300924.25
YLPDTLLLEECGLLR	4	Pat_67_4.68368.68368.2	ENSG00000093010|COMT, ENSG00000093010|+|chr22:g.19950066:C>A',, ENSG00000093010|+|chr22:g.19950066:C>A']	ENSG00000093010	1	HGNC:2228	15449.837599999999	86123.265	1574471.8699999999	8600766.64	18008.2235	188194.87
AASADSTTEGTPADGFTVLSTK	4	Pat_67_3.52926.52926.3	ENSG00000113648|H2AFY, ENSG00000113648|-|chr5:g.134724711:C>T',, ENSG00000113648|-|chr5:g.134724711:C>T']	ENSG00000113648	1	HGNC:4740	555720.248	547798.513	4267144.8	11095029	66434.269	1321847.975
GEIGAVGNAGPAGPAGPR	5	Pat_67_3.39476.39476.2	ENSG00000164692|COL1A2, ENSG00000164692|+|chr7:g.94057073:A>C',, ENSG00000164692|+|chr7:g.94054492:G>A',, ENSG00000164692|+|chr7:g.94058607:G>C',, ENSG00000164692|+|chr7:g.94039814:G>T',, ENSG00000164692|+|chr7:g.94039047:G>A',, ENSG00000164692|+|chr7:g.94030880:A>C',, ENSG00000164692|+|chr7:g.94049709:C>T',, ENSG00000164692|+|chr7:g.94035569:A>C']	ENSG00000164692	1	HGNC:2198	171410.293	378951.841	3779838.08	12228491.799999999	118982.78099999999	928271.75
GFSLSDVPQAEISGEHLR	1	Pat_67_4.52486.52486.3	ENSG00000063660|GPC1, ENSG00000063660|+|chr2:g.241401730:C>CT',, ENSG00000063660|+|chr2:g.241405501:G>A',, ENSG00000063660|+|chr2:g.241401889:G>A',, ENSG00000063660|+|chr2:g.241401967:G>A']	ENSG00000063660	1	HGNC:4449	22424.92	47323.71	383530.62	1343107.9	19238.621	157682.05
SDVLETVVLINPSDEAVSTEVR	4	Pat_67_3.65353.65353.3	ENSG00000131711|MAP1B, ENSG00000131711|+|chr5:g.71494547:C>T',, ENSG00000131711|+|chr5:g.71489865:A>T',, ENSG00000131711|+|chr5:g.71490151:G>A',, ENSG00000131711|+|chr5:g.71489723:G>T',, ENSG00000131711|+|chr5:g.71494415:C>T',, ENSG00000131711|+|chr5:g.71489958:A>T',, ENSG00000131711|+|chr5:g.71492618:G>T',, ENSG00000131711|+|chr5:g.71495603:C>A']	ENSG00000131711	1	HGNC:6836	10795.5201	32243.115400000002	89070.209	229031.17	8656.89574	60687.685
GIEEEEILPGFILCDPNNLCHSGR	1	Pat_67_3.68048.68048.3	ENSG00000103342|GSPT1, ENSG00000103342|-|chr16:g.12009304:C>A',, ENSG00000103342|-|chr16:g.12009304:C>A']	ENSG00000103342	1	HGNC:4621	3735.9770000000003	9238.667	31383.63	87781.32	1564.2861	18873.365
NLGSINTELQDVQR	2	Pat_67_3.49549.49549.2	ENSG00000265808|SEC22B	ENSG00000265808	1	HGNC:10700	45448.129	121766.79699999999	702561.4299999999	3192674.3	35479.002	288789.53
DLDGNGYPDLIVGSFGVDK	10	Pat_67_5.64795.64795.3	ENSG00000161638|ITGA5, ENSG00000161638|-|chr12:g.54799470:C>T',, ENSG00000161638|-|chr12:g.54795630:C>T',, ENSG00000161638|-|chr12:g.54795844:C>T',, ENSG00000161638|-|chr12:g.54794776:T>C',, ENSG00000161638|-|chr12:g.54797092:C>A',, ENSG00000161638|-|chr12:g.54792407:G>A',, ENSG00000161638|-|chr12:g.54795836:C>G']	ENSG00000161638	1	HGNC:6141	95065.47929999998	201264.13199999998	2268827.33	6660860.85	51233.7599	400609.676
FSCFQEEAPQPHYQLR	2	Pat_67_4.46784.46784.3	ENSG00000143369|ECM1, ENSG00000143369|+|chr1:g.150484264:G>A',, ENSG00000143369|+|chr1:g.150484264:G>A']	ENSG00000143369	1	HGNC:3153	27250.067	59697.394	1119473.14	2813500.9	31987.809	163722.25400000002
LLGTIYTAAEEIEAVGGK	2	Pat_67_5.71057.71057.3	ENSG00000119471|HSDL2	ENSG00000119471	1	HGNC:18572	17415.161	56076.664000000004	629925.156	1765494.28	30698.069	109162.61200000001
YDPSLKPLSVSYDQATSLR	2	Pat_67_5.52994.52994.3	ENSG00000104267|CA2, ENSG00000104267|+|chr8:g.86386634:AT>A',, ENSG00000104267|+|chr8:g.86392941:C>A']	ENSG00000104267	1	HGNC:1373	63737.004	47522.265999999996	745164.75	2655237	17141.361	480185
VTVTPIYTDGEGVSVSAPGK	2	Pat_67_5.54220.54220.3	ENSG00000187955|COL14A1, ENSG00000187955|+|chr8:g.121357662:C>A',, ENSG00000187955|+|chr8:g.121275192:C>G',, ENSG00000187955|+|chr8:g.121174734:A>G',, ENSG00000187955|+|chr8:g.121256139:A>T',, ENSG00000187955|+|chr8:g.121267554:G>A',, ENSG00000187955|+|chr8:g.121298156:G>C',, ENSG00000187955|+|chr8:g.121344960:G>A',, ENSG00000187955|+|chr8:g.121224768:A>G',, ENSG00000187955|+|chr8:g.121239591:C>A…	ENSG00000187955	1	HGNC:2191	32500.271	51837.641	1325169.8	4308738.6	12312.428	190642.73
NVPHEDICEDSDIDGDYR	1	Pat_67_1.37704.37704.3	ENSG00000186432|KPNA4, ENSG00000186432|-|chr3:g.160243812:T>A']	ENSG00000186432	1	HGNC:6397	23677.992000000002	43770.21	173391.14	454140.66	11007.061000000002	85849.836
SEGSSVNLSPPLEQCVPDR	1	Pat_67_2.48152.48152.3	ENSG00000180210|F2, ENSG00000180210|+|chr11:g.46745003:C>T',, ENSG00000180210|+|chr11:g.46748264:G>A',, ENSG00000180210|+|chr11:g.46747708:G>A',, ENSG00000180210|+|chr11:g.46747708:G>A']	ENSG00000180210	1	HGNC:3535	28858.354	64375.85	169162.92	503500.34	15451.61	126361.26
VLTSEDEYNLLSDR	5	Pat_67_3.52080.52080.2	ENSG00000135842|FAM129A	ENSG00000135842	1	HGNC:16784	98115.913	214082.814	1037002.55	3033099.71	96553.40400000001	835914.04
SSGVPVDGFYTEEVR	2	Pat_67_2.46480.46480.2	ENSG00000135778|NTPCR	ENSG00000135778	1	HGNC:28204	38694.409	96386.15299999999	422115.82999999996	1528833.74	35696.435	234435.16599999997
QDLGSPEGIAVDHLGR	3	Pat_67_2.45662.45662.2	ENSG00000116962|NID1, ENSG00000116962|-|chr1:g.236143153:C>A',, ENSG00000116962|-|chr1:g.236201529:C>T',, ENSG00000116962|-|chr1:g.236154337:G>A',, ENSG00000116962|-|chr1:g.236205390:T>C',, ENSG00000116962|-|chr1:g.236143883:G>A',, ENSG00000116962|-|chr1:g.236208773:C>T',, ENSG00000116962|-|chr1:g.236195859:G>A',, ENSG00000116962|-|chr1:g.236212012:C>T',, ENSG00000116962|-|chr1:g.236205398:T>C',,…	ENSG00000116962	1	HGNC:7821	60076.59300000001	151413.595	596258.23	1528983.49	59190.4495	394663.527
LLSEEVFDFSSGQITQVK	2	Pat_67_5.67979.67979.3	ENSG00000082898|XPO1, ENSG00000082898|-|chr2:g.61719804:C>CTCT',, ENSG00000082898|-|chr2:g.61719804:C>CTCT']	ENSG00000082898	1	HGNC:12825	19580.118	49989.201	972582.52	3160494.5999999996	14940.922	237845.03
DAGEGLLAVQITDPEGK	6	Pat_67_3.58617.58617.2	ENSG00000196924|FLNA, ENSG00000196924|-|chrX:g.153581155:C>T',, ENSG00000196924|-|chrX:g.153590917:G>C',, ENSG00000196924|-|chrX:g.153590917:G>C']	ENSG00000196924	1	HGNC:3754	31608.697799999998	70877.58529999999	474033.30299999996	1838205.16	17437.9849	147608.06399999998
NACGSGYDFDVFVVR	1	Pat_67_5.54602.54602.2	ENSG00000167792|NDUFV1, ENSG00000167792|+|chr11:g.67376042:C>T',, ENSG00000167792|+|chr11:g.67376042:C>T']	ENSG00000167792	1	HGNC:7716	7983.2803	10683.443000000001	193822.39	690138.8	5271.179	25034.275
HPHDIIDDINSGAVECPAS	6	Pat_67_1.45894.45894.3	ENSG00000197958|RPL12	ENSG00000197958	1	HGNC:10302	1122279.396	1629243.464	4528860.47	11039121.04	233401.57200000001	1667001.3360000001
SAVDQAGGAQIVIDHLR	1	Pat_67_4.50204.50204.3	ENSG00000138698|RAP1GDS1	ENSG00000138698	1	HGNC:9859	20371.957	32715.785	289489.1	987470.94	18234.342	78189.83
CAQPGDQCQVAGWGTTAAR	1	Pat_67_4.36964.36964.3	ENSG00000129451|KLK10, ENSG00000129451|-|chr19:g.51519399:G>A',, ENSG00000129451|-|chr19:g.51519399:G>A']	ENSG00000129451	1	HGNC:6358	9990.131	20784.734	122297.055	410494.97	13453.212	36226.895
VENQENVSNLVIEDTELK	19	Pat_67_1.57365.57365.3	ENSG00000131236|CAP1	ENSG00000131236	1	HGNC:20040	94484.15199999999	242942.5361	4057427.4849999994	13121295.100999996	58338.9212	558770.838
EICELTGIDQSVLER	2	Pat_67_2.55899.55899.2	ENSG00000128641|MYO1B, ENSG00000128641|+|chr2:g.192279291:G>C',, ENSG00000128641|+|chr2:g.192255119:G>A',, ENSG00000128641|+|chr2:g.192252077:A>T',, ENSG00000128641|+|chr2:g.192272844:C>T',, ENSG00000128641|+|chr2:g.192246287:C>T',, ENSG00000128641|+|chr2:g.192246287:C>T']	ENSG00000128641	1	HGNC:7596	16694.839	47926.037	198460.07	643168.16	11922.4076	109313.464
GSYGDLGGPIITTQVTIPK	2	Pat_67_5.60817.60817.3	ENSG00000165119|HNRNPK, ENSG00000165119|-|chr9:g.86585827:C>T',, ENSG00000165119|-|chr9:g.86587881:G>T',, ENSG00000165119|-|chr9:g.86587881:G>T']	ENSG00000165119	1	HGNC:5044	22968.292999999998	36191.654	2898337.1399999997	13403107.2	7670.6025	271850.98
ADIDVSGPSVDTDAPDLDIEGPEGK	6	Pat_67_1.57178.57178.3	ENSG00000124942|AHNAK, ENSG00000124942|-|chr11:g.62295776:T>G',, ENSG00000124942|-|chr11:g.62290365:T>C',, ENSG00000124942|-|chr11:g.62295549:C>T',, ENSG00000124942|-|chr11:g.62296271:G>A',, ENSG00000124942|-|chr11:g.62287549:C>T',, ENSG00000124942|-|chr11:g.62300583:C>T',, ENSG00000124942|-|chr11:g.62294188:T>G',, ENSG00000124942|-|chr11:g.62299055:T>C',, ENSG00000124942|-|chr11:g.62285441:A>G',…	ENSG00000124942	1	HGNC:347	23545.144600000003	68925.099	280506.478	706906.185	12619.3576	110048.96049999999
[truncated: 24,597 more rows]
