# Supplementary material for: Multi-Omic Analysis of Esophageal Adenocarcinoma Uncovers Candidate Therapeutic Targets and Cancer-Selective Posttranscriptional Regulation
Source: Mol Cell Proteomics. 2024 Apr 9;23(6):100764. doi: 10.1016/j.mcpro.2024.100764 (PMC11245951; doi:10.1016/j.mcpro.2024.100764)
Supplement: Supplemental Data 15 [file mmc24.csv]

peptide	PSMs	spectrum	ENSG_GENE	ENSG	mapped_genes	HGNC	X126	X127	X128	X129	X130	X131
TVLGTPEVLLGALPGAGGTQR	23	TMT_Eoso_9.74372.74372.3	ENSG00000084754|HADHA, ENSG00000084754|-|chr2:g.26459797:C>T']	ENSG00000084754	1	HGNC:4801	243076.21399999998	236488.863	580749.723	249133.362	226088.19	563997.672
APGALLAAAGLADAATEIVER	7	TMT_Eoso_8.72996.72996.3	ENSG00000149823|VPS51, ENSG00000149823|+|chr11:g.64876958:T>A',, ENSG00000149823|+|chr11:g.64877958:G>A',, ENSG00000149823|+|chr11:g.64875946:G>A',, ENSG00000149823|+|chr11:g.64879052:G>A']	ENSG00000149823	1	HGNC:1172	20144.746	23924.311	22809.953	23152.483	22819.172	20448.42
YGAAGLGGVLGGAGQFPLGGVAAR	5	TMT_Eoso_1.67895.67895.3	ENSG00000049540|ELN, ENSG00000049540|+|chr7:g.73456964:G>GTTACCT',, ENSG00000049540|+|chr7:g.73470714:G>A',, ENSG00000049540|+|chr7:g.73474233:G>C',, ENSG00000049540|+|chr7:g.73474233:G>C']	ENSG00000049540	1	HGNC:3327	70871.77399999999	74530.699	74284.893	71851.56599999999	71173.256	72157.17
AQFAQPEILIGTIPGAGGTQR	23	TMT_Eoso_5.99385.99385.3	ENSG00000127884|ECHS1	ENSG00000127884	1	HGNC:3151	112157.499	88745.94799999999	245264.389	115302.117	84150.208	230472.185
PGGLLLGDVAPNFEANTTVGR	4	TMT_Eoso_2.66213.66213.3	ENSG00000117592|PRDX6	ENSG00000117592	1	HGNC:16753	222613.338	160594.35	305199.033	224710.047	157900.299	278519.022
SALYSPSDPLTLLQADTVR	9	TMT_Eoso_2.67564.67564.3	ENSG00000116260|QSOX1, ENSG00000116260|+|chr1:g.180155276:C>T',, ENSG00000116260|+|chr1:g.180155276:C>T']	ENSG00000116260	1	HGNC:9756	74280.07800000001	56881.456999999995	88342.996	78951.725	53134.644	91026.413
NQDLAPNSAEQASILSLVTK	17	TMT_Eoso_9.72950.72950.3	ENSG00000143621|ILF2, ENSG00000143621|-|chr1:g.153634895:C>G']	ENSG00000143621	1	HGNC:6037	466799.946	258376.83999999997	240791.575	472747.94	261836.43	231066.365
VQDDEVGDGTTSVTVLAAELLR	9	TMT_Eoso_2.69755.69755.3	ENSG00000166226|CCT2, ENSG00000166226|+|chr12:g.69980050:G>A',, ENSG00000166226|+|chr12:g.69983465:A>C',, ENSG00000166226|+|chr12:g.69983465:A>C']	ENSG00000166226	1	HGNC:1615	207055.61	164198.53999999998	164857.85	209130.20500000002	175666.916	180347.28
STAEGEAFIQALPGSGTTPLLR	5	TMT_Eoso_2.65333.65333.3	ENSG00000118898|PPL, ENSG00000118898|-|chr16:g.4945699:CCTT>C',, ENSG00000118898|-|chr16:g.4947749:G>C',, ENSG00000118898|-|chr16:g.4949235:G>A',, ENSG00000118898|-|chr16:g.4949235:G>A']	ENSG00000118898	1	HGNC:9273	365186.84500000003	292966.93	494672.31499999994	398992	290633.012	554965.34
SLSSAINASTGNYLLESVNK	10	TMT_Eoso_2.64238.64238.3	ENSG00000197632|SERPINB2, ENSG00000197632|+|chr18:g.61569070:C>A',, ENSG00000197632|+|chr18:g.61570529:C>G',, ENSG00000197632|+|chr18:g.61569115:C>T',, ENSG00000197632|+|chr18:g.61564434:A>C',, ENSG00000197632|+|chr18:g.61564434:A>C']	ENSG00000197632	1	HGNC:8584	84037.284	209090.68000000002	112346.34700000001	87525.988	212254.75	110326.62
LDVTLGPVPEIGGSEAPAPQNK	10	TMT_Eoso_3.101993.101993.3	ENSG00000117395|EBNA1BP2, ENSG00000117395|-|chr1:g.43630162:C>G',, ENSG00000117395|-|chr1:g.43630162:C>G']	ENSG00000117395	1	HGNC:15531	0	0	0	0	0	0
TALPTSGSSAGELELLAGEVPAR	4	TMT_Eoso_9.68628.68628.3	ENSG00000063245|EPN1, ENSG00000063245|+|chr19:g.56189961:G>T',, ENSG00000063245|+|chr19:g.56201251:G>C',, ENSG00000063245|+|chr19:g.56206304:C>A',, ENSG00000063245|+|chr19:g.56196942:G>A',, ENSG00000063245|+|chr19:g.56196942:G>A']	ENSG00000063245	1	HGNC:21604	0	0	0	0	0	0
VVAVGYINEAIDEGNPLR	6	TMT_Eoso_2.66382.66382.3	ENSG00000145703|IQGAP2, ENSG00000145703|+|chr5:g.75979036:TTTCTTG>T',, ENSG00000145703|+|chr5:g.75969794:T>C',, ENSG00000145703|+|chr5:g.75858325:C>T',, ENSG00000145703|+|chr5:g.75858325:C>T']	ENSG00000145703	1	HGNC:6111	29406.605	37494.937999999995	29998.334	25141.7	30979.125	28605.487999999998
AQPVQVAEGSEPDGFWEALGGK	50	TMT_Eoso_9.71149.71149.3	ENSG00000148180|GSN, ENSG00000148180|+|chr9:g.124074719:C>T',, ENSG00000148180|+|chr9:g.124074719:C>T']	ENSG00000148180	1	HGNC:4620	842044.774	1023260.6159999999	1669049.472	829589.463	1060628.511	1556410.4170000001
GLGTDEDAIISVLAYR	9	TMT_Eoso_9.73280.73280.3	ENSG00000196975|ANXA4, ENSG00000196975|+|chr2:g.70033584:C>T',, ENSG00000196975|+|chr2:g.70046423:A>T',, ENSG00000196975|+|chr2:g.70046423:A>T']	ENSG00000196975	1	HGNC:542	109001.086	43230.88	109605.234	119580.39	50012.484000000004	106640.44
AITPPHPASQANIIFDITEGNLR	10	TMT_Eoso_2.67990.67990.4	ENSG00000077942|FBLN1, ENSG00000077942|+|chr22:g.45996220:C>CA',, ENSG00000077942|+|chr22:g.45996312:G>C',, ENSG00000077942|+|chr22:g.45928948:G>A',, ENSG00000077942|+|chr22:g.45898873:G>A',, ENSG00000077942|+|chr22:g.45898873:G>A']	ENSG00000077942	1	HGNC:3600	67502.202	55755.812000000005	54131.289	69527.283	57458.034	52790.81
TVAGQDAVIVLLGTR	22	TMT_Eoso_8.67476.67476.3	ENSG00000090013|BLVRB, ENSG00000090013|-|chr19:g.40953909:G>A',, ENSG00000090013|-|chr19:g.40953909:G>A']	ENSG00000090013	1	HGNC:1063	713640.291	629429.3840000001	733409.8000000002	735779.315	619061.939	730499.99
TVATPLNQVANPNSAIFGGAR	4	TMT_Eoso_7.63178.63178.3	ENSG00000106682|EIF4H, ENSG00000106682|+|chr7:g.73609094:G>C',, ENSG00000106682|+|chr7:g.73602092:C>T',, ENSG00000106682|+|chr7:g.73604582:G>A']	ENSG00000106682	1	HGNC:12741	868273.98	550487.1499999999	339523.80000000005	903034.53	551539.21	304762.19
AIAELGIYPAVDPLDSTSR	57	TMT_Eoso_6.101761.101761.3	ENSG00000110955|ATP5F1B, ENSG00000110955|-|chr12:g.57037657:C>A',, ENSG00000110955|-|chr12:g.57037657:C>A']	ENSG00000110955	1	HGNC:830	927771.484	739001.956	2370462.39	1024890.504	776054.053	2466841.4469999997
FANSLVGVQQQLQAFNTYR	8	TMT_Eoso_7.70053.70053.3	ENSG00000115306|SPTBN1, ENSG00000115306|+|chr2:g.54873104:G>A',, ENSG00000115306|+|chr2:g.54858311:G>A',, ENSG00000115306|+|chr2:g.54880747:T>C',, ENSG00000115306|+|chr2:g.54826301:G>A',, ENSG00000115306|+|chr2:g.54895588:C>T',, ENSG00000115306|+|chr2:g.54876782:C>T',, ENSG00000115306|+|chr2:g.54853150:G>A',, ENSG00000115306|+|chr2:g.54853150:G>A']	ENSG00000115306	1	HGNC:11275	107992.63699999999	86853.01000000001	85012.567	110502.576	86538.867	81747.22200000001
NDLSPASSGNAVYDFFIGR	10	TMT_Eoso_6.103224.103224.3	ENSG00000143815|LBR, ENSG00000143815|-|chr1:g.225600212:T>C',, ENSG00000143815|-|chr1:g.225607143:A>C',, ENSG00000143815|-|chr1:g.225607143:A>C']	ENSG00000143815	1	HGNC:6518	58544.494	58098.833	55999.166	60129.778999999995	59374.693	54924.606
VGIGAFPTEQDNEIGELLQTR	7	TMT_Eoso_7.70205.70205.3	ENSG00000035687|ADSS, ENSG00000035687|-|chr1:g.244587636:G>A']	ENSG00000035687	1	HGNC:292	54066.29	39786.45	55992.176	50817.344000000005	37843.395	56265.723
ASGPGLNASGIPASLPVEFTIDAR	8	TMT_Eoso_7.70166.70166.3	ENSG00000128591|FLNC, ENSG00000128591|+|chr7:g.128487762:C>T',, ENSG00000128591|+|chr7:g.128483582:T>C',, ENSG00000128591|+|chr7:g.128494159:C>T',, ENSG00000128591|+|chr7:g.128485123:G>A',, ENSG00000128591|+|chr7:g.128480715:G>A',, ENSG00000128591|+|chr7:g.128486412:G>A',, ENSG00000128591|+|chr7:g.128496611:G>A',, ENSG00000128591|+|chr7:g.128488745:G>A',, ENSG00000128591|+|chr7:g.128493010:C>T',,…	ENSG00000128591	1	HGNC:3756	50712.880000000005	52800.564	87713.23000000001	52196.246	53051.234	81756.79699999999
QTASVTLQAIAAQNAAVQAVNAHSNILK	13	TMT_Eoso_2.67923.67923.3	ENSG00000132305|IMMT, ENSG00000132305|-|chr2:g.86378436:G>A',, ENSG00000132305|-|chr2:g.86374875:G>A',, ENSG00000132305|-|chr2:g.86400824:G>A',, ENSG00000132305|-|chr2:g.86408458:C>T',, ENSG00000132305|-|chr2:g.86408458:C>T']	ENSG00000132305	1	HGNC:6047	100122.067	58453.53599999999	141118.971	89985.041	65900.247	138506.127
LAPITSDPTEATAVGAVEASFK	64	TMT_Eoso_9.73560.73560.3	ENSG00000067225|PKM	ENSG00000067225	1	HGNC:9021	19587072.05	9569157.379999999	8771825.655000001	18124932.07	9933969.829999998	7627382.6389999995
ATENDIANFFSPLNPIR	11	TMT_Eoso_6.107044.107044.3	ENSG00000096746|HNRNPH3, ENSG00000096746|+|chr10:g.70101738:G>A',, ENSG00000096746|+|chr10:g.70101738:G>A']	ENSG00000096746	1	HGNC:5043	383199.30000000005	280630.69999999995	292512.1	376768.29000000004	253670.40600000002	290807.43000000005
VNAGDQPGADLGPLITPQAK	12	TMT_Eoso_1.59274.59274.3	ENSG00000119711|ALDH6A1, ENSG00000119711|-|chr14:g.74538937:A>C']	ENSG00000119711	1	HGNC:7179	255636.036	190068.53399999999	594032.22	229734.60199999998	181287.677	546575.19
EAFQPQEPDFPPPPPDLEQLR	46	TMT_Eoso_7.67940.67940.3	ENSG00000035403|VCL, ENSG00000035403|+|chr10:g.75855443:G>A',, ENSG00000035403|+|chr10:g.75871719:C>T',, ENSG00000035403|+|chr10:g.75867021:G>A',, ENSG00000035403|+|chr10:g.75867021:G>A']	ENSG00000035403	1	HGNC:12665	432411.8190000001	292490.738	591195.172	439024.579	304972.133	572647.163
LGGSPTSLGTWGSWIGPDHDK	8	TMT_Eoso_7.66281.66281.3	ENSG00000130175|PRKCSH, ENSG00000130175|+|chr19:g.11560124:CAG>C',, ENSG00000130175|+|chr19:g.11552120:G>A',, ENSG00000130175|+|chr19:g.11558275:G>A',, ENSG00000130175|+|chr19:g.11558533:C>T',, ENSG00000130175|+|chr19:g.11558533:C>T']	ENSG00000130175	1	HGNC:9411	170118.67599999998	120555.504	99982.193	182896.01	121161.82999999999	89953.09
GVIINTASVAAFEGQVGQAAYSASK	17	TMT_Eoso_1.68146.68146.3	ENSG00000072506|HSD17B10, ENSG00000072506|-|chrX:g.53458992:C>T',, ENSG00000072506|-|chrX:g.53458992:C>T']	ENSG00000072506	1	HGNC:4800	554677.1359999999	296938.575	583410.11	539621.02	290104.272	523741.326
AAEEAFVNDIDESSPGTEWER	10	TMT_Eoso_1.56172.56172.3	ENSG00000122705|CLTA	ENSG00000122705	1	HGNC:2090	144991.652	113745.12	168231.164	158698.07	101962.258	184014.84
ASAFALQEQPVVNAVIDDTTK	17	TMT_Eoso_8.70057.70057.3	ENSG00000119689|DLST, ENSG00000119689|+|chr14:g.75355830:T>C',, ENSG00000119689|+|chr14:g.75349316:G>A']	ENSG00000119689	1	HGNC:2911	165583.69	111819.432	358979.31	154636.94999999998	115577.312	324027.72
LQVELDNVTGLLSQSDSK	25	TMT_Eoso_9.74193.74193.3	ENSG00000100345|MYH9, ENSG00000100345|-|chr22:g.36708257:G>A',, ENSG00000100345|-|chr22:g.36684946:G>A',, ENSG00000100345|-|chr22:g.36688106:C>T']	ENSG00000100345	1	HGNC:7579	449808.11	339775.41000000003	310755.51	441179.755	343182.974	305814.58
APVPASELLASGVLSR	20	TMT_Eoso_6.98061.98061.3	ENSG00000178209|PLEC, ENSG00000178209|-|chr8:g.145008183:C>T',, ENSG00000178209|-|chr8:g.144995759:G>A',, ENSG00000178209|-|chr8:g.145016667:C>T',, ENSG00000178209|-|chr8:g.144994888:G>A',, ENSG00000178209|-|chr8:g.144996236:C>G',, ENSG00000178209|-|chr8:g.145010020:G>A',, ENSG00000178209|-|chr8:g.144996968:C>T',, ENSG00000178209|-|chr8:g.144990901:C>T',, ENSG00000178209|-|chr8:g.145001648:C>T',,…	ENSG00000178209	1	HGNC:9069	876034.1219999999	678126.288	593346.2600000001	865964.0740000001	663849.092	593085.4717000001
QYPPSTQVEVQNDGAESAVFQQLFQK	11	TMT_Eoso_7.70147.70147.4	ENSG00000127831|VIL1, ENSG00000127831|+|chr2:g.219305476:A>G',, ENSG00000127831|+|chr2:g.219314009:C>G',, ENSG00000127831|+|chr2:g.219314009:C>G']	ENSG00000127831	1	HGNC:12690	73892.18	13617.487	27799.867000000002	68848.42	15737.843	24705.443
LVSPGSANETSSILVESVTR	14	TMT_Eoso_7.64352.64352.3	ENSG00000136068|FLNB, ENSG00000136068|+|chr3:g.58134543:G>A',, ENSG00000136068|+|chr3:g.58062899:C>G',, ENSG00000136068|+|chr3:g.58121746:A>G',, ENSG00000136068|+|chr3:g.58089697:G>T',, ENSG00000136068|+|chr3:g.58095423:G>T',, ENSG00000136068|+|chr3:g.58095424:A>T',, ENSG00000136068|+|chr3:g.58127630:G>T',, ENSG00000136068|+|chr3:g.58128446:A>G',, ENSG00000136068|+|chr3:g.58108954:C>A',, ENSG0000…	ENSG00000136068	1	HGNC:3755	461125.68	369591.01	345564.126	454770.26599999995	364934.877	334455.252
VGAIPANALDDGQWSQGLISAAR	20	TMT_Eoso_3.102860.102860.3	ENSG00000137076|TLN1, ENSG00000137076|-|chr9:g.35711320:CAGA>C',, ENSG00000137076|-|chr9:g.35722121:C>G',, ENSG00000137076|-|chr9:g.35724314:C>T',, ENSG00000137076|-|chr9:g.35717768:G>C',, ENSG00000137076|-|chr9:g.35718843:T>C',, ENSG00000137076|-|chr9:g.35719602:T>C',, ENSG00000137076|-|chr9:g.35719602:T>C']	ENSG00000137076	1	HGNC:11845	116458.449	117329.093	108908.571	120330.393	108696.411	110698.187
SSTAISSIAADGEFLHELEEK	6	TMT_Eoso_6.105062.105062.3	ENSG00000113569|NUP155, ENSG00000113569|-|chr5:g.37329370:C>T',, ENSG00000113569|-|chr5:g.37314406:G>A',, ENSG00000113569|-|chr5:g.37328498:G>A',, ENSG00000113569|-|chr5:g.37363994:C>T',, ENSG00000113569|-|chr5:g.37363994:C>T']	ENSG00000113569	1	HGNC:8063	36702.23	23033.426	22087.045	39126.68	23212.357000000004	23809.37
KPANDITSQLEINFGDLGR	12	TMT_Eoso_8.67060.67060.3	ENSG00000142864|SERBP1	ENSG00000142864	1	HGNC:17860	273668.92	129123.52300000002	100569.261	249544.18	117723.186	96580.07800000001
NPNAVLTLVDDNLAPEYQK	5	TMT_Eoso_6.105885.105885.3	ENSG00000145703|IQGAP2, ENSG00000145703|+|chr5:g.75979036:TTTCTTG>T',, ENSG00000145703|+|chr5:g.75969794:T>C',, ENSG00000145703|+|chr5:g.75858325:C>T',, ENSG00000145703|+|chr5:g.75858325:C>T']	ENSG00000145703	1	HGNC:6111	87525.23	66135.93	254929.28	90909.984	67401.59	250263.25
GYFNEELSEILSDPSDDTK	12	TMT_Eoso_9.72951.72951.3	ENSG00000096696|DSP, ENSG00000096696|+|chr6:g.7578715:C>T',, ENSG00000096696|+|chr6:g.7580958:A>G',, ENSG00000096696|+|chr6:g.7581636:G>A',, ENSG00000096696|+|chr6:g.7580990:G>A',, ENSG00000096696|+|chr6:g.7585977:G>A',, ENSG00000096696|+|chr6:g.7585981:C>T',, ENSG00000096696|+|chr6:g.7580078:A>G']	ENSG00000096696	1	HGNC:3052	92906.147	215499.47000000003	63628.893	86883.504	220563.18600000002	57286.14599999999
QDLLTAAPASEIAEGLNLHTIR	7	TMT_Eoso_2.67802.67802.3	ENSG00000138175|ARL3	ENSG00000138175	1	HGNC:694	79125.48	59749.48299999999	78525.24299999999	78031.075	62886.443	66832.16
NLTALGLNLVASGGTAK	17	TMT_Eoso_7.69759.69759.3	ENSG00000138363|ATIC, ENSG00000138363|+|chr2:g.216213943:T>G',, ENSG00000138363|+|chr2:g.216190020:C>G',, ENSG00000138363|+|chr2:g.216199695:G>T',, ENSG00000138363|+|chr2:g.216199695:G>T']	ENSG00000138363	1	HGNC:794	698348.798	529455.545	295374.71499999997	720744.5700000001	519186.4639999999	275159.32
GEELLSPLNLEQAAYAR	21	TMT_Eoso_9.68645.68645.3	ENSG00000197879|MYO1C, ENSG00000197879|-|chr17:g.1385827:C>T',, ENSG00000197879|-|chr17:g.1385827:C>T']	ENSG00000197879	1	HGNC:7597	320093.497	334060.03500000003	375252.95	296734.82499999995	342234.732	361489.186
AIPDLTAPVAAVQAAVSNLVR	45	TMT_Eoso_1.72778.72778.3	ENSG00000035403|VCL, ENSG00000035403|+|chr10:g.75843224:C>CA',, ENSG00000035403|+|chr10:g.75855443:G>A',, ENSG00000035403|+|chr10:g.75871719:C>T',, ENSG00000035403|+|chr10:g.75867021:G>A',, ENSG00000035403|+|chr10:g.75867021:G>A']	ENSG00000035403	1	HGNC:12665	257791.259	312208.94899999996	138108.6654	225869.26870000002	310510.9667	130759.43109999999
THTQDAVPLTLGQEFSGYVQQVK	28	TMT_Eoso_7.67761.67761.4	ENSG00000091483|FH, ENSG00000091483|-|chr1:g.241680615:G>T']	ENSG00000091483	1	HGNC:3700	733547.562	441077.74600000004	994966.745	730236.4850000001	446108.182	937893.814
DLLVTGAYEISDQSGGAGGLR	11	TMT_Eoso_2.58763.58763.3	ENSG00000170348|TMED10, ENSG00000170348|-|chr14:g.75643188:A>T',, ENSG00000170348|-|chr14:g.75602579:A>T']	ENSG00000170348	1	HGNC:16998	379990.74	282727.41000000003	451319.33999999997	381926.81	298704.80000000005	451019.77
SDLGPSYGGWQVLDATPQER	14	TMT_Eoso_8.59184.59184.3	ENSG00000125780|TGM3, ENSG00000125780|+|chr20:g.2312717:C>T',, ENSG00000125780|+|chr20:g.2312808:A>C',, ENSG00000125780|+|chr20:g.2290958:G>A',, ENSG00000125780|+|chr20:g.2312836:C>G',, ENSG00000125780|+|chr20:g.2291025:T>C',, ENSG00000125780|+|chr20:g.2293658:G>T']	ENSG00000125780	1	HGNC:11779	256841.892	496310.4	354506.8365	271945.55700000003	534690.91	363178.621
QAPQTIHLPSGEILDVFDAAER	4	TMT_Eoso_7.70034.70034.3	ENSG00000122729|ACO1	ENSG00000122729	1	HGNC:117	0	0	0	0	0	0
LLDAVDTYIPVPAR	32	TMT_Eoso_6.104871.104871.3	ENSG00000178952|TUFM	ENSG00000178952	1	HGNC:12420	1588141.506	1355360.8869999996	3024105.715499999	1631561.7010000001	1392753.303	3039010.1613
YAGSALQYEDVSTAVQNLQK	4	TMT_Eoso_1.59532.59532.3	ENSG00000009844|VTA1, ENSG00000009844|+|chr6:g.142519672:C>G',, ENSG00000009844|+|chr6:g.142487422:G>A']	ENSG00000009844	1	HGNC:20954	51565.155999999995	49869.316	78497.02	53148.1	52251.234000000004	79292.28
FTASAGIQVVGDDLTVTNPK	100	TMT_Eoso_9.69756.69756.3	ENSG00000074800|ENO1, ENSG00000074800|-|chr1:g.8925416:C>A',, ENSG00000074800|-|chr1:g.8923371:C>T',, ENSG00000074800|-|chr1:g.8926455:T>C',, ENSG00000074800|-|chr1:g.8934964:A>T']	ENSG00000074800	1	HGNC:3350	7286130.487	4989850.75	9960670.959	7200125.725	5187397.299	8985591.458
DATNVGDEGGFAPNILENK	35	TMT_Eoso_2.57669.57669.3	ENSG00000074800|ENO1, ENSG00000074800|-|chr1:g.8925416:C>A',, ENSG00000074800|-|chr1:g.8923371:C>T',, ENSG00000074800|-|chr1:g.8926455:T>C',, ENSG00000074800|-|chr1:g.8934964:A>T']	ENSG00000074800	1	HGNC:3350	10852820.57	9947428.47	6656649.752	10343276.424	9883805.1	6117388.930000001
ATTLSNAVSSLASTGLSLTK	7	TMT_Eoso_6.108692.108692.3	ENSG00000073921|PICALM	ENSG00000073921	1	HGNC:15514	168384.67	123739.35	78451.98	186261	139635.94	77998.336
AEDNADTLALVFEAPNQEK	22	TMT_Eoso_9.69164.69164.3	ENSG00000132646|PCNA	ENSG00000132646	1	HGNC:8729	501911.14	240925.30000000005	232872.21999999997	492709.33999999997	241712.538	213928.886
HLLQAPLDDAQEILQAR	8	TMT_Eoso_7.67160.67160.3	ENSG00000101310|SEC23B, ENSG00000101310|+|chr20:g.18506439:C>T',, ENSG00000101310|+|chr20:g.18513350:G>A',, ENSG00000101310|+|chr20:g.18535007:C>G',, ENSG00000101310|+|chr20:g.18507119:C>T',, ENSG00000101310|+|chr20:g.18507119:C>T']	ENSG00000101310	1	HGNC:10702	84437.36499999999	98640.762	117128.807	91050.57	101510.39	103577.75
ITYGETGGNSPVQEFTVPGSK	16	TMT_Eoso_2.57386.57386.3	ENSG00000115414|FN1, ENSG00000115414|-|chr2:g.216257711:C>T',, ENSG00000115414|-|chr2:g.216271134:C>T',, ENSG00000115414|-|chr2:g.216226799:A>G',, ENSG00000115414|-|chr2:g.216240008:T>C',, ENSG00000115414|-|chr2:g.216240420:T>C',, ENSG00000115414|-|chr2:g.216270961:T>C',, ENSG00000115414|-|chr2:g.216270993:T>C',, ENSG00000115414|-|chr2:g.216226780:C>T',, ENSG00000115414|-|chr2:g.216256459:G>A',, …	ENSG00000115414	1	HGNC:3778	747096.6000000001	583303.31	609997.53	689899.29	644555.5700000001	563623.0599999999
VNSVSSGLAEEDLETLLQSR	7	TMT_Eoso_1.67549.67549.3	ENSG00000125246|CLYBL, ENSG00000125246|+|chr13:g.100517195:CTG>C',, ENSG00000125246|+|chr13:g.100425154:G>T',, ENSG00000125246|+|chr13:g.100515335:C>T',, ENSG00000125246|+|chr13:g.100523288:C>G',, ENSG00000125246|+|chr13:g.100523288:C>G']	ENSG00000125246	1	HGNC:18355	114264.576	120028.257	79201.91	118676.71599999999	122294.141	77590.285
LVGQGASAVLLDLPNSGGEAQAK	26	TMT_Eoso_8.67877.67877.3	ENSG00000072506|HSD17B10, ENSG00000072506|-|chrX:g.53458992:C>T',, ENSG00000072506|-|chrX:g.53458992:C>T']	ENSG00000072506	1	HGNC:4800	515626.42	274030.926	572025.87	512035.454	282378.938	532501.38
DLVSSLTSGLLTIGDR	7	TMT_Eoso_8.72165.72165.3	ENSG00000131473|ACLY, ENSG00000131473|-|chr17:g.40028421:G>C',, ENSG00000131473|-|chr17:g.40028371:C>G',, ENSG00000131473|-|chr17:g.40062812:C>T',, ENSG00000131473|-|chr17:g.40030110:C>G',, ENSG00000131473|-|chr17:g.40030110:C>G']	ENSG00000131473	1	HGNC:115	0	0	0	123821.43900000001	149350.42599999998	158040.08299999998
AASADSTTEGTPADGFTVLSTK	14	TMT_Eoso_2.54745.54745.3	ENSG00000113648|H2AFY, ENSG00000113648|-|chr5:g.134724711:C>T',, ENSG00000113648|-|chr5:g.134724711:C>T']	ENSG00000113648	1	HGNC:4740	738635.5800000001	527988.0299999999	627363.07	688978.1400000001	519510.14	609959.02
VAGALAEAGVGLEEIAK	6	TMT_Eoso_8.70764.70764.3	ENSG00000149476|TKFC, ENSG00000149476|+|chr11:g.61110307:C>T',, ENSG00000149476|+|chr11:g.61106771:A>C',, ENSG00000149476|+|chr11:g.61106771:A>C']	ENSG00000149476	1	HGNC:24552	403578.2	261341.57	358958.37	382849.83	248860.43	371059.73
GTGGVDTAAVADVYDISNIDR	15	TMT_Eoso_1.57451.57451.3	ENSG00000131730|CKMT2	ENSG00000131730	1	HGNC:1996	194509.9	143677.83000000002	339000.02	205360.53	153582.897	333573.71400000004
ITNLTQQLEQASIVK	11	TMT_Eoso_3.105609.105609.3	ENSG00000096696|DSP, ENSG00000096696|+|chr6:g.7581510:TA>T',, ENSG00000096696|+|chr6:g.7578715:C>T',, ENSG00000096696|+|chr6:g.7580958:A>G',, ENSG00000096696|+|chr6:g.7581636:G>A',, ENSG00000096696|+|chr6:g.7580990:G>A',, ENSG00000096696|+|chr6:g.7585977:G>A',, ENSG00000096696|+|chr6:g.7585981:C>T',, ENSG00000096696|+|chr6:g.7580078:A>G']	ENSG00000096696	1	HGNC:3052	138541.07	287337.66	114248.826	140356.149	312281.184	109731.155
NENTFLDLTVQQIEHLNK	7	TMT_Eoso_8.71179.71179.3	ENSG00000169764|UGP2, ENSG00000169764|+|chr2:g.64084981:G>A',, ENSG00000169764|+|chr2:g.64084981:G>A']	ENSG00000169764	1	HGNC:12527	146087.88	123452.164	246171.58	156802.22	118102.016	242821.84
VPVAVQGEDTVQSLTQGDGVAK	15	TMT_Eoso_8.63278.63278.3	ENSG00000125730|C3, ENSG00000125730|-|chr19:g.6697558:C>A',, ENSG00000125730|-|chr19:g.6707931:C>T',, ENSG00000125730|-|chr19:g.6697682:C>T']	ENSG00000125730	1	HGNC:1318	2218609.4899999998	1970413.25	2796874.52	2139337.6599999997	1997482.8400000003	4375391.36
TVSGNTVEYALTDLEPATEYTLR	9	TMT_Eoso_9.71313.71313.3	ENSG00000041982|TNC, ENSG00000041982|-|chr9:g.117853174:G>T',, ENSG00000041982|-|chr9:g.117827000:G>A',, ENSG00000041982|-|chr9:g.117798515:C>T',, ENSG00000041982|-|chr9:g.117788857:T>G',, ENSG00000041982|-|chr9:g.117808862:A>C',, ENSG00000041982|-|chr9:g.117835942:G>T',, ENSG00000041982|-|chr9:g.117819471:T>C',, ENSG00000041982|-|chr9:g.117808785:T>A',, ENSG00000041982|-|chr9:g.117815273:G>A',, …	ENSG00000041982	1	HGNC:5318	30612.4	40176.663	57101.122	32834.108	40178.706000000006	59401.031
GNILIPGINEAVAAVTEEEHK	16	TMT_Eoso_2.69582.69582.3	ENSG00000133313|CNDP2, ENSG00000133313|+|chr18:g.72176114:C>G',, ENSG00000133313|+|chr18:g.72176114:C>G']	ENSG00000133313	1	HGNC:24437	269407.92	251200.327	436674.02499999997	290804.436	259933.685	403085.456
DNHLLGTFDLTGIPPAPR	100	TMT_Eoso_2.62952.62952.3	ENSG00000044574|HSPA5, ENSG00000044574|-|chr9:g.128001036:A>G']	ENSG00000044574	1	HGNC:5238	923292.0150000001	926994.2880000001	1297364.679	941220.733	944149.3109999999	1257482.692
ILGGVISAISEAAAQYNPEPPPPR	13	TMT_Eoso_7.72743.72743.4	ENSG00000126247|CAPNS1	ENSG00000126247	1	HGNC:1481	40137.072	38802.958	32744.613	48824.854	34493.127499999995	30606.499000000003
VGDAIPAVEVFEGEPGNK	46	TMT_Eoso_9.69685.69685.3	ENSG00000126432|PRDX5, ENSG00000126432|+|chr11:g.64088254:C>T']	ENSG00000126432	1	HGNC:9355	1251997.851	991420.0099999999	3468006.4299999997	1250309.569	1050100.144	3308873.2210000004
ESPESEGPIYEGLIL	12	TMT_Eoso_6.100386.100386.2	ENSG00000069329|VPS35, ENSG00000069329|-|chr16:g.46712988:C>T']	ENSG00000069329	1	HGNC:13487	46205.837999999996	77025.122	207029.86599999998	199821.761	199103.318	215560.1085
SETSGSFEDALLAIVK	15	TMT_Eoso_5.107084.107084.3	ENSG00000196975|ANXA4, ENSG00000196975|+|chr2:g.70031677:A>G',, ENSG00000196975|+|chr2:g.70033584:C>T',, ENSG00000196975|+|chr2:g.70046423:A>T',, ENSG00000196975|+|chr2:g.70046423:A>T']	ENSG00000196975	1	HGNC:542	1533614.22	501966.88	1655275.8599999999	1533774.29	533548.7	1586946.22
GIVDQSQQAYQEAFEISK	42	TMT_Eoso_6.88789.88789.3	ENSG00000164924|YWHAZ, ENSG00000164924|-|chr8:g.101936410:A>G',, ENSG00000164924|-|chr8:g.101936410:A>G']	ENSG00000164924	1	HGNC:12855	8865922.515	5810693.933999999	4804158.27	8065227.33	5871379.109999999	4185237.955
HNQLPLVIEFTEQTAPK	47	TMT_Eoso_8.67347.67347.4	ENSG00000185624|P4HB, ENSG00000185624|-|chr17:g.79801917:C>T',, ENSG00000185624|-|chr17:g.79801917:C>T']	ENSG00000185624	1	HGNC:8548	2133838.783	1091473.5229999998	3304190.4999999995	2244475.487	1105666.102	3152895.857
FNEEHIPDSPFVVPVASPSGDAR	37	TMT_Eoso_2.61049.61049.3	ENSG00000196924|FLNA, ENSG00000196924|-|chrX:g.153581155:C>T',, ENSG00000196924|-|chrX:g.153590917:G>C',, ENSG00000196924|-|chrX:g.153590917:G>C']	ENSG00000196924	1	HGNC:3754	460476.849	360363.96499999997	537815.568	478773.176	372640.556	518336.73199999996
VNVDIINFGEEEVNTEK	4	TMT_Eoso_7.67095.67095.3	ENSG00000159352|PSMD4, ENSG00000159352|+|chr1:g.151234748:G>T',, ENSG00000159352|+|chr1:g.151234748:G>T']	ENSG00000159352	1	HGNC:9561	0	0	0	0	0	0
IDAAQNWLADPNGGPEGEEQIR	3	TMT_Eoso_2.56422.56422.3	ENSG00000035403|VCL, ENSG00000035403|+|chr10:g.75855443:G>A',, ENSG00000035403|+|chr10:g.75871719:C>T',, ENSG00000035403|+|chr10:g.75867021:G>A',, ENSG00000035403|+|chr10:g.75867021:G>A']	ENSG00000035403	1	HGNC:12665	52735.473	79782.74	81459.09	59067.523	62657.83	91907.77
IIEVAPQVATQNVNPTPGATS	7	TMT_Eoso_9.63990.63990.3	ENSG00000086475|SEPHS1, ENSG00000086475|-|chr10:g.13365012:C>T',, ENSG00000086475|-|chr10:g.13365012:C>T']	ENSG00000086475	1	HGNC:19685	194346.45	120749.277	266588.49	191727.02	124581.854	259642.5
DVYEELLTQAEIQGNINK	7	TMT_Eoso_7.67917.67917.3	ENSG00000140575|IQGAP1, ENSG00000140575|+|chr15:g.90986644:G>C',, ENSG00000140575|+|chr15:g.91030207:A>G',, ENSG00000140575|+|chr15:g.91035840:A>G',, ENSG00000140575|+|chr15:g.90934041:A>G']	ENSG00000140575	1	HGNC:6110	115991.25400000002	78214.89199999999	78043.63	118938.86600000001	79997.584	76521.04699999999
ETSVTPSNLWGGQGLLGVSIR	9	TMT_Eoso_2.67114.67114.3	ENSG00000115806|GORASP2	ENSG00000115806	1	HGNC:17500	65262.043	51415.026	49460.06599999999	58513.520000000004	54800.847	49128.178
ITQTAEGLDPENYLSIK	11	TMT_Eoso_7.67155.67155.3	ENSG00000087303|NID2, ENSG00000087303|-|chr14:g.52526930:A>C',, ENSG00000087303|-|chr14:g.52520386:C>T',, ENSG00000087303|-|chr14:g.52520996:C>T',, ENSG00000087303|-|chr14:g.52534664:C>T',, ENSG00000087303|-|chr14:g.52520983:G>A',, ENSG00000087303|-|chr14:g.52535628:C>T',, ENSG00000087303|-|chr14:g.52481918:C>T',, ENSG00000087303|-|chr14:g.52472538:C>G',, ENSG00000087303|-|chr14:g.52526941:G>A',,…	ENSG00000087303	1	HGNC:13389	109122.84	193502.58	203696.61	109517.55	218953.25	284027.78
EVSEAVVDTLESEYLK	16	TMT_Eoso_7.69988.69988.3	ENSG00000142798|HSPG2, ENSG00000142798|-|chr1:g.22198768:C>T',, ENSG00000142798|-|chr1:g.22159871:A>G',, ENSG00000142798|-|chr1:g.22173967:G>A',, ENSG00000142798|-|chr1:g.22178616:A>G',, ENSG00000142798|-|chr1:g.22191402:G>C',, ENSG00000142798|-|chr1:g.22201203:G>C',, ENSG00000142798|-|chr1:g.22175254:G>C',, ENSG00000142798|-|chr1:g.22178110:C>T',, ENSG00000142798|-|chr1:g.22149941:G>C',, ENSG000…	ENSG00000142798	1	HGNC:5273	438780.375	558146.003	941475.183	438202.17000000004	583945.534	902431.25
SINPDEAVAYGAAVQAAILSGDK	32	TMT_Eoso_7.71520.71520.4	ENSG00000109971|HSPA8, ENSG00000109971|-|chr11:g.122929130:C>G',, ENSG00000109971|-|chr11:g.122931481:T>A',, ENSG00000109971|-|chr11:g.122929484:C>T',, ENSG00000109971|-|chr11:g.122929484:C>T']	ENSG00000109971	1	HGNC:5241	2874059.4499999997	2682263.58	1030541.34	2859642.45	2909335.0599999996	1002761.65
SSLSSAQADFNQLAELDR	14	TMT_Eoso_2.59046.59046.3	ENSG00000197694|SPTAN1, ENSG00000197694|+|chr9:g.131388718:A>C',, ENSG00000197694|+|chr9:g.131379968:G>A',, ENSG00000197694|+|chr9:g.131388752:A>G',, ENSG00000197694|+|chr9:g.131346711:G>A',, ENSG00000197694|+|chr9:g.131344110:C>T',, ENSG00000197694|+|chr9:g.131341955:G>C',, ENSG00000197694|+|chr9:g.131341955:G>C']	ENSG00000197694	1	HGNC:11273	1480291.43	1662961.52	1171444.67	1378282.83	1644101.602	1071286.29
TIQEADQDGDSAISFTEFVK	10	TMT_Eoso_8.65802.65802.3	ENSG00000187446|CHP1	ENSG00000187446	1	HGNC:17433	96304.375	47751.992	158586.02	96971.86	49264.35	140363.17
ILEDQEENPLPAALVQPHTGK	17	TMT_Eoso_9.67722.67722.3	ENSG00000130313|PGLS	ENSG00000130313	1	HGNC:8903	419703.5	233289.146	306144.49799999996	406271.9	223509.325	284782.497
GVNLPGAAVDLPAVSEK	46	TMT_Eoso_7.65848.65848.3	ENSG00000067225|PKM, ENSG00000067225|-|chr15:g.72499530:CAAGG>C',, ENSG00000067225|-|chr15:g.72499530:CAAGG>C']	ENSG00000067225	1	HGNC:9021	3455557.867	2427089.266	1399282.6239999998	3292667.8860000004	2470626.0900000003	1301499.9340000001
ESDTGLAPPALWDLAADK	7	TMT_Eoso_8.70572.70572.3	ENSG00000161057|PSMC2, ENSG00000161057|+|chr7:g.103006563:C>CA',, ENSG00000161057|+|chr7:g.103008442:A>C',, ENSG00000161057|+|chr7:g.103008442:A>C']	ENSG00000161057	1	HGNC:9548	475748.33	317220.08999999997	283046.31	463424.20999999996	334989.57999999996	277957.53
TAFDEAIAELDTLSEESYK	14	TMT_Eoso_7.72046.72046.3	ENSG00000164924|YWHAZ, ENSG00000164924|-|chr8:g.101936410:A>G',, ENSG00000164924|-|chr8:g.101936410:A>G']	ENSG00000164924	1	HGNC:12855	1060439.78	801203.5	463325.07999999996	1089075.96	818339.0900000001	504752.18999999994
IYELAAGGTAVGTGLNTR	17	TMT_Eoso_7.58942.58942.3	ENSG00000091483|FH, ENSG00000091483|-|chr1:g.241680615:G>T']	ENSG00000091483	1	HGNC:3700	1159713.15	1483723.845	2162783.4	1142648.754	1541717.33	1987110.77
NPFGNAGLLLGEAGK	22	TMT_Eoso_8.68776.68776.3	ENSG00000072778|ACADVL	ENSG00000072778	1	HGNC:92	317298.424	209835.473	599899.306	321112.118	206269.15899999999	562353.46
GTYIPVPIVSELQSGK	13	TMT_Eoso_3.108388.108388.3	ENSG00000124491|F13A1, ENSG00000124491|-|chr6:g.6266964:GC>G',, ENSG00000124491|-|chr6:g.6197536:G>A',, ENSG00000124491|-|chr6:g.6318795:C>A',, ENSG00000124491|-|chr6:g.6152160:C>T',, ENSG00000124491|-|chr6:g.6197557:T>G',, ENSG00000124491|-|chr6:g.6305638:A>C',, ENSG00000124491|-|chr6:g.6174939:G>A']	ENSG00000124491	1	HGNC:3531	233477.89500000002	1100873.41	433807.45999999996	249146.28399999999	1208096.44	400097.68999999994
ELFSNLQEFAGPSGK	17	TMT_Eoso_9.70005.70005.3	ENSG00000185432|METTL7A, ENSG00000185432|+|chr12:g.51323887:C>T',, ENSG00000185432|+|chr12:g.51323887:C>T']	ENSG00000185432	1	HGNC:24550	291950.85	221230.252	943247.73	290721.541	245086.617	885719.0900000001
SILSSASATVATVGQGISNVIEK	5	TMT_Eoso_9.75750.75750.3	ENSG00000055147|FAM114A2	ENSG00000055147	1	HGNC:1333	45716.205	43397.827000000005	60617.509999999995	59291.498999999996	40658.588	68129.793
DFLAGGIAAAISK	42	TMT_Eoso_2.68061.68061.3	ENSG00000169100|SLC25A6, ENSG00000169100|-|chrX:g.1508583:T>C',, ENSG00000169100|-|chrX:g.1510883:G>A']	ENSG00000169100	1	HGNC:10992	4833892.5	2410271.9875	4303073.038	4697189.125000001	2406483.127	4207846.03
VFTTQELVQAFTHAPATLEADR	6	TMT_Eoso_9.74882.74882.3	ENSG00000100591|AHSA1	ENSG00000100591	1	HGNC:1189	127994.86600000001	122790.824	105587.06	124522.40299999999	132414.438	106686.83499999999
NYEASVDSLTFSVVTGPAPSQEAGTK	16	TMT_Eoso_3.96185.96185.3	ENSG00000198959|TGM2, ENSG00000198959|-|chr20:g.36769726:C>A',, ENSG00000198959|-|chr20:g.36760745:G>C',, ENSG00000198959|-|chr20:g.36766614:G>A',, ENSG00000198959|-|chr20:g.36775260:G>A',, ENSG00000198959|-|chr20:g.36789911:C>T',, ENSG00000198959|-|chr20:g.36758748:T>C',, ENSG00000198959|-|chr20:g.36784408:C>T',, ENSG00000198959|-|chr20:g.36784408:C>T']	ENSG00000198959	1	HGNC:11778	233582.66700000002	263437.233	334886.018	236577.42599999998	264528.51	324393.87799999997
FNDEHIPDSPFVVPVASLSDDAR	10	TMT_Eoso_1.65434.65434.3	ENSG00000128591|FLNC, ENSG00000128591|+|chr7:g.128487762:C>T',, ENSG00000128591|+|chr7:g.128483582:T>C',, ENSG00000128591|+|chr7:g.128494159:C>T',, ENSG00000128591|+|chr7:g.128485123:G>A',, ENSG00000128591|+|chr7:g.128480715:G>A',, ENSG00000128591|+|chr7:g.128486412:G>A',, ENSG00000128591|+|chr7:g.128496611:G>A',, ENSG00000128591|+|chr7:g.128488745:G>A',, ENSG00000128591|+|chr7:g.128493010:C>T',,…	ENSG00000128591	1	HGNC:3756	97450.379	108476.61	136323.1	108186.657	111812.75	126447.113
TTQVPQFILDDFIQNDR	12	TMT_Eoso_7.71081.71081.3	ENSG00000135829|DHX9, ENSG00000135829|+|chr1:g.182852490:T>G',, ENSG00000135829|+|chr1:g.182850733:A>C',, ENSG00000135829|+|chr1:g.182856546:G>T',, ENSG00000135829|+|chr1:g.182853933:T>C',, ENSG00000135829|+|chr1:g.182825708:G>A',, ENSG00000135829|+|chr1:g.182852289:A>C',, ENSG00000135829|+|chr1:g.182853821:G>T']	ENSG00000135829	1	HGNC:2750	216505.06	170179.64	183246.19	220473.37	185235.35	182112.37
GADFLVTEVENGGSLGSK	85	TMT_Eoso_7.65538.65538.3	ENSG00000067225|PKM, ENSG00000067225|-|chr15:g.72499530:CAAGG>C',, ENSG00000067225|-|chr15:g.72499530:CAAGG>C']	ENSG00000067225	1	HGNC:9021	6819210.279999999	3839018.0340000005	3396312.521	6332726.500999999	3888705.402	3131033.394999999
LGGAVLSFSEATSSVQK	6	TMT_Eoso_1.63229.63229.3	ENSG00000084774|CAD, ENSG00000084774|+|chr2:g.27465188:C>T',, ENSG00000084774|+|chr2:g.27448585:G>A',, ENSG00000084774|+|chr2:g.27459159:C>A',, ENSG00000084774|+|chr2:g.27458134:C>T',, ENSG00000084774|+|chr2:g.27447956:A>C',, ENSG00000084774|+|chr2:g.27456924:G>A',, ENSG00000084774|+|chr2:g.27465221:G>A',, ENSG00000084774|+|chr2:g.27460951:C>T',, ENSG00000084774|+|chr2:g.27464835:T>A',, ENSG00000…	ENSG00000084774	1	HGNC:1424	143728.024	94021.37700000001	88718.91399999999	136997.178	97814.08	86779.719
DPYTGQSVSLFQALK	16	TMT_Eoso_2.64788.64788.3	ENSG00000178209|PLEC, ENSG00000178209|-|chr8:g.145008183:C>T',, ENSG00000178209|-|chr8:g.144995759:G>A',, ENSG00000178209|-|chr8:g.145016667:C>T',, ENSG00000178209|-|chr8:g.144994888:G>A',, ENSG00000178209|-|chr8:g.144996236:C>G',, ENSG00000178209|-|chr8:g.145010020:G>A',, ENSG00000178209|-|chr8:g.144996968:C>T',, ENSG00000178209|-|chr8:g.144990901:C>T',, ENSG00000178209|-|chr8:g.145001648:C>T',,…	ENSG00000178209	1	HGNC:9069	2386257.972	1834993.41	561369.8130000001	2190368.15	1917230.0459999999	534571.6229999999
EVDPQVNWAALVEEK	8	TMT_Eoso_8.68084.68084.3	ENSG00000118898|PPL, ENSG00000118898|-|chr16:g.4944499:T>TG',, ENSG00000118898|-|chr16:g.4945699:CCTT>C',, ENSG00000118898|-|chr16:g.4947749:G>C',, ENSG00000118898|-|chr16:g.4949235:G>A',, ENSG00000118898|-|chr16:g.4949235:G>A']	ENSG00000118898	1	HGNC:9273	96430.454	375939.55	104514.75	100078.91500000001	388457.20999999996	105636.457
LGAIVAVTGDGVNDSPALK	33	TMT_Eoso_8.67262.67262.3	ENSG00000105675|ATP4A, ENSG00000105675|-|chr19:g.36044007:C>T',, ENSG00000105675|-|chr19:g.36050843:G>A',, ENSG00000105675|-|chr19:g.36051345:T>G',, ENSG00000105675|-|chr19:g.36044658:C>T',, ENSG00000105675|-|chr19:g.36049380:C>T',, ENSG00000105675|-|chr19:g.36043986:C>T']	ENSG00000105675	1	HGNC:819	316681.563	173576.31340000004	1070712.436	329118.082	173630.236	1010955.16
GLGTDEDTLIEILASR	22	TMT_Eoso_3.109286.109286.3	ENSG00000135046|ANXA1	ENSG00000135046	1	HGNC:533	569520.8300000001	2234984.82	551857.6599999999	583621.3999999999	2221566.33	543492.75
TSSAETPTIPLGSAVEAIK	25	TMT_Eoso_2.63309.63309.3	ENSG00000132305|IMMT, ENSG00000132305|-|chr2:g.86378436:G>A',, ENSG00000132305|-|chr2:g.86374875:G>A',, ENSG00000132305|-|chr2:g.86400824:G>A',, ENSG00000132305|-|chr2:g.86408458:C>T',, ENSG00000132305|-|chr2:g.86408458:C>T']	ENSG00000132305	1	HGNC:6047	302145.787	263322.64300000004	517848.3899999999	290645.53599999996	274860.054	504307.95399999997
TQLEWTEAILEDEQTQR	15	TMT_Eoso_1.60873.60873.3	ENSG00000125844|RRBP1, ENSG00000125844|-|chr20:g.17639529:C>T',, ENSG00000125844|-|chr20:g.17640795:G>A',, ENSG00000125844|-|chr20:g.17640795:G>A']	ENSG00000125844	1	HGNC:10448	266053.26	156127.62	221856.43	272112.93	128175.243	235616.05
LLQSNPVLEAFGNAK	10	TMT_Eoso_9.74336.74336.3	ENSG00000197879|MYO1C, ENSG00000197879|-|chr17:g.1385827:C>T',, ENSG00000197879|-|chr17:g.1385827:C>T']	ENSG00000197879	1	HGNC:7597	424214.39	423990.29000000004	523873.64	401294.42	467090.69999999995	476734.56
LVTSIGDVVNHDPVVGDR	4	TMT_Eoso_6.89646.89646.3	ENSG00000100994|PYGB, ENSG00000100994|+|chr20:g.25274863:CT>C',, ENSG00000100994|+|chr20:g.25270513:G>A',, ENSG00000100994|+|chr20:g.25228833:G>T',, ENSG00000100994|+|chr20:g.25274828:G>A',, ENSG00000100994|+|chr20:g.25228831:C>A']	ENSG00000100994	1	HGNC:9723	916809.35	549755.46	719968.8300000001	915495.1599999999	577786.52	675411.19
IAQSEAELISDEAQADLALR	5	TMT_Eoso_1.64698.64698.3	ENSG00000196586|MYO6, ENSG00000196586|+|chr6:g.76568652:G>A',, ENSG00000196586|+|chr6:g.76617353:G>A',, ENSG00000196586|+|chr6:g.76624716:G>A',, ENSG00000196586|+|chr6:g.76591445:C>T',, ENSG00000196586|+|chr6:g.76591445:C>T']	ENSG00000196586	1	HGNC:7605	119108.95999999999	78457.023	93614.082	121182.57500000001	81096.32800000001	78927.977
EYIPTVFDNYSAQSAVDGR	7	TMT_Eoso_2.57504.57504.3	ENSG00000177105|RHOG	ENSG00000177105	1	HGNC:672	137895.155	192630.41999999998	131349.26499999998	133740.87	182828.735	129662.411
GNVQVVIPFLTESYSSSQDPPEK	12	TMT_Eoso_2.68849.68849.3	ENSG00000130985|UBA1, ENSG00000130985|+|chrX:g.47063064:G>A',, ENSG00000130985|+|chrX:g.47063064:G>A']	ENSG00000130985	1	HGNC:12469	344535.28	151445.27000000002	246799.61	334372.19	170673.244	236818.94999999998
IDQLQEELLHTQLK	7	TMT_Eoso_5.101520.101520.3	ENSG00000198836|OPA1, ENSG00000198836|+|chr3:g.193384136:A>G',, ENSG00000198836|+|chr3:g.193384136:A>G']	ENSG00000198836	1	HGNC:8140	620226.565	365585.315	813258.1900000001	613246.344	374587.907	759726.23
ASLNPSDTPPSVVNEDFLHDLK	7	TMT_Eoso_8.67466.67466.3	ENSG00000018510|AGPS, ENSG00000018510|+|chr2:g.178301607:C>A',, ENSG00000018510|+|chr2:g.178362467:G>A',, ENSG00000018510|+|chr2:g.178370286:G>A']	ENSG00000018510	1	HGNC:327	73303.707	42462.298	32688.958	71690.063	43275.912000000004	28578.376
QVLLSAAEAAEVILR	15	TMT_Eoso_1.70714.70714.3	ENSG00000166226|CCT2, ENSG00000166226|+|chr12:g.69980050:G>A',, ENSG00000166226|+|chr12:g.69983465:A>C',, ENSG00000166226|+|chr12:g.69983465:A>C']	ENSG00000166226	1	HGNC:1615	549224.495	471128.07149999996	378086.3611999999	570760.027	472655.78	381561.688
VLSLETSVNELNSQLNESK	6	TMT_Eoso_1.67294.67294.3	ENSG00000102189|EEA1, ENSG00000102189|-|chr12:g.93171752:C>G',, ENSG00000102189|-|chr12:g.93246750:T>C',, ENSG00000102189|-|chr12:g.93196247:G>T',, ENSG00000102189|-|chr12:g.93213107:T>C']	ENSG00000102189	1	HGNC:3185	42327.27	39638.176	38485.17	45372.965	35428.83	36838.355
VDGAEWGVDLPSVEAQLGSHR	11	TMT_Eoso_1.61627.61627.3	ENSG00000178209|PLEC, ENSG00000178209|-|chr8:g.145008183:C>T',, ENSG00000178209|-|chr8:g.144995759:G>A',, ENSG00000178209|-|chr8:g.145016667:C>T',, ENSG00000178209|-|chr8:g.144994888:G>A',, ENSG00000178209|-|chr8:g.144996236:C>G',, ENSG00000178209|-|chr8:g.145010020:G>A',, ENSG00000178209|-|chr8:g.144996968:C>T',, ENSG00000178209|-|chr8:g.144990901:C>T',, ENSG00000178209|-|chr8:g.145001648:C>T',,…	ENSG00000178209	1	HGNC:9069	261071.95	335717.94	228761.92599999998	272610.006	338813.4	234467.99000000002
VASTENGIIFGNIVYDVSGAASDR	4	TMT_Eoso_6.106901.106901.3	ENSG00000129083|COPB1, ENSG00000129083|-|chr11:g.14515224:C>G',, ENSG00000129083|-|chr11:g.14502334:G>A',, ENSG00000129083|-|chr11:g.14501184:C>T',, ENSG00000129083|-|chr11:g.14504631:A>C',, ENSG00000129083|-|chr11:g.14496046:G>A',, ENSG00000129083|-|chr11:g.14496046:G>A']	ENSG00000129083	1	HGNC:2231	0	0	0	0	0	0
TLPETLDPAEYNISPETR	18	TMT_Eoso_1.57149.57149.3	ENSG00000065518|NDUFB4	ENSG00000065518	1	HGNC:7699	215541.81	171920.486	363928.98	233610.42599999998	152342.85	340085.31999999995
QFYDQALQQAVVDDDANNAK	18	TMT_Eoso_9.60609.60609.3	ENSG00000110651|CD81, ENSG00000110651|+|chr11:g.2411741:A>G',, ENSG00000110651|+|chr11:g.2411735:G>A',, ENSG00000110651|+|chr11:g.2411735:G>A']	ENSG00000110651	1	HGNC:1701	495821.154	635268.858	829763.4400000001	483623.94	668191.952	786163.59
DASVAEAWLLGQEPYLSSR	7	TMT_Eoso_1.65500.65500.3	ENSG00000115306|SPTBN1, ENSG00000115306|+|chr2:g.54873104:G>A',, ENSG00000115306|+|chr2:g.54858311:G>A',, ENSG00000115306|+|chr2:g.54880747:T>C',, ENSG00000115306|+|chr2:g.54826301:G>A',, ENSG00000115306|+|chr2:g.54895588:C>T',, ENSG00000115306|+|chr2:g.54876782:C>T',, ENSG00000115306|+|chr2:g.54853150:G>A',, ENSG00000115306|+|chr2:g.54853150:G>A']	ENSG00000115306	1	HGNC:11275	118213.853	89177.01000000001	121591.027	109222.35	73745.006	123764.133
IAQLEEELEEEQGNTELINDR	23	TMT_Eoso_1.64060.64060.3	ENSG00000100345|MYH9, ENSG00000100345|-|chr22:g.36708257:G>A',, ENSG00000100345|-|chr22:g.36684946:G>A',, ENSG00000100345|-|chr22:g.36688106:C>T']	ENSG00000100345	1	HGNC:7579	354942.674	267128.72	320985.95999999996	360841.88	280008.174	331033.5
VVGSSGTQEASVLVTIQQR	5	TMT_Eoso_5.81358.81358.3	ENSG00000142798|HSPG2, ENSG00000142798|-|chr1:g.22198768:C>T',, ENSG00000142798|-|chr1:g.22159871:A>G',, ENSG00000142798|-|chr1:g.22173967:G>A',, ENSG00000142798|-|chr1:g.22178616:A>G',, ENSG00000142798|-|chr1:g.22191402:G>C',, ENSG00000142798|-|chr1:g.22201203:G>C',, ENSG00000142798|-|chr1:g.22175254:G>C',, ENSG00000142798|-|chr1:g.22178110:C>T',, ENSG00000142798|-|chr1:g.22149941:G>C',, ENSG000…	ENSG00000142798	1	HGNC:5273	164503.46000000002	179671.204	282739.81000000006	168446.04	187023.51799999998	265700.83999999997
GVTSVSQIFHSPDLAIR	3	TMT_Eoso_2.61664.61664.3	ENSG00000149131|SERPING1, ENSG00000149131|+|chr11:g.57367365:C>A',, ENSG00000149131|+|chr11:g.57381801:A>C',, ENSG00000149131|+|chr11:g.57382016:C>A',, ENSG00000149131|+|chr11:g.57382016:C>A']	ENSG00000149131	1	HGNC:1228	73978.34	57736.395	59226.62	76605.8	54538.434	63859.152
GANVIAGVWLEEAGQK	10	TMT_Eoso_1.65483.65483.3	ENSG00000178209|PLEC, ENSG00000178209|-|chr8:g.145008183:C>T',, ENSG00000178209|-|chr8:g.144995759:G>A',, ENSG00000178209|-|chr8:g.145016667:C>T',, ENSG00000178209|-|chr8:g.144996236:C>G',, ENSG00000178209|-|chr8:g.145010020:G>A',, ENSG00000178209|-|chr8:g.144996968:C>T',, ENSG00000178209|-|chr8:g.144990901:C>T',, ENSG00000178209|-|chr8:g.145001648:C>T',, ENSG00000178209|-|chr8:g.145007187:G>A',,…	ENSG00000178209	1	HGNC:9069	200272.34999999998	165516.354	100307.72	201610.90000000002	170153.23	104078.236
QEPQPQGPPPAAGAVASYDYLVIGGGSGGLASAR	9	TMT_Eoso_1.62779.62779.3	ENSG00000104687|GSR, ENSG00000104687|-|chr8:g.30546776:C>T',, ENSG00000104687|-|chr8:g.30541634:T>C',, ENSG00000104687|-|chr8:g.30541634:T>C']	ENSG00000104687	1	HGNC:4623	218714.679	110437.991	165736.478	233262.43800000002	101720.20999999999	153390.576
IGLADYALESGGASVISTR	6	TMT_Eoso_9.67408.67408.3	ENSG00000100242|SUN2, ENSG00000100242|-|chr22:g.39134207:C>T',, ENSG00000100242|-|chr22:g.39147357:G>T',, ENSG00000100242|-|chr22:g.39144768:G>A',, ENSG00000100242|-|chr22:g.39144768:G>A']	ENSG00000100242	1	HGNC:14210	81006.36	80561.11	65384.777	76864.61	77328.03	69203.29
GGPGSAVSPYPTFNPSSDVAALHK	45	TMT_Eoso_2.57352.57352.3	ENSG00000135046|ANXA1	ENSG00000135046	1	HGNC:533	660708.129	1787680.9850000003	510686.41099999996	681299.12	1927511.4420000003	481833.849
LTLYDIAHTPGVAADLSHIETK	21	TMT_Eoso_2.67998.67998.3	ENSG00000146701|MDH2, ENSG00000146701|+|chr7:g.75693709:G>A',, ENSG00000146701|+|chr7:g.75693709:G>A']	ENSG00000146701	1	HGNC:6971	830301.06	489209.503	1237927.992	790816.489	505397.71400000004	1163507.832
EAALTSEEVGADLEQVEVLQK	17	TMT_Eoso_2.64598.64598.3	ENSG00000197694|SPTAN1, ENSG00000197694|+|chr9:g.131388718:A>C',, ENSG00000197694|+|chr9:g.131388814:C>T',, ENSG00000197694|+|chr9:g.131379968:G>A',, ENSG00000197694|+|chr9:g.131388752:A>G',, ENSG00000197694|+|chr9:g.131346711:G>A',, ENSG00000197694|+|chr9:g.131344110:C>T',, ENSG00000197694|+|chr9:g.131341955:G>C',, ENSG00000197694|+|chr9:g.131341955:G>C']	ENSG00000197694	1	HGNC:11273	1195405.8080000002	567522.9040000001	978335.555	1178193.815	618130.101	889872.866
VNQWTTNVVEQTLSQLTK	8	TMT_Eoso_8.72482.72482.3	ENSG00000146425|DYNLT1	ENSG00000146425	1	HGNC:11697	182607.316	101276.761	107179.217	192149.26	102927.54699999999	107198.484
VQEQLSSLWEENQALATQTR	8	TMT_Eoso_8.65297.65297.3	ENSG00000130702|LAMA5, ENSG00000130702|-|chr20:g.60912928:C>T',, ENSG00000130702|-|chr20:g.60886269:G>A',, ENSG00000130702|-|chr20:g.60902628:C>A',, ENSG00000130702|-|chr20:g.60894013:C>T',, ENSG00000130702|-|chr20:g.60885597:C>G',, ENSG00000130702|-|chr20:g.60900586:G>A',, ENSG00000130702|-|chr20:g.60899242:C>T',, ENSG00000130702|-|chr20:g.60892429:G>T',, ENSG00000130702|-|chr20:g.60903921:A>G',…	ENSG00000130702	1	HGNC:6485	74455.803	80416.232	77878.018	73229.573	76185.56999999999	73004.647
AQDEGLLSDVVPFK	11	TMT_Eoso_1.66481.66481.2	ENSG00000138029|HADHB	ENSG00000138029	1	HGNC:4803	186836.722	181223.39599999998	317910.999	195210.853	190488.438	291615.27
AGTLTVEELGATLTSLLAQAQAQAR	9	TMT_Eoso_7.73442.73442.3	ENSG00000261150|EPPK1	ENSG00000261150	1	HGNC:15577	2987.448	3355.6553	3172.7476	1298.7830000000001	3435.1204	3274.4128
VISSGSVASYVTSPQGFQFR	9	TMT_Eoso_8.64034.64034.3	ENSG00000142798|HSPG2, ENSG00000142798|-|chr1:g.22198768:C>T',, ENSG00000142798|-|chr1:g.22159871:A>G',, ENSG00000142798|-|chr1:g.22173967:G>A',, ENSG00000142798|-|chr1:g.22178616:A>G',, ENSG00000142798|-|chr1:g.22191402:G>C',, ENSG00000142798|-|chr1:g.22201203:G>C',, ENSG00000142798|-|chr1:g.22175254:G>C',, ENSG00000142798|-|chr1:g.22178110:C>T',, ENSG00000142798|-|chr1:g.22149941:G>C',, ENSG000…	ENSG00000142798	1	HGNC:5273	172992.83500000002	135033.43	128886.12299999999	175651.58000000002	124198.113	122506.383
LAVEALSSLDGDLAGR	82	TMT_Eoso_9.68695.68695.2	ENSG00000166165|CKB, ENSG00000166165|-|chr14:g.103988233:G>T',, ENSG00000166165|-|chr14:g.103988233:G>T']	ENSG00000166165	1	HGNC:1991	4021739.0425	4378783.917999999	22418352.69099999	4138221.895	4485605.205000001	21455813.271999996
LVDYLDVGFDTTR	26	TMT_Eoso_5.97754.97754.2	ENSG00000163359|COL6A3, ENSG00000163359|-|chr2:g.238249544:GA>G',, ENSG00000163359|-|chr2:g.238275518:AC>A',, ENSG00000163359|-|chr2:g.238280477:G>A',, ENSG00000163359|-|chr2:g.238283189:G>A',, ENSG00000163359|-|chr2:g.238296320:C>T',, ENSG00000163359|-|chr2:g.238253406:C>T',, ENSG00000163359|-|chr2:g.238247734:C>G',, ENSG00000163359|-|chr2:g.238283510:C>T',, ENSG00000163359|-|chr2:g.238289588:G>…	ENSG00000163359	1	HGNC:2213	941892.3934999999	1624042.5320000004	1527030.8749999998	947869.4060000002	1652134.3050000006	1516153.649
LGGLTQAPGNPVLAVQINQDK	16	TMT_Eoso_2.64746.64746.3	ENSG00000063244|U2AF2, ENSG00000063244|+|chr19:g.56180855:A>G',, ENSG00000063244|+|chr19:g.56180829:C>A',, ENSG00000063244|+|chr19:g.56180084:G>A',, ENSG00000063244|+|chr19:g.56180084:G>A']	ENSG00000063244	1	HGNC:23156	161702.814	95664.57	52109.214	166309.46	89085.467	50421.289000000004
VTVTPIYTDGEGVSVSAPGK	13	TMT_Eoso_5.85298.85298.3	ENSG00000187955|COL14A1, ENSG00000187955|+|chr8:g.121357662:C>A',, ENSG00000187955|+|chr8:g.121275192:C>G',, ENSG00000187955|+|chr8:g.121174734:A>G',, ENSG00000187955|+|chr8:g.121256139:A>T',, ENSG00000187955|+|chr8:g.121267554:G>A',, ENSG00000187955|+|chr8:g.121298156:G>C',, ENSG00000187955|+|chr8:g.121344960:G>A',, ENSG00000187955|+|chr8:g.121224768:A>G',, ENSG00000187955|+|chr8:g.121239591:C>A…	ENSG00000187955	1	HGNC:2191	122016.714	471956.62	232637.73	121156.954	489383.83999999997	217357.66
EAIVTSEELGQDLEHVEVLQK	14	TMT_Eoso_9.72655.72655.3	ENSG00000197694|SPTAN1, ENSG00000197694|+|chr9:g.131388718:A>C',, ENSG00000197694|+|chr9:g.131388814:C>T',, ENSG00000197694|+|chr9:g.131379968:G>A',, ENSG00000197694|+|chr9:g.131388752:A>G',, ENSG00000197694|+|chr9:g.131346711:G>A',, ENSG00000197694|+|chr9:g.131344110:C>T',, ENSG00000197694|+|chr9:g.131341955:G>C',, ENSG00000197694|+|chr9:g.131341955:G>C']	ENSG00000197694	1	HGNC:11273	241171.61199999996	173187.26799999998	242855.85699999996	229229.938	178091.098	229947.977
DDPLTNLNTAFDVAEK	26	TMT_Eoso_6.101005.101005.3	ENSG00000072110|ACTN1, ENSG00000072110|-|chr14:g.69387818:C>T',, ENSG00000072110|-|chr14:g.69387818:C>T']	ENSG00000072110	1	HGNC:163	1192993.185	1647034.0729999999	3517718.84	1125397.5070000002	1748816.367	2850259.117
LQLEAVNITDLSENR	12	TMT_Eoso_2.61930.61930.3	ENSG00000136689|IL1RN	ENSG00000136689	1	HGNC:6000	202124.876	385596.77	147514.206	202868.901	390331.152	160126.195
NLGLEELGIELDPR	28	TMT_Eoso_6.101782.101782.2	ENSG00000091140|DLD	ENSG00000091140	1	HGNC:2898	1130007.8329999999	1655920.1099999999	2522400.474	1174658.2369999997	1772348.0169999995	2536162.8129999996
DPDAGIDEAQVEQDAQALFQAGELK	11	TMT_Eoso_9.74410.74410.3	ENSG00000164111|ANXA5, ENSG00000164111|-|chr4:g.122604580:A>G',, ENSG00000164111|-|chr4:g.122599587:A>C',, ENSG00000164111|-|chr4:g.122599587:A>C']	ENSG00000164111	1	HGNC:543	598455.73	731337.97	335641.7	556638.04	778350.93	331230.585
GVVPLAGTDGETTTQGLDGLSER	45	TMT_Eoso_5.82816.82816.3	ENSG00000109107|ALDOC, ENSG00000109107|-|chr17:g.26902546:G>T',, ENSG00000109107|-|chr17:g.26902546:G>T']	ENSG00000109107	1	HGNC:418	730267.52	748780.135	727793.3400000001	751141.8240000001	784338.835	682957.2869999999
SPGELAWDAAEEAEVPGVK	29	TMT_Eoso_8.65795.65795.3	ENSG00000159212|CLIC6, ENSG00000159212|+|chr21:g.36079627:T>C',, ENSG00000159212|+|chr21:g.36079653:G>A',, ENSG00000159212|+|chr21:g.36079653:G>A']	ENSG00000159212	1	HGNC:2065	848212.5050000001	935904.706	2747305.5939999996	860501.052	946057.21	2514471.0500000003
AQNVTLEAILQNATSDNPVVQLSAVQAAR	6	TMT_Eoso_9.75618.75618.4	ENSG00000102753|KPNA3, ENSG00000102753|-|chr13:g.50283760:A>G',, ENSG00000102753|-|chr13:g.50299590:G>A',, ENSG00000102753|-|chr13:g.50296613:C>A',, ENSG00000102753|-|chr13:g.50321089:C>G']	ENSG00000102753	1	HGNC:6396	28331.479	23888.31	24426.262000000002	26336.808999999997	23775.424	22431.014
VEGFPTIYFAPSGDK	8	TMT_Eoso_2.65484.65484.3	ENSG00000155660|PDIA4, ENSG00000155660|-|chr7:g.148709352:C>T',, ENSG00000155660|-|chr7:g.148708982:A>C']	ENSG00000155660	1	HGNC:30167	403271.75	255964.99	251861.77000000002	402806.44	282317.94	245732.184
IQEIIEQLDVTTSEYEK	8	TMT_Eoso_9.75365.75365.3	ENSG00000144381|HSPD1, ENSG00000144381|-|chr2:g.198358179:C>G',, ENSG00000144381|-|chr2:g.198352688:G>C',, ENSG00000144381|-|chr2:g.198352688:G>C']	ENSG00000144381	1	HGNC:5261	395832.92000000004	319847.6	305682.20999999996	385887.68000000005	306562.76	289885.07
AVAAAAAAAVTPAAIAAATTTLAQEEPVAAPEPK	7	TMT_Eoso_7.72306.72306.4	ENSG00000133226|SRRM1, ENSG00000133226|+|chr1:g.24979026:C>T',, ENSG00000133226|+|chr1:g.24979070:C>T',, ENSG00000133226|+|chr1:g.24998683:G>A',, ENSG00000133226|+|chr1:g.24998683:G>A']	ENSG00000133226	1	HGNC:16638	0	0	0	0	0	0
GAGIGGLGITVEGPSESK	12	TMT_Eoso_2.56674.56674.3	ENSG00000136068|FLNB, ENSG00000136068|+|chr3:g.58138487:GT>G',, ENSG00000136068|+|chr3:g.58134543:G>A',, ENSG00000136068|+|chr3:g.58062899:C>G',, ENSG00000136068|+|chr3:g.58121746:A>G',, ENSG00000136068|+|chr3:g.58089697:G>T',, ENSG00000136068|+|chr3:g.58095423:G>T',, ENSG00000136068|+|chr3:g.58095424:A>T',, ENSG00000136068|+|chr3:g.58127630:G>T',, ENSG00000136068|+|chr3:g.58128446:A>G',, ENSG000…	ENSG00000136068	1	HGNC:3755	2184545.368	2012890.738	2231641.407	2352427.384	1512707.9840000002	2150793.185
IIDVVYNASNNELVR	26	TMT_Eoso_8.65266.65266.3	ENSG00000142937|RPS8, ENSG00000142937|+|chr1:g.45244326:T>G',, ENSG00000142937|+|chr1:g.45244326:T>G']	ENSG00000142937	1	HGNC:10441	157475.07	134574.39	175345.18	167582.777	133898.50699999998	180406.35
DYTGEDVTPQNFLAVLR	15	TMT_Eoso_3.107211.107211.3	ENSG00000100600|LGMN, ENSG00000100600|-|chr14:g.93170467:GT>G',, ENSG00000100600|-|chr14:g.93172898:G>A',, ENSG00000100600|-|chr14:g.93172898:G>A']	ENSG00000100600	1	HGNC:9472	208667.67200000002	214216.259	208785.63199999998	210965.663	205457.158	205296.46600000001
GLVAVITGGASGLGLATAER	9	TMT_Eoso_2.69123.69123.3	ENSG00000072506|HSD17B10, ENSG00000072506|-|chrX:g.53458992:C>T',, ENSG00000072506|-|chrX:g.53458992:C>T']	ENSG00000072506	1	HGNC:4800	801381.5240000001	632869.914	1030035.5700000001	799073.58	594008.824	973605.895
SVIEQGGIQTVDQLIK	18	TMT_Eoso_7.67526.67526.3	ENSG00000170248|PDCD6IP, ENSG00000170248|+|chr3:g.33906919:C>A',, ENSG00000170248|+|chr3:g.33906919:C>A']	ENSG00000170248	1	HGNC:8766	1756771.61	3720664.0999999996	1299875.595	1689010.35	3942452.3600000003	1275747.88
LASVLGSEPSLDSEVTSK	14	TMT_Eoso_9.67415.67415.3	ENSG00000254986|DPP3, ENSG00000254986|+|chr11:g.66272110:G>A',, ENSG00000254986|+|chr11:g.66272207:C>A',, ENSG00000254986|+|chr11:g.66252662:G>A',, ENSG00000254986|+|chr11:g.66252662:G>A']	ENSG00000254986	1	HGNC:3008	564377.87	317620.76	512835.28	563760.1799999999	325636.625	486811.77
FVSSSSSGAYGGGYGGVLTASDGLLAGNEK	22	TMT_Eoso_6.97746.97746.4	ENSG00000171345|KRT19, ENSG00000171345|-|chr17:g.39681180:T>G',, ENSG00000171345|-|chr17:g.39681180:T>G']	ENSG00000171345	1	HGNC:6436	945774.04	248686.948	505029.82999999996	881031.04	271964.67	493709.43999999994
GNAGGIQPDLLISLTAPK	15	TMT_Eoso_9.74221.74221.3	ENSG00000163382|NAXE, ENSG00000163382|+|chr1:g.156562239:T>G',, ENSG00000163382|+|chr1:g.156561610:G>T']	ENSG00000163382	1	HGNC:18453	597931.5349999999	226679.519	460272.926	580747.42	227516.09199999998	418291.023
GPDGLTAFEATDNQAIK	15	TMT_Eoso_7.58366.58366.3	ENSG00000105887|MTPN	ENSG00000105887	1	HGNC:15667	1063016.13	1487258.5	1264126.66	989937.23	1580573.4	1118388.17
LLEAQIATGGIIDPEESHR	11	TMT_Eoso_8.62733.62733.3	ENSG00000178209|PLEC, ENSG00000178209|-|chr8:g.145008183:C>T',, ENSG00000178209|-|chr8:g.144995759:G>A',, ENSG00000178209|-|chr8:g.145016667:C>T',, ENSG00000178209|-|chr8:g.144994888:G>A',, ENSG00000178209|-|chr8:g.144996236:C>G',, ENSG00000178209|-|chr8:g.145010020:G>A',, ENSG00000178209|-|chr8:g.144996968:C>T',, ENSG00000178209|-|chr8:g.144990901:C>T',, ENSG00000178209|-|chr8:g.145001648:C>T',,…	ENSG00000178209	1	HGNC:9069	134912.922	213660.06799999997	142755.195	176504.277	209137.068	174680.302
IPLLSDLTHQISK	7	TMT_Eoso_8.71215.71215.3	ENSG00000123131|PRDX4	ENSG00000123131	1	HGNC:17169	434313.76	257536.04	193053.47	478163.1	262449.615	183027.96600000001
TLELQGLINDLQR	16	TMT_Eoso_1.68329.68329.3	ENSG00000096696|DSP, ENSG00000096696|+|chr6:g.7578715:C>T',, ENSG00000096696|+|chr6:g.7580958:A>G',, ENSG00000096696|+|chr6:g.7581636:G>A',, ENSG00000096696|+|chr6:g.7580990:G>A',, ENSG00000096696|+|chr6:g.7585977:G>A',, ENSG00000096696|+|chr6:g.7585981:C>T',, ENSG00000096696|+|chr6:g.7580078:A>G']	ENSG00000096696	1	HGNC:3052	878212.11100000015	1676199.792	612415.3330000001	956304.132	1730630.6279999998	621923.6150000001
DVTFSPATIENELIK	8	TMT_Eoso_2.68526.68526.3	ENSG00000145050|MANF	ENSG00000145050	1	HGNC:15461	165891.99599999998	190386.62	421447.53	174417.75	197463.766	396186.37
DPDQTDGLGLSYLSSHIANVER	6	TMT_Eoso_2.60448.60448.3	ENSG00000148180|GSN, ENSG00000148180|+|chr9:g.124089722:G>A',, ENSG00000148180|+|chr9:g.124074719:C>T',, ENSG00000148180|+|chr9:g.124074719:C>T']	ENSG00000148180	1	HGNC:4620	75922.355	96877.41200000001	69433.857	88236.606	110681.31	75196.842
EGPYSISVLYGDEEVPR	28	TMT_Eoso_5.83190.83190.3	ENSG00000196924|FLNA, ENSG00000196924|-|chrX:g.153581155:C>T',, ENSG00000196924|-|chrX:g.153590917:G>C',, ENSG00000196924|-|chrX:g.153590917:G>C']	ENSG00000196924	1	HGNC:3754	1076743.514	1349652.03	2701780.83	1133326.7149999999	1361326.15	2709242.3899999997
LLDPEDVDVPQPDEK	15	TMT_Eoso_7.62368.62368.3	ENSG00000178209|PLEC, ENSG00000178209|-|chr8:g.145008183:C>T',, ENSG00000178209|-|chr8:g.144995759:G>A',, ENSG00000178209|-|chr8:g.145016667:C>T',, ENSG00000178209|-|chr8:g.144994888:G>A',, ENSG00000178209|-|chr8:g.144996236:C>G',, ENSG00000178209|-|chr8:g.145010020:G>A',, ENSG00000178209|-|chr8:g.144996968:C>T',, ENSG00000178209|-|chr8:g.144990901:C>T',, ENSG00000178209|-|chr8:g.145001648:C>T',,…	ENSG00000178209	1	HGNC:9069	2130543.14	1405376.93	1069693.92	2143193.46	1472938.3599999999	1039127.6700000002
EGGSIPVTLTFQEATGK	18	TMT_Eoso_9.66955.66955.3	ENSG00000133313|CNDP2, ENSG00000133313|+|chr18:g.72176114:C>G',, ENSG00000133313|+|chr18:g.72176114:C>G']	ENSG00000133313	1	HGNC:24437	573113.83	923599.21	1200676.2	552647.73	1002878.03	1129057.69
IATSLDGFDVASVQQQR	9	TMT_Eoso_8.60192.60192.3	ENSG00000105355|PLIN3	ENSG00000105355	1	HGNC:16893	0	0	0	0	0	0
VDIEAPDVSLEGPEGK	14	TMT_Eoso_7.61615.61615.3	ENSG00000124942|AHNAK, ENSG00000124942|-|chr11:g.62295776:T>G',, ENSG00000124942|-|chr11:g.62290365:T>C',, ENSG00000124942|-|chr11:g.62295549:C>T',, ENSG00000124942|-|chr11:g.62296271:G>A',, ENSG00000124942|-|chr11:g.62287549:C>T',, ENSG00000124942|-|chr11:g.62300583:C>T',, ENSG00000124942|-|chr11:g.62294188:T>G',, ENSG00000124942|-|chr11:g.62299055:T>C',, ENSG00000124942|-|chr11:g.62285441:A>G',…	ENSG00000124942	1	HGNC:347	276037.5	333420.794	288708.63	265506.35	311338.105	299847.08
VLGVPIIVQASQAEK	14	TMT_Eoso_7.69737.69737.3	ENSG00000131051|RBM39, ENSG00000131051|-|chr20:g.34295868:C>A',, ENSG00000131051|-|chr20:g.34312640:C>T',, ENSG00000131051|-|chr20:g.34312640:C>T']	ENSG00000131051	1	HGNC:15923	1211558.3399999999	2223020.66	2309488.87	1163382.27	2268673.69	2171045.51
SEQEEYEAEGIAWEPVQYFNNK	3	TMT_Eoso_5.95193.95193.3	ENSG00000197879|MYO1C, ENSG00000197879|-|chr17:g.1385827:C>T',, ENSG00000197879|-|chr17:g.1385827:C>T']	ENSG00000197879	1	HGNC:7597	0	0	0	0	0	0
ALINADELASDVAGAEALLDR	16	TMT_Eoso_9.75627.75627.3	ENSG00000197694|SPTAN1, ENSG00000197694|+|chr9:g.131388718:A>C',, ENSG00000197694|+|chr9:g.131388814:C>T',, ENSG00000197694|+|chr9:g.131379968:G>A',, ENSG00000197694|+|chr9:g.131388752:A>G',, ENSG00000197694|+|chr9:g.131346711:G>A',, ENSG00000197694|+|chr9:g.131344110:C>T',, ENSG00000197694|+|chr9:g.131341955:G>C',, ENSG00000197694|+|chr9:g.131341955:G>C']	ENSG00000197694	1	HGNC:11273	101207.251	124645.34000000001	96743.077	110327.205	117384.735	98872.577
IAELLSPGSVDPLTR	42	TMT_Eoso_9.72734.72734.3	ENSG00000124570|SERPINB6	ENSG00000124570	1	HGNC:8950	2607254.2169999997	970102.7100000002	1231378.7635	2636345.05	902437.9376000001	1225087.0369999998
AIAASVGIISEGSETVEDIAAR	17	TMT_Eoso_8.70456.70456.3	ENSG00000105675|ATP4A, ENSG00000105675|-|chr19:g.36044007:C>T',, ENSG00000105675|-|chr19:g.36050843:G>A',, ENSG00000105675|-|chr19:g.36051345:T>G',, ENSG00000105675|-|chr19:g.36044658:C>T',, ENSG00000105675|-|chr19:g.36049380:C>T',, ENSG00000105675|-|chr19:g.36043986:C>T']	ENSG00000105675	1	HGNC:819	107279.0345	115430.465	414669.77	110410.13600000001	120743.614	415690.57
LVINGNPITIFQER	91	TMT_Eoso_8.70119.70119.3	ENSG00000111640|GAPDH	ENSG00000111640	1	HGNC:4141	4869407.565	15542515.627400003	5200893.4141999995	16264730.279000007	16035276.002	5580446.115500002
LSFGDTLQVQNIHGAFNALGGADR	4	TMT_Eoso_6.101655.101655.3	ENSG00000113719|ERGIC1	ENSG00000113719	1	HGNC:29205	42525.259	36292.528	62831.924	38823.728	36806.617	62212.672000000006
LATLLGLQAPPTR	13	TMT_Eoso_1.66444.66444.3	ENSG00000107581|EIF3A, ENSG00000107581|-|chr10:g.120817746:G>A',, ENSG00000107581|-|chr10:g.120817513:C>G',, ENSG00000107581|-|chr10:g.120801743:G>A',, ENSG00000107581|-|chr10:g.120801743:G>A']	ENSG00000107581	1	HGNC:3271	350985.7425	303288.63699999993	229127.35159999997	348555.214	294348.631	220599.25569999998
DYAGVFSDAGLTFTSSSGQQTAQR	13	TMT_Eoso_9.63734.63734.3	ENSG00000125730|C3, ENSG00000125730|-|chr19:g.6697558:C>A',, ENSG00000125730|-|chr19:g.6707931:C>T',, ENSG00000125730|-|chr19:g.6697682:C>T']	ENSG00000125730	1	HGNC:1318	68822.61	72503.29699999999	105263.558	79828.676	71166.539	98369.48800000001
YYTEFPTVLDITAEDPSK	4	TMT_Eoso_3.106131.106131.3	ENSG00000128708|HAT1, ENSG00000128708|+|chr2:g.172822959:C>T',, ENSG00000128708|+|chr2:g.172822959:C>T']	ENSG00000128708	1	HGNC:4821	63755.957	35611.613	34373.97	59426.49	36287.883	35272.4
TPSAAYLWVGTGASEAEK	24	TMT_Eoso_2.57146.57146.3	ENSG00000148180|GSN, ENSG00000148180|+|chr9:g.124089722:G>A',, ENSG00000148180|+|chr9:g.124074719:C>T',, ENSG00000148180|+|chr9:g.124074719:C>T']	ENSG00000148180	1	HGNC:4620	3617054.295	3086147.0000000005	3516310.4949999996	3453474.6499999994	3105210.06	3404080.8500000006
VLEQLTGQTPVFSK	45	TMT_Eoso_7.67612.67612.3	ENSG00000142676|RPL11, ENSG00000142676|+|chr1:g.24022386:G>T',, ENSG00000142676|+|chr1:g.24022346:G>A',, ENSG00000142676|+|chr1:g.24022346:G>A']	ENSG00000142676	1	HGNC:10301	720015.149	516014.40499999997	706407.441	708723.671	544091.0109999999	649924.699
AYLESEVAISEELVQK	19	TMT_Eoso_8.67580.67580.3	ENSG00000115310|RTN4, ENSG00000115310|-|chr2:g.55253514:T>G',, ENSG00000115310|-|chr2:g.55277278:C>A',, ENSG00000115310|-|chr2:g.55209692:T>C',, ENSG00000115310|-|chr2:g.55253886:G>A',, ENSG00000115310|-|chr2:g.55253886:G>A']	ENSG00000115310	1	HGNC:14085	555766.96	849531.496	900751.852	543769.665	854513.049	869983.208
DYGVQLVEEGADTFTAK	6	TMT_Eoso_2.63662.63662.3	ENSG00000137547|MRPL15, ENSG00000137547|+|chr8:g.55049889:C>A',, ENSG00000137547|+|chr8:g.55055359:C>A']	ENSG00000137547	1	HGNC:14054	140640.85700000002	94666.761	123991.39	137875.008	99305.582	115051.147
AVVVNAAQLASYSQSK	7	TMT_Eoso_9.61410.61410.3	ENSG00000108528|SLC25A11	ENSG00000108528	1	HGNC:10981	330292.16	260567.98	371831.75	317006.47	261329.78	341647.7
VENLQAVQTDFSSDPLQK	2	TMT_Eoso_3.94563.94563.3	ENSG00000138073|PREB, ENSG00000138073|-|chr2:g.27354950:A>C',, ENSG00000138073|-|chr2:g.27354346:A>C',, ENSG00000138073|-|chr2:g.27354346:A>C']	ENSG00000138073	1	HGNC:9356	0	0	0	0	0	0
GIYQSLEGAVQAGQLK	13	TMT_Eoso_9.67338.67338.3	ENSG00000178209|PLEC, ENSG00000178209|-|chr8:g.145008183:C>T',, ENSG00000178209|-|chr8:g.144995759:G>A',, ENSG00000178209|-|chr8:g.145016667:C>T',, ENSG00000178209|-|chr8:g.144994888:G>A',, ENSG00000178209|-|chr8:g.144996236:C>G',, ENSG00000178209|-|chr8:g.145010020:G>A',, ENSG00000178209|-|chr8:g.144996968:C>T',, ENSG00000178209|-|chr8:g.144990901:C>T',, ENSG00000178209|-|chr8:g.145001648:C>T',,…	ENSG00000178209	1	HGNC:9069	2779245.62	1940897.25	1630097.51	2597468.5	2026190.56	1506547.15
VSVPLIAQGNSYPSETTVK	7	TMT_Eoso_7.62578.62578.3	ENSG00000135862|LAMC1, ENSG00000135862|+|chr1:g.183096406:A>T',, ENSG00000135862|+|chr1:g.183085755:A>G',, ENSG00000135862|+|chr1:g.183094547:T>C',, ENSG00000135862|+|chr1:g.183091354:T>C',, ENSG00000135862|+|chr1:g.183095259:G>T',, ENSG00000135862|+|chr1:g.183091317:G>C',, ENSG00000135862|+|chr1:g.183097819:G>C',, ENSG00000135862|+|chr1:g.183101582:A>G',, ENSG00000135862|+|chr1:g.183091306:C>T',…	ENSG00000135862	1	HGNC:6492	473259.634	689720.13	1132631.32	522760.24	684087.65	1084173.35
SVDPTLALSVYLR	12	TMT_Eoso_2.65789.65789.2	ENSG00000141367|CLTC, ENSG00000141367|+|chr17:g.57743965:T>C',, ENSG00000141367|+|chr17:g.57737921:C>T',, ENSG00000141367|+|chr17:g.57738925:A>T',, ENSG00000141367|+|chr17:g.57743578:A>T',, ENSG00000141367|+|chr17:g.57743578:A>T']	ENSG00000141367	1	HGNC:2092	595784.62	382240.636	553697.544	555343.883	379754.58600000007	541945.9369999999
QTIDNSQGAYQEAFDISK	11	TMT_Eoso_1.52947.52947.3	ENSG00000134308|YWHAQ	ENSG00000134308	1	HGNC:12854	3116415.5999999996	3065792.0399999996	2085835.7900000003	3136854.4200000004	3161489.98	2009168.7400000002
VWLDPNETNEIANANSR	27	TMT_Eoso_8.56501.56501.3	ENSG00000108298|RPL19, ENSG00000108298|+|chr17:g.37359248:G>A',, ENSG00000108298|+|chr17:g.37360422:C>T',, ENSG00000108298|+|chr17:g.37360422:C>T']	ENSG00000108298	1	HGNC:10312	1234015.8	829906.4400000001	1174351.6400000001	1170210.69	843669.95	1094638.07
TAFDEAIAELDTLNEESYK	10	TMT_Eoso_1.69589.69589.3	ENSG00000166913|YWHAB	ENSG00000166913	1	HGNC:12849	2845759.11	1410299.47	1006713.89	2922588.91	1413838.5700000003	1015597.47
TQPYDVYDQVEFDVPVGSR	5	TMT_Eoso_1.57154.57154.3	ENSG00000158864|NDUFS2, ENSG00000158864|+|chr1:g.161180484:G>A',, ENSG00000158864|+|chr1:g.161179041:A>G',, ENSG00000158864|+|chr1:g.161179041:A>G']	ENSG00000158864	1	HGNC:7708	1174123.76	941237.325	1235374.2999999998	1212140.06	974412.15	1207232.1600000001
QPPPDSSEEAPPATQNFIIPK	1	TMT_Eoso_9.62231.62231.3	ENSG00000119383|PTPA, ENSG00000119383|+|chr9:g.131904815:G>A',, ENSG00000119383|+|chr9:g.131904815:G>A']	ENSG00000119383	1	HGNC:9308	0	0	0	0	0	0
VDIDTPDINIEGSEGK	13	TMT_Eoso_7.59433.59433.3	ENSG00000124942|AHNAK, ENSG00000124942|-|chr11:g.62295776:T>G',, ENSG00000124942|-|chr11:g.62290365:T>C',, ENSG00000124942|-|chr11:g.62295549:C>T',, ENSG00000124942|-|chr11:g.62296271:G>A',, ENSG00000124942|-|chr11:g.62287549:C>T',, ENSG00000124942|-|chr11:g.62300583:C>T',, ENSG00000124942|-|chr11:g.62294188:T>G',, ENSG00000124942|-|chr11:g.62299055:T>C',, ENSG00000124942|-|chr11:g.62285441:A>G',…	ENSG00000124942	1	HGNC:347	564972.4199999999	579982.54	653336.71	565546.13	603005.8	620698.8640000001
VDVDVPDVNIEGPDAK	16	TMT_Eoso_6.88284.88284.3	ENSG00000124942|AHNAK, ENSG00000124942|-|chr11:g.62295776:T>G',, ENSG00000124942|-|chr11:g.62290365:T>C',, ENSG00000124942|-|chr11:g.62295549:C>T',, ENSG00000124942|-|chr11:g.62296271:G>A',, ENSG00000124942|-|chr11:g.62287549:C>T',, ENSG00000124942|-|chr11:g.62300583:C>T',, ENSG00000124942|-|chr11:g.62294188:T>G',, ENSG00000124942|-|chr11:g.62299055:T>C',, ENSG00000124942|-|chr11:g.62285441:A>G',…	ENSG00000124942	1	HGNC:347	1826333.8	1854441.65	1767682.71	1807364.8900000001	1829276.5350000001	1675355.9
VVNNSPQPQNVVFDVQIPK	5	TMT_Eoso_1.64556.64556.3	ENSG00000151655|ITIH2, ENSG00000151655|+|chr10:g.7759629:A>C',, ENSG00000151655|+|chr10:g.7777019:C>T',, ENSG00000151655|+|chr10:g.7747128:G>C',, ENSG00000151655|+|chr10:g.7774317:T>C',, ENSG00000151655|+|chr10:g.7747102:C>T',, ENSG00000151655|+|chr10:g.7769725:T>G',, ENSG00000151655|+|chr10:g.7776968:C>T',, ENSG00000151655|+|chr10:g.7776989:A>G',, ENSG00000151655|+|chr10:g.7786883:A>G',, ENSG000…	ENSG00000151655	1	HGNC:6167	98814.447	115917.227	129223.262	98247.758	113678.64499999999	135620.71000000002
GQVPENEANVVITTLK	11	TMT_Eoso_7.63290.63290.3	ENSG00000039068|CDH1, ENSG00000039068|+|chr16:g.68855935:TCTG>T',, ENSG00000039068|+|chr16:g.68844141:G>T',, ENSG00000039068|+|chr16:g.68845724:G>T',, ENSG00000039068|+|chr16:g.68845623:A>G',, ENSG00000039068|+|chr16:g.68847376:A>G',, ENSG00000039068|+|chr16:g.68847376:A>G']	ENSG00000039068	1	HGNC:1748	570934.6799999999	294254.184	643228.24	534136.54	314049.31	603254.3
GSQAQPDSPSAQLALIAASQSFLQPGGK	18	TMT_Eoso_3.109770.109770.3	ENSG00000137076|TLN1, ENSG00000137076|-|chr9:g.35711320:CAGA>C',, ENSG00000137076|-|chr9:g.35722121:C>G',, ENSG00000137076|-|chr9:g.35724314:C>T',, ENSG00000137076|-|chr9:g.35717768:G>C',, ENSG00000137076|-|chr9:g.35718843:T>C',, ENSG00000137076|-|chr9:g.35719602:T>C',, ENSG00000137076|-|chr9:g.35719602:T>C']	ENSG00000137076	1	HGNC:11845	1491953.575	1443311.457	1413372.3849999998	1440270.26	1524867.0259999998	1354734.969
YVASYLLAALGGNSSPSAK	10	TMT_Eoso_8.71535.71535.3	ENSG00000177600|RPLP2, ENSG00000177600|+|chr11:g.810318:C>A',, ENSG00000177600|+|chr11:g.810318:C>A']	ENSG00000177600	1	HGNC:10377	911084.5	433080.42000000004	206267.46	868349.4	443102.22	205517.95
IEDLSQQAQLAAAEK	21	TMT_Eoso_9.60855.60855.3	ENSG00000196531|NACA, ENSG00000196531|-|chr12:g.57110434:C>G',, ENSG00000196531|-|chr12:g.57114203:C>T',, ENSG00000196531|-|chr12:g.57109777:G>A',, ENSG00000196531|-|chr12:g.57109777:G>A']	ENSG00000196531	1	HGNC:7629	832746.69	825843.9400000001	803243.23	830399.592	830412.8599999999	777895.008
EEDDVVSEDLVQQDVQDLYEAGELK	9	TMT_Eoso_7.70549.70549.4	ENSG00000197043|ANXA6, ENSG00000197043|-|chr5:g.150498912:C>G',, ENSG00000197043|-|chr5:g.150510803:T>G',, ENSG00000197043|-|chr5:g.150518315:T>G',, ENSG00000197043|-|chr5:g.150518315:T>G']	ENSG00000197043	1	HGNC:544	34744.223	75871.03	46526.11	41205.973	81665.33	47015.65
STSFNVQDLLPDHEYK	11	TMT_Eoso_7.64427.64427.3	ENSG00000065534|MYLK, ENSG00000065534|-|chr3:g.123428615:C>A',, ENSG00000065534|-|chr3:g.123452947:C>A',, ENSG00000065534|-|chr3:g.123441095:C>T',, ENSG00000065534|-|chr3:g.123333044:C>T',, ENSG00000065534|-|chr3:g.123457842:C>A',, ENSG00000065534|-|chr3:g.123345783:C>T',, ENSG00000065534|-|chr3:g.123427584:C>T',, ENSG00000065534|-|chr3:g.123457763:G>A',, ENSG00000065534|-|chr3:g.123383038:G>A',,…	ENSG00000065534	1	HGNC:7590	326335.38	531977.29	512738.28	312677.355	558702.4199999999	485854.58
QSGVVPFIFQAK	33	TMT_Eoso_6.102152.102152.3	ENSG00000163359|COL6A3, ENSG00000163359|-|chr2:g.238249544:GA>G',, ENSG00000163359|-|chr2:g.238275518:AC>A',, ENSG00000163359|-|chr2:g.238280477:G>A',, ENSG00000163359|-|chr2:g.238283189:G>A',, ENSG00000163359|-|chr2:g.238296320:C>T',, ENSG00000163359|-|chr2:g.238253406:C>T',, ENSG00000163359|-|chr2:g.238247734:C>G',, ENSG00000163359|-|chr2:g.238283510:C>T',, ENSG00000163359|-|chr2:g.238280852:G>…	ENSG00000163359	1	HGNC:2213	2007777.059	3930204.472	4059662.267	1976619.6109999998	4035200.9099999997	3924920.835
LSAEDLVLEGAGLR	11	TMT_Eoso_7.66261.66261.2	ENSG00000135862|LAMC1, ENSG00000135862|+|chr1:g.183096406:A>T',, ENSG00000135862|+|chr1:g.183085755:A>G',, ENSG00000135862|+|chr1:g.183094547:T>C',, ENSG00000135862|+|chr1:g.183091354:T>C',, ENSG00000135862|+|chr1:g.183095259:G>T',, ENSG00000135862|+|chr1:g.183091317:G>C',, ENSG00000135862|+|chr1:g.183097819:G>C',, ENSG00000135862|+|chr1:g.183101582:A>G',, ENSG00000135862|+|chr1:g.183091306:C>T',…	ENSG00000135862	1	HGNC:6492	762943.759	831653.99	1382726.252	757730.3150000001	850467.4219999999	1330400.523
VDISAPDVDVHGPDWHLK	7	TMT_Eoso_5.89017.89017.4	ENSG00000124942|AHNAK, ENSG00000124942|-|chr11:g.62295776:T>G',, ENSG00000124942|-|chr11:g.62290365:T>C',, ENSG00000124942|-|chr11:g.62295549:C>T',, ENSG00000124942|-|chr11:g.62296271:G>A',, ENSG00000124942|-|chr11:g.62287549:C>T',, ENSG00000124942|-|chr11:g.62300583:C>T',, ENSG00000124942|-|chr11:g.62294188:T>G',, ENSG00000124942|-|chr11:g.62299055:T>C',, ENSG00000124942|-|chr11:g.62285441:A>G',…	ENSG00000124942	1	HGNC:347	202079.94	182798.95	212761.14	188773.52	210296.03	217523.39
ANINVENAFFTLAR	11	TMT_Eoso_2.67070.67070.2	ENSG00000167461|RAB8A, ENSG00000167461|+|chr19:g.16238862:C>A']	ENSG00000167461	1	HGNC:7007	444291.02100000007	292918.421	380142.872	421096.33599999995	313978.17199999996	372070.87399999995
DDGLFSGDPNWFPK	54	TMT_Eoso_7.67951.67951.3	ENSG00000158710|TAGLN2	ENSG00000158710	1	HGNC:11554	2832836.651	1766535.776	2179155.976	2737278.8889999995	1855903.643	2009042.7539999997
GSTGFGQDSILSLPGNVGHQDVK	6	TMT_Eoso_9.64751.64751.3	ENSG00000164062|APEH	ENSG00000164062	1	HGNC:586	26750.232000000004	28129.307	34311.746	30572.012000000002	27762.19	33037.51
GQVGGQVSVEVDSAPGTDLAK	64	TMT_Eoso_9.56188.56188.3	ENSG00000171345|KRT19, ENSG00000171345|-|chr17:g.39681180:T>G',, ENSG00000171345|-|chr17:g.39681180:T>G']	ENSG00000171345	1	HGNC:6436	3911051.49	2009135.454	2770072.95	3738930.3899999997	1970587.826	2546582.9
DYLDFLDDEEDQGIYQSK	4	TMT_Eoso_7.66242.66242.3	ENSG00000112118|MCM3, ENSG00000112118|-|chr6:g.52129484:C>T',, ENSG00000112118|-|chr6:g.52142428:A>G',, ENSG00000112118|-|chr6:g.52142428:A>G']	ENSG00000112118	1	HGNC:6945	0	0	0	0	0	0
SGAQATWTELPWPHEK	18	TMT_Eoso_5.86692.86692.3	ENSG00000110169|HPX, ENSG00000110169|-|chr11:g.6459603:C>T']	ENSG00000110169	1	HGNC:5171	678704.72	824562.3200000001	714486.31	680729.09	812889.3	703694.79
YLLSQSSPAPLTAAEEELR	12	TMT_Eoso_8.66005.66005.3	ENSG00000151239|TWF1	ENSG00000151239	1	HGNC:9620	362960.764	639479.81	944701.5900000001	435951.28	784530.48	1795060.6199999999
NLQPDTSYTVTVVPVYTEGDGGR	4	TMT_Eoso_8.58180.58180.3	ENSG00000111799|COL12A1, ENSG00000111799|-|chr6:g.75823429:A>G',, ENSG00000111799|-|chr6:g.75884880:T>C',, ENSG00000111799|-|chr6:g.75834978:G>C',, ENSG00000111799|-|chr6:g.75890675:C>A',, ENSG00000111799|-|chr6:g.75884843:T>G',, ENSG00000111799|-|chr6:g.75848654:A>C',, ENSG00000111799|-|chr6:g.75816199:C>T',, ENSG00000111799|-|chr6:g.75829158:T>G',, ENSG00000111799|-|chr6:g.75811728:A>G',, ENSG0…	ENSG00000111799	1	HGNC:2188	0	0	0	0	0	0
VQANLGAPDINIEGLDAK	12	TMT_Eoso_9.68472.68472.3	ENSG00000124942|AHNAK, ENSG00000124942|-|chr11:g.62295776:T>G',, ENSG00000124942|-|chr11:g.62290365:T>C',, ENSG00000124942|-|chr11:g.62295549:C>T',, ENSG00000124942|-|chr11:g.62296271:G>A',, ENSG00000124942|-|chr11:g.62287549:C>T',, ENSG00000124942|-|chr11:g.62300583:C>T',, ENSG00000124942|-|chr11:g.62294188:T>G',, ENSG00000124942|-|chr11:g.62299055:T>C',, ENSG00000124942|-|chr11:g.62285441:A>G',…	ENSG00000124942	1	HGNC:347	180837.17	226699.17	252338.77	176565.5	259292.17	243606.62
DADVQNFVSFISK	17	TMT_Eoso_9.73305.73305.3	ENSG00000167969|ECI1, ENSG00000167969|-|chr16:g.2296913:T>A',, ENSG00000167969|-|chr16:g.2293352:T>C',, ENSG00000167969|-|chr16:g.2293352:T>C']	ENSG00000167969	1	HGNC:2703	299474.789	209762.112	694947.1300000001	292001.175	202431.25400000002	638156.966
GPGLGSTQGQTIALPAQGLIEFR	11	TMT_Eoso_2.67484.67484.3	ENSG00000185129|PURA, ENSG00000185129|+|chr5:g.139494548:A>G']	ENSG00000185129	1	HGNC:9701	96484.18	71771.08499999999	114461.07	105739.84	70686.25	109215.44
NIPGITLLNVSK	48	TMT_Eoso_6.103039.103039.3	ENSG00000174444|RPL4	ENSG00000174444	1	HGNC:10353	5174245.702999999	3499167.325999999	3390939.8040000005	5290324.456000001	3398221.8189999997	3301879.161999999
LEILQQQLQVANEAR	10	TMT_Eoso_3.98433.98433.3	ENSG00000137497|NUMA1, ENSG00000137497|-|chr11:g.71724459:T>A',, ENSG00000137497|-|chr11:g.71720083:C>T',, ENSG00000137497|-|chr11:g.71724740:C>T',, ENSG00000137497|-|chr11:g.71717267:A>G',, ENSG00000137497|-|chr11:g.71715727:G>A',, ENSG00000137497|-|chr11:g.71716353:G>A',, ENSG00000137497|-|chr11:g.71726216:T>C',, ENSG00000137497|-|chr11:g.71725567:C>G',, ENSG00000137497|-|chr11:g.71729919:T>A',…	ENSG00000137497	1	HGNC:8059	320409.18799999997	184789.484	209751.415	345659.92000000004	169851.99	225647.39
ILAQATSDLVNAIK	9	TMT_Eoso_7.71857.71857.3	ENSG00000137076|TLN1, ENSG00000137076|-|chr9:g.35711320:CAGA>C',, ENSG00000137076|-|chr9:g.35722121:C>G',, ENSG00000137076|-|chr9:g.35724314:C>T',, ENSG00000137076|-|chr9:g.35717768:G>C',, ENSG00000137076|-|chr9:g.35718843:T>C',, ENSG00000137076|-|chr9:g.35719602:T>C',, ENSG00000137076|-|chr9:g.35719602:T>C']	ENSG00000137076	1	HGNC:11845	205181.81	199917.98	406903.22	237885.64	228676.73	395443.53
FSLVGIGGQDLNEGNR	18	TMT_Eoso_7.61719.61719.3	ENSG00000136167|LCP1, ENSG00000136167|-|chr13:g.46708291:T>C',, ENSG00000136167|-|chr13:g.46725149:C>A',, ENSG00000136167|-|chr13:g.46725111:G>T',, ENSG00000136167|-|chr13:g.46721186:A>G',, ENSG00000136167|-|chr13:g.46701815:C>A',, ENSG00000136167|-|chr13:g.46725160:A>T',, ENSG00000136167|-|chr13:g.46725160:A>T']	ENSG00000136167	1	HGNC:6528	299997.11	422388.35	254138.97999999998	302292.475	442914.17000000004	453633.256
DIPTNSPELEETLTHTITK	11	TMT_Eoso_1.61865.61865.3	ENSG00000113889|KNG1, ENSG00000113889|+|chr3:g.186445052:T>G',, ENSG00000113889|+|chr3:g.186437927:G>A',, ENSG00000113889|+|chr3:g.186460110:G>C']	ENSG00000113889	1	HGNC:6383	292176.41000000003	398741.72	454002.45	286572.71	426326.5	405043.11
TQNDVDIADVAYYFEK	21	TMT_Eoso_9.72935.72935.3	ENSG00000119888|EPCAM, ENSG00000119888|+|chr2:g.47601106:T>C',, ENSG00000119888|+|chr2:g.47604213:T>G',, ENSG00000119888|+|chr2:g.47596252:G>C',, ENSG00000119888|+|chr2:g.47596252:G>C']	ENSG00000119888	1	HGNC:11529	1804205.15	507003.04999999993	378043.829	1818558.75	496955.619	385398.27900000004
QPSQPPPQEIFVPTTK	37	TMT_Eoso_8.57139.57139.3	ENSG00000163209|SPRR3, ENSG00000163209|+|chr1:g.152975985:G>T',, ENSG00000163209|+|chr1:g.152976000:G>T',, ENSG00000163209|+|chr1:g.152976000:G>T']	ENSG00000163209	1	HGNC:11268	1495209.8229999999	4966244.83	1365211.976	1424384.117	5026795.5600000005	1388604.492
NTGTEAPDYLATVDVDPK	19	TMT_Eoso_7.57773.57773.3	ENSG00000143416|SELENBP1, ENSG00000143416|-|chr1:g.151337060:G>A',, ENSG00000143416|-|chr1:g.151337060:G>A']	ENSG00000143416	1	HGNC:10719	360371.03	401150.794	873676.3	365391.21	403754.87	807017.8400000001
IQQEIAVQNPLVSER	20	TMT_Eoso_7.58678.58678.3	ENSG00000167770|OTUB1, ENSG00000167770|+|chr11:g.63753944:C>A',, ENSG00000167770|+|chr11:g.63753881:C>T']	ENSG00000167770	1	HGNC:23077	387890.472	329394.624	372177.13899999997	392048.61	342464.01900000003	378433.09900000005
GHVDILAPTVQELAALEK	6	TMT_Eoso_8.70040.70040.3	ENSG00000079785|DDX1, ENSG00000079785|+|chr2:g.15760440:G>A',, ENSG00000079785|+|chr2:g.15743947:A>C',, ENSG00000079785|+|chr2:g.15768804:A>T',, ENSG00000079785|+|chr2:g.15768804:A>T']	ENSG00000079785	1	HGNC:2734	365179.77999999997	234965.848	320215.99	364183.715	247562.697	296260.65
YGGLHFSDQVEVFSPPGSDR	3	TMT_Eoso_1.56927.56927.3	ENSG00000142173|COL6A2, ENSG00000142173|+|chr21:g.47548832:T>G',, ENSG00000142173|+|chr21:g.47549181:C>A',, ENSG00000142173|+|chr21:g.47542031:G>A',, ENSG00000142173|+|chr21:g.47532345:G>A',, ENSG00000142173|+|chr21:g.47545417:G>A',, ENSG00000142173|+|chr21:g.47545417:G>A']	ENSG00000142173	1	HGNC:2212	384943.78	368715.656	433914.075	418339.98	392861.97000000003	437690.31
GAGTGGLGLAVEGPSEAK	43	TMT_Eoso_9.54998.54998.3	ENSG00000196924|FLNA, ENSG00000196924|-|chrX:g.153581155:C>T',, ENSG00000196924|-|chrX:g.153590917:G>C',, ENSG00000196924|-|chrX:g.153590917:G>C']	ENSG00000196924	1	HGNC:3754	2790460.2	4114215.11	3936587.02	2690609.15	4214117.649999999	3683815.5399999996
EAFQTAYLSLGGLGER	22	TMT_Eoso_1.61499.61499.3	ENSG00000105675|ATP4A, ENSG00000105675|-|chr19:g.36044007:C>T',, ENSG00000105675|-|chr19:g.36050843:G>A',, ENSG00000105675|-|chr19:g.36051345:T>G',, ENSG00000105675|-|chr19:g.36044658:C>T',, ENSG00000105675|-|chr19:g.36049380:C>T',, ENSG00000105675|-|chr19:g.36043986:C>T']	ENSG00000105675	1	HGNC:819	112158.18899999998	107433.93299999999	653286.6000000001	104866.95700000001	111460.49200000001	625567.2860000001
DFLAGGVAAAISK	87	TMT_Eoso_2.63881.63881.3	ENSG00000005022|SLC25A5	ENSG00000005022	1	HGNC:10991	12681269.886000004	5692738.940000002	33249629.930999994	11846782.107000003	6039656.052999999	30523594.367000006
IFQNAPTDPTQDFSTQVAK	8	TMT_Eoso_8.62236.62236.3	ENSG00000111667|USP5, ENSG00000111667|+|chr12:g.6965514:C>T',, ENSG00000111667|+|chr12:g.6961356:A>G',, ENSG00000111667|+|chr12:g.6969334:C>T',, ENSG00000111667|+|chr12:g.6970717:G>A',, ENSG00000111667|+|chr12:g.6970717:G>A']	ENSG00000111667	1	HGNC:12628	147653.516	126709.75200000001	154096.648	139610.37900000002	124424.27599999998	139688.032
LSELLPEEVEAEVK	18	TMT_Eoso_7.69338.69338.3	ENSG00000055044|NOP58, ENSG00000055044|+|chr2:g.203168132:GA>G',, ENSG00000055044|+|chr2:g.203155850:G>A',, ENSG00000055044|+|chr2:g.203155176:A>C',, ENSG00000055044|+|chr2:g.203157522:G>A',, ENSG00000055044|+|chr2:g.203147181:G>A']	ENSG00000055044	1	HGNC:29926	328067.796	141236.412	121627.89300000001	323461.63	133450.918	122490.404
VVSEDFLQDVSASTK	17	TMT_Eoso_8.64809.64809.3	ENSG00000143799|PARP1, ENSG00000143799|-|chr1:g.226568769:T>C',, ENSG00000143799|-|chr1:g.226555302:A>G',, ENSG00000143799|-|chr1:g.226568781:T>C']	ENSG00000143799	1	HGNC:270	874327.2699999999	285170.609	322375.434	862685.4299999999	286539.16	301893.83499999996
EVENVAITALEGLK	14	TMT_Eoso_3.109311.109311.3	ENSG00000131730|CKMT2	ENSG00000131730	1	HGNC:1996	235361.271	160483.61	1200752.25	239217.384	168160.968	1130067.6099999999
GSILDPSPEAAVVGGNVLTSQR	3	TMT_Eoso_9.66153.66153.3	ENSG00000178814|OPLAH, ENSG00000178814|-|chr8:g.145112935:C>T',, ENSG00000178814|-|chr8:g.145112983:C>T',, ENSG00000178814|-|chr8:g.145113241:T>G',, ENSG00000178814|-|chr8:g.145114844:C>T',, ENSG00000178814|-|chr8:g.145106688:C>T',, ENSG00000178814|-|chr8:g.145111611:G>A',, ENSG00000178814|-|chr8:g.145108290:G>A',, ENSG00000178814|-|chr8:g.145111350:G>A',, ENSG00000178814|-|chr8:g.145107999:G>A']	ENSG00000178814	1	HGNC:8149	0	0	0	0	0	0
TGLIPSNYVAEQAESIDNPLHEAAK	4	TMT_Eoso_7.66452.66452.3	ENSG00000134996|OSTF1	ENSG00000134996	1	HGNC:8510	0	0	0	0	0	0
VNVEAPDVNLEGLGGK	14	TMT_Eoso_7.63591.63591.3	ENSG00000124942|AHNAK, ENSG00000124942|-|chr11:g.62295776:T>G',, ENSG00000124942|-|chr11:g.62290365:T>C',, ENSG00000124942|-|chr11:g.62295549:C>T',, ENSG00000124942|-|chr11:g.62296271:G>A',, ENSG00000124942|-|chr11:g.62287549:C>T',, ENSG00000124942|-|chr11:g.62300583:C>T',, ENSG00000124942|-|chr11:g.62294188:T>G',, ENSG00000124942|-|chr11:g.62299055:T>C',, ENSG00000124942|-|chr11:g.62285441:A>G',…	ENSG00000124942	1	HGNC:347	576118.7	551275.38	589968.29	565181.138	534393.57	549804.3
AEQEEEFISNTLFK	6	TMT_Eoso_7.67689.67689.3	ENSG00000108091|CCDC6, ENSG00000108091|-|chr10:g.61574462:C>T']	ENSG00000108091	1	HGNC:18782	197271.79	132796.39	117485.276	200506.06	151100.512	108783.37700000001
QTTVSNSQQAYQEAFEISK	23	TMT_Eoso_2.52512.52512.3	ENSG00000166913|YWHAB	ENSG00000166913	1	HGNC:12849	3741891.75	7181148.98	4639137.34	3770267.6100000003	7932509.02	4544478.7
ELQELVQYPVEHPDK	25	TMT_Eoso_2.56395.56395.3	ENSG00000165280|VCP, ENSG00000165280|-|chr9:g.35068023:G>A',, ENSG00000165280|-|chr9:g.35062113:C>T',, ENSG00000165280|-|chr9:g.35059116:G>T',, ENSG00000165280|-|chr9:g.35061087:A>T']	ENSG00000165280	1	HGNC:12666	2163989.54	1090780.78	860139.626	2027313.97	1102187.22	768745.26
GQIIGNFQAFDEDTGLPAHAR	5	TMT_Eoso_1.58267.58267.3	ENSG00000046604|DSG2, ENSG00000046604|+|chr18:g.29118899:G>A',, ENSG00000046604|+|chr18:g.29104714:A>G']	ENSG00000046604	1	HGNC:3049	89191.13	68358.11	72071.266	96150.78	58581.277	72799.93
VPQIAFVITGGK	22	TMT_Eoso_1.69136.69136.2	ENSG00000163359|COL6A3, ENSG00000163359|-|chr2:g.238249544:GA>G',, ENSG00000163359|-|chr2:g.238275518:AC>A',, ENSG00000163359|-|chr2:g.238280477:G>A',, ENSG00000163359|-|chr2:g.238283189:G>A',, ENSG00000163359|-|chr2:g.238296320:C>T',, ENSG00000163359|-|chr2:g.238253406:C>T',, ENSG00000163359|-|chr2:g.238247734:C>G',, ENSG00000163359|-|chr2:g.238283510:C>T',, ENSG00000163359|-|chr2:g.238280852:G>…	ENSG00000163359	1	HGNC:2213	2855891.8149999995	8105527.409000002	5508180.079000002	2695283.2220000005	8213000.347	5070522.9459999995
APQETYADIGGLDNQIQEIK	3	TMT_Eoso_9.65683.65683.3	ENSG00000100764|PSMC1, ENSG00000100764|+|chr14:g.90735751:A>G',, ENSG00000100764|+|chr14:g.90735751:A>G']	ENSG00000100764	1	HGNC:9547	0	0	0	0	0	0
ITENDIQIALDDAK	7	TMT_Eoso_6.96244.96244.2	ENSG00000084674|APOB, ENSG00000084674|-|chr2:g.21247831:G>A',, ENSG00000084674|-|chr2:g.21260926:T>A',, ENSG00000084674|-|chr2:g.21228361:T>G',, ENSG00000084674|-|chr2:g.21231513:G>T',, ENSG00000084674|-|chr2:g.21228927:T>G',, ENSG00000084674|-|chr2:g.21255382:T>G',, ENSG00000084674|-|chr2:g.21228497:G>A',, ENSG00000084674|-|chr2:g.21235202:C>T',, ENSG00000084674|-|chr2:g.21225263:A>T',, ENSG0000…	ENSG00000084674	1	HGNC:603	140408.4	132612.1	86702.734	133853.52	129914.1	92219.21
TVQLTSSELESTLETLK	6	TMT_Eoso_7.70809.70809.3	ENSG00000138095|LRPPRC, ENSG00000138095|-|chr2:g.44145164:C>CT',, ENSG00000138095|-|chr2:g.44201795:C>T']	ENSG00000138095	1	HGNC:15714	0	0	0	0	0	0
DASDDLDDLNFFNQK	9	TMT_Eoso_6.95135.95135.3	ENSG00000125977|EIF2S2, ENSG00000125977|-|chr20:g.32693188:T>C']	ENSG00000125977	1	HGNC:3266	305730.22	196499.74	258588.796	298850.36	203797.75	258312.71
DAGEGLLAVQITDQEGKPK	16	TMT_Eoso_9.62975.62975.3	ENSG00000136068|FLNB, ENSG00000136068|+|chr3:g.58138487:GT>G',, ENSG00000136068|+|chr3:g.58134543:G>A',, ENSG00000136068|+|chr3:g.58062899:C>G',, ENSG00000136068|+|chr3:g.58121746:A>G',, ENSG00000136068|+|chr3:g.58089697:G>T',, ENSG00000136068|+|chr3:g.58095423:G>T',, ENSG00000136068|+|chr3:g.58095424:A>T',, ENSG00000136068|+|chr3:g.58127630:G>T',, ENSG00000136068|+|chr3:g.58128446:A>G',, ENSG000…	ENSG00000136068	1	HGNC:3755	745059.63	469858.58900000004	763468.34	717306.1100000001	465864.3	703974.32
GYPPEDIFNLVGK	16	TMT_Eoso_5.105145.105145.2	ENSG00000095380|NANS	ENSG00000095380	1	HGNC:19237	11749211.170000002	1979438.6500000001	5928253.390000001	11478136.73	2128371.99	5922452.84
SAVGELSEDSSNVVHLIK	2	TMT_Eoso_7.64397.64397.3	ENSG00000160255|ITGB2	ENSG00000160255	1	HGNC:6155	0	0	0	0	0	0
QAFDDAIAELDTLNEDSYK	6	TMT_Eoso_1.69035.69035.3	ENSG00000128245|YWHAH	ENSG00000128245	1	HGNC:12853	222243.2	139448.67	228975.1	230377.39	140365.38	209984.11
VDIDVPDVNIEGPEGK	15	TMT_Eoso_3.95104.95104.3	ENSG00000124942|AHNAK, ENSG00000124942|-|chr11:g.62295776:T>G',, ENSG00000124942|-|chr11:g.62290365:T>C',, ENSG00000124942|-|chr11:g.62295549:C>T',, ENSG00000124942|-|chr11:g.62296271:G>A',, ENSG00000124942|-|chr11:g.62287549:C>T',, ENSG00000124942|-|chr11:g.62300583:C>T',, ENSG00000124942|-|chr11:g.62294188:T>G',, ENSG00000124942|-|chr11:g.62299055:T>C',, ENSG00000124942|-|chr11:g.62285441:A>G',…	ENSG00000124942	1	HGNC:347	1435942.305	2612289.79	2230184.5500000003	1460890.32	2689628.59	2120126.33
AISEELDNALNDITSL	3	TMT_Eoso_3.112295.112295.2	ENSG00000198467|TPM2	ENSG00000198467	1	HGNC:12011	17891.683999999997	20429.174	17642.807	20812.457	21818.049	15899.811000000002
EVNENFAIDLIAEQPVSEVETR	8	TMT_Eoso_2.66734.66734.3	ENSG00000145494|NDUFS6	ENSG00000145494	1	HGNC:7713	27657.023999999998	19612.658	35905.545	31410.538	23692.2465	32803.275
QVQLDAQAAQQLQYGGAVGTVGR	3	TMT_Eoso_5.80199.80199.3	ENSG00000078902|TOLLIP	ENSG00000078902	1	HGNC:16476	0	0	0	0	0	0
YGGPPPDSVYSGQQPSVGTEIFVGK	14	TMT_Eoso_8.63310.63310.3	ENSG00000135316|SYNCRIP, ENSG00000135316|-|chr6:g.86332353:GT>G',, ENSG00000135316|-|chr6:g.86324763:C>T',, ENSG00000135316|-|chr6:g.86324763:C>T']	ENSG00000135316	1	HGNC:16918	114703.674	81526.74	90513.84	115528.97	78287.363	90898.336
RPTELLSNPQFIVDGATR	6	TMT_Eoso_2.57684.57684.3	ENSG00000014216|CAPN1, ENSG00000014216|+|chr11:g.64955504:A>C',, ENSG00000014216|+|chr11:g.64955504:A>C']	ENSG00000014216	1	HGNC:1476	2515856.95	1757380.63	1628510.8900000001	2311463.84	1813500.56	1533320.41
LTDPTGWVTIDENTGSIK	6	TMT_Eoso_7.66111.66111.3	ENSG00000134755|DSC2, ENSG00000134755|-|chr18:g.28660078:T>G',, ENSG00000134755|-|chr18:g.28673590:C>G',, ENSG00000134755|-|chr18:g.28666694:C>T',, ENSG00000134755|-|chr18:g.28666694:C>T']	ENSG00000134755	1	HGNC:3036	70713.26	205460.9	120724.61	157156.44	225670.83	203804.16
ISSLLEEQFQQGK	45	TMT_Eoso_7.66312.66312.3	ENSG00000142937|RPS8, ENSG00000142937|+|chr1:g.45244326:T>G',, ENSG00000142937|+|chr1:g.45244326:T>G']	ENSG00000142937	1	HGNC:10441	3526301.6339999996	2254813.66	2673784.7139999997	3253181.3210000005	2332349.086	2425108.46
DLGLSESGEDVNAAILDESGK	5	TMT_Eoso_6.89723.89723.3	ENSG00000155660|PDIA4, ENSG00000155660|-|chr7:g.148709352:C>T',, ENSG00000155660|-|chr7:g.148708982:A>C']	ENSG00000155660	1	HGNC:30167	77913.38	69083.914	83516.65	85641.98	68809.945	77732.4
LVLEQVVTSIASVADTAEEK	23	TMT_Eoso_2.72429.72429.3	ENSG00000065150|IPO5, ENSG00000065150|+|chr13:g.98664596:G>C',, ENSG00000065150|+|chr13:g.98673368:A>C',, ENSG00000065150|+|chr13:g.98673370:G>T',, ENSG00000065150|+|chr13:g.98658510:G>A',, ENSG00000065150|+|chr13:g.98658510:G>A']	ENSG00000065150	1	HGNC:6402	181883.95	78531.383	67940.149	175025.49	86348.17199999999	68542.973
GEFYNEASNLQVAIR	9	TMT_Eoso_8.57254.57254.3	ENSG00000167792|NDUFV1, ENSG00000167792|+|chr11:g.67376042:C>T',, ENSG00000167792|+|chr11:g.67376042:C>T']	ENSG00000167792	1	HGNC:7716	0	0	0	0	0	0
EAGAGGLAIAVEGPSK	35	TMT_Eoso_8.55417.55417.3	ENSG00000196924|FLNA, ENSG00000196924|-|chrX:g.153581155:C>T',, ENSG00000196924|-|chrX:g.153590917:G>C',, ENSG00000196924|-|chrX:g.153590917:G>C']	ENSG00000196924	1	HGNC:3754	1012361.8200000001	3668973.2499999995	2763958.43	994244.95	8666989.608999997	6934127.0200000005
TVSLLDENNVSSYLSK	11	TMT_Eoso_7.64998.64998.3	ENSG00000253729|PRKDC, ENSG00000253729|-|chr8:g.48701554:G>GT',, ENSG00000253729|-|chr8:g.48825106:A>C',, ENSG00000253729|-|chr8:g.48752677:G>A',, ENSG00000253729|-|chr8:g.48707040:T>C',, ENSG00000253729|-|chr8:g.48736430:G>A',, ENSG00000253729|-|chr8:g.48691338:C>T',, ENSG00000253729|-|chr8:g.48690339:T>C',, ENSG00000253729|-|chr8:g.48769803:C>T',, ENSG00000253729|-|chr8:g.48706987:C>A',, ENSG00…	ENSG00000253729	1	HGNC:9413	353768.33	195858.155	206475.46899999998	348899.22	192569.77000000002	195234.34499999997
AYYENSPQQVFSTEFEVK	13	TMT_Eoso_7.64051.64051.3	ENSG00000125730|C3, ENSG00000125730|-|chr19:g.6697558:C>A',, ENSG00000125730|-|chr19:g.6707931:C>T',, ENSG00000125730|-|chr19:g.6697682:C>T']	ENSG00000125730	1	HGNC:1318	286439.07999999996	290815.33999999997	307482.68	285498.68	314470.8	297652.06
ALQSVGQIVGEVLK	14	TMT_Eoso_3.111704.111704.2	ENSG00000100519|PSMC6, ENSG00000100519|+|chr14:g.53187600:T>C',, ENSG00000100519|+|chr14:g.53180602:A>T',, ENSG00000100519|+|chr14:g.53180602:A>T']	ENSG00000100519	1	HGNC:9553	1082245.6099999999	936169.506	942706.7	1296389.88	941258.8960000001	1052548.5299999998
SQIFSTASDNQPTVTIK	41	TMT_Eoso_9.59400.59400.3	ENSG00000044574|HSPA5, ENSG00000044574|-|chr9:g.128001036:A>G']	ENSG00000044574	1	HGNC:5238	6617406.470000001	3067910.802	13140522.04	6241967.21	3332174.6500000004	12429458.25
TPSALAILENANVLAR	4	TMT_Eoso_3.109247.109247.3	ENSG00000109107|ALDOC, ENSG00000109107|-|chr17:g.26902546:G>T',, ENSG00000109107|-|chr17:g.26902546:G>T']	ENSG00000109107	1	HGNC:418	0	0	0	0	184898.20799999998	214309.07799999998
AAESLADPTEYENLFPGLK	10	TMT_Eoso_9.73406.73406.3	ENSG00000184432|COPB2, ENSG00000184432|-|chr3:g.139094399:C>T',, ENSG00000184432|-|chr3:g.139092641:C>T',, ENSG00000184432|-|chr3:g.139092641:C>T']	ENSG00000184432	1	HGNC:2232	360049.173	205513.67599999998	847856.25	361069.058	220260.821	771579.28
NPYYGGESASITPLEDLYK	16	TMT_Eoso_9.66934.66934.3	ENSG00000057608|GDI2, ENSG00000057608|-|chr10:g.5827857:A>G',, ENSG00000057608|-|chr10:g.5808593:C>T',, ENSG00000057608|-|chr10:g.5808593:C>T']	ENSG00000057608	1	HGNC:4227	360575.66	359691.62	196108.25	355318.83999999997	365232.44	203974.835
GALQNIIPASTGAAK	70	TMT_Eoso_2.56616.56616.3	ENSG00000111640|GAPDH	ENSG00000111640	1	HGNC:4141	10760982.65	7525443.82	8247531.64	27838812.263	22309149.442	23652681.986999996
VDVEVPDVSLEGPEGK	28	TMT_Eoso_5.91105.91105.3	ENSG00000124942|AHNAK, ENSG00000124942|-|chr11:g.62295776:T>G',, ENSG00000124942|-|chr11:g.62290365:T>C',, ENSG00000124942|-|chr11:g.62295549:C>T',, ENSG00000124942|-|chr11:g.62296271:G>A',, ENSG00000124942|-|chr11:g.62287549:C>T',, ENSG00000124942|-|chr11:g.62300583:C>T',, ENSG00000124942|-|chr11:g.62294188:T>G',, ENSG00000124942|-|chr11:g.62299055:T>C',, ENSG00000124942|-|chr11:g.62285441:A>G',…	ENSG00000124942	1	HGNC:347	152977.484	270266.294	230962.62000000002	153800.309	270337.73	231496.03
GNDISSGTVLSDYVGSGPPK	23	TMT_Eoso_9.60327.60327.3	ENSG00000089220|PEBP1, ENSG00000089220|+|chr12:g.118577356:G>A',, ENSG00000089220|+|chr12:g.118582592:A>C']	ENSG00000089220	1	HGNC:8630	5312485.699999999	4876627.4	5626001.170000001	5104376.1899999995	4916833.220000001	5279000.15
GLQAQIASSGLTVEVDAPK	23	TMT_Eoso_8.63234.63234.3	ENSG00000111057|KRT18	ENSG00000111057	1	HGNC:6430	815379.896	270307.735	1235756.016	767936.726	272597.636	1143934.6
DIQDSLTVSNEVQTAK	9	TMT_Eoso_5.76132.76132.3	ENSG00000198898|CAPZA2, ENSG00000198898|+|chr7:g.116550291:G>A',, ENSG00000198898|+|chr7:g.116557857:G>T',, ENSG00000198898|+|chr7:g.116546321:A>G']	ENSG00000198898	1	HGNC:1490	801485.02	799506.37	1328322.81	800883.6	844704.37	1278270.19
GAGTGGLGLAIEGPSEAK	8	TMT_Eoso_9.59101.59101.3	ENSG00000128591|FLNC, ENSG00000128591|+|chr7:g.128487762:C>T',, ENSG00000128591|+|chr7:g.128483582:T>C',, ENSG00000128591|+|chr7:g.128494159:C>T',, ENSG00000128591|+|chr7:g.128485123:G>A',, ENSG00000128591|+|chr7:g.128480715:G>A',, ENSG00000128591|+|chr7:g.128486412:G>A',, ENSG00000128591|+|chr7:g.128496611:G>A',, ENSG00000128591|+|chr7:g.128488745:G>A',, ENSG00000128591|+|chr7:g.128493010:C>T',,…	ENSG00000128591	1	HGNC:3756	246669.31	349335.88	515804.48000000004	231622.3	362569.54000000004	471160.26
ELDSLQTEAESLDNTVK	9	TMT_Eoso_2.59449.59449.3	ENSG00000091136|LAMB1, ENSG00000091136|-|chr7:g.107566753:G>A',, ENSG00000091136|-|chr7:g.107618606:C>T',, ENSG00000091136|-|chr7:g.107569893:C>T',, ENSG00000091136|-|chr7:g.107621202:C>T',, ENSG00000091136|-|chr7:g.107621203:C>A',, ENSG00000091136|-|chr7:g.107621203:C>A']	ENSG00000091136	1	HGNC:6486	306455.27	235329.92	405729.61	321396.64	232347.38	401671.94
LATQSNEITIPVTFESR	50	TMT_Eoso_9.65719.65719.3	ENSG00000106211|HSPB1	ENSG00000106211	1	HGNC:5246	1068388.582	2914060.375	1536905.702	1049781.276	3010327.8510000003	1520714.202
DAGEGLLAVQITDPEGK	5	TMT_Eoso_8.63263.63263.3	ENSG00000196924|FLNA, ENSG00000196924|-|chrX:g.153581155:C>T',, ENSG00000196924|-|chrX:g.153590917:G>C',, ENSG00000196924|-|chrX:g.153590917:G>C']	ENSG00000196924	1	HGNC:3754	151359.09	231042.81	226115.84999999998	153279.235	224195.87	215795.486
SPFSVAVSPSLDLSK	44	TMT_Eoso_7.67297.67297.3	ENSG00000196924|FLNA, ENSG00000196924|-|chrX:g.153581155:C>T',, ENSG00000196924|-|chrX:g.153590917:G>C',, ENSG00000196924|-|chrX:g.153590917:G>C']	ENSG00000196924	1	HGNC:3754	1384592.821	4410659.718	4316563.517	1320427.1269999999	4379760.82	3909947.326
ITGEAFVQFASQELAEK	10	TMT_Eoso_9.74813.74813.3	ENSG00000169813|HNRNPF, ENSG00000169813|-|chr10:g.43882144:C>G',, ENSG00000169813|-|chr10:g.43882144:C>G']	ENSG00000169813	1	HGNC:5039	0	0	0	0	0	0
VQASLAANTFTITGHAETK	2	TMT_Eoso_3.83684.83684.3	ENSG00000145741|BTF3	ENSG00000145741	1	HGNC:1125	0	0	0	0	0	0
LGSTAPQVLSTSSPAQQAENEAK	6	TMT_Eoso_8.55028.55028.3	ENSG00000088833|NSFL1C, ENSG00000088833|-|chr20:g.1426393:C>T',, ENSG00000088833|-|chr20:g.1426393:C>T']	ENSG00000088833	1	HGNC:15912	385451.51	166228.5	218591.9	391894.72	185714.315	216627.19
DAGEGLLAVQITDPEGKPK	38	TMT_Eoso_2.59652.59652.3	ENSG00000196924|FLNA, ENSG00000196924|-|chrX:g.153581155:C>T',, ENSG00000196924|-|chrX:g.153590917:G>C',, ENSG00000196924|-|chrX:g.153590917:G>C']	ENSG00000196924	1	HGNC:3754	2629300.3840000005	5572507.71	6385065.18	2596489.6820000005	5734402.95	5881753.74
SLLDIISDPDAGTPEDK	14	TMT_Eoso_8.69157.69157.3	ENSG00000092108|SCFD1, ENSG00000092108|+|chr14:g.31144245:G>A',, ENSG00000092108|+|chr14:g.31144245:G>A']	ENSG00000092108	1	HGNC:20726	278433.527	269703.414	446770.25600000005	289061.83499999996	263634.388	431707.23
GGQTHLGLPVFNTVK	18	TMT_Eoso_8.61628.61628.3	ENSG00000163541|SUCLG1, ENSG00000163541|-|chr2:g.84652718:A>G']	ENSG00000163541	1	HGNC:11449	1758516.5	1139760.77	1526859.65	1697255.5	1150132.5	1387171.13
GSYGDLGGPIITTQVTIPK	34	TMT_Eoso_7.66168.66168.3	ENSG00000165119|HNRNPK, ENSG00000165119|-|chr9:g.86585827:C>T',, ENSG00000165119|-|chr9:g.86587881:G>T',, ENSG00000165119|-|chr9:g.86587881:G>T']	ENSG00000165119	1	HGNC:5044	1464779.81	634716.2220000001	932773.627	1370560.05	651448.171	886526.4900000001
DLTLDQAYSYAVENAK	24	TMT_Eoso_8.63924.63924.3	ENSG00000140105|WARS	ENSG00000140105	1	HGNC:12729	668161.31	1692363.16	429859.9640000001	619143.253	1738763.9500000002	413720.858
FYPEDVSEELIQDITQR	12	TMT_Eoso_2.69901.69901.3	ENSG00000147065|MSN, ENSG00000147065|+|chrX:g.64956773:A>C',, ENSG00000147065|+|chrX:g.64959028:A>G',, ENSG00000147065|+|chrX:g.64957088:A>C',, ENSG00000147065|+|chrX:g.64958471:C>T',, ENSG00000147065|+|chrX:g.64949318:C>T',, ENSG00000147065|+|chrX:g.64957148:A>C',, ENSG00000147065|+|chrX:g.64959036:C>T']	ENSG00000147065	1	HGNC:7373	169413.72600000002	174060.435	114969.286	177692.95	163790.495	109017.051
DLPPDTTLLDLQNNK	73	TMT_Eoso_8.64791.64791.3	ENSG00000011465|DCN, ENSG00000011465|-|chr12:g.91539867:G>T',, ENSG00000011465|-|chr12:g.91572142:C>A',, ENSG00000011465|-|chr12:g.91572298:G>A',, ENSG00000011465|-|chr12:g.91572213:T>G',, ENSG00000011465|-|chr12:g.91545441:T>G',, ENSG00000011465|-|chr12:g.91545441:T>G']	ENSG00000011465	1	HGNC:2705	1019612.399	3401809.0300000003	2344565.16	1168023.5980000002	3575640.186	2232824.5
IAELSATAQEIIK	6	TMT_Eoso_8.69183.69183.3	ENSG00000084674|APOB, ENSG00000084674|-|chr2:g.21247831:G>A',, ENSG00000084674|-|chr2:g.21260926:T>A',, ENSG00000084674|-|chr2:g.21228361:T>G',, ENSG00000084674|-|chr2:g.21231513:G>T',, ENSG00000084674|-|chr2:g.21228927:T>G',, ENSG00000084674|-|chr2:g.21255382:T>G',, ENSG00000084674|-|chr2:g.21228497:G>A',, ENSG00000084674|-|chr2:g.21235202:C>T',, ENSG00000084674|-|chr2:g.21225263:A>T',, ENSG0000…	ENSG00000084674	1	HGNC:603	0	146678.227	125882.366	138205.549	203618.731	124202.143
LQPVLQPLPSPGVGGK	47	TMT_Eoso_8.65983.65983.3	ENSG00000163359|COL6A3, ENSG00000163359|-|chr2:g.238249544:GA>G',, ENSG00000163359|-|chr2:g.238275518:AC>A',, ENSG00000163359|-|chr2:g.238280477:G>A',, ENSG00000163359|-|chr2:g.238283189:G>A',, ENSG00000163359|-|chr2:g.238296320:C>T',, ENSG00000163359|-|chr2:g.238253406:C>T',, ENSG00000163359|-|chr2:g.238247734:C>G',, ENSG00000163359|-|chr2:g.238283510:C>T',, ENSG00000163359|-|chr2:g.238280852:G>…	ENSG00000163359	1	HGNC:2213	3997021.5780000007	6764350.369999999	4832375.1850000005	3758284.648	6976133.199999999	4652725.749999999
IQVVVLSASDASPPPVK	18	TMT_Eoso_7.66844.66844.3	ENSG00000142798|HSPG2, ENSG00000142798|-|chr1:g.22198768:C>T',, ENSG00000142798|-|chr1:g.22159871:A>G',, ENSG00000142798|-|chr1:g.22173967:G>A',, ENSG00000142798|-|chr1:g.22178616:A>G',, ENSG00000142798|-|chr1:g.22191402:G>C',, ENSG00000142798|-|chr1:g.22201203:G>C',, ENSG00000142798|-|chr1:g.22175254:G>C',, ENSG00000142798|-|chr1:g.22178110:C>T',, ENSG00000142798|-|chr1:g.22149941:G>C',, ENSG000…	ENSG00000142798	1	HGNC:5273	139731.44199999998	152136.88400000002	195237.173	154103.546	143100.41	201952.717
SSPVVIDASTAIDAPSNLR	19	TMT_Eoso_8.58889.58889.3	ENSG00000115414|FN1, ENSG00000115414|-|chr2:g.216257711:C>T',, ENSG00000115414|-|chr2:g.216271134:C>T',, ENSG00000115414|-|chr2:g.216226799:A>G',, ENSG00000115414|-|chr2:g.216240008:T>C',, ENSG00000115414|-|chr2:g.216240420:T>C',, ENSG00000115414|-|chr2:g.216270961:T>C',, ENSG00000115414|-|chr2:g.216270993:T>C',, ENSG00000115414|-|chr2:g.216226780:C>T',, ENSG00000115414|-|chr2:g.216256459:G>A',, …	ENSG00000115414	1	HGNC:3778	523079.3	457328.83	494334.55499999993	546366.784	465969.05	487719.66500000004
ASAETVDPASLWEY	8	TMT_Eoso_1.59838.59838.2	ENSG00000075618|FSCN1, ENSG00000075618|+|chr7:g.5633113:G>T',, ENSG00000075618|+|chr7:g.5632934:G>A',, ENSG00000075618|+|chr7:g.5632934:G>A']	ENSG00000075618	1	HGNC:11148	445503.257	424362.969	396422.02600000007	441670.75600000005	421065.796	412293.39900000003
ASVITQVFHVPLEER	6	TMT_Eoso_9.70772.70772.3	ENSG00000115677|HDLBP, ENSG00000115677|-|chr2:g.242192848:T>C',, ENSG00000115677|-|chr2:g.242169074:A>G',, ENSG00000115677|-|chr2:g.242174960:C>T',, ENSG00000115677|-|chr2:g.242179168:C>T',, ENSG00000115677|-|chr2:g.242194517:G>C',, ENSG00000115677|-|chr2:g.242179138:T>C',, ENSG00000115677|-|chr2:g.242174946:G>A',, ENSG00000115677|-|chr2:g.242174946:G>A']	ENSG00000115677	1	HGNC:4857	0	0	0	0	0	0
VDIEGPDVNIEGPEGK	18	TMT_Eoso_8.58373.58373.3	ENSG00000124942|AHNAK, ENSG00000124942|-|chr11:g.62295776:T>G',, ENSG00000124942|-|chr11:g.62290365:T>C',, ENSG00000124942|-|chr11:g.62295549:C>T',, ENSG00000124942|-|chr11:g.62296271:G>A',, ENSG00000124942|-|chr11:g.62287549:C>T',, ENSG00000124942|-|chr11:g.62300583:C>T',, ENSG00000124942|-|chr11:g.62294188:T>G',, ENSG00000124942|-|chr11:g.62299055:T>C',, ENSG00000124942|-|chr11:g.62285441:A>G',…	ENSG00000124942	1	HGNC:347	382566.595	597089.38	538823.49	382757.633	594702.04	494660.98000000004
ETNLDSLPLVDTHSK	42	TMT_Eoso_8.57055.57055.3	ENSG00000026025|VIM, ENSG00000026025|+|chr10:g.17271887:G>A',, ENSG00000026025|+|chr10:g.17271555:G>A',, ENSG00000026025|+|chr10:g.17277329:G>T',, ENSG00000026025|+|chr10:g.17277329:G>T']	ENSG00000026025	1	HGNC:12692	7420078.279999999	12079154.28	8479598.03	7332595.334	12445899.7	7917834.54
EFQDAGEQVVSSPADVAEK	8	TMT_Eoso_1.51438.51438.3	ENSG00000106049|HIBADH	ENSG00000106049	1	HGNC:4907	419992.14	436911.29000000004	852371.85	447691.06	440185.06	799581.38
ETLDQINQELIQAK	6	TMT_Eoso_2.61342.61342.3	ENSG00000173821|RNF213, ENSG00000173821|+|chr17:g.78317762:G>A',, ENSG00000173821|+|chr17:g.78314099:G>A',, ENSG00000173821|+|chr17:g.78272230:C>G',, ENSG00000173821|+|chr17:g.78357600:A>G',, ENSG00000173821|+|chr17:g.78305871:G>A',, ENSG00000173821|+|chr17:g.78306280:A>G',, ENSG00000173821|+|chr17:g.78318754:G>A',, ENSG00000173821|+|chr17:g.78319290:G>C',, ENSG00000173821|+|chr17:g.78319454:G>C'…	ENSG00000173821	1	HGNC:14539	192304.09	191557.28000000003	144427.495	189309.65600000002	202027.28399999999	135923.6
TADTAVTGLASPLSTGK	6	TMT_Eoso_7.57519.57519.3	ENSG00000204291|COL15A1, ENSG00000204291|+|chr9:g.101824573:C>T',, ENSG00000204291|+|chr9:g.101812027:T>G',, ENSG00000204291|+|chr9:g.101748234:G>A',, ENSG00000204291|+|chr9:g.101748356:A>G',, ENSG00000204291|+|chr9:g.101767315:G>A',, ENSG00000204291|+|chr9:g.101778275:A>C',, ENSG00000204291|+|chr9:g.101765810:C>T',, ENSG00000204291|+|chr9:g.101800986:T>C',, ENSG00000204291|+|chr9:g.101777742:C>T…	ENSG00000204291	1	HGNC:2192	0	0	0	0	0	0
VINEPTAAALAYGLDK	22	TMT_Eoso_7.66646.66646.3	ENSG00000113013|HSPA9, ENSG00000113013|-|chr5:g.137897475:C>T']	ENSG00000113013	1	HGNC:5244	1621036.5499999998	839948.212	1665333.17	1485314.015	879698.3830000001	1530039.864
VDINAPDVDVHGPDWHLK	7	TMT_Eoso_7.61424.61424.4	ENSG00000124942|AHNAK, ENSG00000124942|-|chr11:g.62295776:T>G',, ENSG00000124942|-|chr11:g.62290365:T>C',, ENSG00000124942|-|chr11:g.62295549:C>T',, ENSG00000124942|-|chr11:g.62296271:G>A',, ENSG00000124942|-|chr11:g.62287549:C>T',, ENSG00000124942|-|chr11:g.62300583:C>T',, ENSG00000124942|-|chr11:g.62294188:T>G',, ENSG00000124942|-|chr11:g.62299055:T>C',, ENSG00000124942|-|chr11:g.62285441:A>G',…	ENSG00000124942	1	HGNC:347	297122.97000000003	316226.034	341941.686	286601.27	309227.595	310149.27
LPYDVTPEQALAHEEVK	14	TMT_Eoso_2.57659.57659.3	ENSG00000140575|IQGAP1, ENSG00000140575|+|chr15:g.90986644:G>C',, ENSG00000140575|+|chr15:g.91030207:A>G',, ENSG00000140575|+|chr15:g.91035840:A>G',, ENSG00000140575|+|chr15:g.90934041:A>G',, ENSG00000140575|+|chr15:g.90934041:A>G']	ENSG00000140575	1	HGNC:6110	663715.5700000001	590580.6599999999	512919.84	611119.95	574795.74	463642.50000000006
VNQPASFAVSLNGAK	52	TMT_Eoso_9.60285.60285.3	ENSG00000196924|FLNA, ENSG00000196924|-|chrX:g.153581155:C>T',, ENSG00000196924|-|chrX:g.153590917:G>C',, ENSG00000196924|-|chrX:g.153590917:G>C']	ENSG00000196924	1	HGNC:3754	2404470.6859999998	3997056.039999999	4809069.180000001	2506343.886	4031791.6700000004	4653634.954999999
TVTNAVVTVPAYFNDSQR	35	TMT_Eoso_7.59296.59296.3	ENSG00000109971|HSPA8, ENSG00000109971|-|chr11:g.122929130:C>G',, ENSG00000109971|-|chr11:g.122931481:T>A',, ENSG00000109971|-|chr11:g.122929484:C>T',, ENSG00000109971|-|chr11:g.122929484:C>T']	ENSG00000109971	1	HGNC:5241	970644.096	871853.75	763656.1750000002	980259.99	845098.4299999999	701174.657
DLANIAEVEVSIPAK	11	TMT_Eoso_3.102063.102063.2	ENSG00000115677|HDLBP, ENSG00000115677|-|chr2:g.242192848:T>C',, ENSG00000115677|-|chr2:g.242169074:A>G',, ENSG00000115677|-|chr2:g.242174960:C>T',, ENSG00000115677|-|chr2:g.242179168:C>T',, ENSG00000115677|-|chr2:g.242194517:G>C',, ENSG00000115677|-|chr2:g.242179138:T>C',, ENSG00000115677|-|chr2:g.242174946:G>A',, ENSG00000115677|-|chr2:g.242174946:G>A']	ENSG00000115677	1	HGNC:4857	75719.51000000001	61211.534	145524.54	78711.03899999999	59956.578	139600.274
EYQLNDSAAYYLNDLER	9	TMT_Eoso_1.57938.57938.3	ENSG00000114353|GNAI2	ENSG00000114353	1	HGNC:4385	530319.9400000001	449199.10000000003	472241.93000000005	513132.57000000007	446696.60500000004	453434.294
VFSVAITPDHLEPR	18	TMT_Eoso_1.57001.57001.3	ENSG00000142156|COL6A1, ENSG00000142156|+|chr21:g.47410697:G>A',, ENSG00000142156|+|chr21:g.47404196:G>A']	ENSG00000142156	1	HGNC:2211	3562389.136	4451830.118	3547212.164	3278626.7979999995	4327598.278	3527528.4590000003
DPVQEAWAEDVDLR	32	TMT_Eoso_8.57938.57938.3	ENSG00000067225|PKM	ENSG00000067225	1	HGNC:9021	1143323.96	1100839.8900000001	697914.154	4529935.031	4883552.056999999	2769932.763
EIAAVISPELEHLDK	4	TMT_Eoso_3.99011.99011.3	ENSG00000173821|RNF213, ENSG00000173821|+|chr17:g.78317762:G>A',, ENSG00000173821|+|chr17:g.78314099:G>A',, ENSG00000173821|+|chr17:g.78272230:C>G',, ENSG00000173821|+|chr17:g.78357600:A>G',, ENSG00000173821|+|chr17:g.78305871:G>A',, ENSG00000173821|+|chr17:g.78306280:A>G',, ENSG00000173821|+|chr17:g.78318754:G>A',, ENSG00000173821|+|chr17:g.78319290:G>C',, ENSG00000173821|+|chr17:g.78319454:G>C'…	ENSG00000173821	1	HGNC:14539	92697.375	89053.766	41772.67	91267.39	87555.234	36657.152
DSTYSLSSTLTLSK	54	TMT_Eoso_5.83500.83500.3	ENSG00000211592|IGKC, ENSG00000211592|-|chr2:g.89157104:A>C']	ENSG00000211592	1	HGNC:5716	3550410.352	5816887.26	4291986.26	3369070.995	6315894.584	3884977.2500000005
AYPDVAALSDGYWVVSNR	5	TMT_Eoso_2.62460.62460.3	ENSG00000166340|TPP1, ENSG00000166340|-|chr11:g.6637981:C>T',, ENSG00000166340|-|chr11:g.6637981:C>T']	ENSG00000166340	1	HGNC:2073	282952.89	213102.65000000002	744211.0800000001	281622.44	228937.89	659903.72
ELLQSFDSALQSVK	3	TMT_Eoso_6.107447.107447.3	ENSG00000153201|RANBP2, ENSG00000153201|+|chr2:g.109368380:TA>T',, ENSG00000153201|+|chr2:g.109352041:G>C',, ENSG00000153201|+|chr2:g.109382873:C>T',, ENSG00000153201|+|chr2:g.109381005:C>T',, ENSG00000153201|+|chr2:g.109365484:C>G',, ENSG00000153201|+|chr2:g.109389014:G>T']	ENSG00000153201	1	HGNC:9848	165907.64	135226.08	179063.17	165762	119756.58	170606.88
VNLLSFTGSTQVGK	14	TMT_Eoso_7.66278.66278.3	ENSG00000164904|ALDH7A1	ENSG00000164904	1	HGNC:877	36524.113	32302.357000000004	52125.934	37196.453	33749.004	51552.414000000004
EQWANLEQLSAIR	17	TMT_Eoso_9.64424.64424.2	ENSG00000115306|SPTBN1, ENSG00000115306|+|chr2:g.54873104:G>A',, ENSG00000115306|+|chr2:g.54858311:G>A',, ENSG00000115306|+|chr2:g.54880747:T>C',, ENSG00000115306|+|chr2:g.54826301:G>A',, ENSG00000115306|+|chr2:g.54895588:C>T',, ENSG00000115306|+|chr2:g.54876782:C>T',, ENSG00000115306|+|chr2:g.54853150:G>A',, ENSG00000115306|+|chr2:g.54853150:G>A']	ENSG00000115306	1	HGNC:11275	1350197.367	1123581.133	1239301.6109999998	1377944.984	1107681.0829999999	1211893.7299999997
ADIDVSGPSVDTDAPDLDIEGPEGK	6	TMT_Eoso_5.89009.89009.3	ENSG00000124942|AHNAK, ENSG00000124942|-|chr11:g.62295776:T>G',, ENSG00000124942|-|chr11:g.62290365:T>C',, ENSG00000124942|-|chr11:g.62295549:C>T',, ENSG00000124942|-|chr11:g.62296271:G>A',, ENSG00000124942|-|chr11:g.62287549:C>T',, ENSG00000124942|-|chr11:g.62300583:C>T',, ENSG00000124942|-|chr11:g.62294188:T>G',, ENSG00000124942|-|chr11:g.62299055:T>C',, ENSG00000124942|-|chr11:g.62285441:A>G',…	ENSG00000124942	1	HGNC:347	0	0	0	0	0	0
FGGEHVPNSPFQVTALAGDQPSVQPPLR	35	TMT_Eoso_9.69508.69508.4	ENSG00000196924|FLNA, ENSG00000196924|-|chrX:g.153581155:C>T',, ENSG00000196924|-|chrX:g.153590917:G>C',, ENSG00000196924|-|chrX:g.153590917:G>C']	ENSG00000196924	1	HGNC:3754	151968.53	222898.881	199620.368	154441.274	225741.217	183985.381
EITGIGPSTTTETETIAK	9	TMT_Eoso_1.52237.52237.3	ENSG00000122958|VPS26A, ENSG00000122958|+|chr10:g.70928317:A>C',, ENSG00000122958|+|chr10:g.70928317:A>C']	ENSG00000122958	1	HGNC:12711	400208.61	364519.26	471156.70000000007	427623.98	362409.87	469306.35000000003
YTPVQQGPVGVNVTYGGDPIPK	33	TMT_Eoso_8.61199.61199.3	ENSG00000196924|FLNA, ENSG00000196924|-|chrX:g.153581155:C>T',, ENSG00000196924|-|chrX:g.153590917:G>C',, ENSG00000196924|-|chrX:g.153590917:G>C']	ENSG00000196924	1	HGNC:3754	909447.532	1490710.63	1567367.98	838868.69	1524841.0599999998	1470675.0300000003
FSGWYDADLSPAGHEEAK	9	TMT_Eoso_2.54495.54495.3	ENSG00000171314|PGAM1, ENSG00000171314|+|chr10:g.99190864:C>A']	ENSG00000171314	1	HGNC:8888	298565.29	362690.88	508927.5	301528.87	408154.03	504140.76999999996
HLEQQEGQLEQLEEQEGQLK	9	TMT_Eoso_1.52479.52479.3	ENSG00000163207|IVL, ENSG00000163207|+|chr1:g.152883049:A>G',, ENSG00000163207|+|chr1:g.152882821:T>C',, ENSG00000163207|+|chr1:g.152882821:T>G',, ENSG00000163207|+|chr1:g.152883465:C>A',, ENSG00000163207|+|chr1:g.152882716:A>C',, ENSG00000163207|+|chr1:g.152882385:A>C',, ENSG00000163207|+|chr1:g.152882720:A>C',, ENSG00000163207|+|chr1:g.152883151:T>G',, ENSG00000163207|+|chr1:g.152883538:A>G',, …	ENSG00000163207	1	HGNC:6187	258056.127	1011935.0499999999	267689.058	253180.073	960136.69	280170.16
TDLNPDNLQGGDDLDPNYVLSSR	23	TMT_Eoso_1.57353.57353.3	ENSG00000166165|CKB, ENSG00000166165|-|chr14:g.103988233:G>T',, ENSG00000166165|-|chr14:g.103988233:G>T']	ENSG00000166165	1	HGNC:1991	47347.058999999994	159199.44199999998	1051146.48	82084.5065	186221.898	1028984.11
VGEIFSAAGAAFTK	6	TMT_Eoso_7.70315.70315.3	ENSG00000258315|C17orf49	ENSG00000258315	1	HGNC:28737	466975.41699999996	229989.227	239011.99	482803.218	246949.26	224200.60100000002
ALGSAIEYTIENVFESAPNPR	5	TMT_Eoso_1.71179.71179.3	ENSG00000163359|COL6A3, ENSG00000163359|-|chr2:g.238280477:G>A',, ENSG00000163359|-|chr2:g.238283189:G>A',, ENSG00000163359|-|chr2:g.238296320:C>T',, ENSG00000163359|-|chr2:g.238253406:C>T',, ENSG00000163359|-|chr2:g.238247734:C>G',, ENSG00000163359|-|chr2:g.238283510:C>T',, ENSG00000163359|-|chr2:g.238280852:G>A',, ENSG00000163359|-|chr2:g.238289588:G>A',, ENSG00000163359|-|chr2:g.238296450:G>A'…	ENSG00000163359	1	HGNC:2213	11815.675	17793.498	15986.233	14416.455	18841.262	12486.774
AVLDVFEEGTEASAATAVK	20	TMT_Eoso_5.101006.101006.3	ENSG00000196136|SERPINA3, ENSG00000196136|+|chr14:g.95081328:G>A',, ENSG00000196136|+|chr14:g.95085616:T>C',, ENSG00000196136|+|chr14:g.95085616:T>C']	ENSG00000196136	1	HGNC:16	707747.942	756535.55	477928.386	704613.7540000001	742945.1799999999	441089.781
LQVTNVLSQPLTQATVK	21	TMT_Eoso_1.65839.65839.3	ENSG00000118705|RPN2, ENSG00000118705|+|chr20:g.35812678:C>A',, ENSG00000118705|+|chr20:g.35812678:C>A']	ENSG00000118705	1	HGNC:10382	3254410.828	1637918.8260000001	5123338.256000001	3144597.328	1649171.0210000002	4396148.326
DNLTLWTADNAGEEGGEAPQEPQS	26	TMT_Eoso_9.58527.58527.3	ENSG00000175793|SFN	ENSG00000175793	1	HGNC:10773	237172.326	521642.91599999997	167211.40000000002	248554.77000000002	515563.29500000004	172631.872
ILATPPQEDAPSVDIANIR	30	TMT_Eoso_9.66729.66729.3	ENSG00000163931|TKT, ENSG00000163931|-|chr3:g.53275162:C>T',, ENSG00000163931|-|chr3:g.53262087:C>T',, ENSG00000163931|-|chr3:g.53259824:A>C',, ENSG00000163931|-|chr3:g.53259824:A>C']	ENSG00000163931	1	HGNC:11834	391464.944	246793.88799999998	273526.179	391104.17299999995	247845.949	242078.255
TQQAAQANITLQEQIEAIHK	4	TMT_Eoso_7.59881.59881.3	ENSG00000099995|SF3A1	ENSG00000099995	1	HGNC:10765	0	0	0	0	0	0
EGEEAGPGDPLLEAVPK	7	TMT_Eoso_7.60926.60926.3	ENSG00000105401|CDC37, ENSG00000105401|-|chr19:g.10506008:G>A']	ENSG00000105401	1	HGNC:1735	0	0	0	0	0	0
IDSLSAQLSQLQK	44	TMT_Eoso_8.65743.65743.3	ENSG00000160789|LMNA, ENSG00000160789|+|chr1:g.156084902:G>A',, ENSG00000160789|+|chr1:g.156108510:C>T',, ENSG00000160789|+|chr1:g.156104629:C>T',, ENSG00000160789|+|chr1:g.156106151:G>A',, ENSG00000160789|+|chr1:g.156106776:G>A',, ENSG00000160789|+|chr1:g.156106776:G>A']	ENSG00000160789	1	HGNC:6636	1257653.434	1124365.1	461936.155	1156710.13	4326984.055	1966280.7029999997
GITGVDLFGTTDAVVK	20	TMT_Eoso_9.71247.71247.3	ENSG00000122218|COPA, ENSG00000122218|-|chr1:g.160263234:G>A',, ENSG00000122218|-|chr1:g.160268978:C>T',, ENSG00000122218|-|chr1:g.160264372:C>T',, ENSG00000122218|-|chr1:g.160267363:C>T',, ENSG00000122218|-|chr1:g.160264324:C>T',, ENSG00000122218|-|chr1:g.160264324:C>T']	ENSG00000122218	1	HGNC:2230	409043.075	237195.775	493295.23000000004	398736.85000000003	250408.00400000002	431669.35000000003
EIETYHNLLEGGQEDFESSGAGK	7	TMT_Eoso_2.54896.54896.3	ENSG00000171403|KRT9, ENSG00000171403|-|chr17:g.39725800:T>C',, ENSG00000171403|-|chr17:g.39725800:T>C']	ENSG00000171403	1	HGNC:6447	165070.62	143164.55800000002	100274.39	164373.07	152968.37	98695.82
LEGLTDEINFLR	38	TMT_Eoso_8.69621.69621.2	ENSG00000170421|KRT8, ENSG00000170421|-|chr12:g.53298602:C>T',, ENSG00000170421|-|chr12:g.53298602:C>T']	ENSG00000170421	1	HGNC:6446	6183193.366000004	1406480.252	11462448.342	6026333.662000001	1333845.8033000005	11095108.864999998
VEAAQETVADYQQTIK	2	TMT_Eoso_5.77747.77747.3	ENSG00000204843|DCTN1, ENSG00000204843|-|chr2:g.74598279:C>A',, ENSG00000204843|-|chr2:g.74598690:C>A',, ENSG00000204843|-|chr2:g.74593929:G>A',, ENSG00000204843|-|chr2:g.74604790:T>C',, ENSG00000204843|-|chr2:g.74604790:T>C']	ENSG00000204843	1	HGNC:2711	0	0	0	0	0	0
ASSTSPVEISEWLDQK	25	TMT_Eoso_7.66650.66650.3	ENSG00000140374|ETFA, ENSG00000140374|-|chr15:g.76588074:G>C',, ENSG00000140374|-|chr15:g.76588074:G>C']	ENSG00000140374	1	HGNC:3481	290599.255	196752.18300000002	1035355.7	266261.6	202332.37699999998	969525.46
QEPGENSEILPTLK	9	TMT_Eoso_7.57753.57753.3	ENSG00000211445|GPX3, ENSG00000211445|+|chr5:g.150407521:T>C']	ENSG00000211445	1	HGNC:4555	425530.68999999994	527346.92	515617.14	441195.64	442259.54000000004	514282.32999999996
NLEPEWAAAASEVK	22	TMT_Eoso_7.60810.60810.3	ENSG00000143870|PDIA6	ENSG00000143870	1	HGNC:30168	2056607.28	1050583.94	2876402.54	2029413.27	1103689.97	2599265.75
SAGQGEVLVYVEDPAGHQEEAK	28	TMT_Eoso_1.51005.51005.3	ENSG00000196924|FLNA, ENSG00000196924|-|chrX:g.153581155:C>T',, ENSG00000196924|-|chrX:g.153590917:G>C',, ENSG00000196924|-|chrX:g.153590917:G>C']	ENSG00000196924	1	HGNC:3754	598509.6259999999	1583206.1099999999	1728100.3	609586.64	1660063.7400000002	1617691.39
EDTESLEIFQNEVAR	15	TMT_Eoso_7.58069.58069.3	ENSG00000023318|ERP44, ENSG00000023318|-|chr9:g.102784481:C>G']	ENSG00000023318	1	HGNC:18311	475510.91	336334.40599999996	588166.87	505196.32999999996	359316.11399999994	592376.155
LLDNWDSVTSTFSK	34	TMT_Eoso_9.72061.72061.3	ENSG00000118137|APOA1, ENSG00000118137|-|chr11:g.116708063:G>A',, ENSG00000118137|-|chr11:g.116708063:G>A']	ENSG00000118137	1	HGNC:600	1579682.15	1354451.8530000001	972509.198	1492902.375	1435871.5180000002	955496.8869999999
EEEEFNTGPLSVLTQSVK	7	TMT_Eoso_9.73472.73472.3	ENSG00000125743|SNRPD2	ENSG00000125743	1	HGNC:11159	664938.1	335166.31999999995	443091.16000000003	653748.63	362629.80000000005	429225.17
FYQTSVESVDFANAPEESR	18	TMT_Eoso_7.56240.56240.3	ENSG00000057149|SERPINB3, ENSG00000057149|-|chr18:g.61322995:T>C',, ENSG00000057149|-|chr18:g.61325752:G>A',, ENSG00000057149|-|chr18:g.61325752:G>A']	ENSG00000057149	1	HGNC:10569	775188.26	699573.54	591449.94	789872.28	661839	547318.6
NIYVLQELDNPGAK	28	TMT_Eoso_9.67149.67149.3	ENSG00000196419|XRCC6, ENSG00000196419|+|chr22:g.42057419:C>T',, ENSG00000196419|+|chr22:g.42057419:C>T']	ENSG00000196419	1	HGNC:4055	4485994.120000001	4141125.862	4821065.57	4524295.27	4484117.16	4676359.58
EGAAHAFAQYNLDQFTPVK	9	TMT_Eoso_8.61460.61460.3	ENSG00000198898|CAPZA2, ENSG00000198898|+|chr7:g.116550291:G>A',, ENSG00000198898|+|chr7:g.116557857:G>T',, ENSG00000198898|+|chr7:g.116546321:A>G',, ENSG00000198898|+|chr7:g.116546321:A>G']	ENSG00000198898	1	HGNC:1490	169861.186	149591.88999999998	166036.408	167678.68	154649.512	168239.465
VSFLSALEEYTK	16	TMT_Eoso_6.107677.107677.2	ENSG00000118137|APOA1, ENSG00000118137|-|chr11:g.116708063:G>A',, ENSG00000118137|-|chr11:g.116708063:G>A']	ENSG00000118137	1	HGNC:600	1198648.7999999998	2508742.82	709312.412	2183121.6970000006	3203530.968	784076.7339999998
FGVPVIADGGIQNVGHIAK	10	TMT_Eoso_7.67535.67535.3	ENSG00000178035|IMPDH2, ENSG00000178035|-|chr3:g.49064124:A>C',, ENSG00000178035|-|chr3:g.49061819:G>T',, ENSG00000178035|-|chr3:g.49061819:G>T']	ENSG00000178035	1	HGNC:6053	260169.09	215732.46000000002	152925.825	275210.86	218649.15	138473.43
QGQETAVAPSLVAPALNKPK	7	TMT_Eoso_2.57118.57118.3	ENSG00000101367|MAPRE1	ENSG00000101367	1	HGNC:6890	1067341.08	523761.54	462089.83999999997	1054756.8	545386.086	442913.99
SSASAPDVDDPEAFPALA	10	TMT_Eoso_2.57198.57198.2	ENSG00000142864|SERBP1	ENSG00000142864	1	HGNC:17860	140374.07	78060.281	97348.706	145001.74	75212.296	94871.822
GIDPFSLDALSK	24	TMT_Eoso_9.72443.72443.2	ENSG00000146731|CCT6A, ENSG00000146731|+|chr7:g.56130405:G>C',, ENSG00000146731|+|chr7:g.56130405:G>C']	ENSG00000146731	1	HGNC:1620	2397557.987	1414891.8590000002	1913179.3549999997	2281142.08	1469190.5059999998	1818356.3009999997
GTQGVVTNFEIFR	10	TMT_Eoso_9.63818.63818.2	ENSG00000106263|EIF3B, ENSG00000106263|+|chr7:g.2419056:A>G',, ENSG00000106263|+|chr7:g.2416608:G>C',, ENSG00000106263|+|chr7:g.2416608:G>C']	ENSG00000106263	1	HGNC:3280	801827.589	659201.443	686387.6199999999	761277.9450000001	643889.52	689470.3629999999
AQQVSQGLDVLTAK	23	TMT_Eoso_7.60335.60335.3	ENSG00000035403|VCL, ENSG00000035403|+|chr10:g.75855443:G>A',, ENSG00000035403|+|chr10:g.75871719:C>T',, ENSG00000035403|+|chr10:g.75867021:G>A',, ENSG00000035403|+|chr10:g.75867021:G>A']	ENSG00000035403	1	HGNC:12665	1026839.28	1304024.94	1435297.71	987288.73	1370094.08	1370659.7600000002
APPNATLEHFYLTSGK	6	TMT_Eoso_9.60799.60799.3	ENSG00000143418|CERS2, ENSG00000143418|-|chr1:g.150940613:C>T',, ENSG00000143418|-|chr1:g.150939281:C>T',, ENSG00000143418|-|chr1:g.150940985:G>T',, ENSG00000143418|-|chr1:g.150940987:A>C',, ENSG00000143418|-|chr1:g.150940987:A>C']	ENSG00000143418	1	HGNC:14076	182222.5	115060.1	111056.805	186134.33	100196.125	105659.5
ESLDDLTNLVVK	11	TMT_Eoso_7.68009.68009.2	ENSG00000119912|IDE, ENSG00000119912|-|chr10:g.94235669:T>C']	ENSG00000119912	1	HGNC:5381	701421.6599999999	433040.604	437629.73600000003	724213.6150000001	464317.81000000006	469941.445
QAQEYEALLNIK	41	TMT_Eoso_7.62657.62657.3	ENSG00000111057|KRT18	ENSG00000111057	1	HGNC:6430	3774889.2399999998	746416.476	2997353.07	3318975.99	3165001.062000001	9435669.869
VDVSAPDVEAHGPEWNLK	5	TMT_Eoso_8.59374.59374.3	ENSG00000124942|AHNAK, ENSG00000124942|-|chr11:g.62295776:T>G',, ENSG00000124942|-|chr11:g.62290365:T>C',, ENSG00000124942|-|chr11:g.62295549:C>T',, ENSG00000124942|-|chr11:g.62296271:G>A',, ENSG00000124942|-|chr11:g.62287549:C>T',, ENSG00000124942|-|chr11:g.62300583:C>T',, ENSG00000124942|-|chr11:g.62294188:T>G',, ENSG00000124942|-|chr11:g.62299055:T>C',, ENSG00000124942|-|chr11:g.62285441:A>G',…	ENSG00000124942	1	HGNC:347	234132.62	297968.16	345609.62	236953.86	294652.94	329990.88
DIGAIAQVHAENGDIIAEEQQR	15	TMT_Eoso_9.56011.56011.3	ENSG00000092964|DPYSL2, ENSG00000092964|+|chr8:g.26441353:A>C',, ENSG00000092964|+|chr8:g.26441353:A>C']	ENSG00000092964	1	HGNC:3014	327473.536	270191.075	235898.47	324688.926	274882.97	226984.18
VVVAENFDEIVNNENK	8	TMT_Eoso_9.66312.66312.3	ENSG00000167004|PDIA3, ENSG00000167004|+|chr15:g.44048944:A>T',, ENSG00000167004|+|chr15:g.44048950:G>T',, ENSG00000167004|+|chr15:g.44060755:A>T',, ENSG00000167004|+|chr15:g.44060755:A>T']	ENSG00000167004	1	HGNC:4606	535405.5	287373.16	427207.9	519844.94	332881	392379.66
VTEGLTDVILYHQPDDK	15	TMT_Eoso_7.64730.64730.3	ENSG00000135316|SYNCRIP, ENSG00000135316|-|chr6:g.86332353:GT>G',, ENSG00000135316|-|chr6:g.86324763:C>T',, ENSG00000135316|-|chr6:g.86324763:C>T']	ENSG00000135316	1	HGNC:16918	738335.23	564878.3200000001	515362.75600000005	719375.6499999999	477307.05000000005	527499.42
THLPGFVEQAEALK	33	TMT_Eoso_1.58092.58092.4	ENSG00000126432|PRDX5, ENSG00000126432|+|chr11:g.64088254:C>T']	ENSG00000126432	1	HGNC:9355	1160963.8560000001	722743.0009999999	3287773.4280000003	1158519.7170000002	716624.004	3150012.71
VYSTALSSFLTK	2	TMT_Eoso_2.66789.66789.2	ENSG00000132382|MYBBP1A, ENSG00000132382|-|chr17:g.4458598:G>C',, ENSG00000132382|-|chr17:g.4449038:C>T',, ENSG00000132382|-|chr17:g.4448119:C>T',, ENSG00000132382|-|chr17:g.4448119:C>T']	ENSG00000132382	1	HGNC:7546	74536.55600000001	45511.934	48077.33	75026.225	48035.289000000004	53081.121
IFDDVSSGVSQLASK	5	TMT_Eoso_8.67770.67770.3	ENSG00000101199|ARFGAP1, ENSG00000101199|+|chr20:g.61917750:C>T',, ENSG00000101199|+|chr20:g.61907982:C>T',, ENSG00000101199|+|chr20:g.61909483:C>T',, ENSG00000101199|+|chr20:g.61909483:C>T']	ENSG00000101199	1	HGNC:15852	68928.445	45766.594000000005	57224.664000000004	73520.12	49991.145	58487.703
LLEAQAATGGIVDLLSR	2	TMT_Eoso_9.74738.74738.3	ENSG00000167880|EVPL, ENSG00000167880|-|chr17:g.74006272:C>A',, ENSG00000167880|-|chr17:g.74015086:C>T',, ENSG00000167880|-|chr17:g.74011575:G>C',, ENSG00000167880|-|chr17:g.74011633:G>A',, ENSG00000167880|-|chr17:g.74011633:G>A']	ENSG00000167880	1	HGNC:3503	0	0	0	0	0	0
QTFTPPPQLQQQQVK	23	TMT_Eoso_8.53480.53480.3	ENSG00000163209|SPRR3, ENSG00000163209|+|chr1:g.152975985:G>T',, ENSG00000163209|+|chr1:g.152976000:G>T',, ENSG00000163209|+|chr1:g.152976000:G>T']	ENSG00000163209	1	HGNC:11268	1054076.17	2859010.8000000003	1117697.39	1111320.9400000002	2920765.7800000003	1099245.6
QQSEEDLLLQDFSR	18	TMT_Eoso_7.59447.59447.3	ENSG00000114850|SSR3	ENSG00000114850	1	HGNC:11325	564800.42	350369.56999999995	755485.79	565037.2	376259.933	678814.25
EGETITEVIHGEPIIK	9	TMT_Eoso_2.59387.59387.3	ENSG00000133110|POSTN, ENSG00000133110|-|chr13:g.38158870:A>G',, ENSG00000133110|-|chr13:g.38164571:C>T',, ENSG00000133110|-|chr13:g.38172766:C>T',, ENSG00000133110|-|chr13:g.38153366:T>G',, ENSG00000133110|-|chr13:g.38164585:A>G',, ENSG00000133110|-|chr13:g.38156594:A>G',, ENSG00000133110|-|chr13:g.38159011:C>A',, ENSG00000133110|-|chr13:g.38154111:A>G',, ENSG00000133110|-|chr13:g.38145584:T>G',…	ENSG00000133110	1	HGNC:16953	1092589.26	626850.35	1509323.25	1138990.22	659861.07	1449631.89
AVPVWDVLASGYVSGAAR	7	TMT_Eoso_9.73729.73729.3	ENSG00000261150|EPPK1	ENSG00000261150	1	HGNC:15577	152961.97999999998	114343.246	112176.894	145212.81	126116.66	102418.84
TAKPFPGSVNQPATPFSPTR	4	TMT_Eoso_1.53525.53525.3	ENSG00000172403|SYNPO2, ENSG00000172403|+|chr4:g.119951620:G>A',, ENSG00000172403|+|chr4:g.119978566:G>A',, ENSG00000172403|+|chr4:g.119978566:G>A']	ENSG00000172403	1	HGNC:17732	50526.434	132171.39	164584.47	67572.86	126167.94	159292.19
WNTDNTLGTEITVEDQLAR	26	TMT_Eoso_7.61674.61674.3	ENSG00000213585|VDAC1	ENSG00000213585	1	HGNC:12669	662393.335	373381.22	1575361.22	682450.53	398450.96499999997	1483528.0559999999
ASGQAFELILSPR	16	TMT_Eoso_7.64260.64260.2	ENSG00000117632|STMN1	ENSG00000117632	1	HGNC:6510	1253592.965	838565.305	872197.8579999998	1231821.028	825879.5729999999	877707.7089999999
EQLGPVTQEFWDNLEK	12	TMT_Eoso_2.67771.67771.3	ENSG00000118137|APOA1, ENSG00000118137|-|chr11:g.116708063:G>A',, ENSG00000118137|-|chr11:g.116708063:G>A']	ENSG00000118137	1	HGNC:600	187646.62000000002	241942.67600000004	74052.58099999999	177878.59300000002	253164.01700000002	74377.87700000001
VTPPEGYEVVTVFPK	20	TMT_Eoso_8.66256.66256.3	ENSG00000107438|PDLIM1, ENSG00000107438|-|chr10:g.97023630:T>C']	ENSG00000107438	1	HGNC:2067	460035.5	279910.268	183476.051	447098.87399999995	288577.177	186689.07700000002
NNQLVAGYLQGPNVNLEEK	11	TMT_Eoso_2.58980.58980.3	ENSG00000136689|IL1RN	ENSG00000136689	1	HGNC:6000	58180.274999999994	373315.11	76991.036	61664.628	327706.6	79375.43
GFPTIYFSPANK	46	TMT_Eoso_2.63112.63112.3	ENSG00000167004|PDIA3, ENSG00000167004|+|chr15:g.44048944:A>T',, ENSG00000167004|+|chr15:g.44048950:G>T',, ENSG00000167004|+|chr15:g.44060755:A>T',, ENSG00000167004|+|chr15:g.44060755:A>T']	ENSG00000167004	1	HGNC:4606	8743388.076000001	2776849.454	5146566.161	8503251.282000003	2907485.804999999	4926214.702
APLNVQFNSPLPGDAVK	14	TMT_Eoso_7.66211.66211.3	ENSG00000136068|FLNB, ENSG00000136068|+|chr3:g.58138487:GT>G',, ENSG00000136068|+|chr3:g.58134543:G>A',, ENSG00000136068|+|chr3:g.58062899:C>G',, ENSG00000136068|+|chr3:g.58121746:A>G',, ENSG00000136068|+|chr3:g.58089697:G>T',, ENSG00000136068|+|chr3:g.58095423:G>T',, ENSG00000136068|+|chr3:g.58095424:A>T',, ENSG00000136068|+|chr3:g.58127630:G>T',, ENSG00000136068|+|chr3:g.58128446:A>G',, ENSG000…	ENSG00000136068	1	HGNC:3755	1030479.3	1011589.41	1086018.72	1202061.8699999999	1001973.555	1168999.2899999998
SLQQSWELLATHENHLNQDDTVPESSR	1	TMT_Eoso_1.56099.56099.4	ENSG00000118898|PPL, ENSG00000118898|-|chr16:g.4945699:CCTT>C',, ENSG00000118898|-|chr16:g.4947749:G>C',, ENSG00000118898|-|chr16:g.4949235:G>A',, ENSG00000118898|-|chr16:g.4949235:G>A']	ENSG00000118898	1	HGNC:9273	27621.722999999998	41183.516	33261.875	33031.816	35226.207	32319.62
VDVNAPDVQAPDWHLK	16	TMT_Eoso_1.57776.57776.3	ENSG00000124942|AHNAK, ENSG00000124942|-|chr11:g.62295776:T>G',, ENSG00000124942|-|chr11:g.62290365:T>C',, ENSG00000124942|-|chr11:g.62295549:C>T',, ENSG00000124942|-|chr11:g.62296271:G>A',, ENSG00000124942|-|chr11:g.62287549:C>T',, ENSG00000124942|-|chr11:g.62300583:C>T',, ENSG00000124942|-|chr11:g.62294188:T>G',, ENSG00000124942|-|chr11:g.62299055:T>C',, ENSG00000124942|-|chr11:g.62285441:A>G',…	ENSG00000124942	1	HGNC:347	1607697.23	822055.6200000001	912806.99	1533958.4	813778.31	909841.05
EAEYFELPELVR	10	TMT_Eoso_8.65962.65962.2	ENSG00000178695|KCTD12	ENSG00000178695	1	HGNC:14678	477879.57300000003	742413.1390000002	779548.042	509547.31499999994	739143.214	765753.0140000001
QIFHPEQLITGK	26	TMT_Eoso_3.91800.91800.3	ENSG00000243910|TUBA4B	ENSG00000243910	1	HGNC:18637	3321810.0700000003	2188827.9760000003	1730169.423	9113027.876	6330771.597999999	5382596.578
GSLVQASEANLQAAQDFVR	8	TMT_Eoso_1.61068.61068.3	ENSG00000055957|ITIH1, ENSG00000055957|+|chr3:g.52816016:T>A',, ENSG00000055957|+|chr3:g.52823750:G>T',, ENSG00000055957|+|chr3:g.52820981:A>T',, ENSG00000055957|+|chr3:g.52821011:A>G',, ENSG00000055957|+|chr3:g.52825800:G>T',, ENSG00000055957|+|chr3:g.52816234:T>A',, ENSG00000055957|+|chr3:g.52825835:G>A',, ENSG00000055957|+|chr3:g.52819174:G>C',, ENSG00000055957|+|chr3:g.52819174:G>C']	ENSG00000055957	1	HGNC:6166	380029.79000000004	628056.8200000001	366247.56000000006	371201.88	661700.3500000001	360355.81999999995
SPFEVQVSPEAGVQK	9	TMT_Eoso_7.58082.58082.3	ENSG00000128591|FLNC, ENSG00000128591|+|chr7:g.128487762:C>T',, ENSG00000128591|+|chr7:g.128483582:T>C',, ENSG00000128591|+|chr7:g.128494159:C>T',, ENSG00000128591|+|chr7:g.128485123:G>A',, ENSG00000128591|+|chr7:g.128480715:G>A',, ENSG00000128591|+|chr7:g.128486412:G>A',, ENSG00000128591|+|chr7:g.128496611:G>A',, ENSG00000128591|+|chr7:g.128488745:G>A',, ENSG00000128591|+|chr7:g.128493010:C>T',,…	ENSG00000128591	1	HGNC:3756	235140.51	386133.375	573239.1799999999	247066.08	368260.74	510961.06
IGGVQQDTILAEGLHFR	11	TMT_Eoso_1.61209.61209.3	ENSG00000215021|PHB2	ENSG00000215021	1	HGNC:30306	157883.98	129495.616	307851.22	167810.82	115685.05799999999	310655.59
YVVQNPEQEPLSQFLR	8	TMT_Eoso_2.62094.62094.3	ENSG00000124429|POF1B, ENSG00000124429|-|chrX:g.84563135:T>A',, ENSG00000124429|-|chrX:g.84563135:T>A']	ENSG00000124429	1	HGNC:13711	59561.99	90698.664	42481.06	62969.187999999995	101491.945	41331.395
AYSDQAIVNLLK	6	TMT_Eoso_2.64189.64189.2	ENSG00000089154|GCN1, ENSG00000089154|-|chr12:g.120594775:G>A',, ENSG00000089154|-|chr12:g.120567282:G>A',, ENSG00000089154|-|chr12:g.120611630:A>G',, ENSG00000089154|-|chr12:g.120602295:A>G',, ENSG00000089154|-|chr12:g.120584909:G>A',, ENSG00000089154|-|chr12:g.120593217:C>G',, ENSG00000089154|-|chr12:g.120583116:G>A',, ENSG00000089154|-|chr12:g.120615349:C>T',, ENSG00000089154|-|chr12:g.1205803…	ENSG00000089154	1	HGNC:4199	353562.67499999993	222484.56799999997	277242.335	363668.83100000006	211135.829	281373.429
VGIDTPDIDIHGPEGK	5	TMT_Eoso_7.57771.57771.3	ENSG00000124942|AHNAK, ENSG00000124942|-|chr11:g.62295776:T>G',, ENSG00000124942|-|chr11:g.62290365:T>C',, ENSG00000124942|-|chr11:g.62295549:C>T',, ENSG00000124942|-|chr11:g.62296271:G>A',, ENSG00000124942|-|chr11:g.62287549:C>T',, ENSG00000124942|-|chr11:g.62300583:C>T',, ENSG00000124942|-|chr11:g.62294188:T>G',, ENSG00000124942|-|chr11:g.62299055:T>C',, ENSG00000124942|-|chr11:g.62285441:A>G',…	ENSG00000124942	1	HGNC:347	280746.38	627610.3	329210.22	285120.72	727464.56	338845.53
DVTVLQNTDGNNNEAWAK	5	TMT_Eoso_6.77104.77104.3	ENSG00000012223|LTF, ENSG00000012223|-|chr3:g.46497330:C>T',, ENSG00000012223|-|chr3:g.46501213:T>C',, ENSG00000012223|-|chr3:g.46501268:C>T',, ENSG00000012223|-|chr3:g.46501291:C>T',, ENSG00000012223|-|chr3:g.46501291:C>T']	ENSG00000012223	1	HGNC:6720	358724.06	187061.95	138363.73	360372.1	166740.33	137091.73
LYTLVLTDPDAPSR	36	TMT_Eoso_9.66874.66874.3	ENSG00000089220|PEBP1, ENSG00000089220|+|chr12:g.118577356:G>A',, ENSG00000089220|+|chr12:g.118582592:A>C']	ENSG00000089220	1	HGNC:8630	2915662.249	2736012.159	2878781.9350000005	2850460.0889999997	2738861.3780000005	2942437.357
GVDLVLNSLAEEK	10	TMT_Eoso_2.66306.66306.2	ENSG00000169710|FASN, ENSG00000169710|-|chr17:g.80053280:CGAA>C',, ENSG00000169710|-|chr17:g.80039626:T>TG',, ENSG00000169710|-|chr17:g.80049282:C>G',, ENSG00000169710|-|chr17:g.80042560:C>A',, ENSG00000169710|-|chr17:g.80043390:C>T',, ENSG00000169710|-|chr17:g.80045603:A>G']	ENSG00000169710	1	HGNC:3594	234690.07399999996	242208.165	332864.885	480849.85900000005	280702.31200000003	348135.45499999996
VVEIAPAAHLDPQLR	7	TMT_Eoso_5.82898.82898.3	ENSG00000173599|PC, ENSG00000173599|-|chr11:g.66639309:G>A',, ENSG00000173599|-|chr11:g.66617828:C>T',, ENSG00000173599|-|chr11:g.66617146:C>T',, ENSG00000173599|-|chr11:g.66618659:G>A',, ENSG00000173599|-|chr11:g.66619351:C>T',, ENSG00000173599|-|chr11:g.66631410:C>A',, ENSG00000173599|-|chr11:g.66619370:G>A',, ENSG00000173599|-|chr11:g.66619370:G>A']	ENSG00000173599	1	HGNC:8636	1106679.6	369555.2	1108434.607	2141362.0640000002	971415.626	1076819.805
ILGADTSVDLEETGR	44	TMT_Eoso_1.52170.52170.3	ENSG00000152234|ATP5F1A	ENSG00000152234	1	HGNC:823	9408607.462	5268937.597000001	19176492.754000008	9467512.926	5282695.411999999	18525399.334
VDINAPDVGVQGPDWHLK	16	TMT_Eoso_9.66143.66143.4	ENSG00000124942|AHNAK, ENSG00000124942|-|chr11:g.62295776:T>G',, ENSG00000124942|-|chr11:g.62290365:T>C',, ENSG00000124942|-|chr11:g.62295549:C>T',, ENSG00000124942|-|chr11:g.62296271:G>A',, ENSG00000124942|-|chr11:g.62287549:C>T',, ENSG00000124942|-|chr11:g.62300583:C>T',, ENSG00000124942|-|chr11:g.62294188:T>G',, ENSG00000124942|-|chr11:g.62299055:T>C',, ENSG00000124942|-|chr11:g.62285441:A>G',…	ENSG00000124942	1	HGNC:347	727024.56	704411.985	593062.85	720236.3759999999	729790.8200000001	575350.6
QEAQLELPEQQVGQPK	11	TMT_Eoso_2.50580.50580.3	ENSG00000163207|IVL, ENSG00000163207|+|chr1:g.152883049:A>G',, ENSG00000163207|+|chr1:g.152882821:T>C',, ENSG00000163207|+|chr1:g.152882821:T>G',, ENSG00000163207|+|chr1:g.152883465:C>A',, ENSG00000163207|+|chr1:g.152882716:A>C',, ENSG00000163207|+|chr1:g.152882385:A>C',, ENSG00000163207|+|chr1:g.152882720:A>C',, ENSG00000163207|+|chr1:g.152883151:T>G',, ENSG00000163207|+|chr1:g.152883538:A>G',, …	ENSG00000163207	1	HGNC:6187	566029.54	1281054.4	429754.24	543617.78	1303210.96	406560.69
VSEGGPAEIAGLQIGDK	6	TMT_Eoso_5.88371.88371.3	ENSG00000213977|TAX1BP3, ENSG00000213977|-|chr17:g.3567137:G>C',, ENSG00000213977|-|chr17:g.3567980:G>A']	ENSG00000213977	1	HGNC:30684	413052.3	321927.38	371166.66	400147.2	349016.16	349605.78
WNLLQQQTTTTSSK	18	TMT_Eoso_8.57248.57248.3	ENSG00000170477|KRT4, ENSG00000170477|-|chr12:g.53205757:T>C',, ENSG00000170477|-|chr12:g.53207628:G>A',, ENSG00000170477|-|chr12:g.53204559:T>C',, ENSG00000170477|-|chr12:g.53204559:T>C']	ENSG00000170477	1	HGNC:6441	142042.62900000002	1793111.9	129387.717	153783.38700000002	1875857.36	127252.90000000001
VDVEALENSAGATYIR	9	TMT_Eoso_2.56605.56605.3	ENSG00000174780|SRP72, ENSG00000174780|+|chr4:g.57335848:G>T',, ENSG00000174780|+|chr4:g.57366720:A>G',, ENSG00000174780|+|chr4:g.57366720:A>G']	ENSG00000174780	1	HGNC:11303	204205.19	181314.574	167322.51	200432.624	176383.515	170279.89
IDVDAPDIDIHGPDAK	7	TMT_Eoso_7.59183.59183.3	ENSG00000124942|AHNAK, ENSG00000124942|-|chr11:g.62295776:T>G',, ENSG00000124942|-|chr11:g.62290365:T>C',, ENSG00000124942|-|chr11:g.62295549:C>T',, ENSG00000124942|-|chr11:g.62296271:G>A',, ENSG00000124942|-|chr11:g.62287549:C>T',, ENSG00000124942|-|chr11:g.62300583:C>T',, ENSG00000124942|-|chr11:g.62294188:T>G',, ENSG00000124942|-|chr11:g.62299055:T>C',, ENSG00000124942|-|chr11:g.62285441:A>G',…	ENSG00000124942	1	HGNC:347	0	0	0	0	0	0
LASTLVHLGEYQAAVDGAR	7	TMT_Eoso_9.67113.67113.3	ENSG00000141367|CLTC, ENSG00000141367|+|chr17:g.57743965:T>C',, ENSG00000141367|+|chr17:g.57737921:C>T',, ENSG00000141367|+|chr17:g.57738925:A>T',, ENSG00000141367|+|chr17:g.57743578:A>T',, ENSG00000141367|+|chr17:g.57743578:A>T']	ENSG00000141367	1	HGNC:2092	282081.6	171034.795	183903.03	288461.31	163741.85	178526.96999999997
NPDDITNEEYGEFYK	32	TMT_Eoso_9.54215.54215.3	ENSG00000080824|HSP90AA1, ENSG00000080824|-|chr14:g.102552709:C>T',, ENSG00000080824|-|chr14:g.102551204:C>G',, ENSG00000080824|-|chr14:g.102552350:C>T',, ENSG00000080824|-|chr14:g.102552350:C>T']	ENSG00000080824	1	HGNC:5253	4536271.76	2497072.7	2778205.06	4255746.96	2644813.92	2608372.21
ELLLSAIDSVNATSK	4	TMT_Eoso_9.73083.73083.3	ENSG00000111641|NOP2	ENSG00000111641	1	HGNC:7867	0	0	0	0	0	0
TFSVWYVPEVTGTHK	10	TMT_Eoso_8.64536.64536.3	ENSG00000196924|FLNA, ENSG00000196924|-|chrX:g.153581155:C>T',, ENSG00000196924|-|chrX:g.153590917:G>C',, ENSG00000196924|-|chrX:g.153590917:G>C']	ENSG00000196924	1	HGNC:3754	191796.24	500760.58	265880.4	207351.044	501881.36	277746.31000000006
DPENFPFVVLGNK	20	TMT_Eoso_8.70164.70164.3	ENSG00000075785|RAB7A, ENSG00000075785|+|chr3:g.128532174:C>T']	ENSG00000075785	1	HGNC:9788	518231.70999999996	339079.61999999994	373872.81	467231.27	355453.80999999994	336488.64999999997
QFSFPLSSEPFQGSYK	16	TMT_Eoso_9.70575.70575.3	ENSG00000175899|A2M, ENSG00000175899|-|chr12:g.9266045:T>G',, ENSG00000175899|-|chr12:g.9243017:G>A',, ENSG00000175899|-|chr12:g.9225335:G>A',, ENSG00000175899|-|chr12:g.9262610:C>T',, ENSG00000175899|-|chr12:g.9268363:T>G',, ENSG00000175899|-|chr12:g.9251347:A>C',, ENSG00000175899|-|chr12:g.9259171:C>A',, ENSG00000175899|-|chr12:g.9229357:T>G',, ENSG00000175899|-|chr12:g.9242554:G>A',, ENSG00000…	ENSG00000175899	1	HGNC:7	243940.65000000002	212133.631	158533.14	255670.06800000003	213113.518	154622.68
GDVVNQDDLYQALASGK	15	TMT_Eoso_2.59731.59731.3	ENSG00000137106|GRHPR	ENSG00000137106	1	HGNC:4570	674789.5599999999	456047.57999999996	904790.25	653272.0599999999	481847.29000000004	832540
VDINAPDVDVQGPDWHLK	19	TMT_Eoso_7.64111.64111.4	ENSG00000124942|AHNAK, ENSG00000124942|-|chr11:g.62295776:T>G',, ENSG00000124942|-|chr11:g.62290365:T>C',, ENSG00000124942|-|chr11:g.62295549:C>T',, ENSG00000124942|-|chr11:g.62296271:G>A',, ENSG00000124942|-|chr11:g.62287549:C>T',, ENSG00000124942|-|chr11:g.62300583:C>T',, ENSG00000124942|-|chr11:g.62294188:T>G',, ENSG00000124942|-|chr11:g.62299055:T>C',, ENSG00000124942|-|chr11:g.62285441:A>G',…	ENSG00000124942	1	HGNC:347	489114.94999999995	572609.24	746002.12	470957.69	603930	714277.76
AVVQVFEGTSGIDAK	5	TMT_Eoso_3.91803.91803.3	ENSG00000147416|ATP6V1B2, ENSG00000147416|+|chr8:g.20069694:T>G',, ENSG00000147416|+|chr8:g.20068697:T>C',, ENSG00000147416|+|chr8:g.20068697:T>C']	ENSG00000147416	1	HGNC:854	0	0	0	0	0	0
EFNEDGALAVLQQFK	7	TMT_Eoso_8.71089.71089.3	ENSG00000135316|SYNCRIP, ENSG00000135316|-|chr6:g.86332353:GT>G',, ENSG00000135316|-|chr6:g.86324763:C>T',, ENSG00000135316|-|chr6:g.86324763:C>T']	ENSG00000135316	1	HGNC:16918	0	0	0	0	0	0
GSDEPPVFLEIHYK	7	TMT_Eoso_9.64699.64699.3	ENSG00000002549|LAP3, ENSG00000002549|+|chr4:g.17585181:C>T',, ENSG00000002549|+|chr4:g.17600169:G>A',, ENSG00000002549|+|chr4:g.17600169:G>A']	ENSG00000002549	1	HGNC:18449	220059.405	215043.486	142067.432	227064.972	201612.38	144174.086
SNLDEDIIAEENIVSR	12	TMT_Eoso_7.59122.59122.2	ENSG00000125730|C3, ENSG00000125730|-|chr19:g.6697558:C>A',, ENSG00000125730|-|chr19:g.6707931:C>T',, ENSG00000125730|-|chr19:g.6697682:C>T']	ENSG00000125730	1	HGNC:1318	171273.22	195178.055	195039.39	176598.564	191531.78999999998	182595.35
DAGEGGLSLAIEGPSK	27	TMT_Eoso_9.59613.59613.3	ENSG00000196924|FLNA, ENSG00000196924|-|chrX:g.153581155:C>T',, ENSG00000196924|-|chrX:g.153590917:G>C',, ENSG00000196924|-|chrX:g.153590917:G>C']	ENSG00000196924	1	HGNC:3754	313014.31	1412942.74	946895.63	298956.726	1402042.4100000001	875985.8999999999
SPFTVGVAAPLDLSK	9	TMT_Eoso_3.105259.105259.3	ENSG00000136068|FLNB, ENSG00000136068|+|chr3:g.58138487:GT>G',, ENSG00000136068|+|chr3:g.58134543:G>A',, ENSG00000136068|+|chr3:g.58062899:C>G',, ENSG00000136068|+|chr3:g.58121746:A>G',, ENSG00000136068|+|chr3:g.58089697:G>T',, ENSG00000136068|+|chr3:g.58095423:G>T',, ENSG00000136068|+|chr3:g.58095424:A>T',, ENSG00000136068|+|chr3:g.58127630:G>T',, ENSG00000136068|+|chr3:g.58128446:A>G',, ENSG000…	ENSG00000136068	1	HGNC:3755	1290835.1	894445	1247051.58	1231936.1	969850.9800000001	1119336.22
YGPIADVSIVYDQQSR	8	TMT_Eoso_1.56635.56635.3	ENSG00000136527|TRA2B, ENSG00000136527|-|chr3:g.185643274:C>G',, ENSG00000136527|-|chr3:g.185643270:C>A',, ENSG00000136527|-|chr3:g.185643271:C>G',, ENSG00000136527|-|chr3:g.185643271:C>G']	ENSG00000136527	1	HGNC:10781	329272.89	293559.128	251907.783	342491.874	293929.10599999997	253200.76
SLANVILGGYGTTSTAGGK	7	TMT_Eoso_8.65655.65655.3	ENSG00000112992|NNT, ENSG00000112992|+|chr5:g.43644904:A>C',, ENSG00000112992|+|chr5:g.43644761:C>G',, ENSG00000112992|+|chr5:g.43613166:A>T',, ENSG00000112992|+|chr5:g.43609341:C>A',, ENSG00000112992|+|chr5:g.43653180:G>C',, ENSG00000112992|+|chr5:g.43653180:G>C']	ENSG00000112992	1	HGNC:7863	59028.265999999996	46402.355	108996.04	68531.15	44103.97	101308.04
TSFFQALGITTK	4	TMT_Eoso_3.108185.108185.3	ENSG00000089157|RPLP0, ENSG00000089157|-|chr12:g.120636549:C>A',, ENSG00000089157|-|chr12:g.120634610:G>A',, ENSG00000089157|-|chr12:g.120634610:G>A']	ENSG00000089157	1	HGNC:10371	1012560.36	502853.23	366243.195	1020871.0000000001	504524.505	361532.19700000004
LDITTLTGVPEEHIK	16	TMT_Eoso_9.67657.67657.3	ENSG00000164258|NDUFS4, ENSG00000164258|+|chr5:g.52942123:T>G',, ENSG00000164258|+|chr5:g.52942123:T>G']	ENSG00000164258	1	HGNC:7711	144237.159	122711.815	262227.79	199088.28999999998	117235.633	254806.00900000002
GNPTVEVDLFTSK	58	TMT_Eoso_9.65257.65257.3	ENSG00000074800|ENO1, ENSG00000074800|-|chr1:g.8925416:C>A',, ENSG00000074800|-|chr1:g.8923371:C>T',, ENSG00000074800|-|chr1:g.8926455:T>C',, ENSG00000074800|-|chr1:g.8934964:A>T',, ENSG00000074800|-|chr1:g.8934964:A>T']	ENSG00000074800	1	HGNC:3350	13379077.43	12737021.610000001	9600512.88	23122541.049999993	26318998.413	16444144.164999994
LFDYFPKPYPNSEAAR	13	TMT_Eoso_2.62205.62205.3	ENSG00000179091|CYC1	ENSG00000179091	1	HGNC:2579	326102.61	167543.287	750913.4	307129.435	168899.65000000002	717172.97
STGNFLTLTQAIDK	8	TMT_Eoso_6.98609.98609.2	ENSG00000133706|LARS, ENSG00000133706|-|chr5:g.145499996:C>T',, ENSG00000133706|-|chr5:g.145508636:T>C',, ENSG00000133706|-|chr5:g.145538989:T>A',, ENSG00000133706|-|chr5:g.145543994:C>T',, ENSG00000133706|-|chr5:g.145543974:C>T',, ENSG00000133706|-|chr5:g.145543976:A>T',, ENSG00000133706|-|chr5:g.145502120:C>T',, ENSG00000133706|-|chr5:g.145503640:C>T',, ENSG00000133706|-|chr5:g.145503640:C>T']	ENSG00000133706	1	HGNC:6512	348516.988	483206.939	277687.534	336738.484	484158.169	259896.824
VALSPAGVQNLVK	31	TMT_Eoso_6.93561.93561.3	ENSG00000112992|NNT, ENSG00000112992|+|chr5:g.43644904:A>C',, ENSG00000112992|+|chr5:g.43644761:C>G',, ENSG00000112992|+|chr5:g.43613166:A>T',, ENSG00000112992|+|chr5:g.43609341:C>A',, ENSG00000112992|+|chr5:g.43653180:G>C',, ENSG00000112992|+|chr5:g.43653180:G>C']	ENSG00000112992	1	HGNC:7863	2494440.1860000007	2350153.271	5311973.404000002	2381390.4619999994	2339873.7410000004	5009782.041999999
NPDDITQEEYGEFYK	31	TMT_Eoso_8.53548.53548.3	ENSG00000096384|HSP90AB1, ENSG00000096384|+|chr6:g.44219918:GAGA>G',, ENSG00000096384|+|chr6:g.44221300:G>A',, ENSG00000096384|+|chr6:g.44219265:T>C',, ENSG00000096384|+|chr6:g.44219265:T>C']	ENSG00000096384	1	HGNC:5258	3596503.4299999997	1340693.2200000002	1320685.5099999998	3278806.69	1407841.94	1194932.5799999998
VGVKPVGSDPDFQPELSGAGSR	9	TMT_Eoso_1.52781.52781.3	ENSG00000091164|TXNL1	ENSG00000091164	1	HGNC:12436	137375.45	121543.195	164352.39	146989.36	124890.45	165523.58
ILNNGHAFNVEFDDSQDK	36	TMT_Eoso_1.55571.55571.3	ENSG00000104267|CA2, ENSG00000104267|+|chr8:g.86386634:AT>A',, ENSG00000104267|+|chr8:g.86392941:C>A']	ENSG00000104267	1	HGNC:1373	5574854.019999999	4556429.68	9566888.44	5905902.22	4376102.8440000005	9097355.06
QLHTLSDTLWGPGDSR	8	TMT_Eoso_8.53775.53775.3	ENSG00000107159|CA9, ENSG00000107159|+|chr9:g.35676366:G>A']	ENSG00000107159	1	HGNC:1383	277458.42	393969.95	483621.83	287217.16	284984.04000000004	548343.31
VNDTIQIDLETGK	22	TMT_Eoso_9.61500.61500.3	ENSG00000198034|RPS4X	ENSG00000198034	1	HGNC:10424	1376244.11	1016364.8200000001	2554962.15	1343653.1	1100298.29	4984020.887000001
LGGPEAGLGEYLFER	6	TMT_Eoso_2.63501.63501.2	ENSG00000087086|FTL, ENSG00000087086|+|chr19:g.49469553:G>C',, ENSG00000087086|+|chr19:g.49469631:C>A']	ENSG00000087086	1	HGNC:3999	220756.8	289217.43	243047.381	392634.16299999994	294197.74899999995	240539.38499999998
DAQGLVLFDVTGQVR	7	TMT_Eoso_2.63316.63316.3	ENSG00000013364|MVP, ENSG00000013364|+|chr16:g.29847067:C>T',, ENSG00000013364|+|chr16:g.29842218:C>T',, ENSG00000013364|+|chr16:g.29842218:C>T']	ENSG00000013364	1	HGNC:7531	35812.187999999995	63568.493	296458.03700000007	249076.10700000002	244024.15500000003	294333.77600000007
AELTSQESQISTYEEELAK	2	TMT_Eoso_8.60595.60595.3	ENSG00000085832|EPS15, ENSG00000085832|-|chr1:g.51829605:AC>A',, ENSG00000085832|-|chr1:g.51826921:T>C',, ENSG00000085832|-|chr1:g.51871690:C>T',, ENSG00000085832|-|chr1:g.51868115:A>G',, ENSG00000085832|-|chr1:g.51913780:C>T',, ENSG00000085832|-|chr1:g.51929410:G>T']	ENSG00000085832	1	HGNC:3419	0	0	0	0	0	0
SLFSSIGEVESAK	14	TMT_Eoso_6.92847.92847.3	ENSG00000066044|ELAVL1	ENSG00000066044	1	HGNC:3312	1830810.272	1053641.971	1085707.8599999999	1793738.3209999998	1123385.555	1036933.2320000002
NFINNPLAQADWAAK	25	TMT_Eoso_7.66585.66585.3	ENSG00000100345|MYH9, ENSG00000100345|-|chr22:g.36708257:G>A',, ENSG00000100345|-|chr22:g.36684946:G>A',, ENSG00000100345|-|chr22:g.36688106:C>T']	ENSG00000100345	1	HGNC:7579	2312577.76	1787097.63	1107609.46	2306028.83	1707782.4200000002	1071601.42
DVWGIEGPIDAAFTR	25	TMT_Eoso_9.71530.71530.2	ENSG00000109072|VTN, ENSG00000109072|-|chr17:g.26694894:C>T',, ENSG00000109072|-|chr17:g.26694404:G>A']	ENSG00000109072	1	HGNC:12724	507938.55	711433.508	836243.2779999999	684929.7720000001	1716689.0984	1907295.3959999995
VDIDAPDVSIEGPDAK	5	TMT_Eoso_8.59614.59614.3	ENSG00000124942|AHNAK, ENSG00000124942|-|chr11:g.62295776:T>G',, ENSG00000124942|-|chr11:g.62290365:T>C',, ENSG00000124942|-|chr11:g.62295549:C>T',, ENSG00000124942|-|chr11:g.62296271:G>A',, ENSG00000124942|-|chr11:g.62287549:C>T',, ENSG00000124942|-|chr11:g.62300583:C>T',, ENSG00000124942|-|chr11:g.62294188:T>G',, ENSG00000124942|-|chr11:g.62299055:T>C',, ENSG00000124942|-|chr11:g.62285441:A>G',…	ENSG00000124942	1	HGNC:347	238513.79	380423.36	282494.48	252900.21000000002	363515.43	266137.14
SPVISIDPPSSTVQQGQDASFK	4	TMT_Eoso_3.89216.89216.3	ENSG00000142798|HSPG2, ENSG00000142798|-|chr1:g.22198768:C>T',, ENSG00000142798|-|chr1:g.22159871:A>G',, ENSG00000142798|-|chr1:g.22173967:G>A',, ENSG00000142798|-|chr1:g.22178616:A>G',, ENSG00000142798|-|chr1:g.22191402:G>C',, ENSG00000142798|-|chr1:g.22201203:G>C',, ENSG00000142798|-|chr1:g.22175254:G>C',, ENSG00000142798|-|chr1:g.22178110:C>T',, ENSG00000142798|-|chr1:g.22149941:G>C',, ENSG000…	ENSG00000142798	1	HGNC:5273	24096.285	59443.68	64880.18	33855.836	63850.527	66199.305
SVPTSTVFYPSDGVATEK	26	TMT_Eoso_9.58398.58398.3	ENSG00000163931|TKT, ENSG00000163931|-|chr3:g.53275162:C>T',, ENSG00000163931|-|chr3:g.53262087:C>T',, ENSG00000163931|-|chr3:g.53259824:A>C',, ENSG00000163931|-|chr3:g.53259824:A>C']	ENSG00000163931	1	HGNC:11834	1474954.06	832055.6699999999	962526.01	1382299.99	876109.9199999999	911813.1199999999
VHEIFQVDPETEQEITR	5	TMT_Eoso_6.77734.77734.3	ENSG00000167880|EVPL, ENSG00000167880|-|chr17:g.74006272:C>A',, ENSG00000167880|-|chr17:g.74015086:C>T',, ENSG00000167880|-|chr17:g.74011575:G>C',, ENSG00000167880|-|chr17:g.74011633:G>A',, ENSG00000167880|-|chr17:g.74011633:G>A']	ENSG00000167880	1	HGNC:3503	99000.336	115104.33	124167.484	111456.63	122393.1	121829.33
GQQEIQDQLSLSEALQR	6	TMT_Eoso_5.81327.81327.3	ENSG00000157601|MX1, ENSG00000157601|+|chr21:g.42830668:G>T',, ENSG00000157601|+|chr21:g.42817930:G>A',, ENSG00000157601|+|chr21:g.42811767:G>A',, ENSG00000157601|+|chr21:g.42811767:G>A']	ENSG00000157601	1	HGNC:7532	0	0	0	0	0	0
LLELGPKPEVAQQTR	8	TMT_Eoso_1.56409.56409.3	ENSG00000122218|COPA, ENSG00000122218|-|chr1:g.160263234:G>A',, ENSG00000122218|-|chr1:g.160268978:C>T',, ENSG00000122218|-|chr1:g.160264372:C>T',, ENSG00000122218|-|chr1:g.160267363:C>T',, ENSG00000122218|-|chr1:g.160264324:C>T',, ENSG00000122218|-|chr1:g.160264324:C>T']	ENSG00000122218	1	HGNC:2230	676706.53	417169.56	489432.89	640373.13	404263.77	458578.14
TFGENYVQELLEK	5	TMT_Eoso_9.73562.73562.3	ENSG00000147471|PLPBP, ENSG00000147471|+|chr8:g.37623065:C>T',, ENSG00000147471|+|chr8:g.37635543:G>A']	ENSG00000147471	1	HGNC:9457	143051.9	119835.09	207228.046	149285.704	131216.956	190461.565
AITGILRPPLEQGR	6	TMT_Eoso_2.56340.56340.3	ENSG00000118898|PPL, ENSG00000118898|-|chr16:g.4945699:CCTT>C',, ENSG00000118898|-|chr16:g.4947749:G>C',, ENSG00000118898|-|chr16:g.4949235:G>A',, ENSG00000118898|-|chr16:g.4949235:G>A']	ENSG00000118898	1	HGNC:9273	461871.32	611117.95	448310.03699999995	462205.663	628528.58	440949.584
VDVDIPDVNIEGPDAK	4	TMT_Eoso_9.66853.66853.3	ENSG00000124942|AHNAK, ENSG00000124942|-|chr11:g.62295776:T>G',, ENSG00000124942|-|chr11:g.62290365:T>C',, ENSG00000124942|-|chr11:g.62295549:C>T',, ENSG00000124942|-|chr11:g.62296271:G>A',, ENSG00000124942|-|chr11:g.62287549:C>T',, ENSG00000124942|-|chr11:g.62300583:C>T',, ENSG00000124942|-|chr11:g.62294188:T>G',, ENSG00000124942|-|chr11:g.62299055:T>C',, ENSG00000124942|-|chr11:g.62285441:A>G',…	ENSG00000124942	1	HGNC:347	0	0	0	0	0	0
YAPSGFYIASGDVSGK	25	TMT_Eoso_6.82190.82190.3	ENSG00000071127|WDR1	ENSG00000071127	1	HGNC:12754	654401.24	913329.16	1001686.44	650410.4400000001	944631.8400000001	977451.6699999999
FQPQSPDFLDITNPK	8	TMT_Eoso_6.99581.99581.3	ENSG00000070010|UFD1, ENSG00000070010|-|chr22:g.19438236:G>T',, ENSG00000070010|-|chr22:g.19438258:C>T',, ENSG00000070010|-|chr22:g.19438258:C>T']	ENSG00000070010	1	HGNC:12520	222011.757	153011.10700000002	196999.938	226986.974	151749.67799999999	186687.35299999997
GSTAPVGGGAFPTIVER	17	TMT_Eoso_8.55105.55105.3	ENSG00000143870|PDIA6	ENSG00000143870	1	HGNC:30168	7924212.72	8722895.598000001	6164792.006999999	10802890.04	10754996.736000001	5919536.424000001
SGVLDESTIATILR	10	TMT_Eoso_2.64539.64539.2	ENSG00000172939|OXSR1	ENSG00000172939	1	HGNC:8508	564184.344	436308.865	483568.87	573847.7910000001	457579.04500000004	472028.712
NANPEWNQVVNLQIK	3	TMT_Eoso_6.92354.92354.3	ENSG00000138119|MYOF, ENSG00000138119|-|chr10:g.95168639:T>G',, ENSG00000138119|-|chr10:g.95147609:G>A',, ENSG00000138119|-|chr10:g.95111455:T>A',, ENSG00000138119|-|chr10:g.95072940:G>A',, ENSG00000138119|-|chr10:g.95085678:G>A',, ENSG00000138119|-|chr10:g.95211838:C>A',, ENSG00000138119|-|chr10:g.95159187:C>T',, ENSG00000138119|-|chr10:g.95159187:C>T']	ENSG00000138119	1	HGNC:3656	0	0	0	0	0	0
FFVADTANEALEAAK	28	TMT_Eoso_9.69626.69626.3	ENSG00000172340|SUCLG2, ENSG00000172340|-|chr3:g.67548591:AT>A',, ENSG00000172340|-|chr3:g.67411103:C>T',, ENSG00000172340|-|chr3:g.67546245:T>C',, ENSG00000172340|-|chr3:g.67546245:T>C']	ENSG00000172340	1	HGNC:11450	507075.374	354277.234	1809612.48	535678.936	370528.28599999996	1770751.94
LPNLTHLNLSGNK	17	TMT_Eoso_5.90297.90297.3	ENSG00000136938|ANP32B	ENSG00000136938	1	HGNC:16677	26888.451	14190.833999999999	5926.3647	23919.465	1151393.4100000001	1013282.8690000001
SLLQAVANLPYK	5	TMT_Eoso_3.108733.108733.3	ENSG00000111799|COL12A1, ENSG00000111799|-|chr6:g.75823429:A>G',, ENSG00000111799|-|chr6:g.75884880:T>C',, ENSG00000111799|-|chr6:g.75834978:G>C',, ENSG00000111799|-|chr6:g.75890675:C>A',, ENSG00000111799|-|chr6:g.75884843:T>G',, ENSG00000111799|-|chr6:g.75848654:A>C',, ENSG00000111799|-|chr6:g.75816199:C>T',, ENSG00000111799|-|chr6:g.75829158:T>G',, ENSG00000111799|-|chr6:g.75811728:A>G',, ENSG0…	ENSG00000111799	1	HGNC:2188	778627.089	427482.381	372861.978	755697.0700000001	451732.844	371506.172
VSHLLGINVTDFTR	23	TMT_Eoso_9.67068.67068.3	ENSG00000100345|MYH9, ENSG00000100345|-|chr22:g.36708257:G>A',, ENSG00000100345|-|chr22:g.36684946:G>A',, ENSG00000100345|-|chr22:g.36688106:C>T']	ENSG00000100345	1	HGNC:7579	1680694.65	1289957.2980000002	1829626.574	1675549.6099999999	1188548.0669999998	1756237.985
ALNLGYALDYAQR	36	TMT_Eoso_2.58907.58907.3	ENSG00000163359|COL6A3, ENSG00000163359|-|chr2:g.238249544:GA>G',, ENSG00000163359|-|chr2:g.238275518:AC>A',, ENSG00000163359|-|chr2:g.238280477:G>A',, ENSG00000163359|-|chr2:g.238283189:G>A',, ENSG00000163359|-|chr2:g.238296320:C>T',, ENSG00000163359|-|chr2:g.238253406:C>T',, ENSG00000163359|-|chr2:g.238247734:C>G',, ENSG00000163359|-|chr2:g.238283510:C>T',, ENSG00000163359|-|chr2:g.238280852:G>…	ENSG00000163359	1	HGNC:2213	4614926.576	5371159.161999999	4350572.187	4506576.045	5606995.801	4374392.543
EPPLLLGVLHPNTK	17	TMT_Eoso_9.72064.72064.3	ENSG00000101474|APMAP, ENSG00000101474|-|chr20:g.24964558:T>C',, ENSG00000101474|-|chr20:g.24944559:C>T',, ENSG00000101474|-|chr20:g.24944595:C>T',, ENSG00000101474|-|chr20:g.24964645:C>T',, ENSG00000101474|-|chr20:g.24964645:C>T']	ENSG00000101474	1	HGNC:13238	93897.402	37012.7953	46601.624	85306.939	39172.918999999994	46977.6317
EPNSENVDISSGGGVTGWK	4	TMT_Eoso_6.74589.74589.3	ENSG00000084733|RAB10, ENSG00000084733|+|chr2:g.26350021:T>G',, ENSG00000084733|+|chr2:g.26332746:A>T']	ENSG00000084733	1	HGNC:9759	194126.31	211504.77	187246.72	203879.75	199444.73	181434.17
APEVNLNAPDVDVHGPDWNLK	17	TMT_Eoso_7.64341.64341.3	ENSG00000124942|AHNAK, ENSG00000124942|-|chr11:g.62295776:T>G',, ENSG00000124942|-|chr11:g.62290365:T>C',, ENSG00000124942|-|chr11:g.62295549:C>T',, ENSG00000124942|-|chr11:g.62296271:G>A',, ENSG00000124942|-|chr11:g.62287549:C>T',, ENSG00000124942|-|chr11:g.62300583:C>T',, ENSG00000124942|-|chr11:g.62294188:T>G',, ENSG00000124942|-|chr11:g.62299055:T>C',, ENSG00000124942|-|chr11:g.62285441:A>G',…	ENSG00000124942	1	HGNC:347	298607.29099999997	414266.8	400916.395	276211.62399999995	408389.88999999996	380136.57
AFTHTAQYDEAISDYFR	1	TMT_Eoso_6.82082.82082.3	ENSG00000138363|ATIC, ENSG00000138363|+|chr2:g.216213943:T>G',, ENSG00000138363|+|chr2:g.216190020:C>G',, ENSG00000138363|+|chr2:g.216199695:G>T',, ENSG00000138363|+|chr2:g.216199695:G>T']	ENSG00000138363	1	HGNC:794	0	0	0	0	0	0
EVAAFAQFGSDLDAATQQLLSR	39	TMT_Eoso_1.70684.70684.3	ENSG00000152234|ATP5F1A	ENSG00000152234	1	HGNC:823	294993.765	192966.194	697734.388	323468.54	201893.696	674712.9809999999
GLEQLLVGGSHLK	41	TMT_Eoso_2.62760.62760.3	ENSG00000142156|COL6A1, ENSG00000142156|+|chr21:g.47410697:G>A',, ENSG00000142156|+|chr21:g.47404196:G>A']	ENSG00000142156	1	HGNC:2211	2520512.5134	6882529.946999998	3940499.1604999998	2355402.4286	7288871.307499998	3812277.271
SSLPPVLGTESDATVK	9	TMT_Eoso_9.60194.60194.3	ENSG00000065534|MYLK, ENSG00000065534|-|chr3:g.123428615:C>A',, ENSG00000065534|-|chr3:g.123452947:C>A',, ENSG00000065534|-|chr3:g.123441095:C>T',, ENSG00000065534|-|chr3:g.123333044:C>T',, ENSG00000065534|-|chr3:g.123457842:C>A',, ENSG00000065534|-|chr3:g.123345783:C>T',, ENSG00000065534|-|chr3:g.123427584:C>T',, ENSG00000065534|-|chr3:g.123457763:G>A',, ENSG00000065534|-|chr3:g.123383038:G>A',,…	ENSG00000065534	1	HGNC:7590	191754.92	216899.22	229566.4	195006.52	231200.69	194833.9
QTQVSVLPEGGETPLFK	31	TMT_Eoso_8.64636.64636.3	ENSG00000148180|GSN, ENSG00000148180|+|chr9:g.124089722:G>A',, ENSG00000148180|+|chr9:g.124074719:C>T',, ENSG00000148180|+|chr9:g.124074719:C>T']	ENSG00000148180	1	HGNC:4620	977148.6799999999	1048683.82	1213600.8599999999	954455.868	1084731.894	1152189.525
SQDAEVGDGTTSVTLLAAEFLK	16	TMT_Eoso_2.70142.70142.3	ENSG00000135624|CCT7, ENSG00000135624|+|chr2:g.73479862:C>T',, ENSG00000135624|+|chr2:g.73479862:C>T']	ENSG00000135624	1	HGNC:1622	580772.73	393605.59300000005	362110.275	588605.7559999999	397380.394	342141.77
VPSENVLGEVGSGFK	16	TMT_Eoso_3.95423.95423.3	ENSG00000072778|ACADVL	ENSG00000072778	1	HGNC:92	280176.5	174268.58	480450.5	257443.19	187174.25	433635.75
NVGQFSGFPFEK	17	TMT_Eoso_2.62321.62321.2	ENSG00000124795|DEK, ENSG00000124795|-|chr6:g.18250000:C>T',, ENSG00000124795|-|chr6:g.18264110:C>T',, ENSG00000124795|-|chr6:g.18258238:C>A',, ENSG00000124795|-|chr6:g.18258238:C>A']	ENSG00000124795	1	HGNC:2768	1217246.0770000003	566178.7390000001	629387.388	1226924.893	571857.652	618823.717
FGDLLNIDDTAK	5	TMT_Eoso_1.64296.64296.2	ENSG00000095637|SORBS1, ENSG00000095637|-|chr10:g.97098953:A>AG',, ENSG00000095637|-|chr10:g.97111112:G>A',, ENSG00000095637|-|chr10:g.97174382:C>T',, ENSG00000095637|-|chr10:g.97116511:G>A',, ENSG00000095637|-|chr10:g.97146820:C>A',, ENSG00000095637|-|chr10:g.97115995:C>G',, ENSG00000095637|-|chr10:g.97194450:C>T',, ENSG00000095637|-|chr10:g.97096391:G>A',, ENSG00000095637|-|chr10:g.97116305:T>C…	ENSG00000095637	1	HGNC:14565	213225.44800000003	455706.536	591309.1	208218.226	443028.39400000003	578460.448
FNALFAQGNYSEAAK	13	TMT_Eoso_1.58948.58948.3	ENSG00000141367|CLTC, ENSG00000141367|+|chr17:g.57743965:T>C',, ENSG00000141367|+|chr17:g.57738925:A>T',, ENSG00000141367|+|chr17:g.57743578:A>T',, ENSG00000141367|+|chr17:g.57743578:A>T']	ENSG00000141367	1	HGNC:2092	345526.95	401701.07999999996	189916.41	369128.23	414689.49	187437.57
IANLQTDLSDGLR	12	TMT_Eoso_6.86716.86716.2	ENSG00000196924|FLNA, ENSG00000196924|-|chrX:g.153581155:C>T',, ENSG00000196924|-|chrX:g.153590917:G>C',, ENSG00000196924|-|chrX:g.153590917:G>C']	ENSG00000196924	1	HGNC:3754	4104611.643	8357562.3100000005	6237941.460000001	3684820.105	8225508.404000001	5935529.53
INVLPLGSGAIAGNPLGVDR	4	TMT_Eoso_1.68512.68512.3	ENSG00000126522|ASL, ENSG00000126522|+|chr7:g.65546812:G>A',, ENSG00000126522|+|chr7:g.65546812:G>A']	ENSG00000126522	1	HGNC:746	37467.03	34034.94	33984.082	38630.277	32417.73	39285.375
GVVDSDDLPLNVSR	18	TMT_Eoso_3.79534.79534.2	ENSG00000166598|HSP90B1	ENSG00000166598	1	HGNC:12028	9821894.707	9713102.03	18417136.665000003	9488795.646999998	10165416.44	17002227.6
EGGLGPLNIPLLADVTR	26	TMT_Eoso_8.72013.72013.3	ENSG00000167815|PRDX2, ENSG00000167815|-|chr19:g.12911841:A>C',, ENSG00000167815|-|chr19:g.12910769:G>A']	ENSG00000167815	1	HGNC:9353	627155.2710000001	391498.45	617114.785	651571.1030000001	389987.26599999995	600587.586
VDIDAPDVDVHGPDWHLK	20	TMT_Eoso_7.61906.61906.4	ENSG00000124942|AHNAK, ENSG00000124942|-|chr11:g.62295776:T>G',, ENSG00000124942|-|chr11:g.62290365:T>C',, ENSG00000124942|-|chr11:g.62295549:C>T',, ENSG00000124942|-|chr11:g.62296271:G>A',, ENSG00000124942|-|chr11:g.62287549:C>T',, ENSG00000124942|-|chr11:g.62300583:C>T',, ENSG00000124942|-|chr11:g.62294188:T>G',, ENSG00000124942|-|chr11:g.62299055:T>C',, ENSG00000124942|-|chr11:g.62285441:A>G',…	ENSG00000124942	1	HGNC:347	1850614.7599999998	2006083.06	1707329.5899999999	1773109.69	1978865.33	1556500.12
VYNVTQHAVGIVVNK	18	TMT_Eoso_2.55886.55886.4	ENSG00000122026|RPL21	ENSG00000122026	1	HGNC:10313	1280913.77	1361721.753	1182398.46	1257574.9640000002	1418187.8800000001	1073586.5
DSVVAGFQWATK	17	TMT_Eoso_1.59084.59084.3	ENSG00000167658|EEF2	ENSG00000167658	1	HGNC:3214	4096373.6179999993	3524299.5000000005	3033481.653	3779212.624	3738452.9399999995	3080164.8230000003
ELGSLPLPLSTSEQR	14	TMT_Eoso_7.64849.64849.3	ENSG00000117758|STX12, ENSG00000117758|+|chr1:g.28116086:G>T',, ENSG00000117758|+|chr1:g.28116086:G>T']	ENSG00000117758	1	HGNC:11430	200780.75000000003	188122.904	860966.7960000001	658309.62	526686.0930000001	871441.5539999999
EALNVFGNDYDTEDGTGVR	10	TMT_Eoso_9.56620.56620.3	ENSG00000117308|GALE	ENSG00000117308	1	HGNC:4116	292253.44	242482.686	285034.91	297869.05000000005	252486.16000000003	295030.53
VGVEVPDVNIEGPEGK	7	TMT_Eoso_6.88600.88600.3	ENSG00000124942|AHNAK, ENSG00000124942|-|chr11:g.62295776:T>G',, ENSG00000124942|-|chr11:g.62290365:T>C',, ENSG00000124942|-|chr11:g.62295549:C>T',, ENSG00000124942|-|chr11:g.62296271:G>A',, ENSG00000124942|-|chr11:g.62287549:C>T',, ENSG00000124942|-|chr11:g.62300583:C>T',, ENSG00000124942|-|chr11:g.62294188:T>G',, ENSG00000124942|-|chr11:g.62299055:T>C',, ENSG00000124942|-|chr11:g.62285441:A>G',…	ENSG00000124942	1	HGNC:347	172115.44	191379.2	195670.16	170238.73	203800.5	179914.88
DYVSQFEGSALGK	22	TMT_Eoso_6.81658.81658.3	ENSG00000118137|APOA1, ENSG00000118137|-|chr11:g.116708063:G>A',, ENSG00000118137|-|chr11:g.116708063:G>A']	ENSG00000118137	1	HGNC:600	3732981.6799999997	5117059.9	6012429.166	7548458.01	11462069.351999998	5864266.5200000005
QTQTFTTYSDNQPGVLIQVYEGER	24	TMT_Eoso_1.58138.58138.3	ENSG00000109971|HSPA8, ENSG00000109971|-|chr11:g.122929130:C>G',, ENSG00000109971|-|chr11:g.122931481:T>A',, ENSG00000109971|-|chr11:g.122929484:C>T',, ENSG00000109971|-|chr11:g.122929484:C>T']	ENSG00000109971	1	HGNC:5241	243504.605	213627.381	293544.952	250644.173	190522.40399999998	263784.18299999996
VALTGLTVAEYFR	16	TMT_Eoso_1.67296.67296.3	ENSG00000110955|ATP5F1B, ENSG00000110955|-|chr12:g.57037657:C>A',, ENSG00000110955|-|chr12:g.57037657:C>A']	ENSG00000110955	1	HGNC:830	798784.8729999999	578918.798	835109.4930000001	805963.478	576834.4060000001	802416.967
ELPTAFDYVEFTR	4	TMT_Eoso_2.62854.62854.2	ENSG00000197694|SPTAN1, ENSG00000197694|+|chr9:g.131388718:A>C',, ENSG00000197694|+|chr9:g.131388814:C>T',, ENSG00000197694|+|chr9:g.131379968:G>A',, ENSG00000197694|+|chr9:g.131388752:A>G',, ENSG00000197694|+|chr9:g.131346711:G>A',, ENSG00000197694|+|chr9:g.131344110:C>T',, ENSG00000197694|+|chr9:g.131341955:G>C',, ENSG00000197694|+|chr9:g.131341955:G>C']	ENSG00000197694	1	HGNC:11273	285186.823	202975.498	250606.949	310625.66000000003	222839.353	259899.902
GVAGVPAEFSIWTR	2	TMT_Eoso_1.62677.62677.2	ENSG00000128591|FLNC, ENSG00000128591|+|chr7:g.128487762:C>T',, ENSG00000128591|+|chr7:g.128483582:T>C',, ENSG00000128591|+|chr7:g.128494159:C>T',, ENSG00000128591|+|chr7:g.128485123:G>A',, ENSG00000128591|+|chr7:g.128480715:G>A',, ENSG00000128591|+|chr7:g.128486412:G>A',, ENSG00000128591|+|chr7:g.128496611:G>A',, ENSG00000128591|+|chr7:g.128488745:G>A',, ENSG00000128591|+|chr7:g.128493010:C>T',,…	ENSG00000128591	1	HGNC:3756	184306.64500000002	203875.3	286798.02	176874.544	208137.79	267867.64
TVGIDDLTGEPLIQR	26	TMT_Eoso_7.61428.61428.3	ENSG00000147853|AK3	ENSG00000147853	1	HGNC:17376	163863.657	149596.573	1495520.758	1331903.65	1254408.592	1481182.289
AAAASAAEAGIATTGTEDSDDALLK	4	TMT_Eoso_1.54483.54483.3	ENSG00000159352|PSMD4, ENSG00000159352|+|chr1:g.151234748:G>T']	ENSG00000159352	1	HGNC:9561	34756.387	28975.787	38680.527	38675.992	25921.99	36829.566
GTEDFIVESLDASFR	11	TMT_Eoso_7.69389.69389.2	ENSG00000124783|SSR1, ENSG00000124783|-|chr6:g.7313353:T>C',, ENSG00000124783|-|chr6:g.7301567:G>C',, ENSG00000124783|-|chr6:g.7301567:G>C']	ENSG00000124783	1	HGNC:11323	126971.964	113000.301	203653.016	127502.07	114735.122	196978.843
GSPNANEPPLVFVGK	13	TMT_Eoso_8.62444.62444.3	ENSG00000002549|LAP3, ENSG00000002549|+|chr4:g.17585181:C>T',, ENSG00000002549|+|chr4:g.17600169:G>A',, ENSG00000002549|+|chr4:g.17600169:G>A']	ENSG00000002549	1	HGNC:18449	668648.22	727760.14	985619.69	667065.12	741046.06	897745.3
ELEALDEVFTK	13	TMT_Eoso_1.65826.65826.2	ENSG00000117691|NENF, ENSG00000117691|+|chr1:g.212606382:C>T']	ENSG00000117691	1	HGNC:30384	850850.8570000001	484770.98199999996	613143.243	831690.029	479863.713	578349.606
TVDFTQDSNYLLTGGQDK	8	TMT_Eoso_6.89023.89023.3	ENSG00000023734|STRAP	ENSG00000023734	1	HGNC:30796	176432.81	134625.92	130036.19	184305.69	136823.08	130259.62
EAFTNKPNVFTVVTR	2	TMT_Eoso_1.57587.57587.3	ENSG00000136068|FLNB, ENSG00000136068|+|chr3:g.58138487:GT>G',, ENSG00000136068|+|chr3:g.58134543:G>A',, ENSG00000136068|+|chr3:g.58062899:C>G',, ENSG00000136068|+|chr3:g.58121746:A>G',, ENSG00000136068|+|chr3:g.58089697:G>T',, ENSG00000136068|+|chr3:g.58095423:G>T',, ENSG00000136068|+|chr3:g.58095424:A>T',, ENSG00000136068|+|chr3:g.58127630:G>T',, ENSG00000136068|+|chr3:g.58128446:A>G',, ENSG000…	ENSG00000136068	1	HGNC:3755	1418029.81	822426.02	1219273.72	1326268.75	836352.8400000001	1114414.1400000001
LANQAADYFGDAFK	12	TMT_Eoso_2.62127.62127.3	ENSG00000170248|PDCD6IP, ENSG00000170248|+|chr3:g.33906919:C>A',, ENSG00000170248|+|chr3:g.33906919:C>A']	ENSG00000170248	1	HGNC:8766	2513808.13	1158752.46	1422082.976	2439618.67	1194347.45	1375313.576
EYFSWEGAFQHVGK	5	TMT_Eoso_9.65857.65857.3	ENSG00000254772|EEF1G	ENSG00000254772	1	HGNC:3213	0	0	0	0	0	0
DFTATDLSEFAAK	19	TMT_Eoso_8.63349.63349.2	ENSG00000167315|ACAA2	ENSG00000167315	1	HGNC:83	512301.934	479746.59	832776.1199999999	981419.417	1114603.0310000002	1763061.083
SFTILLSNTENQEK	3	TMT_Eoso_6.92114.92114.3	ENSG00000134755|DSC2, ENSG00000134755|-|chr18:g.28660078:T>G',, ENSG00000134755|-|chr18:g.28673590:C>G',, ENSG00000134755|-|chr18:g.28666694:C>T',, ENSG00000134755|-|chr18:g.28666694:C>T']	ENSG00000134755	1	HGNC:3036	0	0	0	0	0	0
GDELADSALEIFK	6	TMT_Eoso_1.67793.67793.2	ENSG00000120708|TGFBI, ENSG00000120708|+|chr5:g.135364761:G>T',, ENSG00000120708|+|chr5:g.135390526:A>C',, ENSG00000120708|+|chr5:g.135390526:A>C']	ENSG00000120708	1	HGNC:11771	103851.98999999999	141329.8	175814.7	180767.635	243115.30299999999	296602.777
ALPGQLKPFETLLSQNQGGK	52	TMT_Eoso_8.70395.70395.5	ENSG00000084207|GSTP1	ENSG00000084207	1	HGNC:4638	12791058.93	6534096.619999999	2385331.6569999997	11609718.655	6885785.695	2208871.542
PANPDEIGNFIDENLK	6	TMT_Eoso_7.69476.69476.3	ENSG00000039068|CDH1, ENSG00000039068|+|chr16:g.68855935:TCTG>T',, ENSG00000039068|+|chr16:g.68844141:G>T',, ENSG00000039068|+|chr16:g.68845724:G>T',, ENSG00000039068|+|chr16:g.68845623:A>G',, ENSG00000039068|+|chr16:g.68847376:A>G']	ENSG00000039068	1	HGNC:1748	106828.469	72598.26199999999	88552.503	79799.89600000001	69603.69399999999	69208.88699999999
GPVGLEGLLTTK	20	TMT_Eoso_8.67665.67665.2	ENSG00000059573|ALDH18A1, ENSG00000059573|-|chr10:g.97373815:G>A',, ENSG00000059573|-|chr10:g.97397168:C>A',, ENSG00000059573|-|chr10:g.97397168:C>A']	ENSG00000059573	1	HGNC:9722	1165958.715	507908.38599999994	787973.982	1124731.3520000002	508619.6010000001	749386.4639999999
VPLQQNFQDNQFQGK	18	TMT_Eoso_8.56250.56250.3	ENSG00000148346|LCN2	ENSG00000148346	1	HGNC:6526	2065985.94	662344.7999999999	507866.03	1774004.73	686816.97	510550.17000000004
IETVNESWNALATPSDK	6	TMT_Eoso_9.63889.63889.3	ENSG00000122729|ACO1	ENSG00000122729	1	HGNC:117	173724.715	130645.45499999999	125758.31599999999	164547.755	133879.422	125666.09
ELATVLSDQPGLLGPK	6	TMT_Eoso_7.69110.69110.3	ENSG00000061676|NCKAP1, ENSG00000061676|-|chr2:g.183817869:G>T',, ENSG00000061676|-|chr2:g.183822192:C>A',, ENSG00000061676|-|chr2:g.183822192:C>A']	ENSG00000061676	1	HGNC:7666	0	0	0	0	0	0
TGGLEIDSDFGGFR	13	TMT_Eoso_9.61188.61188.2	ENSG00000156709|AIFM1	ENSG00000156709	1	HGNC:8768	1385661.5410000002	969928.366	3406389.076	1451420.771	951792.2339999999	3244427.910999999
ISAPNVDFNLEGPK	7	TMT_Eoso_8.64074.64074.3	ENSG00000124942|AHNAK, ENSG00000124942|-|chr11:g.62295776:T>G',, ENSG00000124942|-|chr11:g.62290365:T>C',, ENSG00000124942|-|chr11:g.62295549:C>T',, ENSG00000124942|-|chr11:g.62296271:G>A',, ENSG00000124942|-|chr11:g.62287549:C>T',, ENSG00000124942|-|chr11:g.62300583:C>T',, ENSG00000124942|-|chr11:g.62294188:T>G',, ENSG00000124942|-|chr11:g.62299055:T>C',, ENSG00000124942|-|chr11:g.62285441:A>G',…	ENSG00000124942	1	HGNC:347	0	0	0	0	0	0
SLYYYIQQDTK	36	TMT_Eoso_8.58463.58463.3	ENSG00000182718|ANXA2, ENSG00000182718|-|chr15:g.60653205:C>A',, ENSG00000182718|-|chr15:g.60653205:C>A']	ENSG00000182718	1	HGNC:537	3696057.9999999995	2330026.54	1469478.0000000002	3962453.1	8567515.822	5704930.699999999
IGSTVEDNPLYVLK	19	TMT_Eoso_6.101170.101170.2	ENSG00000163751|CPA3	ENSG00000163751	1	HGNC:2298	168468.635	1050551.85	687349.51	150268.5	1068400.56	635355.57
IDLPEYQGEPDEISIQK	7	TMT_Eoso_9.65810.65810.3	ENSG00000125877|ITPA, ENSG00000125877|+|chr20:g.3193842:C>A',, ENSG00000125877|+|chr20:g.3190254:G>T']	ENSG00000125877	1	HGNC:6176	286649.64	220135.09399999998	167488.894	276451.94999999995	148018.696	170714.64
IFVGGLNPEATEEK	24	TMT_Eoso_7.62140.62140.3	ENSG00000197451|HNRNPAB	ENSG00000197451	1	HGNC:5034	1644981.0499999998	868786.584	999288.78	1573156.99	895855.844	939089.19
GFGFVTFDDHDPVDK	16	TMT_Eoso_9.65657.65657.3	ENSG00000122566|HNRNPA2B1, ENSG00000122566|-|chr7:g.26233222:C>T',, ENSG00000122566|-|chr7:g.26237461:T>C',, ENSG00000122566|-|chr7:g.26237461:T>C']	ENSG00000122566	1	HGNC:5033	1123214.5999999999	501267.44	479070.35	1003083.7000000001	486188.26	433627.41000000003
YISPDQLADLYK	57	TMT_Eoso_9.67883.67883.3	ENSG00000074800|ENO1, ENSG00000074800|-|chr1:g.8925416:C>A',, ENSG00000074800|-|chr1:g.8923371:C>T',, ENSG00000074800|-|chr1:g.8926455:T>C',, ENSG00000074800|-|chr1:g.8934964:A>T']	ENSG00000074800	1	HGNC:3350	5266363.99	5298255.142	3895091.6	5160420.05	18848666.907	13734146.932999996
EQLLELPEQQEGHLK	6	TMT_Eoso_9.60248.60248.3	ENSG00000163207|IVL, ENSG00000163207|+|chr1:g.152883049:A>G',, ENSG00000163207|+|chr1:g.152882821:T>C',, ENSG00000163207|+|chr1:g.152882821:T>G',, ENSG00000163207|+|chr1:g.152883465:C>A',, ENSG00000163207|+|chr1:g.152882716:A>C',, ENSG00000163207|+|chr1:g.152882385:A>C',, ENSG00000163207|+|chr1:g.152883151:T>G',, ENSG00000163207|+|chr1:g.152883538:A>G',, ENSG00000163207|+|chr1:g.152883562:T>G',, …	ENSG00000163207	1	HGNC:6187	242333.17	530894.3	256501.14	243267.86	550848.2	246980.44
LQALDTGWNELHK	7	TMT_Eoso_7.62190.62190.3	ENSG00000115306|SPTBN1, ENSG00000115306|+|chr2:g.54873104:G>A',, ENSG00000115306|+|chr2:g.54858311:G>A',, ENSG00000115306|+|chr2:g.54880747:T>C',, ENSG00000115306|+|chr2:g.54826301:G>A',, ENSG00000115306|+|chr2:g.54895588:C>T',, ENSG00000115306|+|chr2:g.54876782:C>T',, ENSG00000115306|+|chr2:g.54853150:G>A',, ENSG00000115306|+|chr2:g.54853150:G>A']	ENSG00000115306	1	HGNC:11275	571115.24	501639.48	384952.25	534218.22	478277.62	362811.66
LDISDEFSEAIK	3	TMT_Eoso_7.65986.65986.2	ENSG00000103966|EHD4, ENSG00000103966|-|chr15:g.42235316:C>T']	ENSG00000103966	1	HGNC:3245	255371.57	243924.043	128711.97	245859.36	252160.70500000002	131680.693
HNEETGDNVGPLIIK	11	TMT_Eoso_6.74505.74505.3	ENSG00000122873|CISD1, ENSG00000122873|+|chr10:g.60036964:G>A']	ENSG00000122873	1	HGNC:30880	506016.28	569554.7	1039849.8	483348.5	575871.25	1009555.75
SGGGGDIHQGFQSLLTEVNK	19	TMT_Eoso_1.60041.60041.3	ENSG00000124570|SERPINB6	ENSG00000124570	1	HGNC:8950	1756366.3849999998	650521.0279999999	657359.73	1894384.2300000002	692515.025	637654.447
AIEHADGGVAAGVAVLDNPYPV	14	TMT_Eoso_1.59885.59885.3	ENSG00000100983|GSS, ENSG00000100983|-|chr20:g.33530291:C>T',, ENSG00000100983|-|chr20:g.33530291:C>T']	ENSG00000100983	1	HGNC:4624	185986.33	111386.588	142401.56	240424.57200000001	106227.563	140225.18
ESGVGQTDWSGVEAGEFLK	8	TMT_Eoso_6.90213.90213.3	ENSG00000149115|TNKS1BP1, ENSG00000149115|-|chr11:g.57088022:G>T',, ENSG00000149115|-|chr11:g.57080530:C>A',, ENSG00000149115|-|chr11:g.57076158:C>T',, ENSG00000149115|-|chr11:g.57080076:C>T',, ENSG00000149115|-|chr11:g.57075947:T>A',, ENSG00000149115|-|chr11:g.57075947:T>A']	ENSG00000149115	1	HGNC:19081	77020.79	94195.79	150326.58	75126.63	98513.5	148397.58
IESLSSQLSNLQK	13	TMT_Eoso_8.63680.63680.3	ENSG00000113368|LMNB1, ENSG00000113368|+|chr5:g.126154620:G>A',, ENSG00000113368|+|chr5:g.126156711:T>C',, ENSG00000113368|+|chr5:g.126161764:G>T']	ENSG00000113368	1	HGNC:6637	448682.23099999997	395510.17299999995	240483.679	424403.55500000005	413780.30199999997	246619.56
ISLEDIQAFEK	8	TMT_Eoso_2.64960.64960.2	ENSG00000213551|DNAJC9	ENSG00000213551	1	HGNC:19123	376807.07399999996	170222.65999999997	155156.331	366170.464	163814.03499999997	143387.00600000002
VPTAIHQLYLDSNK	13	TMT_Eoso_7.59667.59667.3	ENSG00000188783|PRELP, ENSG00000188783|+|chr1:g.203453226:G>A',, ENSG00000188783|+|chr1:g.203452923:A>G',, ENSG00000188783|+|chr1:g.203452428:G>T']	ENSG00000188783	1	HGNC:9357	108401.75	243830.61	75810.22	108625.07	237728.31	68165.086
ELEEIVQPIISK	51	TMT_Eoso_7.69565.69565.3	ENSG00000044574|HSPA5, ENSG00000044574|-|chr9:g.128001036:A>G']	ENSG00000044574	1	HGNC:5238	989201.713	565121.4653	7718803.9144	4864762.161000001	3192856.5360000003	7413791.863
DGTVTAGNASGVADGAGAVIIASEDAVK	8	TMT_Eoso_2.62443.62443.3	ENSG00000167315|ACAA2	ENSG00000167315	1	HGNC:83	234883.18	225490.52	427165.84	249467.01	234646.93	430829.25
ELEGLAGQLQAQVQDNEGLSR	7	TMT_Eoso_2.62415.62415.3	ENSG00000167110|GOLGA2, ENSG00000167110|-|chr9:g.131019389:TA>T',, ENSG00000167110|-|chr9:g.131022413:C>G',, ENSG00000167110|-|chr9:g.131021451:T>G',, ENSG00000167110|-|chr9:g.131030746:C>T',, ENSG00000167110|-|chr9:g.131030746:C>T']	ENSG00000167110	1	HGNC:4425	45711.95	48091.73	46314.33	43918.504	38307.52	40860.406
AFDQGADAIYDHINEGK	14	TMT_Eoso_6.82079.82079.3	ENSG00000184076|UQCR10	ENSG00000184076	1	HGNC:30863	496651.94	389307.92	864399.03	462701.84	394414.12	818108.09
TSIAIDTIINQK	58	TMT_Eoso_6.92657.92657.3	ENSG00000152234|ATP5F1A	ENSG00000152234	1	HGNC:823	7026770.479000002	5306765.788000001	32519834.881	6982731.516999998	5146174.851	30787848.885999992
SNTLPISLQSIR	7	TMT_Eoso_9.61761.61761.2	ENSG00000138095|LRPPRC, ENSG00000138095|-|chr2:g.44145164:C>CT',, ENSG00000138095|-|chr2:g.44201795:C>T']	ENSG00000138095	1	HGNC:15714	781479.85	494815.494	707859.72	778362.6799999999	491970.72099999996	722765.587
AAAVLPVLDLAQR	23	TMT_Eoso_6.103062.103062.2	ENSG00000178127|NDUFV2	ENSG00000178127	1	HGNC:7717	1926454.0849999997	1436967.0409999997	3363792.8100000005	1883580.046	1460155.1260000002	3263311.461
YDGQVAVFGSDLQEK	20	TMT_Eoso_2.55460.55460.3	ENSG00000130985|UBA1, ENSG00000130985|+|chrX:g.47063064:G>A',, ENSG00000130985|+|chrX:g.47063064:G>A']	ENSG00000130985	1	HGNC:12469	3960345.99	2380521.16	3186457.61	3855373.45	2389992.99	2974467.96
LHIIEVGTPPTGNQPFPK	34	TMT_Eoso_9.66875.66875.3	ENSG00000141367|CLTC, ENSG00000141367|+|chr17:g.57743965:T>C',, ENSG00000141367|+|chr17:g.57737921:C>T',, ENSG00000141367|+|chr17:g.57738925:A>T',, ENSG00000141367|+|chr17:g.57743578:A>T',, ENSG00000141367|+|chr17:g.57743578:A>T']	ENSG00000141367	1	HGNC:2092	799760.7149999999	517893.677	519567.657	806329.7000000001	506395.429	496108.2589999999
GVDEATIIDILTK	32	TMT_Eoso_8.71736.71736.3	ENSG00000135046|ANXA1	ENSG00000135046	1	HGNC:533	1598669.24	9602311.09	1412666.4474999998	3018632.8480000007	13294436.337000001	1465567.3439999996
HGVQELEIELQSQLSK	4	TMT_Eoso_3.99831.99831.3	ENSG00000171403|KRT9, ENSG00000171403|-|chr17:g.39725800:T>C',, ENSG00000171403|-|chr17:g.39725800:T>C']	ENSG00000171403	1	HGNC:6447	221077.27	192332.18	292266.9	214133.51	188559.78	277851.554
GEELGGGQDPVQLLSGFPR	7	TMT_Eoso_2.65244.65244.3	ENSG00000162191|UBXN1, ENSG00000162191|-|chr11:g.62445448:G>A',, ENSG00000162191|-|chr11:g.62445448:G>A']	ENSG00000162191	1	HGNC:18402	102336.92199999999	97625.08	84171.682	100874.239	82808.543	78232.375
DAPDHQELNLDVSLQLPSR	5	TMT_Eoso_2.57823.57823.3	ENSG00000125730|C3, ENSG00000125730|-|chr19:g.6697558:C>A',, ENSG00000125730|-|chr19:g.6707931:C>T',, ENSG00000125730|-|chr19:g.6697682:C>T']	ENSG00000125730	1	HGNC:1318	56683.41	55430.395	46615.965	49138.742	55772.562000000005	46743.773
VLHFDQVTENTTGK	12	TMT_Eoso_7.52313.52313.3	ENSG00000057149|SERPINB3, ENSG00000057149|-|chr18:g.61322995:T>C',, ENSG00000057149|-|chr18:g.61325752:G>A',, ENSG00000057149|-|chr18:g.61325752:G>A']	ENSG00000057149	1	HGNC:10569	1080437.1	5169398.24	2480179.96	1262881.82	5215757.16	2463028.13
VAPPGLTQIPQIQK	31	TMT_Eoso_7.65031.65031.3	ENSG00000143153|ATP1B1	ENSG00000143153	1	HGNC:804	3790585.263	4703518.75	2145649.5259999996	3774502.906	4952141.255	1898964.862
QDWEHAANDVSFATIR	5	TMT_Eoso_9.55842.55842.3	ENSG00000115415|STAT1, ENSG00000115415|-|chr2:g.191862645:C>T',, ENSG00000115415|-|chr2:g.191849095:G>A',, ENSG00000115415|-|chr2:g.191847121:C>G',, ENSG00000115415|-|chr2:g.191847121:C>G']	ENSG00000115415	1	HGNC:11362	0	0	0	0	0	0
NQLTSNPENTVFDAK	26	TMT_Eoso_7.53605.53605.3	ENSG00000044574|HSPA5, ENSG00000044574|-|chr9:g.128001036:A>G']	ENSG00000044574	1	HGNC:5238	3387522.29	1848543.17	6779967.52	3470177.8000000003	1760268.7999999998	6336962.359999999
SVSDGIAALDLNAVANK	2	TMT_Eoso_6.96675.96675.3	ENSG00000084674|APOB, ENSG00000084674|-|chr2:g.21247831:G>A',, ENSG00000084674|-|chr2:g.21260926:T>A',, ENSG00000084674|-|chr2:g.21228361:T>G',, ENSG00000084674|-|chr2:g.21231513:G>T',, ENSG00000084674|-|chr2:g.21228927:T>G',, ENSG00000084674|-|chr2:g.21255382:T>G',, ENSG00000084674|-|chr2:g.21228497:G>A',, ENSG00000084674|-|chr2:g.21235202:C>T',, ENSG00000084674|-|chr2:g.21225263:A>T',, ENSG0000…	ENSG00000084674	1	HGNC:603	0	0	0	0	0	0
GHAAFTSDPKPTIEVSGK	4	TMT_Eoso_8.49921.49921.4	ENSG00000104687|GSR, ENSG00000104687|-|chr8:g.30546776:C>T',, ENSG00000104687|-|chr8:g.30541634:T>C',, ENSG00000104687|-|chr8:g.30541634:T>C']	ENSG00000104687	1	HGNC:4623	0	0	0	0	0	0
IAYQLAVEAESEQK	10	TMT_Eoso_8.60930.60930.3	ENSG00000184432|COPB2, ENSG00000184432|-|chr3:g.139094399:C>T',, ENSG00000184432|-|chr3:g.139092641:C>T',, ENSG00000184432|-|chr3:g.139092641:C>T']	ENSG00000184432	1	HGNC:2232	595875.75	321775.58999999997	446299.82999999996	593219.73	326797.695	471823.57999999996
ITLPVDFVTADK	14	TMT_Eoso_2.68577.68577.2	ENSG00000102144|PGK1	ENSG00000102144	1	HGNC:8896	1212578.6700000002	1385173.1310000003	795549.09	1196515.2709999997	1424201.3460000001	787014.2720000001
APPPVAYNPIHSPSYPLAALK	4	TMT_Eoso_8.66460.66460.3	ENSG00000172403|SYNPO2, ENSG00000172403|+|chr4:g.119951620:G>A',, ENSG00000172403|+|chr4:g.119978566:G>A',, ENSG00000172403|+|chr4:g.119978566:G>A']	ENSG00000172403	1	HGNC:17732	36659.316	63332.465	42337.56	36440.16	60931.42	42756.38
APPAPGPASGGSGEVDELFDVK	4	TMT_Eoso_5.94055.94055.3	ENSG00000105669|COPE, ENSG00000105669|-|chr19:g.19010756:C>T',, ENSG00000105669|-|chr19:g.19014120:C>T',, ENSG00000105669|-|chr19:g.19014120:C>T']	ENSG00000105669	1	HGNC:2234	0	0	0	0	0	0
LLDAQLATGGIVDPR	12	TMT_Eoso_2.60849.60849.2	ENSG00000178209|PLEC, ENSG00000178209|-|chr8:g.145008183:C>T',, ENSG00000178209|-|chr8:g.144995759:G>A',, ENSG00000178209|-|chr8:g.145016667:C>T',, ENSG00000178209|-|chr8:g.144994888:G>A',, ENSG00000178209|-|chr8:g.144996236:C>G',, ENSG00000178209|-|chr8:g.145010020:G>A',, ENSG00000178209|-|chr8:g.144996968:C>T',, ENSG00000178209|-|chr8:g.144990901:C>T',, ENSG00000178209|-|chr8:g.145001648:C>T',,…	ENSG00000178209	1	HGNC:9069	1167833.008	999744.4790000002	1214822.8699999999	1188878.2599999998	983866.451	1179716.676
LESLSYQLSGLQK	14	TMT_Eoso_7.65831.65831.3	ENSG00000176619|LMNB2	ENSG00000176619	1	HGNC:6638	986774.855	578845.004	366091.715	929581.0179999999	577638.223	332968.49100000004
AEPLETFPFDQSK	16	TMT_Eoso_9.66384.66384.2	ENSG00000137767|SQOR	ENSG00000137767	1	HGNC:20390	783733.03	594678.04	377346.19	742005.97	617600.3400000001	340375.5
ANNTFYGLSAGVFTK	15	TMT_Eoso_2.62393.62393.3	ENSG00000165092|ALDH1A1, ENSG00000165092|-|chr9:g.75540464:ACTGTGT>A',, ENSG00000165092|-|chr9:g.75524651:T>A']	ENSG00000165092	1	HGNC:402	7230998.680000001	4410862.279	14993888.709999999	6915064.21	4252285.873	13665369
QQLVEVIGQLEETLPER	3	TMT_Eoso_2.70193.70193.3	ENSG00000182253|SYNM, ENSG00000182253|+|chr15:g.99672544:C>G',, ENSG00000182253|+|chr15:g.99645781:G>A',, ENSG00000182253|+|chr15:g.99670265:C>T',, ENSG00000182253|+|chr15:g.99671720:A>C',, ENSG00000182253|+|chr15:g.99670103:C>A',, ENSG00000182253|+|chr15:g.99672320:C>T',, ENSG00000182253|+|chr15:g.99671572:G>A',, ENSG00000182253|+|chr15:g.99671572:G>A']	ENSG00000182253	1	HGNC:24466	83044.66399999999	733217.22	112934.484	103745.276	949057	107687.54999999999
ANLPQSFQVDTSK	31	TMT_Eoso_7.54594.54594.3	ENSG00000196924|FLNA, ENSG00000196924|-|chrX:g.153581155:C>T',, ENSG00000196924|-|chrX:g.153590917:G>C',, ENSG00000196924|-|chrX:g.153590917:G>C']	ENSG00000196924	1	HGNC:3754	1076612.427	3047655.125	2960712.838	1051621.585	3107985.659	8025855.678000002
STNGDTFLGGEDFDQALLR	27	TMT_Eoso_9.66797.66797.3	ENSG00000113013|HSPA9, ENSG00000113013|-|chr5:g.137897475:C>T']	ENSG00000113013	1	HGNC:5244	672168.7989999999	483598.12	1022053.7400000001	694213.231	483280.22400000005	991015.361
VITEYLNAQESAK	10	TMT_Eoso_8.58023.58023.3	ENSG00000197157|SND1, ENSG00000197157|+|chr7:g.127569289:C>T',, ENSG00000197157|+|chr7:g.127725827:G>A',, ENSG00000197157|+|chr7:g.127729551:G>A',, ENSG00000197157|+|chr7:g.127631024:G>A',, ENSG00000197157|+|chr7:g.127714674:G>A',, ENSG00000197157|+|chr7:g.127326782:C>T']	ENSG00000197157	1	HGNC:30646	1307582.6800000002	841310.95	2069180.44	1229019.1400000001	889754.3600000001	1923822.9
QGLLPLTFADPADYNK	16	TMT_Eoso_8.70292.70292.3	ENSG00000100412|ACO2, ENSG00000100412|+|chr22:g.41914559:G>A',, ENSG00000100412|+|chr22:g.41924576:G>A',, ENSG00000100412|+|chr22:g.41924576:G>A']	ENSG00000100412	1	HGNC:118	556861.743	381003.87200000003	1259538.135	530505.777	352975.419	1190158.17
ELGEYGLQAYTEVK	21	TMT_Eoso_9.61273.61273.3	ENSG00000111275|ALDH2, ENSG00000111275|+|chr12:g.112237780:C>G',, ENSG00000111275|+|chr12:g.112223141:A>G',, ENSG00000111275|+|chr12:g.112221062:G>A',, ENSG00000111275|+|chr12:g.112227712:G>A',, ENSG00000111275|+|chr12:g.112227712:G>A']	ENSG00000111275	1	HGNC:404	1515171.88	1095633.33	3001255.8	1416498.26	1152382.2599999998	2775597.33
IGIFGQDEDVTSK	10	TMT_Eoso_7.60196.60196.2	ENSG00000174437|ATP2A2, ENSG00000174437|+|chr12:g.110734528:T>C',, ENSG00000174437|+|chr12:g.110782745:A>G',, ENSG00000174437|+|chr12:g.110778698:C>T',, ENSG00000174437|+|chr12:g.110778773:C>A',, ENSG00000174437|+|chr12:g.110778773:C>A']	ENSG00000174437	1	HGNC:812	329598.19	300504.45	290120.53	1552724.9009999998	1400550.0299999998	1292151.936
LVQDVANNTNEEAGDGTTTATVLAR	37	TMT_Eoso_9.55956.55956.4	ENSG00000144381|HSPD1, ENSG00000144381|-|chr2:g.198358179:C>G',, ENSG00000144381|-|chr2:g.198352688:G>C',, ENSG00000144381|-|chr2:g.198352688:G>C']	ENSG00000144381	1	HGNC:5261	803386.774	520081.067	887253.916	823918	536501.439	808707.84
ANTTAFLTPLEIK	5	TMT_Eoso_1.66063.66063.2	ENSG00000198087|CD2AP	ENSG00000198087	1	HGNC:14258	49846.445	29463.352000000003	49544.164000000004	50006.367	165206.52500000002	203991.76400000002
SAFSNLFGGEPLSYTR	8	TMT_Eoso_8.65782.65782.2	ENSG00000072274|TFRC, ENSG00000072274|-|chr3:g.195782062:C>G',, ENSG00000072274|-|chr3:g.195798293:C>T',, ENSG00000072274|-|chr3:g.195792317:G>C',, ENSG00000072274|-|chr3:g.195792317:G>C']	ENSG00000072274	1	HGNC:11763	405319.57	151655.494	137236.22	410158.385	142082.383	128755.927
SLESLHSFVAAATK	4	TMT_Eoso_8.64374.64374.3	ENSG00000178209|PLEC, ENSG00000178209|-|chr8:g.145008183:C>T',, ENSG00000178209|-|chr8:g.144995759:G>A',, ENSG00000178209|-|chr8:g.145016667:C>T',, ENSG00000178209|-|chr8:g.144994888:G>A',, ENSG00000178209|-|chr8:g.144996236:C>G',, ENSG00000178209|-|chr8:g.145010020:G>A',, ENSG00000178209|-|chr8:g.144996968:C>T',, ENSG00000178209|-|chr8:g.144990901:C>T',, ENSG00000178209|-|chr8:g.145001648:C>T',,…	ENSG00000178209	1	HGNC:9069	0	0	0	0	0	0
DAFVAIVQSVK	29	TMT_Eoso_6.103785.103785.2	ENSG00000197043|ANXA6, ENSG00000197043|-|chr5:g.150498912:C>G',, ENSG00000197043|-|chr5:g.150510803:T>G',, ENSG00000197043|-|chr5:g.150518315:T>G',, ENSG00000197043|-|chr5:g.150518315:T>G']	ENSG00000197043	1	HGNC:544	1075043.081	1915862.2829999998	858921.262	1048988.1914999997	1939619.4829999998	871432.0979999999
VPEANILGQIGHGYK	7	TMT_Eoso_3.92321.92321.3	ENSG00000196177|ACADSB	ENSG00000196177	1	HGNC:91	94809.06	74086.4	149117.62	96849.69	80256.266	142042.28
DSIFSNLTGQLDYQGFEK	9	TMT_Eoso_1.68052.68052.3	ENSG00000084754|HADHA, ENSG00000084754|-|chr2:g.26459797:C>T']	ENSG00000084754	1	HGNC:4801	102070.02	71248.42	220976.23	102959.875	73563.76	196467.34
GLSSLLYGSIPK	10	TMT_Eoso_6.102473.102473.2	ENSG00000100075|SLC25A1, ENSG00000100075|-|chr22:g.19165363:C>G',, ENSG00000100075|-|chr22:g.19164159:C>T']	ENSG00000100075	1	HGNC:10979	530965.1379999999	255341.58000000002	311953.11299999995	521053.93700000003	243773.879	309758.81799999997
AQEILSQLPIK	19	TMT_Eoso_1.65965.65965.2	ENSG00000173221|GLRX	ENSG00000173221	1	HGNC:4330	598792.9529999999	648658.342	751209.2210000001	566346.3459999999	695923.5185	731935.03
SVEVNFTESLLR	7	TMT_Eoso_1.60402.60402.2	ENSG00000114209|PDCD10	ENSG00000114209	1	HGNC:8761	512585.4089999999	477118.968	492549.1869999999	527947.842	465084.548	508789.881
LYGSEAFATDFQDSAAAK	10	TMT_Eoso_8.61132.61132.3	ENSG00000196136|SERPINA3, ENSG00000196136|+|chr14:g.95081328:G>A',, ENSG00000196136|+|chr14:g.95085616:T>C',, ENSG00000196136|+|chr14:g.95085616:T>C']	ENSG00000196136	1	HGNC:16	312741.79000000004	786283.74	349114.8	301562.58	814460.75	338111.95
GSFSEQGINEFLR	21	TMT_Eoso_1.56666.56666.3	ENSG00000143870|PDIA6	ENSG00000143870	1	HGNC:30168	3360385.204	2838095.515	3606078.3249999997	3234714.3109999993	2693330.063	3475344.8670000006
QQPTQFINPETPGYVGFANLPNQVHR	13	TMT_Eoso_2.60513.60513.3	ENSG00000168385|SEPT2, ENSG00000168385|+|chr2:g.242285623:T>G',, ENSG00000168385|+|chr2:g.242285623:T>G']	ENSG00000168385	1	HGNC:7729	114396.046	93626.978	101089.61600000001	117870.545	91004.67799999999	100498.42199999999
VLSGQDDEEQGLTAQVLDASSLSFNTR	4	TMT_Eoso_6.101062.101062.3	ENSG00000198818|SFT2D1	ENSG00000198818	1	HGNC:21102	0	0	0	0	0	0
AIADTGANVVVTGGK	16	TMT_Eoso_7.51359.51359.2	ENSG00000156261|CCT8, ENSG00000156261|-|chr21:g.30439214:C>T',, ENSG00000156261|-|chr21:g.30439214:C>T']	ENSG00000156261	1	HGNC:1623	2117371.685	3137174.75	3477976.0979999998	4040313.28	3072315.0599999996	3368905.5159999994
VENQENVSNLVIEDTELK	20	TMT_Eoso_6.90101.90101.3	ENSG00000131236|CAP1	ENSG00000131236	1	HGNC:20040	1638238.4	1177068.81	943309.33	1564621.316	1158196.38	941715.4299999999
QIQAAYSILSEVQQAVSQGSSDSQILDLSNR	4	TMT_Eoso_8.72753.72753.4	ENSG00000143799|PARP1, ENSG00000143799|-|chr1:g.226568769:T>C',, ENSG00000143799|-|chr1:g.226555302:A>G',, ENSG00000143799|-|chr1:g.226568781:T>C']	ENSG00000143799	1	HGNC:270	7379.1914	5583.57	6245.4805	6739.775	6027.0396	5340.8794
AFQSLLTEVNK	10	TMT_Eoso_1.63326.63326.2	ENSG00000170542|SERPINB9, ENSG00000170542|-|chr6:g.2895632:CT>C']	ENSG00000170542	1	HGNC:8955	722139.534	518284.076	376588.441	704516.515	540779.449	368239.19499999995
AGDGDGWVSLAELR	4	TMT_Eoso_1.57248.57248.2	ENSG00000142552|RCN3	ENSG00000142552	1	HGNC:21145	241936.06100000002	154297.646	266853.542	249098.334	152336.124	280544.646
LEISDEFSEAIGALR	3	TMT_Eoso_1.68803.68803.2	ENSG00000024422|EHD2, ENSG00000024422|+|chr19:g.48219925:G>A']	ENSG00000024422	1	HGNC:3243	57131.812000000005	109656.555	71387.67	58669.145	150398.038	121176.95499999999
AEEYEFLTPVEEAPK	37	TMT_Eoso_7.61462.61462.3	ENSG00000141522|ARHGDIA, ENSG00000141522|-|chr17:g.79826853:G>A',, ENSG00000141522|-|chr17:g.79826853:G>A']	ENSG00000141522	1	HGNC:678	1638938.403	1283009.97	1531153.347	1585307.774	1272422.186	1437965.2249999999
GFGFGQGAGALVHSE	31	TMT_Eoso_3.82601.82601.2	ENSG00000159176|CSRP1, ENSG00000159176|-|chr1:g.201454411:C>A',, ENSG00000159176|-|chr1:g.201454411:C>A']	ENSG00000159176	1	HGNC:2469	3439461.436999999	3829882.611	5322036.134000001	3296976.1980000003	3814042.164	5198279.717
NLIAFSEDGSDPYVR	1	TMT_Eoso_8.57178.57178.2	ENSG00000117868|ESYT2, ENSG00000117868|-|chr7:g.158534257:T>C',, ENSG00000117868|-|chr7:g.158590647:C>T',, ENSG00000117868|-|chr7:g.158536357:G>A',, ENSG00000117868|-|chr7:g.158536357:G>A']	ENSG00000117868	1	HGNC:22211	0	0	0	0	0	0
ATNDEIFSILK	6	TMT_Eoso_1.65040.65040.2	ENSG00000136937|NCBP1, ENSG00000136937|+|chr9:g.100418028:G>A']	ENSG00000136937	1	HGNC:7658	378649.12799999997	324015.40599999996	247035.50900000002	376494.423	352532.351	248669.48199999996
GISLNPEQWSQLK	24	TMT_Eoso_9.69617.69617.3	ENSG00000113387|SUB1	ENSG00000113387	1	HGNC:19985	1539006.71	889723.24	756920.0299999999	1433646.44	921120.5900000001	672199.49
AEDGSVIDYELIDQDAR	28	TMT_Eoso_1.52753.52753.3	ENSG00000182718|ANXA2, ENSG00000182718|-|chr15:g.60653205:C>A',, ENSG00000182718|-|chr15:g.60653205:C>A']	ENSG00000182718	1	HGNC:537	32326312.5	34150812.61	23025951.36	29084138.24	35028731.42	21214866.78
EGSIEIDIPVPK	16	TMT_Eoso_5.95373.95373.2	ENSG00000078070|MCCC1, ENSG00000078070|-|chr3:g.182751830:T>A',, ENSG00000078070|-|chr3:g.182740300:C>T',, ENSG00000078070|-|chr3:g.182817224:G>A',, ENSG00000078070|-|chr3:g.182817224:G>A']	ENSG00000078070	1	HGNC:6936	640036.4770000001	720198.5480000001	1096162.174	687245.428	723499.674	1070099.472
ANPQVGVAFPHIK	23	TMT_Eoso_8.57543.57543.3	ENSG00000079246|XRCC5, ENSG00000079246|+|chr2:g.217012935:CT>C',, ENSG00000079246|+|chr2:g.216977787:A>G',, ENSG00000079246|+|chr2:g.216977787:A>G']	ENSG00000079246	1	HGNC:12833	848661.3500000001	2228011.541	2426194.0579999997	3350085.2870000005	2320368.2909999997	2437683.0930000003
EIESEIDSEEELINK	5	TMT_Eoso_1.57197.57197.3	ENSG00000076003|MCM6, ENSG00000076003|-|chr2:g.136615471:A>G',, ENSG00000076003|-|chr2:g.136614338:C>T',, ENSG00000076003|-|chr2:g.136620310:C>T']	ENSG00000076003	1	HGNC:6949	185996.61	130782.47	113478.51	176098.03	120219.7	133277.48
VYALPEDLVEVNPK	28	TMT_Eoso_6.99558.99558.3	ENSG00000136167|LCP1, ENSG00000136167|-|chr13:g.46708291:T>C',, ENSG00000136167|-|chr13:g.46725149:C>A',, ENSG00000136167|-|chr13:g.46725111:G>T',, ENSG00000136167|-|chr13:g.46721186:A>G',, ENSG00000136167|-|chr13:g.46725160:A>T',, ENSG00000136167|-|chr13:g.46725160:A>T']	ENSG00000136167	1	HGNC:6528	309534.973	628184.41	287863.727	319093.868	679708.7050000001	262245.794
FQDLGAAYEVLSDSEK	9	TMT_Eoso_8.68901.68901.3	ENSG00000090520|DNAJB11, ENSG00000090520|+|chr3:g.186295498:G>A',, ENSG00000090520|+|chr3:g.186299286:G>A',, ENSG00000090520|+|chr3:g.186299286:G>A']	ENSG00000090520	1	HGNC:14889	0	0	0	0	0	0
ALQASALAAWGGK	13	TMT_Eoso_6.89234.89234.3	ENSG00000136872|ALDOB	ENSG00000136872	1	HGNC:417	899119.5769999998	827216.0559999999	2514457.2649999997	871710.8090000001	792624.6879999998	2405724.0100000002
EALAEAALESPRPALVR	11	TMT_Eoso_1.55129.55129.3	ENSG00000109062|SLC9A3R1	ENSG00000109062	1	HGNC:11075	863700.91	759427.44	1129444.05	908553.1599999999	684805.0900000001	1093513.95
TAVDSLVAYSVK	18	TMT_Eoso_9.62774.62774.2	ENSG00000136026|CKAP4, ENSG00000136026|-|chr12:g.106641205:T>C',, ENSG00000136026|-|chr12:g.106633980:T>A']	ENSG00000136026	1	HGNC:16991	1389610.7409999997	1470582.876	2192773.117	1355408.1230000001	1461541.4649999999	2137970.1669999994
AEPEDHYFLLTEPPLNTPENR	20	TMT_Eoso_3.89313.89313.3	ENSG00000115091|ACTR3, ENSG00000115091|+|chr2:g.114674526:G>A',, ENSG00000115091|+|chr2:g.114674526:G>A']	ENSG00000115091	1	HGNC:170	147608.15399999998	119963.71900000001	121422.82699999999	132166.55800000002	108895.94900000001	122776.38500000001
AAYPDLENPPLLVTPSQQAK	12	TMT_Eoso_7.65463.65463.3	ENSG00000113643|RARS, ENSG00000113643|+|chr5:g.167913510:G>A',, ENSG00000113643|+|chr5:g.167944933:G>A',, ENSG00000113643|+|chr5:g.167933173:A>G']	ENSG00000113643	1	HGNC:9870	227649.116	173856.39	302694.015	227676.89399999997	176626.885	281867.865
GQVLNSDELQELYEGLR	11	TMT_Eoso_1.64361.64361.3	ENSG00000160209|PDXK	ENSG00000160209	1	HGNC:8819	192008.88	153094.082	239213.97600000002	196998.06199999998	159161.777	229025.3
DNLTLWTSDTQGDEAEAGEGGEN	28	TMT_Eoso_8.54920.54920.3	ENSG00000164924|YWHAZ, ENSG00000164924|-|chr8:g.101936410:A>G',, ENSG00000164924|-|chr8:g.101936410:A>G']	ENSG00000164924	1	HGNC:12855	536978.62	407508.598	446783.42300000007	541084.63	412451.13	413590.091
DLPETLNELHLDHNK	16	TMT_Eoso_2.56346.56346.4	ENSG00000182492|BGN	ENSG00000182492	1	HGNC:1044	578343.42	1664667.7799999998	671507.61	438011.08	1693901.76	664108.88
IFVGGLSPDTPEEK	29	TMT_Eoso_7.62012.62012.3	ENSG00000138668|HNRNPD, ENSG00000138668|-|chr4:g.83280653:G>C',, ENSG00000138668|-|chr4:g.83277831:T>A',, ENSG00000138668|-|chr4:g.83277831:T>A']	ENSG00000138668	1	HGNC:5036	2055488.3699999999	1172869.9	1313522.77	1809504.7400000002	1202467.97	1231695.1949999998
EQADFAIEALAK	29	TMT_Eoso_1.60851.60851.3	ENSG00000100345|MYH9, ENSG00000100345|-|chr22:g.36708257:G>A',, ENSG00000100345|-|chr22:g.36684946:G>A',, ENSG00000100345|-|chr22:g.36688106:C>T']	ENSG00000100345	1	HGNC:7579	5047013.387000001	4504879.422	3153963.9299999997	4923622.810999999	4745412.788999999	3129454.458000001
FLIPNASQAESK	45	TMT_Eoso_6.84372.84372.3	ENSG00000164924|YWHAZ, ENSG00000164924|-|chr8:g.101936410:A>G',, ENSG00000164924|-|chr8:g.101936410:A>G']	ENSG00000164924	1	HGNC:12855	15878611.048999997	12066197.112000003	10692809.388	14677456.447	12250782.128999997	10409950.872999996
ILDTADENGLLSLPN	3	TMT_Eoso_6.104452.104452.2	ENSG00000068912|ERLEC1	ENSG00000068912	1	HGNC:25222	43588.509	44870.011	41375.828	43673.452	45828.864499999996	37055.792
INESTQNWHQLENIGNFIK	17	TMT_Eoso_7.67195.67195.3	ENSG00000130176|CNN1, ENSG00000130176|+|chr19:g.11660310:C>T',, ENSG00000130176|+|chr19:g.11651901:A>G',, ENSG00000130176|+|chr19:g.11660584:G>A',, ENSG00000130176|+|chr19:g.11660300:C>T']	ENSG00000130176	1	HGNC:2155	129139.57199999999	719205.4299999999	344656.09	129498.59300000001	770980.14	321530.87
VDIDAPDVEVHDPDWHLK	7	TMT_Eoso_1.57727.57727.4	ENSG00000124942|AHNAK, ENSG00000124942|-|chr11:g.62295776:T>G',, ENSG00000124942|-|chr11:g.62290365:T>C',, ENSG00000124942|-|chr11:g.62295549:C>T',, ENSG00000124942|-|chr11:g.62296271:G>A',, ENSG00000124942|-|chr11:g.62287549:C>T',, ENSG00000124942|-|chr11:g.62300583:C>T',, ENSG00000124942|-|chr11:g.62294188:T>G',, ENSG00000124942|-|chr11:g.62299055:T>C',, ENSG00000124942|-|chr11:g.62285441:A>G',…	ENSG00000124942	1	HGNC:347	210390.71	247948.27000000002	285893.4	227732.40000000002	264892.60599999997	284705.84
VDINAPDVEVHGPDWHLK	10	TMT_Eoso_8.61412.61412.4	ENSG00000124942|AHNAK, ENSG00000124942|-|chr11:g.62295776:T>G',, ENSG00000124942|-|chr11:g.62290365:T>C',, ENSG00000124942|-|chr11:g.62295549:C>T',, ENSG00000124942|-|chr11:g.62296271:G>A',, ENSG00000124942|-|chr11:g.62287549:C>T',, ENSG00000124942|-|chr11:g.62300583:C>T',, ENSG00000124942|-|chr11:g.62294188:T>G',, ENSG00000124942|-|chr11:g.62299055:T>C',, ENSG00000124942|-|chr11:g.62285441:A>G',…	ENSG00000124942	1	HGNC:347	2746590.16	3395911.44	1374894.73	2794014.23	3623277.4600000004	1333156.24
VNLLSVLEAAK	15	TMT_Eoso_2.70175.70175.2	ENSG00000122378|PRXL2A, ENSG00000122378|+|chr10:g.82182215:G>C',, ENSG00000122378|+|chr10:g.82187162:C>G',, ENSG00000122378|+|chr10:g.82187162:C>G']	ENSG00000122378	1	HGNC:28651	867873.15	1589977.7690000006	489915.05600000004	863812.5710000001	1640267.657	547873.826
TIPIDGNFFTYTR	53	TMT_Eoso_2.61723.61723.3	ENSG00000165092|ALDH1A1, ENSG00000165092|-|chr9:g.75540464:ACTGTGT>A',, ENSG00000165092|-|chr9:g.75524651:T>A']	ENSG00000165092	1	HGNC:402	8864994.288999999	2653385.281	34752806.054000005	8545298.609000001	2819299.2249999996	32865697.178
AGGAGVPAFYTPTGYGTLVQEGGSPIK	18	TMT_Eoso_3.99851.99851.3	ENSG00000083720|OXCT1, ENSG00000083720|-|chr5:g.41794810:AG>A',, ENSG00000083720|-|chr5:g.41739586:A>C']	ENSG00000083720	1	HGNC:8527	62129.64599999999	90583.467	507704.26999999996	63186.143	98557.547	462752.52
NIETIINTFHQYSVK	25	TMT_Eoso_1.68561.68561.3	ENSG00000163220|S100A9	ENSG00000163220	1	HGNC:10499	799022.1	2363272.17	296590.201	850800.68	2446107.8000000003	244891.092
TGAIVDVPVGEELLGR	58	TMT_Eoso_1.62951.62951.3	ENSG00000152234|ATP5F1A	ENSG00000152234	1	HGNC:823	2291821.756	2036592.7240000002	21907784.448999997	5346430.006	4502053.9350000005	20724727.692
NLVDSYVAIINK	11	TMT_Eoso_2.64651.64651.3	ENSG00000079805|DNM2, ENSG00000079805|+|chr19:g.10886399:G>A',, ENSG00000079805|+|chr19:g.10893647:G>A',, ENSG00000079805|+|chr19:g.10893647:G>A']	ENSG00000079805	1	HGNC:2974	509940.60899999994	375984.143	533849.8080000001	521290.2200000001	381141.36699999997	525707.5650000001
VGGTKPAGGDFGEVLNSAANASATTTEPLPEK	9	TMT_Eoso_2.61601.61601.4	ENSG00000076554|TPD52, ENSG00000076554|-|chr8:g.80965632:A>T',, ENSG00000076554|-|chr8:g.80965533:C>T',, ENSG00000076554|-|chr8:g.80965533:C>T']	ENSG00000076554	1	HGNC:12005	135559.879	92626.658	167023.638	138818.532	97536.61200000001	156966.514
YPASTVQILGAEK	7	TMT_Eoso_2.55497.55497.2	ENSG00000101361|NOP56, ENSG00000101361|+|chr20:g.2638579:T>C',, ENSG00000101361|+|chr20:g.2638882:T>C',, ENSG00000101361|+|chr20:g.2635406:C>T',, ENSG00000101361|+|chr20:g.2635212:A>G',, ENSG00000101361|+|chr20:g.2637178:G>T',, ENSG00000101361|+|chr20:g.2638656:A>G',, ENSG00000101361|+|chr20:g.2637836:A>T',, ENSG00000101361|+|chr20:g.2637836:A>T']	ENSG00000101361	1	HGNC:15911	89015.31	315021.8450000001	277037.1945	468876.46299999993	346317.329	278140.504
NEDITEPQSILAAAEK	10	TMT_Eoso_7.62385.62385.3	ENSG00000197448|GSTK1	ENSG00000197448	1	HGNC:16906	1039287.05	1127414.23	1291505.03	1010662.02	1138055.78	1222031.98
GTYQGLTATVLK	6	TMT_Eoso_8.57003.57003.2	ENSG00000100075|SLC25A1, ENSG00000100075|-|chr22:g.19165363:C>G',, ENSG00000100075|-|chr22:g.19164159:C>T',, ENSG00000100075|-|chr22:g.19164159:C>T']	ENSG00000100075	1	HGNC:10979	922849.5999999999	566261.656	537929.275	877807.6739999999	557904.6510000001	511363.413
IGDLQAFQGHGAGNLAGLK	9	TMT_Eoso_8.63906.63906.3	ENSG00000168003|SLC3A2, ENSG00000168003|+|chr11:g.62649528:TA>T',, ENSG00000168003|+|chr11:g.62648766:G>T',, ENSG00000168003|+|chr11:g.62623812:C>T',, ENSG00000168003|+|chr11:g.62623812:C>T']	ENSG00000168003	1	HGNC:11026	297010.19	625481.0179999999	286550.886	292877.83999999997	622618.6799999999	265692.876
DYAAYNVLDDPELR	4	TMT_Eoso_5.80641.80641.2	ENSG00000182512|GLRX5	ENSG00000182512	1	HGNC:20134	0	0	0	0	123756.862	211360.547
VSVGAPDLSLEASEGSIK	8	TMT_Eoso_2.58515.58515.3	ENSG00000124942|AHNAK, ENSG00000124942|-|chr11:g.62295776:T>G',, ENSG00000124942|-|chr11:g.62290365:T>C',, ENSG00000124942|-|chr11:g.62295549:C>T',, ENSG00000124942|-|chr11:g.62296271:G>A',, ENSG00000124942|-|chr11:g.62287549:C>T',, ENSG00000124942|-|chr11:g.62300583:C>T',, ENSG00000124942|-|chr11:g.62294188:T>G',, ENSG00000124942|-|chr11:g.62299055:T>C',, ENSG00000124942|-|chr11:g.62285441:A>G',…	ENSG00000124942	1	HGNC:347	1174982.98	1508108.08	1279792.6600000001	1138977.1800000002	1583077.06	1228288.99
QSGEAFVELGSEDDVK	18	TMT_Eoso_7.54470.54470.3	ENSG00000169813|HNRNPF, ENSG00000169813|-|chr10:g.43882144:C>G',, ENSG00000169813|-|chr10:g.43882144:C>G']	ENSG00000169813	1	HGNC:5039	1712645.6	549924.83	537444.51	1536171.6	573573.55	506554.72
DLVPDLSNFYAQYK	8	TMT_Eoso_8.68812.68812.2	ENSG00000117118|SDHB	ENSG00000117118	1	HGNC:10681	54151.668	42318.895	49917.137	51061.17	43795.484000000004	41828.164
AEDSLLAAEEAAAK	27	TMT_Eoso_8.56007.56007.3	ENSG00000140416|TPM1	ENSG00000140416	1	HGNC:12010	6863062.5649999995	13563690.796	24404843.814999998	11132751.212000001	20224522.935	21127512.184
DAGHPLYPFNDPY	14	TMT_Eoso_6.78347.78347.2	ENSG00000117448|AKR1A1, ENSG00000117448|+|chr1:g.46032248:C>T',, ENSG00000117448|+|chr1:g.46032248:C>T']	ENSG00000117448	1	HGNC:380	876820.4750000001	898193.5820000002	1389240.801	869775.8769999999	843280.5929999999	1328995.3530000001
DVPFGFQTVTSDVNK	8	TMT_Eoso_3.94694.94694.3	ENSG00000206075|SERPINB5, ENSG00000206075|+|chr18:g.61170880:CCATCCCTTTATTTACAT>C']	ENSG00000206075	1	HGNC:8949	1092995.86	837473.78	747556.28	1067112.53	905833.56	709306.97
SGILAAESIFNQLTSENLQSK	12	TMT_Eoso_2.70619.70619.3	ENSG00000171503|ETFDH, ENSG00000171503|+|chr4:g.159603486:A>C',, ENSG00000171503|+|chr4:g.159603486:A>C']	ENSG00000171503	1	HGNC:3483	89757.421	67513.14600000001	239549.7	92228.47700000001	71542.344	233589.42
ETLPSIWDSPTK	6	TMT_Eoso_1.57759.57759.2	ENSG00000120697|ALG5, ENSG00000120697|-|chr13:g.37569603:TG>T',, ENSG00000120697|-|chr13:g.37539718:T>C',, ENSG00000120697|-|chr13:g.37539718:T>C']	ENSG00000120697	1	HGNC:20266	758269.94	935412.561	849084.7920000001	730006.852	954497.0529999998	787765.463
SLLTEADAGHTEFTDEVYQNESR	5	TMT_Eoso_1.52404.52404.3	ENSG00000138119|MYOF, ENSG00000138119|-|chr10:g.95168639:T>G',, ENSG00000138119|-|chr10:g.95147609:G>A',, ENSG00000138119|-|chr10:g.95111455:T>A',, ENSG00000138119|-|chr10:g.95072940:G>A',, ENSG00000138119|-|chr10:g.95085678:G>A',, ENSG00000138119|-|chr10:g.95211838:C>A',, ENSG00000138119|-|chr10:g.95159187:C>T',, ENSG00000138119|-|chr10:g.95159187:C>T']	ENSG00000138119	1	HGNC:3656	40803.945	36937.86	27930.257999999998	48060.035	37560.69	26031.041
LLGPNASPDGLIPWTR	18	TMT_Eoso_9.73238.73238.2	ENSG00000115415|STAT1, ENSG00000115415|-|chr2:g.191862645:C>T',, ENSG00000115415|-|chr2:g.191849095:G>A',, ENSG00000115415|-|chr2:g.191847121:C>G',, ENSG00000115415|-|chr2:g.191847121:C>G']	ENSG00000115415	1	HGNC:11362	334479.31	301367	282688.802	336040.043	304925.12200000003	274639.557
AVAIDLPGLGHSK	8	TMT_Eoso_2.58299.58299.3	ENSG00000114779|ABHD14B	ENSG00000114779	1	HGNC:28235	1227111.685	779770.305	1587936.7399999998	1134835.2500000002	800320.3509999999	1558467.3900000001
QYEQQTYQVIPEVIK	4	TMT_Eoso_8.61349.61349.3	ENSG00000100129|EIF3L, ENSG00000100129|+|chr22:g.38247436:C>G',, ENSG00000100129|+|chr22:g.38273924:C>A',, ENSG00000100129|+|chr22:g.38273924:C>A']	ENSG00000100129	1	HGNC:18138	185282.66	220188.66	120520.55	199483.62	213415.08	129957.1
GLGTDEESILTLLTSR	26	TMT_Eoso_8.71445.71445.3	ENSG00000164111|ANXA5, ENSG00000164111|-|chr4:g.122604580:A>G',, ENSG00000164111|-|chr4:g.122599587:A>C',, ENSG00000164111|-|chr4:g.122599587:A>C']	ENSG00000164111	1	HGNC:543	700121.27	759425.55	1038530.9199999999	704084.54	780647.38	999727.3500000001
GFGFVDFNSEEDAK	30	TMT_Eoso_9.64759.64759.3	ENSG00000115053|NCL, ENSG00000115053|-|chr2:g.232326267:ATCGTCATCCTCATCATCT>A',, ENSG00000115053|-|chr2:g.232326384:GTCATCCTCC>G',, ENSG00000115053|-|chr2:g.232326414:A>C',, ENSG00000115053|-|chr2:g.232322044:G>A',, ENSG00000115053|-|chr2:g.232325475:T>C',, ENSG00000115053|-|chr2:g.232325476:C>A']	ENSG00000115053	1	HGNC:7667	2812420.32	951735.526	920489.066	2580558.56	1002357.93	878448.67
GSLLFTAGPLEEER	6	TMT_Eoso_8.62715.62715.2	ENSG00000106605|BLVRA, ENSG00000106605|+|chr7:g.43830930:A>G',, ENSG00000106605|+|chr7:g.43830930:A>G']	ENSG00000106605	1	HGNC:1062	316554.24	377500.137	322603.53599999996	342735.29099999997	394212.5740000001	325799.423
VNIIGEVVDQGSTNLK	4	TMT_Eoso_9.71792.71792.3	ENSG00000148700|ADD3, ENSG00000148700|+|chr10:g.111893147:G>T',, ENSG00000148700|+|chr10:g.111893147:G>T']	ENSG00000148700	1	HGNC:245	0	0	0	0	0	0
DILVLPLDLTDTGSHEAATK	7	TMT_Eoso_2.68875.68875.3	ENSG00000100612|DHRS7, ENSG00000100612|-|chr14:g.60616896:TA>T',, ENSG00000100612|-|chr14:g.60616052:A>C',, ENSG00000100612|-|chr14:g.60619791:C>T',, ENSG00000100612|-|chr14:g.60619791:C>T']	ENSG00000100612	1	HGNC:21524	182904.46000000002	187935.61	608580	190174.359	200909.40999999997	565077.81
ELVYPPDYNPEGK	25	TMT_Eoso_8.54020.54020.3	ENSG00000196419|XRCC6	ENSG00000196419	1	HGNC:4055	795305.34	625997.62	529816.31	782176.39	620640.39	500356.14
AGGVFTPGAAFSK	11	TMT_Eoso_1.55810.55810.2	ENSG00000143653|SCCPDH, ENSG00000143653|+|chr1:g.246930564:G>C',, ENSG00000143653|+|chr1:g.246890298:G>A',, ENSG00000143653|+|chr1:g.246890242:C>G']	ENSG00000143653	1	HGNC:24275	1556551.979	795196.4900000001	1125724.969	1535707.01	803681.2139999999	1085703.1550000003
TVNTFSQSVSSLFGEDNVR	10	TMT_Eoso_2.64015.64015.3	ENSG00000184992|BRI3BP	ENSG00000184992	1	HGNC:14251	602769.13	361662.655	1119759.65	583827.12	374070.395	1049272.54
NDDIPEQDSLGLSNLQK	4	TMT_Eoso_8.57383.57383.3	ENSG00000285723|AL034430.2	ENSG00000285723	1		145890.95	96341.24	184694.06	150231.2	93152.3	174406.45
SDTSGDYEITLLK	16	TMT_Eoso_3.86035.86035.3	ENSG00000138772|ANXA3	ENSG00000138772	1	HGNC:541	353486.44	159677.985	955148.53	352241.02	167312.04	2634824.244999999
LETTSNQDNLAPITAK	2	TMT_Eoso_3.79686.79686.3	ENSG00000091409|ITGA6	ENSG00000091409	1	HGNC:6142	0	0	0	0	0	0
LNTFGDEVFNDPK	7	TMT_Eoso_3.91265.91265.3	ENSG00000135862|LAMC1, ENSG00000135862|+|chr1:g.183096406:A>T',, ENSG00000135862|+|chr1:g.183085755:A>G',, ENSG00000135862|+|chr1:g.183094547:T>C',, ENSG00000135862|+|chr1:g.183091354:T>C',, ENSG00000135862|+|chr1:g.183095259:G>T',, ENSG00000135862|+|chr1:g.183091317:G>C',, ENSG00000135862|+|chr1:g.183097819:G>C',, ENSG00000135862|+|chr1:g.183101582:A>G',, ENSG00000135862|+|chr1:g.183091306:C>T',…	ENSG00000135862	1	HGNC:6492	278092.41000000003	289683.83999999997	313471.02	283178.7	307825.02	303289.86
APDVEGQGLDWSLK	13	TMT_Eoso_6.88155.88155.2	ENSG00000124942|AHNAK, ENSG00000124942|-|chr11:g.62295776:T>G',, ENSG00000124942|-|chr11:g.62290365:T>C',, ENSG00000124942|-|chr11:g.62295549:C>T',, ENSG00000124942|-|chr11:g.62296271:G>A',, ENSG00000124942|-|chr11:g.62287549:C>T',, ENSG00000124942|-|chr11:g.62300583:C>T',, ENSG00000124942|-|chr11:g.62294188:T>G',, ENSG00000124942|-|chr11:g.62299055:T>C',, ENSG00000124942|-|chr11:g.62285441:A>G',…	ENSG00000124942	1	HGNC:347	703324.267	690952.55	492543.76	710336.476	746790.7	459196.70999999996
QIWQNLGLDDTK	12	TMT_Eoso_7.63266.63266.2	ENSG00000090861|AARS, ENSG00000090861|-|chr16:g.70292927:T>C',, ENSG00000090861|-|chr16:g.70287193:G>A']	ENSG00000090861	1	HGNC:20	440401.95999999996	296967.874	398379.56999999995	429125.54	431991.51499999996	788044.628
LGGSAVISLEGKPL	61	TMT_Eoso_1.64247.64247.3	ENSG00000172757|CFL1	ENSG00000172757	1	HGNC:1874	11854375.979	8491755.284999998	9877515.175999999	11231735.776	8492897.981500002	9347682.463000003
AQLFALTGVQPAR	8	TMT_Eoso_8.62085.62085.2	ENSG00000101557|USP14, ENSG00000101557|+|chr18:g.210475:T>C',, ENSG00000101557|+|chr18:g.204691:C>G',, ENSG00000101557|+|chr18:g.198088:G>T',, ENSG00000101557|+|chr18:g.198089:A>T',, ENSG00000101557|+|chr18:g.198089:A>T']	ENSG00000101557	1	HGNC:12612	501779.15800000005	520928.16799999995	530299.263	463686.84400000004	494141.21499999997	523089.62500000006
VQVALEELQDLK	5	TMT_Eoso_8.71017.71017.3	ENSG00000197102|DYNC1H1, ENSG00000197102|+|chr14:g.102452591:G>A',, ENSG00000197102|+|chr14:g.102446806:A>T',, ENSG00000197102|+|chr14:g.102467294:C>T',, ENSG00000197102|+|chr14:g.102455061:C>T',, ENSG00000197102|+|chr14:g.102502906:C>T',, ENSG00000197102|+|chr14:g.102510245:C>G',, ENSG00000197102|+|chr14:g.102446221:A>C',, ENSG00000197102|+|chr14:g.102446147:G>A',, ENSG00000197102|+|chr14:g.1024…	ENSG00000197102	1	HGNC:2961	0	295584.98	279439.99900000007	336915.657	297905.44200000004	290138.279
FYQTSVESTDFANAPEESR	3	TMT_Eoso_5.73006.73006.3	ENSG00000206073|SERPINB4, ENSG00000206073|-|chr18:g.61310423:T>G',, ENSG00000206073|-|chr18:g.61305191:G>A',, ENSG00000206073|-|chr18:g.61306882:A>T',, ENSG00000206073|-|chr18:g.61306882:A>T']	ENSG00000206073	1	HGNC:10570	0	0	0	0	0	0
ALEQFATVVEAK	31	TMT_Eoso_6.98973.98973.3	ENSG00000072778|ACADVL	ENSG00000072778	1	HGNC:92	2066806.7039999997	1490843.514	4575403.475	1991007.9180000003	1521217.471	4456606.037
GFSLYTGSSGALSPGGPQAQIAPR	5	TMT_Eoso_5.87096.87096.3	ENSG00000138080|EMILIN1, ENSG00000138080|+|chr2:g.27308115:C>A',, ENSG00000138080|+|chr2:g.27305190:G>A',, ENSG00000138080|+|chr2:g.27303086:G>A',, ENSG00000138080|+|chr2:g.27306253:C>T']	ENSG00000138080	1	HGNC:19880	0	0	0	0	0	0
LGAAPEEESAYVAGEK	6	TMT_Eoso_8.50081.50081.3	ENSG00000088833|NSFL1C, ENSG00000088833|-|chr20:g.1426393:C>T',, ENSG00000088833|-|chr20:g.1426771:T>A']	ENSG00000088833	1	HGNC:15912	382658.94	272088.6	381581.28	400688.44	241064.78	328391.94
IDDPTDSKPEDWDKPEHIPDPDAK	29	TMT_Eoso_7.56268.56268.4	ENSG00000179218|CALR, ENSG00000179218|+|chr19:g.13054379:T>TCCTCATCA',, ENSG00000179218|+|chr19:g.13054379:T>TCCTCATCA']	ENSG00000179218	1	HGNC:1455	10425373.81	6989973.65	11535972.2	9426803.41	7181577.01	10697237.98
QVYEEEYGSSLEDDVVGDTSGYYQR	18	TMT_Eoso_2.53168.53168.3	ENSG00000164111|ANXA5, ENSG00000164111|-|chr4:g.122604580:A>G',, ENSG00000164111|-|chr4:g.122599587:A>C',, ENSG00000164111|-|chr4:g.122599587:A>C']	ENSG00000164111	1	HGNC:543	104683.76500000001	119230.85	189686.14	110723.887	110471.956	173800.07
AVASAAAALVLK	11	TMT_Eoso_9.70082.70082.2	ENSG00000137076|TLN1, ENSG00000137076|-|chr9:g.35711320:CAGA>C',, ENSG00000137076|-|chr9:g.35722121:C>G',, ENSG00000137076|-|chr9:g.35724314:C>T',, ENSG00000137076|-|chr9:g.35717768:G>C',, ENSG00000137076|-|chr9:g.35718843:T>C',, ENSG00000137076|-|chr9:g.35719602:T>C',, ENSG00000137076|-|chr9:g.35719602:T>C']	ENSG00000137076	1	HGNC:11845	1624565.289	1174055.475	837306.817	1555890.665	1249829.3289999997	807211.899
GEAGVPAEFSIWTR	8	TMT_Eoso_2.58639.58639.2	ENSG00000136068|FLNB, ENSG00000136068|+|chr3:g.58134543:G>A',, ENSG00000136068|+|chr3:g.58062899:C>G',, ENSG00000136068|+|chr3:g.58121746:A>G',, ENSG00000136068|+|chr3:g.58089697:G>T',, ENSG00000136068|+|chr3:g.58095423:G>T',, ENSG00000136068|+|chr3:g.58095424:A>T',, ENSG00000136068|+|chr3:g.58127630:G>T',, ENSG00000136068|+|chr3:g.58128446:A>G',, ENSG00000136068|+|chr3:g.58108954:C>A',, ENSG0000…	ENSG00000136068	1	HGNC:3755	907475.5230000003	618669.981	978115.6969999999	855410.727	613063.864	932315.393
SLDEISQPAQELK	11	TMT_Eoso_7.55534.55534.2	ENSG00000163359|COL6A3, ENSG00000163359|-|chr2:g.238249544:GA>G',, ENSG00000163359|-|chr2:g.238275518:AC>A',, ENSG00000163359|-|chr2:g.238280477:G>A',, ENSG00000163359|-|chr2:g.238283189:G>A',, ENSG00000163359|-|chr2:g.238296320:C>T',, ENSG00000163359|-|chr2:g.238253406:C>T',, ENSG00000163359|-|chr2:g.238247734:C>G',, ENSG00000163359|-|chr2:g.238283510:C>T',, ENSG00000163359|-|chr2:g.238280852:G>…	ENSG00000163359	1	HGNC:2213	551441.2999999999	2026906.3	1128124.7999999998	514015.82999999996	2112384.75	1056734.15
TGPLPPGPPPEIVIYQELR	5	TMT_Eoso_9.73715.73715.3	ENSG00000106853|PTGR1, ENSG00000106853|-|chr9:g.114337076:A>C',, ENSG00000106853|-|chr9:g.114337076:A>C']	ENSG00000106853	1	HGNC:18429	56536.008	43578.28	91604.07	65676.44	45123.492	84039.04
LVPGGGATEIELAK	19	TMT_Eoso_1.58602.58602.3	ENSG00000156261|CCT8, ENSG00000156261|-|chr21:g.30439214:C>T',, ENSG00000156261|-|chr21:g.30439214:C>T']	ENSG00000156261	1	HGNC:1623	3559793.751	2963092.0610000007	2873989.4289999995	3490630.37	2809780.711	2940955.149
GDNVAVIGEIDEETDSALDLGNIR	3	TMT_Eoso_2.67430.67430.3	ENSG00000128534|LSM8	ENSG00000128534	1	HGNC:20471	218845.336	138044.739	141082.37	199961.053	134029.241	127756.236
AWGPGLEGGVVGK	23	TMT_Eoso_9.59778.59778.3	ENSG00000196924|FLNA, ENSG00000196924|-|chrX:g.153581155:C>T',, ENSG00000196924|-|chrX:g.153590917:G>C',, ENSG00000196924|-|chrX:g.153590917:G>C']	ENSG00000196924	1	HGNC:3754	3688738.539000001	14770396.674999999	6343613.745	3420590.0439999998	15044750.92	6123199.085
LPTEEEWEFAAR	5	TMT_Eoso_1.55434.55434.2	ENSG00000129103|SUMF2, ENSG00000129103|+|chr7:g.56146099:C>T',, ENSG00000129103|+|chr7:g.56147306:G>A']	ENSG00000129103	1	HGNC:20415	585263.66	439999.809	487814.30799999996	542740.405	432712.83599999995	469818.513
VDALNDEINFLR	11	TMT_Eoso_5.94468.94468.2	ENSG00000135480|KRT7, ENSG00000135480|+|chr12:g.52639248:C>T']	ENSG00000135480	1	HGNC:6445	2313888.81	630256.54	722019.953	2300645.6599999997	589834.562	723191.6649999999
VYFPEQIHDVVR	2	TMT_Eoso_7.57422.57422.3	ENSG00000144959|NCEH1, ENSG00000144959|-|chr3:g.172351694:C>A',, ENSG00000144959|-|chr3:g.172351774:T>C',, ENSG00000144959|-|chr3:g.172351774:T>C']	ENSG00000144959	1	HGNC:29260	208811.77999999997	214604.33	215838.18	199746.93	216989.41	210533.1
SVVNSITGSSNVGDTLPTGQLSNIPWR	4	TMT_Eoso_2.65414.65414.3	ENSG00000185009|AP3M1	ENSG00000185009	1	HGNC:569	9249.703000000001	11514.108999999999	12837.867	13260.322	12376.407	16487.951
ISPQIQLSGQTEQTQK	12	TMT_Eoso_1.50362.50362.3	ENSG00000143536|CRNN, ENSG00000143536|-|chr1:g.152383111:C>G',, ENSG00000143536|-|chr1:g.152383103:A>C',, ENSG00000143536|-|chr1:g.152382817:G>T',, ENSG00000143536|-|chr1:g.152383114:G>C']	ENSG00000143536	1	HGNC:1230	498185.88	1614465.9	381928.02	486562.73000000004	1704665	360887.02
SSALQWLTPEQTSGK	14	TMT_Eoso_8.61140.61140.3	ENSG00000111144|LTA4H, ENSG00000111144|-|chr12:g.96408773:T>G',, ENSG00000111144|-|chr12:g.96396811:C>A',, ENSG00000111144|-|chr12:g.96396811:C>A']	ENSG00000111144	1	HGNC:6710	265176.34	266475.03	247472.25	253550.4	273554.3	233267.88
TVGALQVLGTEAQSSLLK	8	TMT_Eoso_7.70705.70705.3	ENSG00000253729|PRKDC, ENSG00000253729|-|chr8:g.48701554:G>GT',, ENSG00000253729|-|chr8:g.48825106:A>C',, ENSG00000253729|-|chr8:g.48752677:G>A',, ENSG00000253729|-|chr8:g.48707040:T>C',, ENSG00000253729|-|chr8:g.48736430:G>A',, ENSG00000253729|-|chr8:g.48691338:C>T',, ENSG00000253729|-|chr8:g.48690339:T>C',, ENSG00000253729|-|chr8:g.48769803:C>T',, ENSG00000253729|-|chr8:g.48706987:C>A',, ENSG00…	ENSG00000253729	1	HGNC:9413	1035762.8999999999	473931.82999999996	533476.52	1018166.7000000001	531288.74	526067.78
LLGELLQDNAK	34	TMT_Eoso_7.68832.68832.2	ENSG00000177156|TALDO1, ENSG00000177156|+|chr11:g.764383:G>A']	ENSG00000177156	1	HGNC:11559	3580393.8519999995	2427775.1799999992	3172167.612	3538612.959	2523552.5420000004	3056984.163
AGPESDAQYQFTGIK	23	TMT_Eoso_6.74632.74632.3	ENSG00000173915|ATP5MD, ENSG00000173915|-|chr10:g.105151973:GT>G',, ENSG00000173915|-|chr10:g.105151973:GT>G']	ENSG00000173915	1	HGNC:30889	1699490.21	1384478.45	4506038.86	1655798.98	1412288.57	4294386.1899999995
GLEPGQEYNVLLTAEK	5	TMT_Eoso_6.90740.90740.3	ENSG00000041982|TNC, ENSG00000041982|-|chr9:g.117853174:G>T',, ENSG00000041982|-|chr9:g.117827000:G>A',, ENSG00000041982|-|chr9:g.117798515:C>T',, ENSG00000041982|-|chr9:g.117788857:T>G',, ENSG00000041982|-|chr9:g.117808862:A>C',, ENSG00000041982|-|chr9:g.117819471:T>C',, ENSG00000041982|-|chr9:g.117808785:T>A',, ENSG00000041982|-|chr9:g.117815273:G>A',, ENSG00000041982|-|chr9:g.117804618:T>C',, …	ENSG00000041982	1	HGNC:5318	99659.38	285885.84	102624.86	100314.43	290627.78	98911.18
TIFAYFTGSK	12	TMT_Eoso_1.65376.65376.2	ENSG00000129235|TXNDC17	ENSG00000129235	1	HGNC:28218	621833.937	541652.412	468108.477	635389.5569999999	539068.1534999999	467374.40200000006
SSTPPGESYFGVSSLQLK	4	TMT_Eoso_9.65434.65434.3	ENSG00000167978|SRRM2, ENSG00000167978|+|chr16:g.2815862:GGA>G',, ENSG00000167978|+|chr16:g.2819160:CTCT>C',, ENSG00000167978|+|chr16:g.2816608:C>T',, ENSG00000167978|+|chr16:g.2812475:C>A',, ENSG00000167978|+|chr16:g.2815648:A>C',, ENSG00000167978|+|chr16:g.2816518:C>T',, ENSG00000167978|+|chr16:g.2816006:C>T',, ENSG00000167978|+|chr16:g.2815820:C>T',, ENSG00000167978|+|chr16:g.2809164:G>A',, EN…	ENSG00000167978	1	HGNC:16639	0	0	0	0	0	0
EGRPSGEAFVELESEEEVK	6	TMT_Eoso_9.54544.54544.3	ENSG00000126945|HNRNPH2	ENSG00000126945	1	HGNC:5042	0	0	0	0	0	0
EQTADGVAVIPVLQR	7	TMT_Eoso_2.56078.56078.3	ENSG00000165609|NUDT5	ENSG00000165609	1	HGNC:8052	416267.44899999996	355917.652	342225.21499999997	436480.34400000004	367788.0420000001	355258.952
AGLAASLAGPHSIVGR	7	TMT_Eoso_8.53540.53540.3	ENSG00000109610|SOD3, ENSG00000109610|+|chr4:g.24801412:G>A']	ENSG00000109610	1	HGNC:11181	1123172.74	1204831.986	1107339.6	1121560.96	1200037.71	1110837.12
VTAQGPGLEPSGNIANK	26	TMT_Eoso_3.74077.74077.3	ENSG00000196924|FLNA, ENSG00000196924|-|chrX:g.153581155:C>T',, ENSG00000196924|-|chrX:g.153590917:G>C',, ENSG00000196924|-|chrX:g.153590917:G>C']	ENSG00000196924	1	HGNC:3754	1242862.4440000001	2089905.34	2333796.5	1139504.9440000001	2062376.33	2111863.8200000003
DGTAGIPNLQLYDVK	7	TMT_Eoso_1.60508.60508.3	ENSG00000144895|EIF2A, ENSG00000144895|+|chr3:g.150281384:G>GA',, ENSG00000144895|+|chr3:g.150281384:G>GA']	ENSG00000144895	1	HGNC:3254	154497.36	140222.98	123495.39	155674.39	124421.664	135956.17
QGFNVVVESGAGEASK	22	TMT_Eoso_9.53640.53640.3	ENSG00000112992|NNT, ENSG00000112992|+|chr5:g.43644904:A>C',, ENSG00000112992|+|chr5:g.43644761:C>G',, ENSG00000112992|+|chr5:g.43613166:A>T',, ENSG00000112992|+|chr5:g.43609341:C>A',, ENSG00000112992|+|chr5:g.43653180:G>C',, ENSG00000112992|+|chr5:g.43653180:G>C']	ENSG00000112992	1	HGNC:7863	643803.0639999999	582528.286	2542219.02	692825.7440000001	559707.7	2360787.3200000003
VLHFDQVTENTTEK	8	TMT_Eoso_5.73639.73639.3	ENSG00000206073|SERPINB4, ENSG00000206073|-|chr18:g.61305191:G>A',, ENSG00000206073|-|chr18:g.61306882:A>T',, ENSG00000206073|-|chr18:g.61306882:A>T']	ENSG00000206073	1	HGNC:10570	309407.8	1073571.2	343897.1	324242.72	1122701.8	341257.5
AGIAHLYGIAGSTNVTGDQVK	2	TMT_Eoso_9.58429.58429.3	ENSG00000165140|FBP1	ENSG00000165140	1	HGNC:3606	0	0	0	0	0	0
QLAQIDGTLSTIEFQR	8	TMT_Eoso_8.64415.64415.3	ENSG00000101421|CHMP4B	ENSG00000101421	1	HGNC:16171	250372.11599999998	194871.97999999998	164451.525	257258.08000000002	184904.486	165982.49
ALHSVLQAVPLNELR	2	TMT_Eoso_9.67626.67626.3	ENSG00000095261|PSMD5	ENSG00000095261	1	HGNC:9563	0	0	0	0	77319.328	77437.071
ELQNAPDAIPESGVEPPALDTAWVEATR	4	TMT_Eoso_1.65380.65380.3	ENSG00000169727|GPS1, ENSG00000169727|+|chr17:g.80011235:C>G',, ENSG00000169727|+|chr17:g.80011188:G>T',, ENSG00000169727|+|chr17:g.80010283:C>T',, ENSG00000169727|+|chr17:g.80010283:C>T']	ENSG00000169727	1	HGNC:4549	13471.104	11704.546	13461.489	14293.659	12243.733999999999	10785.478000000001
LTPVQVLEYGEAIAK	6	TMT_Eoso_9.75009.75009.3	ENSG00000095637|SORBS1, ENSG00000095637|-|chr10:g.97098953:A>AG',, ENSG00000095637|-|chr10:g.97111112:G>A',, ENSG00000095637|-|chr10:g.97174382:C>T',, ENSG00000095637|-|chr10:g.97116511:G>A',, ENSG00000095637|-|chr10:g.97146820:C>A',, ENSG00000095637|-|chr10:g.97115995:C>G',, ENSG00000095637|-|chr10:g.97194450:C>T',, ENSG00000095637|-|chr10:g.97096391:G>A',, ENSG00000095637|-|chr10:g.97116305:T>C…	ENSG00000095637	1	HGNC:14565	465211.55000000005	440751.88	673402.78	448769.39	462253.73	660207
VLLEAGEGLVTITPTTGSDGRPDAR	8	TMT_Eoso_3.99563.99563.4	ENSG00000254986|DPP3, ENSG00000254986|+|chr11:g.66272110:G>A',, ENSG00000254986|+|chr11:g.66272207:C>A',, ENSG00000254986|+|chr11:g.66252662:G>A',, ENSG00000254986|+|chr11:g.66252662:G>A']	ENSG00000254986	1	HGNC:3008	366372.54	213880.155	309025.86	350039.73	234919.794	293354.849
QLGDAFADLSLK	14	TMT_Eoso_2.64987.64987.3	ENSG00000164144|ARFIP1, ENSG00000164144|+|chr4:g.153831309:C>T',, ENSG00000164144|+|chr4:g.153750826:C>T',, ENSG00000164144|+|chr4:g.153750826:C>T']	ENSG00000164144	1	HGNC:21496	671644.932	507131.63099999994	692553.0450000002	689940.841	471254.7679999999	679871.8330000001
GGLVGTPAPFSIDTK	12	TMT_Eoso_2.60917.60917.2	ENSG00000128591|FLNC, ENSG00000128591|+|chr7:g.128487762:C>T',, ENSG00000128591|+|chr7:g.128483582:T>C',, ENSG00000128591|+|chr7:g.128494159:C>T',, ENSG00000128591|+|chr7:g.128485123:G>A',, ENSG00000128591|+|chr7:g.128480715:G>A',, ENSG00000128591|+|chr7:g.128486412:G>A',, ENSG00000128591|+|chr7:g.128496611:G>A',, ENSG00000128591|+|chr7:g.128488745:G>A',, ENSG00000128591|+|chr7:g.128493010:C>T',,…	ENSG00000128591	1	HGNC:3756	162113.734	230515.81	297441.08	164922.99	237039.293	269751.98
DTNGSQFFITTVK	74	TMT_Eoso_7.60016.60016.3	ENSG00000166794|PPIB, ENSG00000166794|-|chr15:g.64452345:T>C']	ENSG00000166794	1	HGNC:9255	3501271.245999999	2149716.8009999995	3093054.7630000003	3371522.3360000006	2166084.4239999996	2882906.1999999997
ELSELVYTDVLDR	8	TMT_Eoso_1.63823.63823.2	ENSG00000170476|MZB1, ENSG00000170476|-|chr5:g.138723513:A>T']	ENSG00000170476	1	HGNC:30125	330458.566	383505.631	335402.928	331764.372	401352.4849999999	319098.186
DTGTAPFAPNLEEINNILESK	2	TMT_Eoso_2.70174.70174.3	ENSG00000082438|COBLL1, ENSG00000082438|-|chr2:g.165698547:G>A',, ENSG00000082438|-|chr2:g.165551753:G>T',, ENSG00000082438|-|chr2:g.165561023:G>T',, ENSG00000082438|-|chr2:g.165578781:C>T',, ENSG00000082438|-|chr2:g.165578781:C>T']	ENSG00000082438	1	HGNC:23571	126979.016	97908.46	134783.7	136608.34	95401.234	116240
EDSHPFDLGLYNEAVK	6	TMT_Eoso_2.56223.56223.3	ENSG00000106399|RPA3	ENSG00000106399	1	HGNC:10291	158737	96796.48	122361.71	169447.47	100166.57	119060.64
VDIDVPDVNIEGPDAK	11	TMT_Eoso_8.64180.64180.3	ENSG00000124942|AHNAK, ENSG00000124942|-|chr11:g.62295776:T>G',, ENSG00000124942|-|chr11:g.62290365:T>C',, ENSG00000124942|-|chr11:g.62295549:C>T',, ENSG00000124942|-|chr11:g.62296271:G>A',, ENSG00000124942|-|chr11:g.62287549:C>T',, ENSG00000124942|-|chr11:g.62300583:C>T',, ENSG00000124942|-|chr11:g.62294188:T>G',, ENSG00000124942|-|chr11:g.62299055:T>C',, ENSG00000124942|-|chr11:g.62285441:A>G',…	ENSG00000124942	1	HGNC:347	48141.87	42869.655999999995	34166.633	46403.54	46287.39	26666.123
IETSINLAWTAGSNNTR	6	TMT_Eoso_6.86923.86923.2	ENSG00000078668|VDAC3, ENSG00000078668|+|chr8:g.42259362:G>A',, ENSG00000078668|+|chr8:g.42259362:G>A']	ENSG00000078668	1	HGNC:12674	133010.03	169210.313	118199.098	138289.691	158220.006	119268.313
VQLNVFDEQGEEDSYDLK	1	TMT_Eoso_3.93913.93913.3	ENSG00000131504|DIAPH1, ENSG00000131504|-|chr5:g.140896489:C>A',, ENSG00000131504|-|chr5:g.140896489:C>A']	ENSG00000131504	1	HGNC:2876	0	0	0	0	0	0
ILDSVGIEADDDR	9	TMT_Eoso_7.55131.55131.2	ENSG00000177600|RPLP2	ENSG00000177600	1	HGNC:10377	975861.4759999999	1206693.5450000002	1184552.754	961207.8160000001	1224069.811	1137872.859
DLTATEVQSETALLTWRPPR	2	TMT_Eoso_1.62896.62896.3	ENSG00000041982|TNC, ENSG00000041982|-|chr9:g.117853174:G>T',, ENSG00000041982|-|chr9:g.117827000:G>A',, ENSG00000041982|-|chr9:g.117798515:C>T',, ENSG00000041982|-|chr9:g.117788857:T>G',, ENSG00000041982|-|chr9:g.117808862:A>C',, ENSG00000041982|-|chr9:g.117835942:G>T',, ENSG00000041982|-|chr9:g.117819471:T>C',, ENSG00000041982|-|chr9:g.117808785:T>A',, ENSG00000041982|-|chr9:g.117815273:G>A',, …	ENSG00000041982	1	HGNC:5318	35843.168	52110.96	36873.85	34798.71	51095.66	37786.8
QLGGSVELVDIGK	22	TMT_Eoso_5.88963.88963.2	ENSG00000133313|CNDP2, ENSG00000133313|+|chr18:g.72176114:C>G',, ENSG00000133313|+|chr18:g.72176114:C>G']	ENSG00000133313	1	HGNC:24437	2299482.6470000003	2042812.879	3266375.7199999997	2224263.91	2167928.4299999997	3296172.8400000003
VESLSQVEVILQHSAADIAR	4	TMT_Eoso_9.74453.74453.3	ENSG00000091136|LAMB1, ENSG00000091136|-|chr7:g.107566753:G>A',, ENSG00000091136|-|chr7:g.107618606:C>T',, ENSG00000091136|-|chr7:g.107621202:C>T',, ENSG00000091136|-|chr7:g.107621203:C>A',, ENSG00000091136|-|chr7:g.107621203:C>A']	ENSG00000091136	1	HGNC:6486	0	0	0	0	0	0
LYGPTNFAPIINHVAR	7	TMT_Eoso_8.64581.64581.3	ENSG00000214078|CPNE1, ENSG00000214078|-|chr20:g.34220791:C>G',, ENSG00000214078|-|chr20:g.34219496:T>C',, ENSG00000214078|-|chr20:g.34214575:C>A',, ENSG00000214078|-|chr20:g.34214575:C>A']	ENSG00000214078	1	HGNC:2314	0	0	0	0	0	0
VAFTGSTEVGHLIQK	2	TMT_Eoso_9.62150.62150.3	ENSG00000137124|ALDH1B1, ENSG00000137124|+|chr9:g.38396332:T>G',, ENSG00000137124|+|chr9:g.38396002:C>T',, ENSG00000137124|+|chr9:g.38396332:T>C',, ENSG00000137124|+|chr9:g.38396773:C>A',, ENSG00000137124|+|chr9:g.38395995:C>T',, ENSG00000137124|+|chr9:g.38396397:G>T',, ENSG00000137124|+|chr9:g.38395935:G>T']	ENSG00000137124	1	HGNC:407	0	0	0	0	0	0
SLVPAAELLESR	15	TMT_Eoso_2.60398.60398.3	ENSG00000178209|PLEC, ENSG00000178209|-|chr8:g.145008183:C>T',, ENSG00000178209|-|chr8:g.144995759:G>A',, ENSG00000178209|-|chr8:g.145016667:C>T',, ENSG00000178209|-|chr8:g.144994888:G>A',, ENSG00000178209|-|chr8:g.144996236:C>G',, ENSG00000178209|-|chr8:g.145010020:G>A',, ENSG00000178209|-|chr8:g.144996968:C>T',, ENSG00000178209|-|chr8:g.144990901:C>T',, ENSG00000178209|-|chr8:g.145001648:C>T',,…	ENSG00000178209	1	HGNC:9069	1940690.0670000003	1454633.972	1133257.6949999998	1884371.5420000001	1458896.369	1106932.763
NFPNAIEHTLQWAR	6	TMT_Eoso_2.60238.60238.3	ENSG00000130985|UBA1, ENSG00000130985|+|chrX:g.47063064:G>A',, ENSG00000130985|+|chrX:g.47063064:G>A']	ENSG00000130985	1	HGNC:12469	700207.05	844460.89	394974.41500000004	764272.9199999999	775229.645	382088.7
AQFEGIVTDLIR	18	TMT_Eoso_5.104477.104477.2	ENSG00000113013|HSPA9, ENSG00000113013|-|chr5:g.137897475:C>T',, ENSG00000113013|-|chr5:g.137897475:C>T']	ENSG00000113013	1	HGNC:5244	2022771.5939999998	1293617.1135999996	3887662.9540000004	1852035.589	1313088.0996	3727134.7400000007
TTSGYAGGLSSAYGGLTSPGLSYSLGSSFGSGAGSSSFSR	9	TMT_Eoso_6.96485.96485.4	ENSG00000170421|KRT8, ENSG00000170421|-|chr12:g.53298602:C>T',, ENSG00000170421|-|chr12:g.53298602:C>T']	ENSG00000170421	1	HGNC:6446	90995.81	42411.644	43747.85799999999	98085.42199999999	44712.301	38786.406
SVENLATATTTLTSLAQLLGK	11	TMT_Eoso_1.71964.71964.3	ENSG00000087111|PIGS, ENSG00000087111|-|chr17:g.26885524:G>A',, ENSG00000087111|-|chr17:g.26885524:G>A']	ENSG00000087111	1	HGNC:14937	70349.232	22938.15	22556.603	78296.81	22994.7	22928.138
EFSPFGTITSAK	18	TMT_Eoso_9.65125.65125.2	ENSG00000070756|PABPC1, ENSG00000070756|-|chr8:g.101721941:G>A',, ENSG00000070756|-|chr8:g.101721941:G>A']	ENSG00000070756	1	HGNC:8554	1759113.735	1445085.0109999997	998126.887	1762627.0860000001	1360601.488	1045178.863
EAVGDLLDAFK	15	TMT_Eoso_9.73493.73493.2	ENSG00000114867|EIF4G1, ENSG00000114867|+|chr3:g.184045421:C>CT',, ENSG00000114867|+|chr3:g.184038716:C>T',, ENSG00000114867|+|chr3:g.184045074:G>A',, ENSG00000114867|+|chr3:g.184040362:C>T',, ENSG00000114867|+|chr3:g.184040362:C>T']	ENSG00000114867	1	HGNC:3296	1539019.635	928234.9770000001	1070091.915	1449640.053	959039.7730000002	1026477.844
TKPYIQVDIGGGQTK	26	TMT_Eoso_2.52620.52620.4	ENSG00000044574|HSPA5, ENSG00000044574|-|chr9:g.128001036:A>G']	ENSG00000044574	1	HGNC:5238	2905393.5399999996	1475873.56	4632192.3	2706017.62	1479824.56	4109003.7
FNVWDVGGQDK	22	TMT_Eoso_5.86848.86848.2	ENSG00000165527|ARF6, ENSG00000165527|+|chr14:g.50360809:A>C']	ENSG00000165527	1	HGNC:659	1994892.949	1896634.1890000002	3549282.3819999993	1956596.4689999996	1860773.6909999999	3423751.4710000004
LFDSDPITVTVPVEVSR	19	TMT_Eoso_9.72624.72624.2	ENSG00000120885|CLU, ENSG00000120885|-|chr8:g.27462591:G>A',, ENSG00000120885|-|chr8:g.27462786:G>T',, ENSG00000120885|-|chr8:g.27461885:C>T',, ENSG00000120885|-|chr8:g.27461885:C>T']	ENSG00000120885	1	HGNC:2095	79359.05900000001	113099.9	236162.95	86401.558	131745.77	240997.99
AAEALHGEADSSGVLAAVDATVNK	7	TMT_Eoso_3.94357.94357.3	ENSG00000065485|PDIA5, ENSG00000065485|+|chr3:g.122869177:G>C']	ENSG00000065485	1	HGNC:24811	0	0	0	0	0	0
VVIHFTDGADGDLADLHR	8	TMT_Eoso_1.54220.54220.4	ENSG00000163359|COL6A3, ENSG00000163359|-|chr2:g.238249544:GA>G',, ENSG00000163359|-|chr2:g.238280477:G>A',, ENSG00000163359|-|chr2:g.238283189:G>A',, ENSG00000163359|-|chr2:g.238296320:C>T',, ENSG00000163359|-|chr2:g.238253406:C>T',, ENSG00000163359|-|chr2:g.238247734:C>G',, ENSG00000163359|-|chr2:g.238283510:C>T',, ENSG00000163359|-|chr2:g.238280852:G>A',, ENSG00000163359|-|chr2:g.238289588:G>A…	ENSG00000163359	1	HGNC:2213	487554.35	482491.81999999995	431266.76	360789.35	424543.22	400372.80000000005
SPASDTYIVFGEAK	19	TMT_Eoso_7.58533.58533.2	ENSG00000196531|NACA, ENSG00000196531|-|chr12:g.57110434:C>G',, ENSG00000196531|-|chr12:g.57114203:C>T',, ENSG00000196531|-|chr12:g.57109777:G>A',, ENSG00000196531|-|chr12:g.57109777:G>A']	ENSG00000196531	1	HGNC:7629	1452660.6400000001	1200476.875	1134836.62	1403722.79	1250734.48	964441.9299999999
APIRPDIVNFVHTNLR	12	TMT_Eoso_1.59210.59210.4	ENSG00000174444|RPL4	ENSG00000174444	1	HGNC:10353	581828.93	479264.826	317332.102	576601.657	480130.24	284627.005
AAELIANSLATAGDGLIELR	18	TMT_Eoso_7.72255.72255.3	ENSG00000167085|PHB, ENSG00000167085|-|chr17:g.47484147:C>T',, ENSG00000167085|-|chr17:g.47484147:C>T']	ENSG00000167085	1	HGNC:8912	127486.97200000001	99760.79900000001	162229.03999999998	142790.033	99253.049	165062.157
SESVPPVTDWAWYK	10	TMT_Eoso_9.68235.68235.3	ENSG00000172270|BSG, ENSG00000172270|+|chr19:g.580410:T>C',, ENSG00000172270|+|chr19:g.580410:T>C']	ENSG00000172270	1	HGNC:1116	345573.45	236040.69	472524.22	352774.36	253075.055	467065.93
TASNVEEAFINTAK	20	TMT_Eoso_8.58132.58132.3	ENSG00000104388|RAB2A	ENSG00000104388	1	HGNC:9763	1276609.52	760328.2	1509135	1244132.08	810737.33	1371188.8
TDTLEDLFPTTK	31	TMT_Eoso_9.69061.69061.3	ENSG00000079246|XRCC5, ENSG00000079246|+|chr2:g.217012935:CT>C',, ENSG00000079246|+|chr2:g.216977787:A>G',, ENSG00000079246|+|chr2:g.216977787:A>G']	ENSG00000079246	1	HGNC:12833	550071.92	1779913.648	1654800.4705	2758781.525	1815619.9100000001	1611313.8759999997
NVGLDIEAEVPAVK	16	TMT_Eoso_8.64181.64181.3	ENSG00000156261|CCT8, ENSG00000156261|-|chr21:g.30439214:C>T',, ENSG00000156261|-|chr21:g.30439214:C>T']	ENSG00000156261	1	HGNC:1623	739287.1599999999	525812.604	455923.701	739859.574	533883.316	438073.36399999994
VQYTPLTGLGQPLPSER	6	TMT_Eoso_1.57804.57804.3	ENSG00000114270|COL7A1, ENSG00000114270|-|chr3:g.48619919:C>T',, ENSG00000114270|-|chr3:g.48602850:C>A',, ENSG00000114270|-|chr3:g.48626375:C>T',, ENSG00000114270|-|chr3:g.48613705:G>A',, ENSG00000114270|-|chr3:g.48605933:G>A',, ENSG00000114270|-|chr3:g.48612948:G>A',, ENSG00000114270|-|chr3:g.48612948:G>A']	ENSG00000114270	1	HGNC:2214	122670.91	85054.266	89789.414	116574.23	82996.48	89970.48
IPIEDGSGEVVLSR	12	TMT_Eoso_2.53824.53824.2	ENSG00000125730|C3, ENSG00000125730|-|chr19:g.6697558:C>A',, ENSG00000125730|-|chr19:g.6707931:C>T',, ENSG00000125730|-|chr19:g.6697682:C>T']	ENSG00000125730	1	HGNC:1318	1302513.843	2050607.4559999998	1177747.917	1206466.9719999998	2137402.875	1175706.99
EGDQTSNNIPADIVFVLK	9	TMT_Eoso_7.71274.71274.3	ENSG00000132002|DNAJB1, ENSG00000132002|-|chr19:g.14629104:TCTC>T']	ENSG00000132002	1	HGNC:5270	799517.5	609131.96	803299.3	850147.74	611260.21	762318.56
LQEAGILSAEELQR	18	TMT_Eoso_1.55178.55178.3	ENSG00000178209|PLEC, ENSG00000178209|-|chr8:g.145008183:C>T',, ENSG00000178209|-|chr8:g.144995759:G>A',, ENSG00000178209|-|chr8:g.145016667:C>T',, ENSG00000178209|-|chr8:g.144994888:G>A',, ENSG00000178209|-|chr8:g.144996236:C>G',, ENSG00000178209|-|chr8:g.145010020:G>A',, ENSG00000178209|-|chr8:g.144996968:C>T',, ENSG00000178209|-|chr8:g.144990901:C>T',, ENSG00000178209|-|chr8:g.145001648:C>T',,…	ENSG00000178209	1	HGNC:9069	1984319.9539999997	1967086.6589999995	1701426.8089999997	1989103.861	1983670.013	1653629.7110000001
FDHILYTGSTGVGK	6	TMT_Eoso_5.81106.81106.3	ENSG00000108602|ALDH3A1, ENSG00000108602|-|chr17:g.19643781:C>T',, ENSG00000108602|-|chr17:g.19643781:C>T']	ENSG00000108602	1	HGNC:405	995657.8	1174722.5	1774814.6600000001	961483.8400000001	1118769.36	1699358.5
IIGAVDQIQLTQAQLEER	6	TMT_Eoso_1.63957.63957.3	ENSG00000177469|CAVIN1, ENSG00000177469|-|chr17:g.40557018:C>T',, ENSG00000177469|-|chr17:g.40557138:C>T']	ENSG00000177469	1	HGNC:9688	11540780.7	1784254.9299999997	1119067.2799999998	10127298.4	1654709.1600000001	1001162.189
IDQYQGADAVGLEEK	5	TMT_Eoso_6.74307.74307.3	ENSG00000091164|TXNL1	ENSG00000091164	1	HGNC:12436	0	0	0	0	0	0
GHDLNEDGLVSWEEYK	4	TMT_Eoso_8.56081.56081.3	ENSG00000128595|CALU, ENSG00000128595|+|chr7:g.128388648:G>A',, ENSG00000128595|+|chr7:g.128394426:G>T',, ENSG00000128595|+|chr7:g.128394435:A>G',, ENSG00000128595|+|chr7:g.128399081:T>C',, ENSG00000128595|+|chr7:g.128399081:T>C']	ENSG00000128595	1	HGNC:1458	0	0	0	0	0	0
VLAPQISFAPEIASEEER	4	TMT_Eoso_1.63884.63884.3	ENSG00000124588|NQO2	ENSG00000124588	1	HGNC:7856	62894.395	38845.57	37683.16	60784.742	32830.902	35079.664
LAFLNVQAAEEALPR	1	TMT_Eoso_2.68659.68659.3	ENSG00000115159|GPD2, ENSG00000115159|+|chr2:g.157406249:G>A',, ENSG00000115159|+|chr2:g.157425357:G>A',, ENSG00000115159|+|chr2:g.157352671:T>A',, ENSG00000115159|+|chr2:g.157332700:C>T',, ENSG00000115159|+|chr2:g.157332700:C>T']	ENSG00000115159	1	HGNC:4456	125402.875	94496.28	71044.195	125544.78	97850.34	71180.375
YTLNILEEIGGGQK	6	TMT_Eoso_6.105312.105312.2	ENSG00000136167|LCP1, ENSG00000136167|-|chr13:g.46708291:T>C',, ENSG00000136167|-|chr13:g.46725149:C>A',, ENSG00000136167|-|chr13:g.46725111:G>T',, ENSG00000136167|-|chr13:g.46721186:A>G',, ENSG00000136167|-|chr13:g.46701815:C>A',, ENSG00000136167|-|chr13:g.46725160:A>T',, ENSG00000136167|-|chr13:g.46725160:A>T']	ENSG00000136167	1	HGNC:6528	1135531.65	1993831.06	1178042.45	1129470.0999999999	2066823.78	1140180.96
IIAATIENAQPILQIDNAR	48	TMT_Eoso_6.106252.106252.3	ENSG00000186832|KRT16, ENSG00000186832|-|chr17:g.39767713:C>T',, ENSG00000186832|-|chr17:g.39767227:T>A']	ENSG00000186832	1	HGNC:6423	560866.782	2254392.175	356473.55500000005	543955.402	2291939.297	333980.431
VAVEYLDPSPEVQK	8	TMT_Eoso_9.60397.60397.3	ENSG00000154473|BUB3	ENSG00000154473	1	HGNC:1151	629552.63	380561.45999999996	373450.16	611498.9099999999	375312.15	369424.89400000003
GTAYTFFTPGNLK	14	TMT_Eoso_9.66217.66217.2	ENSG00000100201|DDX17	ENSG00000100201	1	HGNC:2740	430529.64	249513.82	230295.87	748823.9679999999	762351.3709999999	622828.3759999999
TVELLSGVVDQTK	5	TMT_Eoso_8.64582.64582.3	ENSG00000004864|SLC25A13, ENSG00000004864|-|chr7:g.95820501:G>A',, ENSG00000004864|-|chr7:g.95761156:G>A',, ENSG00000004864|-|chr7:g.95820484:C>T',, ENSG00000004864|-|chr7:g.95820484:C>T']	ENSG00000004864	1	HGNC:10983	882810.12	462441.17	1037587.071	1105681.4849999999	604603.763	1012388.111
VQNTSLEAIVQNASSDNQGIQLSAVQAAR	10	TMT_Eoso_2.64802.64802.3	ENSG00000186432|KPNA4, ENSG00000186432|-|chr3:g.160243812:T>A']	ENSG00000186432	1	HGNC:6397	23620.125	20089.748	28814.572	23833.142099999997	18985.831	32588.398
GLGVGFGSGGGSSSSVK	43	TMT_Eoso_6.73608.73608.3	ENSG00000186081|KRT5, ENSG00000186081|-|chr12:g.52913806:C>T',, ENSG00000186081|-|chr12:g.52913668:C>T',, ENSG00000186081|-|chr12:g.52910601:C>T',, ENSG00000186081|-|chr12:g.52912790:C>T',, ENSG00000186081|-|chr12:g.52911743:G>C',, ENSG00000186081|-|chr12:g.52913813:C>T',, ENSG00000186081|-|chr12:g.52913894:G>A']	ENSG00000186081	1	HGNC:6442	14631834.362	30838369.55	13184202.223	14227791.629	32041722.259999998	21198804.223799996
ALQAAYGASAPSVTSAALR	3	TMT_Eoso_9.55021.55021.3	ENSG00000053371|AKR7A2	ENSG00000053371	1	HGNC:389	0	0	0	0	0	0
FLEQQNAALAAEVNR	36	TMT_Eoso_8.55104.55104.3	ENSG00000175084|DES, ENSG00000175084|+|chr2:g.220290391:G>C',, ENSG00000175084|+|chr2:g.220283497:C>T',, ENSG00000175084|+|chr2:g.220284847:A>T',, ENSG00000175084|+|chr2:g.220283360:C>T']	ENSG00000175084	1	HGNC:2770	1798361.9260000002	6079697.220000001	4216760.18	1862331.976	6133335.5200000005	9286420.809999999
SHVEDGDIAGAPASSPEAPPAEQDPVQLK	8	TMT_Eoso_8.52126.52126.4	ENSG00000125844|RRBP1, ENSG00000125844|-|chr20:g.17639529:C>T',, ENSG00000125844|-|chr20:g.17640795:G>A',, ENSG00000125844|-|chr20:g.17640795:G>A']	ENSG00000125844	1	HGNC:10448	0	0	0	0	0	0
ANLQIDQINTDLNLER	25	TMT_Eoso_7.61525.61525.3	ENSG00000100345|MYH9, ENSG00000100345|-|chr22:g.36708257:G>A',, ENSG00000100345|-|chr22:g.36684946:G>A',, ENSG00000100345|-|chr22:g.36688106:C>T']	ENSG00000100345	1	HGNC:7579	485688.20000000007	363783.029	310485.20399999997	447273.92	345614.89	286420.354
EDDLNSFNATDLK	5	TMT_Eoso_9.56705.56705.2	ENSG00000111144|LTA4H, ENSG00000111144|-|chr12:g.96408773:T>G',, ENSG00000111144|-|chr12:g.96396811:C>A',, ENSG00000111144|-|chr12:g.96396811:C>A']	ENSG00000111144	1	HGNC:6710	0	0	0	0	0	0
LPEWAADEPVEK	24	TMT_Eoso_8.59307.59307.3	ENSG00000108602|ALDH3A1, ENSG00000108602|-|chr17:g.19643781:C>T',, ENSG00000108602|-|chr17:g.19643781:C>T']	ENSG00000108602	1	HGNC:405	402752.37	1953148.4259999995	4529686.916000001	1773344.225	1991420.5740000003	4246352.307000001
QWYESHYALPLGR	6	TMT_Eoso_2.52150.52150.3	ENSG00000142937|RPS8, ENSG00000142937|+|chr1:g.45244326:T>G',, ENSG00000142937|+|chr1:g.45244326:T>G']	ENSG00000142937	1	HGNC:10441	1103135.74	2258821.5	2376747.44	1722176.0699999998	2010929.9300000002	2718508.17
HFNALGGWGELQNSVK	3	TMT_Eoso_6.87478.87478.3	ENSG00000111144|LTA4H, ENSG00000111144|-|chr12:g.96396811:C>A',, ENSG00000111144|-|chr12:g.96396811:C>A']	ENSG00000111144	1	HGNC:6710	0	0	0	0	0	0
EVSFQSTGESEWK	18	TMT_Eoso_3.75364.75364.3	ENSG00000108561|C1QBP	ENSG00000108561	1	HGNC:1243	4096140.4	2485354.2199999997	2891393.25	3957996.9399999995	2621671.01	2660860.84
IQPGNPNYTLSLK	8	TMT_Eoso_6.83195.83195.2	ENSG00000006125|AP2B1, ENSG00000006125|+|chr17:g.33932743:G>C',, ENSG00000006125|+|chr17:g.33935254:C>G',, ENSG00000006125|+|chr17:g.33925311:G>T',, ENSG00000006125|+|chr17:g.33984809:T>C',, ENSG00000006125|+|chr17:g.33984809:T>C']	ENSG00000006125	1	HGNC:563	343141.8	203525.28999999998	237561.82	337199.58	199658.65600000002	484437.74499999994
QLQEETPPGGPLTEALPPAR	12	TMT_Eoso_6.84545.84545.3	ENSG00000147684|NDUFB9, ENSG00000147684|+|chr8:g.125562074:G>A',, ENSG00000147684|+|chr8:g.125562122:C>T',, ENSG00000147684|+|chr8:g.125562122:C>T']	ENSG00000147684	1	HGNC:7704	90857.51199999999	251887.12	145328.62699999998	96569.68	300959.65	141272.191
AITGFDDPFSGK	27	TMT_Eoso_2.59588.59588.2	ENSG00000096696|DSP, ENSG00000096696|+|chr6:g.7578715:C>T',, ENSG00000096696|+|chr6:g.7580958:A>G',, ENSG00000096696|+|chr6:g.7581636:G>A',, ENSG00000096696|+|chr6:g.7580990:G>A',, ENSG00000096696|+|chr6:g.7585977:G>A',, ENSG00000096696|+|chr6:g.7585981:C>T',, ENSG00000096696|+|chr6:g.7580078:A>G']	ENSG00000096696	1	HGNC:3052	2273934.474	4455999.765000001	1814767.3590000002	2204786.099	4609112.989999999	1844475.6460000002
QLVDTTVELANK	8	TMT_Eoso_2.56132.56132.2	ENSG00000115524|SF3B1, ENSG00000115524|-|chr2:g.198266199:T>A',, ENSG00000115524|-|chr2:g.198263292:C>A',, ENSG00000115524|-|chr2:g.198270019:G>C',, ENSG00000115524|-|chr2:g.198266834:T>C']	ENSG00000115524	1	HGNC:10768	924556.625	683710.0709999999	620286.0549999999	952106.46	669074.845	636595.657
EIGWTDVGGWTGQGGSILGTK	8	TMT_Eoso_8.68150.68150.3	ENSG00000067057|PFKP, ENSG00000067057|+|chr10:g.3174591:C>T',, ENSG00000067057|+|chr10:g.3155361:C>T',, ENSG00000067057|+|chr10:g.3147333:T>A',, ENSG00000067057|+|chr10:g.3147333:T>A']	ENSG00000067057	1	HGNC:8878	71686.28	74400.586	62047.39	62692.254	77907.58	57725.176
AEVEVADELLENLAK	5	TMT_Eoso_7.72093.72093.3	ENSG00000239857|GET4, ENSG00000239857|+|chr7:g.923927:C>G']	ENSG00000239857	1	HGNC:21690	155389.5	112751.15	109905.37	147454.98	113793.336	105897.69
EASIDILHSIVK	8	TMT_Eoso_6.96880.96880.3	ENSG00000108671|PSMD11, ENSG00000108671|+|chr17:g.30807200:G>C',, ENSG00000108671|+|chr17:g.30807200:G>C']	ENSG00000108671	1	HGNC:9556	479243.781	376630.38800000004	314428.538	481738.868	395697.221	329494.685
NLEGYVGFANLPNQVYR	11	TMT_Eoso_1.60668.60668.3	ENSG00000122545|SEPT7, ENSG00000122545|+|chr7:g.35937937:G>A',, ENSG00000122545|+|chr7:g.35938046:A>T']	ENSG00000122545	1	HGNC:1717	120375.758	132749.835	108232.693	119913.012	123957.772	100573.61
VQLDLAETDLSQGVAR	5	TMT_Eoso_8.60707.60707.2	ENSG00000139641|ESYT1, ENSG00000139641|+|chr12:g.56537101:G>A',, ENSG00000139641|+|chr12:g.56526099:C>T',, ENSG00000139641|+|chr12:g.56525310:C>T',, ENSG00000139641|+|chr12:g.56532718:C>T',, ENSG00000139641|+|chr12:g.56532282:C>T',, ENSG00000139641|+|chr12:g.56532282:C>T']	ENSG00000139641	1	HGNC:29534	50186.91	57643.145	61471.773	54117.797	64310.414000000004	61563.316
QLENSLNEFGEK	7	TMT_Eoso_8.54657.54657.2	ENSG00000113407|TARS, ENSG00000113407|+|chr5:g.33461314:G>A',, ENSG00000113407|+|chr5:g.33457461:A>T',, ENSG00000113407|+|chr5:g.33467733:G>A',, ENSG00000113407|+|chr5:g.33462208:G>A',, ENSG00000113407|+|chr5:g.33462208:G>A']	ENSG00000113407	1	HGNC:11572	99285.25	83745.984	77819.08	290628.513	290983.76800000004	232018.757
FNQVLDQFGEK	2	TMT_Eoso_2.62449.62449.2	ENSG00000108344|PSMD3	ENSG00000108344	1	HGNC:9560	196291.758	167635.758	163223.184	205049.18800000002	183604.96600000001	155450.541
VVYSPVDGTRPSESIVVPGNTR	6	TMT_Eoso_2.51297.51297.3	ENSG00000111799|COL12A1, ENSG00000111799|-|chr6:g.75823429:A>G',, ENSG00000111799|-|chr6:g.75884880:T>C',, ENSG00000111799|-|chr6:g.75834978:G>C',, ENSG00000111799|-|chr6:g.75890675:C>A',, ENSG00000111799|-|chr6:g.75884843:T>G',, ENSG00000111799|-|chr6:g.75848654:A>C',, ENSG00000111799|-|chr6:g.75816199:C>T',, ENSG00000111799|-|chr6:g.75829158:T>G',, ENSG00000111799|-|chr6:g.75811728:A>G',, ENSG0…	ENSG00000111799	1	HGNC:2188	591124.75	210808.05	186921.72	573447.94	203092.92	176658.58
LEQPDPGAVAAAAILR	13	TMT_Eoso_1.63306.63306.3	ENSG00000149476|TKFC, ENSG00000149476|+|chr11:g.61110307:C>T',, ENSG00000149476|+|chr11:g.61106771:A>C']	ENSG00000149476	1	HGNC:24552	604114.091	414147.583	628558.977	621898.9770000001	427933.451	637624.1529999999
WNTDNTLGTEISWENK	5	TMT_Eoso_2.58330.58330.3	ENSG00000078668|VDAC3, ENSG00000078668|+|chr8:g.42259362:G>A',, ENSG00000078668|+|chr8:g.42259362:G>A']	ENSG00000078668	1	HGNC:12674	725942.78	624303.3200000001	1002528.46	721154.9	644155.1599999999	935036.74
FTPGTFTNQIQAAFR	26	TMT_Eoso_7.68959.68959.3	ENSG00000168028|RPSA, ENSG00000168028|+|chr3:g.39453487:C>T',, ENSG00000168028|+|chr3:g.39453487:C>T']	ENSG00000168028	1	HGNC:6502	1413556.347	918407.7170000001	457648.827	1476141.59	919991.551	454633.64
DIISIAEDEDLR	16	TMT_Eoso_8.59226.59226.2	ENSG00000196419|XRCC6, ENSG00000196419|+|chr22:g.42057419:C>T',, ENSG00000196419|+|chr22:g.42057419:C>T']	ENSG00000196419	1	HGNC:4055	2472687.69	2029861.9430000004	2818805.8300000005	2435781.7729999996	2024105.434	2816970.694
AGLGSGLSLSGLVHPELSR	4	TMT_Eoso_7.66133.66133.3	ENSG00000072778|ACADVL	ENSG00000072778	1	HGNC:92	0	0	0	0	0	0
QTNLENLDQAFSVAER	16	TMT_Eoso_7.60308.60308.3	ENSG00000178209|PLEC, ENSG00000178209|-|chr8:g.145008183:C>T',, ENSG00000178209|-|chr8:g.144995759:G>A',, ENSG00000178209|-|chr8:g.145016667:C>T',, ENSG00000178209|-|chr8:g.144994888:G>A',, ENSG00000178209|-|chr8:g.144996236:C>G',, ENSG00000178209|-|chr8:g.145010020:G>A',, ENSG00000178209|-|chr8:g.144996968:C>T',, ENSG00000178209|-|chr8:g.144990901:C>T',, ENSG00000178209|-|chr8:g.145001648:C>T',,…	ENSG00000178209	1	HGNC:9069	952311.4299999999	671819.53	877656.047	922597.0860000001	668455.9349999999	835408.053
APASEEEFQFLR	7	TMT_Eoso_1.53781.53781.2	ENSG00000140464|PML, ENSG00000140464|+|chr15:g.74328116:A>G',, ENSG00000140464|+|chr15:g.74328141:G>T',, ENSG00000140464|+|chr15:g.74335397:T>C',, ENSG00000140464|+|chr15:g.74336633:T>C',, ENSG00000140464|+|chr15:g.74337107:G>A',, ENSG00000140464|+|chr15:g.74327868:A>G',, ENSG00000140464|+|chr15:g.74327868:A>G']	ENSG00000140464	1	HGNC:9113	894264.1799999999	1037939.2250000001	832634.5000000002	903843.32	1025141.9549999998	831692.6449999999
DLLDTVLPHLYNETK	2	TMT_Eoso_6.107239.107239.3	ENSG00000111530|CAND1, ENSG00000111530|+|chr12:g.67706448:G>T',, ENSG00000111530|+|chr12:g.67699777:C>T',, ENSG00000111530|+|chr12:g.67691290:C>T',, ENSG00000111530|+|chr12:g.67691287:G>A']	ENSG00000111530	1	HGNC:30688	0	0	0	0	0	0
EPPTDVTPTFLTTGVLSTLR	7	TMT_Eoso_2.69518.69518.3	ENSG00000163655|GMPS, ENSG00000163655|+|chr3:g.155654216:A>G',, ENSG00000163655|+|chr3:g.155654216:A>G']	ENSG00000163655	1	HGNC:4378	173105.68	121234.63	136531.801	177190.39	135490.21000000002	128311.98300000001
LSLEGDHSTPPSAYGSVK	5	TMT_Eoso_9.51215.51215.3	ENSG00000182718|ANXA2, ENSG00000182718|-|chr15:g.60653205:C>A',, ENSG00000182718|-|chr15:g.60653205:C>A']	ENSG00000182718	1	HGNC:537	987572.9099999999	1231178.2999999998	841583.6699999999	1173010.26	1571949.6600000001	785438.78
VIDPATATSVDLR	17	TMT_Eoso_2.52112.52112.2	ENSG00000115484|CCT4	ENSG00000115484	1	HGNC:1617	3632748.1800000006	2796357.3449999997	4181500.4850000003	3531055.8589999997	2697180.546	4920968.635000001
VPADLGAEAGLQQLLGALR	6	TMT_Eoso_7.72362.72362.3	ENSG00000116096|SPR	ENSG00000116096	1	HGNC:11257	0	0	0	0	0	0
EGDAHPLGALPVGTLINNVESEPGR	3	TMT_Eoso_3.99759.99759.3	ENSG00000112651|MRPL2	ENSG00000112651	1	HGNC:14056	28580.38	44225.765999999996	34414.508	31946.547000000002	45548.34	36567.97
FATSLVDNSVPLLR	7	TMT_Eoso_9.72221.72221.2	ENSG00000173821|RNF213, ENSG00000173821|+|chr17:g.78317762:G>A',, ENSG00000173821|+|chr17:g.78314099:G>A',, ENSG00000173821|+|chr17:g.78272230:C>G',, ENSG00000173821|+|chr17:g.78357600:A>G',, ENSG00000173821|+|chr17:g.78305871:G>A',, ENSG00000173821|+|chr17:g.78306280:A>G',, ENSG00000173821|+|chr17:g.78318754:G>A',, ENSG00000173821|+|chr17:g.78319290:G>C',, ENSG00000173821|+|chr17:g.78319454:G>C'…	ENSG00000173821	1	HGNC:14539	165672.587	125730.714	101783.905	167243.51300000004	127322.72000000003	103428.301
SSFYVNGLTLGGQK	75	TMT_Eoso_6.87070.87070.3	ENSG00000108518|PFN1	ENSG00000108518	1	HGNC:8881	9238741.276999999	10823177.615999999	6274639.386999999	8682602.012	11006386.572999999	5823936.902999999
ILQDVADEEIAALPR	4	TMT_Eoso_1.68132.68132.3	ENSG00000120333|MRPS14, ENSG00000120333|-|chr1:g.174987651:C>T']	ENSG00000120333	1	HGNC:14049	32387.945	26241.392999999996	32556.19	34069.86	81334.91399999999	85105.125
VWDDGIIDPADTR	8	TMT_Eoso_6.82174.82174.2	ENSG00000131844|MCCC2	ENSG00000131844	1	HGNC:6937	496146.155	379077.343	811212.797	486166.93299999996	349023.542	797776.51
SQVFSTAADGQTQVEIK	20	TMT_Eoso_3.78877.78877.3	ENSG00000113013|HSPA9, ENSG00000113013|-|chr5:g.137897475:C>T']	ENSG00000113013	1	HGNC:5244	1074367.72	825698.03	1841202.94	1035658.03	834335.69	1736264.7999999998
NIIQQAIDAGEVPSYNAFVK	5	TMT_Eoso_9.74114.74114.3	ENSG00000213551|DNAJC9	ENSG00000213551	1	HGNC:19123	149495.77	60311.77	65985.805	159152.97	67609.734	68932.38
ASGPGLNTTGVPASLPVEFTIDAK	37	TMT_Eoso_1.68268.68268.3	ENSG00000196924|FLNA, ENSG00000196924|-|chrX:g.153581155:C>T',, ENSG00000196924|-|chrX:g.153590917:G>C',, ENSG00000196924|-|chrX:g.153590917:G>C']	ENSG00000196924	1	HGNC:3754	531468.3150000001	1915827.0700000003	1875656.4899999998	544784.74	2059970.69	1739759.44
DQTDDQVTIDSALATQK	27	TMT_Eoso_1.50656.50656.3	ENSG00000182054|IDH2, ENSG00000182054|-|chr15:g.90631883:A>G',, ENSG00000182054|-|chr15:g.90645544:T>C']	ENSG00000182054	1	HGNC:5383	1122920.3820000002	1245933.464	2882248.12	1150616.454	1224172.3939999999	2673506.4
ENTEGEYSGIEHVIVDGVVQSIK	3	TMT_Eoso_3.108652.108652.4	ENSG00000166411|IDH3A	ENSG00000166411	1	HGNC:5384	0	0	0	0	0	0
SAAPSTLDSSSTAPAQLGK	7	TMT_Eoso_8.47881.47881.3	ENSG00000144867|SRPRB, ENSG00000144867|+|chr3:g.133524717:G>C']	ENSG00000144867	1	HGNC:24085	268949.53	222367.92	450369.3	264557	245813.3	432124.8
SINPDEAVAYGAAVQAAILIGDK	2	TMT_Eoso_3.111732.111732.3	ENSG00000126803|HSPA2, ENSG00000126803|+|chr14:g.65008120:G>A',, ENSG00000126803|+|chr14:g.65009324:G>A',, ENSG00000126803|+|chr14:g.65009450:G>A',, ENSG00000126803|+|chr14:g.65009450:G>A']	ENSG00000126803	1	HGNC:5235	0	0	0	0	0	0
LTFDSSFSPNTGK	21	TMT_Eoso_2.55674.55674.3	ENSG00000213585|VDAC1	ENSG00000213585	1	HGNC:12669	1384928.095	862218.044	5404577.228999999	4270845.984	2655695.0650000004	5242225.783
FAHYVVTSQVVNTANEAR	2	TMT_Eoso_3.74118.74118.3	ENSG00000055957|ITIH1, ENSG00000055957|+|chr3:g.52816016:T>A',, ENSG00000055957|+|chr3:g.52823750:G>T',, ENSG00000055957|+|chr3:g.52820981:A>T',, ENSG00000055957|+|chr3:g.52821011:A>G',, ENSG00000055957|+|chr3:g.52825800:G>T',, ENSG00000055957|+|chr3:g.52816234:T>A',, ENSG00000055957|+|chr3:g.52813653:G>A',, ENSG00000055957|+|chr3:g.52825835:G>A',, ENSG00000055957|+|chr3:g.52819174:G>C',, ENSG000…	ENSG00000055957	1	HGNC:6166	0	0	0	0	0	0
DLDIIDNYDYSHTVK	8	TMT_Eoso_7.57808.57808.3	ENSG00000136068|FLNB, ENSG00000136068|+|chr3:g.58138487:GT>G',, ENSG00000136068|+|chr3:g.58134543:G>A',, ENSG00000136068|+|chr3:g.58062899:C>G',, ENSG00000136068|+|chr3:g.58121746:A>G',, ENSG00000136068|+|chr3:g.58089697:G>T',, ENSG00000136068|+|chr3:g.58095423:G>T',, ENSG00000136068|+|chr3:g.58095424:A>T',, ENSG00000136068|+|chr3:g.58127630:G>T',, ENSG00000136068|+|chr3:g.58128446:A>G',, ENSG000…	ENSG00000136068	1	HGNC:3755	529889.49	286948.20999999996	540818.93	532258.3400000001	279857.72	513614.72000000003
LGGNEIVSFLK	11	TMT_Eoso_9.72227.72227.2	ENSG00000000419|DPM1	ENSG00000000419	1	HGNC:3005	862660.688	344206.72849999997	316832.0035	824341.8300000003	346215.54099999997	294673.263
EGETYFDVVAVVDPVTR	2	TMT_Eoso_2.64970.64970.3	ENSG00000136731|UGGT1, ENSG00000136731|+|chr2:g.128880792:T>G',, ENSG00000136731|+|chr2:g.128931418:G>A',, ENSG00000136731|+|chr2:g.128917262:G>T',, ENSG00000136731|+|chr2:g.128936060:G>T',, ENSG00000136731|+|chr2:g.128934434:G>A',, ENSG00000136731|+|chr2:g.128934434:G>A']	ENSG00000136731	1	HGNC:15663	28759.362999999998	25852.272999999997	27775.102000000003	31595.771	25871.639	24883.12
GFAFVQYVNER	11	TMT_Eoso_6.84847.84847.2	ENSG00000092199|HNRNPC	ENSG00000092199	1	HGNC:5035	3049622.5340000005	1726103.0659999996	1781149.695	2975071.0439999998	1680591.3149999997	1725415.6160000002
ALEGLQYPFAVTSYGK	12	TMT_Eoso_7.67789.67789.3	ENSG00000116962|NID1, ENSG00000116962|-|chr1:g.236201529:C>T',, ENSG00000116962|-|chr1:g.236154337:G>A',, ENSG00000116962|-|chr1:g.236205390:T>C',, ENSG00000116962|-|chr1:g.236143883:G>A',, ENSG00000116962|-|chr1:g.236208773:C>T',, ENSG00000116962|-|chr1:g.236195859:G>A',, ENSG00000116962|-|chr1:g.236212012:C>T',, ENSG00000116962|-|chr1:g.236205398:T>C',, ENSG00000116962|-|chr1:g.236141174:T>C',,…	ENSG00000116962	1	HGNC:7821	136278.5	205672.8	255806.03	131791.513	236532.664	245161.68
GSLNITTPGLQIWR	12	TMT_Eoso_6.96576.96576.2	ENSG00000127831|VIL1, ENSG00000127831|+|chr2:g.219305476:A>G',, ENSG00000127831|+|chr2:g.219314009:C>G']	ENSG00000127831	1	HGNC:12690	1399276.5850000002	667375.3589999999	453250.598	1333903.5599999998	628152.777	426542.061
ALIAGGGAPEIELALR	30	TMT_Eoso_8.67497.67497.3	ENSG00000115484|CCT4	ENSG00000115484	1	HGNC:1617	1845303.4370000004	1816402.5799999998	1300424.299	1820481.2230000002	1863910.506	1258896.7
PPYTVVYFPVR	19	TMT_Eoso_2.60444.60444.2	ENSG00000084207|GSTP1	ENSG00000084207	1	HGNC:4638	7005165.790000001	3047822.6280000005	2116040.119	4068615.801	2858786.4949999996	1843735.0240000002
VAAIEALNDGELQK	6	TMT_Eoso_9.64259.64259.3	ENSG00000100380|ST13	ENSG00000100380	1	HGNC:11343	483222.56	679717.75	335779.97	447066.47	684219.06	295938.12
NQLDQEVEFLSTSIAQLK	10	TMT_Eoso_9.75719.75719.3	ENSG00000123349|PFDN5	ENSG00000123349	1	HGNC:8869	0	0	0	0	0	0
AVLSSPAVTEQEVAQVASAILSLR	5	TMT_Eoso_8.73422.73422.3	ENSG00000196878|LAMB3, ENSG00000196878|-|chr1:g.209803210:C>A',, ENSG00000196878|-|chr1:g.209799128:C>T',, ENSG00000196878|-|chr1:g.209788663:G>A',, ENSG00000196878|-|chr1:g.209800244:C>T',, ENSG00000196878|-|chr1:g.209804028:C>T',, ENSG00000196878|-|chr1:g.209801443:G>A',, ENSG00000196878|-|chr1:g.209801443:G>A']	ENSG00000196878	1	HGNC:6490	0	0	0	0	0	0
KPFSIEDVEVAPPK	26	TMT_Eoso_1.59854.59854.4	ENSG00000196616|ADH1B, ENSG00000196616|-|chr4:g.100232755:G>A']	ENSG00000196616	1	HGNC:250	651857.344	1323664.66	1207800.81	654915.667	1312931.46	1101821.04
IEGHQDAVTAALLIPK	5	TMT_Eoso_8.64125.64125.3	ENSG00000085449|WDFY1, ENSG00000085449|-|chr2:g.224746738:G>A']	ENSG00000085449	1	HGNC:20451	0	0	0	0	0	0
WDISDSDVQQFR	6	TMT_Eoso_1.52065.52065.2	ENSG00000187955|COL14A1, ENSG00000187955|+|chr8:g.121357662:C>A',, ENSG00000187955|+|chr8:g.121275192:C>G',, ENSG00000187955|+|chr8:g.121174734:A>G',, ENSG00000187955|+|chr8:g.121256139:A>T',, ENSG00000187955|+|chr8:g.121267554:G>A',, ENSG00000187955|+|chr8:g.121298156:G>C',, ENSG00000187955|+|chr8:g.121344960:G>A',, ENSG00000187955|+|chr8:g.121224768:A>G',, ENSG00000187955|+|chr8:g.121239591:C>A…	ENSG00000187955	1	HGNC:2191	341320.87100000004	1311674.492	502675.4119999999	366888.69299999997	1103581.799	547642.8369999999
LAPDYDALDVANK	34	TMT_Eoso_8.58987.58987.3	ENSG00000198242|RPL23A	ENSG00000198242	1	HGNC:10317	2090973.58	1415144.97	2695719.816	9174708.874999998	6266401.761	6919894.612999999
SLNLSTEFISSTK	15	TMT_Eoso_5.90310.90310.2	ENSG00000206075|SERPINB5, ENSG00000206075|+|chr18:g.61170880:CCATCCCTTTATTTACAT>C']	ENSG00000206075	1	HGNC:8949	257192.38	269070.77	52934.453	227754.6	1292145.48	675963.2652999999
QQDVLGFLEANK	12	TMT_Eoso_2.64132.64132.3	ENSG00000131171|SH3BGRL	ENSG00000131171	1	HGNC:10823	937765.982	993556.2189999999	1037548.5950000002	900711.456	977522.0140000001	990971.0480000002
DSAGDSDVVVQELK	10	TMT_Eoso_7.51920.51920.3	ENSG00000154930|ACSS1, ENSG00000154930|-|chr20:g.25004176:C>T',, ENSG00000154930|-|chr20:g.25013014:G>A',, ENSG00000154930|-|chr20:g.25038542:G>A',, ENSG00000154930|-|chr20:g.24993491:A>G',, ENSG00000154930|-|chr20:g.24993491:A>G']	ENSG00000154930	1	HGNC:16091	0	0	0	0	0	0
GLVQALGLSNFNSR	10	TMT_Eoso_1.62223.62223.3	ENSG00000117448|AKR1A1, ENSG00000117448|+|chr1:g.46032248:C>T',, ENSG00000117448|+|chr1:g.46032248:C>T']	ENSG00000117448	1	HGNC:380	561179.0410000001	453813.81100000005	433501.81799999997	569278.2490000001	472430.03900000005	431320.982
TNAITLGSAQAGQEPGPGEK	5	TMT_Eoso_8.49068.49068.3	ENSG00000132698|RAB25, ENSG00000132698|+|chr1:g.156035771:G>A',, ENSG00000132698|+|chr1:g.156031231:A>G']	ENSG00000132698	1	HGNC:18238	0	0	0	0	0	0
LGLAPQIQDLYGK	25	TMT_Eoso_8.66618.66618.3	ENSG00000140575|IQGAP1, ENSG00000140575|+|chr15:g.90986644:G>C',, ENSG00000140575|+|chr15:g.91030207:A>G',, ENSG00000140575|+|chr15:g.91035840:A>G',, ENSG00000140575|+|chr15:g.90934041:A>G']	ENSG00000140575	1	HGNC:6110	863219.85	637356.58	298232.327	1666006.5790000001	1512887.567	923644.5475
GVVDSEDIPLNLSR	19	TMT_Eoso_2.54813.54813.3	ENSG00000126602|TRAP1, ENSG00000126602|-|chr16:g.3714457:C>G',, ENSG00000126602|-|chr16:g.3714457:C>G']	ENSG00000126602	1	HGNC:16264	7837918.390000001	4754351.105000001	4592537.7299999995	7891769.003000001	5091276.353000001	4454189.417
QKPSNTEDFIEDIVK	5	TMT_Eoso_1.62410.62410.3	ENSG00000004700|RECQL, ENSG00000004700|-|chr12:g.21623956:C>T',, ENSG00000004700|-|chr12:g.21627889:C>T',, ENSG00000004700|-|chr12:g.21627889:C>T']	ENSG00000004700	1	HGNC:9948	538720.62	345127.385	316781.06	506524.74	352096.32999999996	315568.31
ATGGGLSSVGGGSSTIK	35	TMT_Eoso_7.44552.44552.3	ENSG00000185479|KRT6B, ENSG00000185479|-|chr12:g.52844265:T>C',, ENSG00000185479|-|chr12:g.52844260:C>T',, ENSG00000185479|-|chr12:g.52841165:C>T']	ENSG00000185479	1	HGNC:6444	3535036.17	11610625.9	1875742.9530000002	3766099.42	11812216.899999999	6640711.406000001
TLDNLADELTAILSAPAK	20	TMT_Eoso_2.71958.71958.3	ENSG00000183347|GBP6, ENSG00000183347|+|chr1:g.89846179:T>A',, ENSG00000183347|+|chr1:g.89834167:G>T',, ENSG00000183347|+|chr1:g.89850888:G>A',, ENSG00000183347|+|chr1:g.89850864:C>T',, ENSG00000183347|+|chr1:g.89847526:A>C',, ENSG00000183347|+|chr1:g.89847526:A>C']	ENSG00000183347	1	HGNC:25395	90349.71650000001	964727.4	67039.3833	98921.382	1012654.744	67678.785
SPYQEFTDHLVK	16	TMT_Eoso_6.81627.81627.3	ENSG00000140988|RPS2	ENSG00000140988	1	HGNC:10404	886003.4	1144497.2	903446.1	882418.75	694370.6	748953.2
VSVELTNSLFK	24	TMT_Eoso_1.64059.64059.2	ENSG00000173801|JUP, ENSG00000173801|-|chr17:g.39919450:G>T',, ENSG00000173801|-|chr17:g.39919450:G>T']	ENSG00000173801	1	HGNC:6207	1454991.4339999997	2625478.3250000007	2360224.2120000008	1369176.802	2737426.919	2354208.256
EIFGLYGQTTGK	6	TMT_Eoso_3.87099.87099.2	ENSG00000079332|SAR1A, ENSG00000079332|-|chr10:g.71917617:C>T',, ENSG00000079332|-|chr10:g.71917617:C>T']	ENSG00000079332	1	HGNC:10534	560212.88	396672.541	627825.266	552345	400192.446	616324.65
LEQLFQDEVAK	13	TMT_Eoso_2.63948.63948.2	ENSG00000178209|PLEC, ENSG00000178209|-|chr8:g.145008183:C>T',, ENSG00000178209|-|chr8:g.144995759:G>A',, ENSG00000178209|-|chr8:g.145016667:C>T',, ENSG00000178209|-|chr8:g.144994888:G>A',, ENSG00000178209|-|chr8:g.144996236:C>G',, ENSG00000178209|-|chr8:g.145010020:G>A',, ENSG00000178209|-|chr8:g.144996968:C>T',, ENSG00000178209|-|chr8:g.144990901:C>T',, ENSG00000178209|-|chr8:g.145001648:C>T',,…	ENSG00000178209	1	HGNC:9069	738780.5360000001	644167.947	504243.93000000005	741572.45	673723.7830000002	521512.97900000005
LSSTWEGIQAGK	13	TMT_Eoso_1.53516.53516.3	ENSG00000177156|TALDO1, ENSG00000177156|+|chr11:g.764383:G>A']	ENSG00000177156	1	HGNC:11559	3088006.656	2895289.392	2066431.5459999996	2922622.59	2989180.9899999998	2135845.07
NDLGVGYLLIGDNDNAK	3	TMT_Eoso_1.63363.63363.3	ENSG00000198363|ASPH, ENSG00000198363|-|chr8:g.62430151:G>A',, ENSG00000198363|-|chr8:g.62563651:G>C',, ENSG00000198363|-|chr8:g.62596747:T>C',, ENSG00000198363|-|chr8:g.62596747:T>C']	ENSG00000198363	1	HGNC:757	71592.88	43448.12	62206.21	76547.96	44491.77	56966.824
EADESLNFEEQILEAAK	11	TMT_Eoso_3.103802.103802.3	ENSG00000137076|TLN1, ENSG00000137076|-|chr9:g.35711320:CAGA>C',, ENSG00000137076|-|chr9:g.35722121:C>G',, ENSG00000137076|-|chr9:g.35724314:C>T',, ENSG00000137076|-|chr9:g.35717768:G>C',, ENSG00000137076|-|chr9:g.35718843:T>C',, ENSG00000137076|-|chr9:g.35719602:T>C',, ENSG00000137076|-|chr9:g.35719602:T>C']	ENSG00000137076	1	HGNC:11845	912853.74	2271665.54	1839218.7100000002	940325.38	2461347.57	1805520.85
AVATEANNSTFFSISSSDLVSK	7	TMT_Eoso_8.65662.65662.3	ENSG00000119541|VPS4B, ENSG00000119541|-|chr18:g.61064296:T>TC',, ENSG00000119541|-|chr18:g.61078710:A>T']	ENSG00000119541	1	HGNC:10895	88662.736	93163.76199999999	89543.28899999999	91337.063	95386.44	98751.79000000001
EEDGSLSLDGADSTGVVAK	5	TMT_Eoso_6.73978.73978.3	ENSG00000130726|TRIM28, ENSG00000130726|+|chr19:g.59058998:C>T',, ENSG00000130726|+|chr19:g.59061521:C>T',, ENSG00000130726|+|chr19:g.59056243:C>T',, ENSG00000130726|+|chr19:g.59056243:C>T']	ENSG00000130726	1	HGNC:16384	0	0	0	0	0	0
FNAPFDVGIK	16	TMT_Eoso_7.65914.65914.2	ENSG00000157017|GHRL, ENSG00000157017|-|chr3:g.10331457:G>T',, ENSG00000157017|-|chr3:g.10331457:G>T']	ENSG00000157017	1	HGNC:18129	2210053.612	1625085.1539999996	4728049.512999998	2163089.8310000002	1610010.0879999998	4512304.737999999
QFGAQANVIGPWIQTK	18	TMT_Eoso_7.66279.66279.3	ENSG00000072110|ACTN1, ENSG00000072110|-|chr14:g.69387818:C>T',, ENSG00000072110|-|chr14:g.69387818:C>T']	ENSG00000072110	1	HGNC:163	166090.253	170680.40000000002	159667.47400000002	171356.742	152823.22699999998	170484.43
SSSSNFLNYDLTLR	8	TMT_Eoso_7.59415.59415.2	ENSG00000173702|MUC13, ENSG00000173702|-|chr3:g.124632055:C>A',, ENSG00000173702|-|chr3:g.124627024:T>G']	ENSG00000173702	1	HGNC:7511	233900.19	167759.47599999997	226313.2	528652.04	162916.257	228789.61599999998
SLQSDILHDADSNDLK	5	TMT_Eoso_6.79722.79722.3	ENSG00000134463|ECHDC3, ENSG00000134463|+|chr10:g.11797434:G>A',, ENSG00000134463|+|chr10:g.11784633:C>T',, ENSG00000134463|+|chr10:g.11784633:C>T']	ENSG00000134463	1	HGNC:23489	0	0	0	0	0	0
GTDTVAGLALIK	15	TMT_Eoso_2.60255.60255.2	ENSG00000105835|NAMPT	ENSG00000105835	1	HGNC:30092	1033113.441	958185.8999999999	819930.4389999999	965081.674	967051.162	865379.081
NALGPGLSPELGPLPALR	9	TMT_Eoso_2.67216.67216.2	ENSG00000130764|LRRC47, ENSG00000130764|-|chr1:g.3712929:C>A']	ENSG00000130764	1	HGNC:29207	52985.886	53524.143000000004	60817.770000000004	51474.731	51261.663	51937.996
NELESYAYSLK	24	TMT_Eoso_5.81700.81700.2	ENSG00000044574|HSPA5, ENSG00000044574|-|chr9:g.128001036:A>G']	ENSG00000044574	1	HGNC:5238	9188269.748000002	7052163.908000001	17729655.860000003	9015986.171000002	7150742.723999999	17445573.533999998
TAPYVVTGSVDQTVK	7	TMT_Eoso_7.52111.52111.3	ENSG00000007168|PAFAH1B1, ENSG00000007168|+|chr17:g.2579809:G>A']	ENSG00000007168	1	HGNC:8574	762212.5	494762.2	517084.72	764112.1	486286.2	521597.72
TLSFGSDLNYATR	6	TMT_Eoso_2.52478.52478.2	ENSG00000107581|EIF3A, ENSG00000107581|-|chr10:g.120817746:G>A',, ENSG00000107581|-|chr10:g.120817513:C>G',, ENSG00000107581|-|chr10:g.120801743:G>A',, ENSG00000107581|-|chr10:g.120801743:G>A']	ENSG00000107581	1	HGNC:3271	1204342.655	1094674.9100000001	1966877.29	1203129.164	1091082.52	1898737.7899999998
ALNSIIDVYHK	78	TMT_Eoso_5.86232.86232.2	ENSG00000143546|S100A8, ENSG00000143546|-|chr1:g.153362705:G>C',, ENSG00000143546|-|chr1:g.153362705:G>C']	ENSG00000143546	1	HGNC:10498	17803950.483999997	48084060.963999964	32017093.231000014	16946390.826	51796493.96500003	31571554.020000003
TGQEVVFVAEPDNK	16	TMT_Eoso_8.52236.52236.3	ENSG00000118705|RPN2, ENSG00000118705|+|chr20:g.35812678:C>A',, ENSG00000118705|+|chr20:g.35812678:C>A']	ENSG00000118705	1	HGNC:10382	1941507.9100000001	1172631.74	2399303.98	1999813.9100000001	1128911.26	2186882.05
EEASDYLELDTIK	21	TMT_Eoso_5.84210.84210.3	ENSG00000166598|HSP90B1	ENSG00000166598	1	HGNC:12028	6726784.260000001	5245392.58	12776581.29	6427209.860000001	5381420.08	11928376.71
TPTEALASFDYIVR	10	TMT_Eoso_2.65434.65434.2	ENSG00000148334|PTGES2, ENSG00000148334|-|chr9:g.130884753:C>T',, ENSG00000148334|-|chr9:g.130887602:T>C',, ENSG00000148334|-|chr9:g.130887674:G>A']	ENSG00000148334	1	HGNC:17822	536064.0349999999	474065.36000000004	446941.123	565246.91	463591.65400000004	437764.43299999996
NFYVEVPELAK	10	TMT_Eoso_8.66143.66143.2	ENSG00000145833|DDX46, ENSG00000145833|+|chr5:g.134116847:G>A',, ENSG00000145833|+|chr5:g.134116847:G>A']	ENSG00000145833	1	HGNC:18681	429297.39900000003	363450.7459999999	343765.00200000004	461547.701	367583.956	338973.813
QLVEQVEQIQK	19	TMT_Eoso_3.82398.82398.2	ENSG00000184840|TMED9	ENSG00000184840	1	HGNC:24878	8478507.173999999	5297378.361	7056008.0430000005	7852788.731000001	5573157.949	6689521.674
YPDYEVTWANDGY	5	TMT_Eoso_6.79423.79423.2	ENSG00000054148|PHPT1, ENSG00000054148|+|chr9:g.139743945:G>C',, ENSG00000054148|+|chr9:g.139743945:G>C']	ENSG00000054148	1	HGNC:30033	191682.771	180874.731	205429.219	202113.48	186416.471	196605.029
YGPFVADFADK	14	TMT_Eoso_8.63488.63488.2	ENSG00000116459|ATP5PB	ENSG00000116459	1	HGNC:840	1122256.2129999998	1218805.644	2422968.485	1407359.992	1262699.0739999998	3171304.9879999994
ALIPLALEGTDVGQTK	4	TMT_Eoso_1.66988.66988.3	ENSG00000140553|UNC45A, ENSG00000140553|+|chr15:g.91492561:G>A',, ENSG00000140553|+|chr15:g.91492561:G>A']	ENSG00000140553	1	HGNC:30594	736262.48	590695.64	511178.33999999997	674647.6	626147.325	468126.951
VASGPSPGEGISPQSAQAPQAPGDNHVVPVLR	7	TMT_Eoso_5.79314.79314.4	ENSG00000013364|MVP, ENSG00000013364|+|chr16:g.29847067:C>T',, ENSG00000013364|+|chr16:g.29842218:C>T',, ENSG00000013364|+|chr16:g.29842218:C>T']	ENSG00000013364	1	HGNC:7531	59495.344000000005	54992.57	53578.547	60080.77	54584.21	58407.074
LLGADSATVFNIQEPEEETANQEYK	6	TMT_Eoso_2.63964.63964.4	ENSG00000129116|PALLD, ENSG00000129116|+|chr4:g.169433356:T>C',, ENSG00000129116|+|chr4:g.169589396:G>C']	ENSG00000129116	1	HGNC:17068	28570.072	26108.014	35061.434	27210.55	27743.188	34063.367
IQAIELEDLLR	12	TMT_Eoso_6.106272.106272.2	ENSG00000182492|BGN	ENSG00000182492	1	HGNC:1044	2789545.32	5893709.914	2548484.8239999996	2717562.84	6090017.557	2474850.6570000006
IDLPAENSNSETIIITGK	9	TMT_Eoso_9.67301.67301.3	ENSG00000115677|HDLBP, ENSG00000115677|-|chr2:g.242192848:T>C',, ENSG00000115677|-|chr2:g.242169074:A>G',, ENSG00000115677|-|chr2:g.242174960:C>T',, ENSG00000115677|-|chr2:g.242179168:C>T',, ENSG00000115677|-|chr2:g.242194517:G>C',, ENSG00000115677|-|chr2:g.242179138:T>C',, ENSG00000115677|-|chr2:g.242174946:G>A',, ENSG00000115677|-|chr2:g.242174946:G>A']	ENSG00000115677	1	HGNC:4857	272999.12	137833.43	367570.8	277322.07	137407.983	343752.26
DAYQVILDGVK	17	TMT_Eoso_6.91588.91588.2	ENSG00000166181|API5, ENSG00000166181|+|chr11:g.43357550:C>T',, ENSG00000166181|+|chr11:g.43342457:G>T',, ENSG00000166181|+|chr11:g.43349393:G>T',, ENSG00000166181|+|chr11:g.43349393:G>T']	ENSG00000166181	1	HGNC:594	2010625.3490000006	1215540.0360000003	2651908.443	1951007.2830000003	1187588.7619999999	2457641.7469999995
QVVESAYEVIK	25	TMT_Eoso_6.82151.82151.3	ENSG00000134333|LDHA	ENSG00000134333	1	HGNC:6535	16361726.519999996	13313118.93	7933072.044000001	15900776.154	13779610.359999998	7699192.029000001
YLDEDTIYHLQPSGR	4	TMT_Eoso_2.50494.50494.3	ENSG00000168906|MAT2A, ENSG00000168906|+|chr2:g.85769710:G>A',, ENSG00000168906|+|chr2:g.85768207:T>A']	ENSG00000168906	1	HGNC:6904	827935.91	544019.28	654488.8300000001	865029.22	548938.52	644720.56
SDVLELTDDNFESR	39	TMT_Eoso_8.56164.56164.2	ENSG00000167004|PDIA3, ENSG00000167004|+|chr15:g.44048944:A>T',, ENSG00000167004|+|chr15:g.44048950:G>T']	ENSG00000167004	1	HGNC:4606	1409079.7399999998	1779549.6639999999	1519517.5699999998	5739073.136000001	4315667.7736	6671348.032
VGSGDTNNFPYLEK	16	TMT_Eoso_8.56899.56899.2	ENSG00000095380|NANS	ENSG00000095380	1	HGNC:19237	4118927.39	1812480.0750000002	4577131.66	3996553.82	1953113.0550000002	4282542.78
AGPGTLSVTIEGPSK	13	TMT_Eoso_9.58031.58031.2	ENSG00000136068|FLNB, ENSG00000136068|+|chr3:g.58134543:G>A',, ENSG00000136068|+|chr3:g.58062899:C>G',, ENSG00000136068|+|chr3:g.58121746:A>G',, ENSG00000136068|+|chr3:g.58089697:G>T',, ENSG00000136068|+|chr3:g.58095423:G>T',, ENSG00000136068|+|chr3:g.58095424:A>T',, ENSG00000136068|+|chr3:g.58127630:G>T',, ENSG00000136068|+|chr3:g.58128446:A>G',, ENSG00000136068|+|chr3:g.58108954:C>A',, ENSG0000…	ENSG00000136068	1	HGNC:3755	145653.38	117094.586	178236.02	1486816.689	1466379.239	1665975.628
QLSSEELEQFQK	2	TMT_Eoso_6.78279.78279.2	ENSG00000196305|IARS, ENSG00000196305|-|chr9:g.95040557:C>T',, ENSG00000196305|-|chr9:g.95033937:C>T',, ENSG00000196305|-|chr9:g.95012544:C>G',, ENSG00000196305|-|chr9:g.95012544:C>G']	ENSG00000196305	1	HGNC:5330	0	0	0	0	0	0
GLDPYNVLAPK	35	TMT_Eoso_8.62160.62160.2	ENSG00000135940|COX5B	ENSG00000135940	1	HGNC:2269	4254020.432999998	3925936.8249999997	12049346.586	4093976.488000001	3978731.2339999992	11022846.224999998
GDSGGPLLCAGVAQGIVSYGR	16	TMT_Eoso_9.64085.64085.3	ENSG00000092009|CMA1, ENSG00000092009|-|chr14:g.24977439:C>T',, ENSG00000092009|-|chr14:g.24976599:G>A']	ENSG00000092009	1	HGNC:2097	276896.06	307859.82999999996	284296.12	257571.90000000002	295980.92000000004	252899.816
QPAIISQLDPVNER	15	TMT_Eoso_9.60506.60506.2	ENSG00000135829|DHX9, ENSG00000135829|+|chr1:g.182852490:T>G',, ENSG00000135829|+|chr1:g.182850733:A>C',, ENSG00000135829|+|chr1:g.182856546:G>T',, ENSG00000135829|+|chr1:g.182853933:T>C',, ENSG00000135829|+|chr1:g.182825708:G>A',, ENSG00000135829|+|chr1:g.182852289:A>C',, ENSG00000135829|+|chr1:g.182853821:G>T']	ENSG00000135829	1	HGNC:2750	3387362.8499999996	2544564.7219999996	1794017.59	3391526.6589999995	2465960.326	1795172.4999999998
IIFVVGGPGSGK	6	TMT_Eoso_1.63070.63070.3	ENSG00000106992|AK1	ENSG00000106992	1	HGNC:361	193261.75699999998	160869.20500000002	159663.168	189640.52000000002	152960.19	163023.929
EANLLNAVIVQR	13	TMT_Eoso_1.58588.58588.2	ENSG00000088833|NSFL1C, ENSG00000088833|-|chr20:g.1426393:C>T',, ENSG00000088833|-|chr20:g.1426393:C>T']	ENSG00000088833	1	HGNC:15912	1643888.226	1354643.902	1526581.3659999997	1593843.7109999997	1321909.776	1468915.103
GYAVNVFDIQQGFDNPQVR	3	TMT_Eoso_6.96066.96066.3	ENSG00000147383|NSDHL	ENSG00000147383	1	HGNC:13398	64252.155999999995	46660.176	64057.58	72885.27	48974.453	78626.375
GIPVLVGLLDHPK	7	TMT_Eoso_1.69755.69755.3	ENSG00000198561|CTNND1, ENSG00000198561|+|chr11:g.57569385:G>C',, ENSG00000198561|+|chr11:g.57569621:G>C',, ENSG00000198561|+|chr11:g.57574407:C>G',, ENSG00000198561|+|chr11:g.57573382:G>T',, ENSG00000198561|+|chr11:g.57573382:G>T']	ENSG00000198561	1	HGNC:2515	741123.31	523968.507	335122.57399999996	707954.2869999999	532963.959	354096.33600000007
ECPGIEPVCVDLGDWEATER	18	TMT_Eoso_2.60636.60636.3	ENSG00000169738|DCXR	ENSG00000169738	1	HGNC:18985	98199.86	93629.379	186558.96000000002	107875.332	87836.02	180549.206
QISQAYEVLSDAK	10	TMT_Eoso_1.56602.56602.3	ENSG00000086061|DNAJA1	ENSG00000086061	1	HGNC:5229	686264.0000000001	516047.32	503528.07	661146.8200000001	508194.48	469987.28
SLELHEEFGYNADTQK	1	TMT_Eoso_3.75452.75452.3	ENSG00000164144|ARFIP1, ENSG00000164144|+|chr4:g.153831309:C>T',, ENSG00000164144|+|chr4:g.153750826:C>T',, ENSG00000164144|+|chr4:g.153750826:C>T']	ENSG00000164144	1	HGNC:21496	0	0	0	0	0	0
GGPVQVLEDEELK	12	TMT_Eoso_6.87510.87510.2	ENSG00000143416|SELENBP1, ENSG00000143416|-|chr1:g.151337060:G>A',, ENSG00000143416|-|chr1:g.151337060:G>A']	ENSG00000143416	1	HGNC:10719	4485669.138	2982777.083	4230714.0600000005	4491986.312	3420894.1319999998	4505715.294
TEHPFTVEEFVLPK	20	TMT_Eoso_8.65436.65436.3	ENSG00000175899|A2M, ENSG00000175899|-|chr12:g.9266045:T>G',, ENSG00000175899|-|chr12:g.9243017:G>A',, ENSG00000175899|-|chr12:g.9225335:G>A',, ENSG00000175899|-|chr12:g.9262610:C>T',, ENSG00000175899|-|chr12:g.9268363:T>G',, ENSG00000175899|-|chr12:g.9251347:A>C',, ENSG00000175899|-|chr12:g.9259171:C>A',, ENSG00000175899|-|chr12:g.9229357:T>G',, ENSG00000175899|-|chr12:g.9242554:G>A',, ENSG00000…	ENSG00000175899	1	HGNC:7	236595.77000000002	218528.424	235144.644	233471.009	232975.179	232313.879
VTLTLPVLNAAR	17	TMT_Eoso_2.66076.66076.2	ENSG00000130313|PGLS	ENSG00000130313	1	HGNC:8903	915984.6235	698052.4089	743684.4250999999	890550.5200999998	734045.4566	708195.5363999999
SVGELPSTVESLQK	13	TMT_Eoso_8.58543.58543.2	ENSG00000136026|CKAP4, ENSG00000136026|-|chr12:g.106641205:T>C',, ENSG00000136026|-|chr12:g.106633980:T>A']	ENSG00000136026	1	HGNC:16991	2605925.045	2243196.7759999996	3323201.67	2554792.94	2284327.7939999998	3240124.1400000006
GGLPLEEVTVAEVLAAR	2	TMT_Eoso_2.69359.69359.3	ENSG00000100299|ARSA, ENSG00000100299|-|chr22:g.51064416:T>C',, ENSG00000100299|-|chr22:g.51064416:T>C']	ENSG00000100299	1	HGNC:713	48549.312000000005	43793.015999999996	56864.61	52290.57	42694.367	50760.89
SVEDAQDVSLALTQR	24	TMT_Eoso_8.53360.53360.3	ENSG00000163359|COL6A3, ENSG00000163359|-|chr2:g.238249544:GA>G',, ENSG00000163359|-|chr2:g.238275518:AC>A',, ENSG00000163359|-|chr2:g.238280477:G>A',, ENSG00000163359|-|chr2:g.238283189:G>A',, ENSG00000163359|-|chr2:g.238296320:C>T',, ENSG00000163359|-|chr2:g.238253406:C>T',, ENSG00000163359|-|chr2:g.238247734:C>G',, ENSG00000163359|-|chr2:g.238283510:C>T',, ENSG00000163359|-|chr2:g.238280852:G>…	ENSG00000163359	1	HGNC:2213	781228.12	1587486.6600000001	2548067.63	3566529.9229999995	6348100.4180000005	5201206.615
LSDQDLDQALSDEELNAFQK	5	TMT_Eoso_2.64832.64832.3	ENSG00000140983|RHOT2, ENSG00000140983|+|chr16:g.719592:G>A',, ENSG00000140983|+|chr16:g.722331:C>T',, ENSG00000140983|+|chr16:g.722760:G>A']	ENSG00000140983	1	HGNC:21169	77714.57	63145.013000000006	128354.57	75656.76000000001	64917.10399999999	123753.12
IEPGVDPDDTYNETPYEK	7	TMT_Eoso_8.51612.51612.3	ENSG00000176393|RNPEP, ENSG00000176393|+|chr1:g.201965360:GAGA>G',, ENSG00000176393|+|chr1:g.201972506:A>C',, ENSG00000176393|+|chr1:g.201972506:A>C']	ENSG00000176393	1	HGNC:10078	0	0	0	0	0	0
IAVEPVNPSELPK	13	TMT_Eoso_2.58657.58657.2	ENSG00000108883|EFTUD2, ENSG00000108883|-|chr17:g.42929085:C>T',, ENSG00000108883|-|chr17:g.42953468:C>A',, ENSG00000108883|-|chr17:g.42953362:G>T',, ENSG00000108883|-|chr17:g.42929089:G>A',, ENSG00000108883|-|chr17:g.42929089:G>A']	ENSG00000108883	1	HGNC:30858	567674.78	289632.79000000004	872665.561	1522062.7955	862516.349	888424.5369999999
SENGLEFTSSGSANTETTK	26	TMT_Eoso_1.43983.43983.3	ENSG00000213585|VDAC1	ENSG00000213585	1	HGNC:12669	776004.83	719966.69	1764423.2	760479.4199999999	737652.53	1708046.15
STPAITLESPDIK	17	TMT_Eoso_7.58443.58443.3	ENSG00000100243|CYB5R3, ENSG00000100243|-|chr22:g.43019801:G>C',, ENSG00000100243|-|chr22:g.43019801:G>C']	ENSG00000100243	1	HGNC:2873	1346679.2380000001	1802461.103	1780837.377	1590041.7699999998	1801311.9530000002	1738437.414
DTEEEDFHVDQVTTVK	16	TMT_Eoso_2.47594.47594.3	ENSG00000197249|SERPINA1, ENSG00000197249|-|chr14:g.94849249:G>A',, ENSG00000197249|-|chr14:g.94849399:A>G',, ENSG00000197249|-|chr14:g.94849399:A>G']	ENSG00000197249	1	HGNC:8941	1806103	2423828.6	2399834.3	1718005.69	2627109.7	2268052.5999999996
DLLEVADVLEK	6	TMT_Eoso_2.69214.69214.3	ENSG00000109519|GRPEL1	ENSG00000109519	1	HGNC:19696	327381.78599999996	297254.30799999996	466084.896	304688.876	288335.121	437396.683
ANPDPNCCLGVFGLSLYTTER	11	TMT_Eoso_8.67675.67675.3	ENSG00000136527|TRA2B, ENSG00000136527|-|chr3:g.185643274:C>G',, ENSG00000136527|-|chr3:g.185643270:C>A',, ENSG00000136527|-|chr3:g.185643271:C>G',, ENSG00000136527|-|chr3:g.185643271:C>G']	ENSG00000136527	1	HGNC:10781	81380.394	41447.236000000004	56268.028999999995	76271.484	44401.978	59904.719
VDQIQEIVTGNPTVIK	10	TMT_Eoso_5.98432.98432.3	ENSG00000140575|IQGAP1, ENSG00000140575|+|chr15:g.90986644:G>C',, ENSG00000140575|+|chr15:g.91030207:A>G',, ENSG00000140575|+|chr15:g.91035840:A>G',, ENSG00000140575|+|chr15:g.90934041:A>G',, ENSG00000140575|+|chr15:g.90934041:A>G']	ENSG00000140575	1	HGNC:6110	71735.266	66198.6	66942.94	65410.824	65701.34	61867.582
ANNSTYGLAAAVFTK	10	TMT_Eoso_8.63678.63678.3	ENSG00000111275|ALDH2, ENSG00000111275|+|chr12:g.112223141:A>G',, ENSG00000111275|+|chr12:g.112221062:G>A',, ENSG00000111275|+|chr12:g.112227712:G>A',, ENSG00000111275|+|chr12:g.112227712:G>A']	ENSG00000111275	1	HGNC:404	250223.78	172760.83	293372.75	237429.67	163655.08	287078.88
ATGPPVSELITK	52	TMT_Eoso_1.56664.56664.3	ENSG00000184357|HIST1H1B, ENSG00000184357|-|chr6:g.27835071:ATTC>A']	ENSG00000184357	1	HGNC:4719	16261065.044999996	7357201.143000003	7972316.379000001	15369425.546000002	7531108.613	7682781.6049999995
TPVEVPVGGFK	16	TMT_Eoso_1.56157.56157.2	ENSG00000178209|PLEC, ENSG00000178209|-|chr8:g.145008183:C>T',, ENSG00000178209|-|chr8:g.144995759:G>A',, ENSG00000178209|-|chr8:g.145016667:C>T',, ENSG00000178209|-|chr8:g.144994888:G>A',, ENSG00000178209|-|chr8:g.144996236:C>G',, ENSG00000178209|-|chr8:g.145010020:G>A',, ENSG00000178209|-|chr8:g.144996968:C>T',, ENSG00000178209|-|chr8:g.144990901:C>T',, ENSG00000178209|-|chr8:g.145001648:C>T',,…	ENSG00000178209	1	HGNC:9069	3398866.3080000007	2568274.76	2093172.469	3183627.1580000003	2601630.352	2075718.4830000002
VQSTPVTIQVINVR	14	TMT_Eoso_8.58977.58977.2	ENSG00000134757|DSG3, ENSG00000134757|+|chr18:g.29049247:C>T',, ENSG00000134757|+|chr18:g.29046499:C>T',, ENSG00000134757|+|chr18:g.29055831:G>C',, ENSG00000134757|+|chr18:g.29056170:C>T',, ENSG00000134757|+|chr18:g.29052728:G>T']	ENSG00000134757	1	HGNC:3050	998221.7170000001	1426371.5050000001	766279.816	1081414.798	1445112.369	749394.3929999999
LNTQEIFDDWAR	8	TMT_Eoso_1.62429.62429.2	ENSG00000197102|DYNC1H1, ENSG00000197102|+|chr14:g.102452591:G>A',, ENSG00000197102|+|chr14:g.102446806:A>T',, ENSG00000197102|+|chr14:g.102467294:C>T',, ENSG00000197102|+|chr14:g.102455061:C>T',, ENSG00000197102|+|chr14:g.102502906:C>T',, ENSG00000197102|+|chr14:g.102510245:C>G',, ENSG00000197102|+|chr14:g.102446221:A>C',, ENSG00000197102|+|chr14:g.102446147:G>A',, ENSG00000197102|+|chr14:g.1024…	ENSG00000197102	1	HGNC:2961	431971.116	400283.451	619410.301	480870.337	421005.6440000001	669248.9879999999
LLDAQLSTGGIVDPSK	18	TMT_Eoso_9.67592.67592.3	ENSG00000178209|PLEC, ENSG00000178209|-|chr8:g.145008183:C>T',, ENSG00000178209|-|chr8:g.144995759:G>A',, ENSG00000178209|-|chr8:g.145016667:C>T',, ENSG00000178209|-|chr8:g.144994888:G>A',, ENSG00000178209|-|chr8:g.144996236:C>G',, ENSG00000178209|-|chr8:g.145010020:G>A',, ENSG00000178209|-|chr8:g.144996968:C>T',, ENSG00000178209|-|chr8:g.144990901:C>T',, ENSG00000178209|-|chr8:g.145001648:C>T',,…	ENSG00000178209	1	HGNC:9069	340339.40900000004	288123.044	257599.974	326108.55	309726.08900000004	259303.35499999998
DVDIIDHHDNTYTVK	18	TMT_Eoso_7.47800.47800.3	ENSG00000196924|FLNA, ENSG00000196924|-|chrX:g.153581155:C>T',, ENSG00000196924|-|chrX:g.153590917:G>C',, ENSG00000196924|-|chrX:g.153590917:G>C']	ENSG00000196924	1	HGNC:3754	3059396.4400000004	4423209.680000001	3617919.42	3036969.5699999994	4474148.9	3141637.5
GITFDSGGISIK	13	TMT_Eoso_1.58858.58858.2	ENSG00000002549|LAP3, ENSG00000002549|+|chr4:g.17585181:C>T',, ENSG00000002549|+|chr4:g.17600169:G>A',, ENSG00000002549|+|chr4:g.17600169:G>A']	ENSG00000002549	1	HGNC:18449	1805302.3160000003	2270727.411	2023263.1650000003	1712336.63	2318156.3100000005	1891230.0189999999
IPDSIAVIQQLSPK	2	TMT_Eoso_2.68563.68563.3	ENSG00000205413|SAMD9, ENSG00000205413|-|chr7:g.92732805:A>G',, ENSG00000205413|-|chr7:g.92735331:T>G',, ENSG00000205413|-|chr7:g.92731759:C>G',, ENSG00000205413|-|chr7:g.92732467:G>A',, ENSG00000205413|-|chr7:g.92732559:C>A',, ENSG00000205413|-|chr7:g.92732559:C>A']	ENSG00000205413	1	HGNC:1348	57212.812000000005	80117.086	46611.91	55941.085999999996	86323.586	43643.855
LPLQLDDAVRPEAEGEEEGR	8	TMT_Eoso_7.59241.59241.3	ENSG00000115866|DARS	ENSG00000115866	1	HGNC:2678	392899.8	348954.83	478063.17999999993	372903.38	319656.45	451598.3
FGTVLTEHVAAAELGAR	5	TMT_Eoso_3.90860.90860.3	ENSG00000112667|DNPH1, ENSG00000112667|-|chr6:g.43197076:T>A',, ENSG00000112667|-|chr6:g.43197076:T>A']	ENSG00000112667	1	HGNC:21218	0	0	0	0	0	0
IEELQLIVNDK	10	TMT_Eoso_2.66714.66714.3	ENSG00000087191|PSMC5, ENSG00000087191|+|chr17:g.61907732:G>GA',, ENSG00000087191|+|chr17:g.61909319:T>C',, ENSG00000087191|+|chr17:g.61909319:T>C']	ENSG00000087191	1	HGNC:9552	459061.075	313442.02150000003	315057.4220000001	474808.577	297414.202	298726.79400000005
FLEEYLSSTPQR	5	TMT_Eoso_7.60506.60506.2	ENSG00000129562|DAD1	ENSG00000129562	1	HGNC:2664	590584.086	628415.065	667373.7410000002	552115.002	636939.5299999999	647801.7300000001
AFPAWADTSVLSR	12	TMT_Eoso_1.59754.59754.3	ENSG00000119711|ALDH6A1, ENSG00000119711|-|chr14:g.74538937:A>C']	ENSG00000119711	1	HGNC:7179	913124.0230000002	788485.7150000001	1810664.574	900140.792	774601.656	1754372.437
DQADFSVLHYAGK	4	TMT_Eoso_9.56528.56528.3	ENSG00000105357|MYH14, ENSG00000105357|+|chr19:g.50775819:C>CGCCTACG',, ENSG00000105357|+|chr19:g.50713910:C>G',, ENSG00000105357|+|chr19:g.50805087:A>T',, ENSG00000105357|+|chr19:g.50789769:C>T',, ENSG00000105357|+|chr19:g.50753007:G>A',, ENSG00000105357|+|chr19:g.50771511:C>T',, ENSG00000105357|+|chr19:g.50784977:G>A',, ENSG00000105357|+|chr19:g.50781512:G>A',, ENSG00000105357|+|chr19:g.5078151…	ENSG00000105357	1	HGNC:23212	0	0	0	0	0	0
EISPDTTLLDLQNNDISELR	16	TMT_Eoso_1.64265.64265.3	ENSG00000182492|BGN	ENSG00000182492	1	HGNC:1044	73783.227	98981.36799999999	108205.09	70895.776	94985.997	105763.609
GFGFVTFADPASVDK	5	TMT_Eoso_2.66396.66396.3	ENSG00000153944|MSI2, ENSG00000153944|+|chr17:g.55754371:T>G',, ENSG00000153944|+|chr17:g.55693389:G>A',, ENSG00000153944|+|chr17:g.55335686:C>G',, ENSG00000153944|+|chr17:g.55335686:C>G']	ENSG00000153944	1	HGNC:18585	588525.094	221616.19	311489.67	584246.435	223088.40000000002	289786.886
TAGPLESSETEEASQLK	14	TMT_Eoso_5.70404.70404.3	ENSG00000125844|RRBP1, ENSG00000125844|-|chr20:g.17639529:C>T',, ENSG00000125844|-|chr20:g.17640795:G>A',, ENSG00000125844|-|chr20:g.17640795:G>A']	ENSG00000125844	1	HGNC:10448	753134	456540.83999999997	1123534.19	715288.28	446104.22	1033267.5
ELSAVTFPDIIR	28	TMT_Eoso_9.70552.70552.2	ENSG00000115415|STAT1, ENSG00000115415|-|chr2:g.191862645:C>T',, ENSG00000115415|-|chr2:g.191849095:G>A',, ENSG00000115415|-|chr2:g.191847121:C>G',, ENSG00000115415|-|chr2:g.191847121:C>G']	ENSG00000115415	1	HGNC:11362	2352728.3083	3009081.6059999997	925020.5534	2298832.6864999994	3095717.049	933881.0694000002
TEEALQLYNQIIK	2	TMT_Eoso_2.64931.64931.3	ENSG00000174780|SRP72, ENSG00000174780|+|chr4:g.57335848:G>T',, ENSG00000174780|+|chr4:g.57366720:A>G']	ENSG00000174780	1	HGNC:11303	338017.35	244178.77000000002	371156.52	323515.98	248376.22999999998	344190.92
GAEADQIIEYLK	4	TMT_Eoso_8.65829.65829.2	ENSG00000164022|AIMP1	ENSG00000164022	1	HGNC:10648	208878.31399999998	149818.974	158188.673	196986.75400000002	161106.76799999998	161047.287
STGEAFVQFASK	15	TMT_Eoso_7.57270.57270.2	ENSG00000096746|HNRNPH3, ENSG00000096746|+|chr10:g.70101738:G>A',, ENSG00000096746|+|chr10:g.70101738:G>A']	ENSG00000096746	1	HGNC:5043	2037410.682	1876469.653	2157280.52	1954568.0350000001	1870305.233	2046320.835
VIPEDGPAAQNPENVK	6	TMT_Eoso_8.49691.49691.3	ENSG00000105953|OGDH, ENSG00000105953|+|chr7:g.44747551:C>G',, ENSG00000105953|+|chr7:g.44706443:G>T',, ENSG00000105953|+|chr7:g.44736996:G>C',, ENSG00000105953|+|chr7:g.44734072:C>T',, ENSG00000105953|+|chr7:g.44737221:C>T',, ENSG00000105953|+|chr7:g.44737244:G>T',, ENSG00000105953|+|chr7:g.44706400:G>A',, ENSG00000105953|+|chr7:g.44739836:C>T',, ENSG00000105953|+|chr7:g.44739836:C>T']	ENSG00000105953	1	HGNC:8124	0	0	0	0	0	0
LPAELQELPGLSHQYWSAPSDK	1	TMT_Eoso_5.103778.103778.3	ENSG00000100823|APEX1, ENSG00000100823|+|chr14:g.20923845:G>A',, ENSG00000100823|+|chr14:g.20923845:G>A']	ENSG00000100823	1	HGNC:587	0	0	0	0	0	0
HLEINPDHSIIETLR	8	TMT_Eoso_1.53836.53836.4	ENSG00000080824|HSP90AA1, ENSG00000080824|-|chr14:g.102552709:C>T',, ENSG00000080824|-|chr14:g.102551204:C>G',, ENSG00000080824|-|chr14:g.102552350:C>T',, ENSG00000080824|-|chr14:g.102552350:C>T']	ENSG00000080824	1	HGNC:5253	537602.5	1005826.2	358165.98	579214.4199999999	1017614.0900000001	346201.17
SLNILTAFQK	24	TMT_Eoso_2.67893.67893.2	ENSG00000089248|ERP29	ENSG00000089248	1	HGNC:13799	3332363.499000001	1635714.8103999998	2763697.292000001	3276677.8569999994	1629563.7907000002	2579406.711
ETLNISGPPLK	20	TMT_Eoso_1.55330.55330.2	ENSG00000002549|LAP3, ENSG00000002549|+|chr4:g.17585181:C>T',, ENSG00000002549|+|chr4:g.17600169:G>A',, ENSG00000002549|+|chr4:g.17600169:G>A']	ENSG00000002549	1	HGNC:18449	2834027.5209999997	3043406.1899999995	2863948.017	2716270.8660000004	2978984.358	2727831.3449999997
GANIQLLDLPGIIEGAAQGK	6	TMT_Eoso_8.72494.72494.3	ENSG00000108591|DRG2	ENSG00000108591	1	HGNC:3030	56264.24	47240.344000000005	59765.082	57553.598	47895.227	59055.566
DSPSVWAAVPGK	69	TMT_Eoso_2.53891.53891.3	ENSG00000108518|PFN1	ENSG00000108518	1	HGNC:8881	38187189.159	32252674.472000003	28971490.566999994	36182147.855999984	33327124.058000002	27076915.571
NENLAANFLLQQNFDED	14	TMT_Eoso_1.65065.65065.2	ENSG00000119318|RAD23B, ENSG00000119318|+|chr9:g.110084328:C>T',, ENSG00000119318|+|chr9:g.110084328:C>T']	ENSG00000119318	1	HGNC:9813	438578.95499999996	704271.139	380880.601	466596.05700000003	825848.441	390329.773
LGAVDESLSEETQK	12	TMT_Eoso_8.54155.54155.3	ENSG00000197930|ERO1A, ENSG00000197930|-|chr14:g.53119800:G>C']	ENSG00000197930	1	HGNC:13280	704752.59	503698.45	619754.39	708679.58	515275.85	594388.85
IGGDAGTSLNSNDYGYGGQK	6	TMT_Eoso_2.46348.46348.3	ENSG00000162613|FUBP1, ENSG00000162613|-|chr1:g.78422302:C>CTGG',, ENSG00000162613|-|chr1:g.78432751:C>T',, ENSG00000162613|-|chr1:g.78429957:G>A',, ENSG00000162613|-|chr1:g.78429957:G>A']	ENSG00000162613	1	HGNC:4004	258261.3	125045.22	169467.19	261345.97	135011.48	157850.66
QADETLDFEEQILEAAK	4	TMT_Eoso_6.104537.104537.3	ENSG00000171914|TLN2, ENSG00000171914|+|chr15:g.63112720:A>G',, ENSG00000171914|+|chr15:g.63073358:C>T',, ENSG00000171914|+|chr15:g.63111739:T>C',, ENSG00000171914|+|chr15:g.63000770:C>T',, ENSG00000171914|+|chr15:g.63044619:C>T',, ENSG00000171914|+|chr15:g.63112805:C>A',, ENSG00000171914|+|chr15:g.62995001:G>A',, ENSG00000171914|+|chr15:g.62995001:G>A']	ENSG00000171914	1	HGNC:15447	0	0	0	0	0	0
LIQEQEQELVGALAADLHK	7	TMT_Eoso_3.110833.110833.4	ENSG00000108602|ALDH3A1, ENSG00000108602|-|chr17:g.19643781:C>T',, ENSG00000108602|-|chr17:g.19643781:C>T']	ENSG00000108602	1	HGNC:405	274826.84	283760.8	323116.2	270152.47	296903.22	297861.84
TLGDFAAEYAK	8	TMT_Eoso_8.57840.57840.2	ENSG00000143799|PARP1, ENSG00000143799|-|chr1:g.226568769:T>C',, ENSG00000143799|-|chr1:g.226555302:A>G',, ENSG00000143799|-|chr1:g.226568781:T>C']	ENSG00000143799	1	HGNC:270	2689633.3	1567696.4900000002	1496193.58	2612429.3	1533539.47	1385934.47
LGIYDADGDGDFDVDDAK	12	TMT_Eoso_8.59270.59270.3	ENSG00000198363|ASPH, ENSG00000198363|-|chr8:g.62430151:G>A',, ENSG00000198363|-|chr8:g.62563651:G>C',, ENSG00000198363|-|chr8:g.62596747:T>C',, ENSG00000198363|-|chr8:g.62596747:T>C']	ENSG00000198363	1	HGNC:757	645219.37	449714.76	619194.13	614357.0800000001	451780.44	565058.94
AFSDPFVEAEK	14	TMT_Eoso_5.85608.85608.2	ENSG00000170606|HSPA4, ENSG00000170606|+|chr5:g.132439994:CA>C',, ENSG00000170606|+|chr5:g.132425259:G>C',, ENSG00000170606|+|chr5:g.132425260:T>A',, ENSG00000170606|+|chr5:g.132439712:A>C']	ENSG00000170606	1	HGNC:5237	2085363.8090000001	1848060.5629999998	2137108.45	1988309.245	1857314.268	2126012.1950000003
VVPSFLPVDQGGSLVGR	18	TMT_Eoso_7.68583.68583.3	ENSG00000046604|DSG2, ENSG00000046604|+|chr18:g.29118899:G>A',, ENSG00000046604|+|chr18:g.29104714:A>G']	ENSG00000046604	1	HGNC:3049	139454.916	67500.273	105442.09399999998	150065.712	67238.494	106384.43299999999
GTITDAPGFDPLR	10	TMT_Eoso_7.57061.57061.2	ENSG00000122359|ANXA11, ENSG00000122359|-|chr10:g.81926702:G>A',, ENSG00000122359|-|chr10:g.81926702:G>A']	ENSG00000122359	1	HGNC:535	1842904.0340000002	1876091.4849999999	1491095.618	1815836.3939999999	1933791.76	1418312.2280000001
EVWEELDGLDPNR	8	TMT_Eoso_2.59206.59206.2	ENSG00000104805|NUCB1	ENSG00000104805	1	HGNC:8043	312534.80299999996	294918.134	331648.9419999999	301482.958	282148.6649999999	288175.556
LTSAVSSLPELLEK	11	TMT_Eoso_9.74516.74516.3	ENSG00000092108|SCFD1, ENSG00000092108|+|chr14:g.31144245:G>A',, ENSG00000092108|+|chr14:g.31144245:G>A']	ENSG00000092108	1	HGNC:20726	345263.13	288687.83999999997	510946.646	389500.19	279712.68	515124.225
DLATVYVDVLK	24	TMT_Eoso_1.65509.65509.2	ENSG00000118137|APOA1, ENSG00000118137|-|chr11:g.116708063:G>A',, ENSG00000118137|-|chr11:g.116708063:G>A']	ENSG00000118137	1	HGNC:600	2454278.334999999	2544168.7020000005	1488443.507	2364411.233	2678836.1720000003	1406674.0189999999
VQIAVANAQELLQR	13	TMT_Eoso_2.63451.63451.3	ENSG00000099800|TIMM13	ENSG00000099800	1	HGNC:11816	622302.4519999999	570117.123	436260.40199999994	602802.203	560254.154	436568.362
VLQSFTVDSSK	12	TMT_Eoso_6.81891.81891.2	ENSG00000136068|FLNB, ENSG00000136068|+|chr3:g.58138487:GT>G',, ENSG00000136068|+|chr3:g.58134543:G>A',, ENSG00000136068|+|chr3:g.58062899:C>G',, ENSG00000136068|+|chr3:g.58121746:A>G',, ENSG00000136068|+|chr3:g.58089697:G>T',, ENSG00000136068|+|chr3:g.58095423:G>T',, ENSG00000136068|+|chr3:g.58095424:A>T',, ENSG00000136068|+|chr3:g.58127630:G>T',, ENSG00000136068|+|chr3:g.58128446:A>G',, ENSG000…	ENSG00000136068	1	HGNC:3755	1829344.3890000002	1429461.005	1762317.196	1760601.885	1479200.75	1659115.378
DLSSVQTLLTK	14	TMT_Eoso_5.96178.96178.2	ENSG00000197694|SPTAN1, ENSG00000197694|+|chr9:g.131388718:A>C',, ENSG00000197694|+|chr9:g.131388814:C>T',, ENSG00000197694|+|chr9:g.131379968:G>A',, ENSG00000197694|+|chr9:g.131388752:A>G',, ENSG00000197694|+|chr9:g.131346711:G>A',, ENSG00000197694|+|chr9:g.131344110:C>T',, ENSG00000197694|+|chr9:g.131341955:G>C',, ENSG00000197694|+|chr9:g.131341955:G>C']	ENSG00000197694	1	HGNC:11273	3066062.53	1519122.153	2409720.167	2858250.745	1578522.2619999999	2224127.674
ISSTLYQAAAPVLTPAK	9	TMT_Eoso_2.64556.64556.3	ENSG00000163463|KRTCAP2	ENSG00000163463	1	HGNC:28942	132405.097	110167.166	156154.66999999998	140033.416	114773.117	145794.407
GYDFESETDTETIAK	8	TMT_Eoso_1.48607.48607.3	ENSG00000198380|GFPT1, ENSG00000198380|-|chr2:g.69569322:G>A',, ENSG00000198380|-|chr2:g.69555453:G>A',, ENSG00000198380|-|chr2:g.69575324:C>T',, ENSG00000198380|-|chr2:g.69575324:C>T']	ENSG00000198380	1	HGNC:4241	600655.74	399692.1	554643.48	574205.06	416580.56	530911.63
LFPDTPLALDANK	18	TMT_Eoso_3.105337.105337.3	ENSG00000129351|ILF3, ENSG00000129351|+|chr19:g.10787983:G>A',, ENSG00000129351|+|chr19:g.10794656:C>T',, ENSG00000129351|+|chr19:g.10794656:C>T']	ENSG00000129351	1	HGNC:6038	1741589.26	647192.7409999999	898675.861	2466941.078	1054917.6970000002	1226117.2370000002
LTFDTTFSPNTGK	21	TMT_Eoso_6.87156.87156.3	ENSG00000165637|VDAC2, ENSG00000165637|+|chr10:g.76972002:C>T',, ENSG00000165637|+|chr10:g.76971990:A>G',, ENSG00000165637|+|chr10:g.76982065:G>A',, ENSG00000165637|+|chr10:g.76982065:G>A']	ENSG00000165637	1	HGNC:12672	3262613.57	3658880.0399999996	4379297.75	3078088.95	4789570.7	6756999.196
LTVSSLQESGLK	20	TMT_Eoso_6.83328.83328.2	ENSG00000196924|FLNA, ENSG00000196924|-|chrX:g.153581155:C>T',, ENSG00000196924|-|chrX:g.153590917:G>C',, ENSG00000196924|-|chrX:g.153590917:G>C']	ENSG00000196924	1	HGNC:3754	4527398.791	6573274.526000001	5053303.13	4365128.881999999	6765242.125999999	4739869.485000001
FGFPEGSVELYAEK	31	TMT_Eoso_7.65966.65966.3	ENSG00000149273|RPS3, ENSG00000149273|+|chr11:g.75115231:G>A',, ENSG00000149273|+|chr11:g.75115231:G>A']	ENSG00000149273	1	HGNC:10420	1104354.93	830992.2699999999	1206357.91	1095841.45	858821.8799999999	1139088.96
IFTSIGEDYDER	9	TMT_Eoso_7.55296.55296.2	ENSG00000167085|PHB, ENSG00000167085|-|chr17:g.47484147:C>T',, ENSG00000167085|-|chr17:g.47484147:C>T']	ENSG00000167085	1	HGNC:8912	2285883.2600000002	1650899.5000000002	3231305.1	2298828.936	1631918.246	3184088.51
TFIIGELHPDDRPK	8	TMT_Eoso_6.81429.81429.4	ENSG00000166347|CYB5A	ENSG00000166347	1	HGNC:2570	237827.429	203588.47999999998	300403.44	221158.816	213860.72	281788.9
IVSAQSLAEDDVE	10	TMT_Eoso_2.51474.51474.2	ENSG00000173726|TOMM20	ENSG00000173726	1	HGNC:20947	1355364.49	1120605.065	1417106.325	1501655.155	1157658.5389999999	1675048.02
VLELSIPASAEQIQHLAGAIAER	7	TMT_Eoso_1.70177.70177.3	ENSG00000172037|LAMB2, ENSG00000172037|-|chr3:g.49158923:G>A',, ENSG00000172037|-|chr3:g.49160684:C>T',, ENSG00000172037|-|chr3:g.49162722:C>A',, ENSG00000172037|-|chr3:g.49167419:C>T',, ENSG00000172037|-|chr3:g.49158763:C>T',, ENSG00000172037|-|chr3:g.49163902:G>C',, ENSG00000172037|-|chr3:g.49166533:G>A',, ENSG00000172037|-|chr3:g.49167684:C>T',, ENSG00000172037|-|chr3:g.49167684:C>T']	ENSG00000172037	1	HGNC:6487	114109.342	121522.875	94216.563	114201.277	116807.168	83073.79000000001
LAENSASSDDLLVAEVGISDYGDK	6	TMT_Eoso_5.96639.96639.3	ENSG00000089248|ERP29	ENSG00000089248	1	HGNC:13799	43967.164000000004	30082.697	47599.492	43024.47	27328.06	48083.652
ESESAPGDFSLSVK	4	TMT_Eoso_3.79181.79181.2	ENSG00000177885|GRB2, ENSG00000177885|-|chr17:g.73317805:G>A',, ENSG00000177885|-|chr17:g.73317805:G>A']	ENSG00000177885	1	HGNC:4566	0	0	0	0	0	0
GLVEPVDVVDNADGTQTVNYVPSR	27	TMT_Eoso_2.56922.56922.3	ENSG00000196924|FLNA, ENSG00000196924|-|chrX:g.153581155:C>T',, ENSG00000196924|-|chrX:g.153590917:G>C',, ENSG00000196924|-|chrX:g.153590917:G>C']	ENSG00000196924	1	HGNC:3754	529980.791	615473.905	433141.48	480250.006	634484.399	394544.78599999996
AEAGVPAEFSIWTR	38	TMT_Eoso_2.59561.59561.2	ENSG00000196924|FLNA, ENSG00000196924|-|chrX:g.153581155:C>T',, ENSG00000196924|-|chrX:g.153590917:G>C',, ENSG00000196924|-|chrX:g.153590917:G>C']	ENSG00000196924	1	HGNC:3754	5582915.925	7627984.800000001	10754007.769000001	5481058.958	7874022.932000001	10455939.718999999
LLEGEDAHLSSSQFSSGSQSSR	14	TMT_Eoso_5.68660.68660.3	ENSG00000186847|KRT14, ENSG00000186847|-|chr17:g.39739852:C>T',, ENSG00000186847|-|chr17:g.39738761:G>A',, ENSG00000186847|-|chr17:g.39739614:G>A',, ENSG00000186847|-|chr17:g.39743071:G>A',, ENSG00000186847|-|chr17:g.39739816:G>A']	ENSG00000186847	1	HGNC:6416	120239.85699999999	696316.8200000001	186837.51	145709.04	912357	175469.57
FNPETDYLTGTDGK	7	TMT_Eoso_9.56750.56750.3	ENSG00000100412|ACO2, ENSG00000100412|+|chr22:g.41914559:G>A',, ENSG00000100412|+|chr22:g.41924576:G>A',, ENSG00000100412|+|chr22:g.41924576:G>A']	ENSG00000100412	1	HGNC:118	381739.06	414820.97	792634.5	484471.53	401004.53	758664.06
TIPSWATLSASQLAR	9	TMT_Eoso_1.61243.61243.2	ENSG00000127483|HP1BP3, ENSG00000127483|-|chr1:g.21103194:C>A',, ENSG00000127483|-|chr1:g.21103194:C>A']	ENSG00000127483	1	HGNC:24973	771472.322	713269.777	624070.5	808604.541	711298.8570000001	608767.7050000001
NQFETEINITK	8	TMT_Eoso_2.52627.52627.2	ENSG00000096696|DSP, ENSG00000096696|+|chr6:g.7581510:TA>T',, ENSG00000096696|+|chr6:g.7578715:C>T',, ENSG00000096696|+|chr6:g.7580958:A>G',, ENSG00000096696|+|chr6:g.7581636:G>A',, ENSG00000096696|+|chr6:g.7580990:G>A',, ENSG00000096696|+|chr6:g.7585977:G>A',, ENSG00000096696|+|chr6:g.7585981:C>T',, ENSG00000096696|+|chr6:g.7580078:A>G']	ENSG00000096696	1	HGNC:3052	1151012.739	1687724.733	1308216.479	1228230.4619999998	1667377.6410000003	1286062.628
HQAQIDHYLGLANK	9	TMT_Eoso_1.48046.48046.4	ENSG00000115310|RTN4, ENSG00000115310|-|chr2:g.55253514:T>G',, ENSG00000115310|-|chr2:g.55277278:C>A',, ENSG00000115310|-|chr2:g.55209692:T>C',, ENSG00000115310|-|chr2:g.55253886:G>A',, ENSG00000115310|-|chr2:g.55253886:G>A']	ENSG00000115310	1	HGNC:14085	885766.7	1018838	664590.26	857926.3799999999	1010097.44	667943.4
EQADFALEALAK	12	TMT_Eoso_9.66691.66691.2	ENSG00000105357|MYH14, ENSG00000105357|+|chr19:g.50775819:C>CGCCTACG',, ENSG00000105357|+|chr19:g.50713910:C>G',, ENSG00000105357|+|chr19:g.50805087:A>T',, ENSG00000105357|+|chr19:g.50789769:C>T',, ENSG00000105357|+|chr19:g.50753007:G>A',, ENSG00000105357|+|chr19:g.50771511:C>T',, ENSG00000105357|+|chr19:g.50784977:G>A',, ENSG00000105357|+|chr19:g.50781512:G>A',, ENSG00000105357|+|chr19:g.5078151…	ENSG00000105357	1	HGNC:23212	1508188.011	1361690.5820000002	1074436.168	1459772.8610000003	1467067.73	1067647.1369999999
LIAINANDPEASK	15	TMT_Eoso_3.82189.82189.2	ENSG00000138777|PPA2, ENSG00000138777|-|chr4:g.106327072:C>T',, ENSG00000138777|-|chr4:g.106377901:C>A',, ENSG00000138777|-|chr4:g.106377901:C>A']	ENSG00000138777	1	HGNC:28883	2465771.3940000003	1933960.94	3460079.2980000004	2596336.675	1909513.266	3428022.5300000003
VQQLQISVDQHGDNLK	4	TMT_Eoso_2.51881.51881.3	ENSG00000170477|KRT4, ENSG00000170477|-|chr12:g.53205757:T>C',, ENSG00000170477|-|chr12:g.53207628:G>A',, ENSG00000170477|-|chr12:g.53204559:T>C',, ENSG00000170477|-|chr12:g.53204559:T>C']	ENSG00000170477	1	HGNC:6441	1696801.06	6679207.699999999	1829960.7799999998	1718755.26	7381921.5	1728988.64
HLEQQQGQLEVPEQQVGQPK	13	TMT_Eoso_2.45744.45744.3	ENSG00000163207|IVL, ENSG00000163207|+|chr1:g.152883049:A>G',, ENSG00000163207|+|chr1:g.152882821:T>C',, ENSG00000163207|+|chr1:g.152882821:T>G',, ENSG00000163207|+|chr1:g.152883465:C>A',, ENSG00000163207|+|chr1:g.152882716:A>C',, ENSG00000163207|+|chr1:g.152882385:A>C',, ENSG00000163207|+|chr1:g.152882720:A>C',, ENSG00000163207|+|chr1:g.152883151:T>G',, ENSG00000163207|+|chr1:g.152883538:A>G',, …	ENSG00000163207	1	HGNC:6187	165667.019	730858.42	225778.396	159259.363	723854.72	226216.902
LDLSVTEAVVAGIAK	4	TMT_Eoso_8.72021.72021.3	ENSG00000159131|GART, ENSG00000159131|-|chr21:g.34883618:T>C',, ENSG00000159131|-|chr21:g.34904656:T>C',, ENSG00000159131|-|chr21:g.34889727:C>T',, ENSG00000159131|-|chr21:g.34897221:T>C',, ENSG00000159131|-|chr21:g.34900858:C>G',, ENSG00000159131|-|chr21:g.34900858:C>G']	ENSG00000159131	1	HGNC:4163	0	0	0	0	0	0
TDSFEYVDPVDGTVTK	4	TMT_Eoso_6.81567.81567.2	ENSG00000154330|PGM5, ENSG00000154330|+|chr9:g.71094399:G>A',, ENSG00000154330|+|chr9:g.71002409:T>G']	ENSG00000154330	1	HGNC:8908	0	0	0	0	0	0
VIPDDLAQQNLIVSNTEAPGDDK	5	TMT_Eoso_8.65029.65029.3	ENSG00000134755|DSC2, ENSG00000134755|-|chr18:g.28660078:T>G',, ENSG00000134755|-|chr18:g.28673590:C>G',, ENSG00000134755|-|chr18:g.28666694:C>T',, ENSG00000134755|-|chr18:g.28666694:C>T']	ENSG00000134755	1	HGNC:3036	0	0	0	0	0	0
VTYHPDGPEGQAYDVDFTPPFR	6	TMT_Eoso_1.56603.56603.3	ENSG00000065427|KARS, ENSG00000065427|-|chr16:g.75668121:C>T',, ENSG00000065427|-|chr16:g.75678253:C>A']	ENSG00000065427	1	HGNC:6215	57638.92	58104.434	66309.5	60304.598	60388.93	72599.17
LPDIFEAQIAGLR	7	TMT_Eoso_1.69340.69340.3	ENSG00000135480|KRT7, ENSG00000135480|+|chr12:g.52639248:C>T']	ENSG00000135480	1	HGNC:6445	432248.83900000004	283787.72099999996	266204.814	457500.12399999995	275759.457	283886.756
DTLQSELVGQLYK	3	TMT_Eoso_8.63809.63809.3	ENSG00000087470|DNM1L, ENSG00000087470|+|chr12:g.32871673:T>C',, ENSG00000087470|+|chr12:g.32860302:G>A',, ENSG00000087470|+|chr12:g.32875455:G>A',, ENSG00000087470|+|chr12:g.32858796:A>C',, ENSG00000087470|+|chr12:g.32863888:T>G',, ENSG00000087470|+|chr12:g.32863888:T>G']	ENSG00000087470	1	HGNC:2973	99387.29	89185.09	43682.52	93620.164	82077.26	48125.41
SQLDLFDDVGTFASGPPK	3	TMT_Eoso_5.104627.104627.3	ENSG00000149182|ARFGAP2, ENSG00000149182|-|chr11:g.47188411:C>T',, ENSG00000149182|-|chr11:g.47188411:C>T']	ENSG00000149182	1	HGNC:13504	0	0	0	0	0	0
SFPDFPTPGVVFR	28	TMT_Eoso_1.67125.67125.2	ENSG00000198931|APRT	ENSG00000198931	1	HGNC:626	2933141.502000001	2560873.5934999995	3840879.895499999	2938629.8329999996	2616309.537	3688039.7279999997
SPAISWVNNLEVDSR	12	TMT_Eoso_9.64684.64684.2	ENSG00000136731|UGGT1, ENSG00000136731|+|chr2:g.128880792:T>G',, ENSG00000136731|+|chr2:g.128931418:G>A',, ENSG00000136731|+|chr2:g.128917262:G>T',, ENSG00000136731|+|chr2:g.128936060:G>T',, ENSG00000136731|+|chr2:g.128934434:G>A',, ENSG00000136731|+|chr2:g.128934434:G>A']	ENSG00000136731	1	HGNC:15663	69979.836	49009.633	135022.97	69578.64	44769.46	125842.01
LDGLVETPTGYIESLPR	7	TMT_Eoso_1.65444.65444.2	ENSG00000187109|NAP1L1, ENSG00000187109|-|chr12:g.76448864:C>T',, ENSG00000187109|-|chr12:g.76448864:C>T']	ENSG00000187109	1	HGNC:7637	480365.26	176568.114	152441.25400000002	481459.82	163589.08000000002	150070.94
ALTSEIALLQSR	26	TMT_Eoso_9.64925.64925.2	ENSG00000163902|RPN1, ENSG00000163902|-|chr3:g.128356698:G>A',, ENSG00000163902|-|chr3:g.128348979:A>T',, ENSG00000163902|-|chr3:g.128341218:C>T',, ENSG00000163902|-|chr3:g.128341218:C>T']	ENSG00000163902	1	HGNC:10381	4178810.563	2308783.3479999998	3556906.4889999996	4136730.593	2312320.912	3486812.0220000003
GLSASLAAELLLR	5	TMT_Eoso_2.69087.69087.2	ENSG00000105675|ATP4A, ENSG00000105675|-|chr19:g.36044007:C>T',, ENSG00000105675|-|chr19:g.36050843:G>A',, ENSG00000105675|-|chr19:g.36051345:T>G',, ENSG00000105675|-|chr19:g.36044658:C>T',, ENSG00000105675|-|chr19:g.36049380:C>T',, ENSG00000105675|-|chr19:g.36043986:C>T']	ENSG00000105675	1	HGNC:819	330303.18100000004	281800.165	742135.048	350255.75200000004	282831.19499999995	700906.3010000001
EFLPEGQDIGAFVAEQK	9	TMT_Eoso_5.99855.99855.3	ENSG00000114867|EIF4G1, ENSG00000114867|+|chr3:g.184038716:C>T',, ENSG00000114867|+|chr3:g.184045074:G>A',, ENSG00000114867|+|chr3:g.184040362:C>T',, ENSG00000114867|+|chr3:g.184040362:C>T']	ENSG00000114867	1	HGNC:3296	312124.03	206264.25	269772.84	324399.07999999996	221725.505	240933.346
FNVWDTAGQEK	27	TMT_Eoso_9.58686.58686.3	ENSG00000132341|RAN	ENSG00000132341	1	HGNC:9846	9669743.049999999	5491803.3040000005	4889783.9690000005	9281766.47	5199802.038	5007190.576999999
SVTVAEGLIEDHFDVTVK	1	TMT_Eoso_9.72054.72054.3	ENSG00000164307|ERAP1, ENSG00000164307|-|chr5:g.96129535:T>C',, ENSG00000164307|-|chr5:g.96098915:C>T',, ENSG00000164307|-|chr5:g.96112209:C>T',, ENSG00000164307|-|chr5:g.96112209:C>T']	ENSG00000164307	1	HGNC:18173	0	0	0	0	0	0
VWQLGSSSPNFTLEGHEK	9	TMT_Eoso_3.90325.90325.3	ENSG00000184432|COPB2, ENSG00000184432|-|chr3:g.139094399:C>T',, ENSG00000184432|-|chr3:g.139092641:C>T',, ENSG00000184432|-|chr3:g.139092641:C>T']	ENSG00000184432	1	HGNC:2232	100778.03	76439.875	124551.1	111170.49	76801.21	121504.94
LVIPSELGYGER	8	TMT_Eoso_1.57159.57159.2	ENSG00000173486|FKBP2	ENSG00000173486	1	HGNC:3718	2486682.0500000003	1574010.8399999999	2835569.72	2294843.65	1591292.924	2634563.08
TLTAAAVSGAQPILSK	7	TMT_Eoso_8.61281.61281.3	ENSG00000105355|PLIN3, ENSG00000105355|-|chr19:g.4859652:GC>G',, ENSG00000105355|-|chr19:g.4859652:GC>G']	ENSG00000105355	1	HGNC:16893	295848.4	666840.56	222306.98	297719.3	705532.6	232981.52
IFDIDEAEEGVK	10	TMT_Eoso_2.59220.59220.2	ENSG00000125977|EIF2S2, ENSG00000125977|-|chr20:g.32693188:T>C']	ENSG00000125977	1	HGNC:3266	707977.8169999999	482124.738	481428.252	716264.5700000001	487263.9699999999	485753.01600000006
ESGTDDFNVWIGLHDPK	6	TMT_Eoso_6.91034.91034.3	ENSG00000115386|REG1A, ENSG00000115386|+|chr2:g.79348784:G>A',, ENSG00000115386|+|chr2:g.79347998:C>A',, ENSG00000115386|+|chr2:g.79348009:T>G',, ENSG00000115386|+|chr2:g.79349133:A>C']	ENSG00000115386	1	HGNC:9951	44388.758	42228.335999999996	126208.32	44594.69	33733.055	120411.02
GHAVNLLDVPVPVAR	4	TMT_Eoso_1.58093.58093.3	ENSG00000087470|DNM1L, ENSG00000087470|+|chr12:g.32871673:T>C',, ENSG00000087470|+|chr12:g.32860302:G>A',, ENSG00000087470|+|chr12:g.32875455:G>A',, ENSG00000087470|+|chr12:g.32858796:A>C',, ENSG00000087470|+|chr12:g.32863888:T>G',, ENSG00000087470|+|chr12:g.32863888:T>G']	ENSG00000087470	1	HGNC:2973	351239.85	267721.914	241452.55800000002	348441.47	276675.15	247317.576
FYSLLDPSYAK	13	TMT_Eoso_1.64095.64095.2	ENSG00000134910|STT3A, ENSG00000134910|+|chr11:g.125465859:C>A',, ENSG00000134910|+|chr11:g.125481361:C>T',, ENSG00000134910|+|chr11:g.125481361:C>T']	ENSG00000134910	1	HGNC:6172	703054.522	448753.67500000005	755516.267	706043.9450000001	477573.75599999994	753705.5040000002
EATSILEENQALCTITSFPR	8	TMT_Eoso_3.104634.104634.3	ENSG00000001084|GCLC	ENSG00000001084	1	HGNC:4311	170048.256	126794.511	150561.193	180233.74	124717.312	154873.03999999998
ASNLENSTYDLYTIPK	8	TMT_Eoso_8.58917.58917.3	ENSG00000122218|COPA, ENSG00000122218|-|chr1:g.160263234:G>A',, ENSG00000122218|-|chr1:g.160268978:C>T',, ENSG00000122218|-|chr1:g.160264372:C>T',, ENSG00000122218|-|chr1:g.160267363:C>T',, ENSG00000122218|-|chr1:g.160264324:C>T',, ENSG00000122218|-|chr1:g.160264324:C>T']	ENSG00000122218	1	HGNC:2230	290929.31	171342.144	334583.77	288054.89	171588.97	319279.7
YGDSGEQIAGFVK	5	TMT_Eoso_8.54721.54721.2	ENSG00000064601|CTSA, ENSG00000064601|+|chr20:g.44521403:C>A',, ENSG00000064601|+|chr20:g.44523710:C>G',, ENSG00000064601|+|chr20:g.44523710:C>G']	ENSG00000064601	1	HGNC:9251	495177.906	271360.802	298063.33400000003	494412.133	286703.73699999996	287887.791
DTSASAVAVGLK	24	TMT_Eoso_7.49414.49414.2	ENSG00000084754|HADHA, ENSG00000084754|-|chr2:g.26459797:C>T']	ENSG00000084754	1	HGNC:4801	8986080.16	10151637.97	13737434.92	8459859.325	10527232.270000001	13200862.87
IPVENILGEVGDGFK	4	TMT_Eoso_8.71827.71827.3	ENSG00000177646|ACAD9, ENSG00000177646|+|chr3:g.128621444:G>A',, ENSG00000177646|+|chr3:g.128621444:G>A']	ENSG00000177646	1	HGNC:21497	0	0	0	0	0	0
VIESTQDLGNDLAGVMALQR	14	TMT_Eoso_2.68010.68010.3	ENSG00000115306|SPTBN1, ENSG00000115306|+|chr2:g.54873104:G>A',, ENSG00000115306|+|chr2:g.54858311:G>A',, ENSG00000115306|+|chr2:g.54880747:T>C',, ENSG00000115306|+|chr2:g.54826301:G>A',, ENSG00000115306|+|chr2:g.54895588:C>T',, ENSG00000115306|+|chr2:g.54876782:C>T',, ENSG00000115306|+|chr2:g.54853150:G>A',, ENSG00000115306|+|chr2:g.54853150:G>A']	ENSG00000115306	1	HGNC:11275	169495.54	74049.305	69860.84	162162.391	78815.02	70722.75
VGDSTPVSEKPVSAAVDANASESP	5	TMT_Eoso_1.49492.49492.3	ENSG00000115806|GORASP2	ENSG00000115806	1	HGNC:17500	69502.56	120502.914	124919.79	68434.39	121262.32	119292.33
NNYDEEIISLK	18	TMT_Eoso_2.54320.54320.2	ENSG00000096696|DSP, ENSG00000096696|+|chr6:g.7581510:TA>T',, ENSG00000096696|+|chr6:g.7578715:C>T',, ENSG00000096696|+|chr6:g.7580958:A>G',, ENSG00000096696|+|chr6:g.7581636:G>A',, ENSG00000096696|+|chr6:g.7580990:G>A',, ENSG00000096696|+|chr6:g.7585977:G>A',, ENSG00000096696|+|chr6:g.7585981:C>T',, ENSG00000096696|+|chr6:g.7580078:A>G']	ENSG00000096696	1	HGNC:3052	2964486.52	3520829.826000001	2545691.95	2917822.268	3510710.346	2448248.9359999998
NPEQEPIPIVLR	9	TMT_Eoso_1.56158.56158.2	ENSG00000175220|ARHGAP1	ENSG00000175220	1	HGNC:673	1461475.384	1212267.142	1405621.1550000003	1404352.608	1211834.7500000002	1309410.568
GDWSVGAPGGVQEITYTVPADK	4	TMT_Eoso_6.90280.90280.3	ENSG00000107164|FUBP3	ENSG00000107164	1	HGNC:4005	0	0	0	0	0	0
NANKPLLDEIVPVYR	5	TMT_Eoso_1.61451.61451.3	ENSG00000182827|ACBD3, ENSG00000182827|-|chr1:g.226334378:T>G',, ENSG00000182827|-|chr1:g.226346898:A>G']	ENSG00000182827	1	HGNC:15453	327412.80000000005	220198.16499999998	267812.156	351016.63	199817.12	263938.9
DIVPGDIVEIAVGDK	3	TMT_Eoso_2.69459.69459.3	ENSG00000174437|ATP2A2, ENSG00000174437|+|chr12:g.110782745:A>G',, ENSG00000174437|+|chr12:g.110778698:C>T',, ENSG00000174437|+|chr12:g.110778773:C>A',, ENSG00000174437|+|chr12:g.110778773:C>A']	ENSG00000174437	1	HGNC:812	138444.1	138875.78	296873.25	153250.81	150334.44	271166.5
LQALANEQAAAAHELEK	5	TMT_Eoso_9.62859.62859.3	ENSG00000126777|KTN1, ENSG00000126777|+|chr14:g.56106685:ACGTGAT>A',, ENSG00000126777|+|chr14:g.56125284:ATTGT>A',, ENSG00000126777|+|chr14:g.56139363:A>G',, ENSG00000126777|+|chr14:g.56078848:T>A',, ENSG00000126777|+|chr14:g.56106684:A>C',, ENSG00000126777|+|chr14:g.56106684:A>C']	ENSG00000126777	1	HGNC:6467	0	0	0	0	0	0
IVDIIDTTGSGDVNTATEVEPK	3	TMT_Eoso_3.96650.96650.3	ENSG00000134900|TPP2, ENSG00000134900|+|chr13:g.103287949:A>G',, ENSG00000134900|+|chr13:g.103280231:G>T',, ENSG00000134900|+|chr13:g.103286380:C>T',, ENSG00000134900|+|chr13:g.103286380:C>T']	ENSG00000134900	1	HGNC:12016	0	0	0	0	0	0
TQIAPGSQTVLGIGPGPADLIDK	9	TMT_Eoso_7.69917.69917.3	ENSG00000141378|PTRH2, ENSG00000141378|-|chr17:g.57775125:C>T',, ENSG00000141378|-|chr17:g.57775135:G>T',, ENSG00000141378|-|chr17:g.57775135:G>T']	ENSG00000141378	1	HGNC:24265	105204.30900000001	54014	55561.357	112141.397	59119.094	54874.433
EALELTDTGLLSGSEER	10	TMT_Eoso_5.85850.85850.3	ENSG00000197102|DYNC1H1, ENSG00000197102|+|chr14:g.102452591:G>A',, ENSG00000197102|+|chr14:g.102446806:A>T',, ENSG00000197102|+|chr14:g.102467294:C>T',, ENSG00000197102|+|chr14:g.102455061:C>T',, ENSG00000197102|+|chr14:g.102502906:C>T',, ENSG00000197102|+|chr14:g.102510245:C>G',, ENSG00000197102|+|chr14:g.102446221:A>C',, ENSG00000197102|+|chr14:g.102446147:G>A',, ENSG00000197102|+|chr14:g.1024…	ENSG00000197102	1	HGNC:2961	0	0	0	0	0	0
YLIPNATQPESK	25	TMT_Eoso_9.53334.53334.3	ENSG00000166913|YWHAB	ENSG00000166913	1	HGNC:12849	7438562.237	5754184.103	5383291.153	7316805.15	5848592.512999999	5181197.721999999
IDVVVNNAGILR	8	TMT_Eoso_2.60198.60198.2	ENSG00000133835|HSD17B4, ENSG00000133835|+|chr5:g.118813159:G>T',, ENSG00000133835|+|chr5:g.118813159:G>T']	ENSG00000133835	1	HGNC:5213	1021022.4359999999	723491.47	1154073.216	994735.5700000002	725398.862	1131636.8399999999
EATIPGHLNSYTIK	4	TMT_Eoso_8.51499.51499.3	ENSG00000115414|FN1, ENSG00000115414|-|chr2:g.216257711:C>T',, ENSG00000115414|-|chr2:g.216271134:C>T',, ENSG00000115414|-|chr2:g.216226799:A>G',, ENSG00000115414|-|chr2:g.216240008:T>C',, ENSG00000115414|-|chr2:g.216240420:T>C',, ENSG00000115414|-|chr2:g.216270961:T>C',, ENSG00000115414|-|chr2:g.216270993:T>C',, ENSG00000115414|-|chr2:g.216226780:C>T',, ENSG00000115414|-|chr2:g.216256459:G>A',, …	ENSG00000115414	1	HGNC:3778	445606.75	445007.2	379435.9	446438.25	442632.97	348297.97
ITWLYDNTTGK	16	TMT_Eoso_6.90199.90199.2	ENSG00000125780|TGM3, ENSG00000125780|+|chr20:g.2312717:C>T',, ENSG00000125780|+|chr20:g.2312808:A>C',, ENSG00000125780|+|chr20:g.2290958:G>A',, ENSG00000125780|+|chr20:g.2312836:C>G',, ENSG00000125780|+|chr20:g.2291025:T>C',, ENSG00000125780|+|chr20:g.2293658:G>T',, ENSG00000125780|+|chr20:g.2306548:C>T']	ENSG00000125780	1	HGNC:11779	772495.424	3438702.898	1286112.608	877117.392	3526125.721	1325815.157
QYLSGELEVELTPQGTLAER	7	TMT_Eoso_2.60460.60460.3	ENSG00000083720|OXCT1, ENSG00000083720|-|chr5:g.41794810:AG>A',, ENSG00000083720|-|chr5:g.41739586:A>C']	ENSG00000083720	1	HGNC:8527	154809.59	166109.43	132230.615	157162.89	154787.207	136802.31
GPDWILGEIK	10	TMT_Eoso_2.66166.66166.2	ENSG00000167792|NDUFV1, ENSG00000167792|+|chr11:g.67376042:C>T',, ENSG00000167792|+|chr11:g.67376042:C>T']	ENSG00000167792	1	HGNC:7716	650418.325	531889.594	1539935.3659999997	636787.3520000001	525253.087	1423015.3360000001
VAMANIQPQMLVAGATSIAR	16	TMT_Eoso_9.73684.73684.3	ENSG00000035403|VCL, ENSG00000035403|+|chr10:g.75855443:G>A',, ENSG00000035403|+|chr10:g.75871719:C>T',, ENSG00000035403|+|chr10:g.75867021:G>A',, ENSG00000035403|+|chr10:g.75867021:G>A']	ENSG00000035403	1	HGNC:12665	200259.874	183245.5	188737.80599999998	224298.67	198446.756	191298.61
VLPLEALVTDAGEVTEAGK	9	TMT_Eoso_1.70719.70719.3	ENSG00000089154|GCN1, ENSG00000089154|-|chr12:g.120580719:T>TC',, ENSG00000089154|-|chr12:g.120594775:G>A',, ENSG00000089154|-|chr12:g.120567282:G>A',, ENSG00000089154|-|chr12:g.120611630:A>G',, ENSG00000089154|-|chr12:g.120602295:A>G',, ENSG00000089154|-|chr12:g.120584909:G>A',, ENSG00000089154|-|chr12:g.120593217:C>G',, ENSG00000089154|-|chr12:g.120583116:G>A',, ENSG00000089154|-|chr12:g.120615…	ENSG00000089154	1	HGNC:4199	529073.27	329488.156	507515.79000000004	522130.89	349102.11600000004	473243.1
LAELEEFINGPNNAHIQQVGDR	30	TMT_Eoso_1.66770.66770.3	ENSG00000141367|CLTC, ENSG00000141367|+|chr17:g.57743965:T>C',, ENSG00000141367|+|chr17:g.57737921:C>T',, ENSG00000141367|+|chr17:g.57738925:A>T',, ENSG00000141367|+|chr17:g.57743578:A>T',, ENSG00000141367|+|chr17:g.57743578:A>T']	ENSG00000141367	1	HGNC:2092	302908.198	194315.635	284139.335	309087.038	201419.728	268030.075
ILDEIEEHNIK	10	TMT_Eoso_9.62658.62658.3	ENSG00000168385|SEPT2, ENSG00000168385|+|chr2:g.242285623:T>G',, ENSG00000168385|+|chr2:g.242285623:T>G']	ENSG00000168385	1	HGNC:7729	2283027.25	2216411.3850000002	1960002.0219999999	2276156.724	2266494.0700000003	1873507.936
LTPEEEEILNK	26	TMT_Eoso_1.55786.55786.3	ENSG00000142937|RPS8, ENSG00000142937|+|chr1:g.45244326:T>G',, ENSG00000142937|+|chr1:g.45244326:T>G']	ENSG00000142937	1	HGNC:10441	9937072.620000001	6743450.862999999	7213291.84	9293633.296000002	6739620.114999999	6773461.94
NYTDEAIETDDLTIK	12	TMT_Eoso_9.57263.57263.3	ENSG00000101182|PSMA7	ENSG00000101182	1	HGNC:9536	2256794.3600000003	1374109.9	1281474.97	2313672.05	1404378.1	1200923.48
LASEAKPAAVAAENEEIGSHIK	9	TMT_Eoso_9.57736.57736.4	ENSG00000137076|TLN1, ENSG00000137076|-|chr9:g.35711320:CAGA>C',, ENSG00000137076|-|chr9:g.35722121:C>G',, ENSG00000137076|-|chr9:g.35724314:C>T',, ENSG00000137076|-|chr9:g.35717768:G>C',, ENSG00000137076|-|chr9:g.35718843:T>C',, ENSG00000137076|-|chr9:g.35719602:T>C']	ENSG00000137076	1	HGNC:11845	668740.76	671468.1799999999	1096431.19	768138.56	691740.06	1194347.7
VEAQLQELQVK	11	TMT_Eoso_9.60587.60587.3	ENSG00000100345|MYH9, ENSG00000100345|-|chr22:g.36708257:G>A',, ENSG00000100345|-|chr22:g.36684946:G>A',, ENSG00000100345|-|chr22:g.36688106:C>T']	ENSG00000100345	1	HGNC:7579	3616862.5500000007	5901307.62	1554502.1670000001	3603017.485000001	6233776.603999999	1573757.8639999998
QAVTNPNNTFYATK	19	TMT_Eoso_7.46345.46345.3	ENSG00000113013|HSPA9, ENSG00000113013|-|chr5:g.137897475:C>T']	ENSG00000113013	1	HGNC:5244	2224203.87	1839732.6339999998	3873648.6799999997	2222637.49	1791427.0699999998	3649816.66
ELISNASDALEK	11	TMT_Eoso_3.82184.82184.2	ENSG00000126602|TRAP1, ENSG00000126602|-|chr16:g.3714457:C>G',, ENSG00000126602|-|chr16:g.3721773:G>C',, ENSG00000126602|-|chr16:g.3721773:G>C']	ENSG00000126602	1	HGNC:16264	1154507.3299999998	1093135.6670000001	1045223.4140000001	1150888.462	1106571.775	1067589.0010000002
EAAGEGPALYEDPPDQK	3	TMT_Eoso_8.46153.46153.3	ENSG00000100823|APEX1, ENSG00000100823|+|chr14:g.20923845:G>A',, ENSG00000100823|+|chr14:g.20923845:G>A']	ENSG00000100823	1	HGNC:587	0	0	0	0	0	0
AGQAVDDFIEK	30	TMT_Eoso_9.57755.57755.2	ENSG00000142657|PGD, ENSG00000142657|+|chr1:g.10459705:G>T',, ENSG00000142657|+|chr1:g.10459705:G>T']	ENSG00000142657	1	HGNC:8891	6203881.02	6001354.007	5713016.870000001	5927038.639999999	6224832.924000001	5509016.934
LASAFTEEQAVLYNQR	4	TMT_Eoso_3.89345.89345.3	ENSG00000167881|SRP68, ENSG00000167881|-|chr17:g.74039981:G>T',, ENSG00000167881|-|chr17:g.74039981:G>T']	ENSG00000167881	1	HGNC:11302	0	0	0	0	0	0
GPSLDIDTPDVNIEGPEGK	2	TMT_Eoso_6.89191.89191.3	ENSG00000124942|AHNAK, ENSG00000124942|-|chr11:g.62295776:T>G',, ENSG00000124942|-|chr11:g.62290365:T>C',, ENSG00000124942|-|chr11:g.62295549:C>T',, ENSG00000124942|-|chr11:g.62296271:G>A',, ENSG00000124942|-|chr11:g.62287549:C>T',, ENSG00000124942|-|chr11:g.62300583:C>T',, ENSG00000124942|-|chr11:g.62294188:T>G',, ENSG00000124942|-|chr11:g.62299055:T>C',, ENSG00000124942|-|chr11:g.62285441:A>G',…	ENSG00000124942	1	HGNC:347	0	0	0	0	0	0
TSQLNVGTSTDVSLK	10	TMT_Eoso_8.51959.51959.3	ENSG00000128591|FLNC, ENSG00000128591|+|chr7:g.128487762:C>T',, ENSG00000128591|+|chr7:g.128483582:T>C',, ENSG00000128591|+|chr7:g.128494159:C>T',, ENSG00000128591|+|chr7:g.128485123:G>A',, ENSG00000128591|+|chr7:g.128480715:G>A',, ENSG00000128591|+|chr7:g.128486412:G>A',, ENSG00000128591|+|chr7:g.128496611:G>A',, ENSG00000128591|+|chr7:g.128488745:G>A',, ENSG00000128591|+|chr7:g.128493010:C>T',,…	ENSG00000128591	1	HGNC:3756	295733.24	640903.53	796175.87	394933.79000000004	549440.5	706697.5
VATLNSEEESDPPTYK	4	TMT_Eoso_8.46965.46965.3	ENSG00000115677|HDLBP, ENSG00000115677|-|chr2:g.242192848:T>C',, ENSG00000115677|-|chr2:g.242169074:A>G',, ENSG00000115677|-|chr2:g.242174960:C>T',, ENSG00000115677|-|chr2:g.242179168:C>T',, ENSG00000115677|-|chr2:g.242194517:G>C',, ENSG00000115677|-|chr2:g.242179138:T>C',, ENSG00000115677|-|chr2:g.242174946:G>A',, ENSG00000115677|-|chr2:g.242174946:G>A']	ENSG00000115677	1	HGNC:4857	0	0	0	0	0	0
LAEISLGVDGEGK	5	TMT_Eoso_2.57600.57600.2	ENSG00000134757|DSG3, ENSG00000134757|+|chr18:g.29049247:C>T',, ENSG00000134757|+|chr18:g.29046499:C>T',, ENSG00000134757|+|chr18:g.29055831:G>C',, ENSG00000134757|+|chr18:g.29056170:C>T',, ENSG00000134757|+|chr18:g.29052728:G>T']	ENSG00000134757	1	HGNC:3050	334160.804	570174.865	212064.62699999998	299401.603	585828.972	240865.369
LLESLDQLELR	4	TMT_Eoso_2.67631.67631.2	ENSG00000112208|BAG2	ENSG00000112208	1	HGNC:938	197547.64899999998	172166.96999999997	162579.08500000002	196977.711	179500.886	158094.951
LSQEQVDNFTLDINTAYAR	2	TMT_Eoso_9.66318.66318.3	ENSG00000132305|IMMT, ENSG00000132305|-|chr2:g.86378436:G>A',, ENSG00000132305|-|chr2:g.86374875:G>A',, ENSG00000132305|-|chr2:g.86400824:G>A',, ENSG00000132305|-|chr2:g.86408458:C>T',, ENSG00000132305|-|chr2:g.86408458:C>T']	ENSG00000132305	1	HGNC:6047	0	0	0	0	0	0
SEALPTDLPAPSAPDLTEPK	12	TMT_Eoso_9.66397.66397.4	ENSG00000130175|PRKCSH, ENSG00000130175|+|chr19:g.11560124:CAG>C',, ENSG00000130175|+|chr19:g.11552120:G>A',, ENSG00000130175|+|chr19:g.11558533:C>T',, ENSG00000130175|+|chr19:g.11558533:C>T']	ENSG00000130175	1	HGNC:9411	385081.05	372751.25	239615.82	379933.49	368588.76	230194.87999999998
AEASIQAGAGDGEWEESEVK	3	TMT_Eoso_2.47938.47938.3	ENSG00000124942|AHNAK, ENSG00000124942|-|chr11:g.62295776:T>G',, ENSG00000124942|-|chr11:g.62290365:T>C',, ENSG00000124942|-|chr11:g.62295549:C>T',, ENSG00000124942|-|chr11:g.62296271:G>A',, ENSG00000124942|-|chr11:g.62287549:C>T',, ENSG00000124942|-|chr11:g.62300583:C>T',, ENSG00000124942|-|chr11:g.62294188:T>G',, ENSG00000124942|-|chr11:g.62299055:T>C',, ENSG00000124942|-|chr11:g.62285441:A>G',…	ENSG00000124942	1	HGNC:347	160926.12	342799.66	225818.75	178927.27	353481.28	224041.47
VELAQLQEEWNEHNAK	3	TMT_Eoso_1.58688.58688.3	ENSG00000100941|PNN, ENSG00000100941|+|chr14:g.39650720:A>T',, ENSG00000100941|+|chr14:g.39650468:G>T',, ENSG00000100941|+|chr14:g.39646856:C>G']	ENSG00000100941	1	HGNC:9162	81731.3	50829.227	56587.387	77516.35	54177.996	53929
NALLQLTDSQIADVAR	1	TMT_Eoso_1.63384.63384.2	ENSG00000144028|SNRNP200, ENSG00000144028|-|chr2:g.96955565:T>G',, ENSG00000144028|-|chr2:g.96943998:G>T',, ENSG00000144028|-|chr2:g.96943998:G>T']	ENSG00000144028	1	HGNC:30859	38242.715	34817.14	31260.996	44064.203	32590.132999999998	23786.447
WFEENASQSTVK	10	TMT_Eoso_8.51733.51733.3	ENSG00000143621|ILF2, ENSG00000143621|-|chr1:g.153634895:C>G']	ENSG00000143621	1	HGNC:6037	995565.9600000001	677990.4400000001	394917	971361.8999999999	1598072.234	1115635.6759999997
SPEEGAETPVYLALLPPDAEGPHGQFVSEK	28	TMT_Eoso_1.66411.66411.3	ENSG00000159228|CBR1, ENSG00000159228|+|chr21:g.37444776:G>A']	ENSG00000159228	1	HGNC:1548	1639400.351	1124136.278	1427858.304	1571076.8993000002	1185683.9980000001	1330646.277
NGIHDLDNISFPK	4	TMT_Eoso_7.58383.58383.3	ENSG00000126067|PSMB2, ENSG00000126067|-|chr1:g.36074924:A>G']	ENSG00000126067	1	HGNC:9539	0	0	0	0	0	0
VHPEIINENGNPSYK	12	TMT_Eoso_9.45949.45949.3	ENSG00000117862|TXNDC12	ENSG00000117862	1	HGNC:24626	591023.8200000001	350665.18	449407.68	618491.6	343995.43999999994	429145.5
TALALEVGDIVK	8	TMT_Eoso_2.64782.64782.3	ENSG00000099942|CRKL, ENSG00000099942|+|chr22:g.21288455:C>G',, ENSG00000099942|+|chr22:g.21288455:C>G']	ENSG00000099942	1	HGNC:2363	260687.27	245640.185	303851.512	267142.694	262137.682	295154.413
DIPNENELQFQIK	5	TMT_Eoso_8.61324.61324.3	ENSG00000006125|AP2B1, ENSG00000006125|+|chr17:g.33932743:G>C',, ENSG00000006125|+|chr17:g.33935254:C>G',, ENSG00000006125|+|chr17:g.33925311:G>T',, ENSG00000006125|+|chr17:g.33984809:T>C',, ENSG00000006125|+|chr17:g.33984809:T>C']	ENSG00000006125	1	HGNC:563	113414.34	87277	104960.445	109839.86	80599.41	93301.1
ADFPVDEELGLDLGDLSR	19	TMT_Eoso_6.105322.105322.3	ENSG00000185615|PDIA2	ENSG00000185615	1	HGNC:14180	97847.22899999999	107860.9155	757288.468	109428.72600000001	114236.90499999998	724028.816
HSGNITFDEIVNIAR	4	TMT_Eoso_3.90305.90305.3	ENSG00000197958|RPL12	ENSG00000197958	1	HGNC:10302	179842.9	149363.84	118161.28	224083.45	129664.56	136852.06
FEDGVLDPDYPR	7	TMT_Eoso_2.52108.52108.2	ENSG00000109072|VTN, ENSG00000109072|-|chr17:g.26694894:C>T',, ENSG00000109072|-|chr17:g.26694404:G>A']	ENSG00000109072	1	HGNC:12724	1141075.9389999998	1376515.094	1436443.8159999999	1205671.3599999999	1439741.66	1439011.14
FPEEEAPSTVLSQNLFTPK	15	TMT_Eoso_7.70137.70137.3	ENSG00000118705|RPN2, ENSG00000118705|+|chr20:g.35812678:C>A',, ENSG00000118705|+|chr20:g.35812678:C>A']	ENSG00000118705	1	HGNC:10382	388775.27	212831.144	259707.12800000003	391460.02999999997	235369.859	262536.18
FYPEDVAEELIQDITQK	14	TMT_Eoso_1.72188.72188.3	ENSG00000092820|EZR	ENSG00000092820	1	HGNC:12691	54658.588	32408.229999999996	91950.34400000001	50036.68	43176.246	84820.293
ENIVEAIIHSPELIR	2	TMT_Eoso_6.107731.107731.3	ENSG00000205339|IPO7, ENSG00000205339|+|chr11:g.9438648:G>A',, ENSG00000205339|+|chr11:g.9431500:C>G',, ENSG00000205339|+|chr11:g.9459348:G>T',, ENSG00000205339|+|chr11:g.9455276:G>A',, ENSG00000205339|+|chr11:g.9456528:C>G',, ENSG00000205339|+|chr11:g.9456570:T>C',, ENSG00000205339|+|chr11:g.9444647:C>G']	ENSG00000205339	1	HGNC:9852	0	0	0	0	0	0
YSQTGNYELAVALSR	10	TMT_Eoso_7.54729.54729.2	ENSG00000244038|DDOST	ENSG00000244038	1	HGNC:2728	420640.73	355025.57999999996	858465.78	431910.15	381557.20999999996	1959050.4999999998
FNLTYVSHDGDDK	4	TMT_Eoso_8.51735.51735.3	ENSG00000113407|TARS, ENSG00000113407|+|chr5:g.33461314:G>A',, ENSG00000113407|+|chr5:g.33457461:A>T',, ENSG00000113407|+|chr5:g.33467733:G>A',, ENSG00000113407|+|chr5:g.33467733:G>A']	ENSG00000113407	1	HGNC:11572	370953.38	335389.88	361224.1	365430.94	323311.75	336108.9
YGGPYHIGGSPFK	8	TMT_Eoso_7.52094.52094.3	ENSG00000196924|FLNA, ENSG00000196924|-|chrX:g.153581155:C>T',, ENSG00000196924|-|chrX:g.153590917:G>C',, ENSG00000196924|-|chrX:g.153590917:G>C']	ENSG00000196924	1	HGNC:3754	1193006.25	6312635.48	3290537.9560000002	2113927.9450000003	6903323.529999999	3177396.765
VEPAVSSVVNSIQVLTSK	14	TMT_Eoso_6.109705.109705.2	ENSG00000125844|RRBP1, ENSG00000125844|-|chr20:g.17639529:C>T',, ENSG00000125844|-|chr20:g.17640795:G>A',, ENSG00000125844|-|chr20:g.17640795:G>A']	ENSG00000125844	1	HGNC:10448	2304834.16	697078.51	3082825.0999999996	2279770.14	715610.76	2854836.6399999997
LISVDTEHSNIYLQNGPDR	4	TMT_Eoso_1.52148.52148.3	ENSG00000047457|CP, ENSG00000047457|-|chr3:g.148896253:C>T',, ENSG00000047457|-|chr3:g.148916215:G>A',, ENSG00000047457|-|chr3:g.148939568:C>G',, ENSG00000047457|-|chr3:g.148917532:A>G',, ENSG00000047457|-|chr3:g.148903150:G>T',, ENSG00000047457|-|chr3:g.148903150:G>T']	ENSG00000047457	1	HGNC:2295	62118.74	100280.5	99660.89	69313.57	98047.73	102779.586
QLLDQVEQIQK	18	TMT_Eoso_1.57395.57395.2	ENSG00000158604|TMED4, ENSG00000158604|-|chr7:g.44621085:T>A',, ENSG00000158604|-|chr7:g.44621085:T>A']	ENSG00000158604	1	HGNC:22301	1572483.9230000002	1285602.958	2344491.8299999996	1537768.8180000002	1234419.4540000001	2259010.382
SLESLDTSLFAK	17	TMT_Eoso_2.63870.63870.2	ENSG00000183431|SF3A3, ENSG00000183431|-|chr1:g.38445163:C>T',, ENSG00000183431|-|chr1:g.38423917:T>A',, ENSG00000183431|-|chr1:g.38423917:T>A']	ENSG00000183431	1	HGNC:10767	811817.723	678577.917	558734.366	791615.1919999999	769770.672	545649.63
VLQAQGSSDPEEESVLYSNR	4	TMT_Eoso_2.48205.48205.3	ENSG00000025772|TOMM34, ENSG00000025772|-|chr20:g.43585049:C>G',, ENSG00000025772|-|chr20:g.43583725:C>T']	ENSG00000025772	1	HGNC:15746	120320.26	109514.56	90633.59	120914.34	118008.64	91786.97
VSQTDNSITLEWR	6	TMT_Eoso_7.52985.52985.2	ENSG00000041982|TNC, ENSG00000041982|-|chr9:g.117853174:G>T',, ENSG00000041982|-|chr9:g.117827000:G>A',, ENSG00000041982|-|chr9:g.117798515:C>T',, ENSG00000041982|-|chr9:g.117788857:T>G',, ENSG00000041982|-|chr9:g.117808862:A>C',, ENSG00000041982|-|chr9:g.117835942:G>T',, ENSG00000041982|-|chr9:g.117819471:T>C',, ENSG00000041982|-|chr9:g.117808785:T>A',, ENSG00000041982|-|chr9:g.117815273:G>A',, …	ENSG00000041982	1	HGNC:5318	282924.074	663161.754	300737.36400000006	288401.592	658928.2080000001	297305.137
ITPSYVAFTPEGER	33	TMT_Eoso_9.57149.57149.2	ENSG00000044574|HSPA5, ENSG00000044574|-|chr9:g.128001036:A>G']	ENSG00000044574	1	HGNC:5238	8050112.974999999	5632400.5320000015	14190140.875999996	8130735.492	5828141.184	14014227.459999997
DTVTISGPQAPVFEFVEQLR	3	TMT_Eoso_1.70078.70078.3	ENSG00000169710|FASN, ENSG00000169710|-|chr17:g.80053280:CGAA>C',, ENSG00000169710|-|chr17:g.80039626:T>TG',, ENSG00000169710|-|chr17:g.80049282:C>G',, ENSG00000169710|-|chr17:g.80042560:C>A',, ENSG00000169710|-|chr17:g.80043390:C>T',, ENSG00000169710|-|chr17:g.80045603:A>G']	ENSG00000169710	1	HGNC:3594	67037.69	47183.594000000005	40902.33	82926.016	48622.902	43541.585999999996
ISIPDVDLDLK	11	TMT_Eoso_2.67883.67883.2	ENSG00000124942|AHNAK, ENSG00000124942|-|chr11:g.62295776:T>G',, ENSG00000124942|-|chr11:g.62290365:T>C',, ENSG00000124942|-|chr11:g.62295549:C>T',, ENSG00000124942|-|chr11:g.62296271:G>A',, ENSG00000124942|-|chr11:g.62287549:C>T',, ENSG00000124942|-|chr11:g.62300583:C>T',, ENSG00000124942|-|chr11:g.62294188:T>G',, ENSG00000124942|-|chr11:g.62299055:T>C',, ENSG00000124942|-|chr11:g.62285441:A>G',…	ENSG00000124942	1	HGNC:347	514153.4490000001	996188.777	510773.131	507736.63499999995	1038727.9110000001	516426.95
TLLGDGPVVTDPK	15	TMT_Eoso_8.58363.58363.3	ENSG00000111348|ARHGDIB	ENSG00000111348	1	HGNC:679	2395358.276	3134064.0040000007	2600721.4200000004	2321040.005	3179442.1410000003	2531092.154
DYKPQVGVIADPSSK	2	TMT_Eoso_9.53905.53905.3	ENSG00000111799|COL12A1, ENSG00000111799|-|chr6:g.75823429:A>G',, ENSG00000111799|-|chr6:g.75884880:T>C',, ENSG00000111799|-|chr6:g.75834978:G>C',, ENSG00000111799|-|chr6:g.75890675:C>A',, ENSG00000111799|-|chr6:g.75795037:G>T',, ENSG00000111799|-|chr6:g.75884843:T>G',, ENSG00000111799|-|chr6:g.75848654:A>C',, ENSG00000111799|-|chr6:g.75816199:C>T',, ENSG00000111799|-|chr6:g.75829158:T>G',, ENSG0…	ENSG00000111799	1	HGNC:2188	0	0	0	0	0	0
QYTSPEEIDAQLQAEK	7	TMT_Eoso_8.55428.55428.3	ENSG00000106244|PDAP1	ENSG00000106244	1	HGNC:14634	355817.78	217044.06	310446.03	353215.62	232247.5	291621.75
VAFITGGGTGLGK	13	TMT_Eoso_1.57847.57847.3	ENSG00000104325|DECR1	ENSG00000104325	1	HGNC:2753	2148689.315	1273436.3000000003	3414811.340000001	1958427.4239999996	1313786.505	3172056.5799999996
NSDPLVGVILDNGGK	9	TMT_Eoso_1.63762.63762.3	ENSG00000187955|COL14A1, ENSG00000187955|+|chr8:g.121357662:C>A',, ENSG00000187955|+|chr8:g.121275192:C>G',, ENSG00000187955|+|chr8:g.121174734:A>G',, ENSG00000187955|+|chr8:g.121256139:A>T',, ENSG00000187955|+|chr8:g.121267554:G>A',, ENSG00000187955|+|chr8:g.121298156:G>C',, ENSG00000187955|+|chr8:g.121344960:G>A',, ENSG00000187955|+|chr8:g.121224768:A>G',, ENSG00000187955|+|chr8:g.121239591:C>A…	ENSG00000187955	1	HGNC:2191	457451.27799999993	464565.17	398232.8	417748.97500000003	468224.29	377542.948
IEGYEDQVLITEHGDLGNSR	2	TMT_Eoso_3.79724.79724.3	ENSG00000116489|CAPZA1	ENSG00000116489	1	HGNC:1488	0	0	0	0	0	0
ATDFVVPGPGK	14	TMT_Eoso_7.55185.55185.2	ENSG00000138413|IDH1	ENSG00000138413	1	HGNC:5382	5883207.87	2794834.344	4180261.9050000003	5541683.770000001	2651303.2800000003	4013703.7699999996
VVDALGNAIDGK	66	TMT_Eoso_8.61389.61389.2	ENSG00000152234|ATP5F1A	ENSG00000152234	1	HGNC:823	13218497.105999999	7916835.051999999	40517170.455	12146346.635000002	8086227.396	37567297.01300002
ALDFAVGEYNK	13	TMT_Eoso_5.83951.83951.2	ENSG00000101439|CST3, ENSG00000101439|-|chr20:g.23618427:C>T',, ENSG00000101439|-|chr20:g.23618372:C>A',, ENSG00000101439|-|chr20:g.23618372:C>A']	ENSG00000101439	1	HGNC:2475	2428027.967	1849401.9300000002	3126591.4650000003	2297531.975	1815529.0799999998	2987472.28
LTVADALEPVQFEDGQK	6	TMT_Eoso_5.98685.98685.2	ENSG00000108946|PRKAR1A, ENSG00000108946|+|chr17:g.66526525:C>G',, ENSG00000108946|+|chr17:g.66547249:G>A',, ENSG00000108946|+|chr17:g.66511706:A>G',, ENSG00000108946|+|chr17:g.66511706:A>G']	ENSG00000108946	1	HGNC:9388	4220755.5	2986676.3600000003	20172952	4013857.75	3260926.4999999995	18068288.8
TELGLDLGLEPK	10	TMT_Eoso_7.65845.65845.2	ENSG00000147649|MTDH	ENSG00000147649	1	HGNC:29608	540763.684	449224.765	483110.028	528288.0959999999	448871.247	488847.574
TLNNQFASFIDK	5	TMT_Eoso_1.61985.61985.2	ENSG00000170423|KRT78, ENSG00000170423|-|chr12:g.53240018:C>T']	ENSG00000170423	1	HGNC:28926	35775.46	210748.84	97468.081	100697.7793	393132.72199999995	104684.1825
NVNQSLLELHK	10	TMT_Eoso_1.51436.51436.3	ENSG00000167996|FTH1	ENSG00000167996	1	HGNC:3976	2379905.7099999995	2023455.9449999998	1498015.757	2399402.3249999997	1992907.0999999999	1445936.826
VIELENWTEGK	11	TMT_Eoso_7.63784.63784.2	ENSG00000093144|ECHDC1, ENSG00000093144|-|chr6:g.127637114:C>G',, ENSG00000093144|-|chr6:g.127611268:G>C',, ENSG00000093144|-|chr6:g.127663503:T>C',, ENSG00000093144|-|chr6:g.127636006:C>T',, ENSG00000093144|-|chr6:g.127636006:C>T']	ENSG00000093144	1	HGNC:21489	625205.7130000001	553709.081	1081284.821	619862.07	562771.875	1075836.373
AIEINPDSAQPYK	10	TMT_Eoso_1.50885.50885.2	ENSG00000100380|ST13	ENSG00000100380	1	HGNC:11343	6808602.19	6159802.54	12242226.39	6749584.409999999	6284064.369999999	11985738.606
SIALLLTDAPNPNSK	1	TMT_Eoso_2.65874.65874.3	ENSG00000172403|SYNPO2, ENSG00000172403|+|chr4:g.119951620:G>A',, ENSG00000172403|+|chr4:g.119978566:G>A',, ENSG00000172403|+|chr4:g.119978566:G>A']	ENSG00000172403	1	HGNC:17732	18754.498	30003.33	37862.09	19736.25	31763.033	33295.844
ASNTAEVFFDGVR	12	TMT_Eoso_8.55827.55827.2	ENSG00000072778|ACADVL	ENSG00000072778	1	HGNC:92	1856275.8699999996	1842691.182	5637159.980000001	1768214.7530000003	1876912.372	5408104.850000001
IAPLEEGTLPFNLAEAQR	8	TMT_Eoso_2.68128.68128.2	ENSG00000004864|SLC25A13, ENSG00000004864|-|chr7:g.95820501:G>A',, ENSG00000004864|-|chr7:g.95761156:G>A',, ENSG00000004864|-|chr7:g.95820484:C>T',, ENSG00000004864|-|chr7:g.95820484:C>T']	ENSG00000004864	1	HGNC:10983	49872.799	31592.610999999997	144565.98	52944.231	30278.203999999998	130307.505
TGGDEQQALCTDEFSDISPLTGGNVAFSTLEGR	3	TMT_Eoso_1.67469.67469.3	ENSG00000135862|LAMC1, ENSG00000135862|+|chr1:g.183096406:A>T',, ENSG00000135862|+|chr1:g.183085755:A>G',, ENSG00000135862|+|chr1:g.183094547:T>C',, ENSG00000135862|+|chr1:g.183091354:T>C',, ENSG00000135862|+|chr1:g.183095259:G>T',, ENSG00000135862|+|chr1:g.183091317:G>C',, ENSG00000135862|+|chr1:g.183097819:G>C',, ENSG00000135862|+|chr1:g.183101582:A>G',, ENSG00000135862|+|chr1:g.183091306:C>T',…	ENSG00000135862	1	HGNC:6492	3691.2917	3481.3208	4385.4929999999995	3656.2690000000002	3808.777	6111.062
SPAPPLLHVAALGQK	2	TMT_Eoso_7.63362.63362.3	ENSG00000158941|CCAR2, ENSG00000158941|+|chr8:g.22473607:C>T',, ENSG00000158941|+|chr8:g.22473255:C>T',, ENSG00000158941|+|chr8:g.22464812:G>A',, ENSG00000158941|+|chr8:g.22464136:G>A',, ENSG00000158941|+|chr8:g.22464136:G>A']	ENSG00000158941	1	HGNC:23360	99650.35	71191.555	96060.09	101781.02	71121.49	91773.52
ALASQLQDSLK	22	TMT_Eoso_8.57497.57497.2	ENSG00000035403|VCL, ENSG00000035403|+|chr10:g.75855443:G>A',, ENSG00000035403|+|chr10:g.75871719:C>T',, ENSG00000035403|+|chr10:g.75867021:G>A',, ENSG00000035403|+|chr10:g.75867021:G>A']	ENSG00000035403	1	HGNC:12665	4392246.2469999995	5159828.407000001	6290257.3840000015	4245164.325999999	5306121.261	6020935.119999999
DLDDFQSWLSR	11	TMT_Eoso_1.62142.62142.2	ENSG00000115306|SPTBN1, ENSG00000115306|+|chr2:g.54873104:G>A',, ENSG00000115306|+|chr2:g.54858311:G>A',, ENSG00000115306|+|chr2:g.54880747:T>C',, ENSG00000115306|+|chr2:g.54826301:G>A',, ENSG00000115306|+|chr2:g.54895588:C>T',, ENSG00000115306|+|chr2:g.54876782:C>T',, ENSG00000115306|+|chr2:g.54853150:G>A',, ENSG00000115306|+|chr2:g.54853150:G>A']	ENSG00000115306	1	HGNC:11275	1219208.1900000002	807916.2660000001	1231195.6450000003	1178162.862	849326.413	1146072.5819999997
FFTGQITAAGK	15	TMT_Eoso_3.87010.87010.2	ENSG00000112992|NNT, ENSG00000112992|+|chr5:g.43644904:A>C',, ENSG00000112992|+|chr5:g.43644761:C>G',, ENSG00000112992|+|chr5:g.43613166:A>T',, ENSG00000112992|+|chr5:g.43609341:C>A',, ENSG00000112992|+|chr5:g.43653180:G>C',, ENSG00000112992|+|chr5:g.43653180:G>C']	ENSG00000112992	1	HGNC:7863	2238535.2520000003	1578061.8639999998	3703805.8749999995	2187876.86	1597449.7750000001	3496175.435
GFEPGVTNILK	28	TMT_Eoso_1.59283.59283.2	ENSG00000133110|POSTN, ENSG00000133110|-|chr13:g.38145578:CT>C',, ENSG00000133110|-|chr13:g.38158870:A>G',, ENSG00000133110|-|chr13:g.38164571:C>T',, ENSG00000133110|-|chr13:g.38172766:C>T',, ENSG00000133110|-|chr13:g.38153366:T>G',, ENSG00000133110|-|chr13:g.38164585:A>G',, ENSG00000133110|-|chr13:g.38156594:A>G',, ENSG00000133110|-|chr13:g.38159011:C>A',, ENSG00000133110|-|chr13:g.38154111:A>G'…	ENSG00000133110	1	HGNC:16953	5034407.785999999	3598100.4470000006	10732886.624000002	4779780.765000001	3776416.738	10021953.69
GLSPAQADSQFLENAK	4	TMT_Eoso_2.54819.54819.3	ENSG00000079819|EPB41L2, ENSG00000079819|-|chr6:g.131222276:C>T',, ENSG00000079819|-|chr6:g.131206408:G>A',, ENSG00000079819|-|chr6:g.131206408:G>A']	ENSG00000079819	1	HGNC:3379	159983.36	140142.16	180074.33	161510.98	151645.98	163573.4
GIFNGFSVTLK	28	TMT_Eoso_2.67021.67021.2	ENSG00000075415|SLC25A3, ENSG00000075415|+|chr12:g.98989544:T>A',, ENSG00000075415|+|chr12:g.98989544:T>A']	ENSG00000075415	1	HGNC:10989	1592273.0159999998	1029260.9209999999	1522176.869	1508961.2319999998	1053619.429	1415796.457
FGATLEIVTDK	10	TMT_Eoso_1.62929.62929.2	ENSG00000120705|ETF1	ENSG00000120705	1	HGNC:3477	527576.478	514512.64800000004	542303.2429999999	501314.996	499126.37899999996	520312.997
VSGVGNNISFEEK	5	TMT_Eoso_1.49955.49955.2	ENSG00000166535|A2ML1, ENSG00000166535|+|chr12:g.9000217:G>A',, ENSG00000166535|+|chr12:g.9006810:C>T',, ENSG00000166535|+|chr12:g.9020886:G>A',, ENSG00000166535|+|chr12:g.8988224:A>G',, ENSG00000166535|+|chr12:g.9009820:G>A',, ENSG00000166535|+|chr12:g.9020489:A>G',, ENSG00000166535|+|chr12:g.9010625:A>G',, ENSG00000166535|+|chr12:g.9000230:C>T',, ENSG00000166535|+|chr12:g.9013755:C>T',, ENSG000…	ENSG00000166535	1	HGNC:23336	440215.45	1648660.864	707482.086	511150.83999999997	1760614.67	705590.329
SVILEAFSSPSEEVK	8	TMT_Eoso_9.68925.68925.2	ENSG00000111530|CAND1, ENSG00000111530|+|chr12:g.67706448:G>T',, ENSG00000111530|+|chr12:g.67699777:C>T',, ENSG00000111530|+|chr12:g.67691290:C>T',, ENSG00000111530|+|chr12:g.67691287:G>A']	ENSG00000111530	1	HGNC:30688	608561.92	490955.26	542227.98	607143.24	520245.53	537882.16
GILFVGSGVSGGEEGAR	23	TMT_Eoso_2.54508.54508.3	ENSG00000142657|PGD, ENSG00000142657|+|chr1:g.10459705:G>T',, ENSG00000142657|+|chr1:g.10459705:G>T']	ENSG00000142657	1	HGNC:8891	2471660.754	2502648.546	2650900.193000001	2434104.114	2527655.665	2633827.329
YLQEIYNSNNQK	21	TMT_Eoso_7.51220.51220.3	ENSG00000171557|FGG, ENSG00000171557|-|chr4:g.155528084:C>T',, ENSG00000171557|-|chr4:g.155528084:C>T']	ENSG00000171557	1	HGNC:3694	2149746.69	1619062.1500000001	1954585.8	2097451.13	1704067.62	1807390.3399999999
AEGDSWVLNGTK	11	TMT_Eoso_6.73828.73828.2	ENSG00000122971|ACADS, ENSG00000122971|+|chr12:g.121176221:G>C']	ENSG00000122971	1	HGNC:90	1439272.356	1245104.243	3245654.2180000003	1388969.6749999998	1224908.3630000001	3106346.345
IGNLQTDLSDGLR	8	TMT_Eoso_9.62016.62016.2	ENSG00000136068|FLNB, ENSG00000136068|+|chr3:g.58138487:GT>G',, ENSG00000136068|+|chr3:g.58134543:G>A',, ENSG00000136068|+|chr3:g.58062899:C>G',, ENSG00000136068|+|chr3:g.58121746:A>G',, ENSG00000136068|+|chr3:g.58089697:G>T',, ENSG00000136068|+|chr3:g.58095423:G>T',, ENSG00000136068|+|chr3:g.58095424:A>T',, ENSG00000136068|+|chr3:g.58127630:G>T',, ENSG00000136068|+|chr3:g.58128446:A>G',, ENSG000…	ENSG00000136068	1	HGNC:3755	1237751.526	872025.3300000001	963459.7310000001	1236456.1500000001	837183.5800000001	918440.6199999999
NVIIWGNHSSTQYPDVNHAK	6	TMT_Eoso_7.51665.51665.4	ENSG00000014641|MDH1	ENSG00000014641	1	HGNC:6970	219638.17	214580.25	306279.7	211150.52	220979.34	304932.53
FASYLTFSPSEVK	11	TMT_Eoso_3.100194.100194.2	ENSG00000059573|ALDH18A1, ENSG00000059573|-|chr10:g.97373815:G>A',, ENSG00000059573|-|chr10:g.97397168:C>A',, ENSG00000059573|-|chr10:g.97397168:C>A']	ENSG00000059573	1	HGNC:9722	1322488.36	501234.735	741030.97	1340482.35	502583.376	700127.48
QEIFQEQLAAVPEFR	15	TMT_Eoso_7.65393.65393.3	ENSG00000181789|COPG1, ENSG00000181789|+|chr3:g.128987364:G>A']	ENSG00000181789	1	HGNC:2236	402837.515	293264.032	481055.51	396559.216	288061.54000000004	475816.7
VDSLNDEINFLK	27	TMT_Eoso_6.97639.97639.2	ENSG00000170477|KRT4, ENSG00000170477|-|chr12:g.53205757:T>C',, ENSG00000170477|-|chr12:g.53207628:G>A',, ENSG00000170477|-|chr12:g.53204559:T>C',, ENSG00000170477|-|chr12:g.53204559:T>C']	ENSG00000170477	1	HGNC:6441	213412.981	2492592.2300000004	190304.243	976086.2736999999	6943662.3780000005	1158511.0389999999
DFPEYTFAIADEEDYAGEVK	7	TMT_Eoso_9.69113.69113.3	ENSG00000155660|PDIA4, ENSG00000155660|-|chr7:g.148709352:C>T',, ENSG00000155660|-|chr7:g.148708982:A>C']	ENSG00000155660	1	HGNC:30167	189725.814	101539.926	214932.69400000002	188117.065	109548.082	195457.09
EGADEEEWVVAK	7	TMT_Eoso_8.50709.50709.2	ENSG00000103966|EHD4, ENSG00000103966|-|chr15:g.42235316:C>T']	ENSG00000103966	1	HGNC:3245	500921.05000000005	547515.051	696006.9400000001	507980.68899999995	579238.6450000001	659043.44
VSWDPSPSPVLGYK	11	TMT_Eoso_2.59716.59716.2	ENSG00000111799|COL12A1, ENSG00000111799|-|chr6:g.75823429:A>G',, ENSG00000111799|-|chr6:g.75884880:T>C',, ENSG00000111799|-|chr6:g.75834978:G>C',, ENSG00000111799|-|chr6:g.75890675:C>A',, ENSG00000111799|-|chr6:g.75884843:T>G',, ENSG00000111799|-|chr6:g.75848654:A>C',, ENSG00000111799|-|chr6:g.75816199:C>T',, ENSG00000111799|-|chr6:g.75829158:T>G',, ENSG00000111799|-|chr6:g.75811728:A>G',, ENSG0…	ENSG00000111799	1	HGNC:2188	198213.18	196895.55	115993.714	181723.97	195460.3	106937.321
ENLATVEGNFASIDER	3	TMT_Eoso_6.80762.80762.2	ENSG00000175203|DCTN2, ENSG00000175203|-|chr12:g.57927879:G>A',, ENSG00000175203|-|chr12:g.57927879:G>A']	ENSG00000175203	1	HGNC:2712	0	0	0	0	0	0
VLFASQEIPASPFR	21	TMT_Eoso_9.70239.70239.3	ENSG00000136068|FLNB, ENSG00000136068|+|chr3:g.58138487:GT>G',, ENSG00000136068|+|chr3:g.58134543:G>A',, ENSG00000136068|+|chr3:g.58062899:C>G',, ENSG00000136068|+|chr3:g.58121746:A>G',, ENSG00000136068|+|chr3:g.58089697:G>T',, ENSG00000136068|+|chr3:g.58095423:G>T',, ENSG00000136068|+|chr3:g.58095424:A>T',, ENSG00000136068|+|chr3:g.58127630:G>T',, ENSG00000136068|+|chr3:g.58128446:A>G',, ENSG000…	ENSG00000136068	1	HGNC:3755	920543.826	611410.6639999999	863698.455	910595.313	595090.087	854892.8080000001
GDNITLLQSVSN	9	TMT_Eoso_9.58270.58270.2	ENSG00000182004|SNRPE	ENSG00000182004	1	HGNC:11161	1496034.88	1258340.1759999997	1149877.0059999998	1472390.2649999997	1243130.67	1128257.5320000001
LSEIDVSSEGVK	11	TMT_Eoso_5.76320.76320.2	ENSG00000142634|EFHD2	ENSG00000142634	1	HGNC:28670	7292256.800000001	5561148.040000001	6495366.09	6919581.9399999995	5558834.470000001	6270075.029999999
ELSPDIAHLASLK	2	TMT_Eoso_6.93202.93202.3	ENSG00000130764|LRRC47, ENSG00000130764|-|chr1:g.3712929:C>A']	ENSG00000130764	1	HGNC:29207	0	0	166003.47999999998	135087.17799999999	133605.11000000002	166206.836
VSLDVNHFAPDELTVK	52	TMT_Eoso_6.93613.93613.3	ENSG00000106211|HSPB1	ENSG00000106211	1	HGNC:5246	1789602.0750000002	5508456.274	2312543.631	1745714.402	5973433.609999999	2045647.5250000001
GQDLGQAVLDAGHSVSTLEK	3	TMT_Eoso_6.92028.92028.3	ENSG00000130702|LAMA5, ENSG00000130702|-|chr20:g.60912928:C>T',, ENSG00000130702|-|chr20:g.60886269:G>A',, ENSG00000130702|-|chr20:g.60902628:C>A',, ENSG00000130702|-|chr20:g.60894013:C>T',, ENSG00000130702|-|chr20:g.60885597:C>G',, ENSG00000130702|-|chr20:g.60900586:G>A',, ENSG00000130702|-|chr20:g.60899242:C>T',, ENSG00000130702|-|chr20:g.60892429:G>T',, ENSG00000130702|-|chr20:g.60903921:A>G',…	ENSG00000130702	1	HGNC:6485	0	0	0	0	0	0
FGNEVIPVTVTVK	39	TMT_Eoso_6.96544.96544.2	ENSG00000075239|ACAT1	ENSG00000075239	1	HGNC:93	739365.789	622607.86	5609685.312999999	2238986.2309999997	1874826.9829999998	8188966.397
LGSIAIQGAIEK	32	TMT_Eoso_7.62757.62757.2	ENSG00000075239|ACAT1, ENSG00000075239|+|chr11:g.108009660:C>A']	ENSG00000075239	1	HGNC:93	2650420.883	2288691.2300000004	13325801.969999999	2474163.4919999996	2220226.0740000005	12456495.950000005
KPDQPYEWLSYK	3	TMT_Eoso_3.87573.87573.3	ENSG00000151726|ACSL1, ENSG00000151726|-|chr4:g.185689472:G>A',, ENSG00000151726|-|chr4:g.185697754:C>T',, ENSG00000151726|-|chr4:g.185697754:C>T']	ENSG00000151726	1	HGNC:3569	0	0	0	0	0	0
GEGWGDPCELCPTEPDEAFR	14	TMT_Eoso_9.58649.58649.3	ENSG00000166147|FBN1, ENSG00000166147|-|chr15:g.48707952:C>T',, ENSG00000166147|-|chr15:g.48714179:C>T',, ENSG00000166147|-|chr15:g.48787415:C>T',, ENSG00000166147|-|chr15:g.48782229:G>T',, ENSG00000166147|-|chr15:g.48720553:G>T',, ENSG00000166147|-|chr15:g.48829925:T>G',, ENSG00000166147|-|chr15:g.48719870:G>A',, ENSG00000166147|-|chr15:g.48733923:C>A',, ENSG00000166147|-|chr15:g.48779563:G>A',,…	ENSG00000166147	1	HGNC:3603	425719.89	605769.14	606602.12	417589.516	626893.21	565124.6399999999
VDIIPGFEFDR	5	TMT_Eoso_1.65352.65352.2	ENSG00000176393|RNPEP, ENSG00000176393|+|chr1:g.201965360:GAGA>G',, ENSG00000176393|+|chr1:g.201970513:C>T',, ENSG00000176393|+|chr1:g.201972506:A>C',, ENSG00000176393|+|chr1:g.201972506:A>C']	ENSG00000176393	1	HGNC:10078	888137.17	551571.21	750149.7200000001	862866.24	531084.623	738891.1759999999
QAWVTPFTSGDK	10	TMT_Eoso_6.84828.84828.2	ENSG00000122971|ACADS, ENSG00000122971|+|chr12:g.121176221:G>C',, ENSG00000122971|+|chr12:g.121176221:G>C']	ENSG00000122971	1	HGNC:90	497635.252	442336.028	1806881.159	575862.014	450991.728	1744577.0950000002
LTYTAEVSVPK	13	TMT_Eoso_7.55170.55170.2	ENSG00000111144|LTA4H, ENSG00000111144|-|chr12:g.96408773:T>G',, ENSG00000111144|-|chr12:g.96396811:C>A',, ENSG00000111144|-|chr12:g.96396811:C>A']	ENSG00000111144	1	HGNC:6710	2982855.554	2172573.5740000005	2463567.2800000003	2896256.1799999992	2273700.61	2414237.3940000003
DFFNYLPLSSQDPAPVR	8	TMT_Eoso_2.67186.67186.2	ENSG00000114054|PCCB, ENSG00000114054|+|chr3:g.136045213:G>A',, ENSG00000114054|+|chr3:g.136002686:T>G',, ENSG00000114054|+|chr3:g.136002686:T>G']	ENSG00000114054	1	HGNC:8654	659673.6329999999	314496.8954	576001.4219999999	660320.623	340731.7163	579137.804
GQLVVNPEALK	1	TMT_Eoso_1.56079.56079.2	ENSG00000162645|GBP2, ENSG00000162645|-|chr1:g.89579941:T>C',, ENSG00000162645|-|chr1:g.89582690:G>C',, ENSG00000162645|-|chr1:g.89579791:C>T',, ENSG00000162645|-|chr1:g.89579791:C>T']	ENSG00000162645	1	HGNC:4183	452846.72	472886.97	199999.81	434902.44	466689.1	186021.02
TVEEVLGHFGVNESTGLSLEQVK	5	TMT_Eoso_7.70374.70374.4	ENSG00000174437|ATP2A2, ENSG00000174437|+|chr12:g.110734528:T>C',, ENSG00000174437|+|chr12:g.110782745:A>G',, ENSG00000174437|+|chr12:g.110778698:C>T',, ENSG00000174437|+|chr12:g.110778773:C>A',, ENSG00000174437|+|chr12:g.110778773:C>A']	ENSG00000174437	1	HGNC:812	49911.605	53227.074	41394.42	55477.78	51365.585999999996	39788.832
EFDPTITDASLSLPSR	10	TMT_Eoso_9.64225.64225.2	ENSG00000122786|CALD1, ENSG00000122786|+|chr7:g.134650070:G>A',, ENSG00000122786|+|chr7:g.134618000:C>G',, ENSG00000122786|+|chr7:g.134613569:C>T',, ENSG00000122786|+|chr7:g.134632261:G>A',, ENSG00000122786|+|chr7:g.134650060:T>G',, ENSG00000122786|+|chr7:g.134618388:G>T',, ENSG00000122786|+|chr7:g.134552540:G>A',, ENSG00000122786|+|chr7:g.134617816:G>A',, ENSG00000122786|+|chr7:g.134617816:G>A']	ENSG00000122786	1	HGNC:1441	615241.323	589341.22	801763.72	622569.673	636142.0800000001	786380.72
FAEEADVVIVGAGPAGLSAAVR	6	TMT_Eoso_2.66619.66619.3	ENSG00000171503|ETFDH, ENSG00000171503|+|chr4:g.159603486:A>C',, ENSG00000171503|+|chr4:g.159603486:A>C']	ENSG00000171503	1	HGNC:3483	65258.884999999995	45049.906	58220.65400000001	69360.27100000001	45183.071	65627.72200000001
QLEDELVSLQK	15	TMT_Eoso_2.58584.58584.3	ENSG00000140416|TPM1	ENSG00000140416	1	HGNC:12010	1955771.4789999998	1989843.2670000002	1764495.4549999998	2022496.894	2033677.005	1818515.9000000001
EVTVPVFYPTEK	13	TMT_Eoso_1.60351.60351.2	ENSG00000076706|MCAM, ENSG00000076706|-|chr11:g.119182103:C>T',, ENSG00000076706|-|chr11:g.119185893:G>C']	ENSG00000076706	1	HGNC:6934	141852.503	273009.44999999995	276042.44	937697.376	843359.7549999999	931429.007
TGPVTLHTQTAIHFAEQIAK	2	TMT_Eoso_3.93906.93906.4	ENSG00000137996|RTCA	ENSG00000137996	1	HGNC:17981	0	0	0	0	0	0
VLDPAIPIPDPYSSR	4	TMT_Eoso_3.100737.100737.2	ENSG00000172037|LAMB2, ENSG00000172037|-|chr3:g.49158923:G>A',, ENSG00000172037|-|chr3:g.49160684:C>T',, ENSG00000172037|-|chr3:g.49162722:C>A',, ENSG00000172037|-|chr3:g.49167419:C>T',, ENSG00000172037|-|chr3:g.49158763:C>T',, ENSG00000172037|-|chr3:g.49163902:G>C',, ENSG00000172037|-|chr3:g.49166533:G>A',, ENSG00000172037|-|chr3:g.49167684:C>T',, ENSG00000172037|-|chr3:g.49167684:C>T']	ENSG00000172037	1	HGNC:6487	0	0	0	71447.073	163572.086	130462.497
SVLAETEGILQK	13	TMT_Eoso_2.61278.61278.3	ENSG00000126777|KTN1, ENSG00000126777|+|chr14:g.56106685:ACGTGAT>A',, ENSG00000126777|+|chr14:g.56139363:A>G',, ENSG00000126777|+|chr14:g.56078848:T>A',, ENSG00000126777|+|chr14:g.56106684:A>C',, ENSG00000126777|+|chr14:g.56106684:A>C']	ENSG00000126777	1	HGNC:6467	632399.56	492429.843	615408.37	636540.757	479949.074	584419.703
SGDLYVLAADK	7	TMT_Eoso_9.58759.58759.2	ENSG00000067704|IARS2, ENSG00000067704|+|chr1:g.220315225:G>A',, ENSG00000067704|+|chr1:g.220287736:G>T',, ENSG00000067704|+|chr1:g.220316303:C>T',, ENSG00000067704|+|chr1:g.220284259:G>A',, ENSG00000067704|+|chr1:g.220279332:G>A',, ENSG00000067704|+|chr1:g.220279332:G>A']	ENSG00000067704	1	HGNC:29685	1550879.3900000001	1098567.475	1616957.17	1532239.17	1125090.966	1562435.855
YVVVTGITPTPLGEGK	6	TMT_Eoso_6.93403.93403.3	ENSG00000100714|MTHFD1, ENSG00000100714|+|chr14:g.64908845:G>A',, ENSG00000100714|+|chr14:g.64882380:A>G',, ENSG00000100714|+|chr14:g.64882380:A>G']	ENSG00000100714	1	HGNC:7432	481892.39	390984.48	521178.33	499960.39	358119.95	502113.33
ENPSATLEDLEKPGVDEEPQHVLLR	3	TMT_Eoso_6.88732.88732.4	ENSG00000005007|UPF1, ENSG00000005007|+|chr19:g.18968241:G>T',, ENSG00000005007|+|chr19:g.18967809:G>A',, ENSG00000005007|+|chr19:g.18967809:G>A']	ENSG00000005007	1	HGNC:9962	0	0	0	0	0	0
FSASGELGNGNIK	29	TMT_Eoso_9.51919.51919.3	ENSG00000132646|PCNA	ENSG00000132646	1	HGNC:8729	9507055.521000002	5275919.632999999	4233654.635	9081724.192000002	5199419.06	4064703.2900000005
GISEETTTGVHNLYK	8	TMT_Eoso_9.46384.46384.3	ENSG00000101444|AHCY, ENSG00000101444|-|chr20:g.32880242:C>T',, ENSG00000101444|-|chr20:g.32873409:C>T',, ENSG00000101444|-|chr20:g.32873409:C>T']	ENSG00000101444	1	HGNC:343	2445804.1	1083876.3	887599.6599999999	2430377.2	1158808.37	869914.81
TPADCPVIAIDSFR	13	TMT_Eoso_2.57222.57222.2	ENSG00000023318|ERP44, ENSG00000023318|-|chr9:g.102784481:C>G']	ENSG00000023318	1	HGNC:18311	3166072.41	2555359.18	3047806.7600000002	2900646.19	2543848.6100000003	2850414.53
AGIISTVEVLK	18	TMT_Eoso_8.66080.66080.2	ENSG00000141279|NPEPPS, ENSG00000141279|+|chr17:g.45695725:C>A',, ENSG00000141279|+|chr17:g.45695725:C>A']	ENSG00000141279	1	HGNC:7900	1637946.1160000004	1216351.092	1010821.2190000002	1580707.7900000003	1187617.771	980468.3470000001
IIEPDNSYISDTLGQVYK	2	TMT_Eoso_3.102465.102465.3	ENSG00000205413|SAMD9, ENSG00000205413|-|chr7:g.92732805:A>G',, ENSG00000205413|-|chr7:g.92735331:T>G',, ENSG00000205413|-|chr7:g.92731759:C>G',, ENSG00000205413|-|chr7:g.92732467:G>A',, ENSG00000205413|-|chr7:g.92732559:C>A',, ENSG00000205413|-|chr7:g.92732559:C>A']	ENSG00000205413	1	HGNC:1348	0	0	0	0	0	0
LTGSLSGWSSPK	7	TMT_Eoso_2.54548.54548.2	ENSG00000100412|ACO2, ENSG00000100412|+|chr22:g.41914559:G>A',, ENSG00000100412|+|chr22:g.41924576:G>A',, ENSG00000100412|+|chr22:g.41924576:G>A']	ENSG00000100412	1	HGNC:118	954027.08	1139810.774	1061077.7200000002	941639.39	1201443.084	1043634.1960000001
ALGVSNFSHFQIEK	11	TMT_Eoso_7.61986.61986.3	ENSG00000198074|AKR1B10, ENSG00000198074|+|chr7:g.134223018:G>C']	ENSG00000198074	1	HGNC:382	269844.36	416643.01	1047846.7000000001	285272.89	432291.61	985550.22
VDEFVTHNLSFDEINK	7	TMT_Eoso_1.62013.62013.3	ENSG00000197894|ADH5, ENSG00000197894|-|chr4:g.99993574:C>G']	ENSG00000197894	1	HGNC:253	93520.93	215789.72	189384.31	101841.64	234297.55	186568.48
IGIVGLPNVGK	21	TMT_Eoso_2.63729.63729.2	ENSG00000138430|OLA1	ENSG00000138430	1	HGNC:28833	2006609.1609999998	1026817.131	1526889.6019999995	1941138.156	1069951.2955	1444602.464
GFLGSGYSSSATTQQENSYGK	2	TMT_Eoso_6.71359.71359.3	ENSG00000182253|SYNM, ENSG00000182253|+|chr15:g.99672544:C>G',, ENSG00000182253|+|chr15:g.99645781:G>A',, ENSG00000182253|+|chr15:g.99670265:C>T',, ENSG00000182253|+|chr15:g.99671720:A>C',, ENSG00000182253|+|chr15:g.99670103:C>A',, ENSG00000182253|+|chr15:g.99672320:C>T',, ENSG00000182253|+|chr15:g.99671572:G>A',, ENSG00000182253|+|chr15:g.99671572:G>A']	ENSG00000182253	1	HGNC:24466	0	0	0	0	0	0
EDVADALLQTDQSLSEK	7	TMT_Eoso_9.69576.69576.3	ENSG00000162645|GBP2, ENSG00000162645|-|chr1:g.89579941:T>C',, ENSG00000162645|-|chr1:g.89582690:G>C',, ENSG00000162645|-|chr1:g.89579791:C>T',, ENSG00000162645|-|chr1:g.89579791:C>T']	ENSG00000162645	1	HGNC:4183	196080.71000000002	247342.59999999998	260285.555	193212.40000000002	255362.02000000002	258581.135
TLFATEDALEVR	7	TMT_Eoso_6.84871.84871.2	ENSG00000197879|MYO1C, ENSG00000197879|-|chr17:g.1385827:C>T',, ENSG00000197879|-|chr17:g.1385827:C>T']	ENSG00000197879	1	HGNC:7597	736730.421	742041.692	1058697.405	910710.2860000001	697881.86	1032112.515
AIEPPPLDAVIEAEHTLR	12	TMT_Eoso_7.70134.70134.3	ENSG00000135829|DHX9, ENSG00000135829|+|chr1:g.182852490:T>G',, ENSG00000135829|+|chr1:g.182850733:A>C',, ENSG00000135829|+|chr1:g.182856546:G>T',, ENSG00000135829|+|chr1:g.182853933:T>C',, ENSG00000135829|+|chr1:g.182825708:G>A',, ENSG00000135829|+|chr1:g.182852289:A>C',, ENSG00000135829|+|chr1:g.182853821:G>T']	ENSG00000135829	1	HGNC:2750	159082.03	174255.75699999998	181648.638	155334.095	178579.065	176908.126
IVPNVLLEQGK	43	TMT_Eoso_6.96948.96948.2	ENSG00000062485|CS, ENSG00000062485|-|chr12:g.56666978:C>A',, ENSG00000062485|-|chr12:g.56666978:C>A']	ENSG00000062485	1	HGNC:2422	4291075.010999999	2928703.7090000003	7619159.835000001	4239392.544	2964750.22	7495227.391
LASVPAGGAVAVSAAPGSAAPAAGSAPAAAEEK	26	TMT_Eoso_5.82983.82983.4	ENSG00000177600|RPLP2, ENSG00000177600|+|chr11:g.810318:C>A',, ENSG00000177600|+|chr11:g.810318:C>A']	ENSG00000177600	1	HGNC:10377	3731024.8600000003	3944288.09	4837671.78	3599580.2	4011000.6599999997	4595804.42
DAGYGGLSLSIEGPSK	3	TMT_Eoso_1.56181.56181.2	ENSG00000196924|FLNA, ENSG00000196924|-|chrX:g.153581155:C>T',, ENSG00000196924|-|chrX:g.153590917:G>C',, ENSG00000196924|-|chrX:g.153590917:G>C']	ENSG00000196924	1	HGNC:3754	44556.258	174183.5	96241.31	41513.6	177474.8	93416.016
QLLDDEEQLTAK	6	TMT_Eoso_8.55557.55557.2	ENSG00000139641|ESYT1, ENSG00000139641|+|chr12:g.56536661:GACTCTGTGGT>G',, ENSG00000139641|+|chr12:g.56537101:G>A',, ENSG00000139641|+|chr12:g.56526099:C>T',, ENSG00000139641|+|chr12:g.56525310:C>T',, ENSG00000139641|+|chr12:g.56532718:C>T',, ENSG00000139641|+|chr12:g.56532282:C>T',, ENSG00000139641|+|chr12:g.56532282:C>T']	ENSG00000139641	1	HGNC:29534	0	0	208062.015	411463.316	339138.917	387601.975
APLATGEDDDDEVPDLVENFDEASK	3	TMT_Eoso_3.102007.102007.3	ENSG00000145741|BTF3	ENSG00000145741	1	HGNC:1125	0	0	0	0	0	0
IEDGVPQHLVLVLGGK	42	TMT_Eoso_5.103242.103242.2	ENSG00000163359|COL6A3, ENSG00000163359|-|chr2:g.238249544:GA>G',, ENSG00000163359|-|chr2:g.238275518:AC>A',, ENSG00000163359|-|chr2:g.238280477:G>A',, ENSG00000163359|-|chr2:g.238283189:G>A',, ENSG00000163359|-|chr2:g.238296320:C>T',, ENSG00000163359|-|chr2:g.238253406:C>T',, ENSG00000163359|-|chr2:g.238247734:C>G',, ENSG00000163359|-|chr2:g.238283510:C>T',, ENSG00000163359|-|chr2:g.238280852:G>…	ENSG00000163359	1	HGNC:2213	585221.3350000001	1462066.3760000002	1146909.8360000001	594269.218	1513708.766	1083336.318
VCEDLDTSVNLAWTSGTNCTR	21	TMT_Eoso_1.56807.56807.3	ENSG00000165637|VDAC2, ENSG00000165637|+|chr10:g.76972002:C>T',, ENSG00000165637|+|chr10:g.76971990:A>G',, ENSG00000165637|+|chr10:g.76971990:A>G']	ENSG00000165637	1	HGNC:12672	148307.03999999998	117994.784	245598.82	158621.066	127021.80900000001	406344.19
VESVTAGSPLTNQFYLAAPR	2	TMT_Eoso_6.94654.94654.3	ENSG00000042445|RETSAT, ENSG00000042445|-|chr2:g.85581626:C>A',, ENSG00000042445|-|chr2:g.85570490:T>C',, ENSG00000042445|-|chr2:g.85578853:G>A',, ENSG00000042445|-|chr2:g.85570397:A>G',, ENSG00000042445|-|chr2:g.85570412:G>C',, ENSG00000042445|-|chr2:g.85570412:G>C']	ENSG00000042445	1	HGNC:25991	0	0	0	0	0	0
EGTINVHDVETQFNQYK	6	TMT_Eoso_7.57735.57735.3	ENSG00000185499|MUC1, ENSG00000185499|-|chr1:g.155158643:G>T',, ENSG00000185499|-|chr1:g.155160207:C>T',, ENSG00000185499|-|chr1:g.155160207:C>T']	ENSG00000185499	1	HGNC:7508	217322.03	86158.92	94869.29	237774.62	96040.69	101950.99
AFENDVDALCNLR	7	TMT_Eoso_8.58455.58455.2	ENSG00000114054|PCCB, ENSG00000114054|+|chr3:g.136045213:G>A',, ENSG00000114054|+|chr3:g.136002686:T>G',, ENSG00000114054|+|chr3:g.136002686:T>G']	ENSG00000114054	1	HGNC:8654	274864.31	367773.715	857237.0599999999	284542.821	359370.262	820745.1599999999
EAGELKPEEEITVGPVQK	6	TMT_Eoso_9.58171.58171.3	ENSG00000129083|COPB1, ENSG00000129083|-|chr11:g.14515224:C>G',, ENSG00000129083|-|chr11:g.14502334:G>A',, ENSG00000129083|-|chr11:g.14501184:C>T',, ENSG00000129083|-|chr11:g.14504631:A>C',, ENSG00000129083|-|chr11:g.14496046:G>A',, ENSG00000129083|-|chr11:g.14496046:G>A']	ENSG00000129083	1	HGNC:2231	489974.75	534248.56	810583.4	477736.7	572198.44	782285.06
DVQDSLTVSNEAQTAK	17	TMT_Eoso_8.45962.45962.3	ENSG00000116489|CAPZA1	ENSG00000116489	1	HGNC:1488	1221117.95	1034823.56	879400.3400000001	1138462	1081504.1	807646.3
TAASGIPYHSEVPVSLK	8	TMT_Eoso_7.54961.54961.3	ENSG00000115306|SPTBN1, ENSG00000115306|+|chr2:g.54873104:G>A',, ENSG00000115306|+|chr2:g.54858311:G>A',, ENSG00000115306|+|chr2:g.54880747:T>C',, ENSG00000115306|+|chr2:g.54826301:G>A',, ENSG00000115306|+|chr2:g.54895588:C>T',, ENSG00000115306|+|chr2:g.54876782:C>T',, ENSG00000115306|+|chr2:g.54853150:G>A',, ENSG00000115306|+|chr2:g.54853150:G>A']	ENSG00000115306	1	HGNC:11275	1489260.4	976288.3999999999	1240282.3	1499373.7	1056676.62	1254320.4300000002
SPWNFLGDELYEQSDEEQDSVK	1	TMT_Eoso_6.103507.103507.3	ENSG00000104853|CLPTM1, ENSG00000104853|+|chr19:g.45493706:GTCT>G',, ENSG00000104853|+|chr19:g.45489747:C>T',, ENSG00000104853|+|chr19:g.45495916:G>A',, ENSG00000104853|+|chr19:g.45495916:G>A']	ENSG00000104853	1	HGNC:2087	0	0	0	0	0	0
LDIDPETITWQR	4	TMT_Eoso_1.59835.59835.2	ENSG00000100714|MTHFD1, ENSG00000100714|+|chr14:g.64908845:G>A',, ENSG00000100714|+|chr14:g.64882380:A>G',, ENSG00000100714|+|chr14:g.64882380:A>G']	ENSG00000100714	1	HGNC:7432	196666.195	149249.756	174469.43300000002	186994.038	161707.723	178649.288
FEAGQFEPSETTAK	1	TMT_Eoso_6.73913.73913.2	ENSG00000168275|COA6	ENSG00000168275	1	HGNC:18025	0	0	0	0	0	0
TPQGPVSATVEVSSPTGFAQSQVLEDVSQAAR	1	TMT_Eoso_3.102364.102364.3	ENSG00000182253|SYNM, ENSG00000182253|+|chr15:g.99672544:C>G',, ENSG00000182253|+|chr15:g.99645781:G>A',, ENSG00000182253|+|chr15:g.99670265:C>T',, ENSG00000182253|+|chr15:g.99671720:A>C',, ENSG00000182253|+|chr15:g.99670103:C>A',, ENSG00000182253|+|chr15:g.99672320:C>T',, ENSG00000182253|+|chr15:g.99671572:G>A',, ENSG00000182253|+|chr15:g.99671572:G>A']	ENSG00000182253	1	HGNC:24466	0	0	0	0	0	0
EQNIVFNAETYSNLIK	6	TMT_Eoso_5.97063.97063.3	ENSG00000138095|LRPPRC, ENSG00000138095|-|chr2:g.44201795:C>T']	ENSG00000138095	1	HGNC:15714	0	0	0	0	0	0
LQSLFDSPDFSK	10	TMT_Eoso_1.65665.65665.3	ENSG00000132386|SERPINF1	ENSG00000132386	1	HGNC:8824	237962.93	485646.865	519529.647	430957.26800000004	487445.80299999996	501658.213
NENLAANFLLSQNFDDE	11	TMT_Eoso_2.66110.66110.2	ENSG00000179262|RAD23A, ENSG00000179262|+|chr19:g.13058761:G>A',, ENSG00000179262|+|chr19:g.13058761:G>A']	ENSG00000179262	1	HGNC:9812	57304.50199999999	50232.135500000004	51346.0697	61430.9573	50042.111000000004	54262.0796
NNLSFIETSALDSTNVEEAFK	6	TMT_Eoso_2.68397.68397.3	ENSG00000185236|RAB11B, ENSG00000185236|+|chr19:g.8468305:C>T',, ENSG00000185236|+|chr19:g.8464908:G>T',, ENSG00000185236|+|chr19:g.8468434:A>T']	ENSG00000185236	1	HGNC:9761	196603.43	139204.01799999998	207755.62	207196.34	139373.63999999998	197066.12
LDGEIIPHIPANQEVLNK	3	TMT_Eoso_8.65465.65465.3	ENSG00000035687|ADSS, ENSG00000035687|-|chr1:g.244587636:G>A']	ENSG00000035687	1	HGNC:292	0	0	0	0	0	0
TLAESALQLLYTAK	9	TMT_Eoso_8.72109.72109.3	ENSG00000137076|TLN1, ENSG00000137076|-|chr9:g.35711320:CAGA>C',, ENSG00000137076|-|chr9:g.35722121:C>G',, ENSG00000137076|-|chr9:g.35724314:C>T',, ENSG00000137076|-|chr9:g.35717768:G>C',, ENSG00000137076|-|chr9:g.35718843:T>C',, ENSG00000137076|-|chr9:g.35719602:T>C',, ENSG00000137076|-|chr9:g.35719602:T>C']	ENSG00000137076	1	HGNC:11845	398135.01	474116.82999999996	411426.56	411862.89	491329.23	388547.44
EVTEEDLNNHFK	8	TMT_Eoso_7.45909.45909.3	ENSG00000198130|HIBCH, ENSG00000198130|-|chr2:g.191077692:T>C',, ENSG00000198130|-|chr2:g.191077692:T>C']	ENSG00000198130	1	HGNC:4908	749067.97	630207.35	1102046.16	739354.56	665386.6299999999	1049938.86
SLLEGQEDHYNNLSASK	24	TMT_Eoso_7.48808.48808.3	ENSG00000171345|KRT19, ENSG00000171345|-|chr17:g.39681180:T>G']	ENSG00000171345	1	HGNC:6436	3141272.4000000004	609000.33	1868651.4	2904778.7399999998	637292.5900000001	1786024.5
HIADLAGNSEVILPVPAFNVINGGSHAGNK	42	TMT_Eoso_5.105033.105033.5	ENSG00000074800|ENO1, ENSG00000074800|-|chr1:g.8925416:C>A',, ENSG00000074800|-|chr1:g.8923371:C>T',, ENSG00000074800|-|chr1:g.8926455:T>C',, ENSG00000074800|-|chr1:g.8934964:A>T',, ENSG00000074800|-|chr1:g.8934964:A>T']	ENSG00000074800	1	HGNC:3350	885717.771	855979.576	744245.2530000001	918485.213	905121.2980000001	737665.138
SYTITGLQPGTDYK	17	TMT_Eoso_8.53363.53363.3	ENSG00000115414|FN1, ENSG00000115414|-|chr2:g.216257711:C>T',, ENSG00000115414|-|chr2:g.216271134:C>T',, ENSG00000115414|-|chr2:g.216226799:A>G',, ENSG00000115414|-|chr2:g.216240008:T>C',, ENSG00000115414|-|chr2:g.216270961:T>C',, ENSG00000115414|-|chr2:g.216270993:T>C',, ENSG00000115414|-|chr2:g.216226780:C>T',, ENSG00000115414|-|chr2:g.216256459:G>A',, ENSG00000115414|-|chr2:g.216229667:C>T',, …	ENSG00000115414	1	HGNC:3778	2228137.8	1524751.92	1838324	2264825.26	1590084.38	1687712.4100000001
IQPSGGTNINEALLR	11	TMT_Eoso_8.54321.54321.2	ENSG00000151655|ITIH2, ENSG00000151655|+|chr10:g.7759629:A>C',, ENSG00000151655|+|chr10:g.7777019:C>T',, ENSG00000151655|+|chr10:g.7747128:G>C',, ENSG00000151655|+|chr10:g.7774317:T>C',, ENSG00000151655|+|chr10:g.7747102:C>T',, ENSG00000151655|+|chr10:g.7769725:T>G',, ENSG00000151655|+|chr10:g.7776968:C>T',, ENSG00000151655|+|chr10:g.7776989:A>G',, ENSG00000151655|+|chr10:g.7786883:A>G',, ENSG000…	ENSG00000151655	1	HGNC:6167	857946.0150000001	830975.6129999999	915075.0769999999	864322.7920000001	811942.6400000001	923176.0250000003
EDFDSLLQSAK	4	TMT_Eoso_2.59341.59341.2	ENSG00000168003|SLC3A2, ENSG00000168003|+|chr11:g.62649528:TA>T',, ENSG00000168003|+|chr11:g.62648766:G>T',, ENSG00000168003|+|chr11:g.62623812:C>T',, ENSG00000168003|+|chr11:g.62623812:C>T']	ENSG00000168003	1	HGNC:11026	274089.416	439298.654	241070.89500000002	265113.394	467549.37799999997	258654.525
NFEQVAFDETK	11	TMT_Eoso_1.52575.52575.2	ENSG00000185615|PDIA2	ENSG00000185615	1	HGNC:14180	1121796.3800000001	1529427.381	4405683.754000001	1095271.665	1640678.122	4221677.71
HGAEVIDTPVFELK	6	TMT_Eoso_3.91650.91650.3	ENSG00000170445|HARS, ENSG00000170445|-|chr5:g.140057504:A>C',, ENSG00000170445|-|chr5:g.140057504:A>C']	ENSG00000170445	1	HGNC:4816	204342.79	171913.51	318740.70999999996	203663.99	176654.245	316138.55
SGIPIVTSPYQIHFTK	8	TMT_Eoso_6.95274.95274.3	ENSG00000125730|C3, ENSG00000125730|-|chr19:g.6697558:C>A',, ENSG00000125730|-|chr19:g.6707931:C>T',, ENSG00000125730|-|chr19:g.6697682:C>T']	ENSG00000125730	1	HGNC:1318	203751.764	249170.711	174723.83899999998	223508.64	272469.955	168172.362
TDHPEIGEGKPTPALSEEASSSSIR	6	TMT_Eoso_5.67499.67499.4	ENSG00000132305|IMMT, ENSG00000132305|-|chr2:g.86378436:G>A',, ENSG00000132305|-|chr2:g.86374875:G>A',, ENSG00000132305|-|chr2:g.86400824:G>A',, ENSG00000132305|-|chr2:g.86408458:C>T',, ENSG00000132305|-|chr2:g.86408458:C>T']	ENSG00000132305	1	HGNC:6047	90924.52	126514.57	167335.05	91619.03	125174.266	172516.38
LKPDTPYTITVSSLYPDGEGGR	7	TMT_Eoso_8.62106.62106.3	ENSG00000111799|COL12A1, ENSG00000111799|-|chr6:g.75823429:A>G',, ENSG00000111799|-|chr6:g.75884880:T>C',, ENSG00000111799|-|chr6:g.75834978:G>C',, ENSG00000111799|-|chr6:g.75890675:C>A',, ENSG00000111799|-|chr6:g.75884843:T>G',, ENSG00000111799|-|chr6:g.75848654:A>C',, ENSG00000111799|-|chr6:g.75816199:C>T',, ENSG00000111799|-|chr6:g.75829158:T>G',, ENSG00000111799|-|chr6:g.75811728:A>G',, ENSG0…	ENSG00000111799	1	HGNC:2188	0	0	0	0	0	0
NAGNEQDLGIQYK	12	TMT_Eoso_7.45323.45323.3	ENSG00000044115|CTNNA1, ENSG00000044115|+|chr5:g.138223247:G>C',, ENSG00000044115|+|chr5:g.138221964:A>G',, ENSG00000044115|+|chr5:g.138260246:G>A',, ENSG00000044115|+|chr5:g.138260246:G>A']	ENSG00000044115	1	HGNC:2509	467611.8	483579.8	823301.44	464575.84	420220.2	796709.6
DLDQASLAAVSQQLAPR	21	TMT_Eoso_1.59834.59834.3	ENSG00000137076|TLN1, ENSG00000137076|-|chr9:g.35711320:CAGA>C',, ENSG00000137076|-|chr9:g.35722121:C>G',, ENSG00000137076|-|chr9:g.35724314:C>T',, ENSG00000137076|-|chr9:g.35717768:G>C',, ENSG00000137076|-|chr9:g.35718843:T>C',, ENSG00000137076|-|chr9:g.35719602:T>C']	ENSG00000137076	1	HGNC:11845	233622.68	242573.634	273766.914	251711.51400000002	248335.381	286031.93
VVDLLAPYAK	61	TMT_Eoso_2.64728.64728.2	ENSG00000110955|ATP5F1B	ENSG00000110955	1	HGNC:830	19936475.722000003	9114690.260999996	56161510.321	18410064.38300001	9461588.794999998	52243247.03599999
DEILPTTPISEQK	25	TMT_Eoso_5.82108.82108.2	ENSG00000149273|RPS3, ENSG00000149273|+|chr11:g.75115231:G>A',, ENSG00000149273|+|chr11:g.75115231:G>A']	ENSG00000149273	1	HGNC:10420	1927694.2400000002	1783915.0399999998	1330319.05	1766425.5	1873764.72	1262024.8199999998
LVQDYGLESEVAQHLAATYGDK	5	TMT_Eoso_5.102012.102012.3	ENSG00000115159|GPD2, ENSG00000115159|+|chr2:g.157406249:G>A',, ENSG00000115159|+|chr2:g.157425357:G>A',, ENSG00000115159|+|chr2:g.157352671:T>A',, ENSG00000115159|+|chr2:g.157332700:C>T',, ENSG00000115159|+|chr2:g.157332700:C>T']	ENSG00000115159	1	HGNC:4456	34678.684	25936.574	46621.574	37813.86	28797.064	43371.73
IIDGVPVEITEK	30	TMT_Eoso_7.64720.64720.3	ENSG00000133110|POSTN, ENSG00000133110|-|chr13:g.38158870:A>G',, ENSG00000133110|-|chr13:g.38164571:C>T',, ENSG00000133110|-|chr13:g.38172766:C>T',, ENSG00000133110|-|chr13:g.38153366:T>G',, ENSG00000133110|-|chr13:g.38164585:A>G',, ENSG00000133110|-|chr13:g.38156594:A>G',, ENSG00000133110|-|chr13:g.38159011:C>A',, ENSG00000133110|-|chr13:g.38154111:A>G',, ENSG00000133110|-|chr13:g.38145584:T>G',…	ENSG00000133110	1	HGNC:16953	2103763.824	1465430.5640000005	3538928.2280000006	2030434.4780000001	1408588.7540000002	3413382.021
FYTDPVEAVK	8	TMT_Eoso_2.54834.54834.2	ENSG00000083720|OXCT1, ENSG00000083720|-|chr5:g.41794810:AG>A',, ENSG00000083720|-|chr5:g.41739586:A>C']	ENSG00000083720	1	HGNC:8527	1451634.48	1587484.5999999999	5640469.5600000005	1375490.44	1517245.9239999999	5275982.43
SGVPVLAVSLALEGK	5	TMT_Eoso_2.69836.69836.3	ENSG00000150593|PDCD4, ENSG00000150593|+|chr10:g.112653876:C>T',, ENSG00000150593|+|chr10:g.112653876:C>T']	ENSG00000150593	1	HGNC:8763	271699.28	191305.9	283500	236228.28	186042.25	602431.204
EADDIVNWLK	25	TMT_Eoso_2.63346.63346.2	ENSG00000185624|P4HB, ENSG00000185624|-|chr17:g.79801917:C>T']	ENSG00000185624	1	HGNC:8548	17101834.461000003	10218826.554000001	26691638.320000004	15929047.996	11101506.953	25160119.61
GNFLELSAAASAPAEK	3	TMT_Eoso_3.91204.91204.3	ENSG00000179403|VWA1, ENSG00000179403|+|chr1:g.1372535:T>C',, ENSG00000179403|+|chr1:g.1372535:T>C']	ENSG00000179403	1	HGNC:30910	0	0	0	0	0	0
ITSEAEDLVANFFPK	8	TMT_Eoso_8.72339.72339.3	ENSG00000131467|PSME3	ENSG00000131467	1	HGNC:9570	409294.31000000006	155161.09	185110.2	388553.77	174805.84	178424.83000000002
AQQIHSQTSQQYPLYDLDLGK	8	TMT_Eoso_2.56321.56321.3	ENSG00000096696|DSP, ENSG00000096696|+|chr6:g.7581510:TA>T',, ENSG00000096696|+|chr6:g.7578715:C>T',, ENSG00000096696|+|chr6:g.7580958:A>G',, ENSG00000096696|+|chr6:g.7581636:G>A',, ENSG00000096696|+|chr6:g.7580990:G>A',, ENSG00000096696|+|chr6:g.7585977:G>A',, ENSG00000096696|+|chr6:g.7585981:C>T',, ENSG00000096696|+|chr6:g.7580078:A>G']	ENSG00000096696	1	HGNC:3052	35312.004	141352.55	14957.538999999999	41702.273	164216.02	17194.441000000003
VSPGAFTPLVK	47	TMT_Eoso_7.63583.63583.2	ENSG00000011465|DCN, ENSG00000011465|-|chr12:g.91539867:G>T',, ENSG00000011465|-|chr12:g.91572142:C>A',, ENSG00000011465|-|chr12:g.91572298:G>A',, ENSG00000011465|-|chr12:g.91572213:T>G',, ENSG00000011465|-|chr12:g.91545441:T>G',, ENSG00000011465|-|chr12:g.91545441:T>G']	ENSG00000011465	1	HGNC:2705	7923716.048	14207867.815999998	8312764.142999997	7666323.922000001	14621245.900000002	8042536.1039999975
AANNGALPPDLSYIVR	18	TMT_Eoso_7.62127.62127.2	ENSG00000179091|CYC1	ENSG00000179091	1	HGNC:2579	296651.261	235295.922	455544.286	295103.24	259750.389	793399.0839999999
GAEAANVTGPGGVPVQGSK	16	TMT_Eoso_7.44945.44945.3	ENSG00000065978|YBX1, ENSG00000065978|+|chr1:g.43148266:GCCCGCCGCCCCC>G',, ENSG00000065978|+|chr1:g.43148885:C>T']	ENSG00000065978	1	HGNC:8014	1408130.9	974474.16	975616.3999999999	1295139.3	979023.18	938126.5
VLGSEPAPVSAETLLSQAVEQLR	4	TMT_Eoso_8.72458.72458.3	ENSG00000241839|PLEKHO2, ENSG00000241839|+|chr15:g.65157836:C>T',, ENSG00000241839|+|chr15:g.65157309:C>T']	ENSG00000241839	1	HGNC:30026	0	0	0	0	0	0
AGYPQYVSEILEK	11	TMT_Eoso_1.62722.62722.2	ENSG00000138095|LRPPRC, ENSG00000138095|-|chr2:g.44145164:C>CT']	ENSG00000138095	1	HGNC:15714	428494.7	270979.47	566390.8	422983.79000000004	230757.103	528359.15
NAVITVPAYFNDSQR	21	TMT_Eoso_8.57963.57963.3	ENSG00000113013|HSPA9, ENSG00000113013|-|chr5:g.137897475:C>T']	ENSG00000113013	1	HGNC:5244	796834.44	739829.198	1344587.58	817345.9720000001	704429.9	1317242.04
QQDIVPSLVASIGDTTSSLLK	6	TMT_Eoso_8.72718.72718.3	ENSG00000129003|VPS13C, ENSG00000129003|-|chr15:g.62276026:T>C',, ENSG00000129003|-|chr15:g.62237976:G>T',, ENSG00000129003|-|chr15:g.62209730:C>A',, ENSG00000129003|-|chr15:g.62212293:C>T',, ENSG00000129003|-|chr15:g.62212363:C>A',, ENSG00000129003|-|chr15:g.62214166:G>C',, ENSG00000129003|-|chr15:g.62214199:C>T',, ENSG00000129003|-|chr15:g.62214787:C>T',, ENSG00000129003|-|chr15:g.62219469:C>T'…	ENSG00000129003	1	HGNC:23594	32111.43	38721.047	40175.72	34961.87	31463.352000000003	39557.793
VYIGSFWAQPLQNTDNR	3	TMT_Eoso_1.64030.64030.3	ENSG00000103966|EHD4, ENSG00000103966|-|chr15:g.42235316:C>T']	ENSG00000103966	1	HGNC:3245	35003.28	41699.78	49171.582	39575.1	38048.633	45503.047
AIQLSGAEQLEALK	2	TMT_Eoso_3.95640.95640.3	ENSG00000138663|COPS4	ENSG00000138663	1	HGNC:16702	0	0	0	0	0	0
ALDVGSGSGILTACFAR	15	TMT_Eoso_9.66360.66360.3	ENSG00000120265|PCMT1, ENSG00000120265|+|chr6:g.150117586:C>T',, ENSG00000120265|+|chr6:g.150117586:C>T']	ENSG00000120265	1	HGNC:8728	376621.654	321429.452	425380.14	388380.84	331602.045	410390.314
VDFPQDQLTALTGR	53	TMT_Eoso_8.63505.63505.3	ENSG00000146701|MDH2	ENSG00000146701	1	HGNC:6971	6903787.221000002	4257612.0600000005	13680800.159000002	6919685.190999999	4412701.094000001	13276301.540999996
LQEVEVPEDFGPVR	6	TMT_Eoso_8.60643.60643.2	ENSG00000125746|EML2, ENSG00000125746|-|chr19:g.46110682:A>G']	ENSG00000125746	1	HGNC:18035	0	291113.384	367368.472	228767.03	280466.3	398182.76300000004
EVAFDLEIPK	21	TMT_Eoso_1.63579.63579.2	ENSG00000055957|ITIH1, ENSG00000055957|+|chr3:g.52816016:T>A',, ENSG00000055957|+|chr3:g.52823750:G>T',, ENSG00000055957|+|chr3:g.52820981:A>T',, ENSG00000055957|+|chr3:g.52821011:A>G',, ENSG00000055957|+|chr3:g.52825800:G>T',, ENSG00000055957|+|chr3:g.52816234:T>A',, ENSG00000055957|+|chr3:g.52813653:G>A',, ENSG00000055957|+|chr3:g.52825835:G>A',, ENSG00000055957|+|chr3:g.52819174:G>C',, ENSG000…	ENSG00000055957	1	HGNC:6166	987009.1190000002	991366.477	1398658.715	974470.4089999999	989969.5020000001	1332773.403
EEYNGVIEEFLATGEK	5	TMT_Eoso_2.67887.67887.3	ENSG00000176393|RNPEP, ENSG00000176393|+|chr1:g.201970513:C>T',, ENSG00000176393|+|chr1:g.201972506:A>C']	ENSG00000176393	1	HGNC:10078	55787.75	40625.31	44561.33	55935.207	36019.43	37415.094
ALYDYEGQEHDELSFK	6	TMT_Eoso_2.52850.52850.3	ENSG00000100266|PACSIN2	ENSG00000100266	1	HGNC:8571	199677.12	145701.58	325936.06	211714.69	152966.94	300742.56
DDGTGQLLLPLSDAR	10	TMT_Eoso_7.61407.61407.2	ENSG00000178209|PLEC, ENSG00000178209|-|chr8:g.145008183:C>T',, ENSG00000178209|-|chr8:g.144995759:G>A',, ENSG00000178209|-|chr8:g.145016667:C>T',, ENSG00000178209|-|chr8:g.144994888:G>A',, ENSG00000178209|-|chr8:g.144996236:C>G',, ENSG00000178209|-|chr8:g.145010020:G>A',, ENSG00000178209|-|chr8:g.144996968:C>T',, ENSG00000178209|-|chr8:g.144990901:C>T',, ENSG00000178209|-|chr8:g.145001648:C>T',,…	ENSG00000178209	1	HGNC:9069	563851.13	505256.32600000006	406026.68299999996	583363.843	528483.954	410294.19999999995
DTQSGSLLFIGR	12	TMT_Eoso_7.56642.56642.2	ENSG00000149257|SERPINH1, ENSG00000149257|+|chr11:g.75282985:G>A',, ENSG00000149257|+|chr11:g.75277837:G>T',, ENSG00000149257|+|chr11:g.75277731:G>A',, ENSG00000149257|+|chr11:g.75277530:C>T',, ENSG00000149257|+|chr11:g.75277530:C>T']	ENSG00000149257	1	HGNC:1546	3819461.9340000004	2039007.7000000002	2166796.834	3904454.44	2062161.7710000002	2125503.244
EDPYGVAVGGTVGHCLCTGLAVIGGR	4	TMT_Eoso_6.96924.96924.3	ENSG00000134851|TMEM165, ENSG00000134851|+|chr4:g.56318462:G>A',, ENSG00000134851|+|chr4:g.56291560:A>G',, ENSG00000134851|+|chr4:g.56291560:A>G']	ENSG00000134851	1	HGNC:30760	22458.95	21703.71	20648.707	22547.426	17280.555	19224.922
GSTLDLSDLEAEK	4	TMT_Eoso_1.55696.55696.2	ENSG00000099194|SCD, ENSG00000099194|+|chr10:g.102120629:C>A',, ENSG00000099194|+|chr10:g.102112215:C>T']	ENSG00000099194	1	HGNC:10571	219217.38	236969.223	158827.112	385639.22	219517.621	164184.027
TVDNFVALATGEK	37	TMT_Eoso_1.62867.62867.3	ENSG00000166794|PPIB, ENSG00000166794|-|chr15:g.64452345:T>C']	ENSG00000166794	1	HGNC:9255	11861889.83	6870682.5030000005	12296937.681	11268100.940000003	7228482.217999999	11823583.971000003
GFVEPDHYVVVGAQR	6	TMT_Eoso_7.50087.50087.3	ENSG00000072274|TFRC, ENSG00000072274|-|chr3:g.195782062:C>G',, ENSG00000072274|-|chr3:g.195798293:C>T',, ENSG00000072274|-|chr3:g.195798293:C>T']	ENSG00000072274	1	HGNC:11763	867003.7	476060.36	538109.9	852589.3700000001	474327.01	939132.216
IAEQVASFQEEK	11	TMT_Eoso_7.55414.55414.3	ENSG00000044115|CTNNA1, ENSG00000044115|+|chr5:g.138223247:G>C',, ENSG00000044115|+|chr5:g.138221964:A>G',, ENSG00000044115|+|chr5:g.138260246:G>A',, ENSG00000044115|+|chr5:g.138260246:G>A']	ENSG00000044115	1	HGNC:2509	689382.69	1467371.9659999998	1652384.8750000002	1732955.262	1472357.8260000001	1638813.1539999999
SLDLDGIIAEVK	11	TMT_Eoso_6.106682.106682.2	ENSG00000135480|KRT7, ENSG00000135480|+|chr12:g.52639248:C>T']	ENSG00000135480	1	HGNC:6445	2259817.72	446120.815	537985.554	2250317.06	429242.61799999996	522813.2649999999
ISSIQSIVPALEIANAHR	23	TMT_Eoso_9.73468.73468.3	ENSG00000144381|HSPD1, ENSG00000144381|-|chr2:g.198358179:C>G',, ENSG00000144381|-|chr2:g.198352688:G>C',, ENSG00000144381|-|chr2:g.198352688:G>C']	ENSG00000144381	1	HGNC:5261	141604.406	101083.64400000001	153678.133	146478.145	102714.45	139848.548
SISVIDSPGILSGEK	7	TMT_Eoso_9.66134.66134.3	ENSG00000103966|EHD4	ENSG00000103966	1	HGNC:3245	269204.42000000004	236981.28000000003	295100.92000000004	264212.784	235487.75	280796.33
DSTVAVVVYDITNVNSFQQTTK	2	TMT_Eoso_6.108004.108004.3	ENSG00000175582|RAB6A	ENSG00000175582	1	HGNC:9786	0	0	0	0	0	0
ITWDPPSSPVK	18	TMT_Eoso_8.58964.58964.2	ENSG00000187955|COL14A1, ENSG00000187955|+|chr8:g.121357662:C>A',, ENSG00000187955|+|chr8:g.121275192:C>G',, ENSG00000187955|+|chr8:g.121174734:A>G',, ENSG00000187955|+|chr8:g.121256139:A>T',, ENSG00000187955|+|chr8:g.121267554:G>A',, ENSG00000187955|+|chr8:g.121298156:G>C',, ENSG00000187955|+|chr8:g.121344960:G>A',, ENSG00000187955|+|chr8:g.121224768:A>G',, ENSG00000187955|+|chr8:g.121239591:C>A…	ENSG00000187955	1	HGNC:2191	2570724.8770000003	3348021.8799999994	3020839.8959999997	2447579.3299999996	3278847.296	2971799.876
IGYSSPQTLADQSSK	6	TMT_Eoso_7.48749.48749.3	ENSG00000123983|ACSL3, ENSG00000123983|+|chr2:g.223781122:G>A',, ENSG00000123983|+|chr2:g.223783810:G>A',, ENSG00000123983|+|chr2:g.223783810:G>A']	ENSG00000123983	1	HGNC:3570	0	0	0	0	0	0
ILHLLGQEGPK	1	TMT_Eoso_6.87821.87821.3	ENSG00000181789|COPG1, ENSG00000181789|+|chr3:g.128987364:G>A']	ENSG00000181789	1	HGNC:2236	91934.875	80195.445	94162.64	80119.63	78738.41	91340.81
LLQDEFPGIPSPLDAAVECHR	18	TMT_Eoso_9.73973.73973.3	ENSG00000110169|HPX, ENSG00000110169|-|chr11:g.6459603:C>T']	ENSG00000110169	1	HGNC:5171	333761.405	393300.08999999997	483917.4	333331.02	441697.455	463419.23
LYGPSSVSFADDFVR	14	TMT_Eoso_1.60964.60964.2	ENSG00000149257|SERPINH1, ENSG00000149257|+|chr11:g.75282985:G>A',, ENSG00000149257|+|chr11:g.75277731:G>A',, ENSG00000149257|+|chr11:g.75277530:C>T',, ENSG00000149257|+|chr11:g.75277530:C>T']	ENSG00000149257	1	HGNC:1546	529237.306	274291.813	221200.74	512872.40799999994	642009.4629999999	617031.3369999999
GSGNLEAIHIIK	6	TMT_Eoso_2.52889.52889.3	ENSG00000166226|CCT2, ENSG00000166226|+|chr12:g.69980050:G>A',, ENSG00000166226|+|chr12:g.69983465:A>C',, ENSG00000166226|+|chr12:g.69983465:A>C']	ENSG00000166226	1	HGNC:1615	3278304.8899999997	2302135.46	2836371.33	3232482.14	2362787.9999999995	2638313.56
GALTVGITNTVGSSISR	4	TMT_Eoso_1.54692.54692.2	ENSG00000198380|GFPT1, ENSG00000198380|-|chr2:g.69569322:G>A',, ENSG00000198380|-|chr2:g.69555453:G>A',, ENSG00000198380|-|chr2:g.69575324:C>T',, ENSG00000198380|-|chr2:g.69575324:C>T']	ENSG00000198380	1	HGNC:4241	287239.56	148975.61	364472.73	516663.275	300280.42600000004	341576.182
SGAYLIPLLER	1	TMT_Eoso_2.63731.63731.2	ENSG00000110367|DDX6	ENSG00000110367	1	HGNC:2747	126197.85	69386.71	50068.49	125280.21	65187.73	49224.324
FNDEHIPESPYLVPVIAPSDDAR	12	TMT_Eoso_9.68117.68117.3	ENSG00000136068|FLNB, ENSG00000136068|+|chr3:g.58134543:G>A',, ENSG00000136068|+|chr3:g.58062899:C>G',, ENSG00000136068|+|chr3:g.58121746:A>G',, ENSG00000136068|+|chr3:g.58089697:G>T',, ENSG00000136068|+|chr3:g.58095423:G>T',, ENSG00000136068|+|chr3:g.58095424:A>T',, ENSG00000136068|+|chr3:g.58127630:G>T',, ENSG00000136068|+|chr3:g.58128446:A>G',, ENSG00000136068|+|chr3:g.58108954:C>A',, ENSG0000…	ENSG00000136068	1	HGNC:3755	69666.90599999999	62753.261	74849.036	74496.179	68231.955	74590.47
NEDSLVFVQTDK	15	TMT_Eoso_3.80053.80053.2	ENSG00000175899|A2M, ENSG00000175899|-|chr12:g.9266045:T>G',, ENSG00000175899|-|chr12:g.9243017:G>A',, ENSG00000175899|-|chr12:g.9225335:G>A',, ENSG00000175899|-|chr12:g.9262610:C>T',, ENSG00000175899|-|chr12:g.9268363:T>G',, ENSG00000175899|-|chr12:g.9251347:A>C',, ENSG00000175899|-|chr12:g.9259171:C>A',, ENSG00000175899|-|chr12:g.9229357:T>G',, ENSG00000175899|-|chr12:g.9242554:G>A',, ENSG00000…	ENSG00000175899	1	HGNC:7	422107	438353.78	2210369.55	1867503.153	2326958.88	2177289.7399999998
TVEEGAETPVYLALLPPDATEPQGQLVHDK	5	TMT_Eoso_2.67547.67547.4	ENSG00000159231|CBR3, ENSG00000159231|+|chr21:g.37507501:G>A']	ENSG00000159231	1	HGNC:1549	33600.054	51482.358	27336.972	36890.051999999996	55747.57	20717.203
EATNPPVIQEEKPK	32	TMT_Eoso_9.46345.46345.3	ENSG00000167004|PDIA3, ENSG00000167004|+|chr15:g.44048944:A>T',, ENSG00000167004|+|chr15:g.44048950:G>T',, ENSG00000167004|+|chr15:g.44060755:A>T',, ENSG00000167004|+|chr15:g.44060755:A>T']	ENSG00000167004	1	HGNC:4606	5624477.880000001	2088677.32	6846532.640000001	5059624.0200000005	2202178.75	6302321.9399999995
QIIVDPLSFSEER	17	TMT_Eoso_9.68030.68030.2	ENSG00000044115|CTNNA1, ENSG00000044115|+|chr5:g.138223247:G>C',, ENSG00000044115|+|chr5:g.138221964:A>G',, ENSG00000044115|+|chr5:g.138260246:G>A',, ENSG00000044115|+|chr5:g.138260246:G>A']	ENSG00000044115	1	HGNC:2509	1131404.9490000003	858614.6119999998	1551768.441	1167848.984	855879.5370000001	1505092.7520000003
INVYYNEAAGNK	15	TMT_Eoso_3.72860.72860.3	ENSG00000137267|TUBB2A	ENSG00000137267	1	HGNC:12412	4021435.64	4627849.219	3793159.506	3925969.301999999	4739032.085	3663423.4640000006
VFLTVPSLSSTAEEK	13	TMT_Eoso_7.68085.68085.3	ENSG00000112769|LAMA4, ENSG00000112769|-|chr6:g.112510369:C>T',, ENSG00000112769|-|chr6:g.112457383:G>C',, ENSG00000112769|-|chr6:g.112461075:A>C',, ENSG00000112769|-|chr6:g.112466031:C>T',, ENSG00000112769|-|chr6:g.112462654:C>T',, ENSG00000112769|-|chr6:g.112537637:C>T',, ENSG00000112769|-|chr6:g.112537637:C>T']	ENSG00000112769	1	HGNC:6484	148859.763	214574.137	270437.817	149355.963	229985.348	246542.8
LGLGIDEDEVAAEEPNAAVPDEIPPLEGDEDASR	22	TMT_Eoso_2.65453.65453.3	ENSG00000096384|HSP90AB1, ENSG00000096384|+|chr6:g.44219918:GAGA>G',, ENSG00000096384|+|chr6:g.44219265:T>C',, ENSG00000096384|+|chr6:g.44219265:T>C']	ENSG00000096384	1	HGNC:5258	122742.487	80590.992	66379.33069999999	128060.926	79808.217	66207.94099999999
ALADDDFLTVTGK	4	TMT_Eoso_8.63198.63198.2	ENSG00000104738|MCM4, ENSG00000104738|+|chr8:g.48875567:A>C',, ENSG00000104738|+|chr8:g.48887445:G>A',, ENSG00000104738|+|chr8:g.48888298:C>T',, ENSG00000104738|+|chr8:g.48883197:C>T',, ENSG00000104738|+|chr8:g.48883197:C>T']	ENSG00000104738	1	HGNC:6947	226001.81500000003	93830.015	109370.25100000002	222945.093	90347.263	117015.059
QQHVIETLIGK	8	TMT_Eoso_9.58904.58904.3	ENSG00000150753|CCT5, ENSG00000150753|+|chr5:g.10261801:G>A',, ENSG00000150753|+|chr5:g.10261801:G>A']	ENSG00000150753	1	HGNC:1618	2884854.5	2408895.69	2782724.11	2768893.1399999997	2524459.65	2791357.5
LLSDPNYGVHLPAVK	3	TMT_Eoso_9.66828.66828.3	ENSG00000170876|TMEM43, ENSG00000170876|+|chr3:g.14175262:T>C',, ENSG00000170876|+|chr3:g.14176284:G>T']	ENSG00000170876	1	HGNC:28472	0	0	0	0	0	0
IEENILSSELLR	11	TMT_Eoso_9.68243.68243.2	ENSG00000134757|DSG3, ENSG00000134757|+|chr18:g.29049247:C>T',, ENSG00000134757|+|chr18:g.29046499:C>T',, ENSG00000134757|+|chr18:g.29055831:G>C',, ENSG00000134757|+|chr18:g.29056170:C>T',, ENSG00000134757|+|chr18:g.29052728:G>T']	ENSG00000134757	1	HGNC:3050	1078643.814	2736335.721	758693.8590000002	1062107.775	2676134.5900000003	756092.818
LSSGFDDIDLPSAVK	6	TMT_Eoso_8.66103.66103.2	ENSG00000184363|PKP3, ENSG00000184363|+|chr11:g.397346:GCAGCCT>G',, ENSG00000184363|+|chr11:g.400031:G>C',, ENSG00000184363|+|chr11:g.394365:G>A',, ENSG00000184363|+|chr11:g.397082:G>A',, ENSG00000184363|+|chr11:g.400629:G>A',, ENSG00000184363|+|chr11:g.400442:C>G']	ENSG00000184363	1	HGNC:9025	782635.75	645724.09	413777.045	813044.495	632525.8260000001	380898.87100000004
VAVGELTDEDVK	4	TMT_Eoso_8.53330.53330.2	ENSG00000073111|MCM2, ENSG00000073111|+|chr3:g.127339629:A>G',, ENSG00000073111|+|chr3:g.127327280:C>T',, ENSG00000073111|+|chr3:g.127323876:G>A',, ENSG00000073111|+|chr3:g.127335861:C>T',, ENSG00000073111|+|chr3:g.127335861:C>T']	ENSG00000073111	1	HGNC:6944	324286.41500000004	164571.04599999997	140623.71300000002	320121.224	169419.08800000002	146650.003
NSVSQISVLSGGK	7	TMT_Eoso_8.53142.53142.2	ENSG00000130429|ARPC1B, ENSG00000130429|+|chr7:g.98990421:A>C',, ENSG00000130429|+|chr7:g.98985800:G>A',, ENSG00000130429|+|chr7:g.98985800:G>A']	ENSG00000130429	1	HGNC:704	936006.5949999999	816920.088	763377.532	997278.7760000001	844365.436	754498.097
LPDGSSFTNQFPSDAPLEEAR	3	TMT_Eoso_3.92466.92466.3	ENSG00000144224|UBXN4, ENSG00000144224|+|chr2:g.136511842:C>G',, ENSG00000144224|+|chr2:g.136527370:G>A']	ENSG00000144224	1	HGNC:14860	0	0	0	0	0	0
DYSLDEFEANK	10	TMT_Eoso_6.76373.76373.2	ENSG00000138119|MYOF, ENSG00000138119|-|chr10:g.95168639:T>G',, ENSG00000138119|-|chr10:g.95147609:G>A',, ENSG00000138119|-|chr10:g.95111455:T>A',, ENSG00000138119|-|chr10:g.95072940:G>A',, ENSG00000138119|-|chr10:g.95085678:G>A',, ENSG00000138119|-|chr10:g.95211838:C>A',, ENSG00000138119|-|chr10:g.95159187:C>T',, ENSG00000138119|-|chr10:g.95159187:C>T']	ENSG00000138119	1	HGNC:3656	2072225.4760000003	1843151.276	1726336.979	2084397.2599999998	1774520.4560000002	1709134.01
ADIDISGPNVDVDVPDVNIEGPDAK	3	TMT_Eoso_3.100475.100475.3	ENSG00000124942|AHNAK, ENSG00000124942|-|chr11:g.62295776:T>G',, ENSG00000124942|-|chr11:g.62290365:T>C',, ENSG00000124942|-|chr11:g.62295549:C>T',, ENSG00000124942|-|chr11:g.62296271:G>A',, ENSG00000124942|-|chr11:g.62287549:C>T',, ENSG00000124942|-|chr11:g.62300583:C>T',, ENSG00000124942|-|chr11:g.62294188:T>G',, ENSG00000124942|-|chr11:g.62299055:T>C',, ENSG00000124942|-|chr11:g.62285441:A>G',…	ENSG00000124942	1	HGNC:347	0	0	0	0	0	0
NDANPETHAFVTSPEIVTALAIAGTLK	39	TMT_Eoso_9.75551.75551.4	ENSG00000100412|ACO2, ENSG00000100412|+|chr22:g.41914559:G>A',, ENSG00000100412|+|chr22:g.41924576:G>A',, ENSG00000100412|+|chr22:g.41924576:G>A']	ENSG00000100412	1	HGNC:118	1376020.765	844873.145	3020419.1380000003	1440868.5320000001	778875.446	2904658.013
VAVVTYNNEVTTEIR	36	TMT_Eoso_7.52597.52597.3	ENSG00000163359|COL6A3, ENSG00000163359|-|chr2:g.238249544:GA>G',, ENSG00000163359|-|chr2:g.238280477:G>A',, ENSG00000163359|-|chr2:g.238283189:G>A',, ENSG00000163359|-|chr2:g.238296320:C>T',, ENSG00000163359|-|chr2:g.238253406:C>T',, ENSG00000163359|-|chr2:g.238247734:C>G',, ENSG00000163359|-|chr2:g.238283510:C>T',, ENSG00000163359|-|chr2:g.238280852:G>A',, ENSG00000163359|-|chr2:g.238289588:G>A…	ENSG00000163359	1	HGNC:2213	1309470.19	2660423.8800000004	2972568.2600000002	1289303.89	2712742.1	2840094.09
IGQSLSSLTSPAEQGVLSEK	1	TMT_Eoso_3.97782.97782.3	ENSG00000127603|MACF1, ENSG00000127603|+|chr1:g.39901283:G>C',, ENSG00000127603|+|chr1:g.39901260:C>A',, ENSG00000127603|+|chr1:g.39763365:G>T',, ENSG00000127603|+|chr1:g.39797055:A>G',, ENSG00000127603|+|chr1:g.39801815:A>C',, ENSG00000127603|+|chr1:g.39835817:A>G',, ENSG00000127603|+|chr1:g.39824532:T>C',, ENSG00000127603|+|chr1:g.39670795:G>T',, ENSG00000127603|+|chr1:g.39908506:G>A',, ENSG000…	ENSG00000127603	1	HGNC:13664	0	0	0	0	0	0
VDNIQAGELTEGIWR	8	TMT_Eoso_8.62302.62302.2	ENSG00000149136|SSRP1, ENSG00000149136|-|chr11:g.57093897:G>T',, ENSG00000149136|-|chr11:g.57100116:G>A',, ENSG00000149136|-|chr11:g.57101008:C>G',, ENSG00000149136|-|chr11:g.57101942:C>T',, ENSG00000149136|-|chr11:g.57102013:C>A']	ENSG00000149136	1	HGNC:11327	107242.445	62937.176	45377.582	106748.13	59555.035	43553.42
NASTFEDVTQVSSAYQK	10	TMT_Eoso_7.54268.54268.3	ENSG00000085733|CTTN, ENSG00000085733|+|chr11:g.70281674:G>A',, ENSG00000085733|+|chr11:g.70279325:T>A',, ENSG00000085733|+|chr11:g.70281844:G>C',, ENSG00000085733|+|chr11:g.70275228:C>T',, ENSG00000085733|+|chr11:g.70275255:C>T',, ENSG00000085733|+|chr11:g.70279378:C>G',, ENSG00000085733|+|chr11:g.70279301:G>A',, ENSG00000085733|+|chr11:g.70279301:G>A']	ENSG00000085733	1	HGNC:3338	318768.69	302618.17	388003.7	312456.47	286052.2	348836.54000000004
VDQVQDIVTGNPTVIK	5	TMT_Eoso_1.59605.59605.3	ENSG00000145703|IQGAP2, ENSG00000145703|+|chr5:g.75979036:TTTCTTG>T',, ENSG00000145703|+|chr5:g.75969794:T>C',, ENSG00000145703|+|chr5:g.75858325:C>T',, ENSG00000145703|+|chr5:g.75858325:C>T']	ENSG00000145703	1	HGNC:6111	885661.47	2514608.94	934480.77	895272.9299999999	873114.44	1002883.32
TMGMVDIFNGDADLSGMTGSR	22	TMT_Eoso_8.67719.67719.3	ENSG00000057149|SERPINB3, ENSG00000057149|-|chr18:g.61322995:T>C',, ENSG00000057149|-|chr18:g.61325752:G>A',, ENSG00000057149|-|chr18:g.61325752:G>A']	ENSG00000057149	1	HGNC:10569	239893.5631	451906.94	224158.108	266253.0214	427997.168	233755.7415
FYGPEGPYGVFAGR	5	TMT_Eoso_2.57208.57208.2	ENSG00000101856|PGRMC1	ENSG00000101856	1	HGNC:16090	444693.054	310793.81200000003	382331.99	415453.306	307817.157	366904.67799999996
VAVFFSNTPTR	10	TMT_Eoso_9.59885.59885.2	ENSG00000163359|COL6A3, ENSG00000163359|-|chr2:g.238249544:GA>G',, ENSG00000163359|-|chr2:g.238280477:G>A',, ENSG00000163359|-|chr2:g.238283189:G>A',, ENSG00000163359|-|chr2:g.238296320:C>T',, ENSG00000163359|-|chr2:g.238253406:C>T',, ENSG00000163359|-|chr2:g.238247734:C>G',, ENSG00000163359|-|chr2:g.238283510:C>T',, ENSG00000163359|-|chr2:g.238280852:G>A',, ENSG00000163359|-|chr2:g.238289588:G>A…	ENSG00000163359	1	HGNC:2213	2310913.12	9863355.780000001	2735858.6700000004	2161917.96	9415710.209999999	2659571.6100000003
SSLGQSASETEEDTVSVSK	2	TMT_Eoso_6.65297.65297.3	ENSG00000087365|SF3B2, ENSG00000087365|+|chr11:g.65836145:CA>C',, ENSG00000087365|+|chr11:g.65826307:C>T',, ENSG00000087365|+|chr11:g.65822653:C>T',, ENSG00000087365|+|chr11:g.65822653:C>T']	ENSG00000087365	1	HGNC:10769	0	0	0	0	0	0
YQLDPTASISAK	22	TMT_Eoso_9.54695.54695.2	ENSG00000165637|VDAC2, ENSG00000165637|+|chr10:g.76972002:C>T',, ENSG00000165637|+|chr10:g.76971990:A>G',, ENSG00000165637|+|chr10:g.76982065:G>A',, ENSG00000165637|+|chr10:g.76982065:G>A']	ENSG00000165637	1	HGNC:12672	5889762.225000001	7373587.279999998	13488470.370000003	5727913.645000001	7469514.575000001	13166891.090000002
IEIDPQFQVVR	8	TMT_Eoso_2.58655.58655.2	ENSG00000170423|KRT78, ENSG00000170423|-|chr12:g.53240018:C>T']	ENSG00000170423	1	HGNC:28926	573439.982	1252160.71	504207.11900000006	588227.322	1270080.6059999997	558183.904
GPSGQGQGQFLIQQVTLK	1	TMT_Eoso_1.61277.61277.3	ENSG00000115275|MOGS, ENSG00000115275|-|chr2:g.74692191:C>T',, ENSG00000115275|-|chr2:g.74690332:G>A',, ENSG00000115275|-|chr2:g.74689298:G>A',, ENSG00000115275|-|chr2:g.74689298:G>A']	ENSG00000115275	1	HGNC:24862	72267.77	81271.91	80752.68	72848.93	81157.164	82488.22
VPAINVNDSVTK	18	TMT_Eoso_6.77961.77961.3	ENSG00000101444|AHCY, ENSG00000101444|-|chr20:g.32880242:C>T',, ENSG00000101444|-|chr20:g.32873409:C>T',, ENSG00000101444|-|chr20:g.32873409:C>T']	ENSG00000101444	1	HGNC:343	8837537.763999999	5331669.474	6688483.122999999	8140313.965	5274843.8209999995	6275500.263000001
IEQLQNHENEDIYK	5	TMT_Eoso_9.47985.47985.3	ENSG00000186432|KPNA4, ENSG00000186432|-|chr3:g.160243812:T>A']	ENSG00000186432	1	HGNC:6397	0	0	0	0	0	0
IIDELNVKPEGTR	18	TMT_Eoso_8.56741.56741.3	ENSG00000163359|COL6A3, ENSG00000163359|-|chr2:g.238249544:GA>G',, ENSG00000163359|-|chr2:g.238275518:AC>A',, ENSG00000163359|-|chr2:g.238280477:G>A',, ENSG00000163359|-|chr2:g.238283189:G>A',, ENSG00000163359|-|chr2:g.238296320:C>T',, ENSG00000163359|-|chr2:g.238253406:C>T',, ENSG00000163359|-|chr2:g.238247734:C>G',, ENSG00000163359|-|chr2:g.238283510:C>T',, ENSG00000163359|-|chr2:g.238280852:G>…	ENSG00000163359	1	HGNC:2213	1313074	5477637.2	761680.98	1210671.76	5513007.6	717491.0800000001
FPDAGEDELLK	10	TMT_Eoso_9.62623.62623.2	ENSG00000140575|IQGAP1, ENSG00000140575|+|chr15:g.90986644:G>C',, ENSG00000140575|+|chr15:g.91030207:A>G',, ENSG00000140575|+|chr15:g.91035840:A>G',, ENSG00000140575|+|chr15:g.90934041:A>G',, ENSG00000140575|+|chr15:g.90934041:A>G']	ENSG00000140575	1	HGNC:6110	1274460.071	1568886.1389999997	558706.146	1212722.534	1642246.616	547748.92
EAQAVPATLPELEATK	5	TMT_Eoso_3.88225.88225.2	ENSG00000178209|PLEC, ENSG00000178209|-|chr8:g.145008183:C>T',, ENSG00000178209|-|chr8:g.144995759:G>A',, ENSG00000178209|-|chr8:g.145016667:C>T',, ENSG00000178209|-|chr8:g.144994888:G>A',, ENSG00000178209|-|chr8:g.144996236:C>G',, ENSG00000178209|-|chr8:g.145010020:G>A',, ENSG00000178209|-|chr8:g.144996968:C>T',, ENSG00000178209|-|chr8:g.144990901:C>T',, ENSG00000178209|-|chr8:g.145001648:C>T',,…	ENSG00000178209	1	HGNC:9069	1930349.2	1389058.05	2060370.94	1913854.6	1463216.2000000002	1970202.5
TLQEQLENGPNTQLAR	11	TMT_Eoso_5.71120.71120.3	ENSG00000125844|RRBP1, ENSG00000125844|-|chr20:g.17639529:C>T',, ENSG00000125844|-|chr20:g.17640795:G>A',, ENSG00000125844|-|chr20:g.17640795:G>A']	ENSG00000125844	1	HGNC:10448	79110.59	45352.13	176244.7	89227.18	46940.24	162362.95
SPAIGLNNLDK	4	TMT_Eoso_2.52787.52787.2	ENSG00000145703|IQGAP2, ENSG00000145703|+|chr5:g.75979036:TTTCTTG>T',, ENSG00000145703|+|chr5:g.75969794:T>C',, ENSG00000145703|+|chr5:g.75858325:C>T',, ENSG00000145703|+|chr5:g.75858325:C>T']	ENSG00000145703	1	HGNC:6111	284350.495	337873.744	838992.096	286130.10000000003	346661.73	786657.264
LGGIGQFLAK	20	TMT_Eoso_1.65674.65674.2	ENSG00000135829|DHX9, ENSG00000135829|+|chr1:g.182852490:T>G',, ENSG00000135829|+|chr1:g.182850733:A>C',, ENSG00000135829|+|chr1:g.182856546:G>T',, ENSG00000135829|+|chr1:g.182853933:T>C',, ENSG00000135829|+|chr1:g.182825708:G>A',, ENSG00000135829|+|chr1:g.182852289:A>C',, ENSG00000135829|+|chr1:g.182853821:G>T']	ENSG00000135829	1	HGNC:2750	1747925.9200000004	1144550.667	713093.4239999999	1634419.925	1103561.6969999997	694570.252
LNIQPSEADYAVDIR	9	TMT_Eoso_2.55247.55247.2	ENSG00000136731|UGGT1, ENSG00000136731|+|chr2:g.128880792:T>G',, ENSG00000136731|+|chr2:g.128931418:G>A',, ENSG00000136731|+|chr2:g.128917262:G>T',, ENSG00000136731|+|chr2:g.128936060:G>T',, ENSG00000136731|+|chr2:g.128934434:G>A',, ENSG00000136731|+|chr2:g.128934434:G>A']	ENSG00000136731	1	HGNC:15663	160182.14299999998	112531.62	297666	154270.635	119323.023	278996.38
EVYELLDSPGK	12	TMT_Eoso_7.60192.60192.3	ENSG00000128050|PAICS, ENSG00000128050|+|chr4:g.57314891:G>C',, ENSG00000128050|+|chr4:g.57314891:G>C']	ENSG00000128050	1	HGNC:8587	1135482.0420000001	1022448.3570000001	973536.31	1146208.255	1077416.228	1008438.368
TAVFGFETSEAK	14	TMT_Eoso_1.53905.53905.2	ENSG00000013364|MVP, ENSG00000013364|+|chr16:g.29847067:C>T',, ENSG00000013364|+|chr16:g.29842218:C>T',, ENSG00000013364|+|chr16:g.29842218:C>T']	ENSG00000013364	1	HGNC:7531	1761601.9500000002	1523569.323	1696520.357	1829902.528	1504236.8699999999	1716944.0699999998
NAEPLINLDVNNPDFK	10	TMT_Eoso_8.65437.65437.3	ENSG00000087302|RTRAF, ENSG00000087302|+|chr14:g.52471230:G>A']	ENSG00000087302	1	HGNC:23169	332671.82	194110.82	208658.78	336588.89	208559.53999999998	193370.925
KPPLLNNADSVQAK	6	TMT_Eoso_8.52530.52530.3	ENSG00000143799|PARP1, ENSG00000143799|-|chr1:g.226568769:T>C',, ENSG00000143799|-|chr1:g.226555302:A>G',, ENSG00000143799|-|chr1:g.226568781:T>C']	ENSG00000143799	1	HGNC:270	629504.25	337955.97	338776.22	591336.4	337051.78	357088.16
IDEYDYSKPIQGQQK	21	TMT_Eoso_7.49183.49183.4	ENSG00000073578|SDHA, ENSG00000073578|+|chr5:g.225649:C>T',, ENSG00000073578|+|chr5:g.225649:C>T']	ENSG00000073578	1	HGNC:10680	1924410.1600000001	1142514.62	4143937.9	1861047.2600000002	1211227.76	3988480.15
FENLGVSSLGER	8	TMT_Eoso_5.77936.77936.2	ENSG00000101347|SAMHD1, ENSG00000101347|-|chr20:g.35563517:G>A']	ENSG00000101347	1	HGNC:15925	1366541.44	2140876.59	1181014.43	1346128.6600000001	2156045.66	1177487.9100000001
LVNEVTEFAK	141	TMT_Eoso_6.89945.89945.2	ENSG00000163631|ALB, ENSG00000163631|+|chr4:g.74281976:G>A',, ENSG00000163631|+|chr4:g.74276060:C>T',, ENSG00000163631|+|chr4:g.74276060:C>T']	ENSG00000163631	1	HGNC:399	105261243.89369999	188221630.28939992	214679394.01649994	99615000.73189998	194106890.38299996	199678834.59329996
TFESLVDFSK	22	TMT_Eoso_9.68620.68620.2	ENSG00000138796|HADH, ENSG00000138796|+|chr4:g.108930963:G>A',, ENSG00000138796|+|chr4:g.108930963:G>A']	ENSG00000138796	1	HGNC:4799	1496221.2619999999	1219027.959	5112944.082	1442978.7899999998	1224737.769	4796217.172
GFSVVADTPELQR	22	TMT_Eoso_7.54472.54472.2	ENSG00000002834|LASP1	ENSG00000002834	1	HGNC:6513	6230934.116	4651751.380000001	6172422.417000001	5938343.884999999	4781321.47	5971726.934999999
AALSASEGEEVPQDK	13	TMT_Eoso_7.43074.43074.3	ENSG00000156709|AIFM1	ENSG00000156709	1	HGNC:8768	925235.28	594932.2640000001	1383310.96	899338.297	587634.047	1316861.3399999999
VGLNELYNGQILETIGGK	16	TMT_Eoso_7.70731.70731.3	ENSG00000133110|POSTN, ENSG00000133110|-|chr13:g.38145578:CT>C',, ENSG00000133110|-|chr13:g.38158870:A>G',, ENSG00000133110|-|chr13:g.38164571:C>T',, ENSG00000133110|-|chr13:g.38172766:C>T',, ENSG00000133110|-|chr13:g.38153366:T>G',, ENSG00000133110|-|chr13:g.38164585:A>G',, ENSG00000133110|-|chr13:g.38156594:A>G',, ENSG00000133110|-|chr13:g.38159011:C>A',, ENSG00000133110|-|chr13:g.38154111:A>G'…	ENSG00000133110	1	HGNC:16953	653709.37	387511.83999999997	1600904.72	619852.4299999999	403882.49000000005	1498631.42
VDNALQSGNSQESVTEQDSK	56	TMT_Eoso_5.60629.60629.4	ENSG00000211592|IGKC, ENSG00000211592|-|chr2:g.89157104:A>C']	ENSG00000211592	1	HGNC:5716	10904608.925	20303606.26	13473489.7	9766979.044	20633138.259999998	13133347.010000002
DGDFENPVPYTGAVK	16	TMT_Eoso_2.51981.51981.2	ENSG00000089248|ERP29	ENSG00000089248	1	HGNC:13799	2223156.28	1120462.3699999999	3011877.2	2107338.53	1122264.66	2825043.5
EYQLNDSASYYLNDLDR	5	TMT_Eoso_2.55523.55523.3	ENSG00000065135|GNAI3	ENSG00000065135	1	HGNC:4387	261630.174	224953.83999999997	192511.405	229468.89	224189.2	171145.82400000002
NLYDIGEQLDSEDLASLK	3	TMT_Eoso_6.103357.103357.3	ENSG00000064012|CASP8, ENSG00000064012|+|chr2:g.202123058:G>A',, ENSG00000064012|+|chr2:g.202141586:C>T',, ENSG00000064012|+|chr2:g.202131431:G>T',, ENSG00000064012|+|chr2:g.202131431:G>T']	ENSG00000064012	1	HGNC:1509	0	0	0	0	0	0
ITQGQFDEHYVLSSR	7	TMT_Eoso_5.70062.70062.3	ENSG00000131730|CKMT2	ENSG00000131730	1	HGNC:1996	324783.94	682895.4	481536.12	284008.22	717406.9	492264.6
VTHAVVTVPAYFNDAQR	30	TMT_Eoso_9.55359.55359.4	ENSG00000044574|HSPA5, ENSG00000044574|-|chr9:g.128001036:A>G']	ENSG00000044574	1	HGNC:5238	1333731.45	1132024.4619999998	1612209.77	1421712.7999999998	1102144.24	1557192.73
ATAPVSFNYYGVVTGPSASK	3	TMT_Eoso_7.61435.61435.3	ENSG00000162819|BROX	ENSG00000162819	1	HGNC:26512	0	0	0	0	0	0
VAVIQFSDDPK	17	TMT_Eoso_9.60588.60588.2	ENSG00000163359|COL6A3, ENSG00000163359|-|chr2:g.238249544:GA>G',, ENSG00000163359|-|chr2:g.238275518:AC>A',, ENSG00000163359|-|chr2:g.238280477:G>A',, ENSG00000163359|-|chr2:g.238283189:G>A',, ENSG00000163359|-|chr2:g.238296320:C>T',, ENSG00000163359|-|chr2:g.238253406:C>T',, ENSG00000163359|-|chr2:g.238247734:C>G',, ENSG00000163359|-|chr2:g.238283510:C>T',, ENSG00000163359|-|chr2:g.238289588:G>…	ENSG00000163359	1	HGNC:2213	3774205.76	5630476.17	3672038.3589999997	3880687.796000001	5741022.309999999	3755885.744
LNQNLNDVLVGLEK	5	TMT_Eoso_8.70260.70260.3	ENSG00000136717|BIN1, ENSG00000136717|-|chr2:g.127818196:G>A',, ENSG00000136717|-|chr2:g.127818196:G>A']	ENSG00000136717	1	HGNC:1052	63596.265999999996	54944.105	93983.81	63287.848	60361.934	85955.56
IEGTPLETIQK	9	TMT_Eoso_2.55777.55777.2	ENSG00000119013|NDUFB3	ENSG00000119013	1	HGNC:7698	1095237.61	914267.589	2072028.8059999999	1062341.04	911234.9950000001	1988286.08
HVFGESDELIGQK	14	TMT_Eoso_7.51276.51276.3	ENSG00000111669|TPI1	ENSG00000111669	1	HGNC:12009	1465977.64	1404920.85	1649349.8	1486905.19	1465244.2	1675194.7999999998
IVEIPFNSTNK	25	TMT_Eoso_7.63116.63116.3	ENSG00000163399|ATP1A1, ENSG00000163399|+|chr1:g.116942154:A>G',, ENSG00000163399|+|chr1:g.116944177:A>T',, ENSG00000163399|+|chr1:g.116932133:G>T',, ENSG00000163399|+|chr1:g.116930037:T>G',, ENSG00000163399|+|chr1:g.116930037:T>G']	ENSG00000163399	1	HGNC:799	2604718.4060000004	1445896.5759999997	2100205.812	2416784.323	1493728.116	1991614.3399999999
GLTPSQIGVILR	23	TMT_Eoso_1.61178.61178.2	ENSG00000110700|RPS13	ENSG00000110700	1	HGNC:10386	3528020.458	2753332.176	1892931.2389999998	3522042.8429999994	2695274.986	1784894.4940000002
ETSGNLEQLLLAVVK	20	TMT_Eoso_7.72506.72506.3	ENSG00000164111|ANXA5, ENSG00000164111|-|chr4:g.122604580:A>G',, ENSG00000164111|-|chr4:g.122599587:A>C',, ENSG00000164111|-|chr4:g.122599587:A>C']	ENSG00000164111	1	HGNC:543	858902.01	1128667.73	450437.48399999994	823621.11	1206225.5099999998	417755.10099999997
VPTANVSVVDLTCR	63	TMT_Eoso_6.82547.82547.2	ENSG00000111640|GAPDH	ENSG00000111640	1	HGNC:4141	26515505.814999998	23110073.865000002	24017383.991	25926662.037999995	23569823.695	23434670.441
IPGGIIEDSCVLR	22	TMT_Eoso_8.61723.61723.2	ENSG00000163468|CCT3, ENSG00000163468|-|chr1:g.156281857:CGGA>C',, ENSG00000163468|-|chr1:g.156290656:T>C',, ENSG00000163468|-|chr1:g.156305667:T>G',, ENSG00000163468|-|chr1:g.156307960:G>C',, ENSG00000163468|-|chr1:g.156307960:G>C']	ENSG00000163468	1	HGNC:1616	1703997.0299999998	1446075.9779999997	1472060.1219999997	1651015.947	1430037.402	1447957.715
EENVGLHQTLDQTLNELNCI	14	TMT_Eoso_9.71570.71570.3	ENSG00000167460|TPM4, ENSG00000167460|+|chr19:g.16192795:C>T',, ENSG00000167460|+|chr19:g.16192795:C>T']	ENSG00000167460	1	HGNC:12013	68200.723	90494.325	77245.595	72868.383	105991.285	76155.58799999999
GTGGVDTAAVGGVFDVSNADR	40	TMT_Eoso_2.53194.53194.3	ENSG00000166165|CKB, ENSG00000166165|-|chr14:g.103988233:G>T']	ENSG00000166165	1	HGNC:1991	2005524.02	1833222.811	4558554.98	1984357.5119999996	1864449.8499999999	4338339.93
IENLELVPVDSK	15	TMT_Eoso_1.61481.61481.3	ENSG00000127831|VIL1, ENSG00000127831|+|chr2:g.219305476:A>G',, ENSG00000127831|+|chr2:g.219314009:C>G',, ENSG00000127831|+|chr2:g.219314009:C>G']	ENSG00000127831	1	HGNC:12690	3124903.0560000003	805682.395	833315.962	2954565.4420000003	827308.3220000002	828383.3599999999
GEWTCIAYSQLR	8	TMT_Eoso_9.56997.56997.2	ENSG00000115414|FN1, ENSG00000115414|-|chr2:g.216257711:C>T',, ENSG00000115414|-|chr2:g.216271134:C>T',, ENSG00000115414|-|chr2:g.216226799:A>G',, ENSG00000115414|-|chr2:g.216240008:T>C',, ENSG00000115414|-|chr2:g.216240420:T>C',, ENSG00000115414|-|chr2:g.216270961:T>C',, ENSG00000115414|-|chr2:g.216270993:T>C',, ENSG00000115414|-|chr2:g.216226780:C>T',, ENSG00000115414|-|chr2:g.216256459:G>A',, …	ENSG00000115414	1	HGNC:3778	1161746.214	731697.7379999999	763734.963	1102163.1360000002	746088.5279999999	734516.3509999999
LSGAQADLHIEDGDSIR	8	TMT_Eoso_7.49353.49353.3	ENSG00000105755|ETHE1, ENSG00000105755|-|chr19:g.44030780:T>A',, ENSG00000105755|-|chr19:g.44030780:T>A']	ENSG00000105755	1	HGNC:23287	874702.45	860532.98	1026636.4600000001	875485.81	701640.6	956766.1799999999
VYNLDFNPPHVHGIDDVTGEPLVQQEDDKPEAVAAR	3	TMT_Eoso_6.93988.93988.5	ENSG00000162433|AK4	ENSG00000162433	1	HGNC:363	0	0	0	0	0	0
DLEADIIGDTSGHFQK	10	TMT_Eoso_7.60687.60687.3	ENSG00000197043|ANXA6, ENSG00000197043|-|chr5:g.150498912:C>G',, ENSG00000197043|-|chr5:g.150510803:T>G',, ENSG00000197043|-|chr5:g.150518315:T>G',, ENSG00000197043|-|chr5:g.150518315:T>G']	ENSG00000197043	1	HGNC:544	226691.61	283372.18	244504.90999999997	239520.24	282436.32999999996	240448.55
TVAGGAWTYNTTSAVTVK	16	TMT_Eoso_9.56840.56840.3	ENSG00000197756|RPL37A	ENSG00000197756	1	HGNC:10348	1196254.64	793415.0800000001	975711.87	1108097.6	850460.74	923432.22
AVAGNISDPGLQK	18	TMT_Eoso_9.49007.49007.3	ENSG00000035403|VCL, ENSG00000035403|+|chr10:g.75855443:G>A',, ENSG00000035403|+|chr10:g.75871719:C>T',, ENSG00000035403|+|chr10:g.75867021:G>A',, ENSG00000035403|+|chr10:g.75867021:G>A']	ENSG00000035403	1	HGNC:12665	5633987.052999998	5717776.983000001	7323878.811000002	5367689.887	5832661.499999999	7067488.713999999
NLQPASEYTVSLVAIK	17	TMT_Eoso_7.65872.65872.3	ENSG00000115414|FN1, ENSG00000115414|-|chr2:g.216257711:C>T',, ENSG00000115414|-|chr2:g.216271134:C>T',, ENSG00000115414|-|chr2:g.216226799:A>G',, ENSG00000115414|-|chr2:g.216240008:T>C',, ENSG00000115414|-|chr2:g.216240420:T>C',, ENSG00000115414|-|chr2:g.216270961:T>C',, ENSG00000115414|-|chr2:g.216270993:T>C',, ENSG00000115414|-|chr2:g.216226780:C>T',, ENSG00000115414|-|chr2:g.216256459:G>A',, …	ENSG00000115414	1	HGNC:3778	4580567.01	2344716.05	2501613.82	4565123.4	2424158.3	2345840.1700000004
ILLQGTPVAQMTEDAVDAER	21	TMT_Eoso_5.103756.103756.3	ENSG00000125730|C3, ENSG00000125730|-|chr19:g.6697558:C>A',, ENSG00000125730|-|chr19:g.6707931:C>T',, ENSG00000125730|-|chr19:g.6697682:C>T']	ENSG00000125730	1	HGNC:1318	282169.262	249432.06100000002	244902.758	286703.731	246092.077	228995.71000000002
GFQEVVTPNIFNSR	15	TMT_Eoso_7.63367.63367.2	ENSG00000113407|TARS, ENSG00000113407|+|chr5:g.33461314:G>A',, ENSG00000113407|+|chr5:g.33457461:A>T',, ENSG00000113407|+|chr5:g.33467733:G>A',, ENSG00000113407|+|chr5:g.33462208:G>A',, ENSG00000113407|+|chr5:g.33462208:G>A']	ENSG00000113407	1	HGNC:11572	208454.662	498702.93700000003	707108.335	663538.9419999999	478398.27600000007	710565.5970000001
VQGGALEDSQLVAGVAFK	13	TMT_Eoso_1.62819.62819.3	ENSG00000135624|CCT7, ENSG00000135624|+|chr2:g.73479862:C>T',, ENSG00000135624|+|chr2:g.73479862:C>T']	ENSG00000135624	1	HGNC:1622	3228915.994	2105946.1969999997	2029663.144	3079419	2149129.4489999996	1892244.722
GGSLLAGGGGFGGGSLSGGGGSR	12	TMT_Eoso_8.52743.52743.3	ENSG00000171346|KRT15, ENSG00000171346|-|chr17:g.39673185:C>T',, ENSG00000171346|-|chr17:g.39673412:C>A',, ENSG00000171346|-|chr17:g.39674641:T>C',, ENSG00000171346|-|chr17:g.39671778:C>T',, ENSG00000171346|-|chr17:g.39673194:G>A',, ENSG00000171346|-|chr17:g.39673194:G>A']	ENSG00000171346	1	HGNC:6421	540506.689	1518315.03	602818.586	572172.986	1554598.8	561895.381
TCNVLVALEQQSPDIAQGVHLDR	11	TMT_Eoso_8.67845.67845.3	ENSG00000168906|MAT2A, ENSG00000168906|+|chr2:g.85769710:G>A',, ENSG00000168906|+|chr2:g.85768207:T>A']	ENSG00000168906	1	HGNC:6904	130481.553	131665.112	107168.38999999998	136012.719	128452.19399999999	101155.79500000001
VPQVSTPTLVEVSR	47	TMT_Eoso_9.59845.59845.2	ENSG00000163631|ALB, ENSG00000163631|+|chr4:g.74281976:G>A',, ENSG00000163631|+|chr4:g.74276060:C>T',, ENSG00000163631|+|chr4:g.74276060:C>T']	ENSG00000163631	1	HGNC:399	7489606.862	7485413.208	6657161.298999999	7250193.322	7537742.379	6461968.412000001
LSSCDSFTSTINELNHCLSLR	7	TMT_Eoso_9.72392.72392.3	ENSG00000136628|EPRS, ENSG00000136628|-|chr1:g.220160626:T>A',, ENSG00000136628|-|chr1:g.220206982:A>C',, ENSG00000136628|-|chr1:g.220206982:A>C']	ENSG00000136628	1	HGNC:3418	40238.32	30717.701999999997	59169.899	38529.887	31825.538	61888.725000000006
GHFGPINSVAFHPDGK	8	TMT_Eoso_6.75206.75206.4	ENSG00000084623|EIF3I	ENSG00000084623	1	HGNC:3272	512128.98000000004	506724.51	402779.80000000005	536880.17	515912.92999999993	409288.16
AQALVQYLEEPLTQVAAS	6	TMT_Eoso_7.72012.72012.3	ENSG00000116586|LAMTOR2, ENSG00000116586|+|chr1:g.156027776:G>A']	ENSG00000116586	1	HGNC:29796	0	0	0	0	0	0
VLAGETLSVNDPPDVLDR	16	TMT_Eoso_8.62708.62708.3	ENSG00000129351|ILF3, ENSG00000129351|+|chr19:g.10794656:C>T',, ENSG00000129351|+|chr19:g.10794656:C>T']	ENSG00000129351	1	HGNC:6038	276071.36	200101.87600000002	171285.20299999998	277161.49	200352.72	181154.03999999998
DLGEEALNEYLK	1	TMT_Eoso_6.90283.90283.2	ENSG00000136010|ALDH1L2, ENSG00000136010|-|chr12:g.105440678:C>T',, ENSG00000136010|-|chr12:g.105456727:G>A',, ENSG00000136010|-|chr12:g.105433537:G>C',, ENSG00000136010|-|chr12:g.105462543:T>A']	ENSG00000136010	1	HGNC:26777	0	0	44529.848	21089.02	16755.13	45258.81
GLVYETSVLDPDEGIR	24	TMT_Eoso_7.60087.60087.2	ENSG00000062485|CS, ENSG00000062485|-|chr12:g.56666978:C>A',, ENSG00000062485|-|chr12:g.56666978:C>A']	ENSG00000062485	1	HGNC:2422	284989.126	224278.07	648054.05	273794.57	216342.009	592566.23
DLAEDLYDGQVLQK	8	TMT_Eoso_6.91056.91056.2	ENSG00000197702|PARVA, ENSG00000197702|+|chr11:g.12534975:C>T']	ENSG00000197702	1	HGNC:14652	2885088.9	1898066.34	5092815.1	2872700.268	2096848.756	4961369.58
TLVNPANVTFK	16	TMT_Eoso_1.57229.57229.2	ENSG00000120992|LYPLA1	ENSG00000120992	1	HGNC:6737	2101889.5390000003	2048900.4040000003	1869385.6899999997	2070107.2140000002	1944350.2560000003	1828040.6700000002
ILAQVVGDVDTSLPR	8	TMT_Eoso_2.68878.68878.3	ENSG00000108883|EFTUD2, ENSG00000108883|-|chr17:g.42929085:C>T',, ENSG00000108883|-|chr17:g.42953468:C>A',, ENSG00000108883|-|chr17:g.42953362:G>T',, ENSG00000108883|-|chr17:g.42929089:G>A',, ENSG00000108883|-|chr17:g.42929089:G>A']	ENSG00000108883	1	HGNC:30858	593814.854	349962.287	340553.72899999993	613495.3840000001	343706.27499999997	335474.9245
GHLDNISNNLLIGAINIENGK	16	TMT_Eoso_7.69282.69282.4	ENSG00000100412|ACO2, ENSG00000100412|+|chr22:g.41914559:G>A',, ENSG00000100412|+|chr22:g.41924576:G>A',, ENSG00000100412|+|chr22:g.41924576:G>A']	ENSG00000100412	1	HGNC:118	58216.411	40886.256	122846.695	58456.62700000001	38606.217000000004	113537.82
DVVFLLDGSEGVR	14	TMT_Eoso_7.65395.65395.2	ENSG00000163359|COL6A3, ENSG00000163359|-|chr2:g.238249544:GA>G',, ENSG00000163359|-|chr2:g.238275518:AC>A',, ENSG00000163359|-|chr2:g.238280477:G>A',, ENSG00000163359|-|chr2:g.238283189:G>A',, ENSG00000163359|-|chr2:g.238296320:C>T',, ENSG00000163359|-|chr2:g.238253406:C>T',, ENSG00000163359|-|chr2:g.238247734:C>G',, ENSG00000163359|-|chr2:g.238283510:C>T',, ENSG00000163359|-|chr2:g.238280852:G>…	ENSG00000163359	1	HGNC:2213	809042.876	2637484.229	1219640.6429999997	772495.688	1757797.2430000005	1227707.745
IIQLLDDYPK	33	TMT_Eoso_6.104929.104929.3	ENSG00000089157|RPLP0, ENSG00000089157|-|chr12:g.120636549:C>A',, ENSG00000089157|-|chr12:g.120634610:G>A',, ENSG00000089157|-|chr12:g.120634610:G>A']	ENSG00000089157	1	HGNC:10371	4556941.61	3122122.3589999992	3366194.7759999996	4384461.209000001	3286287.2750000004	3264153.0310000004
TLAFTSVDLTNK	10	TMT_Eoso_9.65250.65250.2	ENSG00000112304|ACOT13, ENSG00000112304|+|chr6:g.24667494:G>T',, ENSG00000112304|+|chr6:g.24698117:C>A',, ENSG00000112304|+|chr6:g.24698117:C>A']	ENSG00000112304	1	HGNC:20999	880520.4689999999	568929.173	1071540.717	853234.0619999999	550983.413	1055770.193
STYEQVDLIGK	6	TMT_Eoso_2.51268.51268.2	ENSG00000165732|DDX21, ENSG00000165732|+|chr10:g.70728866:A>G',, ENSG00000165732|+|chr10:g.70728861:C>G']	ENSG00000165732	1	HGNC:2744	838864.331	671491.6159999999	558849.904	811071.161	633560.716	581252.416
LSPQTLTTIVK	7	TMT_Eoso_1.62883.62883.2	ENSG00000115271|GCA	ENSG00000115271	1	HGNC:15990	605943.0800000001	504373.603	370352.665	580603.7930000001	503738.24799999996	358453.044
AFSGYLGTDQSK	18	TMT_Eoso_8.50398.50398.2	ENSG00000139684|ESD, ENSG00000139684|-|chr13:g.47358389:G>C',, ENSG00000139684|-|chr13:g.47358464:T>G',, ENSG00000139684|-|chr13:g.47358464:T>G']	ENSG00000139684	1	HGNC:3465	3871808.019	3341149.225	3754151.596999999	3662008.1489999997	3451763.8230000003	3613114.212
EESPLLIGQQSTVSDVPR	14	TMT_Eoso_2.52712.52712.3	ENSG00000115414|FN1, ENSG00000115414|-|chr2:g.216257711:C>T',, ENSG00000115414|-|chr2:g.216271134:C>T',, ENSG00000115414|-|chr2:g.216226799:A>G',, ENSG00000115414|-|chr2:g.216240008:T>C',, ENSG00000115414|-|chr2:g.216240420:T>C',, ENSG00000115414|-|chr2:g.216270961:T>C',, ENSG00000115414|-|chr2:g.216270993:T>C',, ENSG00000115414|-|chr2:g.216226780:C>T',, ENSG00000115414|-|chr2:g.216256459:G>A',, …	ENSG00000115414	1	HGNC:3778	653315.5	684613.6	694294.94	647372.6	693669.5800000001	683314.2
AFGPGLEGGLVNK	18	TMT_Eoso_8.60451.60451.2	ENSG00000128591|FLNC, ENSG00000128591|+|chr7:g.128487762:C>T',, ENSG00000128591|+|chr7:g.128483582:T>C',, ENSG00000128591|+|chr7:g.128494159:C>T',, ENSG00000128591|+|chr7:g.128485123:G>A',, ENSG00000128591|+|chr7:g.128480715:G>A',, ENSG00000128591|+|chr7:g.128486412:G>A',, ENSG00000128591|+|chr7:g.128496611:G>A',, ENSG00000128591|+|chr7:g.128488745:G>A',, ENSG00000128591|+|chr7:g.128493010:C>T',,…	ENSG00000128591	1	HGNC:3756	1581390.072	2368035.979	2048197.6989999998	1594327.206	2480483.0949999997	2006988.914
AQQEQELAADAFK	13	TMT_Eoso_7.52851.52851.3	ENSG00000130175|PRKCSH, ENSG00000130175|+|chr19:g.11560124:CAG>C',, ENSG00000130175|+|chr19:g.11552120:G>A',, ENSG00000130175|+|chr19:g.11558275:G>A',, ENSG00000130175|+|chr19:g.11558533:C>T',, ENSG00000130175|+|chr19:g.11558533:C>T']	ENSG00000130175	1	HGNC:9411	1299297.95	1228798.52	1013784.5	1244816.03	1262593.47	1049940.01
LLADPTGAFGK	39	TMT_Eoso_2.60248.60248.2	ENSG00000126432|PRDX5, ENSG00000126432|+|chr11:g.64088254:C>T']	ENSG00000126432	1	HGNC:9355	8195030.982000001	4563185.991000001	25166967.343000002	7997649.67	4628516.5030000005	23860382.04400001
VLGDVIEVHGK	9	TMT_Eoso_2.54478.54478.3	ENSG00000109846|CRYAB	ENSG00000109846	1	HGNC:2389	967906.687	2330034.63	2456233.9	1072745.449	1919807.9600000002	2529399.235
AVDEAADALLK	8	TMT_Eoso_2.56688.56688.2	ENSG00000132305|IMMT, ENSG00000132305|-|chr2:g.86378436:G>A',, ENSG00000132305|-|chr2:g.86374875:G>A',, ENSG00000132305|-|chr2:g.86400824:G>A',, ENSG00000132305|-|chr2:g.86408458:C>T',, ENSG00000132305|-|chr2:g.86408458:C>T']	ENSG00000132305	1	HGNC:6047	1584442.582	1030607.3350000002	1467347.3720000002	1526462.45	1137803.023	1422104.0710000002
SLEYLDLSFNQIAR	21	TMT_Eoso_7.68329.68329.3	ENSG00000139329|LUM, ENSG00000139329|-|chr12:g.91502123:A>C']	ENSG00000139329	1	HGNC:6724	159523.06900000002	469081.27	299787.404	162165.706	512503.944	903673.551
AINQQTGAFVEISR	6	TMT_Eoso_6.72273.72273.2	ENSG00000088247|KHSRP	ENSG00000088247	1	HGNC:6316	456997.545	289293.51800000004	352931.555	456326.2270000001	298217.90499999997	353734.261
VGDDPAVWQLK	17	TMT_Eoso_6.85834.85834.2	ENSG00000137076|TLN1, ENSG00000137076|-|chr9:g.35711320:CAGA>C',, ENSG00000137076|-|chr9:g.35722121:C>G',, ENSG00000137076|-|chr9:g.35724314:C>T',, ENSG00000137076|-|chr9:g.35717768:G>C',, ENSG00000137076|-|chr9:g.35718843:T>C',, ENSG00000137076|-|chr9:g.35719602:T>C',, ENSG00000137076|-|chr9:g.35719602:T>C']	ENSG00000137076	1	HGNC:11845	2317308.066	2603812.885	2143732.304	2222209.7320000003	2659380.955	2097389.543
TLASAGGPDNLVLLNPEK	6	TMT_Eoso_9.68392.68392.3	ENSG00000087274|ADD1, ENSG00000087274|+|chr4:g.2906516:G>A',, ENSG00000087274|+|chr4:g.2883698:C>T',, ENSG00000087274|+|chr4:g.2906537:A>C',, ENSG00000087274|+|chr4:g.2916630:C>T',, ENSG00000087274|+|chr4:g.2916630:C>T']	ENSG00000087274	1	HGNC:243	162973.36	118834.14499999999	186238	165867.97999999998	114436.726	174207.914
LQQSHPLSATQIQVK	5	TMT_Eoso_7.50746.50746.3	ENSG00000197694|SPTAN1, ENSG00000197694|+|chr9:g.131388718:A>C',, ENSG00000197694|+|chr9:g.131388814:C>T',, ENSG00000197694|+|chr9:g.131379968:G>A',, ENSG00000197694|+|chr9:g.131388752:A>G',, ENSG00000197694|+|chr9:g.131346711:G>A',, ENSG00000197694|+|chr9:g.131344110:C>T',, ENSG00000197694|+|chr9:g.131341955:G>C',, ENSG00000197694|+|chr9:g.131341955:G>C']	ENSG00000197694	1	HGNC:11273	0	0	0	0	0	0
QLELPEQQEGQVK	11	TMT_Eoso_8.51332.51332.3	ENSG00000163207|IVL, ENSG00000163207|+|chr1:g.152883049:A>G',, ENSG00000163207|+|chr1:g.152882821:T>C',, ENSG00000163207|+|chr1:g.152882821:T>G',, ENSG00000163207|+|chr1:g.152883465:C>A',, ENSG00000163207|+|chr1:g.152882716:A>C',, ENSG00000163207|+|chr1:g.152882385:A>C',, ENSG00000163207|+|chr1:g.152882720:A>C',, ENSG00000163207|+|chr1:g.152883151:T>G',, ENSG00000163207|+|chr1:g.152883538:A>G',, …	ENSG00000163207	1	HGNC:6187	298679.017	973682.77	285568.315	295943.414	1062514.6	293313.51
VGDPAEDFGTFFSAVIDAK	6	TMT_Eoso_8.72939.72939.3	ENSG00000159423|ALDH4A1, ENSG00000159423|-|chr1:g.19209807:G>A',, ENSG00000159423|-|chr1:g.19201928:C>T',, ENSG00000159423|-|chr1:g.19202847:C>T',, ENSG00000159423|-|chr1:g.19201043:C>T',, ENSG00000159423|-|chr1:g.19212959:T>G',, ENSG00000159423|-|chr1:g.19199352:G>A',, ENSG00000159423|-|chr1:g.19208320:C>T',, ENSG00000159423|-|chr1:g.19208320:C>T']	ENSG00000159423	1	HGNC:406	23740.066000000003	23068.535	38688.937999999995	25710.683999999997	20788.125	42006.62
LEDTENWLYEDGEDQPK	7	TMT_Eoso_1.55689.55689.3	ENSG00000170606|HSPA4, ENSG00000170606|+|chr5:g.132439994:CA>C',, ENSG00000170606|+|chr5:g.132425259:G>C',, ENSG00000170606|+|chr5:g.132425260:T>A',, ENSG00000170606|+|chr5:g.132439712:A>C']	ENSG00000170606	1	HGNC:5237	296287.68999999994	467992.02999999997	241091.16	314400.04000000004	475012.59	232880.935
ACNLDVILGFDGSR	35	TMT_Eoso_7.65138.65138.2	ENSG00000163359|COL6A3, ENSG00000163359|-|chr2:g.238249544:GA>G',, ENSG00000163359|-|chr2:g.238280477:G>A',, ENSG00000163359|-|chr2:g.238283189:G>A',, ENSG00000163359|-|chr2:g.238296320:C>T',, ENSG00000163359|-|chr2:g.238253406:C>T',, ENSG00000163359|-|chr2:g.238247734:C>G',, ENSG00000163359|-|chr2:g.238283510:C>T',, ENSG00000163359|-|chr2:g.238280852:G>A',, ENSG00000163359|-|chr2:g.238289588:G>A…	ENSG00000163359	1	HGNC:2213	2659920.6220000004	2848735.9590000003	2537424.3269999996	2663567.628	2859389.2499999995	2533226.8540000003
VTELQQQPLCTSVNTIYDNAVQGLR	26	TMT_Eoso_5.103319.103319.4	ENSG00000108829|LRRC59, ENSG00000108829|-|chr17:g.48472291:G>A',, ENSG00000108829|-|chr17:g.48469791:C>A']	ENSG00000108829	1	HGNC:28817	85926.06999999999	45897.2245	85707.387	85839.13100000001	49803.671	80927.3065
DGFFGNPLAPNPADK	7	TMT_Eoso_1.61086.61086.3	ENSG00000135862|LAMC1, ENSG00000135862|+|chr1:g.183096406:A>T',, ENSG00000135862|+|chr1:g.183085755:A>G',, ENSG00000135862|+|chr1:g.183094547:T>C',, ENSG00000135862|+|chr1:g.183091354:T>C',, ENSG00000135862|+|chr1:g.183095259:G>T',, ENSG00000135862|+|chr1:g.183091317:G>C',, ENSG00000135862|+|chr1:g.183097819:G>C',, ENSG00000135862|+|chr1:g.183101582:A>G',, ENSG00000135862|+|chr1:g.183091306:C>T',…	ENSG00000135862	1	HGNC:6492	204291.9	296135.12	235492.96399999998	202699.59	288834.35	229031.196
[truncated: 23,090 more rows]
