# Supplementary material for: Multi-Omic Analysis of Esophageal Adenocarcinoma Uncovers Candidate Therapeutic Targets and Cancer-Selective Posttranscriptional Regulation
Source: Mol Cell Proteomics. 2024 Apr 9;23(6):100764. doi: 10.1016/j.mcpro.2024.100764 (PMC11245951; doi:10.1016/j.mcpro.2024.100764)
Supplement: Supplemental Data 16 [file mmc25.csv]

peptide	PSMs	spectrum	ENSG_GENE	ENSG	mapped_genes	HGNC	X126	X127	X128	X129	X130	X131
AIAELGIYPAVDPLDSTSR	31	Pat_92_3.64881.64881.3	ENSG00000110955|ATP5F1B, ENSG00000110955|-|chr12:g.57037657:C>A',, ENSG00000110955|-|chr12:g.57037657:C>A']	ENSG00000110955	1	HGNC:830	3621074.4130000006	6221086.038000001	2938963.921	2962487.5297	1810056.3111999996	2902164.0757000004
IAPLEEGTLPFNLAEAQR	6	Pat_92_4.66918.66918.3	ENSG00000004864|SLC25A13, ENSG00000004864|-|chr7:g.95820501:G>A',, ENSG00000004864|-|chr7:g.95761156:G>A',, ENSG00000004864|-|chr7:g.95820484:C>T',, ENSG00000004864|-|chr7:g.95820484:C>T']	ENSG00000004864	1	HGNC:10983	205651.982	222037.658	82323.1463	90600.375	129350.28529999999	149597.07200000001
EVNENFAIDLIAEQPVSEVETR	2	Pat_92_2.65529.65529.3	ENSG00000145494|NDUFS6	ENSG00000145494	1	HGNC:7713	4960.3109	6624.6428	658.63666	1298.2948	2369.151	3297.9937
EAVELDAVLEVPVPVR	3	Pat_92_3.67892.67892.3	ENSG00000164889|SLC4A2, ENSG00000164889|+|chr7:g.150771789:G>A',, ENSG00000164889|+|chr7:g.150773115:A>T',, ENSG00000164889|+|chr7:g.150763944:G>A',, ENSG00000164889|+|chr7:g.150763944:G>A']	ENSG00000164889	1	HGNC:11028	139230.53399999999	78100.34	27740.559	25376.5627	40193.6944	48067.599
ADFPVDEELGLDLGDLSR	7	Pat_92_3.67298.67298.3	ENSG00000185615|PDIA2	ENSG00000185615	1	HGNC:14180	228297.31535	250056.1042	37449.1915	49531.28370000001	42707.1028	68312.11619999999
AVETPPLSSVNLLEGLSR	2	Pat_92_5.65936.65936.3	ENSG00000165219|GAPVD1, ENSG00000165219|+|chr9:g.128064842:G>A',, ENSG00000165219|+|chr9:g.128067348:C>T',, ENSG00000165219|+|chr9:g.128121707:A>G',, ENSG00000165219|+|chr9:g.128121706:C>T',, ENSG00000165219|+|chr9:g.128113085:G>T',, ENSG00000165219|+|chr9:g.128113085:G>T']	ENSG00000165219	1	HGNC:23375	64557.704	59263.65	48684.625	53579.322	74684.566	74376.57999999999
DAELAGSPELLEFLGTR	5	Pat_92_4.67437.67437.3	ENSG00000118960|HS1BP3, ENSG00000118960|-|chr2:g.20818764:C>T',, ENSG00000118960|-|chr2:g.20824531:A>G']	ENSG00000118960	1	HGNC:24979	103925.168	92402.623	81348.41000000002	85659.656	132854.12699999998	165383.50300000003
VIFLEDDDVAAVVDGR	13	Pat_92_4.65519.65519.3	ENSG00000198380|GFPT1, ENSG00000198380|-|chr2:g.69569322:G>A',, ENSG00000198380|-|chr2:g.69555453:G>A',, ENSG00000198380|-|chr2:g.69575324:C>T',, ENSG00000198380|-|chr2:g.69575324:C>T']	ENSG00000198380	1	HGNC:4241	373706.4530000001	428983.332	105343.13160000001	115331.75190000002	346766.772	432421.884
AFTGFIVEADTPGIQIGR	2	Pat_92_6.61596.61596.3	ENSG00000117054|ACADM, ENSG00000117054|+|chr1:g.76198403:G>A',, ENSG00000117054|+|chr1:g.76198403:G>A']	ENSG00000117054	1	HGNC:89	84430.59	48760.076	37397.767	43501.536	61929.223000000005	60192.969
AFPALTSLDLSDNPGLGER	2	Pat_92_4.65209.65209.3	ENSG00000170458|CD14, ENSG00000170458|-|chr5:g.140011647:T>C',, ENSG00000170458|-|chr5:g.140011647:T>C']	ENSG00000170458	1	HGNC:1628	45865.718	46109.03199999999	27265.572999999997	26960.923	49792.239	56545.287
LDGLVETPTGYIESLPR	2	Pat_92_4.64263.64263.3	ENSG00000187109|NAP1L1, ENSG00000187109|-|chr12:g.76448864:C>T',, ENSG00000187109|-|chr12:g.76448864:C>T']	ENSG00000187109	1	HGNC:7637	56482.734	67916.076	59379.918000000005	69322.65400000001	138750.14	150027.16999999998
LALETTVLVESYTLPDGR	4	Pat_92_4.68223.68223.3	ENSG00000138071|ACTR2	ENSG00000138071	1	HGNC:169	457857.277	439302.384	189225.272	181264.75	340018.84	435464.67100000003
APVPASELLASGVLSR	3	Pat_92_6.58250.58250.3	ENSG00000178209|PLEC, ENSG00000178209|-|chr8:g.145008183:C>T',, ENSG00000178209|-|chr8:g.144995759:G>A',, ENSG00000178209|-|chr8:g.145016667:C>T',, ENSG00000178209|-|chr8:g.144994888:G>A',, ENSG00000178209|-|chr8:g.144996236:C>G',, ENSG00000178209|-|chr8:g.145010020:G>A',, ENSG00000178209|-|chr8:g.144996968:C>T',, ENSG00000178209|-|chr8:g.144990901:C>T',, ENSG00000178209|-|chr8:g.145001648:C>T',,…	ENSG00000178209	1	HGNC:9069	112842.64	88149.444	105539.291	120649.45999999999	192450.632	196009.721
ISFDLAEYTADVDGVGTLR	2	Pat_92_4.67710.67710.3	ENSG00000112699|GMDS, ENSG00000112699|-|chr6:g.1961059:G>A',, ENSG00000112699|-|chr6:g.2245641:C>T']	ENSG00000112699	1	HGNC:4369	95324.223	75299.696	34624.891	33283.163	70429.47	75650.291
IGDFIDVSEGPLIPR	3	Pat_92_4.68069.68069.3	ENSG00000154719|MRPL39, ENSG00000154719|-|chr21:g.26979762:C>T',, ENSG00000154719|-|chr21:g.26979762:C>T']	ENSG00000154719	1	HGNC:14027	276928.73	279941.86	128133.937	134292.372	176967.832	198085.378
LTIFDEEVDPDEGLFGPGR	2	Pat_92_3.68146.68146.3	ENSG00000118960|HS1BP3, ENSG00000118960|-|chr2:g.20818764:C>T',, ENSG00000118960|-|chr2:g.20824531:A>G',, ENSG00000118960|-|chr2:g.20824531:A>G']	ENSG00000118960	1	HGNC:24979	41174.974	50517.032	33777.093	33097.275	41656.847	54362.584
ETPPDALILESPFTNIR	1	Pat_92_4.67275.67275.3	ENSG00000100997|ABHD12, ENSG00000100997|-|chr20:g.25289111:G>A',, ENSG00000100997|-|chr20:g.25289111:G>A']	ENSG00000100997	1	HGNC:15868	20992.867000000002	21976.395	14657.476999999999	13166.757	18039.068	21985.67
IIAATIENAQPILQIDNAR	8	Pat_92_6.64678.64678.3	ENSG00000186832|KRT16, ENSG00000186832|-|chr17:g.39767713:C>T',, ENSG00000186832|-|chr17:g.39767227:T>A']	ENSG00000186832	1	HGNC:6423	145514.7228	116911.3087	244348.988	279472.542	382060.2729999999	262959.377
VAAPDVVVPTLDTVR	4	Pat_92_4.58907.58907.3	ENSG00000197102|DYNC1H1, ENSG00000197102|+|chr14:g.102452591:G>A',, ENSG00000197102|+|chr14:g.102446806:A>T',, ENSG00000197102|+|chr14:g.102467294:C>T',, ENSG00000197102|+|chr14:g.102455061:C>T',, ENSG00000197102|+|chr14:g.102502906:C>T',, ENSG00000197102|+|chr14:g.102510245:C>G',, ENSG00000197102|+|chr14:g.102446221:A>C',, ENSG00000197102|+|chr14:g.102446147:G>A',, ENSG00000197102|+|chr14:g.1024…	ENSG00000197102	1	HGNC:2961	151007.336	152031.29	220953.025	242199.197	283766.876	245363.531
VVDGAVGAQWLAEFR	3	Pat_92_6.59673.59673.3	ENSG00000150768|DLAT, ENSG00000150768|+|chr11:g.111899524:A>C',, ENSG00000150768|+|chr11:g.111916647:G>A',, ENSG00000150768|+|chr11:g.111899335:G>A',, ENSG00000150768|+|chr11:g.111921973:A>C',, ENSG00000150768|+|chr11:g.111921973:A>C']	ENSG00000150768	1	HGNC:2896	48697.333	28296.26	32412.042	40172.448000000004	46898.109	42086.615000000005
QSYLTLESGAVPLLEDTASR	1	Pat_92_3.62550.62550.3	ENSG00000054654|SYNE2, ENSG00000054654|+|chr14:g.64464030:C>T',, ENSG00000054654|+|chr14:g.64542756:C>A',, ENSG00000054654|+|chr14:g.64430635:A>G',, ENSG00000054654|+|chr14:g.64447776:T>C',, ENSG00000054654|+|chr14:g.64518321:A>G',, ENSG00000054654|+|chr14:g.64519709:A>T',, ENSG00000054654|+|chr14:g.64491695:T>C',, ENSG00000054654|+|chr14:g.64496749:C>T',, ENSG00000054654|+|chr14:g.64497930:G>A',…	ENSG00000054654	1	HGNC:17084	19985.354	22400.352000000003	17120.268	19549.066000000003	19130.328	27473.61
DASVAEAWLLGQEPYLSSR	2	Pat_92_4.63574.63574.3	ENSG00000115306|SPTBN1, ENSG00000115306|+|chr2:g.54873104:G>A',, ENSG00000115306|+|chr2:g.54858311:G>A',, ENSG00000115306|+|chr2:g.54880747:T>C',, ENSG00000115306|+|chr2:g.54826301:G>A',, ENSG00000115306|+|chr2:g.54895588:C>T',, ENSG00000115306|+|chr2:g.54876782:C>T',, ENSG00000115306|+|chr2:g.54853150:G>A',, ENSG00000115306|+|chr2:g.54853150:G>A']	ENSG00000115306	1	HGNC:11275	86825.474	76937.135	55608.187999999995	67693.256	93604.364	96696.134
LFDSDPITVTVPVEVSR	4	Pat_92_4.66441.66441.2	ENSG00000120885|CLU, ENSG00000120885|-|chr8:g.27462591:G>A',, ENSG00000120885|-|chr8:g.27462786:G>T',, ENSG00000120885|-|chr8:g.27461885:C>T',, ENSG00000120885|-|chr8:g.27461885:C>T']	ENSG00000120885	1	HGNC:2095	191153.23500000002	220767.423	363080.19	370369.821	185196.62300000002	232201.177
LQEAAELEAVELPVPIR	5	Pat_92_2.67602.67602.3	ENSG00000004939|SLC4A1, ENSG00000004939|-|chr17:g.42335473:C>T',, ENSG00000004939|-|chr17:g.42334882:C>T',, ENSG00000004939|-|chr17:g.42333076:G>A']	ENSG00000004939	1	HGNC:11027	195916.12170000002	176013.779	205043.21469999998	218678.027	341674.2593	428087.18849999993
ALIAGGGAPEIELALR	7	Pat_92_6.59404.59404.3	ENSG00000115484|CCT4	ENSG00000115484	1	HGNC:1617	305086.711	312385.098	232468.428	254536.267	359401.097	369982.753
LWSLDSDEPVADIEGHTVR	1	Pat_92_3.57643.57643.3	ENSG00000136875|PRPF4	ENSG00000136875	1	HGNC:17349	20969.205	35280.402	20047.236	23331.89	28785.718999999997	36862.887
GPITSAAELNDPQSILLR	1	Pat_92_5.59058.59058.3	ENSG00000106991|ENG, ENSG00000106991|-|chr9:g.130580416:T>A',, ENSG00000106991|-|chr9:g.130587542:G>T',, ENSG00000106991|-|chr9:g.130587542:G>T']	ENSG00000106991	1	HGNC:3349	43821.79	37117.137	31147.201	30195.137000000002	56696.375	59432.617
DVWGIEGPIDAAFTR	6	Pat_92_4.64062.64062.3	ENSG00000109072|VTN, ENSG00000109072|-|chr17:g.26694894:C>T',, ENSG00000109072|-|chr17:g.26694404:G>A']	ENSG00000109072	1	HGNC:12724	278585.342	244404.58900000004	327826.87700000004	360429.317	310205.652	387505.36299999995
AGYIIPLQGPGLTTTESR	2	Pat_92_6.54665.54665.3	ENSG00000171298|GAA, ENSG00000171298|+|chr17:g.78086379:C>T',, ENSG00000171298|+|chr17:g.78083804:C>T',, ENSG00000171298|+|chr17:g.78083804:C>T']	ENSG00000171298	1	HGNC:4065	38015.772	33896.126	24902.7705	27748.073	37452.978	35872.049
EIVETWDESSGSFLPVPER	4	Pat_92_2.62803.62803.3	ENSG00000114270|COL7A1, ENSG00000114270|-|chr3:g.48619919:C>T',, ENSG00000114270|-|chr3:g.48602850:C>A',, ENSG00000114270|-|chr3:g.48626375:C>T',, ENSG00000114270|-|chr3:g.48613705:G>A',, ENSG00000114270|-|chr3:g.48605933:G>A',, ENSG00000114270|-|chr3:g.48612948:G>A',, ENSG00000114270|-|chr3:g.48612948:G>A']	ENSG00000114270	1	HGNC:2214	55924.1075	89481.50699999998	44622.456000000006	51812.795	39189.328	52933.215
SLGGDVASDGDFLIFEGNR	3	Pat_92_3.61153.61153.3	ENSG00000196235|SUPT5H, ENSG00000196235|+|chr19:g.39964752:C>T',, ENSG00000196235|+|chr19:g.39963862:G>A',, ENSG00000196235|+|chr19:g.39955678:G>A',, ENSG00000196235|+|chr19:g.39955678:G>A']	ENSG00000196235	1	HGNC:11469	78494.641	104302.664	94342.52100000001	105005.826	77245.778	95876.801
LGGPEAGLGEYLFER	3	Pat_92_3.61139.61139.3	ENSG00000087086|FTL, ENSG00000087086|+|chr19:g.49469553:G>C',, ENSG00000087086|+|chr19:g.49469631:C>A']	ENSG00000087086	1	HGNC:3999	460811.768	399561.113	539004.388	561438.863	692130.5650000001	823647.915
IEIESFYEGEDFSETLTR	10	Pat_92_2.62823.62823.3	ENSG00000044574|HSPA5, ENSG00000044574|-|chr9:g.128001036:A>G']	ENSG00000044574	1	HGNC:5238	418558.4380000001	529575.166	128706.55179999999	144887.8071	310320.003	496739.8279999999
EISPDTTLLDLQNNDISELR	7	Pat_92_2.63368.63368.3	ENSG00000182492|BGN	ENSG00000182492	1	HGNC:1044	108066.72829999999	111726.72959999999	163035.896	160448.20799999998	161372.28999999998	178448.77500000002
ILTATVDNANVLLQIDNAR	8	Pat_92_6.63960.63960.3	ENSG00000186847|KRT14, ENSG00000186847|-|chr17:g.39739852:C>T',, ENSG00000186847|-|chr17:g.39738761:G>A',, ENSG00000186847|-|chr17:g.39739614:G>A',, ENSG00000186847|-|chr17:g.39743071:G>A',, ENSG00000186847|-|chr17:g.39739816:G>A']	ENSG00000186847	1	HGNC:6416	186061.8764	134632.2187	305783.88899999997	342359.31200000003	1021170.505	669316.5809999999
IAQSEAELISDEAQADLALR	3	Pat_92_2.63819.63819.3	ENSG00000196586|MYO6, ENSG00000196586|+|chr6:g.76568652:G>A',, ENSG00000196586|+|chr6:g.76617353:G>A',, ENSG00000196586|+|chr6:g.76624716:G>A',, ENSG00000196586|+|chr6:g.76591445:C>T',, ENSG00000196586|+|chr6:g.76591445:C>T']	ENSG00000196586	1	HGNC:7605	16402.3619	20691.541	10281.7094	12731.9669	13470.0296	20882.700599999996
IIGAVDQIQLTQAQLEER	5	Pat_92_4.62134.62134.3	ENSG00000177469|CAVIN1, ENSG00000177469|-|chr17:g.40557018:C>T',, ENSG00000177469|-|chr17:g.40557138:C>T']	ENSG00000177469	1	HGNC:9688	156945.674	150196.87	149225.976	157199.439	158125.55	177480.675
DAVLYFSESLVPTAR	4	Pat_92_6.61010.61010.3	ENSG00000089154|GCN1, ENSG00000089154|-|chr12:g.120594775:G>A',, ENSG00000089154|-|chr12:g.120567282:G>A',, ENSG00000089154|-|chr12:g.120611630:A>G',, ENSG00000089154|-|chr12:g.120602295:A>G',, ENSG00000089154|-|chr12:g.120584909:G>A',, ENSG00000089154|-|chr12:g.120593217:C>G',, ENSG00000089154|-|chr12:g.120583116:G>A',, ENSG00000089154|-|chr12:g.120615349:C>T',, ENSG00000089154|-|chr12:g.1205803…	ENSG00000089154	1	HGNC:4199	94006.60100000001	83866.88100000001	49436.051999999996	61379.66399999999	90086.27399999999	103420.853
TEFGLDALGSGGDVIR	3	Pat_92_3.57124.57124.3	ENSG00000114270|COL7A1, ENSG00000114270|-|chr3:g.48619919:C>T',, ENSG00000114270|-|chr3:g.48602850:C>A',, ENSG00000114270|-|chr3:g.48626375:C>T',, ENSG00000114270|-|chr3:g.48613705:G>A',, ENSG00000114270|-|chr3:g.48605933:G>A',, ENSG00000114270|-|chr3:g.48612948:G>A',, ENSG00000114270|-|chr3:g.48612948:G>A']	ENSG00000114270	1	HGNC:2214	197662.15000000002	199581.323	978680.44	1022663.115	507754.9	606919.545
LIAEGPGETVLVAEEEAAR	5	Pat_92_2.60621.60621.3	ENSG00000135900|MRPL44, ENSG00000135900|+|chr2:g.224824290:A>T',, ENSG00000135900|+|chr2:g.224824319:T>C']	ENSG00000135900	1	HGNC:16650	97062.141	123188.0655	63462.01030000001	58111.5816	72664.195	97295.23000000001
VLAPQISFAPEIASEEER	1	Pat_92_4.62261.62261.3	ENSG00000124588|NQO2	ENSG00000124588	1	HGNC:7856	65335.35	62653.27	60462.676	66122.14	50077.11	65420.027
VNPTVFFDIAVDGEPLGR	16	Pat_92_5.68214.68214.3	ENSG00000196262|PPIA	ENSG00000196262	1	HGNC:9253	2493811.0435999995	2163611.4142400003	1194960.8955000003	1216670.9163	2633541.3807999995	3645957.5082000005
VEGTAFVIFGIQDGEQR	4	Pat_92_5.62991.62991.3	ENSG00000125730|C3, ENSG00000125730|-|chr19:g.6697558:C>A',, ENSG00000125730|-|chr19:g.6707931:C>T',, ENSG00000125730|-|chr19:g.6697682:C>T']	ENSG00000125730	1	HGNC:1318	168113.65600000002	143662.24599999998	119659.48	119109.29699999999	197930.611	220452.30099999998
LLDAVDTYIPVPAR	6	Pat_92_5.64583.64583.3	ENSG00000178952|TUFM	ENSG00000178952	1	HGNC:12420	1380999.683	455658.55700000003	502174.5130000001	540272.413	609194.7889999999	609066.269
LVSPGSANETSSILVESVTR	5	Pat_92_4.58930.58930.3	ENSG00000136068|FLNB, ENSG00000136068|+|chr3:g.58134543:G>A',, ENSG00000136068|+|chr3:g.58062899:C>G',, ENSG00000136068|+|chr3:g.58121746:A>G',, ENSG00000136068|+|chr3:g.58089697:G>T',, ENSG00000136068|+|chr3:g.58095423:G>T',, ENSG00000136068|+|chr3:g.58095424:A>T',, ENSG00000136068|+|chr3:g.58127630:G>T',, ENSG00000136068|+|chr3:g.58128446:A>G',, ENSG00000136068|+|chr3:g.58108954:C>A',, ENSG0000…	ENSG00000136068	1	HGNC:3755	378909.73699999996	402783.287	330870.073	347390.54669999995	318786.525	376081.558
VEGAETLAYLIEPDVELQR	2	Pat_92_2.67609.67609.3	ENSG00000114098|ARMC8, ENSG00000114098|+|chr3:g.137986058:T>G',, ENSG00000114098|+|chr3:g.137991936:G>A',, ENSG00000114098|+|chr3:g.137947823:A>G',, ENSG00000114098|+|chr3:g.137947823:A>G']	ENSG00000114098	1	HGNC:24999	27370.225000000002	33122.3715	21330.115599999997	24202.792999999998	36357.4013	39784.9434
EAFQPQEPDFPPPPPDLEQLR	23	Pat_92_3.63682.63682.3	ENSG00000035403|VCL, ENSG00000035403|+|chr10:g.75855443:G>A',, ENSG00000035403|+|chr10:g.75871719:C>T',, ENSG00000035403|+|chr10:g.75867021:G>A',, ENSG00000035403|+|chr10:g.75867021:G>A']	ENSG00000035403	1	HGNC:12665	553696.7363	768837.7910999998	540215.5772999999	567009.3940000001	573486.5853	708595.6063999999
NSYPDVAVGSLSDSVTIFR	2	Pat_92_4.61444.61444.3	ENSG00000091409|ITGA6	ENSG00000091409	1	HGNC:6142	66962.374	88103.562	35079.883	36140.877	67640.117	84565.895
FEIGEGENLDLPYGLER	10	Pat_92_3.62851.62851.3	ENSG00000004478|FKBP4	ENSG00000004478	1	HGNC:3720	398098.351	459551.769	237671.24839999998	258917.943	273917.7396	330131.91189999995
VLAGETLSVNDPPDVLDR	12	Pat_92_2.58457.58457.3	ENSG00000129351|ILF3, ENSG00000129351|+|chr19:g.10794656:C>T',, ENSG00000129351|+|chr19:g.10794656:C>T']	ENSG00000129351	1	HGNC:6038	343658.9996	431843.144	330022.3585	349122.71350000007	523478.7705000001	633278.618
TPDGTENGDFLALDLGGTNFR	9	Pat_92_3.61792.61792.3	ENSG00000156515|HK1, ENSG00000156515|+|chr10:g.71129326:G>A',, ENSG00000156515|+|chr10:g.71052083:C>T',, ENSG00000156515|+|chr10:g.71052065:G>A',, ENSG00000156515|+|chr10:g.71152039:T>C',, ENSG00000156515|+|chr10:g.71152045:C>G',, ENSG00000156515|+|chr10:g.71052064:A>C',, ENSG00000156515|+|chr10:g.71060609:C>T',, ENSG00000156515|+|chr10:g.71142480:G>T',, ENSG00000156515|+|chr10:g.71142480:G>T']	ENSG00000156515	1	HGNC:4922	443987.8950000001	421138.387	182130.9237	216357.35529999997	225285.24539999999	268148.5086
VFEVSLADLQNDEVAFR	8	Pat_92_3.68037.68037.3	ENSG00000145425|RPS3A	ENSG00000145425	1	HGNC:10421	363421.94800000003	363441.17999999993	188038.26499999996	196646.82500000004	402694.478	469526.31500000006
ESDTGLAPPALWDLAADK	1	Pat_92_4.67947.67947.3	ENSG00000161057|PSMC2, ENSG00000161057|+|chr7:g.103006563:C>CA',, ENSG00000161057|+|chr7:g.103008442:A>C',, ENSG00000161057|+|chr7:g.103008442:A>C']	ENSG00000161057	1	HGNC:9548	194473.2	128575.01	268994.9	283979.2	359170.47	348983.25
NALLQLTDSQIADVAR	2	Pat_92_5.59474.59474.3	ENSG00000144028|SNRNP200, ENSG00000144028|-|chr2:g.96955565:T>G',, ENSG00000144028|-|chr2:g.96943998:G>T',, ENSG00000144028|-|chr2:g.96943998:G>T']	ENSG00000144028	1	HGNC:30859	96734.26699999999	87457.777	250808.245	249146.77000000002	170000.28999999998	150191.088
ATGYLELSNWPEVAPDPSVR	1	Pat_92_4.61416.61416.3	ENSG00000132842|AP3B1	ENSG00000132842	1	HGNC:566	70527.86	62141.117	34804.574	38541.066	64782.28	72181.65
LNYYVGGEIVTIAHLDR	3	Pat_92_5.62248.62248.3	ENSG00000184432|COPB2, ENSG00000184432|-|chr3:g.139094399:C>T',, ENSG00000184432|-|chr3:g.139092641:C>T',, ENSG00000184432|-|chr3:g.139092641:C>T']	ENSG00000184432	1	HGNC:2232	118113.06800000001	100280.806	78770.75400000002	82937.45199999999	138216.776	155283.77300000002
NFGGLLGPLDEPVAVQR	1	Pat_92_5.62426.62426.3	ENSG00000015532|XYLT2	ENSG00000015532	1	HGNC:15517	31581.87	36026.285	32475.889	34709.734	31823.188	42616.79
LISEILSESVVPDVR	4	Pat_92_5.67991.67991.3	ENSG00000073584|SMARCE1, ENSG00000073584|-|chr17:g.38787088:T>C',, ENSG00000073584|-|chr17:g.38787088:T>C']	ENSG00000073584	1	HGNC:11109	206355.74699999997	201745.59000000003	233549.35700000002	258648.849	395355.65	462073.08
TGAIVDVPVGEELLGR	34	Pat_92_2.62577.62577.3	ENSG00000152234|ATP5F1A	ENSG00000152234	1	HGNC:823	27691041.0904	28099288.510000005	3197573.8614999996	3160605.4579999996	3656874.2411	4367500.1845
PGGLLLGDVAPNFEANTTVGR	5	Pat_92_6.60842.60842.3	ENSG00000117592|PRDX6	ENSG00000117592	1	HGNC:16753	145311.353	115972.383	101352.447	104852.37599999999	136526.793	152712.905
EGIITIESQDGGPFPQLGSR	2	Pat_92_3.60662.60662.3	ENSG00000132470|ITGB4, ENSG00000132470|+|chr17:g.73725378:C>T',, ENSG00000132470|+|chr17:g.73723280:C>T',, ENSG00000132470|+|chr17:g.73738803:G>A',, ENSG00000132470|+|chr17:g.73732433:A>G',, ENSG00000132470|+|chr17:g.73732433:A>G']	ENSG00000132470	1	HGNC:6158	125269.488	110257.035	81832.84	80418.174	124668.187	138093.48200000002
EGAAGAGVAQAGPLVDGELLR	4	Pat_92_3.55478.55478.3	ENSG00000068400|GRIPAP1, ENSG00000068400|-|chrX:g.48830687:A>C',, ENSG00000068400|-|chrX:g.48831701:G>T',, ENSG00000068400|-|chrX:g.48839662:C>T',, ENSG00000068400|-|chrX:g.48837687:G>A',, ENSG00000068400|-|chrX:g.48837687:G>A']	ENSG00000068400	1	HGNC:18706	482509.255	540591.202	240704.09000000003	263696.496	218115.985	269876.124
LPDGSSFTNQFPSDAPLEEAR	1	Pat_92_3.58049.58049.3	ENSG00000144224|UBXN4, ENSG00000144224|+|chr2:g.136511842:C>G',, ENSG00000144224|+|chr2:g.136527370:G>A']	ENSG00000144224	1	HGNC:14860	23314.395	31027.182	27057.142999999996	31463.834	29102.754	35702.93
ASAFALQEQPVVNAVIDDTTK	11	Pat_92_4.66521.66521.4	ENSG00000119689|DLST, ENSG00000119689|+|chr14:g.75355830:T>C',, ENSG00000119689|+|chr14:g.75349316:G>A']	ENSG00000119689	1	HGNC:2911	1393563.6189999997	1102785.479	389403.5964999999	436081.486	479121.37500000006	549796.942
LEGSDVQLLEYEASAAGLIR	2	Pat_92_4.68644.68644.3	ENSG00000254986|DPP3, ENSG00000254986|+|chr11:g.66272110:G>A',, ENSG00000254986|+|chr11:g.66272207:C>A',, ENSG00000254986|+|chr11:g.66252662:G>A',, ENSG00000254986|+|chr11:g.66252662:G>A']	ENSG00000254986	1	HGNC:3008	133844.78	151267.55	57864.4	52702.705	107502.846	134264.402
LDNGQVGLYPANYVEAIQ	6	Pat_92_4.62631.62631.3	ENSG00000100266|PACSIN2	ENSG00000100266	1	HGNC:8571	198977.349	187654.764	105336.77249999999	106190.64450000001	146457.494	168850.067
ALEEQNELLSAELGGLR	3	Pat_92_3.59718.59718.3	ENSG00000132688|NES, ENSG00000132688|-|chr1:g.156641537:C>T',, ENSG00000132688|-|chr1:g.156639980:G>A',, ENSG00000132688|-|chr1:g.156641143:G>A',, ENSG00000132688|-|chr1:g.156639962:C>T',, ENSG00000132688|-|chr1:g.156640235:C>A']	ENSG00000132688	1	HGNC:7756	155491.359	178339.60700000002	93125.419	105926.88	189998.788	248993.02899999998
EAEAAIYHLQLFEELR	8	Pat_92_3.63294.63294.3	ENSG00000067225|PKM	ENSG00000067225	1	HGNC:9021	476965.295	368500.005	736561.6739999999	804276.3500000001	730637.593	697948.7949999999
GSLLFTAGPLEEER	5	Pat_92_4.57134.57134.3	ENSG00000106605|BLVRA, ENSG00000106605|+|chr7:g.43830930:A>G',, ENSG00000106605|+|chr7:g.43830930:A>G']	ENSG00000106605	1	HGNC:1062	793296.27	783833.7	962058.937	1115465.26	1840317.016	1969456.73
LYQEVEIASVDAFQGR	2	Pat_92_3.60654.60654.3	ENSG00000005007|UPF1, ENSG00000005007|+|chr19:g.18968241:G>T',, ENSG00000005007|+|chr19:g.18967809:G>A',, ENSG00000005007|+|chr19:g.18967809:G>A']	ENSG00000005007	1	HGNC:9962	71992.264	91970.019	58738.384999999995	58061.395000000004	91747.513	123747.33
DNHLLGTFDLTGIPPAPR	11	Pat_92_5.59759.59759.3	ENSG00000044574|HSPA5, ENSG00000044574|-|chr9:g.128001036:A>G']	ENSG00000044574	1	HGNC:5238	360568.12100000004	415020.26700000005	224423.26580000002	240031.50180000003	320152.509	390432.4657
ASSSLGLQDFDLLR	2	Pat_92_5.60733.60733.3	ENSG00000163558|PRKCI, ENSG00000163558|+|chr3:g.170013720:G>A',, ENSG00000163558|+|chr3:g.170016891:G>A',, ENSG00000163558|+|chr3:g.170020901:G>A',, ENSG00000163558|+|chr3:g.169998151:C>T']	ENSG00000163558	1	HGNC:9404	126706.41	95790.13799999999	77453.892	89705.272	147717.494	177582.017
LLAQDQGQGAPLLEPAP	6	Pat_92_3.62552.62552.2	ENSG00000079462|PAFAH1B3	ENSG00000079462	1	HGNC:8576	121839.302	117688.58300000001	110761.9925	128501.55699999999	143482.22499999998	179330.437
GEELLSPLNLEQAAYAR	4	Pat_92_4.60920.60920.3	ENSG00000197879|MYO1C, ENSG00000197879|-|chr17:g.1385827:C>T',, ENSG00000197879|-|chr17:g.1385827:C>T']	ENSG00000197879	1	HGNC:7597	397460.52	323533.98199999996	386095.37999999995	382613.99600000004	381627.627	459958.43
EAFQTAYLSLGGLGER	4	Pat_92_6.55496.55496.3	ENSG00000105675|ATP4A, ENSG00000105675|-|chr19:g.36044007:C>T',, ENSG00000105675|-|chr19:g.36050843:G>A',, ENSG00000105675|-|chr19:g.36051345:T>G',, ENSG00000105675|-|chr19:g.36044658:C>T',, ENSG00000105675|-|chr19:g.36049380:C>T',, ENSG00000105675|-|chr19:g.36043986:C>T']	ENSG00000105675	1	HGNC:819	585583.515	113998.8825	139526.001	155505.9774	144339.9977	158956.29260000002
AVTDEEPFLIFANR	4	Pat_92_4.62843.62843.3	ENSG00000123384|LRP1, ENSG00000123384|+|chr12:g.57556270:G>T',, ENSG00000123384|+|chr12:g.57574259:A>G',, ENSG00000123384|+|chr12:g.57569841:G>A',, ENSG00000123384|+|chr12:g.57589661:G>T',, ENSG00000123384|+|chr12:g.57605559:G>A',, ENSG00000123384|+|chr12:g.57588411:G>A',, ENSG00000123384|+|chr12:g.57552226:C>A',, ENSG00000123384|+|chr12:g.57556220:G>A',, ENSG00000123384|+|chr12:g.57573202:C>T',,…	ENSG00000123384	1	HGNC:6692	579663.0349999999	464511.62399999995	1591750.13	1650934.876	829372.1799999999	925159.1
LGLEALAANHQQLFTDGR	1	Pat_92_6.54273.54273.3	ENSG00000139131|YARS2	ENSG00000139131	1	HGNC:24249	13441.6455	13603.228000000001	14566.464	17205.438000000002	17936.793	18517.13
EPPTDVTPTFLTTGVLSTLR	1	Pat_92_6.65413.65413.3	ENSG00000163655|GMPS, ENSG00000163655|+|chr3:g.155654216:A>G',, ENSG00000163655|+|chr3:g.155654216:A>G']	ENSG00000163655	1	HGNC:4378	24758.343999999997	22557.355	21820.537	23418.996	43989.785	39830.01
AAEVGDDFLGDFVVGER	3	Pat_92_2.63719.63719.3	ENSG00000106665|CLIP2, ENSG00000106665|+|chr7:g.73791075:A>AGTTTGC',, ENSG00000106665|+|chr7:g.73771629:G>A',, ENSG00000106665|+|chr7:g.73731934:A>G',, ENSG00000106665|+|chr7:g.73731944:C>T',, ENSG00000106665|+|chr7:g.73770924:G>A',, ENSG00000106665|+|chr7:g.73731884:A>C',, ENSG00000106665|+|chr7:g.73731884:A>C']	ENSG00000106665	1	HGNC:2586	16191.640800000001	22055.5987	12913.205	11010.486700000001	18653.0847	25976.858700000004
LAPITSDPTEATAVGAVEASFK	22	Pat_92_4.67529.67529.3	ENSG00000067225|PKM	ENSG00000067225	1	HGNC:9021	6030066.6450000005	6494422.814	4086059.59	4241617.333000001	6668303.598	8346379.098999999
EAVLIDPVLETAPR	6	Pat_92_2.58842.58842.3	ENSG00000105755|ETHE1, ENSG00000105755|-|chr19:g.44030780:T>A',, ENSG00000105755|-|chr19:g.44030780:T>A']	ENSG00000105755	1	HGNC:23287	330157.02699999994	392002.767	225075.01	223285.611	327079.16800000006	426118.62600000005
VTFSEDDEIINPEDVDPSVGR	1	Pat_92_1.58240.58240.3	ENSG00000117751|PPP1R8	ENSG00000117751	1	HGNC:9296	8093.8657	7134.561	5582.775	5782.651	7972.5454	7269.2817
GPGLGSTQGQTIALPAQGLIEFR	1	Pat_92_6.62169.62169.3	ENSG00000185129|PURA, ENSG00000185129|+|chr5:g.139494548:A>G']	ENSG00000185129	1	HGNC:9701	32579.197	24429.272999999997	20445.246	25752.748	32889.445	32749.58
TVSGNTVEYALTDLEPATEYTLR	4	Pat_92_3.64403.64403.4	ENSG00000041982|TNC, ENSG00000041982|-|chr9:g.117853174:G>T',, ENSG00000041982|-|chr9:g.117827000:G>A',, ENSG00000041982|-|chr9:g.117798515:C>T',, ENSG00000041982|-|chr9:g.117788857:T>G',, ENSG00000041982|-|chr9:g.117808862:A>C',, ENSG00000041982|-|chr9:g.117835942:G>T',, ENSG00000041982|-|chr9:g.117819471:T>C',, ENSG00000041982|-|chr9:g.117808785:T>A',, ENSG00000041982|-|chr9:g.117815273:G>A',, …	ENSG00000041982	1	HGNC:5318	79911.277	94219.16399999999	64732.03	71548.087	101591.18900000001	122152.119
IEFGVDEVIEPSDTLPR	2	Pat_92_2.63156.63156.2	ENSG00000103194|USP10, ENSG00000103194|+|chr16:g.84797821:C>T',, ENSG00000103194|+|chr16:g.84779126:C>T',, ENSG00000103194|+|chr16:g.84806252:A>G',, ENSG00000103194|+|chr16:g.84806252:A>G']	ENSG00000103194	1	HGNC:12608	102730.786	100927.03300000001	24452.4738	28170.155	58568.0264	77645.255
EQTVSVSGAFQINTFDLR	2	Pat_92_5.58312.58312.3	ENSG00000005893|LAMP2, ENSG00000005893|-|chrX:g.119582866:A>C',, ENSG00000005893|-|chrX:g.119565209:T>C',, ENSG00000005893|-|chrX:g.119565219:T>C']	ENSG00000005893	1	HGNC:6501	77202.448	80846.89600000001	49081.561	51009.794	86853.207	100891.545
HILGFDTGDAVLNEAAQILR	3	Pat_92_5.68826.68826.4	ENSG00000087302|RTRAF, ENSG00000087302|+|chr14:g.52471230:G>A']	ENSG00000087302	1	HGNC:23169	224884.02500000002	145646.9815	301944.60899999994	284221.442	712688.615	453394.635
FIADGGPEVETIALQNNR	1	Pat_92_3.56197.56197.3	ENSG00000105705|SUGP1, ENSG00000105705|-|chr19:g.19414228:A>T']	ENSG00000105705	1	HGNC:18643	47205.13	46944.85	43731.515999999996	46612.855	49408.227	58585.81
GFSLDEATNLNGGLLR	1	Pat_92_5.58388.58388.2	ENSG00000055957|ITIH1, ENSG00000055957|+|chr3:g.52816016:T>A',, ENSG00000055957|+|chr3:g.52823750:G>T',, ENSG00000055957|+|chr3:g.52820981:A>T',, ENSG00000055957|+|chr3:g.52821011:A>G',, ENSG00000055957|+|chr3:g.52825800:G>T',, ENSG00000055957|+|chr3:g.52816234:T>A',, ENSG00000055957|+|chr3:g.52825835:G>A',, ENSG00000055957|+|chr3:g.52819174:G>C',, ENSG00000055957|+|chr3:g.52819174:G>C']	ENSG00000055957	1	HGNC:6166	65532.305	57696.945	100665.625	112094.086	68640.266	65332.94
AAESLADPTEYENLFPGLK	7	Pat_92_4.67195.67195.3	ENSG00000184432|COPB2, ENSG00000184432|-|chr3:g.139094399:C>T',, ENSG00000184432|-|chr3:g.139092641:C>T',, ENSG00000184432|-|chr3:g.139092641:C>T']	ENSG00000184432	1	HGNC:2232	420174.268	453304.684	135228.297	139402.0693	292643.487	352714.712
LATQSNEITIPVTFESR	20	Pat_92_6.54666.54666.3	ENSG00000106211|HSPB1	ENSG00000106211	1	HGNC:5246	1073381.4216999998	1000022.887	4278535.685	4440138.313999999	1327594.0031	1506897.0608000006
VVEEAPSIFLDAETR	7	Pat_92_2.60416.60416.3	ENSG00000175198|PCCA, ENSG00000175198|+|chr13:g.100992438:A>G',, ENSG00000175198|+|chr13:g.100992438:A>G']	ENSG00000175198	1	HGNC:8653	828162.255	927375.534	1375560.5950000002	1298567.2140000002	861063.766	1266379.912
EPNPPIDEVISTPGVVAR	1	Pat_92_2.55840.55840.3	ENSG00000114030|KPNA1	ENSG00000114030	1	HGNC:6394	20888.615	30159.693	21841.795	30366.139	26043.42	31449.604
EDPLLTPVPASENPFR	4	Pat_92_3.58706.58706.3	ENSG00000186469|GNG2, ENSG00000186469|+|chr14:g.52417455:A>C',, ENSG00000186469|+|chr14:g.52417461:A>T',, ENSG00000186469|+|chr14:g.52417461:A>T']	ENSG00000186469	1	HGNC:4404	259951.453	249488.653	371316.00999999995	378604.27300000004	335694.248	360832.017
AIEHADGGVAAGVAVLDNPYPV	9	Pat_92_2.59530.59530.3	ENSG00000100983|GSS, ENSG00000100983|-|chr20:g.33530291:C>T',, ENSG00000100983|-|chr20:g.33530291:C>T']	ENSG00000100983	1	HGNC:4624	447509.64029999997	519055.793	1536091.546	1598917.2053	604557.1427	682726.966
VDLPATSVVITFHNEAR	1	Pat_92_5.55999.55999.3	ENSG00000143641|GALNT2, ENSG00000143641|+|chr1:g.230415148:G>A',, ENSG00000143641|+|chr1:g.230415101:T>C',, ENSG00000143641|+|chr1:g.230379085:C>T',, ENSG00000143641|+|chr1:g.230379085:C>T']	ENSG00000143641	1	HGNC:4124	47055.066	39641.633	31709.379	29913.593999999997	48957.863	49142.82
EALVDTLTGILSPVQEVR	3	Pat_92_6.66387.66387.3	ENSG00000198700|IPO9, ENSG00000198700|+|chr1:g.201838788:A>G',, ENSG00000198700|+|chr1:g.201842089:A>C',, ENSG00000198700|+|chr1:g.201843379:C>A']	ENSG00000198700	1	HGNC:19425	102492.221	90742.31400000001	112454.529	132082.652	125911	103627.27799999999
AFDFLSEETEASLASR	4	Pat_92_3.60743.60743.3	ENSG00000008294|SPAG9, ENSG00000008294|-|chr17:g.49157008:C>T',, ENSG00000008294|-|chr17:g.49123865:G>A',, ENSG00000008294|-|chr17:g.49067941:G>T',, ENSG00000008294|-|chr17:g.49083573:C>A',, ENSG00000008294|-|chr17:g.49057238:C>T',, ENSG00000008294|-|chr17:g.49057238:C>T']	ENSG00000008294	1	HGNC:14524	451065.02	646052.0519999999	287433.665	305243.431	403697.578	471201.08599999995
SDVLETVVLINPSDEAVSTEVR	1	Pat_92_3.65858.65858.3	ENSG00000131711|MAP1B, ENSG00000131711|+|chr5:g.71494547:C>T',, ENSG00000131711|+|chr5:g.71489865:A>T',, ENSG00000131711|+|chr5:g.71490151:G>A',, ENSG00000131711|+|chr5:g.71489723:G>T',, ENSG00000131711|+|chr5:g.71494415:C>T',, ENSG00000131711|+|chr5:g.71489958:A>T',, ENSG00000131711|+|chr5:g.71492618:G>T',, ENSG00000131711|+|chr5:g.71495603:C>A']	ENSG00000131711	1	HGNC:6836	12221.767	13144.951000000001	12242.941	13271.712	15074.553	17355.83
AVLPVAESFGFADEIR	1	Pat_92_4.66594.66594.3	ENSG00000140598|EFL1, ENSG00000140598|-|chr15:g.82443824:C>T',, ENSG00000140598|-|chr15:g.82443824:C>T']	ENSG00000140598	1	HGNC:25789	9391.684000000001	10166.88	8822.892	9686.259	12276.428999999998	13660.586000000001
AAGLVSDLDADSGLTLSR	4	Pat_92_3.57546.57546.3	ENSG00000143374|TARS2, ENSG00000143374|+|chr1:g.150470019:A>G',, ENSG00000143374|+|chr1:g.150461492:G>A',, ENSG00000143374|+|chr1:g.150463943:C>T',, ENSG00000143374|+|chr1:g.150470173:G>C',, ENSG00000143374|+|chr1:g.150470173:G>C']	ENSG00000143374	1	HGNC:30740	334944.92	454338.904	182658.68300000002	198525.573	380641.19299999997	482865.69000000006
AFLEVNEEGSEAAASTAVVIAGR	7	Pat_92_3.60519.60519.3	ENSG00000117601|SERPINC1	ENSG00000117601	1	HGNC:775	304678.024	320012.6290000001	222585.661	229389.38	500809.676	587364.673
AQQEVLQALEPQVDYLR	1	Pat_92_3.61058.61058.3	ENSG00000127603|MACF1, ENSG00000127603|+|chr1:g.39901283:G>C',, ENSG00000127603|+|chr1:g.39901260:C>A',, ENSG00000127603|+|chr1:g.39763365:G>T',, ENSG00000127603|+|chr1:g.39797055:A>G',, ENSG00000127603|+|chr1:g.39801815:A>C',, ENSG00000127603|+|chr1:g.39835817:A>G',, ENSG00000127603|+|chr1:g.39824532:T>C',, ENSG00000127603|+|chr1:g.39670795:G>T',, ENSG00000127603|+|chr1:g.39908506:G>A',, ENSG000…	ENSG00000127603	1	HGNC:13664	26103.049	35988.176	19492.006	22526.142999999996	31263.695	40385.266
DLLVTGAYEISDQSGGAGGLR	2	Pat_92_3.56881.56881.3	ENSG00000170348|TMED10, ENSG00000170348|-|chr14:g.75643188:A>T',, ENSG00000170348|-|chr14:g.75602579:A>T']	ENSG00000170348	1	HGNC:16998	154154.41999999998	124303.305	70060.564	59194.013	117772.20000000001	142205.422
EAALTSEEVGADLEQVEVLQK	6	Pat_92_3.63060.63060.3	ENSG00000197694|SPTAN1, ENSG00000197694|+|chr9:g.131388718:A>C',, ENSG00000197694|+|chr9:g.131388814:C>T',, ENSG00000197694|+|chr9:g.131379968:G>A',, ENSG00000197694|+|chr9:g.131388752:A>G',, ENSG00000197694|+|chr9:g.131346711:G>A',, ENSG00000197694|+|chr9:g.131344110:C>T',, ENSG00000197694|+|chr9:g.131341955:G>C',, ENSG00000197694|+|chr9:g.131341955:G>C']	ENSG00000197694	1	HGNC:11273	193214.19929999998	238089.575	82219.0411	87378.5252	133206.879	180812.391
LSDQDLDQALSDEELNAFQK	4	Pat_92_2.63470.63470.3	ENSG00000140983|RHOT2, ENSG00000140983|+|chr16:g.719592:G>A',, ENSG00000140983|+|chr16:g.722331:C>T',, ENSG00000140983|+|chr16:g.722760:G>A']	ENSG00000140983	1	HGNC:21169	193028.36800000002	224304.43300000002	60075.89660000001	65157.0487	130170.269	154678.486
TVGIDDLTGEPLIQR	8	Pat_92_2.56078.56078.3	ENSG00000147853|AK3	ENSG00000147853	1	HGNC:17376	2287845.875	2548191.818	1035940.7259999999	1214812.339	1275482.0469999998	1638876.103
LYTLVLTDPDAPSR	10	Pat_92_6.55508.55508.2	ENSG00000089220|PEBP1, ENSG00000089220|+|chr12:g.118577356:G>A',, ENSG00000089220|+|chr12:g.118582592:A>C']	ENSG00000089220	1	HGNC:8630	1459768.1285999997	860799.3357	1352397.7929000002	1346855.84	2031296.303	1997057.3795999999
SEGALELADVSNELPGLK	10	Pat_92_3.64746.64746.3	ENSG00000037474|NSUN2, ENSG00000037474|-|chr5:g.6600167:C>T',, ENSG00000037474|-|chr5:g.6604777:C>T',, ENSG00000037474|-|chr5:g.6632739:G>A',, ENSG00000037474|-|chr5:g.6632739:G>A']	ENSG00000037474	1	HGNC:25994	456052.70999999996	543162.7309999999	241759.774	259479.28299999997	1407102.6039999996	1777876.327
NFEVEADDLVTISELGR	1	Pat_92_3.65830.65830.3	ENSG00000034152|MAP2K3, ENSG00000034152|+|chr17:g.21215568:G>A',, ENSG00000034152|+|chr17:g.21215568:G>A']	ENSG00000034152	1	HGNC:6843	15802.305	15675.487	14103.178999999998	13960.88	31593.257999999998	26588.97
ALINADELASDVAGAEALLDR	5	Pat_92_4.70416.70416.3	ENSG00000197694|SPTAN1, ENSG00000197694|+|chr9:g.131388718:A>C',, ENSG00000197694|+|chr9:g.131388814:C>T',, ENSG00000197694|+|chr9:g.131379968:G>A',, ENSG00000197694|+|chr9:g.131388752:A>G',, ENSG00000197694|+|chr9:g.131346711:G>A',, ENSG00000197694|+|chr9:g.131344110:C>T',, ENSG00000197694|+|chr9:g.131341955:G>C',, ENSG00000197694|+|chr9:g.131341955:G>C']	ENSG00000197694	1	HGNC:11273	49559.06569999999	62146.6291	33376.836899999995	38146.8463	50948.731	64392.763999999996
GGHFAAFEEPELLAQDIR	7	Pat_92_3.62225.62225.3	ENSG00000143819|EPHX1, ENSG00000143819|+|chr1:g.226026456:G>A',, ENSG00000143819|+|chr1:g.226026456:G>A']	ENSG00000143819	1	HGNC:3401	306892.9806	284606.431	224833.537	260983.517	339986.2674	390334.5934
GLVYETSVLDPDEGIR	16	Pat_92_2.55743.55743.3	ENSG00000062485|CS, ENSG00000062485|-|chr12:g.56666978:C>A',, ENSG00000062485|-|chr12:g.56666978:C>A']	ENSG00000062485	1	HGNC:2422	4051662.0900000003	4454667.198	606415.449	720733.9369999999	1002166.345	1239834.5929999999
TDLNPDNLQGGDDLDPNYVLSSR	12	Pat_92_2.55760.55760.4	ENSG00000166165|CKB, ENSG00000166165|-|chr14:g.103988233:G>T',, ENSG00000166165|-|chr14:g.103988233:G>T']	ENSG00000166165	1	HGNC:1991	1637677.284	1500948.1800000002	275744.347	340873.402	237581.4225	356322.4915
AQPVQVAEGSEPDGFWEALGGK	19	Pat_92_5.61626.61626.3	ENSG00000148180|GSN, ENSG00000148180|+|chr9:g.124074719:C>T',, ENSG00000148180|+|chr9:g.124074719:C>T']	ENSG00000148180	1	HGNC:4620	2836308.2499999995	2383863.7449999996	1544193.8969999999	1650592.074	4409904.302	5037269.4690000005
LVDYLDVGFDTTR	10	Pat_92_4.62375.62375.3	ENSG00000163359|COL6A3, ENSG00000163359|-|chr2:g.238249544:GA>G',, ENSG00000163359|-|chr2:g.238275518:AC>A',, ENSG00000163359|-|chr2:g.238280477:G>A',, ENSG00000163359|-|chr2:g.238283189:G>A',, ENSG00000163359|-|chr2:g.238296320:C>T',, ENSG00000163359|-|chr2:g.238253406:C>T',, ENSG00000163359|-|chr2:g.238247734:C>G',, ENSG00000163359|-|chr2:g.238283510:C>T',, ENSG00000163359|-|chr2:g.238289588:G>…	ENSG00000163359	1	HGNC:2213	1176435.51	697436.3769999999	1393454.714	1380669.7540000002	1140565.7100000002	1165367.84
QLPPVDAELDNVNNVLR	2	Pat_92_3.61699.61699.3	ENSG00000007062|PROM1, ENSG00000007062|-|chr4:g.15995679:AT>A',, ENSG00000007062|-|chr4:g.15995679:AT>A']	ENSG00000007062	1	HGNC:9454	51778.797	53883.961	55188.045	63218.848000000005	55965.176	65680.04699999999
EALELTDTGLLSGSEER	8	Pat_92_2.54783.54783.3	ENSG00000197102|DYNC1H1, ENSG00000197102|+|chr14:g.102452591:G>A',, ENSG00000197102|+|chr14:g.102446806:A>T',, ENSG00000197102|+|chr14:g.102467294:C>T',, ENSG00000197102|+|chr14:g.102455061:C>T',, ENSG00000197102|+|chr14:g.102502906:C>T',, ENSG00000197102|+|chr14:g.102510245:C>G',, ENSG00000197102|+|chr14:g.102446221:A>C',, ENSG00000197102|+|chr14:g.102446147:G>A',, ENSG00000197102|+|chr14:g.1024…	ENSG00000197102	1	HGNC:2961	258154.95600000003	311763.919	259546.7665	301202.509	255636.315	333376.517
YITGDQLGALYQDFVR	2	Pat_92_6.62679.62679.3	ENSG00000111674|ENO2, ENSG00000111674|+|chr12:g.7030675:G>T',, ENSG00000111674|+|chr12:g.7027120:A>G',, ENSG00000111674|+|chr12:g.7027120:A>G']	ENSG00000111674	1	HGNC:3353	25228.997	16749.404000000002	23006.67	24402.74	32507.667	27425.248999999996
ATSFLLALEPELEAR	8	Pat_92_4.69133.69133.3	ENSG00000163902|RPN1, ENSG00000163902|-|chr3:g.128356698:G>A',, ENSG00000163902|-|chr3:g.128348979:A>T',, ENSG00000163902|-|chr3:g.128341218:C>T']	ENSG00000163902	1	HGNC:10381	2238847.24	2263177.3100000005	852310.642	930758.048	1398416.205	1582515.964
FNDEHIPDSPFVVPVASLSDDAR	3	Pat_92_4.63846.63846.3	ENSG00000128591|FLNC, ENSG00000128591|+|chr7:g.128487762:C>T',, ENSG00000128591|+|chr7:g.128483582:T>C',, ENSG00000128591|+|chr7:g.128494159:C>T',, ENSG00000128591|+|chr7:g.128485123:G>A',, ENSG00000128591|+|chr7:g.128480715:G>A',, ENSG00000128591|+|chr7:g.128486412:G>A',, ENSG00000128591|+|chr7:g.128496611:G>A',, ENSG00000128591|+|chr7:g.128488745:G>A',, ENSG00000128591|+|chr7:g.128493010:C>T',,…	ENSG00000128591	1	HGNC:3756	51798.619	58573.08	50365.32699999999	60004.426999999996	38855.9234	52504.538
NVEALASDLPNLGPLR	1	Pat_92_5.64021.64021.3	ENSG00000010327|STAB1, ENSG00000010327|+|chr3:g.52548457:G>A',, ENSG00000010327|+|chr3:g.52556890:A>G',, ENSG00000010327|+|chr3:g.52551981:G>A',, ENSG00000010327|+|chr3:g.52540856:A>C',, ENSG00000010327|+|chr3:g.52553539:G>A',, ENSG00000010327|+|chr3:g.52537891:G>C',, ENSG00000010327|+|chr3:g.52548819:C>A',, ENSG00000010327|+|chr3:g.52554296:G>A']	ENSG00000010327	1	HGNC:18628	22143.32	19673.38	17004.922	17353.725	19847.57	24425.375
EGGLGPLNIPLLADVTR	3	Pat_92_5.68287.68287.2	ENSG00000167815|PRDX2, ENSG00000167815|-|chr19:g.12911841:A>C',, ENSG00000167815|-|chr19:g.12910769:G>A']	ENSG00000167815	1	HGNC:9353	992765.53	586696.6499999999	861469.93	842225.44	714591.66	626087.35
VEEGVPQVLVLISAGPSSDEIR	1	Pat_92_4.69512.69512.3	ENSG00000163359|COL6A3, ENSG00000163359|-|chr2:g.238249544:GA>G',, ENSG00000163359|-|chr2:g.238275518:AC>A',, ENSG00000163359|-|chr2:g.238280477:G>A',, ENSG00000163359|-|chr2:g.238283189:G>A',, ENSG00000163359|-|chr2:g.238296320:C>T',, ENSG00000163359|-|chr2:g.238253406:C>T',, ENSG00000163359|-|chr2:g.238247734:C>G',, ENSG00000163359|-|chr2:g.238283510:C>T',, ENSG00000163359|-|chr2:g.238280852:G>…	ENSG00000163359	1	HGNC:2213	26961.035	37300.68	20753.451	21087.525	25262.365	27497.373
FPEDLAQQNLIISNTEAPGDDR	5	Pat_92_2.61129.61129.3	ENSG00000134762|DSC3, ENSG00000134762|-|chr18:g.28576834:C>T',, ENSG00000134762|-|chr18:g.28605830:G>A',, ENSG00000134762|-|chr18:g.28605830:G>A']	ENSG00000134762	1	HGNC:3037	237497.58899999998	275703.743	313038.16099999996	296013.63	432405.9793	494103.68999999994
VIDFDENTALDDAEEESFR	3	Pat_92_1.58999.58999.3	ENSG00000117906|RCN2	ENSG00000117906	1	HGNC:9935	21358.7319	29508.0334	24184.870600000002	25331.664	24924.402000000002	37604.695
VQEQLSSLWEENQALATQTR	1	Pat_92_4.60092.60092.3	ENSG00000130702|LAMA5, ENSG00000130702|-|chr20:g.60912928:C>T',, ENSG00000130702|-|chr20:g.60886269:G>A',, ENSG00000130702|-|chr20:g.60902628:C>A',, ENSG00000130702|-|chr20:g.60894013:C>T',, ENSG00000130702|-|chr20:g.60885597:C>G',, ENSG00000130702|-|chr20:g.60900586:G>A',, ENSG00000130702|-|chr20:g.60899242:C>T',, ENSG00000130702|-|chr20:g.60892429:G>T',, ENSG00000130702|-|chr20:g.60903921:A>G',…	ENSG00000130702	1	HGNC:6485	25508.936	29047.642999999996	22777.142999999996	22873.072	20578.629	22477.952999999998
QPDVILEASGPEAIQIR	1	Pat_92_3.57059.57059.3	ENSG00000152818|UTRN, ENSG00000152818|+|chr6:g.144806642:A>C',, ENSG00000152818|+|chr6:g.144860517:A>T',, ENSG00000152818|+|chr6:g.144783899:A>T',, ENSG00000152818|+|chr6:g.144613013:G>A',, ENSG00000152818|+|chr6:g.144854342:G>A',, ENSG00000152818|+|chr6:g.144769899:A>C',, ENSG00000152818|+|chr6:g.144750725:G>A',, ENSG00000152818|+|chr6:g.144869785:A>G',, ENSG00000152818|+|chr6:g.144811275:G>T',,…	ENSG00000152818	1	HGNC:12635	66806.516	71482.414	64545.95	65377.44	75015.8	87825.72
LLLQVESLTTELSAER	5	Pat_92_5.69112.69112.3	ENSG00000105357|MYH14, ENSG00000105357|+|chr19:g.50713910:C>G',, ENSG00000105357|+|chr19:g.50805087:A>T',, ENSG00000105357|+|chr19:g.50789769:C>T',, ENSG00000105357|+|chr19:g.50753007:G>A',, ENSG00000105357|+|chr19:g.50771511:C>T',, ENSG00000105357|+|chr19:g.50784977:G>A',, ENSG00000105357|+|chr19:g.50781512:G>A',, ENSG00000105357|+|chr19:g.50781512:G>A']	ENSG00000105357	1	HGNC:23212	192157.318	166219.67599999998	178391.32330000002	202459.733	415885.41400000005	474705.472
QESGYLIEEIGDVLLAR	3	Pat_92_3.70060.70060.3	ENSG00000076928|ARHGEF1, ENSG00000076928|+|chr19:g.42400515:G>GCGC',, ENSG00000076928|+|chr19:g.42407891:G>T',, ENSG00000076928|+|chr19:g.42402622:C>T',, ENSG00000076928|+|chr19:g.42401986:C>G',, ENSG00000076928|+|chr19:g.42396779:G>A',, ENSG00000076928|+|chr19:g.42427344:C>A',, ENSG00000076928|+|chr19:g.42402157:G>A',, ENSG00000076928|+|chr19:g.42402157:G>A']	ENSG00000076928	1	HGNC:681	31513.175000000003	28562.753999999997	18640.0523	24470.3533	38329.389	49389.747
ADLQDDTFIGNEPLTPEVR	1	Pat_92_1.57279.57279.3	ENSG00000005844|ITGAL, ENSG00000005844|+|chr16:g.30490517:C>A',, ENSG00000005844|+|chr16:g.30507775:G>T',, ENSG00000005844|+|chr16:g.30507473:G>A',, ENSG00000005844|+|chr16:g.30484177:A>G',, ENSG00000005844|+|chr16:g.30490481:C>T']	ENSG00000005844	1	HGNC:6148	8077.116	11215.402	7139.738	7634.7354	12036.036	11946.128
TEGPSPALLEETPLEPAVGPK	2	Pat_92_3.63157.63157.3	ENSG00000138162|TACC2, ENSG00000138162|+|chr10:g.123842325:C>T',, ENSG00000138162|+|chr10:g.123845315:G>A',, ENSG00000138162|+|chr10:g.123842523:G>A',, ENSG00000138162|+|chr10:g.123844503:C>T',, ENSG00000138162|+|chr10:g.123845211:G>A',, ENSG00000138162|+|chr10:g.123846288:G>A',, ENSG00000138162|+|chr10:g.124009124:G>C',, ENSG00000138162|+|chr10:g.123971177:G>A',, ENSG00000138162|+|chr10:g.123997…	ENSG00000138162	1	HGNC:11523	56117.931	63934.234	43459.11	45124.424	50481.247	61223.57
GGLPLEEVTVAEVLAAR	2	Pat_92_4.69046.69046.3	ENSG00000100299|ARSA, ENSG00000100299|-|chr22:g.51064416:T>C',, ENSG00000100299|-|chr22:g.51064416:T>C']	ENSG00000100299	1	HGNC:713	187922.58000000002	176132.24	127797.315	138090.56	204067.44	220956.14
AGSATVLSGSIAGLEGGSQLALR	1	Pat_92_6.57407.57407.3	ENSG00000196535|MYO18A, ENSG00000196535|-|chr17:g.27421998:CCTTCTCCCGCTGCAG>C',, ENSG00000196535|-|chr17:g.27442720:C>A',, ENSG00000196535|-|chr17:g.27445080:G>A',, ENSG00000196535|-|chr17:g.27437540:G>A',, ENSG00000196535|-|chr17:g.27493069:C>T',, ENSG00000196535|-|chr17:g.27425226:G>A',, ENSG00000196535|-|chr17:g.27414105:T>G',, ENSG00000196535|-|chr17:g.27438489:C>G',, ENSG00000196535|-|chr17:…	ENSG00000196535	1	HGNC:31104	11488.171999999999	9675.84	12589.756000000001	13683.142	15074.406	15995.729
ISEGFELLNSGQSIR	3	Pat_92_5.56372.56372.3	ENSG00000196344|ADH7, ENSG00000196344|-|chr4:g.100340208:T>C',, ENSG00000196344|-|chr4:g.100340208:T>C']	ENSG00000196344	1	HGNC:256	150373.331	133345.841	252416.87699999998	269069.009	132687.012	142268.155
ANLQIDQINTDLNLER	7	Pat_92_3.56098.56098.3	ENSG00000100345|MYH9, ENSG00000100345|-|chr22:g.36708257:G>A',, ENSG00000100345|-|chr22:g.36684946:G>A',, ENSG00000100345|-|chr22:g.36688106:C>T']	ENSG00000100345	1	HGNC:7579	1048247.66	1242019.8669999999	839010.718	883557.221	1430973.018	1647707.9349999998
DSIFSNLTGQLDYQGFEK	7	Pat_92_5.64939.64939.4	ENSG00000084754|HADHA, ENSG00000084754|-|chr2:g.26459797:C>T']	ENSG00000084754	1	HGNC:4801	2097472.4359999998	832687.279	726229.7265000001	712700.608	1361312.622	1295012.264
LQAIGELESIGELFSR	1	Pat_92_5.69585.69585.3	ENSG00000149311|ATM, ENSG00000149311|+|chr11:g.108202615:A>T',, ENSG00000149311|+|chr11:g.108115657:C>T',, ENSG00000149311|+|chr11:g.108128257:C>T',, ENSG00000149311|+|chr11:g.108175517:C>T',, ENSG00000149311|+|chr11:g.108236143:A>G',, ENSG00000149311|+|chr11:g.108186768:G>C',, ENSG00000149311|+|chr11:g.108123572:A>G',, ENSG00000149311|+|chr11:g.108204639:C>G',, ENSG00000149311|+|chr11:g.10816420…	ENSG00000149311	1	HGNC:795	8944.951	8190.257	6268.6704	6811.1704	10354.327	12313.383
TFVEESIYNEFLER	9	Pat_92_3.62849.62849.3	ENSG00000137124|ALDH1B1, ENSG00000137124|+|chr9:g.38396332:T>G',, ENSG00000137124|+|chr9:g.38396002:C>T',, ENSG00000137124|+|chr9:g.38396332:T>C',, ENSG00000137124|+|chr9:g.38396773:C>A',, ENSG00000137124|+|chr9:g.38395995:C>T',, ENSG00000137124|+|chr9:g.38396397:G>T',, ENSG00000137124|+|chr9:g.38395935:G>T']	ENSG00000137124	1	HGNC:407	486865.25899999996	548090.348	321479.865	340408.28400000004	666095.684	738345.1059999999
EIVLADVIDNDSWR	7	Pat_92_3.64084.64084.3	ENSG00000128050|PAICS, ENSG00000128050|+|chr4:g.57314891:G>C',, ENSG00000128050|+|chr4:g.57314891:G>C']	ENSG00000128050	1	HGNC:8587	310336.339	314347.751	221823.223	224768.647	539153.976	755753.9190000002
ELDALDANDELTPLGR	13	Pat_92_1.56192.56192.3	ENSG00000135829|DHX9, ENSG00000135829|+|chr1:g.182852490:T>G',, ENSG00000135829|+|chr1:g.182850733:A>C',, ENSG00000135829|+|chr1:g.182856546:G>T',, ENSG00000135829|+|chr1:g.182853933:T>C',, ENSG00000135829|+|chr1:g.182825708:G>A',, ENSG00000135829|+|chr1:g.182852289:A>C',, ENSG00000135829|+|chr1:g.182853821:G>T']	ENSG00000135829	1	HGNC:2750	420297.37639999995	503910.2910000001	309235.15309999994	350411.16500000004	896555.606	1171434.9000000001
VILGAHQEVNLEPHVQEIEVSR	2	Pat_92_3.58617.58617.4	ENSG00000122194|PLG, ENSG00000122194|+|chr6:g.161139389:G>A',, ENSG00000122194|+|chr6:g.161152819:C>T',, ENSG00000122194|+|chr6:g.161143530:A>G',, ENSG00000122194|+|chr6:g.161158022:A>C']	ENSG00000122194	1	HGNC:9071	134347.755	165070.213	108307.46299999999	112963.531	120943.773	154023.4
ATNIEVLSNTFQFTNEAR	2	Pat_92_5.58338.58338.3	ENSG00000009307|CSDE1, ENSG00000009307|-|chr1:g.115280630:A>T',, ENSG00000009307|-|chr1:g.115280175:C>T',, ENSG00000009307|-|chr1:g.115280175:C>T']	ENSG00000009307	1	HGNC:29905	84751.405	96025.206	48595.428	59284.832	110680.631	146730.519
LGAIVAVTGDGVNDSPALK	15	Pat_92_6.59685.59685.3	ENSG00000105675|ATP4A, ENSG00000105675|-|chr19:g.36044007:C>T',, ENSG00000105675|-|chr19:g.36050843:G>A',, ENSG00000105675|-|chr19:g.36051345:T>G',, ENSG00000105675|-|chr19:g.36044658:C>T',, ENSG00000105675|-|chr19:g.36049380:C>T',, ENSG00000105675|-|chr19:g.36043986:C>T']	ENSG00000105675	1	HGNC:819	1556577.403	1547578.0189999999	422912.9742	427431.15439999994	349164.7323	395122.6922
SPWVESEIGYTALSETESPR	1	Pat_92_3.57233.57233.3	ENSG00000105398|SULT2A1	ENSG00000105398	1	HGNC:11458	64896.76	76642.27	60551.71	68500.76	67803.26	82422.33
AEPEDHYFLLTEPPLNTPENR	12	Pat_92_2.58089.58089.3	ENSG00000115091|ACTR3, ENSG00000115091|+|chr2:g.114674526:G>A',, ENSG00000115091|+|chr2:g.114674526:G>A']	ENSG00000115091	1	HGNC:170	249048.94599999997	313850.7895	221760.51450000002	236083.352	297486.082	365612.315
ENAAYFQFFEEAQSTEAYLK	3	Pat_92_4.68304.68304.3	ENSG00000096696|DSP, ENSG00000096696|+|chr6:g.7581510:TA>T',, ENSG00000096696|+|chr6:g.7578715:C>T',, ENSG00000096696|+|chr6:g.7580958:A>G',, ENSG00000096696|+|chr6:g.7581636:G>A',, ENSG00000096696|+|chr6:g.7580990:G>A',, ENSG00000096696|+|chr6:g.7585977:G>A',, ENSG00000096696|+|chr6:g.7585981:C>T',, ENSG00000096696|+|chr6:g.7580078:A>G']	ENSG00000096696	1	HGNC:3052	83384.56300000001	90018.2	424493.616	465451.618	153811.06900000002	109165.13
QLNYTIGEVPISFVDR	2	Pat_92_5.61433.61433.3	ENSG00000000419|DPM1	ENSG00000000419	1	HGNC:3005	189328.577	164985.299	84082.22	96420.76000000001	204067.77399999998	226204.25
LNEADHNGDLALDLALSR	2	Pat_92_2.55136.55136.3	ENSG00000185722|ANKFY1, ENSG00000185722|-|chr17:g.4085524:CG>C',, ENSG00000185722|-|chr17:g.4100674:T>G',, ENSG00000185722|-|chr17:g.4145611:T>C',, ENSG00000185722|-|chr17:g.4077208:G>T',, ENSG00000185722|-|chr17:g.4085487:C>T',, ENSG00000185722|-|chr17:g.4085487:C>T']	ENSG00000185722	1	HGNC:20763	176835.08500000002	184695.25499999998	110418.493	132928.872	156980.05	196883.418
AYLPVNESFGFTADLR	8	Pat_92_6.58704.58704.3	ENSG00000167658|EEF2	ENSG00000167658	1	HGNC:3214	725968.03	654231.223	474368.9454	509664.5053000001	671463.745	760414.1540000001
DGVLVDEFGLPQIPAS	4	Pat_92_3.68580.68580.3	ENSG00000086065|CHMP5	ENSG00000086065	1	HGNC:26942	51737.115999999995	68174.2524	45089.090299999996	50967.573	72868.69350000001	89934.6133
SLSSAINASTGNYLLESVNK	1	Pat_92_6.58380.58380.3	ENSG00000197632|SERPINB2, ENSG00000197632|+|chr18:g.61569070:C>A',, ENSG00000197632|+|chr18:g.61570529:C>G',, ENSG00000197632|+|chr18:g.61569115:C>T',, ENSG00000197632|+|chr18:g.61564434:A>C',, ENSG00000197632|+|chr18:g.61564434:A>C']	ENSG00000197632	1	HGNC:8584	15569.448	13190.463	69649.54	71099.75	17152.938000000002	18462.002
LLEVSDDPQVLAVAAHDVGEYVR	1	Pat_92_3.68824.68824.3	ENSG00000047249|ATP6V1H, ENSG00000047249|-|chr8:g.54714396:A>G',, ENSG00000047249|-|chr8:g.54714396:A>G']	ENSG00000047249	1	HGNC:18303	35791.31	30309.537	18139.811999999998	20416.691000000003	26134.093999999997	30037.441000000003
DLEQPSQAAGINLEIIR	2	Pat_92_3.58036.58036.3	ENSG00000203485|INF2, ENSG00000203485|+|chr14:g.105177286:GCCGCCAGCTGCCCATCTT>G',, ENSG00000203485|+|chr14:g.105169761:G>A',, ENSG00000203485|+|chr14:g.105178792:T>G',, ENSG00000203485|+|chr14:g.105167773:A>G',, ENSG00000203485|+|chr14:g.105167964:G>A',, ENSG00000203485|+|chr14:g.105167964:G>A']	ENSG00000203485	1	HGNC:23791	162474.78399999999	153032.28	92514.296	81701.034	129983.30799999999	163780.345
LATLETEAAQHQAVVDGLTR	1	Pat_92_4.54309.54309.3	ENSG00000162869|PPP1R21, ENSG00000162869|+|chr2:g.48718286:G>A',, ENSG00000162869|+|chr2:g.48707125:G>A',, ENSG00000162869|+|chr2:g.48725862:G>C',, ENSG00000162869|+|chr2:g.48725862:G>C']	ENSG00000162869	1	HGNC:30595	110508.69	128500.375	79322.97	94729.305	127347.34	125049.875
SQDILLSVENTVIYR	1	Pat_92_4.64713.64713.3	ENSG00000184500|PROS1, ENSG00000184500|-|chr3:g.93603713:G>A',, ENSG00000184500|-|chr3:g.93629480:A>C',, ENSG00000184500|-|chr3:g.93629532:G>A',, ENSG00000184500|-|chr3:g.93624928:C>G',, ENSG00000184500|-|chr3:g.93624928:C>G']	ENSG00000184500	1	HGNC:9456	114695.25	75713.63	63102.3	70458.28	102651.664	101957.336
GHTEIDTAFVYSEGQSETILGGLGLR	5	Pat_92_4.67339.67339.4	ENSG00000162482|AKR7A3	ENSG00000162482	1	HGNC:390	261224.93099999998	263611.22	106465.6504	113396.899	177728.22699999998	220497.83000000002
VVIEDEQLVLGASQEPVGR	8	Pat_92_2.58294.58294.3	ENSG00000247596|TWF2, ENSG00000247596|-|chr3:g.52265145:C>T',, ENSG00000247596|-|chr3:g.52265145:C>T']	ENSG00000247596	1	HGNC:9621	547998.013	575541.547	384005.61799999996	410140.613	686569.4820000001	857290.7400000002
FTASAGIQVVGDDLTVTNPK	13	Pat_92_5.61563.61563.3	ENSG00000074800|ENO1, ENSG00000074800|-|chr1:g.8925416:C>A',, ENSG00000074800|-|chr1:g.8923371:C>T',, ENSG00000074800|-|chr1:g.8926455:T>C',, ENSG00000074800|-|chr1:g.8934964:A>T']	ENSG00000074800	1	HGNC:3350	3694452.119000001	3610435.7129999995	3447645.399	3084545.0170000005	5557175.460000001	6201448.732000002
IFVEESIYDEFVR	15	Pat_92_3.68064.68064.3	ENSG00000165092|ALDH1A1, ENSG00000165092|-|chr9:g.75540464:ACTGTGT>A',, ENSG00000165092|-|chr9:g.75524651:T>A']	ENSG00000165092	1	HGNC:402	1440978.581	940017.7320000001	340483.733	364447.8700000001	450985.73600000003	499137.52300000004
TIPIDGNFFTYTR	10	Pat_92_6.55795.55795.3	ENSG00000165092|ALDH1A1, ENSG00000165092|-|chr9:g.75540464:ACTGTGT>A',, ENSG00000165092|-|chr9:g.75524651:T>A']	ENSG00000165092	1	HGNC:402	2054956.0669999998	1454779.096	323087.99100000004	330645.45499999996	490124.312	507040.10300000006
DGVTVAVISGEALGIK	1	Pat_92_5.63129.63129.3	ENSG00000087842|PIR, ENSG00000087842|-|chrX:g.15403167:A>C',, ENSG00000087842|-|chrX:g.15403167:A>C']	ENSG00000087842	1	HGNC:30048	74896.62	61089.82	66938.81	65501.344000000005	104459.37	125774.94
LPNFGFVVFDDSEPVQR	1	Pat_92_6.65243.65243.3	ENSG00000138757|G3BP2, ENSG00000138757|-|chr4:g.76573916:C>A',, ENSG00000138757|-|chr4:g.76573883:G>A',, ENSG00000138757|-|chr4:g.76582132:C>T',, ENSG00000138757|-|chr4:g.76582132:C>T']	ENSG00000138757	1	HGNC:30291	48184.234000000004	23700.57	38026.934	37843.668	57224.86	65296.977
GDFIALDLGGSSFR	2	Pat_92_5.59653.59653.3	ENSG00000156515|HK1, ENSG00000156515|+|chr10:g.71129326:G>A',, ENSG00000156515|+|chr10:g.71052083:C>T',, ENSG00000156515|+|chr10:g.71052065:G>A',, ENSG00000156515|+|chr10:g.71152039:T>C',, ENSG00000156515|+|chr10:g.71152045:C>G',, ENSG00000156515|+|chr10:g.71052064:A>C',, ENSG00000156515|+|chr10:g.71060609:C>T',, ENSG00000156515|+|chr10:g.71142480:G>T',, ENSG00000156515|+|chr10:g.71142480:G>T']	ENSG00000156515	1	HGNC:4922	872560.6549999999	896308.9299999999	239234.538	257457.887	445123.935	468277.35000000003
IIDVVYNASNNELVR	10	Pat_92_4.60328.60328.3	ENSG00000142937|RPS8, ENSG00000142937|+|chr1:g.45244326:T>G',, ENSG00000142937|+|chr1:g.45244326:T>G']	ENSG00000142937	1	HGNC:10441	1983124.899	2117166.9050000003	1360077.128	1385996.7170000002	1660205.344	2107381.6939999997
VDTIAADESFSQVDLGGR	3	Pat_92_2.53098.53098.3	ENSG00000133216|EPHB2	ENSG00000133216	1	HGNC:3393	362581.419	486576.65	230633.164	285959.24	433691.78	586951.79
TAAINADELPTDVAGGEVLLDR	2	Pat_92_2.60634.60634.3	ENSG00000163554|SPTA1, ENSG00000163554|-|chr1:g.158606546:T>G',, ENSG00000163554|-|chr1:g.158655019:T>C',, ENSG00000163554|-|chr1:g.158583547:T>C',, ENSG00000163554|-|chr1:g.158589075:A>C',, ENSG00000163554|-|chr1:g.158622411:C>T',, ENSG00000163554|-|chr1:g.158655107:C>A',, ENSG00000163554|-|chr1:g.158592947:T>G',, ENSG00000163554|-|chr1:g.158651439:G>A',, ENSG00000163554|-|chr1:g.158655019:T>G',…	ENSG00000163554	1	HGNC:11272	16032.649300000001	19521.232000000004	11056.6283	9547.5119	18243.29	27194.466
EFDPTITDASLSLPSR	2	Pat_92_3.57058.57058.3	ENSG00000122786|CALD1, ENSG00000122786|+|chr7:g.134650070:G>A',, ENSG00000122786|+|chr7:g.134618000:C>G',, ENSG00000122786|+|chr7:g.134613569:C>T',, ENSG00000122786|+|chr7:g.134632261:G>A',, ENSG00000122786|+|chr7:g.134650060:T>G',, ENSG00000122786|+|chr7:g.134618388:G>T',, ENSG00000122786|+|chr7:g.134552540:G>A',, ENSG00000122786|+|chr7:g.134617816:G>A',, ENSG00000122786|+|chr7:g.134617816:G>A']	ENSG00000122786	1	HGNC:1441	263131.5	244805.46	556588.53	600384.08	379014.82999999996	389971.03
IIQEQDAGLDALSSIISR	2	Pat_92_4.68975.68975.3	ENSG00000170310|STX8	ENSG00000170310	1	HGNC:11443	183769.02	154585.738	123647.85500000001	129359.52	188519.463	222263.2
NLGLEELGIELDPR	24	Pat_92_3.64106.64106.2	ENSG00000091140|DLD	ENSG00000091140	1	HGNC:2898	4585667.5572	5531139.2138	709186.4616	732818.5499	809841.1675999999	1083582.5339999998
IAHAEAQVGLPEVTLGLLPGAR	1	Pat_92_6.62619.62619.3	ENSG00000113790|EHHADH, ENSG00000113790|-|chr3:g.184910999:A>T',, ENSG00000113790|-|chr3:g.184922240:C>T',, ENSG00000113790|-|chr3:g.184911069:C>A',, ENSG00000113790|-|chr3:g.184911069:C>A']	ENSG00000113790	1	HGNC:3247	15103.786	13926.271	10233.81	12431.801000000001	28839.37	30000.553
IAPLAEGALPYNLAELQR	3	Pat_92_6.62845.62845.3	ENSG00000115840|SLC25A12, ENSG00000115840|-|chr2:g.172650253:TA>T',, ENSG00000115840|-|chr2:g.172644341:G>T',, ENSG00000115840|-|chr2:g.172712372:G>C']	ENSG00000115840	1	HGNC:10982	54877.077999999994	36386.888000000006	48103.954000000005	48513.415	55020.712	51635.10400000001
ILATPPQEDAPSVDIANIR	17	Pat_92_4.59510.59510.3	ENSG00000163931|TKT, ENSG00000163931|-|chr3:g.53275162:C>T',, ENSG00000163931|-|chr3:g.53262087:C>T',, ENSG00000163931|-|chr3:g.53259824:A>C',, ENSG00000163931|-|chr3:g.53259824:A>C']	ENSG00000163931	1	HGNC:11834	1490637.014	1619673.955	1371525.838	1535143.7650000001	1677970.1619999998	1929115.594
IAFLGDDESALDNDETQFK	1	Pat_92_2.63132.63132.3	ENSG00000150712|MTMR12, ENSG00000150712|-|chr5:g.32255843:G>A',, ENSG00000150712|-|chr5:g.32268852:G>A',, ENSG00000150712|-|chr5:g.32239213:C>T',, ENSG00000150712|-|chr5:g.32230026:C>T',, ENSG00000150712|-|chr5:g.32230026:C>T']	ENSG00000150712	1	HGNC:18191	13268.4375	12924.358	5711.0957	5920.3325	9748.518	12279.11
QLAQIDGTLSTIEFQR	2	Pat_92_5.57507.57507.3	ENSG00000101421|CHMP4B	ENSG00000101421	1	HGNC:16171	48632.822	45709.509999999995	60010.825	64644.015	78755	96123.016
DSYLILETLPTEYDSR	7	Pat_92_3.60688.60688.3	ENSG00000165916|PSMC3, ENSG00000165916|-|chr11:g.47445668:C>G',, ENSG00000165916|-|chr11:g.47441826:C>A',, ENSG00000165916|-|chr11:g.47447492:T>A',, ENSG00000165916|-|chr11:g.47447492:T>A']	ENSG00000165916	1	HGNC:9549	431241.9835	230687.326	140654.945	141923.01599999997	163636.08500000002	218709.544
VNDDIIVNWVNETLR	3	Pat_92_5.67895.67895.3	ENSG00000136167|LCP1, ENSG00000136167|-|chr13:g.46708291:T>C',, ENSG00000136167|-|chr13:g.46725149:C>A',, ENSG00000136167|-|chr13:g.46725111:G>T',, ENSG00000136167|-|chr13:g.46721186:A>G',, ENSG00000136167|-|chr13:g.46701815:C>A',, ENSG00000136167|-|chr13:g.46725160:A>T',, ENSG00000136167|-|chr13:g.46725160:A>T']	ENSG00000136167	1	HGNC:6528	315308.06	133627.05	456234.95999999996	502837.10000000003	947593.152	773884.841
FNDEHIPESPYLVPVIAPSDDAR	12	Pat_92_3.63073.63073.3	ENSG00000136068|FLNB, ENSG00000136068|+|chr3:g.58134543:G>A',, ENSG00000136068|+|chr3:g.58062899:C>G',, ENSG00000136068|+|chr3:g.58121746:A>G',, ENSG00000136068|+|chr3:g.58089697:G>T',, ENSG00000136068|+|chr3:g.58095423:G>T',, ENSG00000136068|+|chr3:g.58095424:A>T',, ENSG00000136068|+|chr3:g.58127630:G>T',, ENSG00000136068|+|chr3:g.58128446:A>G',, ENSG00000136068|+|chr3:g.58108954:C>A',, ENSG0000…	ENSG00000136068	1	HGNC:3755	735298.9206	776503.769	379565.04339999997	401404.8334	572570.9082999999	667607.9140000001
VGDTSLDPNDFDFTVTGR	2	Pat_92_3.57746.57746.3	ENSG00000169057|MECP2	ENSG00000169057	1	HGNC:6990	351864.52	458018.44	181060.03	213619.52000000002	176567.836	213327.89500000002
SQLDLFDDVGTFASGPPK	3	Pat_92_4.67307.67307.3	ENSG00000149182|ARFGAP2, ENSG00000149182|-|chr11:g.47188411:C>T',, ENSG00000149182|-|chr11:g.47188411:C>T']	ENSG00000149182	1	HGNC:13504	91030.717	106690.339	38172.4776	41889.644	84079.56700000001	97992.612
SPEQQETVLDGNLIIR	7	Pat_92_2.52911.52911.3	ENSG00000055955|ITIH4, ENSG00000055955|-|chr3:g.52852538:G>T',, ENSG00000055955|-|chr3:g.52861211:A>T',, ENSG00000055955|-|chr3:g.52860586:C>T',, ENSG00000055955|-|chr3:g.52850921:G>A',, ENSG00000055955|-|chr3:g.52858542:G>T',, ENSG00000055955|-|chr3:g.52853986:A>G',, ENSG00000055955|-|chr3:g.52848043:C>G',, ENSG00000055955|-|chr3:g.52863268:C>T',, ENSG00000055955|-|chr3:g.52863268:C>T']	ENSG00000055955	1	HGNC:6169	920783.1680000001	1065070.789	1151318.495	1136527.277	1075626.898	1263777.587
LVGQGASAVLLDLPNSGGEAQAK	3	Pat_92_5.61882.61882.4	ENSG00000072506|HSD17B10, ENSG00000072506|-|chrX:g.53458992:C>T',, ENSG00000072506|-|chrX:g.53458992:C>T']	ENSG00000072506	1	HGNC:4800	353161.278	374638.875	168339.91499999998	179259.701	457289.62	378330.615
QVLLSAAEAAEVILR	6	Pat_92_6.67132.67132.3	ENSG00000166226|CCT2, ENSG00000166226|+|chr12:g.69980050:G>A',, ENSG00000166226|+|chr12:g.69983465:A>C',, ENSG00000166226|+|chr12:g.69983465:A>C']	ENSG00000166226	1	HGNC:1615	199341.88799999998	171233.74310000002	117591.6872	120873.125	255587.828	304497.672
AQGLEEGVAETLVLVK	3	Pat_92_4.68422.68422.3	ENSG00000112655|PTK7	ENSG00000112655	1	HGNC:9618	571052.48	558699.38	624432.16	640489.46	1017496.25	1274080.2
DQNFVILEFPVEEQDR	5	Pat_92_2.63412.63412.3	ENSG00000261371|PECAM1	ENSG00000261371	1	HGNC:8823	83568.6543	99089.15299999999	51365.4507	54391.7677	70100.4106	88393.564
FNEEHIPDSPFVVPVASPSGDAR	16	Pat_92_3.58722.58722.4	ENSG00000196924|FLNA, ENSG00000196924|-|chrX:g.153581155:C>T',, ENSG00000196924|-|chrX:g.153590917:G>C',, ENSG00000196924|-|chrX:g.153590917:G>C']	ENSG00000196924	1	HGNC:3754	849677.237	1017815.3990000001	1165239.3902999999	1260261.1449999998	964183.7906	1250010.1594999998
AVPPNNSNAAEDDLPTVELQGVVPR	12	Pat_92_2.59673.59673.3	ENSG00000124491|F13A1, ENSG00000124491|-|chr6:g.6266964:GC>G',, ENSG00000124491|-|chr6:g.6197536:G>A',, ENSG00000124491|-|chr6:g.6152160:C>T',, ENSG00000124491|-|chr6:g.6197557:T>G',, ENSG00000124491|-|chr6:g.6305638:A>C',, ENSG00000124491|-|chr6:g.6174939:G>A']	ENSG00000124491	1	HGNC:3531	777270.0817	479654.15499999997	731622.9349999999	763456.089	591233.4763	633634.154
WNTDNTLGTEITVEDQLAR	12	Pat_92_3.57510.57510.3	ENSG00000213585|VDAC1	ENSG00000213585	1	HGNC:12669	2451355.365	2747424.01	629886.9265	687679.4757	1025635.044	1186063.243
SLAEANNLSFPLEPLSR	1	Pat_92_5.61523.61523.3	ENSG00000108100|CCNY	ENSG00000108100	1	HGNC:23354	56691.184	44777.7	30472.463	34002.977	44908.94	53065.203
EAFDLFDADGTGTIDVK	1	Pat_92_3.64803.64803.3	ENSG00000147400|CETN2	ENSG00000147400	1	HGNC:1867	28420.807	34477.93	22659.611	23441.629	51378.335999999996	61930.94
DILVLPLDLTDTGSHEAATK	2	Pat_92_4.68251.68251.3	ENSG00000100612|DHRS7, ENSG00000100612|-|chr14:g.60616896:TA>T',, ENSG00000100612|-|chr14:g.60616052:A>C',, ENSG00000100612|-|chr14:g.60619791:C>T',, ENSG00000100612|-|chr14:g.60619791:C>T']	ENSG00000100612	1	HGNC:21524	696604.35	749225.3500000001	115950.146	128246.621	197700.34	222435.13400000002
YYTEFPTVLDITAEDPSK	1	Pat_92_4.65849.65849.3	ENSG00000128708|HAT1, ENSG00000128708|+|chr2:g.172822959:C>T',, ENSG00000128708|+|chr2:g.172822959:C>T']	ENSG00000128708	1	HGNC:4821	31293.102000000003	23120.8	56507.14	65749.71	112763.22	121015.984
VAEEHAPSIVFIDEIDAIGTK	3	Pat_92_3.68530.68530.4	ENSG00000100764|PSMC1, ENSG00000100764|+|chr14:g.90735751:A>G',, ENSG00000100764|+|chr14:g.90735751:A>G']	ENSG00000100764	1	HGNC:9547	219011.158	239756.037	110919.118	125543.83300000001	240763.43800000002	299110.80600000004
GAVFEGLGNVASVELK	1	Pat_92_6.60701.60701.3	ENSG00000108666|C17orf75, ENSG00000108666|-|chr17:g.30664920:C>A',, ENSG00000108666|-|chr17:g.30664920:C>A']	ENSG00000108666	1	HGNC:30173	31733.139	29903.26	20259.932	20606.85	37799.187999999995	33173.918
GAAPESSLITFEAAPPTL	1	Pat_92_3.66654.66654.2	ENSG00000126062|TMEM115, ENSG00000126062|-|chr3:g.50395932:C>A',, ENSG00000126062|-|chr3:g.50395657:C>T']	ENSG00000126062	1	HGNC:30055	10057.107	10423.57	5043.744000000001	3861.0515	8249.525	9295.462
LTLYDIAHTPGVAADLSHIETK	15	Pat_92_6.62511.62511.4	ENSG00000146701|MDH2, ENSG00000146701|+|chr7:g.75693709:G>A',, ENSG00000146701|+|chr7:g.75693709:G>A']	ENSG00000146701	1	HGNC:6971	3612778.882	2597147.356	757537.4532999999	765483.7639	1742061.148	1886874.848
QGETLNFLEIGYSR	3	Pat_92_4.57527.57527.3	ENSG00000143369|ECM1, ENSG00000143369|+|chr1:g.150484264:G>A',, ENSG00000143369|+|chr1:g.150484264:G>A']	ENSG00000143369	1	HGNC:3153	201378.323	225696.26600000003	213895.736	227683.477	319737.21	392346.26
ELSDPAGAIIYTSR	3	Pat_92_3.50304.50304.3	ENSG00000178921|PFAS, ENSG00000178921|+|chr17:g.8167584:GC>G',, ENSG00000178921|+|chr17:g.8160243:G>A',, ENSG00000178921|+|chr17:g.8170932:G>A',, ENSG00000178921|+|chr17:g.8170932:G>A']	ENSG00000178921	1	HGNC:8863	517984.39	673140.42	843408	970548.24	624944.41	771735.4600000001
TAFDEAIAELDTLSEESYK	6	Pat_92_2.64154.64154.3	ENSG00000164924|YWHAZ, ENSG00000164924|-|chr8:g.101936410:A>G',, ENSG00000164924|-|chr8:g.101936410:A>G']	ENSG00000164924	1	HGNC:12855	103556.337	94266.993	121381.66	126086.424	147020.124	170992.2086
AAELIANSLATAGDGLIELR	10	Pat_92_5.69436.69436.3	ENSG00000167085|PHB, ENSG00000167085|-|chr17:g.47484147:C>T',, ENSG00000167085|-|chr17:g.47484147:C>T']	ENSG00000167085	1	HGNC:8912	694502.8224000001	775482.8445	253371.22029999996	272308.022	413918.07499999995	516863.9687
SEVIGDGNQIEIEIPPTR	4	Pat_92_2.55542.55542.2	ENSG00000116120|FARSB	ENSG00000116120	1	HGNC:17800	100340.043	122122.445	107826.8173	134575.72950000002	206938.34100000001	339480.409
IPDEFDNDPILVQQLR	8	Pat_92_3.62688.62688.3	ENSG00000105197|TIMM50, ENSG00000105197|+|chr19:g.39971432:G>C',, ENSG00000105197|+|chr19:g.39971342:G>A',, ENSG00000105197|+|chr19:g.39980452:C>A',, ENSG00000105197|+|chr19:g.39971392:T>C',, ENSG00000105197|+|chr19:g.39977135:G>T',, ENSG00000105197|+|chr19:g.39977135:G>T']	ENSG00000105197	1	HGNC:23656	425680.589	458636.31299999997	256537.05599999998	279977.773	283742.531	387439.97800000006
DTANWLEINPDTGAISTR	5	Pat_92_4.55378.55378.3	ENSG00000039068|CDH1, ENSG00000039068|+|chr16:g.68855935:TCTG>T',, ENSG00000039068|+|chr16:g.68844141:G>T',, ENSG00000039068|+|chr16:g.68845724:G>T',, ENSG00000039068|+|chr16:g.68845623:A>G',, ENSG00000039068|+|chr16:g.68847376:A>G']	ENSG00000039068	1	HGNC:1748	512265.18999999994	461710.76100000006	397117.075	435619.845	392187.788	435109.3
ILDTADENGLLSLPN	4	Pat_92_2.66940.66940.2	ENSG00000068912|ERLEC1	ENSG00000068912	1	HGNC:25222	153812.23700000002	225917.989	87391.0392	100199.715	142165.994	232327.45799999998
SDFYDIVLVATPLNR	2	Pat_92_6.64711.64711.3	ENSG00000116005|PCYOX1, ENSG00000116005|+|chr2:g.70504220:G>T',, ENSG00000116005|+|chr2:g.70503971:C>T',, ENSG00000116005|+|chr2:g.70504117:T>A',, ENSG00000116005|+|chr2:g.70504117:T>A']	ENSG00000116005	1	HGNC:20588	219458.374	171257.97999999998	58471.439	65203.133	175211.03	202886.73200000002
INVDIPEEANQNLSFGATER	1	Pat_92_3.56952.56952.3	ENSG00000066557|LRRC40, ENSG00000066557|-|chr1:g.70641536:G>A']	ENSG00000066557	1	HGNC:26004	38384.02	52502.92	37963.87	46664.05	64463.64	83109.47
DNVLNLEVVLPDGR	2	Pat_92_3.62498.62498.3	ENSG00000166816|LDHD, ENSG00000166816|-|chr16:g.75148010:G>A',, ENSG00000166816|-|chr16:g.75148743:C>T',, ENSG00000166816|-|chr16:g.75148743:C>T']	ENSG00000166816	1	HGNC:19708	146651.38999999998	151102.51	30177.873	30815.842	40638.709	45576.599
DTSFLGSDDIGNIDVR	2	Pat_92_2.53888.53888.3	ENSG00000153201|RANBP2, ENSG00000153201|+|chr2:g.109368380:TA>T',, ENSG00000153201|+|chr2:g.109352041:G>C',, ENSG00000153201|+|chr2:g.109382873:C>T',, ENSG00000153201|+|chr2:g.109381005:C>T',, ENSG00000153201|+|chr2:g.109365484:C>G',, ENSG00000153201|+|chr2:g.109389014:G>T']	ENSG00000153201	1	HGNC:9848	139829.185	174770.06	179329.13	207998.49300000002	134093.606	169906.833
LEDETILEYPIDVQR	3	Pat_92_2.58540.58540.3	ENSG00000167306|MYO5B, ENSG00000167306|-|chr18:g.47421505:T>A',, ENSG00000167306|-|chr18:g.47390591:C>T']	ENSG00000167306	1	HGNC:7603	24031.6037	34738.846999999994	33743.312	42065.522	34507.51	56377.709
ILEDQEENPLPAALVQPHTGK	4	Pat_92_3.59972.59972.4	ENSG00000130313|PGLS	ENSG00000130313	1	HGNC:8903	243247.18200000003	234703.91599999997	153679.61700000003	143942.843	161274.725	195052.52599999998
EATGVLLSIDGEDGIVR	2	Pat_92_2.57966.57966.3	ENSG00000196235|SUPT5H, ENSG00000196235|+|chr19:g.39964752:C>T',, ENSG00000196235|+|chr19:g.39963862:G>A',, ENSG00000196235|+|chr19:g.39955678:G>A',, ENSG00000196235|+|chr19:g.39955678:G>A']	ENSG00000196235	1	HGNC:11469	33613.556000000004	37338.18	38305.226	41178.019	46388.812999999995	51910.178
VAIAALEVLEEENLAENADK	2	Pat_92_3.70069.70069.3	ENSG00000065154|OAT, ENSG00000065154|-|chr10:g.126097486:C>A']	ENSG00000065154	1	HGNC:8091	14628.9146	9739.5364	24508.22	25767.422300000002	39200.27	42526.947
FYSQAIELNPSNAIYYGNR	2	Pat_92_6.54358.54358.3	ENSG00000011485|PPP5C, ENSG00000011485|+|chr19:g.46878879:C>A',, ENSG00000011485|+|chr19:g.46890659:A>G',, ENSG00000011485|+|chr19:g.46890659:A>G']	ENSG00000011485	1	HGNC:9322	46854.225999999995	35802.017	46439.373999999996	46562.371999999996	55103.198	64654.79699999999
VIEASDVVLEVLDAR	2	Pat_92_3.69748.69748.3	ENSG00000163938|GNL3, ENSG00000163938|+|chr3:g.52727464:ACTC>A',, ENSG00000163938|+|chr3:g.52721305:G>A',, ENSG00000163938|+|chr3:g.52727257:G>A',, ENSG00000163938|+|chr3:g.52727257:G>A']	ENSG00000163938	1	HGNC:29931	28611.550400000004	23003.263000000003	19582.9333	18381.437	47072.9325	58472.456999999995
EAFEEAGVLLLRPR	2	Pat_92_5.57402.57402.3	ENSG00000213965|NUDT19, ENSG00000213965|+|chr19:g.33183038:G>A']	ENSG00000213965	1	HGNC:32036	263882.17500000005	144421.61	85239.296	92215.485	296469.42000000004	328907.67000000004
VVAVGYINEAIDEGNPLR	1	Pat_92_4.64900.64900.3	ENSG00000145703|IQGAP2, ENSG00000145703|+|chr5:g.75979036:TTTCTTG>T',, ENSG00000145703|+|chr5:g.75969794:T>C',, ENSG00000145703|+|chr5:g.75858325:C>T',, ENSG00000145703|+|chr5:g.75858325:C>T']	ENSG00000145703	1	HGNC:6111	29644.715	28976.36	33209.594	31910.36	48753.504	34684.824
QQVASLETNDPILGFQATNER	1	Pat_92_3.55622.55622.3	ENSG00000120526|NUDCD1, ENSG00000120526|-|chr8:g.110283256:T>C',, ENSG00000120526|-|chr8:g.110283353:T>G',, ENSG00000120526|-|chr8:g.110308758:G>A',, ENSG00000120526|-|chr8:g.110305720:T>A',, ENSG00000120526|-|chr8:g.110302138:T>C',, ENSG00000120526|-|chr8:g.110257705:A>T',, ENSG00000120526|-|chr8:g.110257705:A>T']	ENSG00000120526	1	HGNC:24306	33955.84	47166.23	32749.584	41423.613	64887.445	73572.89
AEIVTEAEPEVDNLLVSDATPDGFR	2	Pat_92_2.65627.65627.3	ENSG00000041982|TNC, ENSG00000041982|-|chr9:g.117853174:G>T',, ENSG00000041982|-|chr9:g.117827000:G>A',, ENSG00000041982|-|chr9:g.117798515:C>T',, ENSG00000041982|-|chr9:g.117788857:T>G',, ENSG00000041982|-|chr9:g.117808862:A>C',, ENSG00000041982|-|chr9:g.117835942:G>T',, ENSG00000041982|-|chr9:g.117819471:T>C',, ENSG00000041982|-|chr9:g.117808785:T>A',, ENSG00000041982|-|chr9:g.117804618:T>C',, …	ENSG00000041982	1	HGNC:5318	1068.9666	2034.8741	657.2536	903.2877	1269.4286	4430.6539999999995
TVAGQDAVIVLLGTR	1	Pat_92_6.58557.58557.2	ENSG00000090013|BLVRB, ENSG00000090013|-|chr19:g.40953909:G>A',, ENSG00000090013|-|chr19:g.40953909:G>A']	ENSG00000090013	1	HGNC:1063	79268.91	30086.347999999998	57699.375	53258.6	65897.836	47681.405999999995
GDVEEVQGPGVVGEFPIISPGR	2	Pat_92_3.62040.62040.3	ENSG00000110429|FBXO3, ENSG00000110429|-|chr11:g.33777349:G>A',, ENSG00000110429|-|chr11:g.33768722:C>T',, ENSG00000110429|-|chr11:g.33768722:C>T']	ENSG00000110429	1	HGNC:13582	538971.05	422653.08999999997	156512.405	163893.59	404119.95999999996	531367.27
IGWFPSTYVEEEGIQ	1	Pat_92_4.65644.65644.2	ENSG00000160293|VAV2, ENSG00000160293|-|chr9:g.136653568:G>A',, ENSG00000160293|-|chr9:g.136633602:C>T',, ENSG00000160293|-|chr9:g.136650914:G>A',, ENSG00000160293|-|chr9:g.136650914:G>A']	ENSG00000160293	1	HGNC:12658	10920.556	13493.163	7558.8013	9208.317	14842.787	20062.742
GDVAEGDLIEHFSQFGTVEK	1	Pat_92_4.61559.61559.4	ENSG00000177733|HNRNPA0	ENSG00000177733	1	HGNC:5030	40106.883	38899.59	27596.787	28473.807	49258.99	60216.46
LTSEEVFDLDGIPR	3	Pat_92_3.60035.60035.3	ENSG00000107758|PPP3CB, ENSG00000107758|-|chr10:g.75198022:G>A',, ENSG00000107758|-|chr10:g.75231248:T>C',, ENSG00000107758|-|chr10:g.75231248:T>C']	ENSG00000107758	1	HGNC:9315	34336.287000000004	48923.5555	44080.6836	52881.4605	44917.5435	55590.617999999995
SEALGVGEVALPGQGGLPK	2	Pat_92_5.57613.57613.3	ENSG00000071282|LMCD1, ENSG00000071282|+|chr3:g.8590327:G>A',, ENSG00000071282|+|chr3:g.8556671:T>G',, ENSG00000071282|+|chr3:g.8609234:A>T',, ENSG00000071282|+|chr3:g.8607308:G>A',, ENSG00000071282|+|chr3:g.8607308:G>A']	ENSG00000071282	1	HGNC:6633	312778.11	309203.77	246611.41999999998	273672.64	289586.32	309759.7
AYIVQLQIEDLTR	3	Pat_92_5.61741.61741.3	ENSG00000168066|SF1, ENSG00000168066|-|chr11:g.64535175:G>C',, ENSG00000168066|-|chr11:g.64544080:C>T',, ENSG00000168066|-|chr11:g.64535100:G>T',, ENSG00000168066|-|chr11:g.64533369:G>C',, ENSG00000168066|-|chr11:g.64533369:G>C']	ENSG00000168066	1	HGNC:12950	134989.99000000002	133794.799	70132.89	73495.89	216635.012	267400.43700000003
GADFLVTEVENGGSLGSK	40	Pat_92_4.60294.60294.3	ENSG00000067225|PKM, ENSG00000067225|-|chr15:g.72499530:CAAGG>C',, ENSG00000067225|-|chr15:g.72499530:CAAGG>C']	ENSG00000067225	1	HGNC:9021	11807912.572500002	12555948.396	10330483.278	10407234.798999999	14208040.551	15497755.394000003
YSLVLELSDSGAFR	3	Pat_92_5.61546.61546.3	ENSG00000101474|APMAP, ENSG00000101474|-|chr20:g.24964558:T>C',, ENSG00000101474|-|chr20:g.24944559:C>T',, ENSG00000101474|-|chr20:g.24964645:C>T',, ENSG00000101474|-|chr20:g.24964645:C>T']	ENSG00000101474	1	HGNC:13238	126463.324	88663.017	73179.917	74185.57	161955.188	180016.135
DFNDPSQDPDFTQVVELDLK	4	Pat_92_2.66708.66708.3	ENSG00000122729|ACO1	ENSG00000122729	1	HGNC:117	216663.487	190525.98000000004	40302.201	45661.995299999995	72232.981	89904.712
INNAAFEAVVVTNTIPQEDK	1	Pat_92_4.63295.63295.3	ENSG00000101911|PRPS2, ENSG00000101911|+|chrX:g.12837698:A>C',, ENSG00000101911|+|chrX:g.12837698:A>C']	ENSG00000101911	1	HGNC:9465	117034.35	134829.47	59105.203	70825.56	84406.945	115990.78
DVYEELLTQAEIQGNINK	4	Pat_92_3.63652.63652.3	ENSG00000140575|IQGAP1, ENSG00000140575|+|chr15:g.90986644:G>C',, ENSG00000140575|+|chr15:g.91030207:A>G',, ENSG00000140575|+|chr15:g.91035840:A>G',, ENSG00000140575|+|chr15:g.90934041:A>G']	ENSG00000140575	1	HGNC:6110	193504.44999999998	204239.099	80904.161	90916.931	138000.218	178759.723
VQLDLAETDLSQGVAR	2	Pat_92_3.55671.55671.3	ENSG00000139641|ESYT1, ENSG00000139641|+|chr12:g.56537101:G>A',, ENSG00000139641|+|chr12:g.56526099:C>T',, ENSG00000139641|+|chr12:g.56525310:C>T',, ENSG00000139641|+|chr12:g.56532718:C>T',, ENSG00000139641|+|chr12:g.56532282:C>T',, ENSG00000139641|+|chr12:g.56532282:C>T']	ENSG00000139641	1	HGNC:29534	220302.97600000002	259547.82	196265.24	218483.41999999998	280999.68	323400.11
VLLEAGEGLVTITPTTGSDGRPDAR	2	Pat_92_5.59561.59561.3	ENSG00000254986|DPP3, ENSG00000254986|+|chr11:g.66272110:G>A',, ENSG00000254986|+|chr11:g.66272207:C>A',, ENSG00000254986|+|chr11:g.66252662:G>A',, ENSG00000254986|+|chr11:g.66252662:G>A']	ENSG00000254986	1	HGNC:3008	114644.06	95067.807	67961.989	74059.625	102293.34	115934.11
GEAGVPAEFSIWTR	2	Pat_92_4.55452.55452.2	ENSG00000136068|FLNB, ENSG00000136068|+|chr3:g.58134543:G>A',, ENSG00000136068|+|chr3:g.58062899:C>G',, ENSG00000136068|+|chr3:g.58121746:A>G',, ENSG00000136068|+|chr3:g.58089697:G>T',, ENSG00000136068|+|chr3:g.58095423:G>T',, ENSG00000136068|+|chr3:g.58095424:A>T',, ENSG00000136068|+|chr3:g.58127630:G>T',, ENSG00000136068|+|chr3:g.58128446:A>G',, ENSG00000136068|+|chr3:g.58108954:C>A',, ENSG0000…	ENSG00000136068	1	HGNC:3755	470422.978	392923.54000000004	298460.587	329664.676	346724.745	413067.19
VNAGDQPGADLGPLITPQAK	5	Pat_92_5.55787.55787.4	ENSG00000119711|ALDH6A1, ENSG00000119711|-|chr14:g.74538937:A>C']	ENSG00000119711	1	HGNC:7179	1080654.92	633680.3400000001	540838.0750000001	550386.7880000001	645766.815	681336.7390000001
AYLESEVAISEELVQK	13	Pat_92_3.64673.64673.3	ENSG00000115310|RTN4, ENSG00000115310|-|chr2:g.55253514:T>G',, ENSG00000115310|-|chr2:g.55277278:C>A',, ENSG00000115310|-|chr2:g.55209692:T>C',, ENSG00000115310|-|chr2:g.55253886:G>A',, ENSG00000115310|-|chr2:g.55253886:G>A']	ENSG00000115310	1	HGNC:14085	1591041.3359999997	1367152.637	1104032.406	1106511.8680000002	1166154.076	1502652.871
LFSLELVDESGEIR	2	Pat_92_3.65689.65689.2	ENSG00000132383|RPA1, ENSG00000132383|+|chr17:g.1747902:T>C']	ENSG00000132383	1	HGNC:10289	133367.505	133914.84600000002	85264.814	89874.18100000001	213753.698	291961.96
LLTQDEGPALVPGGR	2	Pat_92_4.53048.53048.2	ENSG00000181873|IBA57, ENSG00000181873|+|chr1:g.228353569:G>A',, ENSG00000181873|+|chr1:g.228353651:G>C',, ENSG00000181873|+|chr1:g.228362691:G>A',, ENSG00000181873|+|chr1:g.228362490:C>T']	ENSG00000181873	1	HGNC:27302	389725.98	382086.43999999994	230030.41	224126.99599999998	274758.03	321761.054
LVPLLDTGDIIIDGGNSEYR	10	Pat_92_3.69168.69168.3	ENSG00000142657|PGD, ENSG00000142657|+|chr1:g.10459705:G>T']	ENSG00000142657	1	HGNC:8891	1303349.413	999652.919	863370.396	845038.038	909547.3365	1103228.518
ESLATLSELDLGAER	1	Pat_92_2.56465.56465.3	ENSG00000105122|RASAL3, ENSG00000105122|-|chr19:g.15568123:G>A',, ENSG00000105122|-|chr19:g.15567409:G>T',, ENSG00000105122|-|chr19:g.15564079:G>A']	ENSG00000105122	1	HGNC:26129	21339.406000000003	18767.443	19314.916	23068.053	21715.147999999997	19503.443
DLDGNGYPDLIVGSFGVDK	4	Pat_92_4.65295.65295.3	ENSG00000161638|ITGA5, ENSG00000161638|-|chr12:g.54799470:C>T',, ENSG00000161638|-|chr12:g.54795630:C>T',, ENSG00000161638|-|chr12:g.54795844:C>T',, ENSG00000161638|-|chr12:g.54794776:T>C',, ENSG00000161638|-|chr12:g.54797092:C>A',, ENSG00000161638|-|chr12:g.54792407:G>A',, ENSG00000161638|-|chr12:g.54795836:C>G']	ENSG00000161638	1	HGNC:6141	335691.68000000005	401592.474	334537.276	384715.593	289472.94	362315.598
DDGTGQLLLPLSDAR	5	Pat_92_2.56176.56176.3	ENSG00000178209|PLEC, ENSG00000178209|-|chr8:g.145008183:C>T',, ENSG00000178209|-|chr8:g.144995759:G>A',, ENSG00000178209|-|chr8:g.145016667:C>T',, ENSG00000178209|-|chr8:g.144994888:G>A',, ENSG00000178209|-|chr8:g.144996236:C>G',, ENSG00000178209|-|chr8:g.145010020:G>A',, ENSG00000178209|-|chr8:g.144996968:C>T',, ENSG00000178209|-|chr8:g.144990901:C>T',, ENSG00000178209|-|chr8:g.145001648:C>T',,…	ENSG00000178209	1	HGNC:9069	362865.599	419858.47	496511.96599999996	526791.548	609908.76	692604.9489999999
SNLDEDIIAEENIVSR	18	Pat_92_1.54847.54847.3	ENSG00000125730|C3, ENSG00000125730|-|chr19:g.6697558:C>A',, ENSG00000125730|-|chr19:g.6707931:C>T',, ENSG00000125730|-|chr19:g.6697682:C>T']	ENSG00000125730	1	HGNC:1318	903150.0287000001	1199706.5865	918175.5877	967654.8969	737953.0185	987749.2690000001
SVNESLNNLFITEEDYQALR	5	Pat_92_3.62032.62032.3	ENSG00000141367|CLTC, ENSG00000141367|+|chr17:g.57743965:T>C',, ENSG00000141367|+|chr17:g.57737921:C>T',, ENSG00000141367|+|chr17:g.57738925:A>T',, ENSG00000141367|+|chr17:g.57743578:A>T',, ENSG00000141367|+|chr17:g.57743578:A>T']	ENSG00000141367	1	HGNC:2092	236889.61699999997	282010.891	123116.46050000002	122929.79069999998	153197.054	176776.568
IQEGVESLAGYADIFLR	2	Pat_92_6.66560.66560.2	ENSG00000114054|PCCB, ENSG00000114054|+|chr3:g.136045213:G>A',, ENSG00000114054|+|chr3:g.136002686:T>G',, ENSG00000114054|+|chr3:g.136002686:T>G']	ENSG00000114054	1	HGNC:8654	52541.242	26241.215	18779.5806	22383.4047	34060.1973	34746.7692
LAELPADALGPLQR	1	Pat_92_5.59956.59956.3	ENSG00000099769|IGFALS, ENSG00000099769|-|chr16:g.1842289:C>T',, ENSG00000099769|-|chr16:g.1842289:C>T']	ENSG00000099769	1	HGNC:5468	21970.422000000002	21118.79	13991.187	14366.713	24959.262000000002	24563.805
LQEAGILSAEELQR	7	Pat_92_3.52730.52730.3	ENSG00000178209|PLEC, ENSG00000178209|-|chr8:g.145008183:C>T',, ENSG00000178209|-|chr8:g.144995759:G>A',, ENSG00000178209|-|chr8:g.145016667:C>T',, ENSG00000178209|-|chr8:g.144994888:G>A',, ENSG00000178209|-|chr8:g.144996236:C>G',, ENSG00000178209|-|chr8:g.145010020:G>A',, ENSG00000178209|-|chr8:g.144996968:C>T',, ENSG00000178209|-|chr8:g.144990901:C>T',, ENSG00000178209|-|chr8:g.145001648:C>T',,…	ENSG00000178209	1	HGNC:9069	1833782.9300000002	1976781.01	1227156.006	1346147.954	1962499.96	2272747.835
LTLTSDESTLIEDGGAR	1	Pat_92_2.52270.52270.3	ENSG00000111897|SERINC1	ENSG00000111897	1	HGNC:13464	35916.176	78562.72	41221.15	56391.594000000005	57216.36	105675.4
ASYDVSDSGQLEHVQPWSV	3	Pat_92_3.52180.52180.3	ENSG00000067057|PFKP, ENSG00000067057|+|chr10:g.3174591:C>T',, ENSG00000067057|+|chr10:g.3155361:C>T',, ENSG00000067057|+|chr10:g.3147333:T>A',, ENSG00000067057|+|chr10:g.3147333:T>A']	ENSG00000067057	1	HGNC:8878	207376.43899999998	256681.28	231976.99	294354.802	606622.5989999999	576739.5319999999
VVDLLATDADIISR	1	Pat_92_4.66124.66124.3	ENSG00000185100|ADSSL1, ENSG00000185100|+|chr14:g.105207521:G>GC',, ENSG00000185100|+|chr14:g.105208271:G>A',, ENSG00000185100|+|chr14:g.105208271:G>A']	ENSG00000185100	1	HGNC:20093	18279.816000000003	18845.514	12220.247	14957.225	22895.49	21737.597999999998
VFSVAITPDHLEPR	5	Pat_92_5.53083.53083.3	ENSG00000142156|COL6A1, ENSG00000142156|+|chr21:g.47410697:G>A',, ENSG00000142156|+|chr21:g.47404196:G>A']	ENSG00000142156	1	HGNC:2211	46058.783899999995	47927.9189	91379.992	99772.4634	61410.316999999995	56474.04296
LSAEDLVLEGAGLR	9	Pat_92_3.61242.61242.2	ENSG00000135862|LAMC1, ENSG00000135862|+|chr1:g.183096406:A>T',, ENSG00000135862|+|chr1:g.183085755:A>G',, ENSG00000135862|+|chr1:g.183094547:T>C',, ENSG00000135862|+|chr1:g.183091354:T>C',, ENSG00000135862|+|chr1:g.183095259:G>T',, ENSG00000135862|+|chr1:g.183091317:G>C',, ENSG00000135862|+|chr1:g.183097819:G>C',, ENSG00000135862|+|chr1:g.183101582:A>G',, ENSG00000135862|+|chr1:g.183091306:C>T',…	ENSG00000135862	1	HGNC:6492	887864.4330000001	1036022.3459999999	913696.385	977997.609	623866.8269999999	772719.779
GVVDSEDIPLNLSR	9	Pat_92_3.53025.53025.3	ENSG00000126602|TRAP1, ENSG00000126602|-|chr16:g.3714457:C>G',, ENSG00000126602|-|chr16:g.3714457:C>G']	ENSG00000126602	1	HGNC:16264	2452828.827	1613433.3569999998	2404834.312	2503037.593	6320292.32	6742112.984
IDENVLGAQLDVEAAHSEILK	1	Pat_92_3.65573.65573.3	ENSG00000162236|STX5, ENSG00000162236|-|chr11:g.62594869:G>A',, ENSG00000162236|-|chr11:g.62591998:G>T',, ENSG00000162236|-|chr11:g.62591998:G>T']	ENSG00000162236	1	HGNC:11440	26647.227000000003	22250.39	17425.871	14256.413	27340.857000000004	30462.48
FFPEDVSEELIQEITQR	1	Pat_92_3.69988.69988.3	ENSG00000137710|RDX, ENSG00000137710|-|chr11:g.110104147:A>C',, ENSG00000137710|-|chr11:g.110134748:C>T',, ENSG00000137710|-|chr11:g.110134748:C>T']	ENSG00000137710	1	HGNC:9944	6291.369000000001	5979.773	6926.6216	6928.2334	7441.9424	9942.692
NQLLQEELEALQLQLR	1	Pat_92_4.69411.69411.3	ENSG00000118898|PPL, ENSG00000118898|-|chr16:g.4945699:CCTT>C',, ENSG00000118898|-|chr16:g.4947749:G>C',, ENSG00000118898|-|chr16:g.4949235:G>A',, ENSG00000118898|-|chr16:g.4949235:G>A']	ENSG00000118898	1	HGNC:9273	45496.937999999995	49130.05	38080.062000000005	42060.242	60899.277	66974.945
VEEQEPELTSTPNFVVEVIK	8	Pat_92_2.67386.67386.3	ENSG00000108561|C1QBP, ENSG00000108561|-|chr17:g.5336660:C>T',, ENSG00000108561|-|chr17:g.5336660:C>T']	ENSG00000108561	1	HGNC:1243	1304287.554	1227165.011	772464.9199999999	767853.23	1012585.5190000001	1225959.7850000001
DLEEAGGLGTEFSELPGK	3	Pat_92_3.59470.59470.3	ENSG00000132688|NES, ENSG00000132688|-|chr1:g.156641537:C>T',, ENSG00000132688|-|chr1:g.156639980:G>A',, ENSG00000132688|-|chr1:g.156641143:G>A',, ENSG00000132688|-|chr1:g.156639962:C>T',, ENSG00000132688|-|chr1:g.156640235:C>A']	ENSG00000132688	1	HGNC:7756	48685.457	60777.58	51915.04	60766.863	98344.14	122195.88
GLVEPVDVVDNADGTQTVNYVPSR	11	Pat_92_2.55166.55166.4	ENSG00000196924|FLNA, ENSG00000196924|-|chrX:g.153581155:C>T',, ENSG00000196924|-|chrX:g.153590917:G>C',, ENSG00000196924|-|chrX:g.153590917:G>C']	ENSG00000196924	1	HGNC:3754	508262.8563	555908.826	674757.0763	773119.203	369005.71239999996	503533.954
IVDIIDTTGSGDVNTATEVEPK	6	Pat_92_3.60514.60514.4	ENSG00000134900|TPP2, ENSG00000134900|+|chr13:g.103287949:A>G',, ENSG00000134900|+|chr13:g.103280231:G>T',, ENSG00000134900|+|chr13:g.103286380:C>T',, ENSG00000134900|+|chr13:g.103286380:C>T']	ENSG00000134900	1	HGNC:12016	167118.52699999997	237165.06699999998	107303.435	124204.513	226427.71000000002	311799.745
ESTITLQQAEYEFLSFVR	1	Pat_92_5.68935.68935.3	ENSG00000076043|REXO2, ENSG00000076043|+|chr11:g.114310865:C>A',, ENSG00000076043|+|chr11:g.114310341:G>A',, ENSG00000076043|+|chr11:g.114310341:G>A']	ENSG00000076043	1	HGNC:17851	53997.2	42455.62	18286.95	18890.713	82186.04	91136.53
EQTADGVAVIPVLQR	2	Pat_92_3.53861.53861.3	ENSG00000165609|NUDT5	ENSG00000165609	1	HGNC:8052	469832.94	499390.13	284877.806	326379.29000000004	544352.48	602143.94
ILGADTSVDLEETGR	24	Pat_92_2.50440.50440.3	ENSG00000152234|ATP5F1A	ENSG00000152234	1	HGNC:823	18362281.739	23085278.978	2345109.1180000002	2478342.4995	3165189.133	3675030.179
SVTVAEGLIEDHFDVTVK	2	Pat_92_4.66886.66886.3	ENSG00000164307|ERAP1, ENSG00000164307|-|chr5:g.96129535:T>C',, ENSG00000164307|-|chr5:g.96098915:C>T',, ENSG00000164307|-|chr5:g.96112209:C>T',, ENSG00000164307|-|chr5:g.96112209:C>T']	ENSG00000164307	1	HGNC:18173	104926.087	108828.692	54593.009999999995	49793.195	72022.11499999999	92237.01000000001
DYLSSATDNPTASSLFAQR	1	Pat_92_4.52980.52980.3	ENSG00000136286|MYO1G, ENSG00000136286|-|chr7:g.45009332:C>T',, ENSG00000136286|-|chr7:g.45010324:G>A',, ENSG00000136286|-|chr7:g.45005818:C>T',, ENSG00000136286|-|chr7:g.45010323:C>T',, ENSG00000136286|-|chr7:g.45005416:C>T',, ENSG00000136286|-|chr7:g.45015226:A>T']	ENSG00000136286	1	HGNC:13880	122951.99	180326.64	128876.11	141432.05	174566.1	189605.86
VLPVGDEVVGIVGYTSK	2	Pat_92_6.63129.63129.3	ENSG00000135318|NT5E	ENSG00000135318	1	HGNC:8021	47063.025	44087.025	77895.525	89293.803	86503.822	78752.85
SLPVSDSVLSGFEQR	3	Pat_92_5.56100.56100.3	ENSG00000176919|C8G, ENSG00000176919|+|chr9:g.139840618:C>T']	ENSG00000176919	1	HGNC:1354	199082.24699999997	208381.06300000002	780340.582	243740.24300000002	258647.22999999998	205284.683
LTVADALEPVQFEDGQK	10	Pat_92_3.63761.63761.3	ENSG00000108946|PRKAR1A, ENSG00000108946|+|chr17:g.66526525:C>G',, ENSG00000108946|+|chr17:g.66547249:G>A',, ENSG00000108946|+|chr17:g.66511706:A>G',, ENSG00000108946|+|chr17:g.66511706:A>G']	ENSG00000108946	1	HGNC:9388	1163744.674	1407893.7839999998	2124359.907	2257964.1119999993	1005275.5869999999	1088694.25
EVAAFAQFGSDLDAATQQLLSR	10	Pat_92_5.69167.69167.3	ENSG00000152234|ATP5F1A	ENSG00000152234	1	HGNC:823	2399297.8183999998	711299.7964999999	535541.638	536447.233	972569.448	955104.2609999999
NLEGYVGFANLPNQVYR	2	Pat_92_6.54908.54908.3	ENSG00000122545|SEPT7, ENSG00000122545|+|chr7:g.35937937:G>A',, ENSG00000122545|+|chr7:g.35938046:A>T']	ENSG00000122545	1	HGNC:1717	41423.601	26849.294	38633.322	45878.654	74675.86200000001	82306.607
VALVNDSLSDVTSTTSSR	1	Pat_92_4.52798.52798.3	ENSG00000105939|ZC3HAV1, ENSG00000105939|-|chr7:g.138761034:G>C',, ENSG00000105939|-|chr7:g.138764233:C>T',, ENSG00000105939|-|chr7:g.138764803:C>T',, ENSG00000105939|-|chr7:g.138732497:G>A',, ENSG00000105939|-|chr7:g.138768666:T>C',, ENSG00000105939|-|chr7:g.138764780:G>A',, ENSG00000105939|-|chr7:g.138764780:G>A']	ENSG00000105939	1	HGNC:23721	279321.3	317354.78	134617.89	168670.6	215278.89	254661.45
GYNPGLLVHPDLAYLQAEGGGDR	1	Pat_92_4.58056.58056.3	ENSG00000109320|NFKB1, ENSG00000109320|+|chr4:g.103504038:G>GA',, ENSG00000109320|+|chr4:g.103527700:G>T',, ENSG00000109320|+|chr4:g.103528809:G>A',, ENSG00000109320|+|chr4:g.103528809:G>A']	ENSG00000109320	1	HGNC:7794	48263.004	54398.383	49854.566	56485.51	68378.28	70106.93
VGLNELYNGQILETIGGK	3	Pat_92_6.64537.64537.3	ENSG00000133110|POSTN, ENSG00000133110|-|chr13:g.38145578:CT>C',, ENSG00000133110|-|chr13:g.38158870:A>G',, ENSG00000133110|-|chr13:g.38164571:C>T',, ENSG00000133110|-|chr13:g.38172766:C>T',, ENSG00000133110|-|chr13:g.38153366:T>G',, ENSG00000133110|-|chr13:g.38164585:A>G',, ENSG00000133110|-|chr13:g.38156594:A>G',, ENSG00000133110|-|chr13:g.38159011:C>A',, ENSG00000133110|-|chr13:g.38154111:A>G'…	ENSG00000133110	1	HGNC:16953	286358.2	124485.321	90610.17300000001	109705.07599999999	361160.551	277548.466
IEDGVPQHLVLVLGGK	12	Pat_92_6.61901.61901.3	ENSG00000163359|COL6A3, ENSG00000163359|-|chr2:g.238249544:GA>G',, ENSG00000163359|-|chr2:g.238275518:AC>A',, ENSG00000163359|-|chr2:g.238280477:G>A',, ENSG00000163359|-|chr2:g.238283189:G>A',, ENSG00000163359|-|chr2:g.238296320:C>T',, ENSG00000163359|-|chr2:g.238253406:C>T',, ENSG00000163359|-|chr2:g.238247734:C>G',, ENSG00000163359|-|chr2:g.238283510:C>T',, ENSG00000163359|-|chr2:g.238280852:G>…	ENSG00000163359	1	HGNC:2213	959725.757	480806.30199999997	1300821.26	1417997.184	1294193.911	1190819.6439999999
NPYYGGESSSITPLEELYK	1	Pat_92_4.58822.58822.3	ENSG00000203879|GDI1	ENSG00000203879	1	HGNC:4226	149991.62	110782.84	153270.67	154155.56	252547.47	249845.45
TFVQEDIYDEFVER	18	Pat_92_2.60311.60311.3	ENSG00000111275|ALDH2, ENSG00000111275|+|chr12:g.112237780:C>G',, ENSG00000111275|+|chr12:g.112223141:A>G',, ENSG00000111275|+|chr12:g.112221062:G>A',, ENSG00000111275|+|chr12:g.112227712:G>A',, ENSG00000111275|+|chr12:g.112227712:G>A']	ENSG00000111275	1	HGNC:404	1259370.0717999998	1634659.949	913297.4099	1033815.5101000001	920072.4369999999	1206306.5924000002
QLQEETPPGGPLTEALPPAR	5	Pat_92_3.53952.53952.3	ENSG00000147684|NDUFB9, ENSG00000147684|+|chr8:g.125562074:G>A',, ENSG00000147684|+|chr8:g.125562122:C>T',, ENSG00000147684|+|chr8:g.125562122:C>T']	ENSG00000147684	1	HGNC:7704	375676.16400000005	420440.5845	172632.7175	198990.278	163559.378	192516.54200000002
YVLINWVGEDVPDAR	2	Pat_92_5.60547.60547.3	ENSG00000113758|DBN1, ENSG00000113758|-|chr5:g.176885499:T>C',, ENSG00000113758|-|chr5:g.176894543:C>T',, ENSG00000113758|-|chr5:g.176894024:C>T',, ENSG00000113758|-|chr5:g.176885642:G>T',, ENSG00000113758|-|chr5:g.176885642:G>T']	ENSG00000113758	1	HGNC:2695	104995.888	80078.034	43854.066	49799.333	63738.113	72174.32
EGPYSISVLYGDEEVPR	10	Pat_92_3.53093.53093.3	ENSG00000196924|FLNA, ENSG00000196924|-|chrX:g.153581155:C>T',, ENSG00000196924|-|chrX:g.153590917:G>C',, ENSG00000196924|-|chrX:g.153590917:G>C']	ENSG00000196924	1	HGNC:3754	1927191.8090000004	2066863.252	2910139.2800000003	3011508.2800000003	1592848.6840000001	1853060.814
YAGPEDDAAITLAFSK	2	Pat_92_4.59772.59772.3	ENSG00000077097|TOP2B, ENSG00000077097|-|chr3:g.25674225:TAACTACTTC>T',, ENSG00000077097|-|chr3:g.25654182:G>A',, ENSG00000077097|-|chr3:g.25671883:C>T',, ENSG00000077097|-|chr3:g.25671883:C>T']	ENSG00000077097	1	HGNC:11990	217338.21	242888.23	1314503.98	1235617.1400000001	370456.8	391936.67000000004
AEYEGDGIPTVFVAVAGR	1	Pat_92_3.61064.61064.2	ENSG00000128050|PAICS, ENSG00000128050|+|chr4:g.57314891:G>C',, ENSG00000128050|+|chr4:g.57314891:G>C']	ENSG00000128050	1	HGNC:8587	17332.318	27297.836	20592.875	23399.096	35588.863	49431.973
FLGTEPEPDAVGLDSGHIR	3	Pat_92_3.52256.52256.3	ENSG00000128311|TST, ENSG00000128311|-|chr22:g.37407109:G>C',, ENSG00000128311|-|chr22:g.37407109:G>C']	ENSG00000128311	1	HGNC:12388	479188.354	640495	416107.85	487217.335	547892.19	573151.39
LQLEAVNITDLSENR	5	Pat_92_3.59970.59970.3	ENSG00000136689|IL1RN	ENSG00000136689	1	HGNC:6000	231899.232	272490.015	436929.54	483801.098	350090.906	393207.89099999995
EIGLLSEEVELYGETK	8	Pat_92_3.65121.65121.3	ENSG00000100714|MTHFD1, ENSG00000100714|+|chr14:g.64908845:G>A',, ENSG00000100714|+|chr14:g.64882380:A>G',, ENSG00000100714|+|chr14:g.64882380:A>G']	ENSG00000100714	1	HGNC:7432	292384.006	331423.31200000003	178734.13250000004	180715.49200000003	216061.72899999996	301500.149
QFNDEETLLQPPLTR	1	Pat_92_3.55307.55307.3	ENSG00000136874|STX17	ENSG00000136874	1	HGNC:11432	49306.297	67394.25	47545.227	50931.56	63736.723	74184.76
VGVVQYSHEGTFEAIQLDDER	7	Pat_92_2.53698.53698.3	ENSG00000142173|COL6A2, ENSG00000142173|+|chr21:g.47548832:T>G',, ENSG00000142173|+|chr21:g.47549181:C>A',, ENSG00000142173|+|chr21:g.47542031:G>A',, ENSG00000142173|+|chr21:g.47532345:G>A',, ENSG00000142173|+|chr21:g.47545417:G>A',, ENSG00000142173|+|chr21:g.47545417:G>A']	ENSG00000142173	1	HGNC:2212	275013.032	304169.2685	791052.908	835116.267	375048.99	375224.275
GVVPLAGTDGETTTQGLDGLSER	14	Pat_92_2.53968.53968.4	ENSG00000109107|ALDOC, ENSG00000109107|-|chr17:g.26902546:G>T',, ENSG00000109107|-|chr17:g.26902546:G>T']	ENSG00000109107	1	HGNC:418	7331504.205	9034031.919	6321855.877	6768334.817	18277445.788	23512969.651
AVLDVFEEGTEASAATAVK	24	Pat_92_3.64608.64608.3	ENSG00000196136|SERPINA3, ENSG00000196136|+|chr14:g.95081328:G>A',, ENSG00000196136|+|chr14:g.95085616:T>C',, ENSG00000196136|+|chr14:g.95085616:T>C']	ENSG00000196136	1	HGNC:16	2855827.4469999997	3357935.7810000004	2296849.872	2287450.9263999998	2158774.1884	2804037.5120000006
YINENLIVNTDELGR	3	Pat_92_3.54960.54960.3	ENSG00000120438|TCP1, ENSG00000120438|-|chr6:g.160200771:T>TTCCC']	ENSG00000120438	1	HGNC:11655	823372.265	673366.184	441680.79500000004	525452.6799999999	914594.14	956377.1000000001
QSEPLEITLLAPER	4	Pat_92_3.58744.58744.2	ENSG00000041982|TNC, ENSG00000041982|-|chr9:g.117853174:G>T',, ENSG00000041982|-|chr9:g.117827000:G>A',, ENSG00000041982|-|chr9:g.117798515:C>T',, ENSG00000041982|-|chr9:g.117788857:T>G',, ENSG00000041982|-|chr9:g.117808862:A>C',, ENSG00000041982|-|chr9:g.117835942:G>T',, ENSG00000041982|-|chr9:g.117819471:T>C',, ENSG00000041982|-|chr9:g.117808785:T>A',, ENSG00000041982|-|chr9:g.117815273:G>A',, …	ENSG00000041982	1	HGNC:5318	55612.749	65570.238	73564.203	75847.486	136115.568	171699.267
ITYGETGGNSPVQEFTVPGSK	2	Pat_92_4.55247.55247.3	ENSG00000115414|FN1, ENSG00000115414|-|chr2:g.216257711:C>T',, ENSG00000115414|-|chr2:g.216271134:C>T',, ENSG00000115414|-|chr2:g.216226799:A>G',, ENSG00000115414|-|chr2:g.216240008:T>C',, ENSG00000115414|-|chr2:g.216240420:T>C',, ENSG00000115414|-|chr2:g.216270961:T>C',, ENSG00000115414|-|chr2:g.216270993:T>C',, ENSG00000115414|-|chr2:g.216226780:C>T',, ENSG00000115414|-|chr2:g.216256459:G>A',, …	ENSG00000115414	1	HGNC:3778	86529.438	99673.615	125406.26999999999	135840.148	198621.22999999998	249214.886
DVPPSINTTNIDTLLVATDQTER	2	Pat_92_3.64306.64306.3	ENSG00000125107|CNOT1, ENSG00000125107|-|chr16:g.58573851:T>C',, ENSG00000125107|-|chr16:g.58589171:C>G',, ENSG00000125107|-|chr16:g.58581526:A>C',, ENSG00000125107|-|chr16:g.58620539:G>C',, ENSG00000125107|-|chr16:g.58617010:C>G',, ENSG00000125107|-|chr16:g.58581485:T>G',, ENSG00000125107|-|chr16:g.58559928:C>T',, ENSG00000125107|-|chr16:g.58577682:C>A',, ENSG00000125107|-|chr16:g.58610477:G>A',…	ENSG00000125107	1	HGNC:7877	19027.033	25536.151	16563.7104	16056.959	19080.425	21557.487
GSLVQASEANLQAAQDFVR	3	Pat_92_5.57172.57172.3	ENSG00000055957|ITIH1, ENSG00000055957|+|chr3:g.52816016:T>A',, ENSG00000055957|+|chr3:g.52823750:G>T',, ENSG00000055957|+|chr3:g.52820981:A>T',, ENSG00000055957|+|chr3:g.52821011:A>G',, ENSG00000055957|+|chr3:g.52825800:G>T',, ENSG00000055957|+|chr3:g.52816234:T>A',, ENSG00000055957|+|chr3:g.52825835:G>A',, ENSG00000055957|+|chr3:g.52819174:G>C',, ENSG00000055957|+|chr3:g.52819174:G>C']	ENSG00000055957	1	HGNC:6166	428806.25	397676.346	406177.11	480865.9	406156.47	512450.07
TSSAETPTIPLGSAVEAIK	7	Pat_92_4.61511.61511.3	ENSG00000132305|IMMT, ENSG00000132305|-|chr2:g.86378436:G>A',, ENSG00000132305|-|chr2:g.86374875:G>A',, ENSG00000132305|-|chr2:g.86400824:G>A',, ENSG00000132305|-|chr2:g.86408458:C>T',, ENSG00000132305|-|chr2:g.86408458:C>T']	ENSG00000132305	1	HGNC:6047	1496645.881	1492184.203	320770.25200000004	336457.15	946604.299	673001.335
NDLSPASSGNAVYDFFIGR	2	Pat_92_6.60773.60773.3	ENSG00000143815|LBR, ENSG00000143815|-|chr1:g.225600212:T>C',, ENSG00000143815|-|chr1:g.225607143:A>C',, ENSG00000143815|-|chr1:g.225607143:A>C']	ENSG00000143815	1	HGNC:6518	18216.105	20845.254	20618.984	24120.322	26833.922000000002	31143.916
IGIIDGEYVVNPTR	1	Pat_92_4.55123.55123.2	ENSG00000138035|PNPT1, ENSG00000138035|-|chr2:g.55874556:C>G',, ENSG00000138035|-|chr2:g.55874556:C>G']	ENSG00000138035	1	HGNC:23166	104169.305	123926	71161.984	77805.06	94364.44	104735.18
DLGLSESGEDVNAAILDESGK	5	Pat_92_2.57391.57391.3	ENSG00000155660|PDIA4, ENSG00000155660|-|chr7:g.148709352:C>T',, ENSG00000155660|-|chr7:g.148708982:A>C']	ENSG00000155660	1	HGNC:30167	163091.729	177414.50699999998	57571.44760000001	65194.237	139286.231	174855.927
ETLVYLTHLDYVDTER	3	Pat_92_3.58192.58192.3	ENSG00000082898|XPO1, ENSG00000082898|-|chr2:g.61719804:C>CTCT',, ENSG00000082898|-|chr2:g.61719804:C>CTCT']	ENSG00000082898	1	HGNC:12825	534871.37	487589.95	283043.826	316049.10199999996	534443.27	684911.9
VVIHFTDGADGDLADLHR	3	Pat_92_3.51649.51649.4	ENSG00000163359|COL6A3, ENSG00000163359|-|chr2:g.238249544:GA>G',, ENSG00000163359|-|chr2:g.238280477:G>A',, ENSG00000163359|-|chr2:g.238283189:G>A',, ENSG00000163359|-|chr2:g.238296320:C>T',, ENSG00000163359|-|chr2:g.238253406:C>T',, ENSG00000163359|-|chr2:g.238247734:C>G',, ENSG00000163359|-|chr2:g.238283510:C>T',, ENSG00000163359|-|chr2:g.238280852:G>A',, ENSG00000163359|-|chr2:g.238289588:G>A…	ENSG00000163359	1	HGNC:2213	484865.99000000005	514814.19999999995	723230.6599999999	753114.79	684537.7200000001	739095.49
LDALVAEEHLTVDAR	3	Pat_92_3.55639.55639.3	ENSG00000165609|NUDT5	ENSG00000165609	1	HGNC:8052	101483.723	109036.932	76459.67300000001	86599.5	116223.633	127587.477
SAYQTIDSAEAPADPFAVPEGR	2	Pat_92_2.52991.52991.3	ENSG00000177674|AGTRAP	ENSG00000177674	1	HGNC:13539	28491.909999999996	43687.246	38336.739	37887.716	59600.670000000006	83359.067
LVSELDDANLQVENVR	1	Pat_92_2.54862.54862.3	ENSG00000152818|UTRN, ENSG00000152818|+|chr6:g.144806642:A>C',, ENSG00000152818|+|chr6:g.144860517:A>T',, ENSG00000152818|+|chr6:g.144783899:A>T',, ENSG00000152818|+|chr6:g.144613013:G>A',, ENSG00000152818|+|chr6:g.144854342:G>A',, ENSG00000152818|+|chr6:g.144769899:A>C',, ENSG00000152818|+|chr6:g.144750725:G>A',, ENSG00000152818|+|chr6:g.144869785:A>G',, ENSG00000152818|+|chr6:g.144811275:G>T',,…	ENSG00000152818	1	HGNC:12635	41436.51	50005.31	48807.85	56353.027	66030.59	62899.58
IQGLTVEQAEAVVR	2	Pat_92_4.53713.53713.2	ENSG00000197102|DYNC1H1, ENSG00000197102|+|chr14:g.102452591:G>A',, ENSG00000197102|+|chr14:g.102446806:A>T',, ENSG00000197102|+|chr14:g.102467294:C>T',, ENSG00000197102|+|chr14:g.102455061:C>T',, ENSG00000197102|+|chr14:g.102502906:C>T',, ENSG00000197102|+|chr14:g.102510245:C>G',, ENSG00000197102|+|chr14:g.102446221:A>C',, ENSG00000197102|+|chr14:g.102446147:G>A',, ENSG00000197102|+|chr14:g.1024…	ENSG00000197102	1	HGNC:2961	331105.38	281610.88	249333.17	261807.9	338669.7197	432553.6
SEQEEYEAEGIAWEPVQYFNNK	1	Pat_92_3.60505.60505.3	ENSG00000197879|MYO1C, ENSG00000197879|-|chr17:g.1385827:C>T',, ENSG00000197879|-|chr17:g.1385827:C>T']	ENSG00000197879	1	HGNC:7597	13953.159	9741.7295	20030.365	21528.629	18654.803	19783.918
EAVLDVIPTDIHQR	4	Pat_92_3.52322.52322.3	ENSG00000165140|FBP1	ENSG00000165140	1	HGNC:3606	1519033.83	1360151.1940000001	657199.028	821755.769	1218275.724	1501844.938
LDVTLGPVPEIGGSEAPAPQNK	1	Pat_92_4.63548.63548.3	ENSG00000117395|EBNA1BP2, ENSG00000117395|-|chr1:g.43630162:C>G',, ENSG00000117395|-|chr1:g.43630162:C>G']	ENSG00000117395	1	HGNC:15531	49780.77	50370.105	31938.188	39082.215	54362.105	62362.04
WLDDLLASPPPSGGGAR	1	Pat_92_5.61571.61571.3	ENSG00000149115|TNKS1BP1, ENSG00000149115|-|chr11:g.57077166:C>CT',, ENSG00000149115|-|chr11:g.57088022:G>T',, ENSG00000149115|-|chr11:g.57080530:C>A',, ENSG00000149115|-|chr11:g.57076158:C>T',, ENSG00000149115|-|chr11:g.57075947:T>A',, ENSG00000149115|-|chr11:g.57075947:T>A']	ENSG00000149115	1	HGNC:19081	45100.816	42141.812000000005	31132.016	33277.14	46042.72	44886.63
SSLSSAQADFNQLAELDR	4	Pat_92_4.56491.56491.3	ENSG00000197694|SPTAN1, ENSG00000197694|+|chr9:g.131388718:A>C',, ENSG00000197694|+|chr9:g.131379968:G>A',, ENSG00000197694|+|chr9:g.131388752:A>G',, ENSG00000197694|+|chr9:g.131346711:G>A',, ENSG00000197694|+|chr9:g.131344110:C>T',, ENSG00000197694|+|chr9:g.131341955:G>C',, ENSG00000197694|+|chr9:g.131341955:G>C']	ENSG00000197694	1	HGNC:11273	572658.987	672331.67	340704.84900000005	404723.953	416408.24	511945.99000000005
IFYPEIEEVQALDDTER	8	Pat_92_2.65706.65706.3	ENSG00000128951|DUT, ENSG00000128951|+|chr15:g.48623767:C>T',, ENSG00000128951|+|chr15:g.48633527:G>T',, ENSG00000128951|+|chr15:g.48633527:G>T']	ENSG00000128951	1	HGNC:3078	146439.44999999998	172517.90949999998	101074.4848	130569.99740000002	178789.44549999997	242342.83950000003
ISVTQPDSIVGIVAVDK	2	Pat_92_6.62363.62363.3	ENSG00000156535|CD109, ENSG00000156535|+|chr6:g.74497009:A>G',, ENSG00000156535|+|chr6:g.74497152:G>A',, ENSG00000156535|+|chr6:g.74440068:T>C',, ENSG00000156535|+|chr6:g.74477849:T>G',, ENSG00000156535|+|chr6:g.74473343:G>A',, ENSG00000156535|+|chr6:g.74440236:G>A',, ENSG00000156535|+|chr6:g.74476710:C>T',, ENSG00000156535|+|chr6:g.74476710:C>T']	ENSG00000156535	1	HGNC:21685	34575.649	26692.796	43169.227	41786.058999999994	36336.101	39423.915
IDNSQVESGSLEDDWDFLPPK	6	Pat_92_3.65472.65472.3	ENSG00000179218|CALR, ENSG00000179218|+|chr19:g.13054379:T>TCCTCATCA']	ENSG00000179218	1	HGNC:1455	307160.176	252833.519	134288.5483	137372.9786	288866.9154	346722.59500000003
GIVDQSQQAYQEAFEISK	18	Pat_92_4.56692.56692.3	ENSG00000164924|YWHAZ, ENSG00000164924|-|chr8:g.101936410:A>G',, ENSG00000164924|-|chr8:g.101936410:A>G']	ENSG00000164924	1	HGNC:12855	6390698.753	6121113.3040000005	6298716.5819999995	6685255.684	8968584.845	9955664.173
ELDVVDPDGSVPVGLR	4	Pat_92_2.55957.55957.3	ENSG00000163431|LMOD1, ENSG00000163431|-|chr1:g.201869257:G>A',, ENSG00000163431|-|chr1:g.201869369:C>G']	ENSG00000163431	1	HGNC:6647	142888.372	156268.685	403809.23400000005	406081.185	142140.027	161997.761
ELGSLPLPLSTSEQR	7	Pat_92_5.58225.58225.3	ENSG00000117758|STX12, ENSG00000117758|+|chr1:g.28116086:G>T',, ENSG00000117758|+|chr1:g.28116086:G>T']	ENSG00000117758	1	HGNC:11430	799983.4310000001	665913.016	305103.32399999996	324116.71200000006	373437.701	427490.239
APEEPNIQVNPLGIPVNSK	2	Pat_92_5.59204.59204.3	ENSG00000076706|MCAM, ENSG00000076706|-|chr11:g.119182103:C>T',, ENSG00000076706|-|chr11:g.119185893:G>C']	ENSG00000076706	1	HGNC:6934	75246.846	65444.210999999996	123949.348	133858.986	85688.824	92094.539
ASAETVDPASLWEY	8	Pat_92_3.58666.58666.2	ENSG00000075618|FSCN1, ENSG00000075618|+|chr7:g.5633113:G>T',, ENSG00000075618|+|chr7:g.5632934:G>A',, ENSG00000075618|+|chr7:g.5632934:G>A']	ENSG00000075618	1	HGNC:11148	276486.29800000007	317627.343	414301.804	467460.745	542011.1100000001	659206.5490000001
LLDAQLATGGIVDPR	5	Pat_92_5.57398.57398.2	ENSG00000178209|PLEC, ENSG00000178209|-|chr8:g.145008183:C>T',, ENSG00000178209|-|chr8:g.144995759:G>A',, ENSG00000178209|-|chr8:g.145016667:C>T',, ENSG00000178209|-|chr8:g.144994888:G>A',, ENSG00000178209|-|chr8:g.144996236:C>G',, ENSG00000178209|-|chr8:g.145010020:G>A',, ENSG00000178209|-|chr8:g.144996968:C>T',, ENSG00000178209|-|chr8:g.144990901:C>T',, ENSG00000178209|-|chr8:g.145001648:C>T',,…	ENSG00000178209	1	HGNC:9069	466540.715	444012.86	449140.077	484256.367	546657.03	580987.8620000001
DGSTTAGNSSQVSDGAAAILLAR	2	Pat_92_3.51746.51746.3	ENSG00000060971|ACAA1, ENSG00000060971|-|chr3:g.38170810:C>G',, ENSG00000060971|-|chr3:g.38167653:C>A',, ENSG00000060971|-|chr3:g.38167653:C>A']	ENSG00000060971	1	HGNC:82	410631.764	380001.264	496583.784	497961.68	361902.61000000004	457019.89
LEGLGSSEADQDGLASTVR	4	Pat_92_1.49114.49114.3	ENSG00000136026|CKAP4, ENSG00000136026|-|chr12:g.106641205:T>C',, ENSG00000136026|-|chr12:g.106633980:T>A']	ENSG00000136026	1	HGNC:16991	532269.289	645419.2339999999	382268.463	373339.5285	452260.765	535780.983
EAGAEVLSAGDGPGAEEDFLR	2	Pat_92_1.52882.52882.3	ENSG00000130244|FAM98C	ENSG00000130244	1	HGNC:27119	39020.698000000004	49820.012	27029.178	33093.593	40586.130000000005	58121.725999999995
LVTSIGDVVNHDPVVGDR	3	Pat_92_4.56672.56672.3	ENSG00000100994|PYGB, ENSG00000100994|+|chr20:g.25274863:CT>C',, ENSG00000100994|+|chr20:g.25270513:G>A',, ENSG00000100994|+|chr20:g.25228833:G>T',, ENSG00000100994|+|chr20:g.25274828:G>A',, ENSG00000100994|+|chr20:g.25228831:C>A']	ENSG00000100994	1	HGNC:9723	1466978.46	1436945.87	1400922.81	1511514.1800000002	1087725	1192240.5799999998
NQLDQEVEFLSTSIAQLK	2	Pat_92_5.69129.69129.4	ENSG00000123349|PFDN5	ENSG00000123349	1	HGNC:8869	122609.255	78373.007	110522.30900000001	117856.29000000001	292840.26	292981.62
VEAAVGEDLFQEAHEVILK	4	Pat_92_3.68994.68994.4	ENSG00000277656|GSTT1	ENSG00000277656	1	HGNC:4641	1389779.15	1018693.0959999999	163061.358	167928.537	294686.917	355283.555
AIEFLNNPPEEAPR	1	Pat_92_3.51893.51893.3	ENSG00000174720|LARP7, ENSG00000174720|+|chr4:g.113565886:AAAG>A',, ENSG00000174720|+|chr4:g.113565886:AAAG>A']	ENSG00000174720	1	HGNC:24912	240422.9	340360.62	277304.44	270782.44	249596.62	273422.2
LQEVEVPEDFGPVR	6	Pat_92_3.55561.55561.2	ENSG00000125746|EML2, ENSG00000125746|-|chr19:g.46110682:A>G']	ENSG00000125746	1	HGNC:18035	1007904.747	1283732.9409999999	650323.4040000001	805941.149	448427.654	563244.285
YIDSADLEPITSQEEPVR	2	Pat_92_2.51886.51886.3	ENSG00000171793|CTPS1, ENSG00000171793|+|chr1:g.41467918:C>CT',, ENSG00000171793|+|chr1:g.41453109:G>A',, ENSG00000171793|+|chr1:g.41461674:G>A',, ENSG00000171793|+|chr1:g.41474373:G>A',, ENSG00000171793|+|chr1:g.41453099:A>G',, ENSG00000171793|+|chr1:g.41453099:A>G']	ENSG00000171793	1	HGNC:2519	49014.511	45044.457	48023.545	52579.414	88240.28	91823.711
VDQIQEIVTGNPTVIK	2	Pat_92_5.61268.61268.3	ENSG00000140575|IQGAP1, ENSG00000140575|+|chr15:g.90986644:G>C',, ENSG00000140575|+|chr15:g.91030207:A>G',, ENSG00000140575|+|chr15:g.91035840:A>G',, ENSG00000140575|+|chr15:g.90934041:A>G',, ENSG00000140575|+|chr15:g.90934041:A>G']	ENSG00000140575	1	HGNC:6110	66908.211	48986.054000000004	100040.64	107268.745	99029.10200000001	76212.272
DLANIAEVEVSIPAK	2	Pat_92_5.61659.61659.3	ENSG00000115677|HDLBP, ENSG00000115677|-|chr2:g.242192848:T>C',, ENSG00000115677|-|chr2:g.242169074:A>G',, ENSG00000115677|-|chr2:g.242174960:C>T',, ENSG00000115677|-|chr2:g.242179168:C>T',, ENSG00000115677|-|chr2:g.242194517:G>C',, ENSG00000115677|-|chr2:g.242179138:T>C',, ENSG00000115677|-|chr2:g.242174946:G>A',, ENSG00000115677|-|chr2:g.242174946:G>A']	ENSG00000115677	1	HGNC:4857	232676.14399999997	154426.30800000002	61780.686	67675.602	152071.586	172350.141
ELLELDSVETGGQDSVR	1	Pat_92_1.52787.52787.3	ENSG00000156735|BAG4, ENSG00000156735|+|chr8:g.38067568:C>T',, ENSG00000156735|+|chr8:g.38067568:C>T']	ENSG00000156735	1	HGNC:940	10918.999	17503.197	15684.063999999998	16958.307	17920.973	25238.486
GVVDSDDLPLNVSR	12	Pat_92_2.49863.49863.3	ENSG00000166598|HSP90B1	ENSG00000166598	1	HGNC:12028	6596772.34	3742250.877	2772039.1629999997	2861556.202	10091049.275999999	11518791.44
GITGVDLFGTTDAVVK	4	Pat_92_6.60203.60203.3	ENSG00000122218|COPA, ENSG00000122218|-|chr1:g.160263234:G>A',, ENSG00000122218|-|chr1:g.160268978:C>T',, ENSG00000122218|-|chr1:g.160264372:C>T',, ENSG00000122218|-|chr1:g.160267363:C>T',, ENSG00000122218|-|chr1:g.160264324:C>T',, ENSG00000122218|-|chr1:g.160264324:C>T']	ENSG00000122218	1	HGNC:2230	577364.518	355690.67899999995	193226.34499999997	187721.53	475959.262	557272.9280000001
EEFGAEPELAVSAPGR	2	Pat_92_1.49009.49009.3	ENSG00000108479|GALK1	ENSG00000108479	1	HGNC:4118	40742.758	46523.151	69946.497	85111.945	86667.29000000001	94308.641
ATENDIANFFSPLNPIR	3	Pat_92_6.64635.64635.3	ENSG00000096746|HNRNPH3, ENSG00000096746|+|chr10:g.70101738:G>A',, ENSG00000096746|+|chr10:g.70101738:G>A']	ENSG00000096746	1	HGNC:5043	119551.19	72417.018	121716.042	123927.225	184596.716	170783.13
AVEILADIIQNSTLGEAEIER	3	Pat_92_5.70117.70117.3	ENSG00000105819|PMPCB	ENSG00000105819	1	HGNC:9119	82490.92700000001	73641.327	48503.061	67011.144	91532.996	99620.612
EFEDAFPADFIAEGIDQTR	1	Pat_92_2.67716.67716.3	ENSG00000196305|IARS, ENSG00000196305|-|chr9:g.95040557:C>T',, ENSG00000196305|-|chr9:g.95033937:C>T',, ENSG00000196305|-|chr9:g.95012544:C>G',, ENSG00000196305|-|chr9:g.95012544:C>G']	ENSG00000196305	1	HGNC:5330	6838.43	7594.8545	17061.604	16139.694	8613.515	10950.081
FSSGYYDFLVEVEGDNR	1	Pat_92_4.62711.62711.3	ENSG00000118705|RPN2, ENSG00000118705|+|chr20:g.35812678:C>A',, ENSG00000118705|+|chr20:g.35812678:C>A']	ENSG00000118705	1	HGNC:10382	62838.996	67473.13	39228.305	43271.598	56143.562000000005	60020.28
LASAFTEEQAVLYNQR	1	Pat_92_4.54863.54863.3	ENSG00000167881|SRP68, ENSG00000167881|-|chr17:g.74039981:G>T',, ENSG00000167881|-|chr17:g.74039981:G>T']	ENSG00000167881	1	HGNC:11302	238262.72	145010.23	97518.75	116606.86	246048.69	295349.5
ALPAVQQNNLDEDLIR	19	Pat_92_2.54400.54400.3	ENSG00000130985|UBA1, ENSG00000130985|+|chrX:g.47063064:G>A',, ENSG00000130985|+|chrX:g.47063064:G>A']	ENSG00000130985	1	HGNC:12469	2060772.0250000001	1979702.2040000001	2001313.448	2046243.4769999995	3324897.694	3825428.2640000004
SLEQNIQLPAALLSR	1	Pat_92_6.60205.60205.3	ENSG00000166508|MCM7, ENSG00000166508|-|chr7:g.99691015:T>C',, ENSG00000166508|-|chr7:g.99690710:C>T',, ENSG00000166508|-|chr7:g.99691907:G>C',, ENSG00000166508|-|chr7:g.99691907:G>C']	ENSG00000166508	1	HGNC:6950	38661.844	23182.582000000002	13151.553999999998	14164.826000000001	35383.79	35781.63
LGGAVPFAPPEVSPEQAK	1	Pat_92_5.59369.59369.4	ENSG00000115977|AAK1	ENSG00000115977	1	HGNC:19679	22699.097999999998	19595.568	7657.558000000001	8015.5337	19895.146	23949.346
HDIAFVEFDNEVQAGAAR	2	Pat_92_3.50819.50819.3	ENSG00000077312|SNRPA	ENSG00000077312	1	HGNC:11151	327988.17	333570.85	192810.24	209982.22999999998	321799.41	390689.66
SPFLQVFNNSPDESSYYR	1	Pat_92_6.55245.55245.3	ENSG00000101310|SEC23B, ENSG00000101310|+|chr20:g.18506439:C>T',, ENSG00000101310|+|chr20:g.18513350:G>A',, ENSG00000101310|+|chr20:g.18535007:C>G',, ENSG00000101310|+|chr20:g.18507119:C>T',, ENSG00000101310|+|chr20:g.18507119:C>T']	ENSG00000101310	1	HGNC:10702	66786.33	57030.508	32256.082000000002	42928.055	19528.252	28255.139
LLSEDPANYADAPTEGIR	2	Pat_92_2.52398.52398.3	ENSG00000178814|OPLAH, ENSG00000178814|-|chr8:g.145112935:C>T',, ENSG00000178814|-|chr8:g.145112983:C>T',, ENSG00000178814|-|chr8:g.145113241:T>G',, ENSG00000178814|-|chr8:g.145114844:C>T',, ENSG00000178814|-|chr8:g.145106688:C>T',, ENSG00000178814|-|chr8:g.145111611:G>A',, ENSG00000178814|-|chr8:g.145108290:G>A',, ENSG00000178814|-|chr8:g.145111350:G>A',, ENSG00000178814|-|chr8:g.145107999:G>A']	ENSG00000178814	1	HGNC:8149	90974.848	113687.087	67495.243	66071.571	60423.228	73997.709
ADFLEQPVLGFVR	6	Pat_92_6.63319.63319.3	ENSG00000004939|SLC4A1, ENSG00000004939|-|chr17:g.42335473:C>T',, ENSG00000004939|-|chr17:g.42334882:C>T',, ENSG00000004939|-|chr17:g.42333076:G>A']	ENSG00000004939	1	HGNC:11027	141306.85650000002	128984.94660000001	114094.76290000002	140812.0595	190261.9325	198514.928
VNVEAPDVNLEGLGGK	4	Pat_92_3.58485.58485.3	ENSG00000124942|AHNAK, ENSG00000124942|-|chr11:g.62295776:T>G',, ENSG00000124942|-|chr11:g.62290365:T>C',, ENSG00000124942|-|chr11:g.62295549:C>T',, ENSG00000124942|-|chr11:g.62296271:G>A',, ENSG00000124942|-|chr11:g.62287549:C>T',, ENSG00000124942|-|chr11:g.62300583:C>T',, ENSG00000124942|-|chr11:g.62294188:T>G',, ENSG00000124942|-|chr11:g.62299055:T>C',, ENSG00000124942|-|chr11:g.62285441:A>G',…	ENSG00000124942	1	HGNC:347	1170373.171	1251200.6739999999	1250820.046	1182928.1199999999	1264887.825	1463646.201
LLLFSDGNSQGATPAAIEK	17	Pat_92_6.60774.60774.3	ENSG00000142156|COL6A1, ENSG00000142156|+|chr21:g.47410697:G>A',, ENSG00000142156|+|chr21:g.47404196:G>A']	ENSG00000142156	1	HGNC:2211	1243938.4969999997	941398.4305	4191571.9185000006	4304826.925	1406332.948	1539272.7059999998
SNALDIIFQTDLTGQK	1	Pat_92_6.64775.64775.3	ENSG00000182326|C1S, ENSG00000182326|+|chr12:g.7177840:G>T',, ENSG00000182326|+|chr12:g.7177833:G>A',, ENSG00000182326|+|chr12:g.7170336:G>A',, ENSG00000182326|+|chr12:g.7177942:C>T',, ENSG00000182326|+|chr12:g.7175027:C>T',, ENSG00000182326|+|chr12:g.7174985:A>G',, ENSG00000182326|+|chr12:g.7174985:A>G']	ENSG00000182326	1	HGNC:1247	46561.4	48349.01	55506.27	55249.246	61230.937999999995	60555.633
YLPRPANPDEIGNFIDENLK	4	Pat_92_5.64190.64190.4	ENSG00000039068|CDH1, ENSG00000039068|+|chr16:g.68855935:TCTG>T',, ENSG00000039068|+|chr16:g.68844141:G>T',, ENSG00000039068|+|chr16:g.68845724:G>T',, ENSG00000039068|+|chr16:g.68845623:A>G',, ENSG00000039068|+|chr16:g.68847376:A>G']	ENSG00000039068	1	HGNC:1748	537040.8	618783.22	158241.733	172110.264	306571.797	359059.098
QVGYENAGTVEFLVDR	2	Pat_92_2.53001.53001.2	ENSG00000173599|PC, ENSG00000173599|-|chr11:g.66639309:G>A',, ENSG00000173599|-|chr11:g.66617828:C>T',, ENSG00000173599|-|chr11:g.66617146:C>T',, ENSG00000173599|-|chr11:g.66618659:G>A',, ENSG00000173599|-|chr11:g.66619351:C>T',, ENSG00000173599|-|chr11:g.66631410:C>A',, ENSG00000173599|-|chr11:g.66619370:G>A',, ENSG00000173599|-|chr11:g.66619370:G>A']	ENSG00000173599	1	HGNC:8636	149499.74	188666.281	128870.425	153491.74300000002	72971.252	102515.162
NENLAANFLLSQNFDDE	2	Pat_92_3.65156.65156.3	ENSG00000179262|RAD23A, ENSG00000179262|+|chr19:g.13058761:G>A',, ENSG00000179262|+|chr19:g.13058761:G>A']	ENSG00000179262	1	HGNC:9812	40495.611000000004	38533.062999999995	22095.843	25933.1835	30348.194000000003	41503.929000000004
LASALLAEQEPQPER	1	Pat_92_3.51449.51449.3	ENSG00000124217|MOCS3, ENSG00000124217|+|chr20:g.49576132:CCTGGGCTGCCTGCA>C',, ENSG00000124217|+|chr20:g.49576004:G>A']	ENSG00000124217	1	HGNC:15765	89295.02	94609.72	84540.55	93030.2	125973.25	122292.4
LVQDVANNTNEEAGDGTTTATVLAR	14	Pat_92_2.50566.50566.3	ENSG00000144381|HSPD1, ENSG00000144381|-|chr2:g.198358179:C>G',, ENSG00000144381|-|chr2:g.198352688:G>C',, ENSG00000144381|-|chr2:g.198352688:G>C']	ENSG00000144381	1	HGNC:5261	915048.4950000001	1181859.5450000002	338837.9036	400376.878	1108342.463	1307838.937
AAFGEEVDAVDTGISR	5	Pat_92_1.49376.49376.3	ENSG00000160049|DFFA, ENSG00000160049|-|chr1:g.10523563:G>A',, ENSG00000160049|-|chr1:g.10523563:G>A']	ENSG00000160049	1	HGNC:2772	341750.23500000004	430972.177	252116.756	302304.651	407612.793	544871.9450000001
ENIWSASEELLLR	3	Pat_92_4.64513.64513.2	ENSG00000145703|IQGAP2, ENSG00000145703|+|chr5:g.75979036:TTTCTTG>T',, ENSG00000145703|+|chr5:g.75969794:T>C',, ENSG00000145703|+|chr5:g.75858325:C>T',, ENSG00000145703|+|chr5:g.75858325:C>T']	ENSG00000145703	1	HGNC:6111	194151.16499999998	89705.535	57286.685	58589.133	65108.316	74659.78
QLAGILQVPLEER	2	Pat_92_5.60466.60466.3	ENSG00000136100|VPS36, ENSG00000136100|-|chr13:g.52992163:G>A']	ENSG00000136100	1	HGNC:20312	139771.264	135155.625	64907.655	77690.981	120305.837	126940.745
SGILAAESIFNQLTSENLQSK	1	Pat_92_6.66864.66864.4	ENSG00000171503|ETFDH, ENSG00000171503|+|chr4:g.159603486:A>C',, ENSG00000171503|+|chr4:g.159603486:A>C']	ENSG00000171503	1	HGNC:3483	50319.63	33057.246	10320.166	10539.355	23676.623	17647.832
ELPTAFDYVEFTR	2	Pat_92_4.60678.60678.3	ENSG00000197694|SPTAN1, ENSG00000197694|+|chr9:g.131388718:A>C',, ENSG00000197694|+|chr9:g.131388814:C>T',, ENSG00000197694|+|chr9:g.131379968:G>A',, ENSG00000197694|+|chr9:g.131388752:A>G',, ENSG00000197694|+|chr9:g.131346711:G>A',, ENSG00000197694|+|chr9:g.131344110:C>T',, ENSG00000197694|+|chr9:g.131341955:G>C',, ENSG00000197694|+|chr9:g.131341955:G>C']	ENSG00000197694	1	HGNC:11273	258482.34999999998	251697.314	136650.735	149204.62900000002	174436.354	205323.38
DVVSFEQPEFSVSR	3	Pat_92_3.52323.52323.3	ENSG00000132470|ITGB4, ENSG00000132470|+|chr17:g.73725378:C>T',, ENSG00000132470|+|chr17:g.73723280:C>T',, ENSG00000132470|+|chr17:g.73738803:G>A',, ENSG00000132470|+|chr17:g.73732433:A>G',, ENSG00000132470|+|chr17:g.73732433:A>G']	ENSG00000132470	1	HGNC:6158	752877.4660000001	836237.574	296795.203	334633.75	838349.3929999999	990863.4859999999
LGPGGLDPVEVYESLPEELQK	3	Pat_92_4.69693.69693.4	ENSG00000105401|CDC37, ENSG00000105401|-|chr19:g.10506008:G>A']	ENSG00000105401	1	HGNC:1735	692165.01	791671.3	438959.5	450783.77	746155.78	980382.45
FLSQLEDGGTEYVIATTK	1	Pat_92_5.62990.62990.3	ENSG00000139719|VPS33A, ENSG00000139719|-|chr12:g.122735567:G>A',, ENSG00000139719|-|chr12:g.122750898:G>C',, ENSG00000139719|-|chr12:g.122716905:G>A',, ENSG00000139719|-|chr12:g.122720374:G>A']	ENSG00000139719	1	HGNC:18179	48464.777	32785.547	23766.676	24960.54	40959.81	51028.316
AEDNADTLALVFEAPNQEK	17	Pat_92_3.61173.61173.3	ENSG00000132646|PCNA	ENSG00000132646	1	HGNC:8729	608195.9136	742450.4633	625876.255	716457.147	1624988.654	2050365.937
ISEVLDAGTVDPLTK	1	Pat_92_4.63655.63655.3	ENSG00000166401|SERPINB8, ENSG00000166401|+|chr18:g.61654297:A>G',, ENSG00000166401|+|chr18:g.61654297:A>G']	ENSG00000166401	1	HGNC:8952	40044.715	38243.61	58401.24	58243.687999999995	96281.21	101110.23
TVLDLQSSLAGVSENLK	1	Pat_92_6.62946.62946.3	ENSG00000132205|EMILIN2, ENSG00000132205|+|chr18:g.2891192:A>ATGAC',, ENSG00000132205|+|chr18:g.2885127:G>T',, ENSG00000132205|+|chr18:g.2891573:T>G',, ENSG00000132205|+|chr18:g.2847260:C>T',, ENSG00000132205|+|chr18:g.2891854:C>T',, ENSG00000132205|+|chr18:g.2891846:G>A',, ENSG00000132205|+|chr18:g.2891888:A>G',, ENSG00000132205|+|chr18:g.2892337:T>C',, ENSG00000132205|+|chr18:g.2891557:G>A',, E…	ENSG00000132205	1	HGNC:19881	24619.232000000004	24832.897999999997	42148.437999999995	50490.88	46869.227	51781.96
LGIYDADGDGDFDVDDAK	4	Pat_92_1.55474.55474.3	ENSG00000198363|ASPH, ENSG00000198363|-|chr8:g.62430151:G>A',, ENSG00000198363|-|chr8:g.62563651:G>C',, ENSG00000198363|-|chr8:g.62596747:T>C',, ENSG00000198363|-|chr8:g.62596747:T>C']	ENSG00000198363	1	HGNC:757	371389.01	224317.126	220312.096	221731.024	230594.812	217870.544
VQANLGAPDINIEGLDAK	4	Pat_92_5.59468.59468.3	ENSG00000124942|AHNAK, ENSG00000124942|-|chr11:g.62295776:T>G',, ENSG00000124942|-|chr11:g.62290365:T>C',, ENSG00000124942|-|chr11:g.62295549:C>T',, ENSG00000124942|-|chr11:g.62296271:G>A',, ENSG00000124942|-|chr11:g.62287549:C>T',, ENSG00000124942|-|chr11:g.62300583:C>T',, ENSG00000124942|-|chr11:g.62294188:T>G',, ENSG00000124942|-|chr11:g.62299055:T>C',, ENSG00000124942|-|chr11:g.62285441:A>G',…	ENSG00000124942	1	HGNC:347	396409.743	412306.57599999994	351170.57600000006	375230.185	373209.797	456011.358
SLDDDLDGVPLDATEDSK	1	Pat_92_1.54353.54353.3	ENSG00000163714|U2SURP, ENSG00000163714|+|chr3:g.142735190:G>A',, ENSG00000163714|+|chr3:g.142735190:G>A']	ENSG00000163714	1	HGNC:30855	25666.362999999998	29386.66	22377.737999999998	25724.066000000003	65794.18	83222.08
ATLDVDEAGTEAAAATSFAIK	1	Pat_92_3.61493.61493.3	ENSG00000100665|SERPINA4, ENSG00000100665|+|chr14:g.95033508:G>A',, ENSG00000100665|+|chr14:g.95033508:G>A']	ENSG00000100665	1	HGNC:8948	38960.79	45594.765999999996	39598.363	41533.875	26401.025	39746.707
VEGTDVTGIEEVVIPK	4	Pat_92_3.61249.61249.3	ENSG00000132300|PTCD3	ENSG00000132300	1	HGNC:24717	369697.74899999995	438713.915	173296.122	200019.42	216077.701	276460.314
VSGQGLHEGHTFEPAEFIIDTR	4	Pat_92_3.53703.53703.4	ENSG00000196924|FLNA, ENSG00000196924|-|chrX:g.153581155:C>T',, ENSG00000196924|-|chrX:g.153590917:G>C',, ENSG00000196924|-|chrX:g.153590917:G>C']	ENSG00000196924	1	HGNC:3754	221914.1103	324698.2034	153285.7	183390.1083	158452.91449999998	211146.153
ITGEAFVQFASQELAEK	5	Pat_92_6.65712.65712.3	ENSG00000169813|HNRNPF, ENSG00000169813|-|chr10:g.43882144:C>G',, ENSG00000169813|-|chr10:g.43882144:C>G']	ENSG00000169813	1	HGNC:5039	1101524.48	991520.677	633323.77	633989.201	1251315.763	1517572.935
TVLQIDDNVTSAVEGINR	3	Pat_92_3.59182.59182.3	ENSG00000025772|TOMM34, ENSG00000025772|-|chr20:g.43585049:C>G']	ENSG00000025772	1	HGNC:15746	382933.336	209417.46000000002	168401.929	190762.346	274206.1	301802.015
DVYEDELVPVFEAVGR	5	Pat_92_2.65783.65783.3	ENSG00000163694|RBM47, ENSG00000163694|-|chr4:g.40428100:C>T',, ENSG00000163694|-|chr4:g.40440361:A>G',, ENSG00000163694|-|chr4:g.40428046:C>T',, ENSG00000163694|-|chr4:g.40428046:C>T']	ENSG00000163694	1	HGNC:30358	75649.49250000001	90474.7071	16954.014199999998	25402.7412	44033.865900000004	62469.0163
DGLEDPLEDTGLVQQQLDQLSTIGR	1	Pat_92_3.69065.69065.3	ENSG00000130227|XPO7, ENSG00000130227|+|chr8:g.21848376:C>T',, ENSG00000130227|+|chr8:g.21824503:G>A',, ENSG00000130227|+|chr8:g.21824503:G>A']	ENSG00000130227	1	HGNC:14108	6375.993	5896.193	3284.901	3785.1602	9299.334	10921.559
LASVLGSEPSLDSEVTSK	2	Pat_92_4.60085.60085.3	ENSG00000254986|DPP3, ENSG00000254986|+|chr11:g.66272110:G>A',, ENSG00000254986|+|chr11:g.66272207:C>A',, ENSG00000254986|+|chr11:g.66252662:G>A',, ENSG00000254986|+|chr11:g.66252662:G>A']	ENSG00000254986	1	HGNC:3008	218886.3	226249.15999999997	120610.602	137121.84	261117.55	323559.07999999996
VQAQLNTEQLLDDVVAK	1	Pat_92_4.67387.67387.3	ENSG00000122068|FYTTD1	ENSG00000122068	1	HGNC:25407	27622.744	30937.938	19106.352	20801.596	43758.63	49013.785
AGLQDASGNLVPLEDVHIK	1	Pat_92_4.59834.59834.3	ENSG00000102699|PARP4, ENSG00000102699|-|chr13:g.25075864:T>C',, ENSG00000102699|-|chr13:g.25043206:C>T',, ENSG00000102699|-|chr13:g.25009441:C>G',, ENSG00000102699|-|chr13:g.25009485:C>G',, ENSG00000102699|-|chr13:g.25075913:G>C',, ENSG00000102699|-|chr13:g.25009408:C>A',, ENSG00000102699|-|chr13:g.25072306:C>A']	ENSG00000102699	1	HGNC:271	92230.09	90589.64	57888.613	60539.84	81856.48	98705.18
IPIEDGSGEVVLSR	7	Pat_92_2.51601.51601.2	ENSG00000125730|C3, ENSG00000125730|-|chr19:g.6697558:C>A',, ENSG00000125730|-|chr19:g.6707931:C>T',, ENSG00000125730|-|chr19:g.6697682:C>T']	ENSG00000125730	1	HGNC:1318	689639.843	726207.7750000001	848390.172	900681.507	547508.799	659510.69
VDIDAPDVDVHGPDWHLK	13	Pat_92_3.56608.56608.4	ENSG00000124942|AHNAK, ENSG00000124942|-|chr11:g.62295776:T>G',, ENSG00000124942|-|chr11:g.62290365:T>C',, ENSG00000124942|-|chr11:g.62295549:C>T',, ENSG00000124942|-|chr11:g.62296271:G>A',, ENSG00000124942|-|chr11:g.62287549:C>T',, ENSG00000124942|-|chr11:g.62300583:C>T',, ENSG00000124942|-|chr11:g.62294188:T>G',, ENSG00000124942|-|chr11:g.62299055:T>C',, ENSG00000124942|-|chr11:g.62285441:A>G',…	ENSG00000124942	1	HGNC:347	2430435.2013	2595932.5599999996	3172670.2250000006	3166391.4719999996	2116196.3329999996	2612748.813
QQQDFSASSTTILDEEPIVNR	1	Pat_92_2.51889.51889.3	ENSG00000175467|SART1, ENSG00000175467|+|chr11:g.65745272:C>T']	ENSG00000175467	1	HGNC:10538	23405.857000000004	47408.55	19645.146	23802.422000000002	33214.07	37434.516
YVVQNPEQEPLSQFLR	1	Pat_92_5.57876.57876.3	ENSG00000124429|POF1B, ENSG00000124429|-|chrX:g.84563135:T>A',, ENSG00000124429|-|chrX:g.84563135:T>A']	ENSG00000124429	1	HGNC:13711	71124.01	71835.445	62590.12	68549.64	110953.98	118463.57
VPDNYGDEIAIELR	2	Pat_92_2.54094.54094.3	ENSG00000005007|UPF1, ENSG00000005007|+|chr19:g.18968241:G>T',, ENSG00000005007|+|chr19:g.18967809:G>A',, ENSG00000005007|+|chr19:g.18967809:G>A']	ENSG00000005007	1	HGNC:9962	80931.99799999999	94129.50200000001	81104.18	82224.228	132817.062	155920.122
ELNFSVDEINQIR	1	Pat_92_3.56890.56890.2	ENSG00000151150|ANK3, ENSG00000151150|-|chr10:g.61832520:C>T',, ENSG00000151150|-|chr10:g.61946646:C>T',, ENSG00000151150|-|chr10:g.61967940:C>T',, ENSG00000151150|-|chr10:g.61959930:C>A',, ENSG00000151150|-|chr10:g.61965624:C>T',, ENSG00000151150|-|chr10:g.61834078:T>G',, ENSG00000151150|-|chr10:g.61831401:G>C',, ENSG00000151150|-|chr10:g.61941178:A>G',, ENSG00000151150|-|chr10:g.61835357:T>G',,…	ENSG00000151150	1	HGNC:494	71620.02	55238.94	85629.39	87152.25	70863.06	66134.45
QPVYYDELDAASSSLR	2	Pat_92_2.49628.49628.3	ENSG00000143850|PLEKHA6, ENSG00000143850|-|chr1:g.204237342:G>T',, ENSG00000143850|-|chr1:g.204230581:G>A',, ENSG00000143850|-|chr1:g.204237401:G>C',, ENSG00000143850|-|chr1:g.204219682:C>G',, ENSG00000143850|-|chr1:g.204226632:C>T',, ENSG00000143850|-|chr1:g.204216515:T>G',, ENSG00000143850|-|chr1:g.204218051:C>T',, ENSG00000143850|-|chr1:g.204218051:C>T']	ENSG00000143850	1	HGNC:17053	112511.655	124783.94099999999	95323.669	105894.92199999999	96475.373	122141.769
SEEWADNHLPLTDAELAR	5	Pat_92_1.55229.55229.3	ENSG00000105355|PLIN3	ENSG00000105355	1	HGNC:16893	140328.418	186183.18	130270.258	155782.27999999997	179478.622	244130.13099999996
EQLGPVTQEFWDNLEK	6	Pat_92_3.66980.66980.3	ENSG00000118137|APOA1, ENSG00000118137|-|chr11:g.116708063:G>A',, ENSG00000118137|-|chr11:g.116708063:G>A']	ENSG00000118137	1	HGNC:600	128311.9988	116814.382	536468.834	525571.7209999999	97928.22649999999	100417.13399999999
YEESNLGLLESSVGDSR	1	Pat_92_2.50248.50248.3	ENSG00000183576|SETD3, ENSG00000183576|-|chr14:g.99865105:C>T']	ENSG00000183576	1	HGNC:20493	35639.312000000005	50349.99	49065.973	64254.062000000005	49505.13	61999.74
TPESQLFSIEDIQEVR	1	Pat_92_3.58962.58962.3	ENSG00000187091|PLCD1, ENSG00000187091|-|chr3:g.38065849:C>T',, ENSG00000187091|-|chr3:g.38049996:C>T',, ENSG00000187091|-|chr3:g.38050780:C>A',, ENSG00000187091|-|chr3:g.38051918:G>C',, ENSG00000187091|-|chr3:g.38051918:G>C']	ENSG00000187091	1	HGNC:9060	42061.52	45265.93	33785.062000000005	35399.41	38181.29	46520.934
QPETVLTETPQDTIELNR	1	Pat_92_2.51812.51812.3	ENSG00000004897|CDC27, ENSG00000004897|-|chr17:g.45232052:C>T',, ENSG00000004897|-|chr17:g.45232052:C>T']	ENSG00000004897	1	HGNC:1728	34826.39	45412.727	34401.05	40063.168	56581.957	64927.566
GSFSEQGINEFLR	2	Pat_92_4.53852.53852.3	ENSG00000143870|PDIA6	ENSG00000143870	1	HGNC:30168	1959026.9	809238.27	1647210.53	1722325.52	2180129	1673140.4000000001
SEALPTDLPAPSAPDLTEPK	3	Pat_92_3.59364.59364.4	ENSG00000130175|PRKCSH, ENSG00000130175|+|chr19:g.11560124:CAG>C',, ENSG00000130175|+|chr19:g.11552120:G>A',, ENSG00000130175|+|chr19:g.11558533:C>T',, ENSG00000130175|+|chr19:g.11558533:C>T']	ENSG00000130175	1	HGNC:9411	186028.006	183250.163	158186.75400000002	161127.616	135789.76299999998	156386.328
IATSLDGFDVASVQQQR	3	Pat_92_4.54958.54958.3	ENSG00000105355|PLIN3	ENSG00000105355	1	HGNC:16893	342900.06	295355.238	301528.02200000006	315003.594	453991.865	545765.5819999999
ITQTAEGLDPENYLSIK	4	Pat_92_4.62630.62630.3	ENSG00000087303|NID2, ENSG00000087303|-|chr14:g.52526930:A>C',, ENSG00000087303|-|chr14:g.52520386:C>T',, ENSG00000087303|-|chr14:g.52520996:C>T',, ENSG00000087303|-|chr14:g.52534664:C>T',, ENSG00000087303|-|chr14:g.52520983:G>A',, ENSG00000087303|-|chr14:g.52535628:C>T',, ENSG00000087303|-|chr14:g.52481918:C>T',, ENSG00000087303|-|chr14:g.52472538:C>G',, ENSG00000087303|-|chr14:g.52526941:G>A',,…	ENSG00000087303	1	HGNC:13389	247450.83100000003	270602.809	206922.26	217145.819	233839.58800000002	274719.41000000003
YAFGQETNVPLNNFSADQVTR	2	Pat_92_4.54448.54448.3	ENSG00000131495|NDUFA2	ENSG00000131495	1	HGNC:7685	55019.039800000006	69929.44380000001	39993.30796	39263.156	46293.701	48904.761099999996
APPVDDAEVDELVLQTK	2	Pat_92_2.62072.62072.3	ENSG00000009954|BAZ1B, ENSG00000009954|-|chr7:g.72892179:T>C',, ENSG00000009954|-|chr7:g.72892179:T>C']	ENSG00000009954	1	HGNC:961	63101.861	77581.595	26232.105	28842.603	80719.253	116704.672
AGVEEQEGLLSFQEDR	4	Pat_92_1.49815.49815.3	ENSG00000167880|EVPL, ENSG00000167880|-|chr17:g.74006272:C>A',, ENSG00000167880|-|chr17:g.74015086:C>T',, ENSG00000167880|-|chr17:g.74011575:G>C',, ENSG00000167880|-|chr17:g.74011633:G>A',, ENSG00000167880|-|chr17:g.74011633:G>A']	ENSG00000167880	1	HGNC:3503	86687.77500000001	114098.74759999999	410154.177	441759.913	170176.2	234236.6
AVFVDLEPTVIDEIR	18	Pat_92_2.67595.67595.3	ENSG00000127824|TUBA4A, ENSG00000127824|-|chr2:g.220116820:C>T',, ENSG00000127824|-|chr2:g.220116396:G>A',, ENSG00000127824|-|chr2:g.220115080:T>G',, ENSG00000127824|-|chr2:g.220115080:T>G']	ENSG00000127824	1	HGNC:12407	1683013.4607000002	1710860.9203	1024776.3820000001	1066872.2425	1439983.6434000002	1756338.1348000001
LISWYDNEFGYSNR	10	Pat_92_5.55990.55990.3	ENSG00000111640|GAPDH	ENSG00000111640	1	HGNC:4141	761914.5299999999	550969.0498	814631.1039999999	845069.178	1026545.0420000001	1044478.218
AAFTAFEEAQLPR	3	Pat_92_4.55335.55335.3	ENSG00000007080|CCDC124	ENSG00000007080	1	HGNC:25171	327820.145	477745.601	247074.604	267145.70300000004	328289.02499999997	450584.825
ETDLLLDDSLVSIFGNR	10	Pat_92_4.69474.69474.3	ENSG00000126432|PRDX5, ENSG00000126432|+|chr11:g.64088254:C>T']	ENSG00000126432	1	HGNC:9355	1744608.131	1237331.8460000001	1408893.2222	1264289.6180000002	370682.3435	373680.844
ALAPTWEQLALGLEHSETVK	5	Pat_92_6.64850.64850.3	ENSG00000239264|TXNDC5, ENSG00000239264|-|chr6:g.7886198:G>A',, ENSG00000239264|-|chr6:g.7883409:A>T',, ENSG00000239264|-|chr6:g.7883409:A>T']	ENSG00000239264	1	HGNC:21073	754177.65	517434.4	304605.731	317634.823	580926.054	619464.87
EAEYFELPELVR	14	Pat_92_2.60729.60729.3	ENSG00000178695|KCTD12	ENSG00000178695	1	HGNC:14678	1159839.0394000001	1451243.7049999998	913726.0634000002	957861.0294000001	565073.7158	685161.1015000001
DVTFSPATIENELIK	4	Pat_92_4.67641.67641.3	ENSG00000145050|MANF	ENSG00000145050	1	HGNC:15461	432030.86	370831.16099999996	138721.668	147127.883	449155.31000000006	520196.57999999996
VDIDAPDVEVHDPDWHLK	10	Pat_92_3.59064.59064.4	ENSG00000124942|AHNAK, ENSG00000124942|-|chr11:g.62295776:T>G',, ENSG00000124942|-|chr11:g.62290365:T>C',, ENSG00000124942|-|chr11:g.62295549:C>T',, ENSG00000124942|-|chr11:g.62296271:G>A',, ENSG00000124942|-|chr11:g.62287549:C>T',, ENSG00000124942|-|chr11:g.62300583:C>T',, ENSG00000124942|-|chr11:g.62294188:T>G',, ENSG00000124942|-|chr11:g.62299055:T>C',, ENSG00000124942|-|chr11:g.62285441:A>G',…	ENSG00000124942	1	HGNC:347	665524.1140000001	700573.365	921826.1539999999	1037270.2810000001	632079.591	774183.038
DDVSSFVDPALALQDAQDLYAAGEK	2	Pat_92_3.68917.68917.4	ENSG00000264230|ANXA8L1	ENSG00000264230	1	HGNC:23334	18598.092	22204.006	111076.064	114479.315	41437.264	56032.299
STNGDTFLGGEDFDQALLR	32	Pat_92_3.59169.59169.3	ENSG00000113013|HSPA9, ENSG00000113013|-|chr5:g.137897475:C>T']	ENSG00000113013	1	HGNC:5244	2896530.8646	3641952.0759999994	1569790.4688999997	1988573.0354	2572685.9839999997	4282211.762
HPQFPAGLEVTDEVLEK	3	Pat_92_4.59659.59659.3	ENSG00000130787|HIP1R, ENSG00000130787|+|chr12:g.123340578:G>A',, ENSG00000130787|+|chr12:g.123338647:G>A',, ENSG00000130787|+|chr12:g.123339826:C>G',, ENSG00000130787|+|chr12:g.123341716:G>A']	ENSG00000130787	1	HGNC:18415	301924.297	285867.3	144177.074	155135.36	194416.04700000002	234687.633
GIYQSLEGAVQAGQLK	3	Pat_92_6.55284.55284.3	ENSG00000178209|PLEC, ENSG00000178209|-|chr8:g.145008183:C>T',, ENSG00000178209|-|chr8:g.144995759:G>A',, ENSG00000178209|-|chr8:g.145016667:C>T',, ENSG00000178209|-|chr8:g.144994888:G>A',, ENSG00000178209|-|chr8:g.144996236:C>G',, ENSG00000178209|-|chr8:g.145010020:G>A',, ENSG00000178209|-|chr8:g.144996968:C>T',, ENSG00000178209|-|chr8:g.144990901:C>T',, ENSG00000178209|-|chr8:g.145001648:C>T',,…	ENSG00000178209	1	HGNC:9069	484573.11	357683.92	1260509.4	1408816.1	984957.88	744482.39
QAIGIEVELNEIESR	1	Pat_92_2.58191.58191.3	ENSG00000155561|NUP205, ENSG00000155561|+|chr7:g.135277913:G>T',, ENSG00000155561|+|chr7:g.135330276:G>A',, ENSG00000155561|+|chr7:g.135327981:T>A',, ENSG00000155561|+|chr7:g.135255859:G>C',, ENSG00000155561|+|chr7:g.135304190:C>T',, ENSG00000155561|+|chr7:g.135303226:C>T',, ENSG00000155561|+|chr7:g.135323425:C>T']	ENSG00000155561	1	HGNC:18658	34829.57	37816.895	58063.664000000004	69157.68	26991.29	29652.16
GGFDGEYQDDSLDLLR	1	Pat_92_2.53747.53747.2	ENSG00000168724|DNAJC21, ENSG00000168724|+|chr5:g.34945835:A>G',, ENSG00000168724|+|chr5:g.34936342:T>C',, ENSG00000168724|+|chr5:g.34954101:A>G',, ENSG00000168724|+|chr5:g.34954101:A>G']	ENSG00000168724	1	HGNC:27030	56874.937999999995	52131.234000000004	33262.52	39188.297	89894.98	111378.91
GEVAYIDGQVLVPPGYGQDVR	1	Pat_92_3.56340.56340.3	ENSG00000084774|CAD, ENSG00000084774|+|chr2:g.27465188:C>T',, ENSG00000084774|+|chr2:g.27448585:G>A',, ENSG00000084774|+|chr2:g.27459159:C>A',, ENSG00000084774|+|chr2:g.27458134:C>T',, ENSG00000084774|+|chr2:g.27447956:A>C',, ENSG00000084774|+|chr2:g.27456924:G>A',, ENSG00000084774|+|chr2:g.27465221:G>A',, ENSG00000084774|+|chr2:g.27460951:C>T',, ENSG00000084774|+|chr2:g.27464835:T>A',, ENSG00000…	ENSG00000084774	1	HGNC:1424	70761.18	82096.65	50144.875	51591.99	72864.15	86157.86
TSESGELHGLTTEEEFVEGIYK	6	Pat_92_2.60699.60699.3	ENSG00000118271|TTR, ENSG00000118271|+|chr18:g.29172865:G>A']	ENSG00000118271	1	HGNC:12405	316713.169	305882.2965	363355.05700000003	371788.7685	423689.1695	453081.93000000005
QSEDLGSQFTEIFIK	1	Pat_92_5.64489.64489.3	ENSG00000138768|USO1, ENSG00000138768|+|chr4:g.76731652:G>GA',, ENSG00000138768|+|chr4:g.76691679:T>C',, ENSG00000138768|+|chr4:g.76725311:C>A',, ENSG00000138768|+|chr4:g.76725311:C>A']	ENSG00000138768	1	HGNC:30904	43785.23	29276.068	36642.33	40197.71	63022.64	59895.543
LLPLGATDTAVFDVR	1	Pat_92_6.63401.63401.3	ENSG00000141971|MVB12A, ENSG00000141971|+|chr19:g.17544287:G>T']	ENSG00000141971	1	HGNC:25153	9192.267	6537.1465	6911.939	6743.135	9611.737	8159.7637
SDLGPSYGGWQVLDATPQER	4	Pat_92_3.53881.53881.3	ENSG00000125780|TGM3, ENSG00000125780|+|chr20:g.2312717:C>T',, ENSG00000125780|+|chr20:g.2312808:A>C',, ENSG00000125780|+|chr20:g.2290958:G>A',, ENSG00000125780|+|chr20:g.2312836:C>G',, ENSG00000125780|+|chr20:g.2291025:T>C',, ENSG00000125780|+|chr20:g.2293658:G>T']	ENSG00000125780	1	HGNC:11779	1488630.45	1774467.7	2316427.84	2492796.33	2203666.8899999997	2733472.1
SPTDWALFTYEGNSNDIR	3	Pat_92_4.57710.57710.2	ENSG00000136279|DBNL, ENSG00000136279|+|chr7:g.44096482:G>C',, ENSG00000136279|+|chr7:g.44096482:G>C']	ENSG00000136279	1	HGNC:2696	320721.92600000004	313231.484	219212.792	206471.39500000002	244719.418	311962.753
LGPDDVSVDIDAIR	1	Pat_92_2.56314.56314.2	ENSG00000114062|UBE3A, ENSG00000114062|-|chr15:g.25620768:C>T',, ENSG00000114062|-|chr15:g.25601149:C>T',, ENSG00000114062|-|chr15:g.25601149:C>T']	ENSG00000114062	1	HGNC:12496	27161.502	24354.416	34950.277	37745.86	45193.06	41832.78
GGQVIQIPVADITVGDIAQVK	3	Pat_92_6.65446.65446.3	ENSG00000070961|ATP2B1, ENSG00000070961|-|chr12:g.89997673:CAGCAT>C',, ENSG00000070961|-|chr12:g.90049561:G>A',, ENSG00000070961|-|chr12:g.90013962:G>A',, ENSG00000070961|-|chr12:g.89997932:T>G',, ENSG00000070961|-|chr12:g.89985014:G>C',, ENSG00000070961|-|chr12:g.90049560:C>A',, ENSG00000070961|-|chr12:g.90015411:G>T',, ENSG00000070961|-|chr12:g.90015411:G>T']	ENSG00000070961	1	HGNC:814	318498.14	327196.01599999995	131216.155	137720.723	259651.99	299071.74
QFYDQALQQAVVDDDANNAK	8	Pat_92_2.53119.53119.4	ENSG00000110651|CD81, ENSG00000110651|+|chr11:g.2411741:A>G',, ENSG00000110651|+|chr11:g.2411735:G>A',, ENSG00000110651|+|chr11:g.2411735:G>A']	ENSG00000110651	1	HGNC:1701	1934600.383	2459275.305	1415378.332	1530537.04	2363622.4359999998	3028985.576
FLEFQYLTGGLVDPEVHGR	3	Pat_92_6.65194.65194.3	ENSG00000096696|DSP, ENSG00000096696|+|chr6:g.7578715:C>T',, ENSG00000096696|+|chr6:g.7580958:A>G',, ENSG00000096696|+|chr6:g.7581636:G>A',, ENSG00000096696|+|chr6:g.7580990:G>A',, ENSG00000096696|+|chr6:g.7585977:G>A',, ENSG00000096696|+|chr6:g.7585981:C>T',, ENSG00000096696|+|chr6:g.7580078:A>G']	ENSG00000096696	1	HGNC:3052	64395.994	49537.016	53682.768000000004	51443.645000000004	60140.439	67091.402
VDLTLDWLTETSEEAK	1	Pat_92_4.69471.69471.3	ENSG00000132780|NASP, ENSG00000132780|+|chr1:g.46073823:G>T',, ENSG00000132780|+|chr1:g.46082063:A>G',, ENSG00000132780|+|chr1:g.46082063:A>G']	ENSG00000132780	1	HGNC:7644	41734.125	59548.793	67126.1	66573.68	252253.1	316912.9
DAPDHQELNLDVSLQLPSR	4	Pat_92_3.55556.55556.3	ENSG00000125730|C3, ENSG00000125730|-|chr19:g.6697558:C>A',, ENSG00000125730|-|chr19:g.6707931:C>T',, ENSG00000125730|-|chr19:g.6697682:C>T']	ENSG00000125730	1	HGNC:1318	125465.6	124685.055	128443.736	129398.20999999999	122372.823	145228.627
DAQGLVLFDVTGQVR	1	Pat_92_5.59730.59730.2	ENSG00000013364|MVP, ENSG00000013364|+|chr16:g.29847067:C>T',, ENSG00000013364|+|chr16:g.29842218:C>T',, ENSG00000013364|+|chr16:g.29842218:C>T']	ENSG00000013364	1	HGNC:7531	160063	169788.02	67393.41	71939.93	131290.14	156668.03
IEGYEDQVLITEHGDLGNSR	2	Pat_92_3.49188.49188.3	ENSG00000116489|CAPZA1	ENSG00000116489	1	HGNC:1488	205496.14	258078.425	198908.09399999998	231262.895	214592.914	258153.275
HFIDVGAGVIDEDYR	3	Pat_92_2.50700.50700.3	ENSG00000128951|DUT, ENSG00000128951|+|chr15:g.48623767:C>T',, ENSG00000128951|+|chr15:g.48633527:G>T',, ENSG00000128951|+|chr15:g.48633527:G>T']	ENSG00000128951	1	HGNC:3078	197354.055	273461.995	219335.494	286584.87	340776.77	385203.27999999997
VIEASFPAGVDSSPR	5	Pat_92_4.50632.50632.3	ENSG00000107159|CA9, ENSG00000107159|+|chr9:g.35676366:G>A']	ENSG00000107159	1	HGNC:1383	5155842.74	5822404.02	887897.3029999998	974136.935	1381322.46	1613376.99
TGETGIEETILEGHLGVTK	3	Pat_92_3.58605.58605.3	ENSG00000124486|USP9X, ENSG00000124486|+|chrX:g.41000579:G>A',, ENSG00000124486|+|chrX:g.41064653:T>C',, ENSG00000124486|+|chrX:g.41064653:T>C']	ENSG00000124486	1	HGNC:12632	909600.2000000001	1052555.28	945642.0550000002	1035992.58	1195772.4400000002	1404067.336
TEDFIIDTLELR	6	Pat_92_3.65911.65911.2	ENSG00000171824|EXOSC10, ENSG00000171824|-|chr1:g.11140830:T>TCATCTTCC',, ENSG00000171824|-|chr1:g.11147536:T>C',, ENSG00000171824|-|chr1:g.11140897:T>C',, ENSG00000171824|-|chr1:g.11129679:C>G',, ENSG00000171824|-|chr1:g.11129679:C>G']	ENSG00000171824	1	HGNC:9138	151347.353	174889.391	116912.247	115445.46199999998	224887.1535	276016.9092
EEEAIQLDGLNASQIR	5	Pat_92_1.50943.50943.3	ENSG00000166598|HSP90B1	ENSG00000166598	1	HGNC:12028	177398.919	244471.489	151300.15899999999	192288.419	282635.79099999997	335973.296
SNDIDLEGFDSVVSSTEK	1	Pat_92_3.58663.58663.3	ENSG00000147010|SH3KBP1, ENSG00000147010|-|chrX:g.19560085:C>T',, ENSG00000147010|-|chrX:g.19650053:A>G',, ENSG00000147010|-|chrX:g.19650053:A>G']	ENSG00000147010	1	HGNC:13867	61775.477	80427	47232.875	46514.543	131816.97	167811.95
NLDAVHDITVAYPHNIPQSEK	1	Pat_92_4.51248.51248.4	ENSG00000172954|LCLAT1, ENSG00000172954|+|chr2:g.30863108:A>G',, ENSG00000172954|+|chr2:g.30863108:A>G']	ENSG00000172954	1	HGNC:26756	276000.62	274857.03	178575.66	190974.45	450480.8	501163.72
QSDDEVYAPGLDIESSLK	2	Pat_92_2.56837.56837.3	ENSG00000099995|SF3A1	ENSG00000099995	1	HGNC:10765	96867.51000000001	121037.734	49780.433000000005	51573.736999999994	139421.226	185885.789
GAGTGGLGLAIEGPSEAK	2	Pat_92_4.52174.52174.3	ENSG00000128591|FLNC, ENSG00000128591|+|chr7:g.128487762:C>T',, ENSG00000128591|+|chr7:g.128483582:T>C',, ENSG00000128591|+|chr7:g.128494159:C>T',, ENSG00000128591|+|chr7:g.128485123:G>A',, ENSG00000128591|+|chr7:g.128480715:G>A',, ENSG00000128591|+|chr7:g.128486412:G>A',, ENSG00000128591|+|chr7:g.128496611:G>A',, ENSG00000128591|+|chr7:g.128488745:G>A',, ENSG00000128591|+|chr7:g.128493010:C>T',,…	ENSG00000128591	1	HGNC:3756	713243.77	784709.3799999999	1061138.06	1141310.4	195233.61	229031.06999999998
EEYVQEDAGIIFVGSTNR	3	Pat_92_2.53713.53713.3	ENSG00000125780|TGM3, ENSG00000125780|+|chr20:g.2312717:C>T',, ENSG00000125780|+|chr20:g.2312808:A>C',, ENSG00000125780|+|chr20:g.2290958:G>A',, ENSG00000125780|+|chr20:g.2312836:C>G',, ENSG00000125780|+|chr20:g.2291025:T>C',, ENSG00000125780|+|chr20:g.2293658:G>T',, ENSG00000125780|+|chr20:g.2306548:C>T']	ENSG00000125780	1	HGNC:11779	51418.8315	80404.57400000001	125571.717	166873.075	80443.409	124495.038
GEVPCTVTSASPLEEATLSELK	8	Pat_92_3.62659.62659.4	ENSG00000241837|ATP5PO, ENSG00000241837|-|chr21:g.35281496:T>C']	ENSG00000241837	1	HGNC:850	657575.5380000001	289860.76	827365.575	864501.889	469271.338	250759.51200000002
EAQAVPATLPELEATK	5	Pat_92_3.55201.55201.3	ENSG00000178209|PLEC, ENSG00000178209|-|chr8:g.145008183:C>T',, ENSG00000178209|-|chr8:g.144995759:G>A',, ENSG00000178209|-|chr8:g.145016667:C>T',, ENSG00000178209|-|chr8:g.144994888:G>A',, ENSG00000178209|-|chr8:g.144996236:C>G',, ENSG00000178209|-|chr8:g.145010020:G>A',, ENSG00000178209|-|chr8:g.144996968:C>T',, ENSG00000178209|-|chr8:g.144990901:C>T',, ENSG00000178209|-|chr8:g.145001648:C>T',,…	ENSG00000178209	1	HGNC:9069	1355375.9100000001	1222067.8360000001	2131325.2139999997	2096956.43	2383943.26	2657862.61
SVIEQGGIQTVDQLIK	5	Pat_92_5.61077.61077.3	ENSG00000170248|PDCD6IP, ENSG00000170248|+|chr3:g.33906919:C>A',, ENSG00000170248|+|chr3:g.33906919:C>A']	ENSG00000170248	1	HGNC:8766	741831.355	697377.116	453093.032	499744.06299999997	492790.22	503317.122
GAGIGGLGITVEGPSESK	3	Pat_92_5.53150.53150.3	ENSG00000136068|FLNB, ENSG00000136068|+|chr3:g.58138487:GT>G',, ENSG00000136068|+|chr3:g.58134543:G>A',, ENSG00000136068|+|chr3:g.58062899:C>G',, ENSG00000136068|+|chr3:g.58121746:A>G',, ENSG00000136068|+|chr3:g.58089697:G>T',, ENSG00000136068|+|chr3:g.58095423:G>T',, ENSG00000136068|+|chr3:g.58095424:A>T',, ENSG00000136068|+|chr3:g.58127630:G>T',, ENSG00000136068|+|chr3:g.58128446:A>G',, ENSG000…	ENSG00000136068	1	HGNC:3755	1228210.08	1350005.508	597484.333	622260.7880000001	1034876.1	1250992.645
YDSIPVSTSLLGDTSDTTSTGLAQR	1	Pat_92_4.57708.57708.3	ENSG00000180822|PSMG4	ENSG00000180822	1	HGNC:21108	33011.074	33120.246	25989.756	30180.682	40900.17	43939.187999999995
SSPVVIDASTAIDAPSNLR	3	Pat_92_3.54067.54067.3	ENSG00000115414|FN1, ENSG00000115414|-|chr2:g.216257711:C>T',, ENSG00000115414|-|chr2:g.216271134:C>T',, ENSG00000115414|-|chr2:g.216226799:A>G',, ENSG00000115414|-|chr2:g.216240008:T>C',, ENSG00000115414|-|chr2:g.216240420:T>C',, ENSG00000115414|-|chr2:g.216270961:T>C',, ENSG00000115414|-|chr2:g.216270993:T>C',, ENSG00000115414|-|chr2:g.216226780:C>T',, ENSG00000115414|-|chr2:g.216256459:G>A',, …	ENSG00000115414	1	HGNC:3778	280678.277	390670.48	310218.425	325372.36100000003	489218.77	544787.98
SVIDPVPAPVGDSHVDGAAK	2	Pat_92_3.49509.49509.3	ENSG00000180370|PAK2, ENSG00000180370|+|chr3:g.196509669:A>G']	ENSG00000180370	1	HGNC:8591	334932.5	364458.12	277389.31	276112.46499999997	588836.8	669626.9099999999
EAPETDTSPSLWDVEFAK	1	Pat_92_3.59525.59525.3	ENSG00000102738|MRPS31, ENSG00000102738|-|chr13:g.41331052:C>T',, ENSG00000102738|-|chr13:g.41331009:C>T']	ENSG00000102738	1	HGNC:16632	132172.16	107440.59	52869.414000000004	51568.76	65489.74	77828.305
GPQITGPSLEGDLGLK	2	Pat_92_5.57232.57232.3	ENSG00000124942|AHNAK, ENSG00000124942|-|chr11:g.62295776:T>G',, ENSG00000124942|-|chr11:g.62290365:T>C',, ENSG00000124942|-|chr11:g.62295549:C>T',, ENSG00000124942|-|chr11:g.62296271:G>A',, ENSG00000124942|-|chr11:g.62287549:C>T',, ENSG00000124942|-|chr11:g.62300583:C>T',, ENSG00000124942|-|chr11:g.62294188:T>G',, ENSG00000124942|-|chr11:g.62299055:T>C',, ENSG00000124942|-|chr11:g.62285441:A>G',…	ENSG00000124942	1	HGNC:347	216358.94	189639.096	433512.76	471088.4	239840.15	270229.87
ENLATVEGNFASIDER	5	Pat_92_2.51199.51199.3	ENSG00000175203|DCTN2, ENSG00000175203|-|chr12:g.57927879:G>A',, ENSG00000175203|-|chr12:g.57927879:G>A']	ENSG00000175203	1	HGNC:2712	614642.22	531994.559	686499.605	519348.644	630322.844	809396.19
ELETVLADEPGLLGPK	4	Pat_92_3.67066.67066.3	ENSG00000123338|NCKAP1L, ENSG00000123338|+|chr12:g.54913005:T>C',, ENSG00000123338|+|chr12:g.54911392:A>G',, ENSG00000123338|+|chr12:g.54905832:G>A',, ENSG00000123338|+|chr12:g.54925044:A>T',, ENSG00000123338|+|chr12:g.54911321:T>C',, ENSG00000123338|+|chr12:g.54903701:C>T',, ENSG00000123338|+|chr12:g.54902248:C>T',, ENSG00000123338|+|chr12:g.54925050:G>A',, ENSG00000123338|+|chr12:g.54925050:G>A…	ENSG00000123338	1	HGNC:4862	77957.9279	73298.963	73820.76000000001	69217.2513	127351.7866	139720.0196
YSGPEDDAAISLAFSK	1	Pat_92_4.57799.57799.3	ENSG00000131747|TOP2A, ENSG00000131747|-|chr17:g.38552641:GT>G',, ENSG00000131747|-|chr17:g.38547815:C>T',, ENSG00000131747|-|chr17:g.38547881:C>G',, ENSG00000131747|-|chr17:g.38556304:C>T',, ENSG00000131747|-|chr17:g.38548495:G>A']	ENSG00000131747	1	HGNC:11989	105022.17	112590.7	82842.734	82038.93	217281.55	271079.44
DDVAQTDLLQIDPNFGSK	3	Pat_92_3.61753.61753.3	ENSG00000168003|SLC3A2, ENSG00000168003|+|chr11:g.62649528:TA>T',, ENSG00000168003|+|chr11:g.62648766:G>T',, ENSG00000168003|+|chr11:g.62623812:C>T',, ENSG00000168003|+|chr11:g.62623812:C>T']	ENSG00000168003	1	HGNC:11026	524228.15	447766.14	233157.41000000003	235650.66	271942.324	279209.82
EALAEAALESPRPALVR	3	Pat_92_4.52143.52143.3	ENSG00000109062|SLC9A3R1	ENSG00000109062	1	HGNC:11075	1711657.1700000002	1824597.15	732359.226	840759.035	1096944.9500000002	1259859.8399999999
NEGEDGLEVLSFEFQK	2	Pat_92_3.64966.64966.3	ENSG00000105726|ATP13A1, ENSG00000105726|-|chr19:g.19756694:T>C',, ENSG00000105726|-|chr19:g.19770539:G>A',, ENSG00000105726|-|chr19:g.19760744:G>A',, ENSG00000105726|-|chr19:g.19774460:C>T']	ENSG00000105726	1	HGNC:24215	72372.829	81336.736	37789.210999999996	50655.01	72074.348	100725.26699999999
DVPWGVDSLITLAFQDQR	1	Pat_92_6.66863.66863.3	ENSG00000075618|FSCN1, ENSG00000075618|+|chr7:g.5632934:G>A',, ENSG00000075618|+|chr7:g.5632934:G>A']	ENSG00000075618	1	HGNC:11148	15666.628	7534.1016	10806.124	10720.214	25127.074	28854.48
GDEGIFEESFIEER	3	Pat_92_1.53748.53748.3	ENSG00000147164|SNX12	ENSG00000147164	1	HGNC:14976	60256.31	56217.270000000004	101265.49000000002	111577.18900000001	119697.783	108564.567
GNDISSGTVLSDYVGSGPPK	9	Pat_92_4.53200.53200.4	ENSG00000089220|PEBP1, ENSG00000089220|+|chr12:g.118577356:G>A',, ENSG00000089220|+|chr12:g.118582592:A>C']	ENSG00000089220	1	HGNC:8630	6614397.739299999	4309086.812	3543048.1059999997	3425720.4465	8259782.495	9318250.693
FDSNNVVLIEDNGNPVGTR	2	Pat_92_3.52962.52962.3	ENSG00000180992|MRPL14, ENSG00000180992|-|chr6:g.44081861:G>A']	ENSG00000180992	1	HGNC:14279	142786.116	190888.74599999998	110889.813	111461.84	157903.607	163945.75
TTELPAADPFALAPFPSK	2	Pat_92_6.65251.65251.3	ENSG00000115977|AAK1	ENSG00000115977	1	HGNC:19679	105976.09	110397.32800000001	89354.332	89569.57400000001	147295.65600000002	163270.507
GVNLPGAAVDLPAVSEK	6	Pat_92_5.59137.59137.3	ENSG00000067225|PKM, ENSG00000067225|-|chr15:g.72499530:CAAGG>C',, ENSG00000067225|-|chr15:g.72499530:CAAGG>C']	ENSG00000067225	1	HGNC:9021	401524.99299999996	335212.497	574221.57	641685.598	582245.9299999999	547949.4500000001
NPAVQAGSIVVLQGGEETQR	1	Pat_92_4.50724.50724.3	ENSG00000124299|PEPD, ENSG00000124299|-|chr19:g.33968992:C>T',, ENSG00000124299|-|chr19:g.33968992:C>T']	ENSG00000124299	1	HGNC:8840	118100.234	149383.4	94428.89	118271.055	146293.81	168691.38
ETAVDGELVVLYDVK	18	Pat_92_3.63217.63217.3	ENSG00000151655|ITIH2, ENSG00000151655|+|chr10:g.7759629:A>C',, ENSG00000151655|+|chr10:g.7777019:C>T',, ENSG00000151655|+|chr10:g.7747128:G>C',, ENSG00000151655|+|chr10:g.7774317:T>C',, ENSG00000151655|+|chr10:g.7747102:C>T',, ENSG00000151655|+|chr10:g.7769725:T>G',, ENSG00000151655|+|chr10:g.7776968:C>T',, ENSG00000151655|+|chr10:g.7776989:A>G',, ENSG00000151655|+|chr10:g.7786883:A>G',, ENSG000…	ENSG00000151655	1	HGNC:6167	2069992.256	2055817.2429999998	1014202.478	1083891.931	1119370.416	1405344.62
VNVDIINFGEEEVNTEK	9	Pat_92_3.62451.62451.3	ENSG00000159352|PSMD4, ENSG00000159352|+|chr1:g.151234748:G>T',, ENSG00000159352|+|chr1:g.151234748:G>T']	ENSG00000159352	1	HGNC:9561	569140.719	551064.852	527752.7127	556780.155	506735.49199999997	671888.204
SPQTPELVEALAFR	2	Pat_92_4.61547.61547.2	ENSG00000048828|FAM120A, ENSG00000048828|+|chr9:g.96214660:T>C',, ENSG00000048828|+|chr9:g.96320941:C>T',, ENSG00000048828|+|chr9:g.96261150:C>G',, ENSG00000048828|+|chr9:g.96291764:C>T',, ENSG00000048828|+|chr9:g.96291764:C>T']	ENSG00000048828	1	HGNC:13247	95935.4	81935.555	77430.31599999999	86010.548	110040.078	120343.816
ATSETLAADPTPAATIVHFK	1	Pat_92_5.54108.54108.3	ENSG00000079308|TNS1, ENSG00000079308|-|chr2:g.218682610:C>T',, ENSG00000079308|-|chr2:g.218695102:G>A',, ENSG00000079308|-|chr2:g.218713282:G>A',, ENSG00000079308|-|chr2:g.218683151:G>A',, ENSG00000079308|-|chr2:g.218713298:C>A',, ENSG00000079308|-|chr2:g.218674697:C>T',, ENSG00000079308|-|chr2:g.218749800:C>G',, ENSG00000079308|-|chr2:g.218683433:G>A',, ENSG00000079308|-|chr2:g.218712940:G>A',,…	ENSG00000079308	1	HGNC:11973	45735.73	53706.937999999995	58016.176	64944.38	43484.277	43806.008
GANIQLLDLPGIIEGAAQGK	1	Pat_92_6.66909.66909.3	ENSG00000108591|DRG2	ENSG00000108591	1	HGNC:3030	61549.937999999995	19742.37	67843.71	70228.6	99707.945	93847.4
ELAENGGVLQLVGPEEK	4	Pat_92_3.58823.58823.3	ENSG00000162522|KIAA1522, ENSG00000162522|+|chr1:g.33235651:A>G',, ENSG00000162522|+|chr1:g.33235904:G>A',, ENSG00000162522|+|chr1:g.33238472:A>G',, ENSG00000162522|+|chr1:g.33235666:A>G',, ENSG00000162522|+|chr1:g.33207580:G>T']	ENSG00000162522	1	HGNC:29301	378632.688	477307.334	192472.619	208121.74300000002	274789.52300000004	345335.759
VENQENVSNLVIEDTELK	28	Pat_92_2.57645.57645.4	ENSG00000131236|CAP1	ENSG00000131236	1	HGNC:20040	2429014.4446	2577271.4332	1625635.6364000002	1647642.9701	3722298.7978	4696997.053300001
EYIPTVFDNYSAQSAVDGR	2	Pat_92_3.55296.55296.3	ENSG00000177105|RHOG	ENSG00000177105	1	HGNC:672	243131.94	255247.44	141968.72999999998	164785.56	270763.76	316432.30000000005
APPAPGPASGGSGEVDELFDVK	6	Pat_92_3.59912.59912.3	ENSG00000105669|COPE, ENSG00000105669|-|chr19:g.19010756:C>T',, ENSG00000105669|-|chr19:g.19014120:C>T',, ENSG00000105669|-|chr19:g.19014120:C>T']	ENSG00000105669	1	HGNC:2234	1354295.5299999998	2050374.8499999999	861814.4199999999	987806.9400000002	1589015.95	1662428.46
SVEVNFTESLLR	1	Pat_92_5.56230.56230.2	ENSG00000114209|PDCD10	ENSG00000114209	1	HGNC:8761	44916.59	33628.062000000005	34296.098	36067.02	52879.02	56484.215
LVAGQQQVLQQLAEEEPK	1	Pat_92_4.61384.61384.4	ENSG00000149782|PLCB3, ENSG00000149782|+|chr11:g.64022503:C>T',, ENSG00000149782|+|chr11:g.64024171:G>C',, ENSG00000149782|+|chr11:g.64023874:C>T',, ENSG00000149782|+|chr11:g.64023874:C>T']	ENSG00000149782	1	HGNC:9056	52677.93	56036.984000000004	40919.977	51581.437999999995	65819.445	65241.13
AEDGSVIDYELIDQDAR	13	Pat_92_1.51311.51311.3	ENSG00000182718|ANXA2, ENSG00000182718|-|chr15:g.60653205:C>A',, ENSG00000182718|-|chr15:g.60653205:C>A']	ENSG00000182718	1	HGNC:537	765294.071	920611.767	1480646.714	1595610.2850000001	1919844.611	2402499.895
GSYGDLGGPIITTQVTIPK	7	Pat_92_5.59602.59602.3	ENSG00000165119|HNRNPK, ENSG00000165119|-|chr9:g.86585827:C>T',, ENSG00000165119|-|chr9:g.86587881:G>T',, ENSG00000165119|-|chr9:g.86587881:G>T']	ENSG00000165119	1	HGNC:5044	769139.2849999999	613762.138	481942.728	521132.05500000005	1327138.359	1351630.697
VYEIDITDASVVR	1	Pat_92_3.53620.53620.2	ENSG00000082068|WDR70	ENSG00000082068	1	HGNC:25495	276829.56	305606.25	167742.6	167839.05	372336.34	467335.12
SQDAEVGDGTTSVTLLAAEFLK	2	Pat_92_5.68202.68202.3	ENSG00000135624|CCT7, ENSG00000135624|+|chr2:g.73479862:C>T',, ENSG00000135624|+|chr2:g.73479862:C>T']	ENSG00000135624	1	HGNC:1622	86648.391	58617.146	100886.406	99479.20499999999	190132.73	164922.073
VGDPAEDFGTFFSAVIDAK	4	Pat_92_5.69790.69790.3	ENSG00000159423|ALDH4A1, ENSG00000159423|-|chr1:g.19209807:G>A',, ENSG00000159423|-|chr1:g.19201928:C>T',, ENSG00000159423|-|chr1:g.19202847:C>T',, ENSG00000159423|-|chr1:g.19201043:C>T',, ENSG00000159423|-|chr1:g.19212959:T>G',, ENSG00000159423|-|chr1:g.19199352:G>A',, ENSG00000159423|-|chr1:g.19208320:C>T',, ENSG00000159423|-|chr1:g.19208320:C>T']	ENSG00000159423	1	HGNC:406	160494.883	78664.89700000001	196805.12	192560.658	117734.962	107676.16699999999
HNQLPLVIEFTEQTAPK	5	Pat_92_5.59860.59860.3	ENSG00000185624|P4HB, ENSG00000185624|-|chr17:g.79801917:C>T',, ENSG00000185624|-|chr17:g.79801917:C>T']	ENSG00000185624	1	HGNC:8548	944691.188	414693.107	386826.158	350445.353	866268.216	762141.9689999999
NLPSNPLEFNPDVLK	1	Pat_92_6.62735.62735.3	ENSG00000117868|ESYT2, ENSG00000117868|-|chr7:g.158534257:T>C',, ENSG00000117868|-|chr7:g.158590647:C>T',, ENSG00000117868|-|chr7:g.158536357:G>A']	ENSG00000117868	1	HGNC:22211	21719.941000000003	15642.633999999998	20510.305	26863.86	29989.218999999997	34119.25
GAGTGGLGLAVEGPSEAK	7	Pat_92_3.49058.49058.3	ENSG00000196924|FLNA, ENSG00000196924|-|chrX:g.153581155:C>T',, ENSG00000196924|-|chrX:g.153590917:G>C',, ENSG00000196924|-|chrX:g.153590917:G>C']	ENSG00000196924	1	HGNC:3754	7858907.932999999	8115828.915	13790549.990000002	14883479.606	5704848.070000001	6628041.694999999
NPNAVLTLVDDNLAPEYQK	5	Pat_92_4.67725.67725.3	ENSG00000145703|IQGAP2, ENSG00000145703|+|chr5:g.75979036:TTTCTTG>T',, ENSG00000145703|+|chr5:g.75969794:T>C',, ENSG00000145703|+|chr5:g.75858325:C>T',, ENSG00000145703|+|chr5:g.75858325:C>T']	ENSG00000145703	1	HGNC:6111	288488.21	217911.99899999998	68992.757	69619.217	102210.043	109350.605
DTASDSPAGIDNPVFSPDEALDR	4	Pat_92_1.54266.54266.3	ENSG00000066230|SLC9A3, ENSG00000066230|-|chr5:g.492096:G>A',, ENSG00000066230|-|chr5:g.492096:G>A']	ENSG00000066230	1	HGNC:11073	203398.798	272172.152	80350.01860000001	94638.31	137408.751	173648.75
NAELDPVTTEEQVLDVK	2	Pat_92_1.59557.59557.3	ENSG00000116688|MFN2, ENSG00000116688|+|chr1:g.12064892:G>A',, ENSG00000116688|+|chr1:g.12061590:G>T',, ENSG00000116688|+|chr1:g.12061590:G>T']	ENSG00000116688	1	HGNC:16877	52929.712	45308.394	22036.4936	25189.277000000002	57574.560999999994	65971.546
DIGAIAQVHAENGDIIAEEQQR	7	Pat_92_3.49511.49511.3	ENSG00000092964|DPYSL2, ENSG00000092964|+|chr8:g.26441353:A>C',, ENSG00000092964|+|chr8:g.26441353:A>C']	ENSG00000092964	1	HGNC:3014	1280132.5440000002	867498.8009999999	6172817.734999999	5979482.794000001	3294195.537	3085482.345
SQAPLESSLDSLGDVFLDSGR	1	Pat_92_3.68718.68718.3	ENSG00000137497|NUMA1, ENSG00000137497|-|chr11:g.71724459:T>A',, ENSG00000137497|-|chr11:g.71720083:C>T',, ENSG00000137497|-|chr11:g.71724740:C>T',, ENSG00000137497|-|chr11:g.71717267:A>G',, ENSG00000137497|-|chr11:g.71715727:G>A',, ENSG00000137497|-|chr11:g.71716353:G>A',, ENSG00000137497|-|chr11:g.71726216:T>C',, ENSG00000137497|-|chr11:g.71725567:C>G',, ENSG00000137497|-|chr11:g.71729919:T>A',…	ENSG00000137497	1	HGNC:8059	30464.502	31759.93	19599.564	19557.404	26101.582000000002	32788.63
GPEEEHLGILGPVIWAEVGDTIR	1	Pat_92_4.69902.69902.3	ENSG00000047457|CP, ENSG00000047457|-|chr3:g.148896253:C>T',, ENSG00000047457|-|chr3:g.148916215:G>A',, ENSG00000047457|-|chr3:g.148939568:C>G',, ENSG00000047457|-|chr3:g.148917532:A>G',, ENSG00000047457|-|chr3:g.148903150:G>T',, ENSG00000047457|-|chr3:g.148903150:G>T']	ENSG00000047457	1	HGNC:2295	53476.465	40015.926	18806.17	21859.47	41532.977	45705.155999999995
DVTGPDEESFLYFAYGSNLLTER	1	Pat_92_4.68658.68658.3	ENSG00000006625|GGCT, ENSG00000006625|-|chr7:g.30538463:T>A',, ENSG00000006625|-|chr7:g.30538463:T>A']	ENSG00000006625	1	HGNC:21705	28365.19	52937.945	26184.725	28857.468999999997	37223.395	51203.42
GILDGESAPTFPESFGVK	1	Pat_92_5.62424.62424.3	ENSG00000144843|ADPRH, ENSG00000144843|+|chr3:g.119301197:T>G',, ENSG00000144843|+|chr3:g.119301197:T>G']	ENSG00000144843	1	HGNC:269	59682.848	123735.625	40089.598	42439.32	94539.375	70234.13
QIPLQSLDLEFGSGFQPR	1	Pat_92_6.63975.63975.3	ENSG00000127463|EMC1, ENSG00000127463|-|chr1:g.19563686:C>T',, ENSG00000127463|-|chr1:g.19550009:C>T',, ENSG00000127463|-|chr1:g.19550009:C>T']	ENSG00000127463	1	HGNC:28957	19731.49	16119.185	30727.303	32106.808999999997	24249.03	29681.174
TLPETLDPAEYNISPETR	5	Pat_92_2.55118.55118.3	ENSG00000065518|NDUFB4	ENSG00000065518	1	HGNC:7699	596908.175	670541.175	186024.51	193219.76799999998	202856.588	223213.59799999997
LDITTLTGVPEEHIK	8	Pat_92_4.59559.59559.3	ENSG00000164258|NDUFS4, ENSG00000164258|+|chr5:g.52942123:T>G',, ENSG00000164258|+|chr5:g.52942123:T>G']	ENSG00000164258	1	HGNC:7711	1219039.0700000003	1128268.3360000001	355050.963	415097.02310000005	378165.47429999994	438100.3255000001
NINEYLAVVDAPPLDLR	1	Pat_92_5.66608.66608.3	ENSG00000110074|FOXRED1, ENSG00000110074|+|chr11:g.126144872:A>C',, ENSG00000110074|+|chr11:g.126139121:C>T']	ENSG00000110074	1	HGNC:26927	44367.055	32029.615	17512.428	16706.617	29488.535	28543.459
VTASGPGLSSYGVPASLPVDFAIDAR	1	Pat_92_5.66730.66730.3	ENSG00000136068|FLNB, ENSG00000136068|+|chr3:g.58138487:GT>G',, ENSG00000136068|+|chr3:g.58134543:G>A',, ENSG00000136068|+|chr3:g.58062899:C>G',, ENSG00000136068|+|chr3:g.58121746:A>G',, ENSG00000136068|+|chr3:g.58089697:G>T',, ENSG00000136068|+|chr3:g.58095423:G>T',, ENSG00000136068|+|chr3:g.58095424:A>T',, ENSG00000136068|+|chr3:g.58127630:G>T',, ENSG00000136068|+|chr3:g.58128446:A>G',, ENSG000…	ENSG00000136068	1	HGNC:3755	48523.582	52953.68	20971.21	22440.465	47704.04	41817.344
DGTVTAGNASGVADGAGAVIIASEDAVK	14	Pat_92_3.60452.60452.4	ENSG00000167315|ACAA2	ENSG00000167315	1	HGNC:83	851415.1186	922207.961	473330.6629	514863.9047	2498687.6150000007	3098712.511
EESPLLIGQQSTVSDVPR	6	Pat_92_2.50597.50597.3	ENSG00000115414|FN1, ENSG00000115414|-|chr2:g.216257711:C>T',, ENSG00000115414|-|chr2:g.216271134:C>T',, ENSG00000115414|-|chr2:g.216226799:A>G',, ENSG00000115414|-|chr2:g.216240008:T>C',, ENSG00000115414|-|chr2:g.216240420:T>C',, ENSG00000115414|-|chr2:g.216270961:T>C',, ENSG00000115414|-|chr2:g.216270993:T>C',, ENSG00000115414|-|chr2:g.216226780:C>T',, ENSG00000115414|-|chr2:g.216256459:G>A',, …	ENSG00000115414	1	HGNC:3778	931145.49	1044437.41	1434905.607	1498029.1069999998	1429671.3	1589173.31
YGSFEEAEASYPILNR	1	Pat_92_3.51625.51625.3	ENSG00000197321|SVIL, ENSG00000197321|-|chr10:g.29760115:TC>T',, ENSG00000197321|-|chr10:g.29782177:C>T',, ENSG00000197321|-|chr10:g.29777660:T>G',, ENSG00000197321|-|chr10:g.29812422:C>A',, ENSG00000197321|-|chr10:g.29784072:G>C',, ENSG00000197321|-|chr10:g.29770643:C>T',, ENSG00000197321|-|chr10:g.29840037:C>A',, ENSG00000197321|-|chr10:g.29747379:G>A',, ENSG00000197321|-|chr10:g.29812380:C>A',…	ENSG00000197321	1	HGNC:11480	87196.12	103267.28	108089.695	108854.73	105778.35	112839.875
ENYLEENLLYAPSLR	1	Pat_92_3.59077.59077.3	ENSG00000132153|DHX30, ENSG00000132153|+|chr3:g.47888120:C>T',, ENSG00000132153|+|chr3:g.47868911:A>C',, ENSG00000132153|+|chr3:g.47887283:C>A',, ENSG00000132153|+|chr3:g.47888150:G>A',, ENSG00000132153|+|chr3:g.47888150:G>A']	ENSG00000132153	1	HGNC:16716	32175.475	38666.016	26679.51	30324.933999999997	46844.85	55073.187999999995
LEGTEDLSDVLVR	1	Pat_92_2.55762.55762.2	ENSG00000121152|NCAPH, ENSG00000121152|+|chr2:g.97034738:C>T',, ENSG00000121152|+|chr2:g.97030247:T>C',, ENSG00000121152|+|chr2:g.97008932:C>T',, ENSG00000121152|+|chr2:g.97009892:G>C',, ENSG00000121152|+|chr2:g.97009933:A>C',, ENSG00000121152|+|chr2:g.97026374:G>A',, ENSG00000121152|+|chr2:g.97007838:C>G',, ENSG00000121152|+|chr2:g.97007838:C>G']	ENSG00000121152	1	HGNC:1112	19886.76	27704.695	42188.3	48024.176	75461.99	104915.87
VDIDVPDVNVQGPDWHLK	6	Pat_92_5.60891.60891.3	ENSG00000124942|AHNAK, ENSG00000124942|-|chr11:g.62295776:T>G',, ENSG00000124942|-|chr11:g.62290365:T>C',, ENSG00000124942|-|chr11:g.62295549:C>T',, ENSG00000124942|-|chr11:g.62296271:G>A',, ENSG00000124942|-|chr11:g.62287549:C>T',, ENSG00000124942|-|chr11:g.62300583:C>T',, ENSG00000124942|-|chr11:g.62294188:T>G',, ENSG00000124942|-|chr11:g.62299055:T>C',, ENSG00000124942|-|chr11:g.62285441:A>G',…	ENSG00000124942	1	HGNC:347	952728.0250000001	926367.7680000002	386848.3790000001	397186.702	398011.54099999997	471508.424
SDAPTGDVLLDEALK	10	Pat_92_2.58411.58411.3	ENSG00000113384|GOLPH3, ENSG00000113384|-|chr5:g.32126523:C>T',, ENSG00000113384|-|chr5:g.32135734:T>A']	ENSG00000113384	1	HGNC:15452	868171.4125999999	1205365.2689999999	490030.1168	510174.5866	1329146.539	1658291.2470000002
TVDIEEADPPQLGDFTK	1	Pat_92_3.58628.58628.3	ENSG00000146802|TMEM168, ENSG00000146802|-|chr7:g.112415337:C>T',, ENSG00000146802|-|chr7:g.112424691:T>G',, ENSG00000146802|-|chr7:g.112424286:A>C',, ENSG00000146802|-|chr7:g.112424286:A>C']	ENSG00000146802	1	HGNC:25826	99245.36	128150.58	59266.105	70952.07	80887.56	97704.414
SDIDEIVLVGGSTR	9	Pat_92_2.52798.52798.2	ENSG00000044574|HSPA5	ENSG00000044574	1	HGNC:5238	5557614.92	4248636.3209999995	2287070.755	2081525.229	5478476.716999999	5791980.323
GQPLPETLQLAVQGK	3	Pat_92_6.56882.56882.3	ENSG00000080503|SMARCA2, ENSG00000080503|+|chr9:g.2191309:C>G',, ENSG00000080503|+|chr9:g.2073577:C>T',, ENSG00000080503|+|chr9:g.2029152:A>G',, ENSG00000080503|+|chr9:g.2039511:T>C',, ENSG00000080503|+|chr9:g.2123750:C>T',, ENSG00000080503|+|chr9:g.2161749:C>T',, ENSG00000080503|+|chr9:g.2087025:C>T',, ENSG00000080503|+|chr9:g.2088540:G>A',, ENSG00000080503|+|chr9:g.2056827:A>C',, ENSG0000008050…	ENSG00000080503	1	HGNC:11098	348131.31	304821.24700000003	155085.02500000002	178038.33299999998	366440.16000000003	450887.6
ESPESEGPIYEGLIL	10	Pat_92_2.63585.63585.2	ENSG00000069329|VPS35, ENSG00000069329|-|chr16:g.46712988:C>T']	ENSG00000069329	1	HGNC:13487	60258.74800000001	96128.0888	47946.67798999999	54836.04217	78309.7616	94464.83850000001
VGDQVWLFIDEPR	3	Pat_92_4.64453.64453.2	ENSG00000090861|AARS, ENSG00000090861|-|chr16:g.70292927:T>C',, ENSG00000090861|-|chr16:g.70287193:G>A']	ENSG00000090861	1	HGNC:20	237160.543	180473.33299999998	243388.31	237003.027	110510.861	137865.852
EDGTFYEFGEDIPEAPER	6	Pat_92_1.53418.53418.2	ENSG00000134440|NARS, ENSG00000134440|-|chr18:g.55273172:G>A',, ENSG00000134440|-|chr18:g.55273172:G>A']	ENSG00000134440	1	HGNC:7643	111365.219	140763.175	173861.89919999999	301378.9742	253787.02969999996	471589.69499999995
ENFIPTIVNFSAEEISDAIR	3	Pat_92_5.69591.69591.3	ENSG00000197102|DYNC1H1, ENSG00000197102|+|chr14:g.102452591:G>A',, ENSG00000197102|+|chr14:g.102446806:A>T',, ENSG00000197102|+|chr14:g.102467294:C>T',, ENSG00000197102|+|chr14:g.102455061:C>T',, ENSG00000197102|+|chr14:g.102502906:C>T',, ENSG00000197102|+|chr14:g.102510245:C>G',, ENSG00000197102|+|chr14:g.102446221:A>C',, ENSG00000197102|+|chr14:g.102446147:G>A',, ENSG00000197102|+|chr14:g.1024…	ENSG00000197102	1	HGNC:2961	58347.335	43035.329	47914.853	53642.21800000001	100081.692	90286.697
QLSALIATEPVDIE	3	Pat_92_3.64515.64515.2	ENSG00000123106|CCDC91	ENSG00000123106	1	HGNC:24855	76177.896	97453.75499999999	51531.936	48689.539	66904.736	82372.947
ELSELVYTDVLDR	14	Pat_92_2.61433.61433.2	ENSG00000170476|MZB1, ENSG00000170476|-|chr5:g.138723513:A>T']	ENSG00000170476	1	HGNC:30125	451198.87700000004	602688.6003	232793.6715	254370.4499	444411.9085999999	590886.908
AYTEVAAAQQQLLQQLEFAR	1	Pat_92_6.64749.64749.3	ENSG00000167880|EVPL, ENSG00000167880|-|chr17:g.74006272:C>A',, ENSG00000167880|-|chr17:g.74015086:C>T',, ENSG00000167880|-|chr17:g.74011575:G>C',, ENSG00000167880|-|chr17:g.74011633:G>A',, ENSG00000167880|-|chr17:g.74011633:G>A']	ENSG00000167880	1	HGNC:3503	33075.54	30300.332000000002	24893.762000000002	26643.998	43515.418	41599.703
STSLDVEPIYTFR	1	Pat_92_4.54013.54013.2	ENSG00000115808|STRN, ENSG00000115808|-|chr2:g.37113870:T>C',, ENSG00000115808|-|chr2:g.37085056:G>A',, ENSG00000115808|-|chr2:g.37111075:C>G',, ENSG00000115808|-|chr2:g.37111075:C>G']	ENSG00000115808	1	HGNC:11424	205415.5	234549.73	165967.73	179506.53	255874.81	299791
DISEASVFDAYVLPK	9	Pat_92_4.64610.64610.3	ENSG00000197728|RPS26	ENSG00000197728	1	HGNC:10414	1191516.7020000003	698541.8640000001	924923.7509999999	956311.81	1410456.8390000002	1471305.958
LNTQEIFDDWAR	2	Pat_92_4.59847.59847.3	ENSG00000197102|DYNC1H1, ENSG00000197102|+|chr14:g.102452591:G>A',, ENSG00000197102|+|chr14:g.102446806:A>T',, ENSG00000197102|+|chr14:g.102467294:C>T',, ENSG00000197102|+|chr14:g.102455061:C>T',, ENSG00000197102|+|chr14:g.102502906:C>T',, ENSG00000197102|+|chr14:g.102510245:C>G',, ENSG00000197102|+|chr14:g.102446221:A>C',, ENSG00000197102|+|chr14:g.102446147:G>A',, ENSG00000197102|+|chr14:g.1024…	ENSG00000197102	1	HGNC:2961	218582.18	222386.155	141451.332	153167.188	195558.827	239481.984
EGGSIPVTLTFQEATGK	3	Pat_92_5.57238.57238.2	ENSG00000133313|CNDP2, ENSG00000133313|+|chr18:g.72176114:C>G',, ENSG00000133313|+|chr18:g.72176114:C>G']	ENSG00000133313	1	HGNC:24437	173115.963	188819.307	61924.127	71561.087	138346.615	160408.326
TEVLSEDLLQIER	3	Pat_92_2.58260.58260.2	ENSG00000140750|ARHGAP17, ENSG00000140750|-|chr16:g.24971233:G>A',, ENSG00000140750|-|chr16:g.24988558:C>T',, ENSG00000140750|-|chr16:g.24988558:C>T']	ENSG00000140750	1	HGNC:18239	259950.488	331048.148	138355.282	149368.82400000002	216226.943	266490.33900000004
GQGEAPPQYLTDDLEFLR	3	Pat_92_3.61891.61891.3	ENSG00000138162|TACC2, ENSG00000138162|+|chr10:g.123842325:C>T',, ENSG00000138162|+|chr10:g.123845315:G>A',, ENSG00000138162|+|chr10:g.123842523:G>A',, ENSG00000138162|+|chr10:g.123844503:C>T',, ENSG00000138162|+|chr10:g.123845211:G>A',, ENSG00000138162|+|chr10:g.123846288:G>A',, ENSG00000138162|+|chr10:g.124009124:G>C',, ENSG00000138162|+|chr10:g.123971177:G>A',, ENSG00000138162|+|chr10:g.123997…	ENSG00000138162	1	HGNC:11523	40520.55559999999	55532.05070000001	37733.7827	40026.07229999999	38752.7408	42090.23
TLQVSPLDNGDLIR	2	Pat_92_4.55171.55171.2	ENSG00000111679|PTPN6	ENSG00000111679	1	HGNC:9658	218207.09	166964.03399999999	261922.44	264509.11	366136.87	379468.73
QNLYDLDEDDDGIASVPTK	1	Pat_92_2.53108.53108.3	ENSG00000100227|POLDIP3, ENSG00000100227|-|chr22:g.42999026:A>G',, ENSG00000100227|-|chr22:g.43010817:G>A',, ENSG00000100227|-|chr22:g.43010817:G>A']	ENSG00000100227	1	HGNC:23782	42326.137	49046.55	26269.667999999998	31036.346	74232.836	95721.21
FYLDSGEQVLVDVETK	1	Pat_92_4.66650.66650.3	ENSG00000131368|MRPS25	ENSG00000131368	1	HGNC:14511	73594.68	85316.82	33161.13	34532.066	48753.727	54616
TIADLELHYQEFIR	2	Pat_92_5.57665.57665.3	ENSG00000096696|DSP, ENSG00000096696|+|chr6:g.7581510:TA>T',, ENSG00000096696|+|chr6:g.7578715:C>T',, ENSG00000096696|+|chr6:g.7580958:A>G',, ENSG00000096696|+|chr6:g.7581636:G>A',, ENSG00000096696|+|chr6:g.7580990:G>A',, ENSG00000096696|+|chr6:g.7585977:G>A',, ENSG00000096696|+|chr6:g.7585981:C>T',, ENSG00000096696|+|chr6:g.7580078:A>G']	ENSG00000096696	1	HGNC:3052	157130.688	111552.122	131617.206	139857.974	180518.103	240687.09300000002
TQPYDVYDQVEFDVPVGSR	5	Pat_92_2.55277.55277.3	ENSG00000158864|NDUFS2, ENSG00000158864|+|chr1:g.161180484:G>A',, ENSG00000158864|+|chr1:g.161179041:A>G',, ENSG00000158864|+|chr1:g.161179041:A>G']	ENSG00000158864	1	HGNC:7708	437888.675	546319.348	191326.994	236075.51499999998	249147.7335	334705.83640000003
ETLQLESAAEVGFVR	1	Pat_92_3.55176.55176.2	ENSG00000095002|MSH2, ENSG00000095002|+|chr2:g.47739551:A>G',, ENSG00000095002|+|chr2:g.47639566:G>A',, ENSG00000095002|+|chr2:g.47643534:C>T',, ENSG00000095002|+|chr2:g.47672732:C>T',, ENSG00000095002|+|chr2:g.47702211:G>T',, ENSG00000095002|+|chr2:g.47702211:G>T']	ENSG00000095002	1	HGNC:7325	51571.695	61937.797	34970.395	35692.715	75463.14	85648.88
VEGFPTIYFAPSGDK	2	Pat_92_6.59801.59801.3	ENSG00000155660|PDIA4, ENSG00000155660|-|chr7:g.148709352:C>T',, ENSG00000155660|-|chr7:g.148708982:A>C']	ENSG00000155660	1	HGNC:30167	58157.39	30892.936999999998	52339.894	58074.223	96493.537	68867.662
SGIEILSLYDAENLGK	5	Pat_92_4.66119.66119.3	ENSG00000197142|ACSL5, ENSG00000197142|+|chr10:g.114169276:A>G',, ENSG00000197142|+|chr10:g.114168270:G>T',, ENSG00000197142|+|chr10:g.114169343:C>G',, ENSG00000197142|+|chr10:g.114177671:C>A',, ENSG00000197142|+|chr10:g.114177671:C>A']	ENSG00000197142	1	HGNC:16526	133043.37900000002	121709.71500000001	71287.38769999999	62558.6693	695956.914	838168.531
VNSLPEVLPILNSDEPK	2	Pat_92_4.68711.68711.3	ENSG00000091409|ITGA6	ENSG00000091409	1	HGNC:6142	193145.59499999997	161705.211	114543.87	131180.088	280255.51399999997	315041.434
EFLPEGQDIGAFVAEQK	1	Pat_92_4.63383.63383.3	ENSG00000114867|EIF4G1, ENSG00000114867|+|chr3:g.184038716:C>T',, ENSG00000114867|+|chr3:g.184045074:G>A',, ENSG00000114867|+|chr3:g.184040362:C>T',, ENSG00000114867|+|chr3:g.184040362:C>T']	ENSG00000114867	1	HGNC:3296	68413.05	53043.805	65143.45	63801.55	109054.82	127018.164
VVVAENFDEIVNNENK	3	Pat_92_3.58604.58604.4	ENSG00000167004|PDIA3, ENSG00000167004|+|chr15:g.44048944:A>T',, ENSG00000167004|+|chr15:g.44048950:G>T',, ENSG00000167004|+|chr15:g.44060755:A>T',, ENSG00000167004|+|chr15:g.44060755:A>T']	ENSG00000167004	1	HGNC:4606	361648.863	294081.875	261926.38400000002	266647.84500000003	559924.7	563334.04
FQSDSSSYPTVDSNSLLGQSR	1	Pat_92_4.50354.50354.3	ENSG00000167978|SRRM2, ENSG00000167978|+|chr16:g.2815862:GGA>G',, ENSG00000167978|+|chr16:g.2819160:CTCT>C',, ENSG00000167978|+|chr16:g.2816608:C>T',, ENSG00000167978|+|chr16:g.2812475:C>A',, ENSG00000167978|+|chr16:g.2815648:A>C',, ENSG00000167978|+|chr16:g.2816518:C>T',, ENSG00000167978|+|chr16:g.2816006:C>T',, ENSG00000167978|+|chr16:g.2815820:C>T',, ENSG00000167978|+|chr16:g.2809164:G>A',, EN…	ENSG00000167978	1	HGNC:16639	78064.04	100485.65	76089.8	88648.63	113293.27	142345.72
IEESDQGPYAIILAPTR	1	Pat_92_3.58267.58267.2	ENSG00000174243|DDX23, ENSG00000174243|-|chr12:g.49239405:C>T']	ENSG00000174243	1	HGNC:17347	16282.931	26434.271	18985.922	16682.123	42894.515999999996	50471.26
TSIDAYDNFDNISLAQR	7	Pat_92_4.52838.52838.3	ENSG00000141367|CLTC, ENSG00000141367|+|chr17:g.57743965:T>C',, ENSG00000141367|+|chr17:g.57737921:C>T',, ENSG00000141367|+|chr17:g.57738925:A>T',, ENSG00000141367|+|chr17:g.57743578:A>T',, ENSG00000141367|+|chr17:g.57743578:A>T']	ENSG00000141367	1	HGNC:2092	3467238.96	3753139.7800000003	1449866.69	1632839.6900000002	4377365.24	5309869.8
IPVENILGEVGDGFK	3	Pat_92_5.68031.68031.3	ENSG00000177646|ACAD9, ENSG00000177646|+|chr3:g.128621444:G>A',, ENSG00000177646|+|chr3:g.128621444:G>A']	ENSG00000177646	1	HGNC:21497	1693539.48	716225.05	1800082.3599999999	1792348.5	2910092.46	2322553.1
FYQTSVESVDFANAPEESR	4	Pat_92_2.51000.51000.3	ENSG00000057149|SERPINB3, ENSG00000057149|-|chr18:g.61322995:T>C',, ENSG00000057149|-|chr18:g.61325752:G>A',, ENSG00000057149|-|chr18:g.61325752:G>A']	ENSG00000057149	1	HGNC:10569	121057.48999999999	177608.76130000004	812662.934	822055.37	287119.606	233397.149
VTEGLTDVILYHQPDDK	10	Pat_92_4.58964.58964.3	ENSG00000135316|SYNCRIP, ENSG00000135316|-|chr6:g.86332353:GT>G',, ENSG00000135316|-|chr6:g.86324763:C>T',, ENSG00000135316|-|chr6:g.86324763:C>T']	ENSG00000135316	1	HGNC:16918	795897.9659999999	734928.5470000001	1447618.0420000001	1537663.2349999999	1311597.8879999998	1486763.936
WAEGAESLEVLAER	2	Pat_92_2.57251.57251.3	ENSG00000135596|MICAL1, ENSG00000135596|-|chr6:g.109766686:GGGTAGTTATTCAT>G',, ENSG00000135596|-|chr6:g.109774489:C>T',, ENSG00000135596|-|chr6:g.109771540:C>T',, ENSG00000135596|-|chr6:g.109774871:G>A',, ENSG00000135596|-|chr6:g.109771613:C>T',, ENSG00000135596|-|chr6:g.109765426:C>T',, ENSG00000135596|-|chr6:g.109765426:C>T']	ENSG00000135596	1	HGNC:20619	40088.193999999996	44266.2615	27334.961	30425.938000000002	41173.703	55821.409999999996
EEPEPLSPELEYIPR	3	Pat_92_1.54924.54924.3	ENSG00000127838|PNKD	ENSG00000127838	1	HGNC:9153	81750.452	90659.133	72903.08	86780.59	91781.488	116084.671
SDVGFLPPFPTLDPEEK	2	Pat_92_4.69517.69517.3	ENSG00000079557|AFM, ENSG00000079557|+|chr4:g.74357673:C>T',, ENSG00000079557|+|chr4:g.74351624:C>T',, ENSG00000079557|+|chr4:g.74364857:C>G']	ENSG00000079557	1	HGNC:316	305496.13	358965.47	226623.89	249879.936	257112.32	315231.32999999996
VGDAIPAVEVFEGEPGNK	28	Pat_92_4.62372.62372.3	ENSG00000126432|PRDX5, ENSG00000126432|+|chr11:g.64088254:C>T']	ENSG00000126432	1	HGNC:9355	7494267.262999999	3461340.3240000005	2081470.0619999997	2081897.5119999996	1781793.3355999996	1820909.758
TQQAAQANITLQEQIEAIHK	1	Pat_92_4.53416.53416.3	ENSG00000099995|SF3A1	ENSG00000099995	1	HGNC:10765	125627.94	129660.39	101907.81	120007.99	243802.78	310620.88
TLDLGENQLETLPPDLLR	3	Pat_92_3.67745.67745.3	ENSG00000171236|LRG1	ENSG00000171236	1	HGNC:29480	93763.99	109204.655	66169.686	68449.73300000001	74986.187	95594.723
DATNVGDEGGFAPNILENK	19	Pat_92_3.55872.55872.3	ENSG00000074800|ENO1, ENSG00000074800|-|chr1:g.8925416:C>A',, ENSG00000074800|-|chr1:g.8923371:C>T',, ENSG00000074800|-|chr1:g.8926455:T>C',, ENSG00000074800|-|chr1:g.8934964:A>T']	ENSG00000074800	1	HGNC:3350	3334463.230999999	2563027.0910000005	11824681.959	12774736.081000002	11987564.22	6954998.294
SSSSNFLNYDLTLR	1	Pat_92_5.52546.52546.2	ENSG00000173702|MUC13, ENSG00000173702|-|chr3:g.124632055:C>A',, ENSG00000173702|-|chr3:g.124627024:T>G']	ENSG00000173702	1	HGNC:7511	10176.599	8664.266	4269.6274	5610.1943	50274.12	53660.758
AELGALPDDFIDSLEK	1	Pat_92_3.68964.68964.3	ENSG00000123213|NLN, ENSG00000123213|+|chr5:g.65084272:G>C',, ENSG00000123213|+|chr5:g.65081663:G>C',, ENSG00000123213|+|chr5:g.65081663:G>C']	ENSG00000123213	1	HGNC:16058	37752.055	32147.562	33629.145	32621.283	44154.215	54759.387
ALEQIDENLIYWPR	1	Pat_92_4.64411.64411.3	ENSG00000198042|MAK16	ENSG00000198042	1	HGNC:13703	22849.264	24726.82	29112.707000000002	28252.865	29529.783	34737.47
TVEPPISQVGNVDTASELEK	1	Pat_92_2.54776.54776.3	ENSG00000156304|SCAF4, ENSG00000156304|-|chr21:g.33068916:C>T',, ENSG00000156304|-|chr21:g.33068984:G>A',, ENSG00000156304|-|chr21:g.33065781:G>A',, ENSG00000156304|-|chr21:g.33067175:G>C',, ENSG00000156304|-|chr21:g.33067175:G>C']	ENSG00000156304	1	HGNC:19304	16494.873	25349.799	13101.337	18687.25	30160.855	37723.75
ENFNNVPDLELNPIR	2	Pat_92_3.57323.57323.3	ENSG00000088992|TESC, ENSG00000088992|-|chr12:g.117476996:A>C',, ENSG00000088992|-|chr12:g.117476996:A>C']	ENSG00000088992	1	HGNC:26065	147179.104	153159.81	87671.267	97496.532	95369.397	102303.68400000001
EGETYFDVVAVVDPVTR	8	Pat_92_3.63248.63248.3	ENSG00000136731|UGGT1, ENSG00000136731|+|chr2:g.128880792:T>G',, ENSG00000136731|+|chr2:g.128931418:G>A',, ENSG00000136731|+|chr2:g.128917262:G>T',, ENSG00000136731|+|chr2:g.128936060:G>T',, ENSG00000136731|+|chr2:g.128934434:G>A',, ENSG00000136731|+|chr2:g.128934434:G>A']	ENSG00000136731	1	HGNC:15663	263036.911	308144.956	152502.5319	163042.0373	205819.487	250453.70800000004
GDVPSVGLEGPDVDLQGPEAK	1	Pat_92_2.56656.56656.3	ENSG00000124942|AHNAK, ENSG00000124942|-|chr11:g.62295776:T>G',, ENSG00000124942|-|chr11:g.62290365:T>C',, ENSG00000124942|-|chr11:g.62295549:C>T',, ENSG00000124942|-|chr11:g.62296271:G>A',, ENSG00000124942|-|chr11:g.62287549:C>T',, ENSG00000124942|-|chr11:g.62300583:C>T',, ENSG00000124942|-|chr11:g.62294188:T>G',, ENSG00000124942|-|chr11:g.62299055:T>C',, ENSG00000124942|-|chr11:g.62285441:A>G',…	ENSG00000124942	1	HGNC:347	37248.566	40968.9	66498.64	62115.22	41818.75	51775.176
TSLQQSLNEISGQSVAEQLQK	1	Pat_92_5.59012.59012.3	ENSG00000054654|SYNE2, ENSG00000054654|+|chr14:g.64464030:C>T',, ENSG00000054654|+|chr14:g.64542756:C>A',, ENSG00000054654|+|chr14:g.64430635:A>G',, ENSG00000054654|+|chr14:g.64447776:T>C',, ENSG00000054654|+|chr14:g.64518321:A>G',, ENSG00000054654|+|chr14:g.64519709:A>T',, ENSG00000054654|+|chr14:g.64491695:T>C',, ENSG00000054654|+|chr14:g.64496749:C>T',, ENSG00000054654|+|chr14:g.64497930:G>A',…	ENSG00000054654	1	HGNC:17084	57639.594000000005	44890.93	28736.678	30113.912	43954.957	51359.82
DAGEGLLAVQITDPEGK	5	Pat_92_3.58286.58286.3	ENSG00000196924|FLNA, ENSG00000196924|-|chrX:g.153581155:C>T',, ENSG00000196924|-|chrX:g.153590917:G>C',, ENSG00000196924|-|chrX:g.153590917:G>C']	ENSG00000196924	1	HGNC:3754	268707.625	264958.97500000003	549754.145	527800.929	240563.179	297927.844
IFQNAPTDPTQDFSTQVAK	2	Pat_92_5.55927.55927.4	ENSG00000111667|USP5, ENSG00000111667|+|chr12:g.6965514:C>T',, ENSG00000111667|+|chr12:g.6961356:A>G',, ENSG00000111667|+|chr12:g.6969334:C>T',, ENSG00000111667|+|chr12:g.6970717:G>A',, ENSG00000111667|+|chr12:g.6970717:G>A']	ENSG00000111667	1	HGNC:12628	84498.32999999999	68783.86200000001	71428.57800000001	74782.154	111562.347	118588.7
DVEDEILWVGER	8	Pat_92_1.57072.57072.3	ENSG00000115306|SPTBN1, ENSG00000115306|+|chr2:g.54873104:G>A',, ENSG00000115306|+|chr2:g.54858311:G>A',, ENSG00000115306|+|chr2:g.54880747:T>C',, ENSG00000115306|+|chr2:g.54826301:G>A',, ENSG00000115306|+|chr2:g.54895588:C>T',, ENSG00000115306|+|chr2:g.54876782:C>T',, ENSG00000115306|+|chr2:g.54853150:G>A',, ENSG00000115306|+|chr2:g.54853150:G>A']	ENSG00000115306	1	HGNC:11275	366661.5378	367044.6636	170663.05800000002	187224.563	268116.4504	378064.49840000004
EVGEDYQIAIPDSHLPVSEER	2	Pat_92_2.51670.51670.3	ENSG00000196914|ARHGEF12, ENSG00000196914|+|chr11:g.120340060:A>T',, ENSG00000196914|+|chr11:g.120317694:G>A',, ENSG00000196914|+|chr11:g.120317135:C>T',, ENSG00000196914|+|chr11:g.120327919:C>T',, ENSG00000196914|+|chr11:g.120337931:G>A',, ENSG00000196914|+|chr11:g.120322398:C>G',, ENSG00000196914|+|chr11:g.120336045:G>T',, ENSG00000196914|+|chr11:g.120350689:C>G',, ENSG00000196914|+|chr11:g.120…	ENSG00000196914	1	HGNC:14193	85014.79	100281.42	53233.464	48891.296	68690.03899999999	85237.005
AVVILVTDVSVDSVDAAADAAR	1	Pat_92_4.70778.70778.3	ENSG00000110799|VWF, ENSG00000110799|-|chr12:g.6103273:C>T',, ENSG00000110799|-|chr12:g.6061559:C>T',, ENSG00000110799|-|chr12:g.6153534:T>C',, ENSG00000110799|-|chr12:g.6076667:G>T',, ENSG00000110799|-|chr12:g.6126022:G>T',, ENSG00000110799|-|chr12:g.6103655:A>G',, ENSG00000110799|-|chr12:g.6128307:C>T',, ENSG00000110799|-|chr12:g.6166041:G>A']	ENSG00000110799	1	HGNC:12726	11897.261	14144.344	13056.911	15071.99	17486.19	23665.064
LIVDEAINEDNSVVSLSQPK	26	Pat_92_3.64028.64028.4	ENSG00000165280|VCP, ENSG00000165280|-|chr9:g.35068023:G>A',, ENSG00000165280|-|chr9:g.35062113:C>T',, ENSG00000165280|-|chr9:g.35059116:G>T',, ENSG00000165280|-|chr9:g.35061087:A>T']	ENSG00000165280	1	HGNC:12666	2593590.6299999994	2809052.1380000007	1986494.9020000002	2059771.3830000004	3581489.525	4352516.755000001
TVSLLDENNVSSYLSK	6	Pat_92_5.58120.58120.3	ENSG00000253729|PRKDC, ENSG00000253729|-|chr8:g.48701554:G>GT',, ENSG00000253729|-|chr8:g.48825106:A>C',, ENSG00000253729|-|chr8:g.48752677:G>A',, ENSG00000253729|-|chr8:g.48707040:T>C',, ENSG00000253729|-|chr8:g.48736430:G>A',, ENSG00000253729|-|chr8:g.48691338:C>T',, ENSG00000253729|-|chr8:g.48690339:T>C',, ENSG00000253729|-|chr8:g.48769803:C>T',, ENSG00000253729|-|chr8:g.48706987:C>A',, ENSG00…	ENSG00000253729	1	HGNC:9413	852483.5	462421.11799999996	1058649.6069999998	1175644.3849999998	1852089.46	1761055.12
VSEGGPAEIAGLQIGDK	5	Pat_92_4.56628.56628.3	ENSG00000213977|TAX1BP3, ENSG00000213977|-|chr17:g.3567137:G>C',, ENSG00000213977|-|chr17:g.3567980:G>A']	ENSG00000213977	1	HGNC:30684	1413308.2849999997	1580800.78	1098451.706	1240589.1400000001	1316203.388	1460723.3399999999
GPDGLTAFEATDNQAIK	8	Pat_92_4.53309.53309.3	ENSG00000105887|MTPN	ENSG00000105887	1	HGNC:15667	4567207.36	5368421.77	3555443.68	3658062.36	4188422.35	4863626.430000001
LGTFEVEDQIEAAR	2	Pat_92_2.53023.53023.2	ENSG00000197635|DPP4, ENSG00000197635|-|chr2:g.162868446:C>G',, ENSG00000197635|-|chr2:g.162865081:C>T']	ENSG00000197635	1	HGNC:3009	144386.75	169681.174	125669.422	146818.5	179603.28399999999	213298.40000000002
VVAEVGDIPTVLVQNK	3	Pat_92_5.63949.63949.3	ENSG00000112210|RAB23, ENSG00000112210|-|chr6:g.57072496:ATCT>A',, ENSG00000112210|-|chr6:g.57059645:T>G',, ENSG00000112210|-|chr6:g.57059645:T>G']	ENSG00000112210	1	HGNC:14263	544268.31	460018.2	301219.83499999996	322378.93	464456.424	518836.59500000003
SLYDEVAAQGEVVR	2	Pat_92_2.47219.47219.3	ENSG00000136628|EPRS, ENSG00000136628|-|chr1:g.220160626:T>A',, ENSG00000136628|-|chr1:g.220206982:A>C',, ENSG00000136628|-|chr1:g.220206982:A>C']	ENSG00000136628	1	HGNC:3418	108643.218	144063.414	86306.137	90426.967	135192.063	151442.03999999998
IYDPQEGAVVVLPADSQQR	1	Pat_92_3.53864.53864.3	ENSG00000136891|TEX10, ENSG00000136891|-|chr9:g.103109144:G>T',, ENSG00000136891|-|chr9:g.103109442:C>T',, ENSG00000136891|-|chr9:g.103102597:G>T',, ENSG00000136891|-|chr9:g.103102597:G>T']	ENSG00000136891	1	HGNC:25988	109661.73	131958.12	141623.92	123961.49	139311.56	156063.05
VTEGVLDVIVYASAADK	1	Pat_92_5.68633.68633.3	ENSG00000163694|RBM47, ENSG00000163694|-|chr4:g.40428100:C>T',, ENSG00000163694|-|chr4:g.40428046:C>T',, ENSG00000163694|-|chr4:g.40428046:C>T']	ENSG00000163694	1	HGNC:30358	177496.78	107748.85	56905.35	71088.5	123984.766	157210.77
QVDDLEVWSHTNDTIGSVR	1	Pat_92_3.50905.50905.3	ENSG00000124486|USP9X, ENSG00000124486|+|chrX:g.41000579:G>A',, ENSG00000124486|+|chrX:g.41064653:T>C',, ENSG00000124486|+|chrX:g.41064653:T>C']	ENSG00000124486	1	HGNC:12632	63689.03	73370.32	59522.687999999995	72205.766	80918.64	96257.38
SDSALLEGAELVNR	1	Pat_92_2.51331.51331.2	ENSG00000197386|HTT, ENSG00000197386|+|chr4:g.3189547:C>A',, ENSG00000197386|+|chr4:g.3208660:G>A',, ENSG00000197386|+|chr4:g.3137665:T>G',, ENSG00000197386|+|chr4:g.3189384:G>A',, ENSG00000197386|+|chr4:g.3234941:A>G']	ENSG00000197386	1	HGNC:4851	97020.805	100623.88	76182.86	93025.89	117948.38	143520.69
AIAGVINQPYYNYEAGPDAVLGR	2	Pat_92_5.57889.57889.4	ENSG00000162813|BPNT1	ENSG00000162813	1	HGNC:1096	73586.95199999999	82245.782	44530.829	47813.733	67483.13	73498.779
LLEAQIATGGIIDPEESHR	4	Pat_92_3.57393.57393.3	ENSG00000178209|PLEC, ENSG00000178209|-|chr8:g.145008183:C>T',, ENSG00000178209|-|chr8:g.144995759:G>A',, ENSG00000178209|-|chr8:g.145016667:C>T',, ENSG00000178209|-|chr8:g.144994888:G>A',, ENSG00000178209|-|chr8:g.144996236:C>G',, ENSG00000178209|-|chr8:g.145010020:G>A',, ENSG00000178209|-|chr8:g.144996968:C>T',, ENSG00000178209|-|chr8:g.144990901:C>T',, ENSG00000178209|-|chr8:g.145001648:C>T',,…	ENSG00000178209	1	HGNC:9069	330522.32300000003	344884.272	701829.04	1048979.14	582201.966	616542.586
DYAAYNVLDDPELR	2	Pat_92_2.51411.51411.3	ENSG00000182512|GLRX5	ENSG00000182512	1	HGNC:20134	500906.47	334910.27400000003	130306.88	139750.391	248261.747	291413.01
AYYENSPQQVFSTEFEVK	8	Pat_92_4.58311.58311.3	ENSG00000125730|C3, ENSG00000125730|-|chr19:g.6697558:C>A',, ENSG00000125730|-|chr19:g.6707931:C>T',, ENSG00000125730|-|chr19:g.6697682:C>T']	ENSG00000125730	1	HGNC:1318	2658428.687	2382973.323	2933032.3430000003	2937943.745	2076073.0019999999	2595118.2029999997
ADAASSLTVDVTPPTAK	2	Pat_92_4.52047.52047.3	ENSG00000115806|GORASP2	ENSG00000115806	1	HGNC:17500	922702.86	1864238.76	474894.154	491588.94	871138.91	955586.99
EDPANILQELPAPLLDDK	2	Pat_92_3.69584.69584.3	ENSG00000109911|ELP4, ENSG00000109911|+|chr11:g.31616362:G>A',, ENSG00000109911|+|chr11:g.31616433:A>T',, ENSG00000109911|+|chr11:g.31669388:G>A',, ENSG00000109911|+|chr11:g.31805078:C>A',, ENSG00000109911|+|chr11:g.31703585:G>T']	ENSG00000109911	1	HGNC:1171	11904.5045	17144.025299999998	10410.367	11835.1258	17039.487	18057.4484
ENSLLFDPLSSSSSNK	1	Pat_92_5.57523.57523.3	ENSG00000166825|ANPEP, ENSG00000166825|-|chr15:g.90349370:C>T',, ENSG00000166825|-|chr15:g.90349391:C>G',, ENSG00000166825|-|chr15:g.90340819:T>C']	ENSG00000166825	1	HGNC:500	60229.61	68125.945	55788.664000000004	66171.305	82276.766	82938.16
ADIDATLYEQVILEK	1	Pat_92_3.65973.65973.3	ENSG00000160746|ANO10, ENSG00000160746|-|chr3:g.43602803:C>T',, ENSG00000160746|-|chr3:g.43647342:C>G',, ENSG00000160746|-|chr3:g.43647342:C>G']	ENSG00000160746	1	HGNC:25519	24312.767999999996	25454.662	14113.895	12188.162	19174.953	25831.316000000003
ESISVSSEQLAQFR	10	Pat_92_3.48564.48564.3	ENSG00000133742|CA1, ENSG00000133742|-|chr8:g.86240836:GGTT>G',, ENSG00000133742|-|chr8:g.86240836:GGTT>G']	ENSG00000133742	1	HGNC:1368	3099859.9095999994	2440409.6005	3106343.5068	3288792.2419999996	4233202.491999999	4425550.208399999
GGEEPIEESNILSPVQDGTK	1	Pat_92_1.53398.53398.3	ENSG00000123104|ITPR2, ENSG00000123104|-|chr12:g.26596515:T>G',, ENSG00000123104|-|chr12:g.26628237:C>T',, ENSG00000123104|-|chr12:g.26875468:G>C',, ENSG00000123104|-|chr12:g.26808703:T>G',, ENSG00000123104|-|chr12:g.26492388:C>G',, ENSG00000123104|-|chr12:g.26640117:C>T',, ENSG00000123104|-|chr12:g.26749846:C>A',, ENSG00000123104|-|chr12:g.26810824:C>A',, ENSG00000123104|-|chr12:g.26749857:C>T',…	ENSG00000123104	1	HGNC:6181	11054.698999999999	12369.854	9586	10257.931999999999	18239.592	24195.271
SYETLVDFDNHLDDIR	1	Pat_92_2.55169.55169.3	ENSG00000131148|EMC8	ENSG00000131148	1	HGNC:7864	57496.082	67853.15	59111.99	67259.24	53980.348	69006.57
APQETYADIGGLDNQIQEIK	6	Pat_92_3.57922.57922.3	ENSG00000100764|PSMC1, ENSG00000100764|+|chr14:g.90735751:A>G',, ENSG00000100764|+|chr14:g.90735751:A>G']	ENSG00000100764	1	HGNC:9547	757278.966	891104.995	450341.13300000003	492169.1	859677.625	1039152.178
VSVLCQENYLIQEGEEITCK	7	Pat_92_3.67224.67224.3	ENSG00000000971|CFH, ENSG00000000971|+|chr1:g.196696026:T>A',, ENSG00000000971|+|chr1:g.196648872:G>A',, ENSG00000000971|+|chr1:g.196695667:A>C',, ENSG00000000971|+|chr1:g.196715067:T>G',, ENSG00000000971|+|chr1:g.196648816:A>C',, ENSG00000000971|+|chr1:g.196684881:G>C',, ENSG00000000971|+|chr1:g.196659237:C>T',, ENSG00000000971|+|chr1:g.196709774:G>T',, ENSG00000000971|+|chr1:g.196706773:C>T',, …	ENSG00000000971	1	HGNC:4883	351165.534	381333.544	337505.497	351914.309	439706.35	558694.378
ELATVLSDQPGLLGPK	2	Pat_92_5.63116.63116.3	ENSG00000061676|NCKAP1, ENSG00000061676|-|chr2:g.183817869:G>T',, ENSG00000061676|-|chr2:g.183822192:C>A',, ENSG00000061676|-|chr2:g.183822192:C>A']	ENSG00000061676	1	HGNC:7666	73284.5325	52643.4257	76186.074	79003.454	55598.96200000001	58898.5506
AASADSTTEGTPADGFTVLSTK	10	Pat_92_3.52475.52475.4	ENSG00000113648|H2AFY, ENSG00000113648|-|chr5:g.134724711:C>T',, ENSG00000113648|-|chr5:g.134724711:C>T']	ENSG00000113648	1	HGNC:4740	4126026.655	4535667.850000001	2379890.178	2565639.191	5756886.044	6511323.13
AWDQEAEGAGPELGLR	3	Pat_92_2.49072.49072.3	ENSG00000161618|ALDH16A1, ENSG00000161618|+|chr19:g.49969533:C>T',, ENSG00000161618|+|chr19:g.49969533:C>T']	ENSG00000161618	1	HGNC:28114	244207.40999999997	261062.095	136040.065	137240.326	167415.02000000002	183796.88
AIYFDGDFGQIVR	2	Pat_92_5.58023.58023.2	ENSG00000168827|GFM1, ENSG00000168827|+|chr3:g.158399799:T>TA',, ENSG00000168827|+|chr3:g.158371157:C>T',, ENSG00000168827|+|chr3:g.158364640:A>G',, ENSG00000168827|+|chr3:g.158402406:G>T']	ENSG00000168827	1	HGNC:13780	150282.445	95342.087	69628.86600000001	77090.761	155006.43	162669.53999999998
IPLSQEEITLQGHAFEAR	1	Pat_92_4.54337.54337.3	ENSG00000078070|MCCC1, ENSG00000078070|-|chr3:g.182751830:T>A',, ENSG00000078070|-|chr3:g.182740300:C>T',, ENSG00000078070|-|chr3:g.182817224:G>A',, ENSG00000078070|-|chr3:g.182817224:G>A']	ENSG00000078070	1	HGNC:6936	250864.73	272498.62	133999.05	140842.34	133796.53	172672.16
ELLESNFTLVGDDGTNK	3	Pat_92_3.59250.59250.3	ENSG00000108588|CCDC47, ENSG00000108588|-|chr17:g.61843533:C>A',, ENSG00000108588|-|chr17:g.61843533:C>A']	ENSG00000108588	1	HGNC:24856	274872.606	266785.723	180127.762	211680.411	269371.515	321254.13800000004
GYSYDLEVEQAYDLAR	3	Pat_92_2.51721.51721.3	ENSG00000100804|PSMB5, ENSG00000100804|-|chr14:g.23503952:CCCAGCCTGG>C',, ENSG00000100804|-|chr14:g.23503893:C>G',, ENSG00000100804|-|chr14:g.23503893:C>G']	ENSG00000100804	1	HGNC:9542	1482666.23	1633999.1600000001	1633635.21	1628559.5	822834.2660000001	1038400.6500000001
NTDSDVNLVVPLEVIK	1	Pat_92_4.67680.67680.3	ENSG00000137200|CMTR1, ENSG00000137200|+|chr6:g.37442327:C>A',, ENSG00000137200|+|chr6:g.37440237:A>G']	ENSG00000137200	1	HGNC:21077	40415.484	35444	29092.914	28403.408	51297.33	49920.93
EELNAISGPNEFAEFYNR	1	Pat_92_3.56933.56933.3	ENSG00000183431|SF3A3, ENSG00000183431|-|chr1:g.38445163:C>T',, ENSG00000183431|-|chr1:g.38423917:T>A']	ENSG00000183431	1	HGNC:10767	56477.566	55945.13	61722.617	68031.15	109508.31	76657.88
TGPLPPGPPPEIVIYQELR	9	Pat_92_5.65647.65647.4	ENSG00000106853|PTGR1, ENSG00000106853|-|chr9:g.114337076:A>C',, ENSG00000106853|-|chr9:g.114337076:A>C']	ENSG00000106853	1	HGNC:18429	572331.2275	632155.504	208853.94619999998	208188.0526	243855.7316	275029.4106
AVAALLTIPEAEK	3	Pat_92_6.60872.60872.3	ENSG00000111530|CAND1, ENSG00000111530|+|chr12:g.67706448:G>T',, ENSG00000111530|+|chr12:g.67699777:C>T',, ENSG00000111530|+|chr12:g.67691290:C>T',, ENSG00000111530|+|chr12:g.67691287:G>A']	ENSG00000111530	1	HGNC:30688	99595.6225	71533.659	150898.369	146041.806	160072.911	143723.158
GQVGGQVSVEVDSAPGTDLAK	9	Pat_92_3.49474.49474.4	ENSG00000171345|KRT19, ENSG00000171345|-|chr17:g.39681180:T>G',, ENSG00000171345|-|chr17:g.39681180:T>G']	ENSG00000171345	1	HGNC:6436	8106910.93	5261071.06	3066446.033	3157871.94	4410416.563999999	5030088.66
DYDSLAQPGFFDR	19	Pat_92_3.51333.51333.3	ENSG00000142173|COL6A2, ENSG00000142173|+|chr21:g.47542031:G>A',, ENSG00000142173|+|chr21:g.47532345:G>A',, ENSG00000142173|+|chr21:g.47545417:G>A']	ENSG00000142173	1	HGNC:2212	18684418.909	19194133.37	34002655.916	35696035.949999996	15630607.830000002	17667979.32
QLDDEEVSEFALDGLK	2	Pat_92_2.62407.62407.3	ENSG00000089154|GCN1, ENSG00000089154|-|chr12:g.120594775:G>A',, ENSG00000089154|-|chr12:g.120567282:G>A',, ENSG00000089154|-|chr12:g.120611630:A>G',, ENSG00000089154|-|chr12:g.120602295:A>G',, ENSG00000089154|-|chr12:g.120584909:G>A',, ENSG00000089154|-|chr12:g.120593217:C>G',, ENSG00000089154|-|chr12:g.120583116:G>A',, ENSG00000089154|-|chr12:g.120615349:C>T',, ENSG00000089154|-|chr12:g.1205803…	ENSG00000089154	1	HGNC:4199	80290.374	43137.827999999994	44682.101	47526.187000000005	111400.63200000001	150748.166
AGQNSFSLELVVAAK	1	Pat_92_6.58322.58322.3	ENSG00000129116|PALLD, ENSG00000129116|+|chr4:g.169433356:T>C',, ENSG00000129116|+|chr4:g.169589396:G>C',, ENSG00000129116|+|chr4:g.169589396:G>C']	ENSG00000129116	1	HGNC:17068	34401.758	31478.112999999998	36315.004	26176.025	33504.14	46495.684
LPGGELNPGEDEVEGLK	1	Pat_92_2.55186.55186.3	ENSG00000167005|NUDT21	ENSG00000167005	1	HGNC:13870	26521.895	29198.318	46057.273	50364.996	97428.8	40152.21
LATGSDDNCAAFFEGPPFK	9	Pat_92_6.59411.59411.3	ENSG00000071127|WDR1	ENSG00000071127	1	HGNC:12754	1252562.9139999999	865675.025	535857.6460000001	573361.1499999999	775411.117	855996.3329999999
LDGHPITEDEYLENALK	1	Pat_92_2.58382.58382.3	ENSG00000213512|GBP7, ENSG00000213512|-|chr1:g.89616151:G>GT',, ENSG00000213512|-|chr1:g.89630494:T>C',, ENSG00000213512|-|chr1:g.89637578:G>A',, ENSG00000213512|-|chr1:g.89618057:A>C',, ENSG00000213512|-|chr1:g.89616234:G>A',, ENSG00000213512|-|chr1:g.89630415:T>G']	ENSG00000213512	1	HGNC:29606	10383.487	16103.186000000002	38911.797	42656.176	17270.008	20098.283
ALNLGYALDYAQR	3	Pat_92_6.53031.53031.2	ENSG00000163359|COL6A3, ENSG00000163359|-|chr2:g.238249544:GA>G',, ENSG00000163359|-|chr2:g.238275518:AC>A',, ENSG00000163359|-|chr2:g.238280477:G>A',, ENSG00000163359|-|chr2:g.238283189:G>A',, ENSG00000163359|-|chr2:g.238296320:C>T',, ENSG00000163359|-|chr2:g.238253406:C>T',, ENSG00000163359|-|chr2:g.238247734:C>G',, ENSG00000163359|-|chr2:g.238283510:C>T',, ENSG00000163359|-|chr2:g.238280852:G>…	ENSG00000163359	1	HGNC:2213	344322.708	376261.2021	437809.927	466853.917	248082.239	272899.0344
EYGGLDVLVNNAGIAFK	2	Pat_92_6.64242.64242.3	ENSG00000159228|CBR1, ENSG00000159228|+|chr21:g.37444776:G>A',, ENSG00000159228|+|chr21:g.37443436:C>A']	ENSG00000159228	1	HGNC:1548	25706.087	13784.5407	124930.58799999999	129214.761	32832.2393	25541.942
VNQSALEAVTPSPSFQQR	1	Pat_92_5.49244.49244.3	ENSG00000157500|APPL1, ENSG00000157500|+|chr3:g.57269643:A>G',, ENSG00000157500|+|chr3:g.57303684:A>G',, ENSG00000157500|+|chr3:g.57272074:G>A']	ENSG00000157500	1	HGNC:24035	237494.61	230047.11	210130.72	240760.16	213444.72	230773.25
EVSQPDWTPPPEVTLVLTK	3	Pat_92_5.67141.67141.4	ENSG00000155660|PDIA4, ENSG00000155660|-|chr7:g.148709352:C>T',, ENSG00000155660|-|chr7:g.148708982:A>C']	ENSG00000155660	1	HGNC:30167	371465.904	289206.92100000003	73053.819	82913.3545	180301.53399999999	210842.27899999998
DVVFLIDGSQSAGPEFQYVR	8	Pat_92_4.64916.64916.3	ENSG00000163359|COL6A3, ENSG00000163359|-|chr2:g.238249544:GA>G',, ENSG00000163359|-|chr2:g.238275518:AC>A',, ENSG00000163359|-|chr2:g.238280477:G>A',, ENSG00000163359|-|chr2:g.238283189:G>A',, ENSG00000163359|-|chr2:g.238296320:C>T',, ENSG00000163359|-|chr2:g.238253406:C>T',, ENSG00000163359|-|chr2:g.238247734:C>G',, ENSG00000163359|-|chr2:g.238283510:C>T',, ENSG00000163359|-|chr2:g.238280852:G>…	ENSG00000163359	1	HGNC:2213	247196.33099999998	216628.717	186934.07400000002	197799.114	209103.944	253995.874
YFEADPPGQVAASPDPTT	5	Pat_92_2.49495.49495.3	ENSG00000112667|DNPH1, ENSG00000112667|-|chr6:g.43197076:T>A',, ENSG00000112667|-|chr6:g.43197076:T>A']	ENSG00000112667	1	HGNC:21218	401563.95	431536.863	290305.6977000001	300471.81	552799.674	590373.952
ASGQAFELILSPR	2	Pat_92_6.54827.54827.2	ENSG00000117632|STMN1	ENSG00000117632	1	HGNC:6510	113709.9595	113267.4203	166446.00699999998	198593.0175	468047.02300000004	514051.09400000004
VINEPTAAALAYGLDK	4	Pat_92_4.61549.61549.3	ENSG00000113013|HSPA9, ENSG00000113013|-|chr5:g.137897475:C>T']	ENSG00000113013	1	HGNC:5244	254860.458	216678.41999999998	134631.87	150498.171	213862.505	230679.729
GTGLTAVAVQEGNSDVVEVR	1	Pat_92_2.48765.48765.3	ENSG00000099994|SUSD2, ENSG00000099994|+|chr22:g.24581455:C>T',, ENSG00000099994|+|chr22:g.24581831:G>A']	ENSG00000099994	1	HGNC:30667	58209.848	74515.59	72641.69	80250.555	80337.59	110160.055
AGDVEEDASQLIFPK	3	Pat_92_3.60325.60325.3	ENSG00000144231|POLR2D	ENSG00000144231	1	HGNC:9191	88615.85	104019.30500000001	84065.061	90974.11600000001	144479.55899999998	166037.555
GFGFGQGAGALVHSE	6	Pat_92_4.51372.51372.2	ENSG00000159176|CSRP1, ENSG00000159176|-|chr1:g.201454411:C>A',, ENSG00000159176|-|chr1:g.201454411:C>A']	ENSG00000159176	1	HGNC:2469	545003.2675	563648.272	749512.6440000001	739265.48	448100.8687	554374.449
VLDSTPVLDSVLSESLR	2	Pat_92_4.69080.69080.3	ENSG00000124212|PTGIS, ENSG00000124212|-|chr20:g.48160876:C>G',, ENSG00000124212|-|chr20:g.48130808:G>A']	ENSG00000124212	1	HGNC:9603	91745.97	96750.043	147577.66	175833.51	114006.236	132519.54700000002
QLLDLPLDTDLENEK	2	Pat_92_3.67237.67237.3	ENSG00000086827|ZW10, ENSG00000086827|-|chr11:g.113612473:A>G',, ENSG00000086827|-|chr11:g.113607523:C>T']	ENSG00000086827	1	HGNC:13194	35555.274	33967.278999999995	39482.681000000004	42068.307	58811.37299999999	57305.509999999995
ALIGATNPADAPPGTIR	2	Pat_92_5.47475.47475.3	ENSG00000103024|NME3	ENSG00000103024	1	HGNC:7851	574642.64	611130.37	397313.13	423118.82	513418.36	628488.02
EAVTFDQANPTQILGK	1	Pat_92_5.57147.57147.3	ENSG00000137055|PLAA, ENSG00000137055|-|chr9:g.26920362:G>A',, ENSG00000137055|-|chr9:g.26907939:T>C',, ENSG00000137055|-|chr9:g.26905606:T>G',, ENSG00000137055|-|chr9:g.26926411:G>A',, ENSG00000137055|-|chr9:g.26926411:G>A']	ENSG00000137055	1	HGNC:9043	93989.625	72644.53	54373.125	67077.36	97407.62	109689.64
FLEQQNAALAAEVNR	14	Pat_92_3.50290.50290.3	ENSG00000175084|DES, ENSG00000175084|+|chr2:g.220290391:G>C',, ENSG00000175084|+|chr2:g.220283497:C>T',, ENSG00000175084|+|chr2:g.220284847:A>T',, ENSG00000175084|+|chr2:g.220283360:C>T']	ENSG00000175084	1	HGNC:2770	3917115.17	4493640.630000001	6873097.08	7540283.270000001	2646306.992	2920519.553
DTAEGVSQELISAGLVDGR	3	Pat_92_3.56551.56551.3	ENSG00000172939|OXSR1	ENSG00000172939	1	HGNC:8508	147310.103	156971.83899999998	135088.237	134993.87399999998	147931.72	172357.809
NEGTATYAAAVLFR	1	Pat_92_5.52236.52236.3	ENSG00000173801|JUP, ENSG00000173801|-|chr17:g.39919450:G>T',, ENSG00000173801|-|chr17:g.39919450:G>T']	ENSG00000173801	1	HGNC:6207	12997.316	9400.578000000001	12569.632	13463.413999999999	12144.07	13910.116000000002
QQSEEDLLLQDFSR	17	Pat_92_2.53440.53440.2	ENSG00000114850|SSR3	ENSG00000114850	1	HGNC:11325	1384295.8469999998	1751092.931	346089.73049999995	436541.05499999993	937866.24	1195125.1949999998
AQALVQYLEEPLTQVAAS	2	Pat_92_5.68696.68696.2	ENSG00000116586|LAMTOR2, ENSG00000116586|+|chr1:g.156027776:G>A']	ENSG00000116586	1	HGNC:29796	37669.592000000004	32446.423	37872.4715	38430.466	41488.541	46431.513
VFVGEEDPEAESVTLR	3	Pat_92_1.51215.51215.3	ENSG00000149781|FERMT3, ENSG00000149781|+|chr11:g.63988026:G>A',, ENSG00000149781|+|chr11:g.63987788:G>A',, ENSG00000149781|+|chr11:g.63990785:G>A',, ENSG00000149781|+|chr11:g.63990615:G>A',, ENSG00000149781|+|chr11:g.63978768:G>A',, ENSG00000149781|+|chr11:g.63978768:G>A']	ENSG00000149781	1	HGNC:23151	60964.86	90462.65	69934.901	57657.912000000004	102199.56199999999	148331.18
ENPGFDFSGAEISGNYTK	1	Pat_92_4.53006.53006.3	ENSG00000170584|NUDCD2, ENSG00000170584|-|chr5:g.162881001:C>T',, ENSG00000170584|-|chr5:g.162884018:G>C']	ENSG00000170584	1	HGNC:30535	428447.7	519168.72	253354.08	303836.94	435166.56	490555.75
DGTAGIPNLQLYDVK	3	Pat_92_5.56889.56889.3	ENSG00000144895|EIF2A, ENSG00000144895|+|chr3:g.150281384:G>GA',, ENSG00000144895|+|chr3:g.150281384:G>GA']	ENSG00000144895	1	HGNC:3254	267275.017	253895.25300000003	209099.13700000002	221931.88799999998	304870.77	334859.67
IQDLLAEGTITGVIDDR	2	Pat_92_3.68589.68589.3	ENSG00000198171|DDRGK1	ENSG00000198171	1	HGNC:16110	35776.452999999994	31462.906000000003	53618.327999999994	59456.445999999996	60019.209	59584.009999999995
GLGSTVQEIDLTGVK	4	Pat_92_5.55556.55556.3	ENSG00000066583|ISOC1, ENSG00000066583|+|chr5:g.128448631:C>G',, ENSG00000066583|+|chr5:g.128441029:C>T',, ENSG00000066583|+|chr5:g.128441029:C>T']	ENSG00000066583	1	HGNC:24254	2846117.32	3182975.1399999997	1617423.003	1767014.16	2422123.046	2781086.1399999997
AVEIGPDQDLDVVEITENSQELR	1	Pat_92_1.62129.62129.3	ENSG00000137648|TMPRSS4, ENSG00000137648|+|chr11:g.117984004:A>C',, ENSG00000137648|+|chr11:g.117985907:G>A',, ENSG00000137648|+|chr11:g.117985907:G>A']	ENSG00000137648	1	HGNC:11878	1011.5268	0	0	0	2249.7078	2768.558
DFIIFEAAPQETR	3	Pat_92_3.58931.58931.3	ENSG00000149923|PPP4C, ENSG00000149923|+|chr16:g.30096098:A>T',, ENSG00000149923|+|chr16:g.30096098:A>T']	ENSG00000149923	1	HGNC:9319	155855.20799999998	174152.90899999999	171052.273	195414.42	285222.25	312246.359
ELGQVVECSLDFGLVCR	3	Pat_92_4.67799.67799.3	ENSG00000117983|MUC5B, ENSG00000117983|+|chr11:g.1271069:C>T',, ENSG00000117983|+|chr11:g.1250402:C>T',, ENSG00000117983|+|chr11:g.1250421:T>C',, ENSG00000117983|+|chr11:g.1255435:G>A',, ENSG00000117983|+|chr11:g.1262716:G>A',, ENSG00000117983|+|chr11:g.1265027:T>C',, ENSG00000117983|+|chr11:g.1272797:G>T',, ENSG00000117983|+|chr11:g.1250487:G>C',, ENSG00000117983|+|chr11:g.1271990:C>T',, ENSG000…	ENSG00000117983	1	HGNC:7516	264075.503	205486.165	195015.848	218017.566	289913.43	276508.287
AIEQADLLQEEAETPR	1	Pat_92_1.49313.49313.3	ENSG00000182287|AP1S2	ENSG00000182287	1	HGNC:560	35235.145	46432.504	42846.15	47937.645	35053.215	57980.18
SATANTILGEEIFDSR	2	Pat_92_3.56277.56277.3	ENSG00000179144|GIMAP7, ENSG00000179144|+|chr7:g.150217717:GT>G',, ENSG00000179144|+|chr7:g.150217309:C>T']	ENSG00000179144	1	HGNC:22404	87560.495	102775.074	90569.875	92764.343	97386.72200000001	114348.246
APLNVQFNSPLPGDAVK	3	Pat_92_6.57768.57768.3	ENSG00000136068|FLNB, ENSG00000136068|+|chr3:g.58138487:GT>G',, ENSG00000136068|+|chr3:g.58134543:G>A',, ENSG00000136068|+|chr3:g.58062899:C>G',, ENSG00000136068|+|chr3:g.58121746:A>G',, ENSG00000136068|+|chr3:g.58089697:G>T',, ENSG00000136068|+|chr3:g.58095423:G>T',, ENSG00000136068|+|chr3:g.58095424:A>T',, ENSG00000136068|+|chr3:g.58127630:G>T',, ENSG00000136068|+|chr3:g.58128446:A>G',, ENSG000…	ENSG00000136068	1	HGNC:3755	788502.1950000001	601933.9299999999	561825.2760000001	534678.65	1115295.17	1154492.27
EILSSPPNDAVGELEQQLK	1	Pat_92_3.65686.65686.3	ENSG00000134709|HOOK1, ENSG00000134709|+|chr1:g.60330329:A>AAGCTC',, ENSG00000134709|+|chr1:g.60324168:G>T',, ENSG00000134709|+|chr1:g.60324693:C>T',, ENSG00000134709|+|chr1:g.60338491:A>T',, ENSG00000134709|+|chr1:g.60314145:A>T',, ENSG00000134709|+|chr1:g.60314145:A>T']	ENSG00000134709	1	HGNC:19884	17288.879	17425.426	16916.613	18277.994	31880.727000000003	32658.058999999997
FFVADTANEALEAAK	12	Pat_92_5.60384.60384.3	ENSG00000172340|SUCLG2, ENSG00000172340|-|chr3:g.67548591:AT>A',, ENSG00000172340|-|chr3:g.67411103:C>T',, ENSG00000172340|-|chr3:g.67546245:T>C',, ENSG00000172340|-|chr3:g.67546245:T>C']	ENSG00000172340	1	HGNC:11450	3564946.224	2444906.762	606630.7300000001	653393.9845	809820.2040000001	903984.811
VVSEDFLQDVSASTK	3	Pat_92_4.59930.59930.3	ENSG00000143799|PARP1, ENSG00000143799|-|chr1:g.226568769:T>C',, ENSG00000143799|-|chr1:g.226555302:A>G',, ENSG00000143799|-|chr1:g.226568781:T>C']	ENSG00000143799	1	HGNC:270	564015.4650000001	580663.63	355578.588	346372.61699999997	1037102.926	1126660.996
GLSPLDAPELDGLDQVGQIS	3	Pat_92_2.67467.67467.3	ENSG00000166387|PPFIBP2, ENSG00000166387|+|chr11:g.7586931:C>T',, ENSG00000166387|+|chr11:g.7662758:C>G',, ENSG00000166387|+|chr11:g.7662758:C>G']	ENSG00000166387	1	HGNC:9250	65919.23700000001	72970.4577	38841.781500000005	42350.019	64375.0406	80197.026
EQGVTFPSGDIQEQLIR	2	Pat_92_3.55492.55492.3	ENSG00000169710|FASN, ENSG00000169710|-|chr17:g.80053280:CGAA>C',, ENSG00000169710|-|chr17:g.80039626:T>TG',, ENSG00000169710|-|chr17:g.80049282:C>G',, ENSG00000169710|-|chr17:g.80042560:C>A',, ENSG00000169710|-|chr17:g.80043390:C>T',, ENSG00000169710|-|chr17:g.80045603:A>G']	ENSG00000169710	1	HGNC:3594	167516.61	164186.5	258900.3	279686.27	294353.68	332714.03
VGILDVDLCGPSIPR	2	Pat_92_5.62636.62636.3	ENSG00000095906|NUBP2, ENSG00000095906|+|chr16:g.1835837:C>T']	ENSG00000095906	1	HGNC:8042	85502.353	64776.638	43656.691999999995	46603.404	67776.889	66225.62
GLGTDEDAIISVLAYR	10	Pat_92_5.64014.64014.3	ENSG00000196975|ANXA4, ENSG00000196975|+|chr2:g.70033584:C>T',, ENSG00000196975|+|chr2:g.70046423:A>T',, ENSG00000196975|+|chr2:g.70046423:A>T']	ENSG00000196975	1	HGNC:542	646293.662	697228.467	210384.54950000002	177516.948	554839.277	692812.054
GPGDLEAPSNLVISER	3	Pat_92_2.51183.51183.3	ENSG00000111799|COL12A1, ENSG00000111799|-|chr6:g.75823429:A>G',, ENSG00000111799|-|chr6:g.75884880:T>C',, ENSG00000111799|-|chr6:g.75834978:G>C',, ENSG00000111799|-|chr6:g.75890675:C>A',, ENSG00000111799|-|chr6:g.75884843:T>G',, ENSG00000111799|-|chr6:g.75848654:A>C',, ENSG00000111799|-|chr6:g.75816199:C>T',, ENSG00000111799|-|chr6:g.75829158:T>G',, ENSG00000111799|-|chr6:g.75811728:A>G',, ENSG0…	ENSG00000111799	1	HGNC:2188	190573.671	195141.69400000002	186889.908	200393.81	390801.846	527016.05
DLTDGHFENILADNSVNDQTK	5	Pat_92_2.54649.54649.3	ENSG00000206075|SERPINB5, ENSG00000206075|+|chr18:g.61170880:CCATCCCTTTATTTACAT>C']	ENSG00000206075	1	HGNC:8949	241835.397	288488.972	1275631.18	1273972.8839999998	855965.904	850921.59
AVTLSLDGGDTAIR	2	Pat_92_4.50470.50470.2	ENSG00000117983|MUC5B, ENSG00000117983|+|chr11:g.1271069:C>T',, ENSG00000117983|+|chr11:g.1250402:C>T',, ENSG00000117983|+|chr11:g.1250421:T>C',, ENSG00000117983|+|chr11:g.1255435:G>A',, ENSG00000117983|+|chr11:g.1262716:G>A',, ENSG00000117983|+|chr11:g.1265027:T>C',, ENSG00000117983|+|chr11:g.1272797:G>T',, ENSG00000117983|+|chr11:g.1250487:G>C',, ENSG00000117983|+|chr11:g.1271990:C>T',, ENSG000…	ENSG00000117983	1	HGNC:7516	678367.9299999999	786390.88	402674.65	471813.5	410660.39	473242.64
ILDVGCGGGLLTEPLGR	1	Pat_92_5.63690.63690.3	ENSG00000132423|COQ3	ENSG00000132423	1	HGNC:18175	60082.33	56158.855	22799.754	30114.379	35533.293	41744.18
TQAVFNHTEDYVLLPDER	1	Pat_92_3.51491.51491.3	ENSG00000101138|CSTF1, ENSG00000101138|+|chr20:g.54972782:C>T',, ENSG00000101138|+|chr20:g.54970681:G>A',, ENSG00000101138|+|chr20:g.54974293:G>A']	ENSG00000101138	1	HGNC:2483	132708.73	138462.95	103065.016	108454.42	225639.4	301874.94
TLTGTAALTVQSQEDNLR	3	Pat_92_3.48183.48183.3	ENSG00000111144|LTA4H, ENSG00000111144|-|chr12:g.96408773:T>G',, ENSG00000111144|-|chr12:g.96396811:C>A']	ENSG00000111144	1	HGNC:6710	512225.05999999994	620331.71	431491.87	434394.36399999994	628921.8049999999	757460.255
VDGVYQVVEYSEISLATAQK	1	Pat_92_4.69138.69138.4	ENSG00000117143|UAP1, ENSG00000117143|+|chr1:g.162562526:G>A',, ENSG00000117143|+|chr1:g.162546711:G>A',, ENSG00000117143|+|chr1:g.162560177:C>G',, ENSG00000117143|+|chr1:g.162560177:C>G']	ENSG00000117143	1	HGNC:12457	50828.703	56607.992	39420.914	38941.617	34091.5	38341.125
DLKPVLDSYVFNDGSSR	1	Pat_92_6.54667.54667.3	ENSG00000074319|TSG101, ENSG00000074319|-|chr11:g.18503346:A>AT',, ENSG00000074319|-|chr11:g.18505425:G>T',, ENSG00000074319|-|chr11:g.18505425:G>T']	ENSG00000074319	1	HGNC:15971	33739.227	23444.468999999997	26137.077999999998	26428.916	43664.023	40659.17
IQYQLVDISQDNALR	1	Pat_92_4.56662.56662.2	ENSG00000142669|SH3BGRL3	ENSG00000142669	1	HGNC:15568	69427.23	68914.75	135624.67	128688.64	91320.95	96965.82
VDLVDENFTELR	3	Pat_92_2.56241.56241.3	ENSG00000078140|UBE2K	ENSG00000078140	1	HGNC:4914	207650.812	221199.2	185874.463	205536.03999999998	191296.95	228113.51299999998
GTVGEPTYDAEFQHFLR	2	Pat_92_3.51933.51933.3	ENSG00000197102|DYNC1H1, ENSG00000197102|+|chr14:g.102452591:G>A',, ENSG00000197102|+|chr14:g.102446806:A>T',, ENSG00000197102|+|chr14:g.102467294:C>T',, ENSG00000197102|+|chr14:g.102455061:C>T',, ENSG00000197102|+|chr14:g.102502906:C>T',, ENSG00000197102|+|chr14:g.102510245:C>G',, ENSG00000197102|+|chr14:g.102446221:A>C',, ENSG00000197102|+|chr14:g.102446147:G>A',, ENSG00000197102|+|chr14:g.1024…	ENSG00000197102	1	HGNC:2961	681215.77	619861.53	546083.03	577077.6000000001	648681.63	714426.14
VWLDPNETNEIANANSR	9	Pat_92_3.51392.51392.3	ENSG00000108298|RPL19, ENSG00000108298|+|chr17:g.37359248:G>A',, ENSG00000108298|+|chr17:g.37360422:C>T',, ENSG00000108298|+|chr17:g.37360422:C>T']	ENSG00000108298	1	HGNC:10312	2108800.004	1858130.2490000003	1435243.494	1535438.9999999998	2239863.9669999997	2683256.893
SEDTTGPITGLALTSVNK	1	Pat_92_5.55352.55352.3	ENSG00000107862|GBF1, ENSG00000107862|+|chr10:g.104128174:G>C',, ENSG00000107862|+|chr10:g.104123503:C>T',, ENSG00000107862|+|chr10:g.104139346:G>A',, ENSG00000107862|+|chr10:g.104127235:G>A',, ENSG00000107862|+|chr10:g.104126213:G>A',, ENSG00000107862|+|chr10:g.104136788:G>A']	ENSG00000107862	1	HGNC:4181	62480.35	62598.707	58916.934	61974.363	64430.655999999995	64508.04
AQWEDHHLQDLQDSYGQEWTFGQR	2	Pat_92_3.51284.51284.4	ENSG00000105675|ATP4A, ENSG00000105675|-|chr19:g.36044007:C>T',, ENSG00000105675|-|chr19:g.36050843:G>A',, ENSG00000105675|-|chr19:g.36051345:T>G',, ENSG00000105675|-|chr19:g.36044658:C>T',, ENSG00000105675|-|chr19:g.36049380:C>T']	ENSG00000105675	1	HGNC:819	373575.18	266406.33999999997	116520.261	100055.47899999999	91493.755	108462.668
DVPFGFQTVTSDVNK	5	Pat_92_6.55103.55103.3	ENSG00000206075|SERPINB5, ENSG00000206075|+|chr18:g.61170880:CCATCCCTTTATTTACAT>C']	ENSG00000206075	1	HGNC:8949	157531.984	139798.7836	1001673.8960000002	1063616.646	646894.569	585917.022
YSQTGNYELAVALSR	6	Pat_92_5.47757.47757.3	ENSG00000244038|DDOST	ENSG00000244038	1	HGNC:2728	3623984.5700000003	3415865.84	2117270.25	2293865.46	2048958.07	2387433.17
EFQDAGEQVVSSPADVAEK	4	Pat_92_2.49463.49463.3	ENSG00000106049|HIBADH	ENSG00000106049	1	HGNC:4907	1035735.8130000001	690205.326	221349.15700000004	216811.372	342563.80899999995	333961.517
VGAIPANALDDGQWSQGLISAAR	2	Pat_92_6.60032.60032.2	ENSG00000137076|TLN1, ENSG00000137076|-|chr9:g.35711320:CAGA>C',, ENSG00000137076|-|chr9:g.35722121:C>G',, ENSG00000137076|-|chr9:g.35724314:C>T',, ENSG00000137076|-|chr9:g.35717768:G>C',, ENSG00000137076|-|chr9:g.35718843:T>C',, ENSG00000137076|-|chr9:g.35719602:T>C',, ENSG00000137076|-|chr9:g.35719602:T>C']	ENSG00000137076	1	HGNC:11845	24582.689	20345.9277	33646.812	34347.369999999995	47269.634000000005	48606.936
GPAFVNPLIPESPEEEELFR	1	Pat_92_3.68372.68372.3	ENSG00000123130|ACOT9	ENSG00000123130	1	HGNC:17152	23083.827999999998	23419.195	16517.97	20075.441000000003	25875.795	35052.906
ITNLTQQLEQASIVK	4	Pat_92_6.61328.61328.3	ENSG00000096696|DSP, ENSG00000096696|+|chr6:g.7581510:TA>T',, ENSG00000096696|+|chr6:g.7578715:C>T',, ENSG00000096696|+|chr6:g.7580958:A>G',, ENSG00000096696|+|chr6:g.7581636:G>A',, ENSG00000096696|+|chr6:g.7580990:G>A',, ENSG00000096696|+|chr6:g.7585977:G>A',, ENSG00000096696|+|chr6:g.7585981:C>T',, ENSG00000096696|+|chr6:g.7580078:A>G']	ENSG00000096696	1	HGNC:3052	57296.93400000001	41178.08900000001	224283.967	243311.85100000002	119312.9615	107803.334
ESGNDTIDEEELILPNR	1	Pat_92_1.49794.49794.3	ENSG00000118482|PHF3, ENSG00000118482|+|chr6:g.64421762:A>AC',, ENSG00000118482|+|chr6:g.64422922:C>A',, ENSG00000118482|+|chr6:g.64410249:A>T',, ENSG00000118482|+|chr6:g.64422948:A>C',, ENSG00000118482|+|chr6:g.64404511:A>G',, ENSG00000118482|+|chr6:g.64421493:C>T',, ENSG00000118482|+|chr6:g.64410309:C>G',, ENSG00000118482|+|chr6:g.64421551:G>T',, ENSG00000118482|+|chr6:g.64394525:C>G',, ENSG000…	ENSG00000118482	1	HGNC:8921	41059.047	60371.062000000005	31287.854	38733.32	52874.145	74864.734
ACNLDVILGFDGSR	8	Pat_92_5.58271.58271.3	ENSG00000163359|COL6A3, ENSG00000163359|-|chr2:g.238249544:GA>G',, ENSG00000163359|-|chr2:g.238280477:G>A',, ENSG00000163359|-|chr2:g.238283189:G>A',, ENSG00000163359|-|chr2:g.238296320:C>T',, ENSG00000163359|-|chr2:g.238253406:C>T',, ENSG00000163359|-|chr2:g.238247734:C>G',, ENSG00000163359|-|chr2:g.238283510:C>T',, ENSG00000163359|-|chr2:g.238280852:G>A',, ENSG00000163359|-|chr2:g.238289588:G>A…	ENSG00000163359	1	HGNC:2213	749560.252	568124.683	1694023.952	1540931.302	665493.632	761771.679
ALAQEILPQAPIAVR	1	Pat_92_6.58055.58055.2	ENSG00000121310|ECHDC2	ENSG00000121310	1	HGNC:23408	26533.487999999998	21622.64	8704.649	8270.594000000001	13432.542	13833.546
IDLPEYQGEPDEISIQK	7	Pat_92_2.58637.58637.3	ENSG00000125877|ITPA, ENSG00000125877|+|chr20:g.3193842:C>A',, ENSG00000125877|+|chr20:g.3190254:G>T']	ENSG00000125877	1	HGNC:6176	967555.807	1196758.253	623026.949	638473.9349999999	1899990.463	2272598.75
AALEEVYPDLTPEETR	2	Pat_92_1.52549.52549.3	ENSG00000088930|XRN2, ENSG00000088930|+|chr20:g.21349220:T>G',, ENSG00000088930|+|chr20:g.21349220:T>G']	ENSG00000088930	1	HGNC:12836	33429.206999999995	77767.66399999999	39905.666	51973.573	74634.72	89534.294
AAAASAAEAGIATTGTEDSDDALLK	2	Pat_92_2.52622.52622.4	ENSG00000159352|PSMD4, ENSG00000159352|+|chr1:g.151234748:G>T']	ENSG00000159352	1	HGNC:9561	244030.28999999998	281859.82999999996	155766.66499999998	165105.956	320611.58	374968.56
TGLIPSNYVAEQAESIDNPLHEAAK	2	Pat_92_4.61417.61417.3	ENSG00000134996|OSTF1	ENSG00000134996	1	HGNC:8510	36599.555	43499.516	31878.230000000003	34433.071	58151.379	62820.839
HLEINPDHSIIETLR	6	Pat_92_4.50698.50698.3	ENSG00000080824|HSP90AA1, ENSG00000080824|-|chr14:g.102552709:C>T',, ENSG00000080824|-|chr14:g.102551204:C>G',, ENSG00000080824|-|chr14:g.102552350:C>T',, ENSG00000080824|-|chr14:g.102552350:C>T']	ENSG00000080824	1	HGNC:5253	1693525.4669999997	1528453.4800000002	1035455.8430000001	1106893.48	1679355.1799999997	1850866.215
EYQLNDSAAYYLNDLER	3	Pat_92_2.54977.54977.3	ENSG00000114353|GNAI2	ENSG00000114353	1	HGNC:4385	103099.611	126315.50899999999	119283.375	127247.396	119459.163	140184.923
EIQEPLESVEVNQETFR	2	Pat_92_1.53788.53788.3	ENSG00000132688|NES, ENSG00000132688|-|chr1:g.156641537:C>T',, ENSG00000132688|-|chr1:g.156639980:G>A',, ENSG00000132688|-|chr1:g.156641143:G>A',, ENSG00000132688|-|chr1:g.156639962:C>T',, ENSG00000132688|-|chr1:g.156640235:C>A']	ENSG00000132688	1	HGNC:7756	47793.643	82513.45	51404.488	56622.609	75943.70999999999	103929.378
IQPSGGTNINEALLR	2	Pat_92_5.48400.48400.2	ENSG00000151655|ITIH2, ENSG00000151655|+|chr10:g.7759629:A>C',, ENSG00000151655|+|chr10:g.7777019:C>T',, ENSG00000151655|+|chr10:g.7747128:G>C',, ENSG00000151655|+|chr10:g.7774317:T>C',, ENSG00000151655|+|chr10:g.7747102:C>T',, ENSG00000151655|+|chr10:g.7769725:T>G',, ENSG00000151655|+|chr10:g.7776968:C>T',, ENSG00000151655|+|chr10:g.7776989:A>G',, ENSG00000151655|+|chr10:g.7786883:A>G',, ENSG000…	ENSG00000151655	1	HGNC:6167	8714919.9	9235375.723	7160833.86	7867554.52	9322122.38	10977287.19
VDINAPDVDVHGPDWHLK	4	Pat_92_4.55770.55770.4	ENSG00000124942|AHNAK, ENSG00000124942|-|chr11:g.62295776:T>G',, ENSG00000124942|-|chr11:g.62290365:T>C',, ENSG00000124942|-|chr11:g.62295549:C>T',, ENSG00000124942|-|chr11:g.62296271:G>A',, ENSG00000124942|-|chr11:g.62287549:C>T',, ENSG00000124942|-|chr11:g.62300583:C>T',, ENSG00000124942|-|chr11:g.62294188:T>G',, ENSG00000124942|-|chr11:g.62299055:T>C',, ENSG00000124942|-|chr11:g.62285441:A>G',…	ENSG00000124942	1	HGNC:347	1815547.0459999999	1804341.456	2142316.965	2125350.236	1608917.56	1834750.464
GYPTYTNVEVVNDGAESAAFK	1	Pat_92_3.52313.52313.3	ENSG00000136059|VILL, ENSG00000136059|+|chr3:g.38047720:T>C',, ENSG00000136059|+|chr3:g.38048073:G>A',, ENSG00000136059|+|chr3:g.38040863:A>C',, ENSG00000136059|+|chr3:g.38037295:G>A',, ENSG00000136059|+|chr3:g.38047971:C>T',, ENSG00000136059|+|chr3:g.38047971:C>T']	ENSG00000136059	1	HGNC:30906	226295.27	128820.836	26472.324	29800.695	29368.14	43143.242
FCPAGVYEFVPVEQGDGFR	5	Pat_92_4.63776.63776.3	ENSG00000171503|ETFDH, ENSG00000171503|+|chr4:g.159603486:A>C',, ENSG00000171503|+|chr4:g.159603486:A>C']	ENSG00000171503	1	HGNC:3483	361472.45999999996	371795.689	668346.4140000001	699276.8019999999	223709.72	241341.71600000001
LVYQHDDSETTEDDIPFVATR	1	Pat_92_2.52260.52260.3	ENSG00000173546|CSPG4, ENSG00000173546|-|chr15:g.75975026:C>T',, ENSG00000173546|-|chr15:g.75978026:A>C',, ENSG00000173546|-|chr15:g.75982346:A>G',, ENSG00000173546|-|chr15:g.75982946:G>C',, ENSG00000173546|-|chr15:g.75968877:G>A',, ENSG00000173546|-|chr15:g.75967961:G>A',, ENSG00000173546|-|chr15:g.75968976:T>G',, ENSG00000173546|-|chr15:g.75968675:C>T',, ENSG00000173546|-|chr15:g.75981407:G>A',…	ENSG00000173546	1	HGNC:2466	20769.744	28273.945	28555.808999999997	27943.176	42030.52	51142.605
LPSIVVEPTEGEVESGELR	4	Pat_92_2.59479.59479.3	ENSG00000213626|LBH	ENSG00000213626	1	HGNC:29532	89166.505	96991.665	50099.16499999999	57219.3405	67428.467	77405.527
TEEEPLEEPLDEALVR	4	Pat_92_1.55212.55212.2	ENSG00000182179|UBA7, ENSG00000182179|-|chr3:g.49848858:G>A']	ENSG00000182179	1	HGNC:12471	72364.706	92620.745	51201.96630000001	55727.629	53423.439	69722.15
QGLLPLTFADPADYNK	4	Pat_92_6.63175.63175.3	ENSG00000100412|ACO2, ENSG00000100412|+|chr22:g.41914559:G>A',, ENSG00000100412|+|chr22:g.41924576:G>A',, ENSG00000100412|+|chr22:g.41924576:G>A']	ENSG00000100412	1	HGNC:118	463081.45399999997	212303.5875	134391.8423	143283.30800000002	156610.7424	147793.7683
QVYEEEYGSSLEDDVVGDTSGYYQR	4	Pat_92_1.51026.51026.3	ENSG00000164111|ANXA5, ENSG00000164111|-|chr4:g.122604580:A>G',, ENSG00000164111|-|chr4:g.122599587:A>C',, ENSG00000164111|-|chr4:g.122599587:A>C']	ENSG00000164111	1	HGNC:543	64363.758	95734.246	34012.2037	40034.5502	61966.986999999994	75667.829
NDSLAGVVIADNEYPSR	2	Pat_92_2.49116.49116.3	ENSG00000106636|YKT6, ENSG00000106636|+|chr7:g.44247011:G>A',, ENSG00000106636|+|chr7:g.44247011:G>A']	ENSG00000106636	1	HGNC:16959	138973.44	168905.21000000002	76266.738	90727.818	135669.615	174853.77000000002
LTHVDSPLEAPAGPLGQVK	1	Pat_92_5.55043.55043.3	ENSG00000139641|ESYT1, ENSG00000139641|+|chr12:g.56536661:GACTCTGTGGT>G',, ENSG00000139641|+|chr12:g.56537101:G>A',, ENSG00000139641|+|chr12:g.56526099:C>T',, ENSG00000139641|+|chr12:g.56525310:C>T',, ENSG00000139641|+|chr12:g.56532718:C>T',, ENSG00000139641|+|chr12:g.56532282:C>T',, ENSG00000139641|+|chr12:g.56532282:C>T']	ENSG00000139641	1	HGNC:29534	29363.808999999997	27405.486	17875.393	16386.34	27469.25	29425.85
TGGLEIDSDFGGFR	5	Pat_92_3.53697.53697.2	ENSG00000156709|AIFM1	ENSG00000156709	1	HGNC:8768	10404975.060000002	13179750.16	1159148.21	1285675.36	1781824.5359999998	2133361.68
ATNESEDEIPQLVPIGK	3	Pat_92_3.58738.58738.4	ENSG00000171490|RSL1D1, ENSG00000171490|-|chr16:g.11945303:C>T',, ENSG00000171490|-|chr16:g.11945303:C>T']	ENSG00000171490	1	HGNC:24534	177736.25699999998	218557.88199999998	203768.27000000002	215296.672	413138.96	485108.647
GAQVEEIWSLEPENFEK	5	Pat_92_3.62958.62958.3	ENSG00000116750|UCHL5, ENSG00000116750|-|chr1:g.192997224:C>CT',, ENSG00000116750|-|chr1:g.192997224:C>CT']	ENSG00000116750	1	HGNC:19678	381056.738	316298.66500000004	216336.99399999998	227604.26200000002	337990.22	389220.166
ENGSDNLPSSAGSGDKPLSDPAPF	1	Pat_92_2.52818.52818.3	ENSG00000101150|TPD52L2, ENSG00000101150|+|chr20:g.62505078:G>A',, ENSG00000101150|+|chr20:g.62505078:G>A']	ENSG00000101150	1	HGNC:12007	24675.791	26990.428	49846.977	51598.137	89629.87	94371.516
ASEALSFNEVTSGAQDDLR	1	Pat_92_2.51222.51222.3	ENSG00000197912|SPG7, ENSG00000197912|+|chr16:g.89598439:C>T',, ENSG00000197912|+|chr16:g.89595944:G>A',, ENSG00000197912|+|chr16:g.89595944:G>A']	ENSG00000197912	1	HGNC:11237	60469.152	73738.305	76064.94	76019.39	59787.984000000004	69925.73
SETSGSFEDALLAIVK	8	Pat_92_4.69613.69613.3	ENSG00000196975|ANXA4, ENSG00000196975|+|chr2:g.70031677:A>G',, ENSG00000196975|+|chr2:g.70033584:C>T',, ENSG00000196975|+|chr2:g.70046423:A>T',, ENSG00000196975|+|chr2:g.70046423:A>T']	ENSG00000196975	1	HGNC:542	3327212.96	2418226.786	1210062.63	1132802.935	4117183.9000000004	4588457.100000001
QTQVSVLPEGGETPLFK	8	Pat_92_4.59638.59638.3	ENSG00000148180|GSN, ENSG00000148180|+|chr9:g.124089722:G>A',, ENSG00000148180|+|chr9:g.124074719:C>T',, ENSG00000148180|+|chr9:g.124074719:C>T']	ENSG00000148180	1	HGNC:4620	563786.4600000001	340757.74179999996	880925.841	902014.9310000001	1978354.739	1256101.2149999999
INPVCPADLVIDHSIQVDFNR	5	Pat_92_5.64381.64381.3	ENSG00000122729|ACO1	ENSG00000122729	1	HGNC:117	262424.15699999995	241098.675	128406.715	124489.962	158963.30200000003	169823.045
LPSGSGAASPTGSAVDIR	1	Pat_92_4.44767.44767.2	ENSG00000124942|AHNAK, ENSG00000124942|-|chr11:g.62295776:T>G',, ENSG00000124942|-|chr11:g.62290365:T>C',, ENSG00000124942|-|chr11:g.62295549:C>T',, ENSG00000124942|-|chr11:g.62296271:G>A',, ENSG00000124942|-|chr11:g.62287549:C>T',, ENSG00000124942|-|chr11:g.62300583:C>T',, ENSG00000124942|-|chr11:g.62294188:T>G',, ENSG00000124942|-|chr11:g.62299055:T>C',, ENSG00000124942|-|chr11:g.62285441:A>G',…	ENSG00000124942	1	HGNC:347	132519.31	126934.06	238078.9	255969.84	165197.94	165331.19
IQEGVFDINNEANGIK	9	Pat_92_4.56811.56811.4	ENSG00000104388|RAB2A, ENSG00000104388|+|chr8:g.61504506:A>C',, ENSG00000104388|+|chr8:g.61504506:A>C']	ENSG00000104388	1	HGNC:9763	2416156.92	2449300.9050000003	1183118.1749999998	1277453.9409999996	1767019.6209999998	2061963.329
GPLLEDGALSQAVSAGASSPEFTK	1	Pat_92_5.61067.61067.3	ENSG00000119812|FAM98A, ENSG00000119812|-|chr2:g.33810246:T>C',, ENSG00000119812|-|chr2:g.33810258:C>T']	ENSG00000119812	1	HGNC:24520	32789.98	28398.135	29632.867000000002	31986.78	34993.2	34255.152
YSLVSEQLEPAATSTYR	2	Pat_92_3.49233.49233.3	ENSG00000184363|PKP3, ENSG00000184363|+|chr11:g.397346:GCAGCCT>G',, ENSG00000184363|+|chr11:g.400031:G>C',, ENSG00000184363|+|chr11:g.397550:T>C',, ENSG00000184363|+|chr11:g.394365:G>A',, ENSG00000184363|+|chr11:g.400629:G>A',, ENSG00000184363|+|chr11:g.400442:C>G']	ENSG00000184363	1	HGNC:9025	278480.124	315001.45	364568.17	429361.27	383307.05000000005	452522.81
SQDIPFVSTDIINTLK	1	Pat_92_6.65115.65115.3	ENSG00000082438|COBLL1, ENSG00000082438|-|chr2:g.165551404:G>A',, ENSG00000082438|-|chr2:g.165698547:G>A',, ENSG00000082438|-|chr2:g.165551753:G>T',, ENSG00000082438|-|chr2:g.165561023:G>T',, ENSG00000082438|-|chr2:g.165578781:C>T',, ENSG00000082438|-|chr2:g.165578781:C>T']	ENSG00000082438	1	HGNC:23571	195156.52	185384.77	68022.77	69126.08	77736.8	85846.22
GDLDIAGPNLEGDFK	4	Pat_92_3.57826.57826.3	ENSG00000124942|AHNAK, ENSG00000124942|-|chr11:g.62295776:T>G',, ENSG00000124942|-|chr11:g.62290365:T>C',, ENSG00000124942|-|chr11:g.62295549:C>T',, ENSG00000124942|-|chr11:g.62296271:G>A',, ENSG00000124942|-|chr11:g.62287549:C>T',, ENSG00000124942|-|chr11:g.62300583:C>T',, ENSG00000124942|-|chr11:g.62294188:T>G',, ENSG00000124942|-|chr11:g.62299055:T>C',, ENSG00000124942|-|chr11:g.62285441:A>G',…	ENSG00000124942	1	HGNC:347	296743.329	281468.124	839626.4400000001	872979.1519999999	362863.38200000004	360835.058
TVGALQVLGTEAQSSLLK	1	Pat_92_6.63981.63981.3	ENSG00000253729|PRKDC, ENSG00000253729|-|chr8:g.48701554:G>GT',, ENSG00000253729|-|chr8:g.48825106:A>C',, ENSG00000253729|-|chr8:g.48752677:G>A',, ENSG00000253729|-|chr8:g.48707040:T>C',, ENSG00000253729|-|chr8:g.48736430:G>A',, ENSG00000253729|-|chr8:g.48691338:C>T',, ENSG00000253729|-|chr8:g.48690339:T>C',, ENSG00000253729|-|chr8:g.48769803:C>T',, ENSG00000253729|-|chr8:g.48706987:C>A',, ENSG00…	ENSG00000253729	1	HGNC:9413	9016.604	6323.395	33642.992	36271.937999999995	65057.1	26790.73
TTLQVDTLNAELAAER	2	Pat_92_3.52053.52053.3	ENSG00000133026|MYH10, ENSG00000133026|-|chr17:g.8422056:T>C',, ENSG00000133026|-|chr17:g.8380329:C>T',, ENSG00000133026|-|chr17:g.8408118:G>A',, ENSG00000133026|-|chr17:g.8396326:T>G',, ENSG00000133026|-|chr17:g.8526443:T>A',, ENSG00000133026|-|chr17:g.8526444:C>A',, ENSG00000133026|-|chr17:g.8438753:G>A',, ENSG00000133026|-|chr17:g.8383768:C>G',, ENSG00000133026|-|chr17:g.8422103:C>G',, ENSG000…	ENSG00000133026	1	HGNC:7568	309211.19	373711.57999999996	238282.81	268700.466	392297.56	538411.1
GSVAGGAVYLVYDQELLGPSDK	1	Pat_92_4.63945.63945.4	ENSG00000174917|C19orf70	ENSG00000174917	1	HGNC:33702	27100.812	19135.783	11584.559	10705.356000000002	14584.003999999999	17117.582
LPEEPVLEDEQQQLEK	1	Pat_92_1.57090.57090.3	ENSG00000205726|ITSN1, ENSG00000205726|+|chr21:g.35107353:C>G',, ENSG00000205726|+|chr21:g.35254584:C>T',, ENSG00000205726|+|chr21:g.35186323:G>A',, ENSG00000205726|+|chr21:g.35169684:C>T',, ENSG00000205726|+|chr21:g.35260486:C>T',, ENSG00000205726|+|chr21:g.35190586:G>C',, ENSG00000205726|+|chr21:g.35190757:C>T',, ENSG00000205726|+|chr21:g.35239603:C>T',, ENSG00000205726|+|chr21:g.35257413:A>G',…	ENSG00000205726	1	HGNC:6183	20263.3	24810.816000000003	10351.258	9218.462	16179.194	16131.091999999999
ETSELGGSDVSILDTTR	2	Pat_92_1.48497.48497.3	ENSG00000173821|RNF213, ENSG00000173821|+|chr17:g.78317762:G>A',, ENSG00000173821|+|chr17:g.78314099:G>A',, ENSG00000173821|+|chr17:g.78272230:C>G',, ENSG00000173821|+|chr17:g.78357600:A>G',, ENSG00000173821|+|chr17:g.78305871:G>A',, ENSG00000173821|+|chr17:g.78306280:A>G',, ENSG00000173821|+|chr17:g.78318754:G>A',, ENSG00000173821|+|chr17:g.78319290:G>C',, ENSG00000173821|+|chr17:g.78319454:G>C'…	ENSG00000173821	1	HGNC:14539	78509.19	92085.72200000001	105791.633	148019.575	156840.12	198453.325
HLGGIPWTYAEDAVPTLTPCR	1	Pat_92_6.58036.58036.3	ENSG00000010256|UQCRC1	ENSG00000010256	1	HGNC:12585	59332.54	21500.57	24973.077999999998	22753.02	26141.533	31643.557
HIEEENLIDEDFQNLK	4	Pat_92_2.59822.59822.3	ENSG00000173702|MUC13, ENSG00000173702|-|chr3:g.124632055:C>A',, ENSG00000173702|-|chr3:g.124627024:T>G']	ENSG00000173702	1	HGNC:7511	32592.231999999996	49364.5736	31090.3087	38366.3567	92248.37539999999	135360.979
SVDPTLALSVYLR	3	Pat_92_6.60050.60050.3	ENSG00000141367|CLTC, ENSG00000141367|+|chr17:g.57743965:T>C',, ENSG00000141367|+|chr17:g.57737921:C>T',, ENSG00000141367|+|chr17:g.57738925:A>T',, ENSG00000141367|+|chr17:g.57743578:A>T',, ENSG00000141367|+|chr17:g.57743578:A>T']	ENSG00000141367	1	HGNC:2092	170184.485	151977.756	72318.35399999999	77933.847	190629.791	248841.58
SSEPVQLTEAETEYFVR	2	Pat_92_2.53827.53827.2	ENSG00000158623|COPG2	ENSG00000158623	1	HGNC:2237	64536.159	76665.484	52241.197	59376.186	74457.97	96450.486
FLEQELETITIPDLR	1	Pat_92_4.69857.69857.3	ENSG00000100979|PLTP	ENSG00000100979	1	HGNC:9093	61008.227	56296.355	39504.137	38786.65	57737.76	69224.484
EIAEDELVAAEALLK	1	Pat_92_2.68109.68109.3	ENSG00000196569|LAMA2, ENSG00000196569|+|chr6:g.129609203:C>T',, ENSG00000196569|+|chr6:g.129475814:T>C',, ENSG00000196569|+|chr6:g.129465181:G>T',, ENSG00000196569|+|chr6:g.129573436:T>G',, ENSG00000196569|+|chr6:g.129775339:A>C',, ENSG00000196569|+|chr6:g.129475731:G>A',, ENSG00000196569|+|chr6:g.129571330:G>A',, ENSG00000196569|+|chr6:g.129475665:G>A',, ENSG00000196569|+|chr6:g.129799896:A>G',…	ENSG00000196569	1	HGNC:6482	19951.709	15003.318000000001	11768.159	11074.066	8583.878	8621.919
IIEDGDGAGAETPVIENR	1	Pat_92_1.46942.46942.3	ENSG00000078674|PCM1, ENSG00000078674|+|chr8:g.17830005:G>A',, ENSG00000078674|+|chr8:g.17867185:A>T',, ENSG00000078674|+|chr8:g.17823629:G>A',, ENSG00000078674|+|chr8:g.17842997:A>G']	ENSG00000078674	1	HGNC:8727	13191.358999999999	13165.878999999999	16355.091	16218.025	13517.868	19216.525
EVWEETDGLDPNDFDPK	2	Pat_92_1.58513.58513.3	ENSG00000070081|NUCB2, ENSG00000070081|+|chr11:g.17323400:A>C',, ENSG00000070081|+|chr11:g.17323400:A>C']	ENSG00000070081	1	HGNC:8044	28073.836000000003	32789.385	19742.384299999998	17979.510000000002	22047.682	28426.552000000003
IQEPNTFPAILR	1	Pat_92_6.54071.54071.2	ENSG00000135677|GNS, ENSG00000135677|-|chr12:g.65137056:C>A',, ENSG00000135677|-|chr12:g.65146522:T>C',, ENSG00000135677|-|chr12:g.65116841:C>T',, ENSG00000135677|-|chr12:g.65115383:C>T',, ENSG00000135677|-|chr12:g.65115383:C>T']	ENSG00000135677	1	HGNC:4422	34385.855	34394.61	16673.797	16175.866000000002	29310.996	33455.527
GLQAQIASSGLTVEVDAPK	3	Pat_92_5.56553.56553.4	ENSG00000111057|KRT18	ENSG00000111057	1	HGNC:6430	1232587.31	610094.1699999999	170692.442	186623.307	584873.81	608000.3
LAAGDQLLSVDGR	1	Pat_92_4.50562.50562.2	ENSG00000130396|AFDN, ENSG00000130396|+|chr6:g.168349108:GA>G',, ENSG00000130396|+|chr6:g.168271178:G>C',, ENSG00000130396|+|chr6:g.168315366:G>A',, ENSG00000130396|+|chr6:g.168291674:C>T',, ENSG00000130396|+|chr6:g.168352079:C>T',, ENSG00000130396|+|chr6:g.168351867:G>A',, ENSG00000130396|+|chr6:g.168352586:C>G',, ENSG00000130396|+|chr6:g.168352586:C>G']	ENSG00000130396	1	HGNC:7137	383097.62	452128.8	249512.19	274031.66	490248.66	550610.25
AELQAQIAFLQGER	1	Pat_92_5.55801.55801.3	ENSG00000115808|STRN, ENSG00000115808|-|chr2:g.37094982:G>T',, ENSG00000115808|-|chr2:g.37113870:T>C',, ENSG00000115808|-|chr2:g.37085056:G>A',, ENSG00000115808|-|chr2:g.37111075:C>G',, ENSG00000115808|-|chr2:g.37111075:C>G']	ENSG00000115808	1	HGNC:11424	37953.55	38447.21	27159.2	24614.67	32912.68	36044.83
IAQSDYIPTQQDVLR	8	Pat_92_3.49746.49746.3	ENSG00000114353|GNAI2	ENSG00000114353	1	HGNC:4385	3027138.6000000006	3260941.94	2213874.8200000003	2536671.69	3738854.6199999996	4174235.58
NETGGGEGVEVLVNEPYEK	3	Pat_92_1.50786.50786.3	ENSG00000174238|PITPNA, ENSG00000174238|-|chr17:g.1437412:G>A',, ENSG00000174238|-|chr17:g.1437412:G>A']	ENSG00000174238	1	HGNC:9001	178815.43899999998	228357.04	187892.528	215768.45	344302.791	462694.87
TLDNLADELTAILSAPAK	6	Pat_92_6.67851.67851.4	ENSG00000183347|GBP6, ENSG00000183347|+|chr1:g.89846179:T>A',, ENSG00000183347|+|chr1:g.89834167:G>T',, ENSG00000183347|+|chr1:g.89850888:G>A',, ENSG00000183347|+|chr1:g.89850864:C>T',, ENSG00000183347|+|chr1:g.89847526:A>C',, ENSG00000183347|+|chr1:g.89847526:A>C']	ENSG00000183347	1	HGNC:25395	22335.752300000004	14053.5692	694655.7823000001	638394.3977	89642.2888	84577.03179999998
APDVDVNIAGPDAALK	3	Pat_92_3.55698.55698.3	ENSG00000124942|AHNAK, ENSG00000124942|-|chr11:g.62295776:T>G',, ENSG00000124942|-|chr11:g.62290365:T>C',, ENSG00000124942|-|chr11:g.62295549:C>T',, ENSG00000124942|-|chr11:g.62296271:G>A',, ENSG00000124942|-|chr11:g.62287549:C>T',, ENSG00000124942|-|chr11:g.62300583:C>T',, ENSG00000124942|-|chr11:g.62294188:T>G',, ENSG00000124942|-|chr11:g.62299055:T>C',, ENSG00000124942|-|chr11:g.62285441:A>G',…	ENSG00000124942	1	HGNC:347	940749.9400000001	1070122.54	1950286.1300000001	2053770.85	1051486.81	1009287.08
LSTDVDLIVEVLR	1	Pat_92_4.70762.70762.2	ENSG00000107929|LARP4B, ENSG00000107929|-|chr10:g.860763:CCT>C',, ENSG00000107929|-|chr10:g.875659:G>A']	ENSG00000107929	1	HGNC:28987	20349.936	22855.225	10188.643	11870.487	23920.65	28868.775
NGNLPEFGDAISTASK	6	Pat_92_4.53183.53183.3	ENSG00000137076|TLN1, ENSG00000137076|-|chr9:g.35711320:CAGA>C',, ENSG00000137076|-|chr9:g.35722121:C>G',, ENSG00000137076|-|chr9:g.35724314:C>T',, ENSG00000137076|-|chr9:g.35717768:G>C',, ENSG00000137076|-|chr9:g.35718843:T>C',, ENSG00000137076|-|chr9:g.35719602:T>C',, ENSG00000137076|-|chr9:g.35719602:T>C']	ENSG00000137076	1	HGNC:11845	1128549.326	1179939.871	1071135.867	1128764.812	1492904.236	1745886.078
IQQQAETTSEELGAVTVK	1	Pat_92_3.52851.52851.3	ENSG00000092929|UNC13D, ENSG00000092929|-|chr17:g.73824915:C>T',, ENSG00000092929|-|chr17:g.73823720:G>A',, ENSG00000092929|-|chr17:g.73827205:T>C',, ENSG00000092929|-|chr17:g.73823667:C>A']	ENSG00000092929	1	HGNC:23147	445516.53	516710.84	104179.93	116603.49	216866.81	268120.97
FQELIFEDFAR	5	Pat_92_4.68171.68171.2	ENSG00000136830|FAM129B, ENSG00000136830|-|chr9:g.130287365:G>T',, ENSG00000136830|-|chr9:g.130287365:G>T']	ENSG00000136830	1	HGNC:25282	344938.386	358996.653	165553.637	187133.8196	344785.94499999995	406275.0097
LTEDLEYHELLDR	5	Pat_92_2.51680.51680.3	ENSG00000110048|OSBP, ENSG00000110048|-|chr11:g.59344474:G>C',, ENSG00000110048|-|chr11:g.59361095:G>A',, ENSG00000110048|-|chr11:g.59344057:A>C',, ENSG00000110048|-|chr11:g.59368789:T>C',, ENSG00000110048|-|chr11:g.59361137:G>A']	ENSG00000110048	1	HGNC:8503	524896.392	633859.31	473466.4313	432218.1287	563899.0260000001	677771.97
SELEAIASPPAETHVFTVEDFDAFQR	2	Pat_92_3.67093.67093.3	ENSG00000111799|COL12A1, ENSG00000111799|-|chr6:g.75823429:A>G',, ENSG00000111799|-|chr6:g.75884880:T>C',, ENSG00000111799|-|chr6:g.75834978:G>C',, ENSG00000111799|-|chr6:g.75890675:C>A',, ENSG00000111799|-|chr6:g.75884843:T>G',, ENSG00000111799|-|chr6:g.75848654:A>C',, ENSG00000111799|-|chr6:g.75816199:C>T',, ENSG00000111799|-|chr6:g.75829158:T>G',, ENSG00000111799|-|chr6:g.75811728:A>G',, ENSG0…	ENSG00000111799	1	HGNC:2188	12694.9478	14490.472	7004.6024	7646.981900000001	20321.3095	26855.686999999998
FITHAPPGEFNEVFNDVR	3	Pat_92_5.56178.56178.3	ENSG00000116489|CAPZA1	ENSG00000116489	1	HGNC:1488	227859.1395	204292.148	198130.778	219425.569	203157.219	226071.782
ENSETVVTGSLDDLVK	4	Pat_92_2.56876.56876.3	ENSG00000140395|WDR61	ENSG00000140395	1	HGNC:30300	477968.04500000004	431146.586	316169.43	355427.274	602490.024	684969.5049999999
IQVVVLSASDASPPPVK	2	Pat_92_6.58787.58787.3	ENSG00000142798|HSPG2, ENSG00000142798|-|chr1:g.22198768:C>T',, ENSG00000142798|-|chr1:g.22159871:A>G',, ENSG00000142798|-|chr1:g.22173967:G>A',, ENSG00000142798|-|chr1:g.22178616:A>G',, ENSG00000142798|-|chr1:g.22191402:G>C',, ENSG00000142798|-|chr1:g.22201203:G>C',, ENSG00000142798|-|chr1:g.22175254:G>C',, ENSG00000142798|-|chr1:g.22178110:C>T',, ENSG00000142798|-|chr1:g.22149941:G>C',, ENSG000…	ENSG00000142798	1	HGNC:5273	78247.388	76462.156	61757.009999999995	58728.974	64270.859000000004	59725.572
GDVVLQSDHVIETLTK	1	Pat_92_4.59561.59561.3	ENSG00000197879|MYO1C, ENSG00000197879|-|chr17:g.1385827:C>T',, ENSG00000197879|-|chr17:g.1385827:C>T']	ENSG00000197879	1	HGNC:7597	35390.67	33770.11	38215.848	43634.137	34401.297	35550.137
EGETITEVIHGEPIIK	6	Pat_92_2.56958.56958.3	ENSG00000133110|POSTN, ENSG00000133110|-|chr13:g.38158870:A>G',, ENSG00000133110|-|chr13:g.38164571:C>T',, ENSG00000133110|-|chr13:g.38172766:C>T',, ENSG00000133110|-|chr13:g.38153366:T>G',, ENSG00000133110|-|chr13:g.38164585:A>G',, ENSG00000133110|-|chr13:g.38156594:A>G',, ENSG00000133110|-|chr13:g.38159011:C>A',, ENSG00000133110|-|chr13:g.38154111:A>G',, ENSG00000133110|-|chr13:g.38145584:T>G',…	ENSG00000133110	1	HGNC:16953	561714.1449999999	564664.9549999998	140356.534	162496.3254	353336.2786	410569.142
QQDIVPSLVASIGDTTSSLLK	1	Pat_92_6.67223.67223.3	ENSG00000129003|VPS13C, ENSG00000129003|-|chr15:g.62276026:T>C',, ENSG00000129003|-|chr15:g.62237976:G>T',, ENSG00000129003|-|chr15:g.62209730:C>A',, ENSG00000129003|-|chr15:g.62212293:C>T',, ENSG00000129003|-|chr15:g.62212363:C>A',, ENSG00000129003|-|chr15:g.62214166:G>C',, ENSG00000129003|-|chr15:g.62214199:C>T',, ENSG00000129003|-|chr15:g.62214787:C>T',, ENSG00000129003|-|chr15:g.62219469:C>T'…	ENSG00000129003	1	HGNC:23594	36964.42	17067.805	16720.207	21423.55	40401.21	49880.44
EQLDSSNSTIAILQTEK	2	Pat_92_3.53518.53518.3	ENSG00000138768|USO1, ENSG00000138768|+|chr4:g.76691679:T>C',, ENSG00000138768|+|chr4:g.76725311:C>A',, ENSG00000138768|+|chr4:g.76725311:C>A']	ENSG00000138768	1	HGNC:30904	298704.86	287614.24	353682.814	372803.02	478792.80000000005	437028.57000000007
NPPLAEALLSGDLEK	3	Pat_92_4.67065.67065.3	ENSG00000197312|DDI2, ENSG00000197312|+|chr1:g.15953248:C>T']	ENSG00000197312	1	HGNC:24578	134106.983	104393.231	80976.03899999999	95041.12700000001	130429.593	150095.10199999998
QLLALDAVDPQGEEK	2	Pat_92_3.57747.57747.3	ENSG00000166170|BAG5, ENSG00000166170|-|chr14:g.104027411:T>G',, ENSG00000166170|-|chr14:g.104026840:G>A',, ENSG00000166170|-|chr14:g.104026527:G>T',, ENSG00000166170|-|chr14:g.104026829:C>T',, ENSG00000166170|-|chr14:g.104026829:C>T']	ENSG00000166170	1	HGNC:941	149724.90899999999	174926.532	121189.137	105360.308	169193.752	190591.816
EVSDGIIAPGYEEEALTILSK	4	Pat_92_3.68547.68547.3	ENSG00000138363|ATIC, ENSG00000138363|+|chr2:g.216213943:T>G',, ENSG00000138363|+|chr2:g.216190020:C>G',, ENSG00000138363|+|chr2:g.216199695:G>T',, ENSG00000138363|+|chr2:g.216199695:G>T']	ENSG00000138363	1	HGNC:794	709331.0449999999	809250.22	557422.1200000001	512576.86600000004	1067970.04	1409656.7
ITEDYYVHLIADNLPVATR	1	Pat_92_5.64775.64775.3	ENSG00000101337|TM9SF4, ENSG00000101337|+|chr20:g.30738614:G>T',, ENSG00000101337|+|chr20:g.30738656:G>A',, ENSG00000101337|+|chr20:g.30745654:C>G',, ENSG00000101337|+|chr20:g.30729627:G>A',, ENSG00000101337|+|chr20:g.30729426:G>A',, ENSG00000101337|+|chr20:g.30729426:G>A']	ENSG00000101337	1	HGNC:30797	30169.017999999996	44207.687999999995	14966.58	16361.041000000001	31267.808999999997	34836.26
GAVDAAVPTNIIAAK	2	Pat_92_5.54221.54221.2	ENSG00000047249|ATP6V1H, ENSG00000047249|-|chr8:g.54714396:A>G',, ENSG00000047249|-|chr8:g.54714396:A>G']	ENSG00000047249	1	HGNC:18303	61403.3137	63770.29	59654.6994	64818.659	88538.378	102987.658
NLSSNEAISLEEIR	3	Pat_92_2.49103.49103.3	ENSG00000253729|PRKDC, ENSG00000253729|-|chr8:g.48701554:G>GT',, ENSG00000253729|-|chr8:g.48825106:A>C',, ENSG00000253729|-|chr8:g.48752677:G>A',, ENSG00000253729|-|chr8:g.48707040:T>C',, ENSG00000253729|-|chr8:g.48736430:G>A',, ENSG00000253729|-|chr8:g.48691338:C>T',, ENSG00000253729|-|chr8:g.48690339:T>C',, ENSG00000253729|-|chr8:g.48769803:C>T',, ENSG00000253729|-|chr8:g.48706987:C>A',, ENSG00…	ENSG00000253729	1	HGNC:9413	129737.84	148238.523	325512.69	333849.75	457924.4	275677.43
LISVDTEHSNIYLQNGPDR	3	Pat_92_3.49639.49639.3	ENSG00000047457|CP, ENSG00000047457|-|chr3:g.148896253:C>T',, ENSG00000047457|-|chr3:g.148916215:G>A',, ENSG00000047457|-|chr3:g.148939568:C>G',, ENSG00000047457|-|chr3:g.148917532:A>G',, ENSG00000047457|-|chr3:g.148903150:G>T',, ENSG00000047457|-|chr3:g.148903150:G>T']	ENSG00000047457	1	HGNC:2295	657717.302	618039.565	871918.8300000001	858204.22	805875.4099999999	930348.21
LHDVNSDGFLDEQELEALFTK	2	Pat_92_4.69339.69339.4	ENSG00000070081|NUCB2, ENSG00000070081|+|chr11:g.17323400:A>C',, ENSG00000070081|+|chr11:g.17323400:A>C']	ENSG00000070081	1	HGNC:8044	230400.58	277937.6	59408.997	70089.758	121562.482	144827.113
SPGELAWDAAEEAEVPGVK	20	Pat_92_3.60948.60948.4	ENSG00000159212|CLIC6, ENSG00000159212|+|chr21:g.36079627:T>C',, ENSG00000159212|+|chr21:g.36079653:G>A',, ENSG00000159212|+|chr21:g.36079653:G>A']	ENSG00000159212	1	HGNC:2065	6402880.551000001	4923793.185	737359.3839	909328.9660000001	786351.3007	950488.702
IASLPQEVQDVSLLEK	4	Pat_92_5.65178.65178.3	ENSG00000101413|RPRD1B, ENSG00000101413|+|chr20:g.36662449:C>T',, ENSG00000101413|+|chr20:g.36685999:T>C',, ENSG00000101413|+|chr20:g.36685999:T>C']	ENSG00000101413	1	HGNC:16209	286928.38	243734.62399999998	167973.598	180127.336	514855.82000000007	604214.3840000001
GFGFVTFDDHDPVDK	6	Pat_92_4.58032.58032.3	ENSG00000122566|HNRNPA2B1, ENSG00000122566|-|chr7:g.26233222:C>T',, ENSG00000122566|-|chr7:g.26237461:T>C',, ENSG00000122566|-|chr7:g.26237461:T>C']	ENSG00000122566	1	HGNC:5033	2735459.006	1616798.715	2226362.242	2358050.638	6978830.550000001	7543904.8100000005
ALGNNFYEYYVDDPPR	1	Pat_92_3.52243.52243.3	ENSG00000137880|GCHFR	ENSG00000137880	1	HGNC:4194	294437.25	391372.22	131655.27	154463.9	143254.42	163843.39
LEGSAPTDVLDSLTTIPELK	3	Pat_92_4.70169.70169.3	ENSG00000149781|FERMT3, ENSG00000149781|+|chr11:g.63988026:G>A',, ENSG00000149781|+|chr11:g.63987788:G>A',, ENSG00000149781|+|chr11:g.63990785:G>A',, ENSG00000149781|+|chr11:g.63990615:G>A',, ENSG00000149781|+|chr11:g.63978768:G>A',, ENSG00000149781|+|chr11:g.63978768:G>A']	ENSG00000149781	1	HGNC:23151	197971.435	154293.376	176835.504	182941.173	354954.68200000003	401088.70200000005
EFIDFSDTDEVFR	2	Pat_92_2.59645.59645.2	ENSG00000132953|XPO4, ENSG00000132953|-|chr13:g.21395941:C>A',, ENSG00000132953|-|chr13:g.21476847:C>T',, ENSG00000132953|-|chr13:g.21476847:C>T']	ENSG00000132953	1	HGNC:17796	43910.252	51534.244999999995	37064.884	40882.43	60500.07	81028.34999999999
LITIEINPDCAAITQR	4	Pat_92_5.60096.60096.3	ENSG00000093010|COMT, ENSG00000093010|+|chr22:g.19950066:C>A',, ENSG00000093010|+|chr22:g.19950066:C>A']	ENSG00000093010	1	HGNC:2228	313073.05	309573.5	238060.545	239708.824	775374.454	780269.62
VPSALAPASQEPSPAASAEADGK	1	Pat_92_3.49146.49146.3	ENSG00000087470|DNM1L, ENSG00000087470|+|chr12:g.32871673:T>C',, ENSG00000087470|+|chr12:g.32860302:G>A',, ENSG00000087470|+|chr12:g.32875455:G>A',, ENSG00000087470|+|chr12:g.32858796:A>C',, ENSG00000087470|+|chr12:g.32863888:T>G',, ENSG00000087470|+|chr12:g.32863888:T>G']	ENSG00000087470	1	HGNC:2973	69935.21	78550.5	65254.695	77311.2	80352.625	92955.484
VDAQDETAAEFTLR	4	Pat_92_1.47335.47335.3	ENSG00000138080|EMILIN1, ENSG00000138080|+|chr2:g.27308115:C>A',, ENSG00000138080|+|chr2:g.27305190:G>A',, ENSG00000138080|+|chr2:g.27303086:G>A',, ENSG00000138080|+|chr2:g.27306253:C>T']	ENSG00000138080	1	HGNC:19880	514394.666	310375.241	457001.461	486967.939	380184.508	424428.126
IQELGDLYTPAPGR	1	Pat_92_4.53685.53685.2	ENSG00000104872|PIH1D1, ENSG00000104872|-|chr19:g.49950653:G>A',, ENSG00000104872|-|chr19:g.49951086:G>A',, ENSG00000104872|-|chr19:g.49951086:G>A']	ENSG00000104872	1	HGNC:26075	111342.38	128281.97	87140.9	97951.83	155119.3	181566.72
LPIVNEDDELVAIIAR	6	Pat_92_4.69692.69692.3	ENSG00000178035|IMPDH2, ENSG00000178035|-|chr3:g.49064124:A>C',, ENSG00000178035|-|chr3:g.49061819:G>T',, ENSG00000178035|-|chr3:g.49061819:G>T']	ENSG00000178035	1	HGNC:6053	228145.644	450287.104	305144.338	298759.191	213442.451	254120.926
QQLSAEELDAQLDAYNAR	2	Pat_92_2.50471.50471.3	ENSG00000183684|ALYREF	ENSG00000183684	1	HGNC:19071	154790.74	201470.926	75191.893	91895.532	386812.91	458922.43999999994
VPVAVQGEDTVQSLTQGDGVAK	8	Pat_92_3.58226.58226.4	ENSG00000125730|C3, ENSG00000125730|-|chr19:g.6697558:C>A',, ENSG00000125730|-|chr19:g.6707931:C>T',, ENSG00000125730|-|chr19:g.6697682:C>T']	ENSG00000125730	1	HGNC:1318	1347245.202	1264491.226	1279545.812	1367363.465	1170226.256	1341542.39
TGAFEPAEASVNPQDLQGSLQELK	1	Pat_92_4.63423.63423.3	ENSG00000073536|NLE1, ENSG00000073536|-|chr17:g.33466965:G>A',, ENSG00000073536|-|chr17:g.33466965:G>A']	ENSG00000073536	1	HGNC:19889	11173.046	9533.711	6797.8354	8348.098	13976.65	17673.412
QDIAVISDSYFPR	2	Pat_92_4.54367.54367.2	ENSG00000135862|LAMC1, ENSG00000135862|+|chr1:g.183096406:A>T',, ENSG00000135862|+|chr1:g.183085755:A>G',, ENSG00000135862|+|chr1:g.183094547:T>C',, ENSG00000135862|+|chr1:g.183091354:T>C',, ENSG00000135862|+|chr1:g.183095259:G>T',, ENSG00000135862|+|chr1:g.183091317:G>C',, ENSG00000135862|+|chr1:g.183097819:G>C',, ENSG00000135862|+|chr1:g.183101582:A>G',, ENSG00000135862|+|chr1:g.183091306:C>T',…	ENSG00000135862	1	HGNC:6492	494025.54000000004	522028.44999999995	494902.39	537024.56	433990.6	561794.6
LASTLVHLGEYQAAVDGAR	2	Pat_92_6.54423.54423.3	ENSG00000141367|CLTC, ENSG00000141367|+|chr17:g.57743965:T>C',, ENSG00000141367|+|chr17:g.57737921:C>T',, ENSG00000141367|+|chr17:g.57738925:A>T',, ENSG00000141367|+|chr17:g.57743578:A>T',, ENSG00000141367|+|chr17:g.57743578:A>T']	ENSG00000141367	1	HGNC:2092	138115.23200000002	112624.32	76837.525	86177.78	90051.352	88173.045
FFDDDLLVSTSR	3	Pat_92_4.59568.59568.2	ENSG00000156973|PDE6D, ENSG00000156973|-|chr2:g.232601963:G>T']	ENSG00000156973	1	HGNC:8788	332721.804	425401.424	387880.53599999996	428234.21200000006	471486.19	558500.6799999999
LIQEQEQELVGALAADLHK	7	Pat_92_3.69522.69522.3	ENSG00000108602|ALDH3A1, ENSG00000108602|-|chr17:g.19643781:C>T',, ENSG00000108602|-|chr17:g.19643781:C>T']	ENSG00000108602	1	HGNC:405	1372140.834	1093991.7637	429979.3773	432999.6466	162789.3204	192060.56160000002
EYVEPELHINDLWR	1	Pat_92_3.56709.56709.3	ENSG00000109111|SUPT6H, ENSG00000109111|+|chr17:g.27009760:A>C',, ENSG00000109111|+|chr17:g.27008293:A>G',, ENSG00000109111|+|chr17:g.27014145:G>A',, ENSG00000109111|+|chr17:g.27023901:A>T',, ENSG00000109111|+|chr17:g.27023901:A>T']	ENSG00000109111	1	HGNC:11470	88640.32	79898.74	76666.35	85774.88	109854.01	125431.83
QSGSAVITFVEIGVADK	2	Pat_92_5.65520.65520.3	ENSG00000123609|NMI	ENSG00000123609	1	HGNC:7854	75834.606	70697.605	29952.599	33259.765	139802.75	165688.05
ALGEPITLFGEGPAER	1	Pat_92_4.60860.60860.2	ENSG00000136875|PRPF4	ENSG00000136875	1	HGNC:17349	72596.35	82177.414	68655.31	70666.9	136486.38	128271.25
VDQVQDIVTGNPTVIK	2	Pat_92_5.56595.56595.3	ENSG00000145703|IQGAP2, ENSG00000145703|+|chr5:g.75979036:TTTCTTG>T',, ENSG00000145703|+|chr5:g.75969794:T>C',, ENSG00000145703|+|chr5:g.75858325:C>T',, ENSG00000145703|+|chr5:g.75858325:C>T']	ENSG00000145703	1	HGNC:6111	256643.5945	110013.2201	86028.0015	93971.874	87620.92974	76653.3597
LGSTAPQVLSTSSPAQQAENEAK	1	Pat_92_4.50496.50496.3	ENSG00000088833|NSFL1C, ENSG00000088833|-|chr20:g.1426393:C>T',, ENSG00000088833|-|chr20:g.1426393:C>T']	ENSG00000088833	1	HGNC:15912	187900.98	189115.4	154579.25	156779.73	320442.5	346498.5
VDIDAPDVSIEGPDAK	6	Pat_92_3.55040.55040.3	ENSG00000124942|AHNAK, ENSG00000124942|-|chr11:g.62295776:T>G',, ENSG00000124942|-|chr11:g.62290365:T>C',, ENSG00000124942|-|chr11:g.62295549:C>T',, ENSG00000124942|-|chr11:g.62296271:G>A',, ENSG00000124942|-|chr11:g.62287549:C>T',, ENSG00000124942|-|chr11:g.62300583:C>T',, ENSG00000124942|-|chr11:g.62294188:T>G',, ENSG00000124942|-|chr11:g.62299055:T>C',, ENSG00000124942|-|chr11:g.62285441:A>G',…	ENSG00000124942	1	HGNC:347	443577.82099999994	477210.248	561202.1279999999	584075.186	440008.971	548806.3500000001
NHLVEIPPNLPSSLVELR	2	Pat_92_6.60431.60431.3	ENSG00000182492|BGN	ENSG00000182492	1	HGNC:1044	40307.009999999995	50026.189	41305.588	49584.007	51995.672000000006	49586.675
TPETAEFLGEDLLQVEQR	3	Pat_92_2.64567.64567.3	ENSG00000100092|SH3BP1, ENSG00000100092|+|chr22:g.38042865:G>A',, ENSG00000100092|+|chr22:g.38046695:C>A',, ENSG00000100092|+|chr22:g.38039721:A>G',, ENSG00000100092|+|chr22:g.38039721:A>G']	ENSG00000100092	1	HGNC:10824	33655.016	51212.99179999999	25837.974299999998	34342.0833	33228.6294	53309.9357
LYGSEAFATDFQDSAAAK	5	Pat_92_4.55964.55964.3	ENSG00000196136|SERPINA3, ENSG00000196136|+|chr14:g.95081328:G>A',, ENSG00000196136|+|chr14:g.95085616:T>C',, ENSG00000196136|+|chr14:g.95085616:T>C']	ENSG00000196136	1	HGNC:16	781676.978	689506.53	962112.6950000001	1022719.358	773498.5220000001	865547.1570000001
IEWLESHQDADIEDFK	14	Pat_92_3.62075.62075.4	ENSG00000044574|HSPA5, ENSG00000044574|-|chr9:g.128001036:A>G']	ENSG00000044574	1	HGNC:5238	2804001.554	1573239.871	699584.9389999998	738726.081	2101981.735	2375413.099
EVIAEEEPPTVTEPLPENR	1	Pat_92_1.49873.49873.3	ENSG00000131016|AKAP12, ENSG00000131016|+|chr6:g.151673285:A>C',, ENSG00000131016|+|chr6:g.151672422:G>A',, ENSG00000131016|+|chr6:g.151672285:A>G',, ENSG00000131016|+|chr6:g.151673589:G>A',, ENSG00000131016|+|chr6:g.151674326:A>C',, ENSG00000131016|+|chr6:g.151561719:G>A',, ENSG00000131016|+|chr6:g.151670629:C>T',, ENSG00000131016|+|chr6:g.151674721:G>A',, ENSG00000131016|+|chr6:g.151561770:C>T'…	ENSG00000131016	1	HGNC:370	52413.687999999995	60183.707	62912.367	45945.484000000004	46440.082	68613.5
LLVFATDDGFHFAGDGK	1	Pat_92_6.62838.62838.3	ENSG00000160255|ITGB2, ENSG00000160255|-|chr21:g.46309947:C>T',, ENSG00000160255|-|chr21:g.46321533:C>A',, ENSG00000160255|-|chr21:g.46320303:C>T',, ENSG00000160255|-|chr21:g.46326929:C>T',, ENSG00000160255|-|chr21:g.46326929:C>T']	ENSG00000160255	1	HGNC:6155	37842.07	17882.236	22095.576	19071.9	98797.82	116908.06
DGWQVEEADDWLR	1	Pat_92_2.53651.53651.2	ENSG00000100504|PYGL, ENSG00000100504|-|chr14:g.51387755:C>T',, ENSG00000100504|-|chr14:g.51376787:G>A',, ENSG00000100504|-|chr14:g.51376680:C>A',, ENSG00000100504|-|chr14:g.51411105:G>A',, ENSG00000100504|-|chr14:g.51383747:C>T',, ENSG00000100504|-|chr14:g.51383747:C>T']	ENSG00000100504	1	HGNC:9725	60755.984000000004	63687.617	98121.086	95652.93	164948.66	220433.23
GFFDPNTHENLTYVQLLR	2	Pat_92_6.57467.57467.3	ENSG00000261150|EPPK1	ENSG00000261150	1	HGNC:15577	55599.49800000001	37921.131	39869.932	48537.788	208905.01	186942.99
EQIVVDLSHPGVSEDDQVSR	5	Pat_92_1.49404.49404.3	ENSG00000109814|UGDH, ENSG00000109814|-|chr4:g.39505574:AT>A',, ENSG00000109814|-|chr4:g.39505574:AT>A']	ENSG00000109814	1	HGNC:12525	791516.141	958178.0819999999	253809.17200000002	260479.24800000002	393872.459	476621.391
SEDLLDVDTAAGGFQQR	2	Pat_92_2.51295.51295.3	ENSG00000110429|FBXO3, ENSG00000110429|-|chr11:g.33777349:G>A',, ENSG00000110429|-|chr11:g.33768722:C>T',, ENSG00000110429|-|chr11:g.33768722:C>T']	ENSG00000110429	1	HGNC:13582	43158.355	56289.027	45725.94	53323.742	56929.31	73187.125
ASGPGLNASGIPASLPVEFTIDAR	1	Pat_92_5.65504.65504.3	ENSG00000128591|FLNC, ENSG00000128591|+|chr7:g.128487762:C>T',, ENSG00000128591|+|chr7:g.128483582:T>C',, ENSG00000128591|+|chr7:g.128494159:C>T',, ENSG00000128591|+|chr7:g.128485123:G>A',, ENSG00000128591|+|chr7:g.128480715:G>A',, ENSG00000128591|+|chr7:g.128486412:G>A',, ENSG00000128591|+|chr7:g.128496611:G>A',, ENSG00000128591|+|chr7:g.128488745:G>A',, ENSG00000128591|+|chr7:g.128493010:C>T',,…	ENSG00000128591	1	HGNC:3756	16081.114	21775.775	9074.190999999999	11507.962	13335.726999999999	9810.206
VENSIPAAGETQNVEVAAGPAGK	1	Pat_92_3.48746.48746.3	ENSG00000075856|SART3, ENSG00000075856|-|chr12:g.108931933:C>T',, ENSG00000075856|-|chr12:g.108932727:G>A',, ENSG00000075856|-|chr12:g.108918108:G>A',, ENSG00000075856|-|chr12:g.108954862:G>T',, ENSG00000075856|-|chr12:g.108924021:G>A',, ENSG00000075856|-|chr12:g.108924021:G>A']	ENSG00000075856	1	HGNC:16860	96131.72	82061.32	69088.89	71955.87	159966.05	178970.16
LGIFGDTEDVAGK	1	Pat_92_4.58268.58268.3	ENSG00000074370|ATP2A3	ENSG00000074370	1	HGNC:813	142018.36	135137.34	112620.805	107721.22	142294.34	155613.5
ILAIGLINEALDEGDAQK	9	Pat_92_5.69693.69693.4	ENSG00000140575|IQGAP1, ENSG00000140575|+|chr15:g.90986644:G>C',, ENSG00000140575|+|chr15:g.91030207:A>G',, ENSG00000140575|+|chr15:g.91035840:A>G',, ENSG00000140575|+|chr15:g.90934041:A>G']	ENSG00000140575	1	HGNC:6110	610289.6042999999	426226.852	403771.24799999996	402956.5735	768487.6263	879289.7623999999
LDIDPETITWQR	4	Pat_92_4.57961.57961.2	ENSG00000100714|MTHFD1, ENSG00000100714|+|chr14:g.64908845:G>A',, ENSG00000100714|+|chr14:g.64882380:A>G',, ENSG00000100714|+|chr14:g.64882380:A>G']	ENSG00000100714	1	HGNC:7432	491568.319	486946.02	370806.925	412541.57499999995	423881.56	513788.13
AESAPLPVSADDTPEVLNR	5	Pat_92_1.51889.51889.3	ENSG00000101290|CDS2	ENSG00000101290	1	HGNC:1801	226475.218	325291.294	220982.946	218420.867	287888.16799999995	338977.937
EQTGLEAYALGLDTK	1	Pat_92_3.55849.55849.3	ENSG00000160285|LSS, ENSG00000160285|-|chr21:g.47642625:C>T',, ENSG00000160285|-|chr21:g.47641794:C>T',, ENSG00000160285|-|chr21:g.47641794:C>T']	ENSG00000160285	1	HGNC:6708	204197.98	171998.73	169108.44	184682.36	165451.1	201423.47
DDGLFSGDPNWFPK	11	Pat_92_5.61773.61773.2	ENSG00000158710|TAGLN2	ENSG00000158710	1	HGNC:11554	1632264.036	993744.458	1278714.116	1267064.232	1927063.8200000003	1968366.51
FFDTELENLER	2	Pat_92_2.58586.58586.2	ENSG00000072786|STK10	ENSG00000072786	1	HGNC:11388	113090.859	172986.347	128292.012	134245.098	137117.32	163674.03
ETSALEASSPLLTGQILER	1	Pat_92_3.60251.60251.3	ENSG00000135775|COG2, ENSG00000135775|+|chr1:g.230829089:G>A',, ENSG00000135775|+|chr1:g.230823845:C>T',, ENSG00000135775|+|chr1:g.230810856:G>A',, ENSG00000135775|+|chr1:g.230805234:G>A',, ENSG00000135775|+|chr1:g.230805234:G>A']	ENSG00000135775	1	HGNC:6546	52791.12	56884.155999999995	49265.793	47670.145	51846.22	55609.905999999995
NPSTSLGPTLEPEEVVNR	3	Pat_92_2.49831.49831.3	ENSG00000198189|HSD17B11	ENSG00000198189	1	HGNC:22960	258115.35499999998	329696.81899999996	171610.66999999998	188298.25699999998	382023.476	482957.54
AINQQTGAFVEISR	3	Pat_92_5.45176.45176.3	ENSG00000088247|KHSRP	ENSG00000088247	1	HGNC:6316	1118237	1185499.31	1122177.81	1236076.21	2435294.56	2560081.2800000003
DAGEGLLAVQITDPEGKPK	9	Pat_92_3.57200.57200.4	ENSG00000196924|FLNA, ENSG00000196924|-|chrX:g.153581155:C>T',, ENSG00000196924|-|chrX:g.153590917:G>C',, ENSG00000196924|-|chrX:g.153590917:G>C']	ENSG00000196924	1	HGNC:3754	6200773.112	6585948.26	10759284.943999998	10700414.94	4945180.665999999	5915486.73
HDIAFVEFENDGQAGAAR	1	Pat_92_2.46674.46674.3	ENSG00000125870|SNRPB2	ENSG00000125870	1	HGNC:11155	170397.27	204534.27	190752.1	220196.25	255078.1	284870.38
LPIGDVATQYFADR	3	Pat_92_5.59473.59473.3	ENSG00000135624|CCT7, ENSG00000135624|+|chr2:g.73479862:C>T',, ENSG00000135624|+|chr2:g.73479862:C>T']	ENSG00000135624	1	HGNC:1622	169769.536	131474.09100000001	396637.82	371643.508	328719.877	181448.55
EISEITGGPINETLK	3	Pat_92_3.55222.55222.3	ENSG00000103150|MLYCD, ENSG00000103150|+|chr16:g.83948669:G>A']	ENSG00000103150	1	HGNC:7150	617929.895	620824.07	224480.99599999998	224073.55	236067.596	288332.98
VDVSAPDVEAHGPEWNLK	2	Pat_92_3.54007.54007.3	ENSG00000124942|AHNAK, ENSG00000124942|-|chr11:g.62295776:T>G',, ENSG00000124942|-|chr11:g.62290365:T>C',, ENSG00000124942|-|chr11:g.62295549:C>T',, ENSG00000124942|-|chr11:g.62296271:G>A',, ENSG00000124942|-|chr11:g.62287549:C>T',, ENSG00000124942|-|chr11:g.62300583:C>T',, ENSG00000124942|-|chr11:g.62294188:T>G',, ENSG00000124942|-|chr11:g.62299055:T>C',, ENSG00000124942|-|chr11:g.62285441:A>G',…	ENSG00000124942	1	HGNC:347	493745.77999999997	460962.25	616297.26	601870.95	394421.71	481349.65
QVLLSEPEEAAALYR	4	Pat_92_2.53631.53631.3	ENSG00000164062|APEH	ENSG00000164062	1	HGNC:586	475423.113	597188.272	338855.47	317783.3	418811.039	474369.826
ATENPEQVASEGLPEPVLR	4	Pat_92_1.53585.53585.3	ENSG00000105364|MRPL4, ENSG00000105364|+|chr19:g.10369156:C>T',, ENSG00000105364|+|chr19:g.10369156:C>T']	ENSG00000105364	1	HGNC:14276	70545.44	95288.26499999998	60142.859	70979.987	82258.753	99394.51699999999
GLIPSSPQNEPTASVPPESDVYR	2	Pat_92_3.51220.51220.3	ENSG00000154553|PDLIM3, ENSG00000154553|-|chr4:g.186435923:G>C']	ENSG00000154553	1	HGNC:20767	111936.916	179701.675	178778.864	243438.39	154877.055	197775.36
VGSLDNVGHLPAGGAVK	2	Pat_92_6.48645.48645.4	ENSG00000047849|MAP4, ENSG00000047849|-|chr3:g.47958400:A>G',, ENSG00000047849|-|chr3:g.47913464:C>G',, ENSG00000047849|-|chr3:g.47957996:C>G',, ENSG00000047849|-|chr3:g.48040283:C>T',, ENSG00000047849|-|chr3:g.47908822:T>C',, ENSG00000047849|-|chr3:g.47953405:A>C',, ENSG00000047849|-|chr3:g.47894771:C>A',, ENSG00000047849|-|chr3:g.47958158:T>G',, ENSG00000047849|-|chr3:g.47958158:T>G']	ENSG00000047849	1	HGNC:6862	432049.6	450065.095	520905.86	528133.42	533776.436	500170.68000000005
LQPFATEADVEEALR	4	Pat_92_3.60001.60001.3	ENSG00000100297|MCM5, ENSG00000100297|+|chr22:g.35804507:G>A',, ENSG00000100297|+|chr22:g.35804507:G>A']	ENSG00000100297	1	HGNC:6948	84637.46	110511.198	121041.94900000001	120464.392	195648.565	222100.80599999998
IDQLEGDHQLIQEALIFDNK	6	Pat_92_4.68653.68653.4	ENSG00000072110|ACTN1, ENSG00000072110|-|chr14:g.69387818:C>T',, ENSG00000072110|-|chr14:g.69387818:C>T']	ENSG00000072110	1	HGNC:163	972493.3400000001	973486.033	608544.336	545718.6630000001	865444.0050000001	1106656.384
SFITTDVNPYYDSFVR	1	Pat_92_5.56834.56834.3	ENSG00000133706|LARS, ENSG00000133706|-|chr5:g.145499996:C>T',, ENSG00000133706|-|chr5:g.145508636:T>C',, ENSG00000133706|-|chr5:g.145538989:T>A',, ENSG00000133706|-|chr5:g.145543994:C>T',, ENSG00000133706|-|chr5:g.145543974:C>T',, ENSG00000133706|-|chr5:g.145543976:A>T',, ENSG00000133706|-|chr5:g.145502120:C>T',, ENSG00000133706|-|chr5:g.145503640:C>T',, ENSG00000133706|-|chr5:g.145503640:C>T']	ENSG00000133706	1	HGNC:6512	19958.145	33577.035	28520.308999999997	29882.52	26571.285	29648.377
LSELLPEEVEAEVK	12	Pat_92_3.66929.66929.3	ENSG00000055044|NOP58, ENSG00000055044|+|chr2:g.203168132:GA>G',, ENSG00000055044|+|chr2:g.203155850:G>A',, ENSG00000055044|+|chr2:g.203155176:A>C',, ENSG00000055044|+|chr2:g.203157522:G>A',, ENSG00000055044|+|chr2:g.203147181:G>A']	ENSG00000055044	1	HGNC:29926	431510.93600000005	556781.3163000001	407401.8547	425913.32759999996	746655.5525000001	964647.6813
ALDQASEEIWNDFR	3	Pat_92_3.59998.59998.3	ENSG00000111142|METAP2, ENSG00000111142|+|chr12:g.95869852:G>A',, ENSG00000111142|+|chr12:g.95907555:T>A',, ENSG00000111142|+|chr12:g.95907555:T>A']	ENSG00000111142	1	HGNC:16672	207195.66700000002	156725.962	215961.959	204293.24300000002	200070.10700000002	219827.326
SESLIDASEDSQLEAAIR	1	Pat_92_1.54020.54020.3	ENSG00000163960|UBXN7, ENSG00000163960|-|chr3:g.196083644:C>T',, ENSG00000163960|-|chr3:g.196083644:C>T']	ENSG00000163960	1	HGNC:29119	15212.551000000001	22355.397999999997	16769.82	17396.79	21190.597999999998	33940.527
AVGSISSTAFDIR	1	Pat_92_5.49395.49395.2	ENSG00000132361|CLUH, ENSG00000132361|-|chr17:g.2598252:CG>C',, ENSG00000132361|-|chr17:g.2600229:G>A',, ENSG00000132361|-|chr17:g.2601389:C>T',, ENSG00000132361|-|chr17:g.2601389:C>T']	ENSG00000132361	1	HGNC:29094	272026.84	293992.8	219948.36	248234.2	214743.08	238575.92
AQLSVVDPDSAPGEIEYEVQR	1	Pat_92_2.54351.54351.3	ENSG00000173546|CSPG4, ENSG00000173546|-|chr15:g.75975026:C>T',, ENSG00000173546|-|chr15:g.75978026:A>C',, ENSG00000173546|-|chr15:g.75982346:A>G',, ENSG00000173546|-|chr15:g.75982946:G>C',, ENSG00000173546|-|chr15:g.75968877:G>A',, ENSG00000173546|-|chr15:g.75967961:G>A',, ENSG00000173546|-|chr15:g.75968976:T>G',, ENSG00000173546|-|chr15:g.75968675:C>T',, ENSG00000173546|-|chr15:g.75981407:G>A',…	ENSG00000173546	1	HGNC:2466	27099.701	28951.277000000002	28613.787	28590.639	38988.45	48585.043
ETSGNLEQLLLAVVK	7	Pat_92_5.69280.69280.3	ENSG00000164111|ANXA5, ENSG00000164111|-|chr4:g.122604580:A>G',, ENSG00000164111|-|chr4:g.122599587:A>C',, ENSG00000164111|-|chr4:g.122599587:A>C']	ENSG00000164111	1	HGNC:543	1218510.6050000002	231642.01299999998	4198527.795	4082894.7699999996	4154083.71	2008572.994
LQLQEQLQAETELCAEAEELR	1	Pat_92_2.63097.63097.3	ENSG00000100345|MYH9, ENSG00000100345|-|chr22:g.36708257:G>A',, ENSG00000100345|-|chr22:g.36684946:G>A',, ENSG00000100345|-|chr22:g.36688106:C>T']	ENSG00000100345	1	HGNC:7579	5158.322	6073.909000000001	2644.42	3523.8794	4946.992	8365.414
ITPSYVAFTPEGER	13	Pat_92_4.50607.50607.2	ENSG00000044574|HSPA5, ENSG00000044574|-|chr9:g.128001036:A>G']	ENSG00000044574	1	HGNC:5238	8993110.985000001	11093834.74	3676231.861	3870201.0859999997	6279657.086000001	7596266.925999999
ALGLSTDDAYEELR	1	Pat_92_2.49632.49632.2	ENSG00000163946|FAM208A, ENSG00000163946|-|chr3:g.56700291:G>C',, ENSG00000163946|-|chr3:g.56657277:G>C',, ENSG00000163946|-|chr3:g.56675648:C>T',, ENSG00000163946|-|chr3:g.56662635:A>T',, ENSG00000163946|-|chr3:g.56667098:C>G',, ENSG00000163946|-|chr3:g.56681075:G>A',, ENSG00000163946|-|chr3:g.56681075:G>A']	ENSG00000163946	1	HGNC:30314	61722.09	80655.95	57790.023	66083.4	104394.21	142160.77
ENKPSIIFIDEIDSLCGSR	1	Pat_92_4.67645.67645.3	ENSG00000119541|VPS4B, ENSG00000119541|-|chr18:g.61064296:T>TC',, ENSG00000119541|-|chr18:g.61078710:A>T']	ENSG00000119541	1	HGNC:10895	48923.72	32655.416	27225.639	28063.697	76624.234	76162.484
VPSEGAYDIILPR	1	Pat_92_4.55347.55347.2	ENSG00000170412|GPRC5C	ENSG00000170412	1	HGNC:13309	180944.34	185201.88	98733.89	105834.42	183896.22	222260.64
DLDQASLAAVSQQLAPR	5	Pat_92_5.56313.56313.3	ENSG00000137076|TLN1, ENSG00000137076|-|chr9:g.35711320:CAGA>C',, ENSG00000137076|-|chr9:g.35722121:C>G',, ENSG00000137076|-|chr9:g.35724314:C>T',, ENSG00000137076|-|chr9:g.35717768:G>C',, ENSG00000137076|-|chr9:g.35718843:T>C',, ENSG00000137076|-|chr9:g.35719602:T>C']	ENSG00000137076	1	HGNC:11845	265612.24	332239.86199999996	230541.26799999998	252192.814	317196.086	332454.98099999997
ATFQTPDFIVPLTDLR	2	Pat_92_6.65368.65368.3	ENSG00000084674|APOB, ENSG00000084674|-|chr2:g.21247831:G>A',, ENSG00000084674|-|chr2:g.21260926:T>A',, ENSG00000084674|-|chr2:g.21228361:T>G',, ENSG00000084674|-|chr2:g.21231513:G>T',, ENSG00000084674|-|chr2:g.21228927:T>G',, ENSG00000084674|-|chr2:g.21255382:T>G',, ENSG00000084674|-|chr2:g.21228497:G>A',, ENSG00000084674|-|chr2:g.21235202:C>T',, ENSG00000084674|-|chr2:g.21225263:A>T',, ENSG0000…	ENSG00000084674	1	HGNC:603	41008.881	30745.778000000002	169369.57	170560.867	59231.32000000001	52618.375
VDIDVPDVNLEAPEGK	13	Pat_92_3.60578.60578.3	ENSG00000124942|AHNAK, ENSG00000124942|-|chr11:g.62295776:T>G',, ENSG00000124942|-|chr11:g.62290365:T>C',, ENSG00000124942|-|chr11:g.62295549:C>T',, ENSG00000124942|-|chr11:g.62296271:G>A',, ENSG00000124942|-|chr11:g.62287549:C>T',, ENSG00000124942|-|chr11:g.62300583:C>T',, ENSG00000124942|-|chr11:g.62294188:T>G',, ENSG00000124942|-|chr11:g.62299055:T>C',, ENSG00000124942|-|chr11:g.62285441:A>G',…	ENSG00000124942	1	HGNC:347	1015423.001	1246274.66	1361458.695	1417192.7980000002	1094375.2270000002	1370589.7886
DAGYGGISLAVEGPSK	3	Pat_92_4.51872.51872.3	ENSG00000136068|FLNB, ENSG00000136068|+|chr3:g.58138487:GT>G',, ENSG00000136068|+|chr3:g.58134543:G>A',, ENSG00000136068|+|chr3:g.58062899:C>G',, ENSG00000136068|+|chr3:g.58121746:A>G',, ENSG00000136068|+|chr3:g.58089697:G>T',, ENSG00000136068|+|chr3:g.58095423:G>T',, ENSG00000136068|+|chr3:g.58095424:A>T',, ENSG00000136068|+|chr3:g.58127630:G>T',, ENSG00000136068|+|chr3:g.58128446:A>G',, ENSG000…	ENSG00000136068	1	HGNC:3755	946570.31	830036.78	712229.51	773407.53	1027287.5	1094448.69
QTQTFTTYSDNQPGVLIQVYEGER	7	Pat_92_3.55840.55840.4	ENSG00000109971|HSPA8, ENSG00000109971|-|chr11:g.122929130:C>G',, ENSG00000109971|-|chr11:g.122931481:T>A',, ENSG00000109971|-|chr11:g.122929484:C>T',, ENSG00000109971|-|chr11:g.122929484:C>T']	ENSG00000109971	1	HGNC:5241	687058.9949999999	707011.547	447406.1020000001	440881.16599999997	784126.495	1008023.7700000001
AQDEAFALQDVPLSSVVR	1	Pat_92_3.61866.61866.2	ENSG00000174547|MRPL11, ENSG00000174547|-|chr11:g.66204609:A>T',, ENSG00000174547|-|chr11:g.66204609:A>T']	ENSG00000174547	1	HGNC:14042	16010.505	9931.891	24088.007999999998	23173.857000000004	18713.896	15111.159
QLDQCSAFVNEIETIESSLK	1	Pat_92_4.70195.70195.3	ENSG00000152818|UTRN, ENSG00000152818|+|chr6:g.144806642:A>C',, ENSG00000152818|+|chr6:g.144860517:A>T',, ENSG00000152818|+|chr6:g.144783899:A>T',, ENSG00000152818|+|chr6:g.144613013:G>A',, ENSG00000152818|+|chr6:g.144854342:G>A',, ENSG00000152818|+|chr6:g.144769899:A>C',, ENSG00000152818|+|chr6:g.144750725:G>A',, ENSG00000152818|+|chr6:g.144869785:A>G',, ENSG00000152818|+|chr6:g.144811275:G>T',,…	ENSG00000152818	1	HGNC:12635	32392.647999999997	35237.203	26900.42	29681.965	27967.555	30787.6
VSPEEVTIYNHPGIQAELR	2	Pat_92_3.50514.50514.3	ENSG00000132182|NUP210, ENSG00000132182|-|chr3:g.13415283:C>T',, ENSG00000132182|-|chr3:g.13395475:G>C',, ENSG00000132182|-|chr3:g.13363837:C>T',, ENSG00000132182|-|chr3:g.13399811:C>A',, ENSG00000132182|-|chr3:g.13372127:C>T',, ENSG00000132182|-|chr3:g.13438929:C>T',, ENSG00000132182|-|chr3:g.13427829:C>T']	ENSG00000132182	1	HGNC:30052	121973.37	158908.84	95629.75	110241.88	209674.56	246785.45
SYQDPSNAQFLESIR	4	Pat_92_4.49332.49332.3	ENSG00000088833|NSFL1C, ENSG00000088833|-|chr20:g.1426393:C>T',, ENSG00000088833|-|chr20:g.1426771:T>A']	ENSG00000088833	1	HGNC:15912	900007.95	1019286.0599999999	854464.0599999999	899833.99	1254785.95	1358463.4
ELDALLEQQNTIESK	2	Pat_92_3.57539.57539.3	ENSG00000103051|COG4, ENSG00000103051|-|chr16:g.70548255:C>T',, ENSG00000103051|-|chr16:g.70543229:G>A',, ENSG00000103051|-|chr16:g.70543229:G>A']	ENSG00000103051	1	HGNC:18620	143150.937	161174.84	81823.18400000001	97989.567	142455.37	173730.093
TPYNILSSPDYVGVTK	1	Pat_92_6.54233.54233.3	ENSG00000196569|LAMA2, ENSG00000196569|+|chr6:g.129609203:C>T',, ENSG00000196569|+|chr6:g.129475814:T>C',, ENSG00000196569|+|chr6:g.129465181:G>T',, ENSG00000196569|+|chr6:g.129573436:T>G',, ENSG00000196569|+|chr6:g.129775339:A>C',, ENSG00000196569|+|chr6:g.129475731:G>A',, ENSG00000196569|+|chr6:g.129571330:G>A',, ENSG00000196569|+|chr6:g.129475665:G>A',, ENSG00000196569|+|chr6:g.129762047:C>T',…	ENSG00000196569	1	HGNC:6482	37307.38	28141.291	28791.197	31170.654	28840.742000000002	27928.45
INQEEVGLAAPAPTAR	2	Pat_92_3.45725.45725.3	ENSG00000163563|MNDA, ENSG00000163563|+|chr1:g.158815682:T>G',, ENSG00000163563|+|chr1:g.158815572:T>G',, ENSG00000163563|+|chr1:g.158813071:G>T',, ENSG00000163563|+|chr1:g.158812101:A>G',, ENSG00000163563|+|chr1:g.158815488:C>A',, ENSG00000163563|+|chr1:g.158815567:T>G',, ENSG00000163563|+|chr1:g.158813785:G>T']	ENSG00000163563	1	HGNC:7183	337585.64	357830.07	376649.42	451182.41	530518.6799999999	577632.69
ELFSNLQEFAGPSGK	4	Pat_92_6.58356.58356.4	ENSG00000185432|METTL7A, ENSG00000185432|+|chr12:g.51323887:C>T',, ENSG00000185432|+|chr12:g.51323887:C>T']	ENSG00000185432	1	HGNC:24550	2589604.91	796017.682	741838.931	904356.779	2037021.252	1914604.9733
EAGAGGLAIAVEGPSK	13	Pat_92_4.50782.50782.3	ENSG00000196924|FLNA, ENSG00000196924|-|chrX:g.153581155:C>T',, ENSG00000196924|-|chrX:g.153590917:G>C',, ENSG00000196924|-|chrX:g.153590917:G>C']	ENSG00000196924	1	HGNC:3754	9162603.299999999	8140334.665	18507403.75	19469999.869999997	7221706.149	7449829.34
SFYDLSAISLDGEK	1	Pat_92_5.59170.59170.3	ENSG00000176153|GPX2, ENSG00000176153|-|chr14:g.65406339:C>T',, ENSG00000176153|-|chr14:g.65406339:C>T']	ENSG00000176153	1	HGNC:4554	70611.64	43538.254	39500.34	44270.223	98510.89	85087.79
LEEGPPVTTVLTR	7	Pat_92_4.52881.52881.2	ENSG00000131828|PDHA1, ENSG00000131828|+|chrX:g.19364713:A>G',, ENSG00000131828|+|chrX:g.19371275:G>A',, ENSG00000131828|+|chrX:g.19377730:C>T',, ENSG00000131828|+|chrX:g.19377730:C>T']	ENSG00000131828	1	HGNC:8806	6645124.016000001	8116162.33	3019665.937	3139547.696	2421028.52	2995926.42
GSFTYFAPSNEAWDNLDSDIR	1	Pat_92_4.61175.61175.3	ENSG00000133110|POSTN, ENSG00000133110|-|chr13:g.38145578:CT>C',, ENSG00000133110|-|chr13:g.38158870:A>G',, ENSG00000133110|-|chr13:g.38164571:C>T',, ENSG00000133110|-|chr13:g.38172766:C>T',, ENSG00000133110|-|chr13:g.38153366:T>G',, ENSG00000133110|-|chr13:g.38164585:A>G',, ENSG00000133110|-|chr13:g.38156594:A>G',, ENSG00000133110|-|chr13:g.38159011:C>A',, ENSG00000133110|-|chr13:g.38154111:A>G'…	ENSG00000133110	1	HGNC:16953	68735.64	61195.835999999996	32950.79	42784.375	45314.23	57359.996
LLQSIGQAPESISEK	1	Pat_92_5.56549.56549.3	ENSG00000159593|NAE1	ENSG00000159593	1	HGNC:621	126199.19	111821.94	122625.555	147980.31	223580.42	266483.44
GAPNPWLFEEPEETR	1	Pat_92_3.53942.53942.2	ENSG00000170310|STX8	ENSG00000170310	1	HGNC:11443	91274.45	92656.2	66346.19	68537.625	86674.3	106677.51
DLDEVLQTHSVFVNVSK	2	Pat_92_5.60107.60107.3	ENSG00000126524|SBDS, ENSG00000126524|-|chr7:g.66456200:C>T']	ENSG00000126524	1	HGNC:19440	186969.235	195464.25	149461.22	146954.297	184557.276	204222.445
FAEPIGGFQCVFPGC	2	Pat_92_6.64746.64746.3	ENSG00000214517|PPME1, ENSG00000214517|+|chr11:g.73941294:G>A',, ENSG00000214517|+|chr11:g.73957103:T>G']	ENSG00000214517	1	HGNC:30178	38334.658	28674.693	25325.898999999998	28236.758	40579.947	46339.243
NLTDFAEQYSIQDWAK	2	Pat_92_5.61457.61457.3	ENSG00000084674|APOB, ENSG00000084674|-|chr2:g.21247831:G>A',, ENSG00000084674|-|chr2:g.21260926:T>A',, ENSG00000084674|-|chr2:g.21228361:T>G',, ENSG00000084674|-|chr2:g.21231513:G>T',, ENSG00000084674|-|chr2:g.21228927:T>G',, ENSG00000084674|-|chr2:g.21255382:T>G',, ENSG00000084674|-|chr2:g.21228497:G>A',, ENSG00000084674|-|chr2:g.21235202:C>T',, ENSG00000084674|-|chr2:g.21225263:A>T',, ENSG0000…	ENSG00000084674	1	HGNC:603	97498.91	103732.93400000001	392459.5	412373	147649.05200000003	144705.33000000002
TVNLNLWDTAGQEEYDR	2	Pat_92_3.54947.54947.3	ENSG00000177105|RHOG	ENSG00000177105	1	HGNC:672	187031.71	184594.29799999998	159221.104	174968.514	217492.16700000002	228456.50400000002
EIETYHNLLEGGQEDFESSGAGK	5	Pat_92_2.54797.54797.3	ENSG00000171403|KRT9, ENSG00000171403|-|chr17:g.39725800:T>C',, ENSG00000171403|-|chr17:g.39725800:T>C']	ENSG00000171403	1	HGNC:6447	632153.152	357807.571	843889.1120000001	1667486.8420000002	888887.184	1099899.797
FNVEDGEIVQQVR	4	Pat_92_2.49352.49352.2	ENSG00000127463|EMC1, ENSG00000127463|-|chr1:g.19563686:C>T',, ENSG00000127463|-|chr1:g.19550009:C>T',, ENSG00000127463|-|chr1:g.19550009:C>T']	ENSG00000127463	1	HGNC:28957	766104.59	934506.5000000001	678067.61	715483.12	715440.9600000001	789232.05
TLSFGSDLNYATR	2	Pat_92_5.48543.48543.3	ENSG00000107581|EIF3A, ENSG00000107581|-|chr10:g.120817746:G>A',, ENSG00000107581|-|chr10:g.120817513:C>G',, ENSG00000107581|-|chr10:g.120801743:G>A',, ENSG00000107581|-|chr10:g.120801743:G>A']	ENSG00000107581	1	HGNC:3271	628667.5	600876	673987.9	766287.95	702764.72	758185
ASTEQAPELENLTVTEVGWDGLR	3	Pat_92_3.61252.61252.3	ENSG00000041982|TNC, ENSG00000041982|-|chr9:g.117853174:G>T',, ENSG00000041982|-|chr9:g.117827000:G>A',, ENSG00000041982|-|chr9:g.117798515:C>T',, ENSG00000041982|-|chr9:g.117788857:T>G',, ENSG00000041982|-|chr9:g.117808862:A>C',, ENSG00000041982|-|chr9:g.117835942:G>T',, ENSG00000041982|-|chr9:g.117819471:T>C',, ENSG00000041982|-|chr9:g.117808785:T>A',, ENSG00000041982|-|chr9:g.117804618:T>C',, …	ENSG00000041982	1	HGNC:5318	51381.499	67730.935	67241.16560000001	71826.3933	136952.104	172459.607
VTAEADSSSPTGILATSESK	2	Pat_92_3.49352.49352.3	ENSG00000187164|SHTN1, ENSG00000187164|-|chr10:g.118661341:T>TG',, ENSG00000187164|-|chr10:g.118713706:T>C',, ENSG00000187164|-|chr10:g.118713706:T>C']	ENSG00000187164	1	HGNC:29319	1105870.86	1140558.4	721142.25	778953.03	1594110.3	1815727
GPFVEAEVPDVDLECPDAK	9	Pat_92_2.60984.60984.3	ENSG00000124942|AHNAK, ENSG00000124942|-|chr11:g.62295776:T>G',, ENSG00000124942|-|chr11:g.62290365:T>C',, ENSG00000124942|-|chr11:g.62295549:C>T',, ENSG00000124942|-|chr11:g.62296271:G>A',, ENSG00000124942|-|chr11:g.62287549:C>T',, ENSG00000124942|-|chr11:g.62300583:C>T',, ENSG00000124942|-|chr11:g.62294188:T>G',, ENSG00000124942|-|chr11:g.62299055:T>C',, ENSG00000124942|-|chr11:g.62285441:A>G',…	ENSG00000124942	1	HGNC:347	873385.1584999999	984103.1479999999	1042179.3550000001	1061254.323	801601.813	1035244.1449999999
GAIETYQEVASLPDVPADLLK	2	Pat_92_4.69325.69325.3	ENSG00000198363|ASPH, ENSG00000198363|-|chr8:g.62430151:G>A',, ENSG00000198363|-|chr8:g.62563651:G>C',, ENSG00000198363|-|chr8:g.62596747:T>C',, ENSG00000198363|-|chr8:g.62596747:T>C']	ENSG00000198363	1	HGNC:757	277061.15	242704.01	178037.717	172534.122	215848.764	259528.36000000002
NIYVLQELDNPGAK	6	Pat_92_5.57519.57519.3	ENSG00000196419|XRCC6, ENSG00000196419|+|chr22:g.42057419:C>T',, ENSG00000196419|+|chr22:g.42057419:C>T']	ENSG00000196419	1	HGNC:4055	465234.412	314816.59500000003	295092.245	306327.28500000003	657867.3539999999	759147.043
QASPETSASPDGSQNLVYETELLR	1	Pat_92_2.52394.52394.3	ENSG00000173230|GOLGB1, ENSG00000173230|-|chr3:g.121415610:G>A',, ENSG00000173230|-|chr3:g.121417065:C>T',, ENSG00000173230|-|chr3:g.121414777:T>G',, ENSG00000173230|-|chr3:g.121410302:C>A',, ENSG00000173230|-|chr3:g.121433775:A>G',, ENSG00000173230|-|chr3:g.121416273:G>C',, ENSG00000173230|-|chr3:g.121416798:G>A',, ENSG00000173230|-|chr3:g.121415105:T>G',, ENSG00000173230|-|chr3:g.121410361:G>A'…	ENSG00000173230	1	HGNC:4429	16058.865	19848.613	11183.11	12820.542	20811.217	23258.775
SLETENSALQLQVTER	3	Pat_92_2.47672.47672.3	ENSG00000113368|LMNB1, ENSG00000113368|+|chr5:g.126154620:G>A',, ENSG00000113368|+|chr5:g.126156711:T>C',, ENSG00000113368|+|chr5:g.126161764:G>T']	ENSG00000113368	1	HGNC:6637	281804.733	378674.054	322587.615	342795.82	398446.83999999997	476242.27
LLLEEALQDSPQTR	2	Pat_92_3.59572.59572.3	ENSG00000136044|APPL2, ENSG00000136044|-|chr12:g.105597552:A>T',, ENSG00000136044|-|chr12:g.105591659:C>A',, ENSG00000136044|-|chr12:g.105589243:A>C',, ENSG00000136044|-|chr12:g.105589243:A>C']	ENSG00000136044	1	HGNC:18242	103820.842	111029.621	58043.258	67376.975	100201.774	125645.67000000001
DDVSSFVDPGLALQDAQDLYAAGEK	2	Pat_92_3.68434.68434.4	ENSG00000265190|ANXA8	ENSG00000265190	1	HGNC:546	24359.9003	34537.614	187870.584	204872.64	71137.62299999999	96472.065
LFELEEQDLFR	15	Pat_92_3.64804.64804.3	ENSG00000024422|EHD2, ENSG00000024422|+|chr19:g.48219925:G>A']	ENSG00000024422	1	HGNC:3243	2406705.169	2783718.6135	2034708.153	2227313.0503	974901.9027	1220879.9489999998
VYEEVLSVTPNDGFAK	1	Pat_92_4.59897.59897.3	ENSG00000198363|ASPH, ENSG00000198363|-|chr8:g.62430151:G>A',, ENSG00000198363|-|chr8:g.62563651:G>C',, ENSG00000198363|-|chr8:g.62596747:T>C',, ENSG00000198363|-|chr8:g.62596747:T>C']	ENSG00000198363	1	HGNC:757	21908.465	19389.938000000002	9216.636999999999	11215.095	14429.392	21988.12
LNLVEAFVEDAELR	1	Pat_92_4.70834.70834.3	ENSG00000095002|MSH2, ENSG00000095002|+|chr2:g.47739551:A>G',, ENSG00000095002|+|chr2:g.47639566:G>A',, ENSG00000095002|+|chr2:g.47643534:C>T',, ENSG00000095002|+|chr2:g.47672732:C>T',, ENSG00000095002|+|chr2:g.47702211:G>T',, ENSG00000095002|+|chr2:g.47702211:G>T']	ENSG00000095002	1	HGNC:7325	3278.5	3323.0698	2517.61	1205.1746	2360.7993	3528.2905
LIGGESGIVSLVGEEYK	1	Pat_92_5.63242.63242.3	ENSG00000151093|OXSM, ENSG00000151093|+|chr3:g.25833414:A>C',, ENSG00000151093|+|chr3:g.25835911:A>T',, ENSG00000151093|+|chr3:g.25835911:A>T']	ENSG00000151093	1	HGNC:26063	124562.27	59162.668	36908.793	40900.164	45664.996	53496.754
FSLVGIGGQDLNEGNR	4	Pat_92_5.54465.54465.3	ENSG00000136167|LCP1, ENSG00000136167|-|chr13:g.46708291:T>C',, ENSG00000136167|-|chr13:g.46725149:C>A',, ENSG00000136167|-|chr13:g.46725111:G>T',, ENSG00000136167|-|chr13:g.46721186:A>G',, ENSG00000136167|-|chr13:g.46701815:C>A',, ENSG00000136167|-|chr13:g.46725160:A>T',, ENSG00000136167|-|chr13:g.46725160:A>T']	ENSG00000136167	1	HGNC:6528	44136.6676	47574.1484	81251.10870000001	83888.7442	70601.6627	71975.95640000001
EAYPGDVFYLHSR	15	Pat_92_3.45682.45682.3	ENSG00000152234|ATP5F1A	ENSG00000152234	1	HGNC:823	24874984.88	23792876.55	8767923.025	10362828.29	12350168.764	14697230.719999999
TSDIFEADIANDVK	2	Pat_92_2.55841.55841.3	ENSG00000105176|URI1, ENSG00000105176|+|chr19:g.30498501:TGAA>T',, ENSG00000105176|+|chr19:g.30500143:TGAC>T',, ENSG00000105176|+|chr19:g.30498386:G>A',, ENSG00000105176|+|chr19:g.30498405:T>A',, ENSG00000105176|+|chr19:g.30498405:T>A']	ENSG00000105176	1	HGNC:13236	98969.641	115924.254	89948.693	99153.745	201114.57	251525.88999999998
TTTLSGTAPAAGVVPSR	2	Pat_92_6.42488.42488.3	ENSG00000047849|MAP4, ENSG00000047849|-|chr3:g.47958400:A>G',, ENSG00000047849|-|chr3:g.47913464:C>G',, ENSG00000047849|-|chr3:g.47957996:C>G',, ENSG00000047849|-|chr3:g.48040283:C>T',, ENSG00000047849|-|chr3:g.47908822:T>C',, ENSG00000047849|-|chr3:g.47953405:A>C',, ENSG00000047849|-|chr3:g.47894771:C>A',, ENSG00000047849|-|chr3:g.47958158:T>G',, ENSG00000047849|-|chr3:g.47958158:T>G']	ENSG00000047849	1	HGNC:6862	435745.47	352381.775	236300.55000000002	257735.11700000003	408575.25	481644.5
GEFYNEASNLQVAIR	2	Pat_92_4.52136.52136.3	ENSG00000167792|NDUFV1, ENSG00000167792|+|chr11:g.67376042:C>T',, ENSG00000167792|+|chr11:g.67376042:C>T']	ENSG00000167792	1	HGNC:7716	3384475.86	3972291.1	3123753.5999999996	3250864.44	1714350.54	1797237.15
DLLGGLEVDLDSLTTTEDSVK	1	Pat_92_4.70405.70405.3	ENSG00000266714|MYO15B	ENSG00000266714	1	HGNC:14083	14226.413	10087.110999999999	24101.65	21652.472999999998	53031.254	60611.18
FLEDDPSDPTYTSSLGGK	1	Pat_92_3.53508.53508.3	ENSG00000182580|EPHB3, ENSG00000182580|+|chr3:g.184280038:CCCGCCG>C',, ENSG00000182580|+|chr3:g.184297577:G>A',, ENSG00000182580|+|chr3:g.184290818:C>T',, ENSG00000182580|+|chr3:g.184295232:T>A']	ENSG00000182580	1	HGNC:3394	269040.2	249929.17	178774.42	202727.86	630952.4	759953.4
ELPQFATGENLPR	2	Pat_92_4.51505.51505.2	ENSG00000166181|API5, ENSG00000166181|+|chr11:g.43357550:C>T',, ENSG00000166181|+|chr11:g.43342457:G>T',, ENSG00000166181|+|chr11:g.43349393:G>T',, ENSG00000166181|+|chr11:g.43349393:G>T']	ENSG00000166181	1	HGNC:594	335754.47000000003	301879.21499999997	704796.55	773957.6799999999	852192.3	579580.54
EIAAVISPELEHLDK	1	Pat_92_3.61229.61229.3	ENSG00000173821|RNF213, ENSG00000173821|+|chr17:g.78317762:G>A',, ENSG00000173821|+|chr17:g.78314099:G>A',, ENSG00000173821|+|chr17:g.78272230:C>G',, ENSG00000173821|+|chr17:g.78357600:A>G',, ENSG00000173821|+|chr17:g.78305871:G>A',, ENSG00000173821|+|chr17:g.78306280:A>G',, ENSG00000173821|+|chr17:g.78318754:G>A',, ENSG00000173821|+|chr17:g.78319290:G>C',, ENSG00000173821|+|chr17:g.78319454:G>C'…	ENSG00000173821	1	HGNC:14539	48954.582	52742.14	35659.055	39694.16	95893.87	99941.2
SAGQGEVLVYVEDPAGHQEEAK	20	Pat_92_2.48181.48181.4	ENSG00000196924|FLNA, ENSG00000196924|-|chrX:g.153581155:C>T',, ENSG00000196924|-|chrX:g.153590917:G>C',, ENSG00000196924|-|chrX:g.153590917:G>C']	ENSG00000196924	1	HGNC:3754	3254109.0759999994	3898604.643	5233504.45	5194269.58	2351558.5059999996	2828144.4740000004
VELPGTAVPSVPEDAAPASR	2	Pat_92_3.54084.54084.3	ENSG00000064651|SLC12A2, ENSG00000064651|+|chr5:g.127419931:T>TGCGGCGGCG',, ENSG00000064651|+|chr5:g.127493746:C>T',, ENSG00000064651|+|chr5:g.127488460:C>A',, ENSG00000064651|+|chr5:g.127507423:C>T',, ENSG00000064651|+|chr5:g.127507423:C>T']	ENSG00000064651	1	HGNC:10911	142757.095	157879.141	100358.45	94333.58399999999	158998.05	187807.2
GDSGGPLLCAGVAQGIVSYGR	2	Pat_92_5.55045.55045.3	ENSG00000092009|CMA1, ENSG00000092009|-|chr14:g.24977439:C>T',, ENSG00000092009|-|chr14:g.24976599:G>A']	ENSG00000092009	1	HGNC:2097	29719.7747	37413.22	40189.009999999995	50684.756	20735.275500000003	28804.312599999997
SDSPTGDVLLDETLK	2	Pat_92_2.55520.55520.3	ENSG00000143457|GOLPH3L	ENSG00000143457	1	HGNC:24882	273679.43	332080.62	75011.595	80136.992	208672.9	275795.63
DLQGLTVEHAIDSFR	1	Pat_92_4.56856.56856.3	ENSG00000175467|SART1, ENSG00000175467|+|chr11:g.65745272:C>T']	ENSG00000175467	1	HGNC:10538	255221.72	283925.62	163318.06	172327.31	353438.5	409731.44
SELVANNVTLPAGEQR	3	Pat_92_3.45906.45906.3	ENSG00000120802|TMPO, ENSG00000120802|+|chr12:g.98927830:C>G',, ENSG00000120802|+|chr12:g.98931419:A>T']	ENSG00000120802	1	HGNC:11875	625275.1799999999	773904.3300000001	693011.626	627331.26	920539.1399999999	963978.77
DVVQITCLDGFEVVEGR	4	Pat_92_3.62257.62257.3	ENSG00000182326|C1S, ENSG00000182326|+|chr12:g.7177840:G>T',, ENSG00000182326|+|chr12:g.7177833:G>A',, ENSG00000182326|+|chr12:g.7170336:G>A',, ENSG00000182326|+|chr12:g.7177942:C>T',, ENSG00000182326|+|chr12:g.7175027:C>T',, ENSG00000182326|+|chr12:g.7174985:A>G',, ENSG00000182326|+|chr12:g.7174985:A>G']	ENSG00000182326	1	HGNC:1247	238751.236	259898.733	179762.43899999998	193821.203	205578.912	237962.424
DAGEGGLSLAIEGPSK	12	Pat_92_3.52642.52642.3	ENSG00000196924|FLNA, ENSG00000196924|-|chrX:g.153581155:C>T',, ENSG00000196924|-|chrX:g.153590917:G>C',, ENSG00000196924|-|chrX:g.153590917:G>C']	ENSG00000196924	1	HGNC:3754	6692082.119999999	6561288.136	15134966.55	15928638.499999998	5664874.855999999	6112793.64
YPALHKPENQDIDWGALEGETR	1	Pat_92_4.52449.52449.4	ENSG00000136167|LCP1, ENSG00000136167|-|chr13:g.46708291:T>C',, ENSG00000136167|-|chr13:g.46725149:C>A',, ENSG00000136167|-|chr13:g.46725111:G>T',, ENSG00000136167|-|chr13:g.46721186:A>G',, ENSG00000136167|-|chr13:g.46701815:C>A',, ENSG00000136167|-|chr13:g.46725160:A>T',, ENSG00000136167|-|chr13:g.46725160:A>T']	ENSG00000136167	1	HGNC:6528	63944.168	67315.94	133661.52	160356.75	93180.89	83990.11
GSGQGDSLYPVGYLDK	2	Pat_92_4.52223.52223.3	ENSG00000128463|EMC4	ENSG00000128463	1	HGNC:28032	494828.01	537558.24	249320.52000000002	263973.87	392776.58	424743.08
GQVPENEANVVITTLK	3	Pat_92_4.57593.57593.3	ENSG00000039068|CDH1, ENSG00000039068|+|chr16:g.68855935:TCTG>T',, ENSG00000039068|+|chr16:g.68844141:G>T',, ENSG00000039068|+|chr16:g.68845724:G>T',, ENSG00000039068|+|chr16:g.68845623:A>G',, ENSG00000039068|+|chr16:g.68847376:A>G',, ENSG00000039068|+|chr16:g.68847376:A>G']	ENSG00000039068	1	HGNC:1748	1104792.392	1249055.279	552461.2292000001	605089.6929	679126.2960000001	860820.731
EEAAAVPAAAPDDLALLK	9	Pat_92_2.61679.61679.3	ENSG00000147649|MTDH	ENSG00000147649	1	HGNC:29608	648420.805	900749.263	451115.43799999997	500091.088	613231.495	820157.7350000001
LENYPIPEPGPNEVLLR	6	Pat_92_3.60586.60586.3	ENSG00000140263|SORD	ENSG00000140263	1	HGNC:11184	559621.003	613638.669	325323.431	333932.50299999997	435582.277	522955.824
TFSHELSDFGLESTAGEIPVVAIR	5	Pat_92_4.68361.68361.3	ENSG00000167004|PDIA3, ENSG00000167004|+|chr15:g.44048944:A>T',, ENSG00000167004|+|chr15:g.44048950:G>T',, ENSG00000167004|+|chr15:g.44060755:A>T',, ENSG00000167004|+|chr15:g.44060755:A>T']	ENSG00000167004	1	HGNC:4606	216751.73200000002	201305.54200000002	110896.924	134745.904	187177.203	209012.851
TAVVVGTITDDVR	10	Pat_92_4.49965.49965.2	ENSG00000063177|RPL18	ENSG00000063177	1	HGNC:10310	4690920.515999999	5489212.489999999	2609733.6259999997	2578745.7139999997	3877482.695	4892188.83
VLSDVDAFIAYVGTDQK	2	Pat_92_5.69011.69011.3	ENSG00000124571|XPO5, ENSG00000124571|-|chr6:g.43491676:G>GT',, ENSG00000124571|-|chr6:g.43492889:A>G',, ENSG00000124571|-|chr6:g.43535078:C>T']	ENSG00000124571	1	HGNC:17675	394502.92000000004	360436.6	155290.16999999998	158424.656	578277.86	694688.9199999999
YQQLAVALDSSYVTNK	2	Pat_92_6.54393.54393.3	ENSG00000167110|GOLGA2, ENSG00000167110|-|chr9:g.131019389:TA>T',, ENSG00000167110|-|chr9:g.131022413:C>G',, ENSG00000167110|-|chr9:g.131021451:T>G',, ENSG00000167110|-|chr9:g.131030746:C>T',, ENSG00000167110|-|chr9:g.131030746:C>T']	ENSG00000167110	1	HGNC:4425	198164.90399999998	123908.44699999999	139276.22999999998	134847.933	160146.44	165423.21000000002
VDGAEWGVDLPSVEAQLGSHR	3	Pat_92_3.59257.59257.3	ENSG00000178209|PLEC, ENSG00000178209|-|chr8:g.145008183:C>T',, ENSG00000178209|-|chr8:g.144995759:G>A',, ENSG00000178209|-|chr8:g.145016667:C>T',, ENSG00000178209|-|chr8:g.144994888:G>A',, ENSG00000178209|-|chr8:g.144996236:C>G',, ENSG00000178209|-|chr8:g.145010020:G>A',, ENSG00000178209|-|chr8:g.144996968:C>T',, ENSG00000178209|-|chr8:g.144990901:C>T',, ENSG00000178209|-|chr8:g.145001648:C>T',,…	ENSG00000178209	1	HGNC:9069	303294.317	350766.77	1234556.963	894093.865	524766.13	309087.735
VFSDEVQQQAQLSTIR	4	Pat_92_4.50392.50392.3	ENSG00000100129|EIF3L, ENSG00000100129|+|chr22:g.38247436:C>G',, ENSG00000100129|+|chr22:g.38273924:C>A',, ENSG00000100129|+|chr22:g.38273924:C>A']	ENSG00000100129	1	HGNC:18138	2185637.0769999996	2001674.9249999998	1365457.75	1446391.3260000001	2385227.06	2188396.467
LVQGGVFQEEAVTEALR	1	Pat_92_4.59653.59653.2	ENSG00000178814|OPLAH, ENSG00000178814|-|chr8:g.145112935:C>T',, ENSG00000178814|-|chr8:g.145112983:C>T',, ENSG00000178814|-|chr8:g.145113241:T>G',, ENSG00000178814|-|chr8:g.145114844:C>T',, ENSG00000178814|-|chr8:g.145106688:C>T',, ENSG00000178814|-|chr8:g.145111611:G>A',, ENSG00000178814|-|chr8:g.145111350:G>A',, ENSG00000178814|-|chr8:g.145107999:G>A']	ENSG00000178814	1	HGNC:8149	60047.664000000004	52266.715	25711.281000000003	28916.357000000004	34159.49	42187.95
QADEEFQILANSWR	4	Pat_92_3.58695.58695.3	ENSG00000102158|MAGT1	ENSG00000102158	1	HGNC:28880	459964.96	458739.75	239198.772	300274.19999999995	358502.335	475189.065
GFGFVDFNSEEDAK	9	Pat_92_4.57207.57207.3	ENSG00000115053|NCL, ENSG00000115053|-|chr2:g.232326267:ATCGTCATCCTCATCATCT>A',, ENSG00000115053|-|chr2:g.232326384:GTCATCCTCC>G',, ENSG00000115053|-|chr2:g.232326414:A>C',, ENSG00000115053|-|chr2:g.232322044:G>A',, ENSG00000115053|-|chr2:g.232325475:T>C',, ENSG00000115053|-|chr2:g.232325476:C>A']	ENSG00000115053	1	HGNC:7667	1754828.763	1932389.5909999998	1609137.6530000006	1628389.9730000002	3249392.85	3888593.7600000002
DVVFLLDGSEGVR	6	Pat_92_3.60029.60029.2	ENSG00000163359|COL6A3, ENSG00000163359|-|chr2:g.238249544:GA>G',, ENSG00000163359|-|chr2:g.238275518:AC>A',, ENSG00000163359|-|chr2:g.238280477:G>A',, ENSG00000163359|-|chr2:g.238283189:G>A',, ENSG00000163359|-|chr2:g.238296320:C>T',, ENSG00000163359|-|chr2:g.238253406:C>T',, ENSG00000163359|-|chr2:g.238247734:C>G',, ENSG00000163359|-|chr2:g.238283510:C>T',, ENSG00000163359|-|chr2:g.238280852:G>…	ENSG00000163359	1	HGNC:2213	364579.6	317784.979	1103408.79	1175173.7820000001	467108.988	495976.56799999997
SVEDAQDVSLALTQR	13	Pat_92_2.48663.48663.3	ENSG00000163359|COL6A3, ENSG00000163359|-|chr2:g.238249544:GA>G',, ENSG00000163359|-|chr2:g.238275518:AC>A',, ENSG00000163359|-|chr2:g.238280477:G>A',, ENSG00000163359|-|chr2:g.238283189:G>A',, ENSG00000163359|-|chr2:g.238296320:C>T',, ENSG00000163359|-|chr2:g.238253406:C>T',, ENSG00000163359|-|chr2:g.238247734:C>G',, ENSG00000163359|-|chr2:g.238283510:C>T',, ENSG00000163359|-|chr2:g.238280852:G>…	ENSG00000163359	1	HGNC:2213	1857276.079	2191414.0307	4806334.0762	4942165.455399999	1660642.5581	2075981.0075
GGTLGTPQTGSENDALYEYLR	1	Pat_92_3.53028.53028.3	ENSG00000163815|CLEC3B, ENSG00000163815|+|chr3:g.45077231:G>A',, ENSG00000163815|+|chr3:g.45072394:A>C',, ENSG00000163815|+|chr3:g.45077363:G>A',, ENSG00000163815|+|chr3:g.45077363:G>A']	ENSG00000163815	1	HGNC:11891	106106.3	142901.12	144308.83	157194.4	106732.22	149630.97
GGEGTGYFVDFSVR	1	Pat_92_4.51216.51216.3	ENSG00000113905|HRG, ENSG00000113905|+|chr3:g.186395645:G>GT',, ENSG00000113905|+|chr3:g.186390627:C>T',, ENSG00000113905|+|chr3:g.186392964:A>T']	ENSG00000113905	1	HGNC:5181	310042.25	329096.38	328260.44	334564.72	581217	727058.06
TSGELFAQAPVDQFPGTAVESVTDSSR	3	Pat_92_3.62531.62531.4	ENSG00000157191|NECAP2, ENSG00000157191|+|chr1:g.16778483:G>A',, ENSG00000157191|+|chr1:g.16778483:G>A']	ENSG00000157191	1	HGNC:25528	36670.823000000004	49366.325	35041.469	34215.39	39663.333	47284.865
EGEAVVLPEVEPGLTAR	13	Pat_92_1.56211.56211.2	ENSG00000115884|SDC1	ENSG00000115884	1	HGNC:10658	147023.1119	170196.679	964997.5719999999	1309784.341	305716.129	353138.505
VDNIQAGELTEGIWR	3	Pat_92_4.57077.57077.3	ENSG00000149136|SSRP1, ENSG00000149136|-|chr11:g.57093897:G>T',, ENSG00000149136|-|chr11:g.57100116:G>A',, ENSG00000149136|-|chr11:g.57101008:C>G',, ENSG00000149136|-|chr11:g.57101942:C>T',, ENSG00000149136|-|chr11:g.57102013:C>A']	ENSG00000149136	1	HGNC:11327	426667.69	467141.4	430721.17000000004	458974.61	588798.8459999999	714736.015
VLSEDEEDVDFDIIHNANDTFTVK	10	Pat_92_2.65994.65994.3	ENSG00000136068|FLNB, ENSG00000136068|+|chr3:g.58138487:GT>G',, ENSG00000136068|+|chr3:g.58134543:G>A',, ENSG00000136068|+|chr3:g.58062899:C>G',, ENSG00000136068|+|chr3:g.58121746:A>G',, ENSG00000136068|+|chr3:g.58089697:G>T',, ENSG00000136068|+|chr3:g.58095423:G>T',, ENSG00000136068|+|chr3:g.58095424:A>T',, ENSG00000136068|+|chr3:g.58127630:G>T',, ENSG00000136068|+|chr3:g.58128446:A>G',, ENSG000…	ENSG00000136068	1	HGNC:3755	617318.422	776230.9419999999	340999.4976	385393.22559999995	657552.9397	909688.2340000002
YAPSGFYIASGDVSGK	3	Pat_92_6.50649.50649.3	ENSG00000071127|WDR1	ENSG00000071127	1	HGNC:12754	439035.878	354751.12200000003	353410.859	371788.473	413372.73000000004	465943.548
DPYTGQSVSLFQALK	1	Pat_92_6.58767.58767.3	ENSG00000178209|PLEC, ENSG00000178209|-|chr8:g.145008183:C>T',, ENSG00000178209|-|chr8:g.144995759:G>A',, ENSG00000178209|-|chr8:g.145016667:C>T',, ENSG00000178209|-|chr8:g.144994888:G>A',, ENSG00000178209|-|chr8:g.144996236:C>G',, ENSG00000178209|-|chr8:g.145010020:G>A',, ENSG00000178209|-|chr8:g.144996968:C>T',, ENSG00000178209|-|chr8:g.144990901:C>T',, ENSG00000178209|-|chr8:g.145001648:C>T',,…	ENSG00000178209	1	HGNC:9069	23324.826	17068.736	159049.77	155341.44	52107.305	27583.959
AFGPGLQGGSAGSPAR	3	Pat_92_6.39375.39375.3	ENSG00000196924|FLNA, ENSG00000196924|-|chrX:g.153581155:C>T',, ENSG00000196924|-|chrX:g.153590917:G>C',, ENSG00000196924|-|chrX:g.153590917:G>C']	ENSG00000196924	1	HGNC:3754	923203.242	767681.9659999999	958280.22	1004814.0700000001	1446815.697	1476220.23
IDLPAENSNSETIIITGK	3	Pat_92_4.59995.59995.4	ENSG00000115677|HDLBP, ENSG00000115677|-|chr2:g.242192848:T>C',, ENSG00000115677|-|chr2:g.242169074:A>G',, ENSG00000115677|-|chr2:g.242174960:C>T',, ENSG00000115677|-|chr2:g.242179168:C>T',, ENSG00000115677|-|chr2:g.242194517:G>C',, ENSG00000115677|-|chr2:g.242179138:T>C',, ENSG00000115677|-|chr2:g.242174946:G>A',, ENSG00000115677|-|chr2:g.242174946:G>A']	ENSG00000115677	1	HGNC:4857	1993145.394	2071992.96	403114.575	449166.093	1154240.39	1845019.57
DPVQEAWAEDVDLR	12	Pat_92_1.52785.52785.3	ENSG00000067225|PKM	ENSG00000067225	1	HGNC:9021	1265840.0890000002	1333120.2659999998	2347710.749	2499491.926	1806270.4329999997	1964854.301
LVGILDILDEENR	3	Pat_92_4.69935.69935.3	ENSG00000196586|MYO6, ENSG00000196586|+|chr6:g.76568652:G>A',, ENSG00000196586|+|chr6:g.76617353:G>A',, ENSG00000196586|+|chr6:g.76624716:G>A',, ENSG00000196586|+|chr6:g.76591445:C>T',, ENSG00000196586|+|chr6:g.76602345:G>T',, ENSG00000196586|+|chr6:g.76602345:G>T']	ENSG00000196586	1	HGNC:7605	83697.281	78840.818	61074.087999999996	63333.216	117519.106	127163.118
SVILEAFSSPSEEVK	3	Pat_92_5.59089.59089.3	ENSG00000111530|CAND1, ENSG00000111530|+|chr12:g.67706448:G>T',, ENSG00000111530|+|chr12:g.67699777:C>T',, ENSG00000111530|+|chr12:g.67691290:C>T',, ENSG00000111530|+|chr12:g.67691287:G>A']	ENSG00000111530	1	HGNC:30688	382387.42500000005	294377.88	220539.96800000002	239867.807	378577.313	435745.754
AVELLGDIVQNCSLEDSQIEK	9	Pat_92_3.68691.68691.4	ENSG00000010256|UQCRC1	ENSG00000010256	1	HGNC:12585	6155429.785000001	6232101.414999999	1309194.8773000003	1324931.1523000002	1030103.3837000001	1220980.98
TPSAAYLWVGTGASEAEK	3	Pat_92_5.53092.53092.3	ENSG00000148180|GSN, ENSG00000148180|+|chr9:g.124089722:G>A',, ENSG00000148180|+|chr9:g.124074719:C>T',, ENSG00000148180|+|chr9:g.124074719:C>T']	ENSG00000148180	1	HGNC:4620	90034.2038	75420.6683	44958.9403	54528.632300000005	77708.311	86305.641
TIGGGDDSFTTFFCETGAGK	7	Pat_92_5.60367.60367.3	ENSG00000127824|TUBA4A, ENSG00000127824|-|chr2:g.220116396:G>A',, ENSG00000127824|-|chr2:g.220115080:T>G',, ENSG00000127824|-|chr2:g.220115080:T>G']	ENSG00000127824	1	HGNC:12407	1970237.61	2181285.197	956800.221	988098.7910000001	1988003.326	2357064.84
GLFTISPETGEIQVK	1	Pat_92_6.58716.58716.3	ENSG00000156453|PCDH1, ENSG00000156453|-|chr5:g.141244956:C>T',, ENSG00000156453|-|chr5:g.141248454:G>A',, ENSG00000156453|-|chr5:g.141244182:G>A',, ENSG00000156453|-|chr5:g.141236972:T>C',, ENSG00000156453|-|chr5:g.141243401:G>A',, ENSG00000156453|-|chr5:g.141244386:G>A',, ENSG00000156453|-|chr5:g.141244386:G>A']	ENSG00000156453	1	HGNC:8655	34583.543	24452.035	18484.127	24188.882999999998	28352.808999999997	23761.38
YLGNTVDLSSFDFR	1	Pat_92_6.56961.56961.2	ENSG00000134046|MBD2	ENSG00000134046	1	HGNC:6917	15420.829	18431.055	16579.021	15770.411	34881.473	45133.582
ENLLEEQGSIALR	3	Pat_92_2.50552.50552.2	ENSG00000197694|SPTAN1, ENSG00000197694|+|chr9:g.131388718:A>C',, ENSG00000197694|+|chr9:g.131388814:C>T',, ENSG00000197694|+|chr9:g.131379968:G>A',, ENSG00000197694|+|chr9:g.131388752:A>G',, ENSG00000197694|+|chr9:g.131346711:G>A',, ENSG00000197694|+|chr9:g.131344110:C>T',, ENSG00000197694|+|chr9:g.131341955:G>C',, ENSG00000197694|+|chr9:g.131341955:G>C']	ENSG00000197694	1	HGNC:11273	939909.867	1072684.1099999999	607291.866	589360.15	711389.246	931915.0800000001
VAPQQDDLDSPQQISISNAEAR	1	Pat_92_2.46660.46660.3	ENSG00000196569|LAMA2, ENSG00000196569|+|chr6:g.129609203:C>T',, ENSG00000196569|+|chr6:g.129475814:T>C',, ENSG00000196569|+|chr6:g.129465181:G>T',, ENSG00000196569|+|chr6:g.129573436:T>G',, ENSG00000196569|+|chr6:g.129775339:A>C',, ENSG00000196569|+|chr6:g.129475731:G>A',, ENSG00000196569|+|chr6:g.129571330:G>A',, ENSG00000196569|+|chr6:g.129475665:G>A',, ENSG00000196569|+|chr6:g.129799896:A>G',…	ENSG00000196569	1	HGNC:6482	58257.918	80205.3	46455.8	50230.85	32680.889	30145.639
LSFGLEDEPLETATK	2	Pat_92_3.60620.60620.3	ENSG00000147475|ERLIN2	ENSG00000147475	1	HGNC:1356	316447.58999999997	254214.938	256253.01799999998	272839.79000000004	414118.00800000003	407964.63
IEGYEDQVLITEHGDLGNGK	3	Pat_92_3.51942.51942.3	ENSG00000198898|CAPZA2, ENSG00000198898|+|chr7:g.116550291:G>A',, ENSG00000198898|+|chr7:g.116557857:G>T',, ENSG00000198898|+|chr7:g.116546321:A>G',, ENSG00000198898|+|chr7:g.116546321:A>G']	ENSG00000198898	1	HGNC:1490	369428.544	366988.66000000003	353283.945	413478.765	348277.73000000004	412053.4
AAEEAFVNDIDESSPGTEWER	4	Pat_92_1.54788.54788.3	ENSG00000122705|CLTA	ENSG00000122705	1	HGNC:2090	44275.460499999994	50841.6656	20373.755200000003	20312.411	75353.16	102433.31499999999
LANQAADYFGDAFK	2	Pat_92_5.57821.57821.3	ENSG00000170248|PDCD6IP, ENSG00000170248|+|chr3:g.33906919:C>A',, ENSG00000170248|+|chr3:g.33906919:C>A']	ENSG00000170248	1	HGNC:8766	329138.55	232026.495	451089.22	449734.69999999995	400452.83	350544.16
LLDQQNPDEDFS	1	Pat_92_1.49732.49732.2	ENSG00000167193|CRK	ENSG00000167193	1	HGNC:2362	38496.75	61266.085999999996	32012.352000000003	36129.03	53015.02	67099.46
LDPGAVSDVPEAIK	1	Pat_92_3.56365.56365.2	ENSG00000241973|PI4KA, ENSG00000241973|-|chr22:g.21073087:G>T',, ENSG00000241973|-|chr22:g.21188913:G>A',, ENSG00000241973|-|chr22:g.21072031:C>A',, ENSG00000241973|-|chr22:g.21161673:C>T',, ENSG00000241973|-|chr22:g.21158612:C>A',, ENSG00000241973|-|chr22:g.21075629:C>A',, ENSG00000241973|-|chr22:g.21075629:C>A']	ENSG00000241973	1	HGNC:8983	72995.7	46286.56	55886.375	66895.63	88560.68	100677.38
DLPPDTTLLDLQNNK	25	Pat_92_3.59420.59420.3	ENSG00000011465|DCN, ENSG00000011465|-|chr12:g.91539867:G>T',, ENSG00000011465|-|chr12:g.91572142:C>A',, ENSG00000011465|-|chr12:g.91572298:G>A',, ENSG00000011465|-|chr12:g.91572213:T>G',, ENSG00000011465|-|chr12:g.91545441:T>G',, ENSG00000011465|-|chr12:g.91545441:T>G']	ENSG00000011465	1	HGNC:2705	3412494.3123999997	3133483.9906	7458854.056999998	7709741.862000001	2362223.9436	2715469.5585000003
EVENLILENTQLLETK	1	Pat_92_4.69241.69241.3	ENSG00000008294|SPAG9, ENSG00000008294|-|chr17:g.49157008:C>T',, ENSG00000008294|-|chr17:g.49123865:G>A',, ENSG00000008294|-|chr17:g.49067941:G>T',, ENSG00000008294|-|chr17:g.49083573:C>A',, ENSG00000008294|-|chr17:g.49057238:C>T',, ENSG00000008294|-|chr17:g.49057238:C>T']	ENSG00000008294	1	HGNC:14524	84474.85	100963.77	58662.676	67523.62	101771.69	122886.09
LVIPSELGYGER	5	Pat_92_4.54670.54670.2	ENSG00000173486|FKBP2	ENSG00000173486	1	HGNC:3718	3406432.495	3763704.079	585729.615	628523.567	1203267.7410000002	1339081.8349999997
ALAGWLRPEDGGQAEGAEDELEVR	2	Pat_92_3.54904.54904.3	ENSG00000157017|GHRL	ENSG00000157017	1	HGNC:18129	279498.94	188186.52599999998	27723.291	32934.861000000004	37979.188	52043.075
YEEELEINDFPQTAR	2	Pat_92_1.50147.50147.3	ENSG00000145833|DDX46, ENSG00000145833|+|chr5:g.134116847:G>A',, ENSG00000145833|+|chr5:g.134116847:G>A']	ENSG00000145833	1	HGNC:18681	35733.667	47038.387	23996.803	29399.471999999998	66452.312	82920.556
AEEYEFLTPVEEAPK	27	Pat_92_1.57785.57785.3	ENSG00000141522|ARHGDIA, ENSG00000141522|-|chr17:g.79826853:G>A',, ENSG00000141522|-|chr17:g.79826853:G>A']	ENSG00000141522	1	HGNC:678	5367573.459300001	6605955.182999999	4040214.4413	4371860.575999999	4702130.732700001	5839434.515
IEIDPQFQVVR	1	Pat_92_4.56508.56508.2	ENSG00000170423|KRT78, ENSG00000170423|-|chr12:g.53240018:C>T']	ENSG00000170423	1	HGNC:28926	101677.484	108070.43	189697.98	224183.78	134193.33	134108.08
YFQDADGCELAENITYLGR	1	Pat_92_3.58786.58786.3	ENSG00000095485|CWF19L1, ENSG00000095485|-|chr10:g.102016227:T>G']	ENSG00000095485	1	HGNC:25613	61451.83	69330.8	63483.676	76138.38	85445.32	90908.61
SLDLFNCEITNLEDYR	3	Pat_92_4.65287.65287.3	ENSG00000143401|ANP32E	ENSG00000143401	1	HGNC:16673	67015.176	72269.055	58884.325999999994	58262.917	103668.47400000002	97980.701
NQTIDFLNDNIR	1	Pat_92_4.51395.51395.2	ENSG00000099282|TSPAN15	ENSG00000099282	1	HGNC:23298	209674.4	124896.516	80342.305	99802.98	137374.23	147345.36
LAEISLGVDGEGK	4	Pat_92_4.55187.55187.3	ENSG00000134757|DSG3, ENSG00000134757|+|chr18:g.29049247:C>T',, ENSG00000134757|+|chr18:g.29046499:C>T',, ENSG00000134757|+|chr18:g.29055831:G>C',, ENSG00000134757|+|chr18:g.29056170:C>T',, ENSG00000134757|+|chr18:g.29052728:G>T']	ENSG00000134757	1	HGNC:3050	227785.86599999998	293389.97000000003	1058308.12	1073922.3599999999	403862.899	477311.885
AANNGALPPDLSYIVR	14	Pat_92_5.54993.54993.2	ENSG00000179091|CYC1	ENSG00000179091	1	HGNC:2579	1924757.6869999997	2045730.812	781019.52	791418.2000000001	1094332.795	1211541.228
ISGETIFVTAPHEATAGIIGVNR	4	Pat_92_6.56345.56345.3	ENSG00000141367|CLTC, ENSG00000141367|+|chr17:g.57743965:T>C',, ENSG00000141367|+|chr17:g.57737921:C>T',, ENSG00000141367|+|chr17:g.57738925:A>T',, ENSG00000141367|+|chr17:g.57743578:A>T',, ENSG00000141367|+|chr17:g.57743578:A>T']	ENSG00000141367	1	HGNC:2092	215549.182	169300.124	122153.944	135074.103	293044.306	308619.516
CAPGVVGPAEADIDFDIIR	12	Pat_92_3.63232.63232.3	ENSG00000196924|FLNA, ENSG00000196924|-|chrX:g.153581155:C>T',, ENSG00000196924|-|chrX:g.153581155:C>T']	ENSG00000196924	1	HGNC:3754	363039.0434	434596.15760000004	582828.5569999999	636097.602	294268.799	352161.76469999994
TVDLQDAEEAVELVQYAYFK	1	Pat_92_4.70639.70639.3	ENSG00000112118|MCM3, ENSG00000112118|-|chr6:g.52129484:C>T',, ENSG00000112118|-|chr6:g.52129533:C>T',, ENSG00000112118|-|chr6:g.52142428:A>G',, ENSG00000112118|-|chr6:g.52142428:A>G']	ENSG00000112118	1	HGNC:6945	4973.356	5187.6875	2805.7744	3308.736	16100.576000000001	19346.713
NTGTEAPDYLATVDVDPK	12	Pat_92_3.52450.52450.3	ENSG00000143416|SELENBP1, ENSG00000143416|-|chr1:g.151337060:G>A',, ENSG00000143416|-|chr1:g.151337060:G>A']	ENSG00000143416	1	HGNC:10719	17422378.514999997	18586062.58	9339166.526	9197182.08	17220680.609999996	16329756.173
LPPEEASPYVVDHGESGPLR	2	Pat_92_2.48134.48134.3	ENSG00000176986|SEC24C, ENSG00000176986|+|chr10:g.75527686:A>G',, ENSG00000176986|+|chr10:g.75527686:A>G']	ENSG00000176986	1	HGNC:10705	140418.362	179621.84	103204.968	115717.23	105843.571	132331.422
YFSYDCGADFPGVPLAPPR	2	Pat_92_6.59086.59086.3	ENSG00000172037|LAMB2, ENSG00000172037|-|chr3:g.49158923:G>A',, ENSG00000172037|-|chr3:g.49160684:C>T',, ENSG00000172037|-|chr3:g.49162722:C>A',, ENSG00000172037|-|chr3:g.49167419:C>T',, ENSG00000172037|-|chr3:g.49158763:C>T',, ENSG00000172037|-|chr3:g.49163902:G>C',, ENSG00000172037|-|chr3:g.49166533:G>A',, ENSG00000172037|-|chr3:g.49167684:C>T',, ENSG00000172037|-|chr3:g.49167684:C>T']	ENSG00000172037	1	HGNC:6487	70057.964	72510.289	61284.164	68064.761	53169.308999999994	54064.42
VDNLSDEGALNISDR	2	Pat_92_1.47018.47018.3	ENSG00000113615|SEC24A, ENSG00000113615|+|chr5:g.133997162:C>T']	ENSG00000113615	1	HGNC:10703	91902.152	111403.277	27305.077	38925.539000000004	57282.183999999994	67075.50600000001
IDVTAPDVSIEEPEGK	7	Pat_92_3.55124.55124.3	ENSG00000124942|AHNAK, ENSG00000124942|-|chr11:g.62295776:T>G',, ENSG00000124942|-|chr11:g.62290365:T>C',, ENSG00000124942|-|chr11:g.62295549:C>T',, ENSG00000124942|-|chr11:g.62296271:G>A',, ENSG00000124942|-|chr11:g.62287549:C>T',, ENSG00000124942|-|chr11:g.62300583:C>T',, ENSG00000124942|-|chr11:g.62294188:T>G',, ENSG00000124942|-|chr11:g.62299055:T>C',, ENSG00000124942|-|chr11:g.62285441:A>G',…	ENSG00000124942	1	HGNC:347	856207.9899999999	1094770.6349999998	1668260.983	2296270.882	985110.7749999999	1214956.284
LLDPEDVDVPQPDEK	12	Pat_92_2.57137.57137.3	ENSG00000178209|PLEC, ENSG00000178209|-|chr8:g.145008183:C>T',, ENSG00000178209|-|chr8:g.144995759:G>A',, ENSG00000178209|-|chr8:g.145016667:C>T',, ENSG00000178209|-|chr8:g.144994888:G>A',, ENSG00000178209|-|chr8:g.144996236:C>G',, ENSG00000178209|-|chr8:g.145010020:G>A',, ENSG00000178209|-|chr8:g.144996968:C>T',, ENSG00000178209|-|chr8:g.144990901:C>T',, ENSG00000178209|-|chr8:g.145001648:C>T',,…	ENSG00000178209	1	HGNC:9069	379404.4939999999	482854.0568	363457.53130000003	408407.2705	609604.5643	810642.9550000001
TTEAEEVFVPVLNIK	1	Pat_92_4.67405.67405.3	ENSG00000143363|PRUNE1, ENSG00000143363|+|chr1:g.151006691:C>T',, ENSG00000143363|+|chr1:g.151006415:A>T',, ENSG00000143363|+|chr1:g.151001419:C>T',, ENSG00000143363|+|chr1:g.150991059:G>C',, ENSG00000143363|+|chr1:g.150991133:A>T']	ENSG00000143363	1	HGNC:13420	78368.164	79418.086	29092.686	31286.4	58751.566	63635.418
DLVPDLSNFYAQYK	1	Pat_92_6.60958.60958.3	ENSG00000117118|SDHB	ENSG00000117118	1	HGNC:10681	41664.086	27426.146	49501.97	50434.7	28723.262000000002	27197.879
QTQTFTTYSDNQSSVLVQVYEGER	2	Pat_92_3.52568.52568.3	ENSG00000126803|HSPA2, ENSG00000126803|+|chr14:g.65008120:G>A',, ENSG00000126803|+|chr14:g.65009324:G>A',, ENSG00000126803|+|chr14:g.65009450:G>A',, ENSG00000126803|+|chr14:g.65009450:G>A']	ENSG00000126803	1	HGNC:5235	47812.526999999995	60885.278999999995	51113.373	60937.236000000004	66958.649	77914.65
LVDNTDPHAWVVQGPGGETK	1	Pat_92_4.51940.51940.3	ENSG00000167880|EVPL, ENSG00000167880|-|chr17:g.74006272:C>A',, ENSG00000167880|-|chr17:g.74015086:C>T',, ENSG00000167880|-|chr17:g.74011575:G>C',, ENSG00000167880|-|chr17:g.74011633:G>A',, ENSG00000167880|-|chr17:g.74011633:G>A']	ENSG00000167880	1	HGNC:3503	251151.84	159000.72	386436.62	408030.7	183179.83	215457.44
LPTEEEWEFAAR	3	Pat_92_2.52807.52807.2	ENSG00000129103|SUMF2, ENSG00000129103|+|chr7:g.56146099:C>T',, ENSG00000129103|+|chr7:g.56147306:G>A']	ENSG00000129103	1	HGNC:20415	930251.88	992133.99	389342.04099999997	398004.97000000003	653651.19	945421.044
VELSDVQNPAISITENVLHFK	5	Pat_92_6.66638.66638.3	ENSG00000074696|HACD3, ENSG00000074696|+|chr15:g.65847278:T>G',, ENSG00000074696|+|chr15:g.65847278:T>G']	ENSG00000074696	1	HGNC:24175	3033458.65	1006913.982	2732498.151	3048335.665	7859680.0940000005	4914956.509
LYGDVPFIEER	1	Pat_92_3.56372.56372.2	ENSG00000047230|CTPS2, ENSG00000047230|-|chrX:g.16711570:A>C',, ENSG00000047230|-|chrX:g.16711570:A>C']	ENSG00000047230	1	HGNC:2520	128035.91	157378.7	108002.305	111463.02	172089.62	193208.47
VFLLGEEVAQYDGAYK	5	Pat_92_5.64407.64407.3	ENSG00000168291|PDHB, ENSG00000168291|-|chr3:g.58414280:T>G',, ENSG00000168291|-|chr3:g.58414280:T>G']	ENSG00000168291	1	HGNC:8808	1487338.413	1460304.635	396014.027	412612.16400000005	923239.2465999998	826340.249
IVLEDGTLHVTEGSGR	1	Pat_92_3.48485.48485.3	ENSG00000092964|DPYSL2, ENSG00000092964|+|chr8:g.26441353:A>C',, ENSG00000092964|+|chr8:g.26441353:A>C']	ENSG00000092964	1	HGNC:3014	178780.5	178870.86	161643.08	168599.77	199825.08	243156.44
SVTGTDVDIVFSK	2	Pat_92_5.54476.54476.3	ENSG00000159713|TPPP3, ENSG00000159713|-|chr16:g.67424252:CCT>C',, ENSG00000159713|-|chr16:g.67424531:T>TC',, ENSG00000159713|-|chr16:g.67424531:T>TC']	ENSG00000159713	1	HGNC:24162	25948.0523	25727.1976	35428.064	31553.733	74931.488	81412.72
YDGQVAVFGSDLQEK	7	Pat_92_4.53098.53098.3	ENSG00000130985|UBA1, ENSG00000130985|+|chrX:g.47063064:G>A',, ENSG00000130985|+|chrX:g.47063064:G>A']	ENSG00000130985	1	HGNC:12469	4286028.420000001	4361587.053	2754141.608	3065693.718	9469471.27	11068292.19
QTLDEPEVPEIFTK	1	Pat_92_3.60266.60266.3	ENSG00000033030|ZCCHC8, ENSG00000033030|-|chr12:g.122964738:T>C',, ENSG00000033030|-|chr12:g.122962836:A>C',, ENSG00000033030|-|chr12:g.122966078:C>G',, ENSG00000033030|-|chr12:g.122966108:C>T',, ENSG00000033030|-|chr12:g.122958790:C>T',, ENSG00000033030|-|chr12:g.122983394:C>G',, ENSG00000033030|-|chr12:g.122983409:T>G']	ENSG00000033030	1	HGNC:25265	48525.535	63475.395	45195.06	46002.707	85253.695	113527.93
GDCDGVQINVPITFQVK	1	Pat_92_5.61577.61577.3	ENSG00000160255|ITGB2, ENSG00000160255|-|chr21:g.46309947:C>T',, ENSG00000160255|-|chr21:g.46321533:C>A',, ENSG00000160255|-|chr21:g.46320303:C>T',, ENSG00000160255|-|chr21:g.46326929:C>T',, ENSG00000160255|-|chr21:g.46326929:C>T']	ENSG00000160255	1	HGNC:6155	36179.79	44342.39	36324.293	36756.895	60096.492	73524.28
GLAPDLPEDLYHLIK	4	Pat_92_5.67974.67974.3	ENSG00000110700|RPS13	ENSG00000110700	1	HGNC:10386	972884.562	299859.0745	1787690.47	1945685.81	2324087.516	1169021.994
IDATQVEVNPFGETPEGQVVCFDAK	5	Pat_92_4.65351.65351.4	ENSG00000172340|SUCLG2, ENSG00000172340|-|chr3:g.67548591:AT>A',, ENSG00000172340|-|chr3:g.67411103:C>T',, ENSG00000172340|-|chr3:g.67546245:T>C',, ENSG00000172340|-|chr3:g.67546245:T>C']	ENSG00000172340	1	HGNC:11450	749065.76	506853.496	162739.7327	175468.29799999998	274081.737	338314.128
LTIVDTVGFGDQINK	2	Pat_92_6.59573.59573.3	ENSG00000138758|SEPT11	ENSG00000138758	1	HGNC:25589	94003.734	76212.049	114201.098	113585.25	170947.39	152562.69199999998
DLEIQDYQESGATLIR	1	Pat_92_2.52390.52390.3	ENSG00000187736|NHEJ1, ENSG00000187736|-|chr2:g.220012495:G>A',, ENSG00000187736|-|chr2:g.220022916:G>A',, ENSG00000187736|-|chr2:g.220023050:G>A',, ENSG00000187736|-|chr2:g.220023050:G>A']	ENSG00000187736	1	HGNC:25737	35293.91	45910.887	40289.44	41350.805	61685.598	70724.03
AVDEAVILLQEIGVLDQR	1	Pat_92_5.69777.69777.3	ENSG00000132153|DHX30, ENSG00000132153|+|chr3:g.47888120:C>T',, ENSG00000132153|+|chr3:g.47868911:A>C',, ENSG00000132153|+|chr3:g.47887283:C>A',, ENSG00000132153|+|chr3:g.47888150:G>A',, ENSG00000132153|+|chr3:g.47888150:G>A']	ENSG00000132153	1	HGNC:16716	9328.585	7301.0635	4250.571	6317.1113	11795.216999999999	10827.483999999999
IEDLSQQAQLAAAEK	7	Pat_92_4.53974.53974.3	ENSG00000196531|NACA, ENSG00000196531|-|chr12:g.57110434:C>G',, ENSG00000196531|-|chr12:g.57114203:C>T',, ENSG00000196531|-|chr12:g.57109777:G>A',, ENSG00000196531|-|chr12:g.57109777:G>A']	ENSG00000196531	1	HGNC:7629	3472657	4041048.8499999996	3462253.524	3951981.03	6299189.53	6728679.48
IEQEYQAGPLELNR	1	Pat_92_2.48378.48378.3	ENSG00000013288|MAN2B2, ENSG00000013288|+|chr4:g.6606864:A>G',, ENSG00000013288|+|chr4:g.6580193:C>T',, ENSG00000013288|+|chr4:g.6580193:C>T']	ENSG00000013288	1	HGNC:29623	114384.16	122641.11	135491.92	141204.25	153658.38	179755.58
LFIGGLSFETTEESLR	7	Pat_92_6.63321.63321.3	ENSG00000122566|HNRNPA2B1, ENSG00000122566|-|chr7:g.26233222:C>T',, ENSG00000122566|-|chr7:g.26237461:T>C',, ENSG00000122566|-|chr7:g.26237461:T>C']	ENSG00000122566	1	HGNC:5033	147266.694	96971.017	193368.90600000002	197811.43800000002	629285.858	347228.107
LPDIFEAQIAGLR	1	Pat_92_6.65160.65160.3	ENSG00000135480|KRT7, ENSG00000135480|+|chr12:g.52639248:C>T']	ENSG00000135480	1	HGNC:6445	28042.998	17690.27	48640.273	51418.1	50183.258	32385.607000000004
GFSVVADTPELQR	5	Pat_92_4.49976.49976.2	ENSG00000002834|LASP1	ENSG00000002834	1	HGNC:6513	2321438.7600000002	2668117.1599999997	1328201.1300000001	1341544.41	2096149.38	2469197.55
VDEFVTHNLSFDEINK	5	Pat_92_4.59983.59983.4	ENSG00000197894|ADH5, ENSG00000197894|-|chr4:g.99993574:C>G']	ENSG00000197894	1	HGNC:253	446865.786	347994.48	954086.84	911762.22	567849.24	575982.21
VAAIEALNDGELQK	8	Pat_92_3.56596.56596.3	ENSG00000100380|ST13	ENSG00000100380	1	HGNC:11343	697406.3659999999	516044.17699999997	635879.3640000001	644401.642	1645423.0729999999	1797885.1979999999
SSPATSLFVELDEEEVK	2	Pat_92_2.64904.64904.3	ENSG00000099968|BCL2L13, ENSG00000099968|+|chr22:g.18209836:C>T',, ENSG00000099968|+|chr22:g.18138527:A>T',, ENSG00000099968|+|chr22:g.18209579:C>T',, ENSG00000099968|+|chr22:g.18209579:C>T']	ENSG00000099968	1	HGNC:17164	19577.535	21690.822	21291.46	19442.614	25452.567	31262.46
TEDVEPQSVPLLAR	2	Pat_92_2.50378.50378.2	ENSG00000132670|PTPRA, ENSG00000132670|+|chr20:g.3007403:AC>A',, ENSG00000132670|+|chr20:g.2998472:A>C',, ENSG00000132670|+|chr20:g.3016475:G>A',, ENSG00000132670|+|chr20:g.3016475:G>A']	ENSG00000132670	1	HGNC:9664	113126.03	132660.055	113812.264	127949.433	164222.96000000002	201808.19
TQEALDSDGWLHTGDIGR	2	Pat_92_2.48051.48051.3	ENSG00000197142|ACSL5, ENSG00000197142|+|chr10:g.114169276:A>G',, ENSG00000197142|+|chr10:g.114168270:G>T',, ENSG00000197142|+|chr10:g.114169343:C>G',, ENSG00000197142|+|chr10:g.114177671:C>A',, ENSG00000197142|+|chr10:g.114177671:C>A']	ENSG00000197142	1	HGNC:16526	190813.596	252050.51400000002	241881.055	237957.755	863489.4099999999	905970.59
VEAAEIVEGEDSAYSVR	5	Pat_92_1.48873.48873.3	ENSG00000128591|FLNC, ENSG00000128591|+|chr7:g.128487762:C>T',, ENSG00000128591|+|chr7:g.128483582:T>C',, ENSG00000128591|+|chr7:g.128494159:C>T',, ENSG00000128591|+|chr7:g.128485123:G>A',, ENSG00000128591|+|chr7:g.128480715:G>A',, ENSG00000128591|+|chr7:g.128486412:G>A',, ENSG00000128591|+|chr7:g.128496611:G>A',, ENSG00000128591|+|chr7:g.128488745:G>A',, ENSG00000128591|+|chr7:g.128493010:C>T',,…	ENSG00000128591	1	HGNC:3756	189396.942	298111.31299999997	209258.767	238746.956	122816.313	167526.448
ELLSNVDEGIYQLEK	2	Pat_92_3.63203.63203.3	ENSG00000116584|ARHGEF2, ENSG00000116584|-|chr1:g.155922578:G>A',, ENSG00000116584|-|chr1:g.155932001:G>A',, ENSG00000116584|-|chr1:g.155931569:G>A',, ENSG00000116584|-|chr1:g.155931569:G>A']	ENSG00000116584	1	HGNC:682	71555.272	67480.34	72674.797	72673.284	148789.3	181665.43
LEGDLTGPSVGVEVPDVELECPDAK	9	Pat_92_3.64530.64530.3	ENSG00000124942|AHNAK, ENSG00000124942|-|chr11:g.62295776:T>G',, ENSG00000124942|-|chr11:g.62290365:T>C',, ENSG00000124942|-|chr11:g.62295549:C>T',, ENSG00000124942|-|chr11:g.62296271:G>A',, ENSG00000124942|-|chr11:g.62287549:C>T',, ENSG00000124942|-|chr11:g.62300583:C>T',, ENSG00000124942|-|chr11:g.62294188:T>G',, ENSG00000124942|-|chr11:g.62299055:T>C',, ENSG00000124942|-|chr11:g.62285441:A>G',…	ENSG00000124942	1	HGNC:347	212860.9545	261771.5439	232114.05370000002	272649.8686	249371.21420000002	280628.25729999994
FTAGDFSTTVIQNVNK	1	Pat_92_6.55229.55229.3	ENSG00000100554|ATP6V1D	ENSG00000100554	1	HGNC:13527	63731.207	38123.164	34128.17	39583.305	53796.312000000005	61619.043
LVLEQVVTSIASVADTAEEK	5	Pat_92_6.68477.68477.3	ENSG00000065150|IPO5, ENSG00000065150|+|chr13:g.98664596:G>C',, ENSG00000065150|+|chr13:g.98673368:A>C',, ENSG00000065150|+|chr13:g.98673370:G>T',, ENSG00000065150|+|chr13:g.98658510:G>A',, ENSG00000065150|+|chr13:g.98658510:G>A']	ENSG00000065150	1	HGNC:6402	48324.71450000001	25327.310319999997	59252.7802	55831.13799999999	125798.29129999998	116105.476
LLEENETEAVTVPTPSPTPVR	1	Pat_92_2.55437.55437.3	ENSG00000006453|BAIAP2L1	ENSG00000006453	1	HGNC:21649	19224.586	27140.767999999996	12436.829	14416.014	16180.025	21168.04
TYVGVVDGENELASPK	7	Pat_92_3.49640.49640.3	ENSG00000127831|VIL1, ENSG00000127831|+|chr2:g.219305476:A>G',, ENSG00000127831|+|chr2:g.219314009:C>G']	ENSG00000127831	1	HGNC:12690	1237534.884	1437416.46	722121.751	748119.757	13300430.319999998	16544046.16
DYPDFSPSVDAEAIQK	12	Pat_92_2.53239.53239.3	ENSG00000138772|ANXA3	ENSG00000138772	1	HGNC:541	12163433.19	11283336.8	2274109.5810000002	2440115.4359999998	10821703.194999998	12374225.434999999
EVFEFRPELVNDDDEEADDTR	2	Pat_92_1.54070.54070.3	ENSG00000065548|ZC3H15, ENSG00000065548|+|chr2:g.187370673:G>C',, ENSG00000065548|+|chr2:g.187370218:A>C',, ENSG00000065548|+|chr2:g.187370218:A>C']	ENSG00000065548	1	HGNC:29528	23976.712000000003	29295.331	19538.5426	15163.3435	29189.286	37558.621
ITENDIQIALDDAK	8	Pat_92_3.60116.60116.3	ENSG00000084674|APOB, ENSG00000084674|-|chr2:g.21247831:G>A',, ENSG00000084674|-|chr2:g.21260926:T>A',, ENSG00000084674|-|chr2:g.21228361:T>G',, ENSG00000084674|-|chr2:g.21231513:G>T',, ENSG00000084674|-|chr2:g.21228927:T>G',, ENSG00000084674|-|chr2:g.21255382:T>G',, ENSG00000084674|-|chr2:g.21228497:G>A',, ENSG00000084674|-|chr2:g.21235202:C>T',, ENSG00000084674|-|chr2:g.21225263:A>T',, ENSG0000…	ENSG00000084674	1	HGNC:603	362006.87200000003	352822.033	1661779.5570000003	1788814.0480000002	721080.652	723898.979
EGDYVLFHHEGGVDVGDVDAK	3	Pat_92_2.49482.49482.4	ENSG00000131473|ACLY, ENSG00000131473|-|chr17:g.40028421:G>C',, ENSG00000131473|-|chr17:g.40028371:C>G',, ENSG00000131473|-|chr17:g.40062812:C>T',, ENSG00000131473|-|chr17:g.40030110:C>G',, ENSG00000131473|-|chr17:g.40030110:C>G']	ENSG00000131473	1	HGNC:115	220957.845	269221.14	154764.062	150926.99599999998	259807.15499999997	323954.18
DFLAGGVAAAISK	6	Pat_92_6.57992.57992.3	ENSG00000005022|SLC25A5	ENSG00000005022	1	HGNC:10991	1427054.209	829368.442	248153.597	264697.968	529090.057	517736.04000000004
IYGADDIELLPEAQHK	5	Pat_92_3.56290.56290.3	ENSG00000100714|MTHFD1, ENSG00000100714|+|chr14:g.64908845:G>A',, ENSG00000100714|+|chr14:g.64882380:A>G',, ENSG00000100714|+|chr14:g.64882380:A>G']	ENSG00000100714	1	HGNC:7432	1022499.49	908137.98	862183.881	852036.08	1042676.125	1178809.87
ADIDVSGPSVDTDAPDLDIEGPEGK	4	Pat_92_1.58188.58188.4	ENSG00000124942|AHNAK, ENSG00000124942|-|chr11:g.62295776:T>G',, ENSG00000124942|-|chr11:g.62290365:T>C',, ENSG00000124942|-|chr11:g.62295549:C>T',, ENSG00000124942|-|chr11:g.62296271:G>A',, ENSG00000124942|-|chr11:g.62287549:C>T',, ENSG00000124942|-|chr11:g.62300583:C>T',, ENSG00000124942|-|chr11:g.62294188:T>G',, ENSG00000124942|-|chr11:g.62299055:T>C',, ENSG00000124942|-|chr11:g.62285441:A>G',…	ENSG00000124942	1	HGNC:347	74732.97200000001	104445.333	72516.852	79002.95999999999	69574.222	98206.393
LSTVVDADEIIVLDQGK	1	Pat_92_3.67990.67990.3	ENSG00000131269|ABCB7, ENSG00000131269|-|chrX:g.74291388:C>G',, ENSG00000131269|-|chrX:g.74291398:A>C',, ENSG00000131269|-|chrX:g.74291398:A>C']	ENSG00000131269	1	HGNC:48	76154.49	101058.03	33235.453	40598.914	62005.434	92386.28
ALTSEIALLQSR	5	Pat_92_5.54905.54905.2	ENSG00000163902|RPN1, ENSG00000163902|-|chr3:g.128356698:G>A',, ENSG00000163902|-|chr3:g.128348979:A>T',, ENSG00000163902|-|chr3:g.128341218:C>T',, ENSG00000163902|-|chr3:g.128341218:C>T']	ENSG00000163902	1	HGNC:10381	353051.9468	310822.1785	138364.4707	158323.96540000002	151223.443	172418.4887
EATTDFTVDSRPLTQVGGDHIK	5	Pat_92_3.48826.48826.4	ENSG00000136068|FLNB, ENSG00000136068|+|chr3:g.58138487:GT>G',, ENSG00000136068|+|chr3:g.58134543:G>A',, ENSG00000136068|+|chr3:g.58062899:C>G',, ENSG00000136068|+|chr3:g.58121746:A>G',, ENSG00000136068|+|chr3:g.58089697:G>T',, ENSG00000136068|+|chr3:g.58095423:G>T',, ENSG00000136068|+|chr3:g.58095424:A>T',, ENSG00000136068|+|chr3:g.58127630:G>T',, ENSG00000136068|+|chr3:g.58128446:A>G',, ENSG000…	ENSG00000136068	1	HGNC:3755	7602481.5600000005	8136051.779999999	2493585.66	3114387.6	5482673.32	6004742.2
LVPGGGATEIELAK	6	Pat_92_4.56551.56551.3	ENSG00000156261|CCT8, ENSG00000156261|-|chr21:g.30439214:C>T',, ENSG00000156261|-|chr21:g.30439214:C>T']	ENSG00000156261	1	HGNC:1623	754835.1350000001	812256.946	430021.53229999996	447413.13000000006	726851.8714999999	826343.4495999999
EDFTSLSLVLYSR	1	Pat_92_5.60761.60761.3	ENSG00000145321|GC	ENSG00000145321	1	HGNC:4187	30246.908	22983.188	29314.361	35480.273	39837.402	38713.285
NQGFDVVLVDTAGR	2	Pat_92_3.52760.52760.3	ENSG00000182934|SRPRA, ENSG00000182934|-|chr11:g.126134931:C>T',, ENSG00000182934|-|chr11:g.126136725:C>T',, ENSG00000182934|-|chr11:g.126136155:C>A',, ENSG00000182934|-|chr11:g.126136467:C>T',, ENSG00000182934|-|chr11:g.126136467:C>T']	ENSG00000182934	1	HGNC:11307	206646.12999999998	212387.234	208180.66	222300.47999999998	214262.62	287259.446
SSLPPVLGTESDATVK	2	Pat_92_4.53281.53281.3	ENSG00000065534|MYLK, ENSG00000065534|-|chr3:g.123428615:C>A',, ENSG00000065534|-|chr3:g.123452947:C>A',, ENSG00000065534|-|chr3:g.123441095:C>T',, ENSG00000065534|-|chr3:g.123333044:C>T',, ENSG00000065534|-|chr3:g.123457842:C>A',, ENSG00000065534|-|chr3:g.123345783:C>T',, ENSG00000065534|-|chr3:g.123427584:C>T',, ENSG00000065534|-|chr3:g.123457763:G>A',, ENSG00000065534|-|chr3:g.123383038:G>A',,…	ENSG00000065534	1	HGNC:7590	318683.64	362292.22	411140.926	441809.11	308343.094	385212.875
LQVELDNVTGLLSQSDSK	7	Pat_92_4.68542.68542.4	ENSG00000100345|MYH9, ENSG00000100345|-|chr22:g.36708257:G>A',, ENSG00000100345|-|chr22:g.36684946:G>A',, ENSG00000100345|-|chr22:g.36688106:C>T']	ENSG00000100345	1	HGNC:7579	383379.65099999995	291737.028	349937.146	358216.2057	783620.2189999999	896546.054
SLDIQVPNFPADETK	5	Pat_92_4.61242.61242.3	ENSG00000172053|QARS, ENSG00000172053|-|chr3:g.49137451:A>G',, ENSG00000172053|-|chr3:g.49137451:A>G']	ENSG00000172053	1	HGNC:9751	290952.54299999995	299317.873	171403.652	184991.30199999997	257741.06	304398.589
ILNNGHAFNVEFDDSQDK	17	Pat_92_4.52772.52772.3	ENSG00000104267|CA2, ENSG00000104267|+|chr8:g.86386634:AT>A',, ENSG00000104267|+|chr8:g.86392941:C>A']	ENSG00000104267	1	HGNC:1373	12858928.36	11538437.959999999	7763404.703	8852970.7106	8944035.388999999	7347812.333999999
ALGISPFHEHAEVVFTANDSGPR	1	Pat_92_5.50864.50864.4	ENSG00000118271|TTR, ENSG00000118271|+|chr18:g.29172865:G>A']	ENSG00000118271	1	HGNC:12405	3927.5261	4517.734	3135.3787	4357.1616	3796.3408	5159.654
NSIYSGLEAFGDVK	1	Pat_92_5.57428.57428.3	ENSG00000112972|HMGCS1, ENSG00000112972|-|chr5:g.43297256:G>A',, ENSG00000112972|-|chr5:g.43297256:G>A']	ENSG00000112972	1	HGNC:5007	44780.89	36993.285	94642.45	99720.64	121849.484	140957.92
EQVPSLGSNVACGLAYTDYHK	2	Pat_92_5.51854.51854.3	ENSG00000105135|ILVBL, ENSG00000105135|-|chr19:g.15234287:G>A',, ENSG00000105135|-|chr19:g.15230051:C>A',, ENSG00000105135|-|chr19:g.15226989:C>T',, ENSG00000105135|-|chr19:g.15226989:C>T']	ENSG00000105135	1	HGNC:6041	168546.45	188516.475	58308.6917	64939.854999999996	67117.9506	82005.871
SPSGGAAGPLLTPSQSLDGSR	1	Pat_92_5.46366.46366.3	ENSG00000178695|KCTD12	ENSG00000178695	1	HGNC:14678	175841.2	203350.06	193593.89	169604.62	207990.06	211170.08
IEAINQAIANEYEVR	2	Pat_92_4.55184.55184.3	ENSG00000119812|FAM98A, ENSG00000119812|-|chr2:g.33810246:T>C',, ENSG00000119812|-|chr2:g.33810258:C>T',, ENSG00000119812|-|chr2:g.33810258:C>T']	ENSG00000119812	1	HGNC:24520	553538.3400000001	460811.09	308483.836	318121.15	442552.58999999997	494878.1
EIAVGDSEGQIVIYDVGEQIAVPR	3	Pat_92_3.66816.66816.3	ENSG00000077380|DYNC1I2, ENSG00000077380|+|chr2:g.172549323:G>A',, ENSG00000077380|+|chr2:g.172585353:C>T',, ENSG00000077380|+|chr2:g.172586295:G>A',, ENSG00000077380|+|chr2:g.172586295:G>A']	ENSG00000077380	1	HGNC:2964	33322.6191	26776.733	15522.199700000001	15072.2478	33028.1118	37247.230599999995
IIEVEEEQEDPYLNDR	1	Pat_92_1.49858.49858.3	ENSG00000077942|FBLN1, ENSG00000077942|+|chr22:g.45996220:C>CA',, ENSG00000077942|+|chr22:g.45996312:G>C',, ENSG00000077942|+|chr22:g.45928948:G>A',, ENSG00000077942|+|chr22:g.45898873:G>A',, ENSG00000077942|+|chr22:g.45898873:G>A']	ENSG00000077942	1	HGNC:3600	25546.477000000003	51119.07	61705.02	61726.26	36611.28	47624.937999999995
AEPGQQQPAAEPPPAEGLLR	1	Pat_92_2.47194.47194.3	ENSG00000106263|EIF3B, ENSG00000106263|+|chr7:g.2419056:A>G',, ENSG00000106263|+|chr7:g.2416608:G>C',, ENSG00000106263|+|chr7:g.2416608:G>C']	ENSG00000106263	1	HGNC:3280	45044.1	53765.824	35885.223	44277.395	64932.57	81664.12
EATVQEVDVIPEDGAADVR	1	Pat_92_1.49057.49057.3	ENSG00000178605|GTPBP6, ENSG00000178605|-|chrX:g.228243:C>T',, ENSG00000178605|-|chrX:g.228243:C>T']	ENSG00000178605	1	HGNC:30189	23566.424	28103.89	21294.79	24566.847999999998	37999.312000000005	45133.316
EVVDPEVFFNATGCLR	10	Pat_92_4.65614.65614.3	ENSG00000081277|PKP1, ENSG00000081277|+|chr1:g.201285758:A>T',, ENSG00000081277|+|chr1:g.201282442:C>T',, ENSG00000081277|+|chr1:g.201288985:A>G',, ENSG00000081277|+|chr1:g.201292240:A>C',, ENSG00000081277|+|chr1:g.201292240:A>C']	ENSG00000081277	1	HGNC:9023	596516.424	611163.913	627935.746	638048.362	479435.81999999995	494517.768
SVPTSTVFYPSDGVATEK	10	Pat_92_4.51726.51726.4	ENSG00000163931|TKT, ENSG00000163931|-|chr3:g.53275162:C>T',, ENSG00000163931|-|chr3:g.53262087:C>T',, ENSG00000163931|-|chr3:g.53259824:A>C',, ENSG00000163931|-|chr3:g.53259824:A>C']	ENSG00000163931	1	HGNC:11834	2877530.3049999997	2855071.795	2504940.0329999994	2536531.0710000005	2793023.1720000007	3063670.35
ETDLQELFRPFGSISR	1	Pat_92_6.60459.60459.3	ENSG00000130811|EIF3G	ENSG00000130811	1	HGNC:3274	49269.984000000004	45881.86	27950.308999999997	31545.426	59181.61	68058.29
APWIEQEGPEYWDLQTR	3	Pat_92_4.58080.58080.3	ENSG00000231834|HLA-A	ENSG00000231834	1	HGNC:4931	145567.199	179743.365	153830.24099999998	164235.267	310873.755	348529.936
DLAQYSSNDAVVETSLTK	1	Pat_92_3.51670.51670.3	ENSG00000114331|ACAP2, ENSG00000114331|-|chr3:g.195016599:T>C',, ENSG00000114331|-|chr3:g.195022332:A>C']	ENSG00000114331	1	HGNC:16469	124504.26	118302.89	182127.75	204201.02	230931.77	196585.42
CNQIANELCECPELLGSAFR	1	Pat_92_4.60824.60824.3	ENSG00000001084|GCLC	ENSG00000001084	1	HGNC:4311	65085.655999999995	77203.33	51447.652	63129.16	82952.49	107508.984
LEEEDEDEEDGESGCTFLVGLIQK	1	Pat_92_2.67324.67324.4	ENSG00000162909|CAPN2, ENSG00000162909|+|chr1:g.223949898:G>A',, ENSG00000162909|+|chr1:g.223931867:G>A',, ENSG00000162909|+|chr1:g.223951909:C>T',, ENSG00000162909|+|chr1:g.223900424:C>G',, ENSG00000162909|+|chr1:g.223939763:G>A',, ENSG00000162909|+|chr1:g.223939763:G>A']	ENSG00000162909	1	HGNC:1479	8786.902	8137.731	4843.5474	3492.928	3602.7708	6674.3633
HIADLAGNSEVILPVPAFNVINGGSHAGNK	5	Pat_92_6.65175.65175.5	ENSG00000074800|ENO1, ENSG00000074800|-|chr1:g.8925416:C>A',, ENSG00000074800|-|chr1:g.8923371:C>T',, ENSG00000074800|-|chr1:g.8926455:T>C',, ENSG00000074800|-|chr1:g.8934964:A>T',, ENSG00000074800|-|chr1:g.8934964:A>T']	ENSG00000074800	1	HGNC:3350	178790.34699999998	103730.7	209800.65000000002	211882.3714	332892.275	335208.62200000003
YDGQIAVFGAGFQEK	1	Pat_92_5.55941.55941.3	ENSG00000182179|UBA7, ENSG00000182179|-|chr3:g.49848858:G>A']	ENSG00000182179	1	HGNC:12471	119545.04	107690.414	84362.72	92301.516	97613.97	98596.36
VDVEALENSAGATYIR	4	Pat_92_3.53972.53972.3	ENSG00000174780|SRP72, ENSG00000174780|+|chr4:g.57335848:G>T',, ENSG00000174780|+|chr4:g.57366720:A>G',, ENSG00000174780|+|chr4:g.57366720:A>G']	ENSG00000174780	1	HGNC:11303	432755.43999999994	371741.68600000005	435148.74199999997	512038.531	684937.0900000001	674732.9
FQVDPSGEIVELAK	1	Pat_92_4.62362.62362.3	ENSG00000139637|C12orf10	ENSG00000139637	1	HGNC:17590	44544.324	40840.082	20013.756	22290.72	35695.97	43046.223
NLELNDDTILNDIK	2	Pat_92_3.62525.62525.3	ENSG00000018699|TTC27, ENSG00000018699|+|chr2:g.32889485:T>A',, ENSG00000018699|+|chr2:g.33012140:A>G',, ENSG00000018699|+|chr2:g.33037620:G>T',, ENSG00000018699|+|chr2:g.32961858:A>G',, ENSG00000018699|+|chr2:g.32983522:G>A',, ENSG00000018699|+|chr2:g.32875255:C>T',, ENSG00000018699|+|chr2:g.32983561:G>A']	ENSG00000018699	1	HGNC:25986	46616.72	60050.19	35280.414	43701.45	58785.25	70530.09
EANAHEFITSFPEGYNTVVGER	1	Pat_92_3.52859.52859.3	ENSG00000197150|ABCB8, ENSG00000197150|+|chr7:g.150728339:G>A',, ENSG00000197150|+|chr7:g.150725629:G>A',, ENSG00000197150|+|chr7:g.150732746:A>C',, ENSG00000197150|+|chr7:g.150732746:A>C']	ENSG00000197150	1	HGNC:49	41771.285	51949.37	40634.58	40693.465	50336.098	64122.56
EGEIVEVDEETAAILK	1	Pat_92_1.62687.62687.3	ENSG00000214435|AS3MT	ENSG00000214435	1	HGNC:17452	7621.2390000000005	6918.394	3325.4714	2803.5256	6272.048000000001	9433.476
VSLDVNHFAPDELTVK	21	Pat_92_4.59365.59365.3	ENSG00000106211|HSPB1	ENSG00000106211	1	HGNC:5246	7026506.383999999	7856864.18	12824101.626000002	13014333.595	4326123.962	4976458.700000001
LGDFPYVSILDPR	1	Pat_92_6.64752.64752.2	ENSG00000163960|UBXN7, ENSG00000163960|-|chr3:g.196083644:C>T',, ENSG00000163960|-|chr3:g.196083644:C>T']	ENSG00000163960	1	HGNC:29119	22540.705	14446.556999999999	26915.922000000002	32776.277	60765.902	66769.805
NENLAANFLLQQNFDED	4	Pat_92_3.64548.64548.3	ENSG00000119318|RAD23B, ENSG00000119318|+|chr9:g.110084328:C>T',, ENSG00000119318|+|chr9:g.110084328:C>T']	ENSG00000119318	1	HGNC:9813	65918.4476	70804.129	79335.74369999999	85235.7437	112874.94499999999	145168.111
QTIDNSQGAYQEAFDISK	5	Pat_92_4.50592.50592.3	ENSG00000134308|YWHAQ	ENSG00000134308	1	HGNC:12854	5282837.9	4014886.9	5636798.32	5833317.63	6707810.75	6933857.44
AENNSEVGASGYGVPGPTWDR	2	Pat_92_3.44377.44377.3	ENSG00000135829|DHX9, ENSG00000135829|+|chr1:g.182852490:T>G',, ENSG00000135829|+|chr1:g.182850733:A>C',, ENSG00000135829|+|chr1:g.182856546:G>T',, ENSG00000135829|+|chr1:g.182853933:T>C',, ENSG00000135829|+|chr1:g.182825708:G>A',, ENSG00000135829|+|chr1:g.182852289:A>C',, ENSG00000135829|+|chr1:g.182853821:G>T']	ENSG00000135829	1	HGNC:2750	110724.53400000001	131471.394	130180.736	141089.244	193398.69	218568.83
TIDGQQTIIACIESHQFQPK	2	Pat_92_5.58258.58258.3	ENSG00000116489|CAPZA1	ENSG00000116489	1	HGNC:1488	364374.27	230745.616	272761.77	257244.92500000002	503876.08	613170.18
VPSENVLGEVGSGFK	3	Pat_92_5.57251.57251.2	ENSG00000072778|ACADVL	ENSG00000072778	1	HGNC:92	2743956.9	881982.996	669036.0850000001	570071.7	1045313.22	1087468.9300000002
GSTGFGQDSILSLPGNVGHQDVK	1	Pat_92_5.54850.54850.3	ENSG00000164062|APEH	ENSG00000164062	1	HGNC:586	5604.868	3154.7509999999997	5750.7554	4618.329000000001	3402.2378	4136.8438
SEPAVVSLEYGVAR	1	Pat_92_3.48632.48632.2	ENSG00000139505|MTMR6, ENSG00000139505|-|chr13:g.25835826:C>T',, ENSG00000139505|-|chr13:g.25848325:C>T',, ENSG00000139505|-|chr13:g.25832808:G>T',, ENSG00000139505|-|chr13:g.25825866:C>T']	ENSG00000139505	1	HGNC:7453	114787.59	142229.84	71264.24	82940.07	132969.42	150928.86
AGNELLESSAGDDASSLR	2	Pat_92_1.44017.44017.3	ENSG00000127603|MACF1, ENSG00000127603|+|chr1:g.39901283:G>C',, ENSG00000127603|+|chr1:g.39901260:C>A',, ENSG00000127603|+|chr1:g.39763365:G>T',, ENSG00000127603|+|chr1:g.39797055:A>G',, ENSG00000127603|+|chr1:g.39801815:A>C',, ENSG00000127603|+|chr1:g.39835817:A>G',, ENSG00000127603|+|chr1:g.39824532:T>C',, ENSG00000127603|+|chr1:g.39670795:G>T',, ENSG00000127603|+|chr1:g.39908506:G>A',, ENSG000…	ENSG00000127603	1	HGNC:13664	81025.17599999999	88179.046	56549.96799999999	67713.28199999999	122600.938	162903.29499999998
TQLEWTEAILEDEQTQR	14	Pat_92_2.58585.58585.3	ENSG00000125844|RRBP1, ENSG00000125844|-|chr20:g.17639529:C>T',, ENSG00000125844|-|chr20:g.17640795:G>A',, ENSG00000125844|-|chr20:g.17640795:G>A']	ENSG00000125844	1	HGNC:10448	597554.8783	756751.8317	427674.2105	505333.7836	547531.2705999999	644339.8613000001
VWDDGIIDPADTR	6	Pat_92_2.52591.52591.2	ENSG00000131844|MCCC2	ENSG00000131844	1	HGNC:6937	769916.338	683631.78	224672.034	280330.332	223027.913	296120.677
AGGAGVPAFYTPTGYGTLVQEGGSPIK	1	Pat_92_6.58197.58197.3	ENSG00000083720|OXCT1, ENSG00000083720|-|chr5:g.41794810:AG>A',, ENSG00000083720|-|chr5:g.41739586:A>C']	ENSG00000083720	1	HGNC:8527	53248.367	10537.918	18186.342	15670.712	19551.447	12183.921
GQDIFIIQTIPR	2	Pat_92_6.55815.55815.2	ENSG00000161542|PRPSAP1, ENSG00000161542|-|chr17:g.74328473:C>T',, ENSG00000161542|-|chr17:g.74309034:C>T']	ENSG00000161542	1	HGNC:9466	53181.869999999995	35278.857	40258.816999999995	41371.468	66043.305	74505.80900000001
AFGFSHLEALLDDSK	2	Pat_92_6.62728.62728.3	ENSG00000167770|OTUB1, ENSG00000167770|+|chr11:g.63753944:C>A',, ENSG00000167770|+|chr11:g.63753881:C>T']	ENSG00000167770	1	HGNC:23077	80087.002	46828.465	50047.795	54658.066000000006	87817.945	90037.053
TVEEVLGHFGVNESTGLSLEQVK	2	Pat_92_6.64390.64390.4	ENSG00000174437|ATP2A2, ENSG00000174437|+|chr12:g.110734528:T>C',, ENSG00000174437|+|chr12:g.110782745:A>G',, ENSG00000174437|+|chr12:g.110778698:C>T',, ENSG00000174437|+|chr12:g.110778773:C>A',, ENSG00000174437|+|chr12:g.110778773:C>A']	ENSG00000174437	1	HGNC:812	169603.789	135515.75400000002	129561.77799999999	128474.047	278247.477	232111.90999999997
LASEEPPDDEEALATIR	3	Pat_92_1.49463.49463.3	ENSG00000130638|ATXN10, ENSG00000130638|+|chr22:g.46136258:G>A',, ENSG00000130638|+|chr22:g.46068052:C>T',, ENSG00000130638|+|chr22:g.46136339:A>G',, ENSG00000130638|+|chr22:g.46085702:C>G']	ENSG00000130638	1	HGNC:10549	61647.615	78814.741	59591.467699999994	68096.773	137981.152	173619.91700000002
HGGEDYVFSLLTGYCEPPTGVSLR	3	Pat_92_5.63498.63498.3	ENSG00000179091|CYC1	ENSG00000179091	1	HGNC:2579	792391.5360000001	648159.1529999999	172631.264	189924.564	311611.746	331638.26
TVELLSGVVDQTK	4	Pat_92_5.57655.57655.3	ENSG00000004864|SLC25A13, ENSG00000004864|-|chr7:g.95820501:G>A',, ENSG00000004864|-|chr7:g.95761156:G>A',, ENSG00000004864|-|chr7:g.95820484:C>T',, ENSG00000004864|-|chr7:g.95820484:C>T']	ENSG00000004864	1	HGNC:10983	726148.43	278304.28599999996	278988.757	294116.392	641299.83	504579.199
TDSFEYVDPVDGTVTK	4	Pat_92_2.52400.52400.3	ENSG00000154330|PGM5, ENSG00000154330|+|chr9:g.71094399:G>A',, ENSG00000154330|+|chr9:g.71002409:T>G']	ENSG00000154330	1	HGNC:8908	863353.767	1042980.253	2096124.4819999998	2183882.392	429203.784	514623.25800000003
WNTDNTLGTEIAIEDQICQGLK	4	Pat_92_4.68012.68012.4	ENSG00000165637|VDAC2, ENSG00000165637|+|chr10:g.76972002:C>T',, ENSG00000165637|+|chr10:g.76971990:A>G',, ENSG00000165637|+|chr10:g.76982065:G>A',, ENSG00000165637|+|chr10:g.76982065:G>A']	ENSG00000165637	1	HGNC:12672	275750.26100000006	258228.3769	90345.11	84889.945	117599.926	142404.7686
VCTLAIIDPGDSDIIR	8	Pat_92_4.62820.62820.3	ENSG00000156482|RPL30	ENSG00000156482	1	HGNC:10333	1340183.3900000001	1497891.643	702046.045	727204.9410000001	982418.512	1250888.618
GPSLDIDTPDVNIEGPEGK	6	Pat_92_2.56975.56975.3	ENSG00000124942|AHNAK, ENSG00000124942|-|chr11:g.62295776:T>G',, ENSG00000124942|-|chr11:g.62290365:T>C',, ENSG00000124942|-|chr11:g.62295549:C>T',, ENSG00000124942|-|chr11:g.62296271:G>A',, ENSG00000124942|-|chr11:g.62287549:C>T',, ENSG00000124942|-|chr11:g.62300583:C>T',, ENSG00000124942|-|chr11:g.62294188:T>G',, ENSG00000124942|-|chr11:g.62299055:T>C',, ENSG00000124942|-|chr11:g.62285441:A>G',…	ENSG00000124942	1	HGNC:347	411650.903	459623.42199999996	630431.975	608926.483	485886.495	537475.2150000001
VLEQPVVVQSVGTDGR	1	Pat_92_3.49593.49593.2	ENSG00000116221|MRPL37, ENSG00000116221|+|chr1:g.54686464:C>T',, ENSG00000116221|+|chr1:g.54690954:T>C',, ENSG00000116221|+|chr1:g.54686512:G>T',, ENSG00000116221|+|chr1:g.54666158:G>A',, ENSG00000116221|+|chr1:g.54666158:G>A']	ENSG00000116221	1	HGNC:14034	152464.58	152545.23	119811.48	121986.34	134677.25	163453.95
ELGEYALAEYTEVK	3	Pat_92_3.56820.56820.3	ENSG00000184254|ALDH1A3, ENSG00000184254|+|chr15:g.101447407:C>A',, ENSG00000184254|+|chr15:g.101440899:G>A',, ENSG00000184254|+|chr15:g.101427780:G>A',, ENSG00000184254|+|chr15:g.101434234:C>T',, ENSG00000184254|+|chr15:g.101433161:G>A',, ENSG00000184254|+|chr15:g.101447419:G>A',, ENSG00000184254|+|chr15:g.101447419:G>A']	ENSG00000184254	1	HGNC:409	693047.355	889381.335	340025.425	445922.713	459998.806	539766.076
VDINAPDVGVQGPDWHLK	4	Pat_92_4.58471.58471.4	ENSG00000124942|AHNAK, ENSG00000124942|-|chr11:g.62295776:T>G',, ENSG00000124942|-|chr11:g.62290365:T>C',, ENSG00000124942|-|chr11:g.62295549:C>T',, ENSG00000124942|-|chr11:g.62296271:G>A',, ENSG00000124942|-|chr11:g.62287549:C>T',, ENSG00000124942|-|chr11:g.62300583:C>T',, ENSG00000124942|-|chr11:g.62294188:T>G',, ENSG00000124942|-|chr11:g.62299055:T>C',, ENSG00000124942|-|chr11:g.62285441:A>G',…	ENSG00000124942	1	HGNC:347	392491.73399999994	343541.614	274161.512	277248.765	303146.277	347729.002
QLGGSVELVDIGK	4	Pat_92_4.56935.56935.3	ENSG00000133313|CNDP2, ENSG00000133313|+|chr18:g.72176114:C>G',, ENSG00000133313|+|chr18:g.72176114:C>G']	ENSG00000133313	1	HGNC:24437	2167690.843	1321972.216	675272.336	719473.8809999999	1587679.036	1825529.8819999998
IPESGGDNSVFDIFELTGAAR	1	Pat_92_5.67928.67928.3	ENSG00000137801|THBS1, ENSG00000137801|+|chr15:g.39880855:GATGT>G',, ENSG00000137801|+|chr15:g.39880822:A>G',, ENSG00000137801|+|chr15:g.39875839:T>G',, ENSG00000137801|+|chr15:g.39874845:G>C',, ENSG00000137801|+|chr15:g.39882774:G>A',, ENSG00000137801|+|chr15:g.39885760:C>T',, ENSG00000137801|+|chr15:g.39883530:G>A',, ENSG00000137801|+|chr15:g.39879553:G>A',, ENSG00000137801|+|chr15:g.39884956:A…	ENSG00000137801	1	HGNC:11785	63119.273	61712.79	48756.367	51466.625	64771	78461.83
IEGENYLPQPIYR	1	Pat_92_3.51460.51460.2	ENSG00000198843|SELENOT	ENSG00000198843	1	HGNC:18136	204378.17	172653.47	128168.16	129480.61	185193.97	212570.95
SVVGDALEFGNSWK	2	Pat_92_6.57575.57575.3	ENSG00000117983|MUC5B, ENSG00000117983|+|chr11:g.1271069:C>T',, ENSG00000117983|+|chr11:g.1250402:C>T',, ENSG00000117983|+|chr11:g.1250421:T>C',, ENSG00000117983|+|chr11:g.1255435:G>A',, ENSG00000117983|+|chr11:g.1262716:G>A',, ENSG00000117983|+|chr11:g.1265027:T>C',, ENSG00000117983|+|chr11:g.1272797:G>T',, ENSG00000117983|+|chr11:g.1250487:G>C',, ENSG00000117983|+|chr11:g.1271990:C>T',, ENSG000…	ENSG00000117983	1	HGNC:7516	50431.136	44127.172000000006	233412.375	238066.885	63322.705	55107.82399999999
ASGPGLNTTGVPASLPVEFTIDAK	8	Pat_92_6.63562.63562.4	ENSG00000196924|FLNA, ENSG00000196924|-|chrX:g.153581155:C>T',, ENSG00000196924|-|chrX:g.153590917:G>C',, ENSG00000196924|-|chrX:g.153590917:G>C']	ENSG00000196924	1	HGNC:3754	278630.91699999996	256479.248	591632.39	596652.8239999999	229199.843	257936.594
VVTVFSVADGYSENNVFYGHHAK	4	Pat_92_6.54434.54434.3	ENSG00000071127|WDR1	ENSG00000071127	1	HGNC:12754	440476.066	558741.358	140281.1423	155827.858	294841.733	327394.92299999995
VDISAPDVDVHGPDWHLK	3	Pat_92_4.56576.56576.4	ENSG00000124942|AHNAK, ENSG00000124942|-|chr11:g.62295776:T>G',, ENSG00000124942|-|chr11:g.62290365:T>C',, ENSG00000124942|-|chr11:g.62295549:C>T',, ENSG00000124942|-|chr11:g.62296271:G>A',, ENSG00000124942|-|chr11:g.62287549:C>T',, ENSG00000124942|-|chr11:g.62300583:C>T',, ENSG00000124942|-|chr11:g.62294188:T>G',, ENSG00000124942|-|chr11:g.62299055:T>C',, ENSG00000124942|-|chr11:g.62285441:A>G',…	ENSG00000124942	1	HGNC:347	2381956.52	2718198.8600000003	1007394.53	1023239.6799999999	1000201.11	1055622.68
QAVDTAVDGVFIR	2	Pat_92_3.51990.51990.2	ENSG00000055957|ITIH1, ENSG00000055957|+|chr3:g.52816016:T>A',, ENSG00000055957|+|chr3:g.52823750:G>T',, ENSG00000055957|+|chr3:g.52820981:A>T',, ENSG00000055957|+|chr3:g.52821011:A>G',, ENSG00000055957|+|chr3:g.52825800:G>T',, ENSG00000055957|+|chr3:g.52816234:T>A',, ENSG00000055957|+|chr3:g.52813653:G>A',, ENSG00000055957|+|chr3:g.52825835:G>A',, ENSG00000055957|+|chr3:g.52819174:G>C',, ENSG000…	ENSG00000055957	1	HGNC:6166	340069.68	333468.71	324762.78	370039.02	365857.14	353850.67000000004
DLAEDLYDGQVLQK	6	Pat_92_2.58343.58343.3	ENSG00000197702|PARVA, ENSG00000197702|+|chr11:g.12534975:C>T']	ENSG00000197702	1	HGNC:14652	960515.3709999999	650105.199	1646872.8159999999	1665672.233	1477339.5259999998	1453313.458
LLGTIYTAAEEIEAVGGK	4	Pat_92_5.70142.70142.3	ENSG00000119471|HSDL2	ENSG00000119471	1	HGNC:18572	124639.07849999999	136899.6538	40455.6854	35555.5915	135911.30260000002	176971.9266
QTTVSNSQQAYQEAFEISK	7	Pat_92_4.49692.49692.3	ENSG00000166913|YWHAB	ENSG00000166913	1	HGNC:12849	5994870.47	6059189.994999999	3766530.27	4040530.72	9544185.58	10740127.5
IFVGGLSPDTPEEK	11	Pat_92_4.56580.56580.3	ENSG00000138668|HNRNPD, ENSG00000138668|-|chr4:g.83280653:G>C',, ENSG00000138668|-|chr4:g.83277831:T>A',, ENSG00000138668|-|chr4:g.83277831:T>A']	ENSG00000138668	1	HGNC:5036	6330086.690599998	7024409.8817	3438896.2010000004	3722558.2226999993	11302492.402999999	14119661.976000004
VAVVTYNNEVTTEIR	16	Pat_92_3.48176.48176.3	ENSG00000163359|COL6A3, ENSG00000163359|-|chr2:g.238249544:GA>G',, ENSG00000163359|-|chr2:g.238280477:G>A',, ENSG00000163359|-|chr2:g.238283189:G>A',, ENSG00000163359|-|chr2:g.238296320:C>T',, ENSG00000163359|-|chr2:g.238253406:C>T',, ENSG00000163359|-|chr2:g.238247734:C>G',, ENSG00000163359|-|chr2:g.238283510:C>T',, ENSG00000163359|-|chr2:g.238280852:G>A',, ENSG00000163359|-|chr2:g.238289588:G>A…	ENSG00000163359	1	HGNC:2213	1864140.742	2679428.2600000007	3714766.623	3639719.0259999996	1620032.5089999996	1922081.6250000002
LEGLTDEINFLR	21	Pat_92_5.64329.64329.2	ENSG00000170421|KRT8, ENSG00000170421|-|chr12:g.53298602:C>T',, ENSG00000170421|-|chr12:g.53298602:C>T']	ENSG00000170421	1	HGNC:6446	7293603.397000001	7111973.6219999995	633796.1140000001	722762.9254000001	2252097.105	2556036.806000001
EAELENSGLALYDGK	1	Pat_92_2.51583.51583.3	ENSG00000033030|ZCCHC8, ENSG00000033030|-|chr12:g.122964738:T>C',, ENSG00000033030|-|chr12:g.122962836:A>C',, ENSG00000033030|-|chr12:g.122958790:C>T',, ENSG00000033030|-|chr12:g.122983394:C>G',, ENSG00000033030|-|chr12:g.122983409:T>G']	ENSG00000033030	1	HGNC:25265	69183.54	65098.992	88737.52	92935.48	121437.09	131842.94
YDEIFYNLAPADGK	2	Pat_92_4.60267.60267.3	ENSG00000024422|EHD2, ENSG00000024422|+|chr19:g.48219925:G>A']	ENSG00000024422	1	HGNC:3243	254975.516	253279.31	369476.655	388000.08999999997	175883.94400000002	194174.02
CVEDPETGLCLLPLTDK	11	Pat_92_4.65326.65326.2	ENSG00000178209|PLEC, ENSG00000178209|-|chr8:g.145008183:C>T',, ENSG00000178209|-|chr8:g.144995759:G>A',, ENSG00000178209|-|chr8:g.145016667:C>T',, ENSG00000178209|-|chr8:g.144994888:G>A',, ENSG00000178209|-|chr8:g.144996236:C>G',, ENSG00000178209|-|chr8:g.145010020:G>A',, ENSG00000178209|-|chr8:g.144996968:C>T',, ENSG00000178209|-|chr8:g.144990901:C>T',, ENSG00000178209|-|chr8:g.145001648:C>T',,…	ENSG00000178209	1	HGNC:9069	686817.3119999999	883691.3099999998	494804.754	560409.683	798156.508	1088440.32
VVYSPVDGTRPSESIVVPGNTR	1	Pat_92_5.47552.47552.3	ENSG00000111799|COL12A1, ENSG00000111799|-|chr6:g.75823429:A>G',, ENSG00000111799|-|chr6:g.75884880:T>C',, ENSG00000111799|-|chr6:g.75834978:G>C',, ENSG00000111799|-|chr6:g.75890675:C>A',, ENSG00000111799|-|chr6:g.75884843:T>G',, ENSG00000111799|-|chr6:g.75848654:A>C',, ENSG00000111799|-|chr6:g.75816199:C>T',, ENSG00000111799|-|chr6:g.75829158:T>G',, ENSG00000111799|-|chr6:g.75811728:A>G',, ENSG0…	ENSG00000111799	1	HGNC:2188	146179.34	129078.74	277401.6	307606	742665.9	768190.7
EEADYSAFGTDTLIK	1	Pat_92_3.53570.53570.3	ENSG00000124171|PARD6B, ENSG00000124171|+|chr20:g.49366666:A>G',, ENSG00000124171|+|chr20:g.49366625:G>A']	ENSG00000124171	1	HGNC:16245	158143.78	199345.4	52493.727	60894.902	117547.375	153544.11
LGAPLSGLQGLPECTR	2	Pat_92_6.54696.54696.3	ENSG00000131435|PDLIM4, ENSG00000131435|+|chr5:g.131593440:G>A',, ENSG00000131435|+|chr5:g.131607809:T>G',, ENSG00000131435|+|chr5:g.131607142:T>C']	ENSG00000131435	1	HGNC:16501	21510.2537	24275.3454	33341.808	37032.051999999996	28246.569	33222.979999999996
VASEEEEVPLVVYLK	2	Pat_92_3.64834.64834.3	ENSG00000171992|SYNPO, ENSG00000171992|+|chr5:g.149998128:G>A',, ENSG00000171992|+|chr5:g.150028978:T>G',, ENSG00000171992|+|chr5:g.149997993:G>A',, ENSG00000171992|+|chr5:g.149997993:G>A']	ENSG00000171992	1	HGNC:30672	62078.960999999996	71082.96299999999	73644.7505	58868.463	60094.774	73764.517
VPADTEVVCAPPTAYIDFAR	19	Pat_92_3.61008.61008.3	ENSG00000111669|TPI1, ENSG00000111669|+|chr12:g.6978340:C>G',, ENSG00000111669|+|chr12:g.6978340:C>G']	ENSG00000111669	1	HGNC:12009	2606906.38	2369895.485	4598182.675	7251753.817	2607494.436	2587862.946
YGLFPANYVELR	1	Pat_92_6.55455.55455.2	ENSG00000085733|CTTN, ENSG00000085733|+|chr11:g.70279325:T>A',, ENSG00000085733|+|chr11:g.70275228:C>T',, ENSG00000085733|+|chr11:g.70275255:C>T',, ENSG00000085733|+|chr11:g.70279378:C>G',, ENSG00000085733|+|chr11:g.70279301:G>A',, ENSG00000085733|+|chr11:g.70279301:G>A']	ENSG00000085733	1	HGNC:3338	132630.28	106108.85	127807.94	134492.69	136846.11	136900.75
TSLEDFYLDEER	4	Pat_92_2.49865.49865.2	ENSG00000132386|SERPINF1	ENSG00000132386	1	HGNC:8824	372199.459	493751.56399999995	417908.511	427148.432	389640.476	512109.449
QTAVSVENFIAELLPDK	4	Pat_92_6.67450.67450.4	ENSG00000164244|PRRC1, ENSG00000164244|+|chr5:g.126860279:C>T',, ENSG00000164244|+|chr5:g.126860279:C>T']	ENSG00000164244	1	HGNC:28164	35818.881	26669.372199999998	59727.8375	52731.813299999994	111345.6387	73746.8925
LPYDVTPEQALAHEEVK	5	Pat_92_2.55154.55154.3	ENSG00000140575|IQGAP1, ENSG00000140575|+|chr15:g.90986644:G>C',, ENSG00000140575|+|chr15:g.91030207:A>G',, ENSG00000140575|+|chr15:g.91035840:A>G',, ENSG00000140575|+|chr15:g.90934041:A>G',, ENSG00000140575|+|chr15:g.90934041:A>G']	ENSG00000140575	1	HGNC:6110	1842746.753	1737515.675	1435441.2850000001	1527841.27	1864181.4420000003	2169881.36
DGSCGVAYVVQEPGDYEVSVK	11	Pat_92_2.51651.51651.3	ENSG00000196924|FLNA, ENSG00000196924|-|chrX:g.153581155:C>T',, ENSG00000196924|-|chrX:g.153590917:G>C',, ENSG00000196924|-|chrX:g.153590917:G>C']	ENSG00000196924	1	HGNC:3754	2125435.9570000004	2584598.1780000003	3636807.73	3935149.146	1427530.3210000002	1669938.1009999998
GQPAIIDGELYNEVK	3	Pat_92_2.54117.54117.3	ENSG00000090273|NUDC, ENSG00000090273|+|chr1:g.27250619:G>A',, ENSG00000090273|+|chr1:g.27271964:G>T']	ENSG00000090273	1	HGNC:8045	530466.828	557727.75	412401.24400000006	453683.692	535823.627	603459.72
NLSELQDTSLQQLVSQR	1	Pat_92_5.57908.57908.3	ENSG00000067334|DNTTIP2, ENSG00000067334|-|chr1:g.94342932:C>G',, ENSG00000067334|-|chr1:g.94335478:C>G',, ENSG00000067334|-|chr1:g.94335438:T>C']	ENSG00000067334	1	HGNC:24013	68880.766	62717.434	59431.64	64054.492	60157.832	70049.69
LAEDAPNFDGPAAEGQPGQK	3	Pat_92_3.48391.48391.3	ENSG00000110321|EIF4G2, ENSG00000110321|-|chr11:g.10822534:C>T',, ENSG00000110321|-|chr11:g.10825508:T>C',, ENSG00000110321|-|chr11:g.10825508:T>C']	ENSG00000110321	1	HGNC:3297	691327.72	863436.32	431828.6	463781.66000000003	1036282.6699999999	1260247.2400000002
GLSPAQADSQFLENAK	1	Pat_92_4.52216.52216.3	ENSG00000079819|EPB41L2, ENSG00000079819|-|chr6:g.131222276:C>T',, ENSG00000079819|-|chr6:g.131206408:G>A',, ENSG00000079819|-|chr6:g.131206408:G>A']	ENSG00000079819	1	HGNC:3379	354459.4	362202.12	338914.16	384421.3	306191.9	359887.97
TSPVEGLSGNPADLEK	3	Pat_92_3.50374.50374.3	ENSG00000058668|ATP2B4, ENSG00000058668|+|chr1:g.203708846:A>C',, ENSG00000058668|+|chr1:g.203689779:T>C',, ENSG00000058668|+|chr1:g.203689779:T>C']	ENSG00000058668	1	HGNC:817	307099.191	315341.495	574279.384	592818.5930000001	526846.775	526655.54
FEDLEVSTFER	1	Pat_92_2.53278.53278.2	ENSG00000119537|KDSR, ENSG00000119537|-|chr18:g.61011647:G>T',, ENSG00000119537|-|chr18:g.61011647:G>T']	ENSG00000119537	1	HGNC:4021	78210.445	80942.43	101585.85	115634.8	164455.73	208368.67
YTQGGLENLELSR	1	Pat_92_3.46147.46147.2	ENSG00000104412|EMC2	ENSG00000104412	1	HGNC:28963	289771.38	347177.06	195026.27	190235.08	305733.03	320130.88
VANILHDDCAFLSAFGDVSKPER	3	Pat_92_6.65181.65181.5	ENSG00000023318|ERP44, ENSG00000023318|-|chr9:g.102784481:C>G']	ENSG00000023318	1	HGNC:18311	262313.663	154502.596	89101.19099999999	97585.819	245112.87	249002.008
ELETVAAHQFPEVR	3	Pat_92_2.47164.47164.3	ENSG00000125912|NCLN, ENSG00000125912|+|chr19:g.3196268:G>C',, ENSG00000125912|+|chr19:g.3205850:A>G']	ENSG00000125912	1	HGNC:26923	328316.17	313800.23	233507.28999999998	255185.548	270273.69999999995	294097.547
AALEAVGGTVVLE	7	Pat_92_3.58600.58600.2	ENSG00000262814|MRPL12	ENSG00000262814	1	HGNC:10378	377244.27300000004	416530.068	340440.1065	364175.84400000004	471136.108	519258.73600000003
DYGVLLEGSGLALR	5	Pat_92_5.57976.57976.2	ENSG00000165672|PRDX3, ENSG00000165672|-|chr10:g.120936535:G>A']	ENSG00000165672	1	HGNC:9354	2144516.475	1043652.107	723704.561	714942.19	1778610.3879999998	1916180.423
YAGSALQYEDVSTAVQNLQK	2	Pat_92_5.55529.55529.3	ENSG00000009844|VTA1, ENSG00000009844|+|chr6:g.142519672:C>G',, ENSG00000009844|+|chr6:g.142487422:G>A']	ENSG00000009844	1	HGNC:20954	249766.86	216158.1	241280.56	257292.7	415839.12	379776.39
GAQGVILVYDVTR	2	Pat_92_5.52983.52983.2	ENSG00000099246|RAB18, ENSG00000099246|+|chr10:g.27822736:C>T',, ENSG00000099246|+|chr10:g.27793598:C>T',, ENSG00000099246|+|chr10:g.27820474:A>C']	ENSG00000099246	1	HGNC:14244	45095.937600000005	35505.7793	29418.637700000003	34491.9145	62952.0322	65808.5043
NVGLDIEAEVPAVK	8	Pat_92_3.59226.59226.3	ENSG00000156261|CCT8, ENSG00000156261|-|chr21:g.30439214:C>T',, ENSG00000156261|-|chr21:g.30439214:C>T']	ENSG00000156261	1	HGNC:1623	432148.54199999996	411779.10730000003	702582.4639999999	694241.617	919613.776	915302.518
IQEGEEPEEFWNSLGGK	3	Pat_92_3.60549.60549.3	ENSG00000006747|SCIN, ENSG00000006747|+|chr7:g.12610594:A>G',, ENSG00000006747|+|chr7:g.12680069:G>A',, ENSG00000006747|+|chr7:g.12680069:G>A']	ENSG00000006747	1	HGNC:21695	349374.815	328213.635	171774.38	171310.53900000002	129380.34300000001	162608.378
VYFPEQIHDVVR	2	Pat_92_4.51714.51714.3	ENSG00000144959|NCEH1, ENSG00000144959|-|chr3:g.172351694:C>A',, ENSG00000144959|-|chr3:g.172351774:T>C',, ENSG00000144959|-|chr3:g.172351774:T>C']	ENSG00000144959	1	HGNC:29260	328431.772	343264.261	424050.076	405577.173	397613.432	422173.384
LTSAVSSLPELLEK	2	Pat_92_6.65241.65241.3	ENSG00000092108|SCFD1, ENSG00000092108|+|chr14:g.31144245:G>A',, ENSG00000092108|+|chr14:g.31144245:G>A']	ENSG00000092108	1	HGNC:20726	302970.81	216210.65600000002	146012.352	157387.785	225648.85	239266.26
AIYDFTDTVIR	1	Pat_92_4.56534.56534.2	ENSG00000152256|PDK1	ENSG00000152256	1	HGNC:8809	320164.78	226660.47	75967.3	81759.67	125842.98	128494.37
VYEIPGLEPITFAGK	2	Pat_92_6.64378.64378.3	ENSG00000116221|MRPL37, ENSG00000116221|+|chr1:g.54690954:T>C',, ENSG00000116221|+|chr1:g.54666158:G>A',, ENSG00000116221|+|chr1:g.54666158:G>A']	ENSG00000116221	1	HGNC:14034	100147.444	89822.825	56308.41100000001	58717.397	106112.914	97391.429
IFYPETTDIYDR	3	Pat_92_3.51970.51970.2	ENSG00000140575|IQGAP1, ENSG00000140575|+|chr15:g.90986644:G>C',, ENSG00000140575|+|chr15:g.91030207:A>G',, ENSG00000140575|+|chr15:g.91035840:A>G',, ENSG00000140575|+|chr15:g.90934041:A>G']	ENSG00000140575	1	HGNC:6110	1173419.42	1413040.73	1522230.2100000002	1511749.0499999998	1259347.0599999998	1533532.9000000001
DVIDEPIIEEPSR	3	Pat_92_1.49236.49236.3	ENSG00000164754|RAD21, ENSG00000164754|-|chr8:g.117874106:G>C',, ENSG00000164754|-|chr8:g.117868951:C>T',, ENSG00000164754|-|chr8:g.117859926:G>A',, ENSG00000164754|-|chr8:g.117866495:T>C']	ENSG00000164754	1	HGNC:9811	74793.69200000001	94931.92199999999	77906.36300000001	82705.383	173048.316	203125.473
TVEEAENIAVTSGVVR	2	Pat_92_2.50263.50263.3	ENSG00000173267|SNCG	ENSG00000173267	1	HGNC:11141	110421.26000000001	122041.485	174221.386	183233.46	67422.518	73965.48499999999
VGDSTPVSEKPVSAAVDANASESP	3	Pat_92_3.47699.47699.3	ENSG00000115806|GORASP2	ENSG00000115806	1	HGNC:17500	454144.67000000004	479433.42999999993	190245.76299999998	196256.537	368943.735	451084.82999999996
QAQDQWLDEQLSIAR	5	Pat_92_2.53161.53161.3	ENSG00000103381|CPPED1, ENSG00000103381|-|chr16:g.12758816:C>T',, ENSG00000103381|-|chr16:g.12897578:G>T',, ENSG00000103381|-|chr16:g.12798571:A>G',, ENSG00000103381|-|chr16:g.12798730:C>T']	ENSG00000103381	1	HGNC:25632	265687.54799999995	279368.313	303825.829	298903.656	352730.737	425650.934
IEGSGDQVDTLELSGGAR	5	Pat_92_1.46546.46546.3	ENSG00000079805|DNM2, ENSG00000079805|+|chr19:g.10886399:G>A',, ENSG00000079805|+|chr19:g.10893647:G>A',, ENSG00000079805|+|chr19:g.10893647:G>A']	ENSG00000079805	1	HGNC:2974	281327.14300000004	392270.21499999997	139746.811	145818.464	180673.494	232155.498
VLYVQDSLEGEAR	4	Pat_92_2.48971.48971.2	ENSG00000085377|PREP, ENSG00000085377|-|chr6:g.105726036:C>T',, ENSG00000085377|-|chr6:g.105730436:T>G',, ENSG00000085377|-|chr6:g.105845748:G>A',, ENSG00000085377|-|chr6:g.105726060:C>T']	ENSG00000085377	1	HGNC:9358	1082822.26	1296672.1500000001	619362.2749999999	650344.8899999999	1011567.5900000001	1230196.8499999999
EALLGVQEDVDEYVK	3	Pat_92_2.61303.61303.3	ENSG00000117906|RCN2	ENSG00000117906	1	HGNC:9935	312112.01	379649.204	154940.078	177103.59600000002	549266.524	659679.3200000001
GALADEPPSLDPVQSFSQEAVDTGR	3	Pat_92_3.59373.59373.3	ENSG00000173546|CSPG4, ENSG00000173546|-|chr15:g.75975026:C>T',, ENSG00000173546|-|chr15:g.75978026:A>C',, ENSG00000173546|-|chr15:g.75982346:A>G',, ENSG00000173546|-|chr15:g.75982946:G>C',, ENSG00000173546|-|chr15:g.75968877:G>A',, ENSG00000173546|-|chr15:g.75967961:G>A',, ENSG00000173546|-|chr15:g.75968976:T>G',, ENSG00000173546|-|chr15:g.75968675:C>T',, ENSG00000173546|-|chr15:g.75981407:G>A',…	ENSG00000173546	1	HGNC:2466	62430.515	63996.657999999996	40813.545	42887.945	62029.39199999999	86669.467
LYPIANGNNQSPVDIK	15	Pat_92_6.52439.52439.3	ENSG00000133742|CA1, ENSG00000133742|-|chr8:g.86240836:GGTT>G',, ENSG00000133742|-|chr8:g.86240836:GGTT>G']	ENSG00000133742	1	HGNC:1368	2047058.2692	2062804.1249999995	1520165.6079999998	1552443.1678	2793506.6669999994	3032276.213
VLGSLEALEPVHYEEK	2	Pat_92_4.60984.60984.3	ENSG00000069535|MAOB	ENSG00000069535	1	HGNC:6834	117459.115	90127.23	149995.26	159430.71899999998	79513.225	87753.051
AQVSLNVLNDLAK	2	Pat_92_6.60079.60079.2	ENSG00000152818|UTRN, ENSG00000152818|+|chr6:g.144806642:A>C',, ENSG00000152818|+|chr6:g.144860517:A>T',, ENSG00000152818|+|chr6:g.144783899:A>T',, ENSG00000152818|+|chr6:g.144613013:G>A',, ENSG00000152818|+|chr6:g.144854342:G>A',, ENSG00000152818|+|chr6:g.144769899:A>C',, ENSG00000152818|+|chr6:g.144750725:G>A',, ENSG00000152818|+|chr6:g.144869785:A>G',, ENSG00000152818|+|chr6:g.144811275:G>T',,…	ENSG00000152818	1	HGNC:12635	50710.865000000005	34085.771	59573.577000000005	58647.399000000005	55714.963	54752.297
DVTVLQNTDGNNNEAWAK	1	Pat_92_3.49429.49429.3	ENSG00000012223|LTF, ENSG00000012223|-|chr3:g.46497330:C>T',, ENSG00000012223|-|chr3:g.46501213:T>C',, ENSG00000012223|-|chr3:g.46501268:C>T',, ENSG00000012223|-|chr3:g.46501291:C>T',, ENSG00000012223|-|chr3:g.46501291:C>T']	ENSG00000012223	1	HGNC:6720	143043.36	139251.12	397539.53	436629.47	341103.22	371241.62
VQLDTIQGELNAPTQFK	1	Pat_92_5.59078.59078.3	ENSG00000138750|NUP54, ENSG00000138750|-|chr4:g.77065423:G>T',, ENSG00000138750|-|chr4:g.77065433:C>T']	ENSG00000138750	1	HGNC:17359	54161.492	41233.867	63459.324	74945.18	97504.234	68704.31
ALTPQCGSGEDLYILTGTVPSDYR	1	Pat_92_4.60409.60409.3	ENSG00000149218|ENDOD1, ENSG00000149218|+|chr11:g.94862288:G>A']	ENSG00000149218	1	HGNC:29129	65970.99	74818.234	53033.27	61351.7	63728.754	77226.18
ESAAADAGFALFEK	1	Pat_92_4.59206.59206.3	ENSG00000003756|RBM5, ENSG00000003756|+|chr3:g.50141687:C>A',, ENSG00000003756|+|chr3:g.50145521:G>A',, ENSG00000003756|+|chr3:g.50144916:G>T']	ENSG00000003756	1	HGNC:9902	81984.97	84125.86	88782.62	95951.01	108696.83	103076.58
VLEQLTGQTPVFSK	2	Pat_92_6.59215.59215.2	ENSG00000142676|RPL11, ENSG00000142676|+|chr1:g.24022386:G>T',, ENSG00000142676|+|chr1:g.24022346:G>A',, ENSG00000142676|+|chr1:g.24022346:G>A']	ENSG00000142676	1	HGNC:10301	157947.93300000002	62733.796	214690.777	232309.106	248661.38999999998	198574.706
VDALNDEINFLR	1	Pat_92_4.60469.60469.2	ENSG00000135480|KRT7, ENSG00000135480|+|chr12:g.52639248:C>T']	ENSG00000135480	1	HGNC:6445	125142.21	142079.12	262770.3	275322.03	73456.266	77962.375
VYALPEDLVEVNPK	9	Pat_92_4.62742.62742.3	ENSG00000136167|LCP1, ENSG00000136167|-|chr13:g.46708291:T>C',, ENSG00000136167|-|chr13:g.46725149:C>A',, ENSG00000136167|-|chr13:g.46725111:G>T',, ENSG00000136167|-|chr13:g.46721186:A>G',, ENSG00000136167|-|chr13:g.46725160:A>T',, ENSG00000136167|-|chr13:g.46725160:A>T']	ENSG00000136167	1	HGNC:6528	831623.4110000001	765784.563	753983.8849999999	820893.995	1433845.836	1776154.9290000002
SGVLDESTIATILR	1	Pat_92_5.60841.60841.2	ENSG00000172939|OXSR1	ENSG00000172939	1	HGNC:8508	73625.625	52556.723	145596.84	147464.45	106805.9	79514.46
EDDVGTGAGLLEIK	3	Pat_92_2.55021.55021.3	ENSG00000163468|CCT3, ENSG00000163468|-|chr1:g.156281857:CGGA>C',, ENSG00000163468|-|chr1:g.156290656:T>C',, ENSG00000163468|-|chr1:g.156305667:T>G',, ENSG00000163468|-|chr1:g.156307960:G>C',, ENSG00000163468|-|chr1:g.156307960:G>C']	ENSG00000163468	1	HGNC:1616	225027.79700000002	226298.981	286887.49199999997	311319.81799999997	354525.19	359811.275
QVEEELQEQDFLDR	1	Pat_92_1.50482.50482.3	ENSG00000124374|PAIP2B, ENSG00000124374|-|chr2:g.71429634:T>G']	ENSG00000124374	1	HGNC:29200	26132.574	31183.531000000003	28298.855	34143.055	21042.156000000003	25190.183999999997
AEAGVPAEFSIWTR	3	Pat_92_5.55107.55107.3	ENSG00000196924|FLNA, ENSG00000196924|-|chrX:g.153581155:C>T',, ENSG00000196924|-|chrX:g.153590917:G>C',, ENSG00000196924|-|chrX:g.153590917:G>C']	ENSG00000196924	1	HGNC:3754	142862.2917	140094.359	117616.358	112889.497	104058.2455	118014.595
LEQGENVFLQATDK	3	Pat_92_3.56480.56480.3	ENSG00000173369|C1QB, ENSG00000173369|+|chr1:g.22987875:C>G',, ENSG00000173369|+|chr1:g.22987875:C>G']	ENSG00000173369	1	HGNC:1242	388627.27999999997	281838.085	788081.95	803507.4500000001	762661.12	767223.36
EVPVYIGEDSTIAR	2	Pat_92_2.49301.49301.2	ENSG00000182253|SYNM, ENSG00000182253|+|chr15:g.99672544:C>G',, ENSG00000182253|+|chr15:g.99645781:G>A',, ENSG00000182253|+|chr15:g.99670265:C>T',, ENSG00000182253|+|chr15:g.99671720:A>C',, ENSG00000182253|+|chr15:g.99670103:C>A',, ENSG00000182253|+|chr15:g.99672320:C>T',, ENSG00000182253|+|chr15:g.99671572:G>A',, ENSG00000182253|+|chr15:g.99671572:G>A']	ENSG00000182253	1	HGNC:24466	125045.976	156548.454	418431.884	471931.61	147804.924	199805.88
FVESVDEYQFVER	3	Pat_92_2.52254.52254.3	ENSG00000149792|MRPL49	ENSG00000149792	1	HGNC:1176	337074.292	453475.642	235056.93	246785.222	252972.103	305043.942
AHIVFDFHQAADGIQEQQR	1	Pat_92_5.47619.47619.3	ENSG00000035687|ADSS, ENSG00000035687|-|chr1:g.244587636:G>A']	ENSG00000035687	1	HGNC:292	130696.414	138739.73	83146.26	108135.87	133179	145270.34
AQQIHSQTSQQYPLYDLDLGK	1	Pat_92_5.51839.51839.3	ENSG00000096696|DSP, ENSG00000096696|+|chr6:g.7581510:TA>T',, ENSG00000096696|+|chr6:g.7578715:C>T',, ENSG00000096696|+|chr6:g.7580958:A>G',, ENSG00000096696|+|chr6:g.7581636:G>A',, ENSG00000096696|+|chr6:g.7580990:G>A',, ENSG00000096696|+|chr6:g.7585977:G>A',, ENSG00000096696|+|chr6:g.7585981:C>T',, ENSG00000096696|+|chr6:g.7580078:A>G']	ENSG00000096696	1	HGNC:3052	0	0	10945.737	10066.961	899.5373	0
EATNTTSEPSAPSQDLLDLSPSPR	1	Pat_92_2.52097.52097.3	ENSG00000141198|TOM1L1, ENSG00000141198|+|chr17:g.53027481:C>T',, ENSG00000141198|+|chr17:g.53019700:C>A',, ENSG00000141198|+|chr17:g.53007492:T>C',, ENSG00000141198|+|chr17:g.53024654:C>G',, ENSG00000141198|+|chr17:g.53024654:C>G']	ENSG00000141198	1	HGNC:11983	24312.37	29975.74	17875.574	15884.572	22479.047000000002	30595.496
ADEHVIDQGDDGDNFYVIER	3	Pat_92_1.47035.47035.3	ENSG00000114302|PRKAR2A	ENSG00000114302	1	HGNC:9391	86842.86	96992.26100000001	50760.451	57010.53600000001	109579.881	131958.79499999998
ILELNQEDFSVVVEPGVTR	2	Pat_92_3.67351.67351.3	ENSG00000166816|LDHD, ENSG00000166816|-|chr16:g.75148010:G>A',, ENSG00000166816|-|chr16:g.75148743:C>T',, ENSG00000166816|-|chr16:g.75148743:C>T']	ENSG00000166816	1	HGNC:19708	60183.543	66810.522	28735.756999999998	25773.065000000002	32890.028000000006	45141.291
NGYGFVEFDDLR	2	Pat_92_3.53301.53301.2	ENSG00000116350|SRSF4, ENSG00000116350|-|chr1:g.29475373:C>A',, ENSG00000116350|-|chr1:g.29475265:C>T',, ENSG00000116350|-|chr1:g.29485909:G>A',, ENSG00000116350|-|chr1:g.29508213:C>T',, ENSG00000116350|-|chr1:g.29486916:C>T',, ENSG00000116350|-|chr1:g.29486916:C>T']	ENSG00000116350	1	HGNC:10786	428294.12	489099.66	337638.986	358849.38	861453.63	1045801.1
LAVEALSSLDGDLAGR	35	Pat_92_4.66326.66326.3	ENSG00000166165|CKB, ENSG00000166165|-|chr14:g.103988233:G>T',, ENSG00000166165|-|chr14:g.103988233:G>T']	ENSG00000166165	1	HGNC:1991	11251674.714399997	4732777.909000001	1933793.5167999996	2147236.6170000006	1783825.3912999998	1940223.9958
VIDPATATSVDLR	6	Pat_92_4.50275.50275.2	ENSG00000115484|CCT4	ENSG00000115484	1	HGNC:1617	17914144.88	4132932.516	14767823.65	15351405.16	11247342.555	5999187.07
LAPLNEGGTAELLNK	1	Pat_92_5.57202.57202.3	ENSG00000163818|LZTFL1, ENSG00000163818|-|chr3:g.45872569:A>T',, ENSG00000163818|-|chr3:g.45875789:C>A',, ENSG00000163818|-|chr3:g.45875780:C>T',, ENSG00000163818|-|chr3:g.45896492:G>T']	ENSG00000163818	1	HGNC:6741	47608.098	43127.004	37863.836	36524.793	94093.23	99805.164
TATESFASDPILYR	3	Pat_92_3.48613.48613.3	ENSG00000067225|PKM, ENSG00000067225|-|chr15:g.72499530:CAAGG>C',, ENSG00000067225|-|chr15:g.72499530:CAAGG>C']	ENSG00000067225	1	HGNC:9021	459708.74	500334.82	589268.3	676869.3300000001	544977.44	590892.72
LISLTDENALSGNEELTVK	16	Pat_92_3.64080.64080.3	ENSG00000166598|HSP90B1	ENSG00000166598	1	HGNC:12028	1897095.038	1841278.724	1363541.791	1454910.7256999998	1589549.974	2009005.7310000004
EIDLLLGQTDDTR	2	Pat_92_2.55920.55920.3	ENSG00000144028|SNRNP200, ENSG00000144028|-|chr2:g.96955696:GAT>G',, ENSG00000144028|-|chr2:g.96955565:T>G',, ENSG00000144028|-|chr2:g.96943998:G>T']	ENSG00000144028	1	HGNC:30859	58239.16	39250.624	148375	165568.696	246916.054	182446.19199999998
LSVPSGFSVTAPEK	1	Pat_92_6.54158.54158.3	ENSG00000164889|SLC4A2, ENSG00000164889|+|chr7:g.150773115:A>T',, ENSG00000164889|+|chr7:g.150763944:G>A',, ENSG00000164889|+|chr7:g.150763944:G>A']	ENSG00000164889	1	HGNC:11028	57911.69	33923.992	9225.408000000001	9354.667	13917.358	13915.408000000001
IEEVPELPLVVEDK	23	Pat_92_4.67530.67530.3	ENSG00000174444|RPL4	ENSG00000174444	1	HGNC:10353	3446941.9040000006	2885506.5857999995	3095458.4528	3103613.9823	4116655.7393999994	4617530.3347
LAVQQVEEAQQLR	3	Pat_92_3.47203.47203.2	ENSG00000173905|GOLIM4, ENSG00000173905|-|chr3:g.167747568:C>T',, ENSG00000173905|-|chr3:g.167750504:C>A',, ENSG00000173905|-|chr3:g.167761286:C>A',, ENSG00000173905|-|chr3:g.167761286:C>A']	ENSG00000173905	1	HGNC:15448	615492.3400000001	757229.75	833544.3200000001	864537.4800000001	522249.3	584099.7000000001
FFDEESYSLLR	6	Pat_92_4.58198.58198.2	ENSG00000180879|SSR4	ENSG00000180879	1	HGNC:11326	1467776.0699999998	1715915.9100000001	551159.756	588285.245	900302.7949999999	1102379.356
QDFETVLLLEPGNK	1	Pat_92_4.63799.63799.3	ENSG00000005175|RPAP3, ENSG00000005175|-|chr12:g.48057310:A>C',, ENSG00000005175|-|chr12:g.48057310:A>C']	ENSG00000005175	1	HGNC:26151	57624.555	51442.17	43773.445	44545.914000000004	79656.49	86021.28
EIFDIAFPDEQAEALAVER	3	Pat_92_3.68131.68131.3	ENSG00000196365|LONP1, ENSG00000196365|-|chr19:g.5693616:C>T',, ENSG00000196365|-|chr19:g.5693616:C>T']	ENSG00000196365	1	HGNC:9479	142146.492	121910.32999999999	38265.6205	48322.216700000004	58174.06	74451.498
IAGGDEVAEVSFEK	2	Pat_92_3.52033.52033.3	ENSG00000197892|KIF13B, ENSG00000197892|-|chr8:g.28991567:T>C',, ENSG00000197892|-|chr8:g.29037680:G>A',, ENSG00000197892|-|chr8:g.28928110:C>T',, ENSG00000197892|-|chr8:g.29037681:G>T',, ENSG00000197892|-|chr8:g.28929784:G>A',, ENSG00000197892|-|chr8:g.28929394:G>A',, ENSG00000197892|-|chr8:g.28974353:G>A']	ENSG00000197892	1	HGNC:14405	863317.15	991622.2999999999	499394.05199999997	585778.22	471937.106	530495.95
LEDTENWLYEDGEDQPK	5	Pat_92_2.53264.53264.3	ENSG00000170606|HSPA4, ENSG00000170606|+|chr5:g.132439994:CA>C',, ENSG00000170606|+|chr5:g.132425259:G>C',, ENSG00000170606|+|chr5:g.132425260:T>A',, ENSG00000170606|+|chr5:g.132439712:A>C']	ENSG00000170606	1	HGNC:5237	248386.215	208176.01899999997	254908.90749999997	237078.19400000002	252732.24599999998	331346.795
ALENPDTASLLGR	1	Pat_92_3.48690.48690.2	ENSG00000076201|PTPN23, ENSG00000076201|+|chr3:g.47452803:G>A',, ENSG00000076201|+|chr3:g.47452803:G>A']	ENSG00000076201	1	HGNC:14406	264665.22	369691.5	220995	226970.47	225006.52	278490.25
NSWGTGWGENGYFR	1	Pat_92_6.46957.46957.2	ENSG00000109861|CTSC, ENSG00000109861|-|chr11:g.88033713:G>C',, ENSG00000109861|-|chr11:g.88033773:T>C',, ENSG00000109861|-|chr11:g.88027441:T>A',, ENSG00000109861|-|chr11:g.88045701:C>T']	ENSG00000109861	1	HGNC:2528	64512.574	41328.215	49078.335999999996	62250.62	82796.695	90483.836
LNQNLNDVLVGLEK	3	Pat_92_5.64601.64601.3	ENSG00000136717|BIN1, ENSG00000136717|-|chr2:g.127818196:G>A',, ENSG00000136717|-|chr2:g.127818196:G>A']	ENSG00000136717	1	HGNC:1052	200295.892	129248.36500000002	108147.649	118992.987	153293.406	180995.331
SINDNIAIFTEVQK	3	Pat_92_5.58625.58625.3	ENSG00000136026|CKAP4, ENSG00000136026|-|chr12:g.106641205:T>C',, ENSG00000136026|-|chr12:g.106633980:T>A']	ENSG00000136026	1	HGNC:16991	757786.1410000001	545109.531	397754.73099999997	376430.85000000003	622404.943	611112.445
SEAPNWATQDSGFY	3	Pat_92_2.48944.48944.2	ENSG00000104408|EIF3E, ENSG00000104408|-|chr8:g.109229610:G>A',, ENSG00000104408|-|chr8:g.109241340:T>G',, ENSG00000104408|-|chr8:g.109241340:T>G']	ENSG00000104408	1	HGNC:3277	354706.33999999997	395976.31299999997	302814.077	363192.893	753057.546	942139.77
ISELGAGNGGVVTK	3	Pat_92_5.46713.46713.3	ENSG00000126934|MAP2K2	ENSG00000126934	1	HGNC:6842	1126184.97	1303637.8	861568.25	943923.03	971289.79	1097815.64
FYQTSVESTDFANAPEESR	4	Pat_92_3.46962.46962.3	ENSG00000206073|SERPINB4, ENSG00000206073|-|chr18:g.61310423:T>G',, ENSG00000206073|-|chr18:g.61305191:G>A',, ENSG00000206073|-|chr18:g.61306882:A>T',, ENSG00000206073|-|chr18:g.61306882:A>T']	ENSG00000206073	1	HGNC:10570	205448.53749999998	313127.047	505541.71300000005	566447.677	529450.422	634752.36
QGFNVVVESGAGEASK	4	Pat_92_3.47908.47908.3	ENSG00000112992|NNT, ENSG00000112992|+|chr5:g.43644904:A>C',, ENSG00000112992|+|chr5:g.43644761:C>G',, ENSG00000112992|+|chr5:g.43613166:A>T',, ENSG00000112992|+|chr5:g.43609341:C>A',, ENSG00000112992|+|chr5:g.43653180:G>C',, ENSG00000112992|+|chr5:g.43653180:G>C']	ENSG00000112992	1	HGNC:7863	6367515.040000001	6379960.9	1901200.12	2338809.44	3277477.3000000003	3245989.31
QATLIPDEVFDAVK	1	Pat_92_4.66093.66093.3	ENSG00000066557|LRRC40, ENSG00000066557|-|chr1:g.70641536:G>A']	ENSG00000066557	1	HGNC:26004	29167.535	22820.984	83106.15	86559.42	77820.555	76477.9
LFPDTPLALDANK	4	Pat_92_6.61264.61264.3	ENSG00000129351|ILF3, ENSG00000129351|+|chr19:g.10787983:G>A',, ENSG00000129351|+|chr19:g.10794656:C>T',, ENSG00000129351|+|chr19:g.10794656:C>T']	ENSG00000129351	1	HGNC:6038	92156.92299999998	67933.74399999999	105083.38500000001	111028.09400000001	191451.651	184370.18499999997
DLAQDEAVWLER	1	Pat_92_1.51993.51993.2	ENSG00000103152|MPG, ENSG00000103152|+|chr16:g.135471:A>C',, ENSG00000103152|+|chr16:g.135471:A>C']	ENSG00000103152	1	HGNC:7211	22701.717	27734.865	21058.996	21558.924	32659.74	43976.395
TENPLILIDEVDK	6	Pat_92_3.66338.66338.3	ENSG00000196365|LONP1, ENSG00000196365|-|chr19:g.5693616:C>T',, ENSG00000196365|-|chr19:g.5693616:C>T']	ENSG00000196365	1	HGNC:9479	480951.30600000004	462036.92199999996	127832.30200000001	128753.85699999999	235582.533	310267.70100000006
VGTSFSIPVVSDVR	1	Pat_92_6.55647.55647.2	ENSG00000126749|EMG1, ENSG00000126749|+|chr12:g.7080171:C>T',, ENSG00000126749|+|chr12:g.7084414:T>A',, ENSG00000126749|+|chr12:g.7083570:C>T',, ENSG00000126749|+|chr12:g.7080117:C>T']	ENSG00000126749	1	HGNC:16912	27924.987999999998	20261.902	43300.027	46226.195	63283.89	69599.89
IYDDDFFQNLDGVANALDNVDAR	2	Pat_92_4.69853.69853.3	ENSG00000130985|UBA1, ENSG00000130985|+|chrX:g.47063064:G>A',, ENSG00000130985|+|chrX:g.47063064:G>A']	ENSG00000130985	1	HGNC:12469	72768.29	87372.115	31138.345999999998	33069.741	101781.04000000001	133326.79200000002
DQAVFPQNGLVVSSVDVQSVEPVDQR	6	Pat_92_3.59522.59522.4	ENSG00000013364|MVP, ENSG00000013364|+|chr16:g.29847067:C>T',, ENSG00000013364|+|chr16:g.29842218:C>T',, ENSG00000013364|+|chr16:g.29842218:C>T']	ENSG00000013364	1	HGNC:7531	97691.3508	118127.2811	88569.5664	99657.6517	90735.4106	125903.21099999998
NIGDINQDGYPDIAVGAPYDDLGK	2	Pat_92_3.61059.61059.3	ENSG00000091409|ITGA6	ENSG00000091409	1	HGNC:6142	111117.902	124228.338	68396.20999999999	74957.9	180871.71	213588.72999999998
QPAIISQLDPVNER	4	Pat_92_4.53409.53409.3	ENSG00000135829|DHX9, ENSG00000135829|+|chr1:g.182852490:T>G',, ENSG00000135829|+|chr1:g.182850733:A>C',, ENSG00000135829|+|chr1:g.182856546:G>T',, ENSG00000135829|+|chr1:g.182853933:T>C',, ENSG00000135829|+|chr1:g.182825708:G>A',, ENSG00000135829|+|chr1:g.182852289:A>C',, ENSG00000135829|+|chr1:g.182853821:G>T']	ENSG00000135829	1	HGNC:2750	733140.685	726020.3	799164.0900000001	939758.99	1490765.8599999999	1335491.26
LSLEIEQLELQR	5	Pat_92_3.60436.60436.3	ENSG00000123838|C4BPA, ENSG00000123838|+|chr1:g.207317172:G>T',, ENSG00000123838|+|chr1:g.207314607:C>T',, ENSG00000123838|+|chr1:g.207304900:T>C',, ENSG00000123838|+|chr1:g.207297534:C>G',, ENSG00000123838|+|chr1:g.207288814:A>G']	ENSG00000123838	1	HGNC:1325	627722.6499999999	600354.1429999999	475319.574	520993.855	764160.504	958601.5839999999
EANLLNAVIVQR	2	Pat_92_5.54458.54458.2	ENSG00000088833|NSFL1C, ENSG00000088833|-|chr20:g.1426393:C>T',, ENSG00000088833|-|chr20:g.1426393:C>T']	ENSG00000088833	1	HGNC:15912	24440.144	20574.206000000002	14848.1187	16761.005	31763.144000000004	36929.363
DTSFSGLSLEEYK	1	Pat_92_4.53846.53846.3	ENSG00000137288|UQCC2	ENSG00000137288	1	HGNC:21237	683555.8	560335.9	344647.6	317797.9	805737.56	889627.94
NNYSEDLELASLLIK	1	Pat_92_4.69413.69413.3	ENSG00000124181|PLCG1, ENSG00000124181|+|chr20:g.39801120:G>C',, ENSG00000124181|+|chr20:g.39794005:C>A',, ENSG00000124181|+|chr20:g.39792835:C>T',, ENSG00000124181|+|chr20:g.39798134:G>A',, ENSG00000124181|+|chr20:g.39795338:C>T',, ENSG00000124181|+|chr20:g.39795338:C>T']	ENSG00000124181	1	HGNC:9065	51713.6	50463.797	45926.62	47676.277	93673.28	100165.07
DSSAAQPGVAFSVDNTIK	1	Pat_92_4.51448.51448.3	ENSG00000108061|SHOC2, ENSG00000108061|+|chr10:g.112771414:C>A',, ENSG00000108061|+|chr10:g.112724714:C>T',, ENSG00000108061|+|chr10:g.112724714:C>T']	ENSG00000108061	1	HGNC:15454	202729.2	178442.25	218749.25	285972.03	315267.3	348713.47
ITDDGADCLPGLLSVEEK	1	Pat_92_3.63208.63208.3	ENSG00000122435|TRMT13, ENSG00000122435|+|chr1:g.100605766:A>C',, ENSG00000122435|+|chr1:g.100598746:C>G']	ENSG00000122435	1	HGNC:25502	15772.606000000002	24584.076	16072.36	14885.883999999998	29318.56	33028.887
QSVANGVEISVPVPSDADSPR	3	Pat_92_3.52277.52277.3	ENSG00000129354|AP1M2, ENSG00000129354|-|chr19:g.10685612:C>T',, ENSG00000129354|-|chr19:g.10685612:C>T']	ENSG00000129354	1	HGNC:558	150963.01	180794.23599999998	79139.87	88075.897	122753.542	149516.476
NLEEEAGVQDALNIR	3	Pat_92_1.51123.51123.3	ENSG00000183576|SETD3, ENSG00000183576|-|chr14:g.99865105:C>T']	ENSG00000183576	1	HGNC:20493	48601.880000000005	69912.673	63818.645	70987.963	64913.27	93236.77799999999
EDTNNLFSVQFR	2	Pat_92_4.52703.52703.3	ENSG00000107959|PITRM1, ENSG00000107959|-|chr10:g.3180478:C>G',, ENSG00000107959|-|chr10:g.3207705:G>C',, ENSG00000107959|-|chr10:g.3207705:G>C']	ENSG00000107959	1	HGNC:17663	313950.70999999996	339138.82	253215.26	255712.49	592090.88	715153.54
ILNNSGLPITSAIDLEDAAK	3	Pat_92_5.67031.67031.3	ENSG00000172340|SUCLG2, ENSG00000172340|-|chr3:g.67546245:T>C']	ENSG00000172340	1	HGNC:11450	3611971	1520741.2000000002	703848.5900000001	698425.3	771390.88	825036.85
ELDSLQTEAESLDNTVK	5	Pat_92_2.57373.57373.3	ENSG00000091136|LAMB1, ENSG00000091136|-|chr7:g.107566753:G>A',, ENSG00000091136|-|chr7:g.107618606:C>T',, ENSG00000091136|-|chr7:g.107569893:C>T',, ENSG00000091136|-|chr7:g.107621202:C>T',, ENSG00000091136|-|chr7:g.107621203:C>A',, ENSG00000091136|-|chr7:g.107621203:C>A']	ENSG00000091136	1	HGNC:6486	208812.57799999998	186228.109	203029.33399999997	208768.22199999998	229082.40600000002	294760.52900000004
QATTIIADNIIFLSDQTK	2	Pat_92_6.65608.65608.3	ENSG00000106028|SSBP1	ENSG00000106028	1	HGNC:11317	889377.5700000001	818314.88	331391.32	373919.81	535673.21	649448.05
AGLQADLEVAAQK	2	Pat_92_4.52035.52035.3	ENSG00000167880|EVPL, ENSG00000167880|-|chr17:g.74006272:C>A',, ENSG00000167880|-|chr17:g.74015086:C>T',, ENSG00000167880|-|chr17:g.74011575:G>C',, ENSG00000167880|-|chr17:g.74011633:G>A',, ENSG00000167880|-|chr17:g.74011633:G>A']	ENSG00000167880	1	HGNC:3503	310675.95999999996	321884	1620022.44	2150315.52	654674.35	672531.63
ELADITLDPPPNCSAGPK	2	Pat_92_3.55623.55623.3	ENSG00000170142|UBE2E1	ENSG00000170142	1	HGNC:12477	166598.215	218711.794	172211.89	181233.435	235560.9	299368.6
DLEPGTDYEVTVSTLFGR	1	Pat_92_3.64034.64034.3	ENSG00000114270|COL7A1, ENSG00000114270|-|chr3:g.48619919:C>T',, ENSG00000114270|-|chr3:g.48602850:C>A',, ENSG00000114270|-|chr3:g.48626375:C>T',, ENSG00000114270|-|chr3:g.48613705:G>A',, ENSG00000114270|-|chr3:g.48605933:G>A',, ENSG00000114270|-|chr3:g.48612948:G>A',, ENSG00000114270|-|chr3:g.48612948:G>A']	ENSG00000114270	1	HGNC:2214	30961.496	30204.836	30018.01	35506.953	42597.684	48666.844000000005
GTPGPDSSGSLGSGEFTGVK	2	Pat_92_4.47231.47231.3	ENSG00000127527|EPS15L1, ENSG00000127527|-|chr19:g.16497039:C>T',, ENSG00000127527|-|chr19:g.16515539:G>A',, ENSG00000127527|-|chr19:g.16515539:G>A']	ENSG00000127527	1	HGNC:24634	1389035.5	1562656.5	1295752.46	1292357.9	1067668.3399999999	1180123
IAQPNYIPTQQDVLR	1	Pat_92_5.49975.49975.3	ENSG00000127955|GNAI1, ENSG00000127955|+|chr7:g.79846732:A>G',, ENSG00000127955|+|chr7:g.79846732:A>G']	ENSG00000127955	1	HGNC:4384	309210.75	330368.28	178950.56	200646.9	230968.12	253543.39
ELLALDSVDPEGR	3	Pat_92_1.54721.54721.2	ENSG00000151929|BAG3, ENSG00000151929|+|chr10:g.121429597:C>T',, ENSG00000151929|+|chr10:g.121429490:C>A',, ENSG00000151929|+|chr10:g.121429652:C>G']	ENSG00000151929	1	HGNC:939	248956.761	361157.98699999996	302680	326113.84500000003	348739.293	380405.03
LQEGQTLEFLVASVPK	1	Pat_92_6.65273.65273.3	ENSG00000172037|LAMB2, ENSG00000172037|-|chr3:g.49158923:G>A',, ENSG00000172037|-|chr3:g.49160684:C>T',, ENSG00000172037|-|chr3:g.49162722:C>A',, ENSG00000172037|-|chr3:g.49167419:C>T',, ENSG00000172037|-|chr3:g.49158763:C>T',, ENSG00000172037|-|chr3:g.49163902:G>C',, ENSG00000172037|-|chr3:g.49166533:G>A',, ENSG00000172037|-|chr3:g.49167684:C>T',, ENSG00000172037|-|chr3:g.49167684:C>T']	ENSG00000172037	1	HGNC:6487	102928.35	49182.765999999996	208348.8	205363.42	70888.055	76968.38
TLLGDGPVVTDPK	6	Pat_92_4.53407.53407.3	ENSG00000111348|ARHGDIB	ENSG00000111348	1	HGNC:679	2052346.9449999998	2280020.45	1803175.275	1724985.257	3878877.263	4633170.226
SSNNPHSPIVEEFQVPYNK	1	Pat_92_4.50519.50519.3	ENSG00000182326|C1S, ENSG00000182326|+|chr12:g.7177840:G>T',, ENSG00000182326|+|chr12:g.7177833:G>A',, ENSG00000182326|+|chr12:g.7170336:G>A',, ENSG00000182326|+|chr12:g.7177942:C>T',, ENSG00000182326|+|chr12:g.7175027:C>T',, ENSG00000182326|+|chr12:g.7174985:A>G',, ENSG00000182326|+|chr12:g.7174985:A>G']	ENSG00000182326	1	HGNC:1247	76947.43	78320.05	94431.75	107212.86	101476.086	92595.625
SFSTASAITPSVSR	13	Pat_92_6.43389.43389.3	ENSG00000186081|KRT5, ENSG00000186081|-|chr12:g.52913806:C>T',, ENSG00000186081|-|chr12:g.52913668:C>T',, ENSG00000186081|-|chr12:g.52910601:C>T',, ENSG00000186081|-|chr12:g.52912790:C>T',, ENSG00000186081|-|chr12:g.52911743:G>C',, ENSG00000186081|-|chr12:g.52913813:C>T',, ENSG00000186081|-|chr12:g.52913894:G>A',, ENSG00000186081|-|chr12:g.52913894:G>A']	ENSG00000186081	1	HGNC:6442	1047633.4687	1007250.3478	7453141.129	7338653.2190000005	3004853.4060000004	4077518.8140000002
ALFDFNGNDEEDLPFK	2	Pat_92_4.67867.67867.3	ENSG00000167193|CRK	ENSG00000167193	1	HGNC:2362	156316.80599999998	175264.33899999998	99667.0154	107980.7944	164106.33599999998	204854.497
TPSNTPSAEADWSPGLELHPDYK	1	Pat_92_3.51799.51799.3	ENSG00000101347|SAMHD1, ENSG00000101347|-|chr20:g.35563517:G>A']	ENSG00000101347	1	HGNC:15925	50718.13	45254.96	38596.01	43377.2	68163.16	81420
ATFGCHDGYSLDGPEEIECTK	5	Pat_92_2.48136.48136.4	ENSG00000091583|APOH, ENSG00000091583|-|chr17:g.64208268:C>T',, ENSG00000091583|-|chr17:g.64208268:C>T']	ENSG00000091583	1	HGNC:616	1423510.58	1823979.5399999998	1288631.28	1386214.72	1253253.1600000001	1381714.1600000001
GFAFVTFDDHDTVDK	1	Pat_92_5.55023.55023.3	ENSG00000170144|HNRNPA3, ENSG00000170144|+|chr2:g.178080512:G>C',, ENSG00000170144|+|chr2:g.178080512:G>C']	ENSG00000170144	1	HGNC:24941	45356.574	49805.335999999996	31071.682	37932.97	67608.88	67146.58
FNVANGGPAPDVVSDK	5	Pat_92_4.51367.51367.3	ENSG00000154330|PGM5, ENSG00000154330|+|chr9:g.71094399:G>A',, ENSG00000154330|+|chr9:g.71002409:T>G',, ENSG00000154330|+|chr9:g.71002409:T>G']	ENSG00000154330	1	HGNC:8908	7277227.25	3757528.1800000006	8814140.66	8842496.379999999	4721891.069999999	4411409.444999999
NGSCGVSYIAQEPGNYEVSIK	6	Pat_92_4.50959.50959.3	ENSG00000136068|FLNB, ENSG00000136068|+|chr3:g.58134543:G>A',, ENSG00000136068|+|chr3:g.58062899:C>G',, ENSG00000136068|+|chr3:g.58121746:A>G',, ENSG00000136068|+|chr3:g.58089697:G>T',, ENSG00000136068|+|chr3:g.58095423:G>T',, ENSG00000136068|+|chr3:g.58095424:A>T',, ENSG00000136068|+|chr3:g.58127630:G>T',, ENSG00000136068|+|chr3:g.58128446:A>G',, ENSG00000136068|+|chr3:g.58108954:C>A',, ENSG0000…	ENSG00000136068	1	HGNC:3755	2049691.8	2214212.63	670776.0109999999	732625.045	1550814.2840000002	1884154.32
SELECVTNITLANVIR	1	Pat_92_5.63737.63737.3	ENSG00000158195|WASF2	ENSG00000158195	1	HGNC:12733	50684.58	41644.32	46385.895	49270.47	60639.01	56824.98
LEESYTLNSDLAR	2	Pat_92_2.46208.46208.2	ENSG00000021355|SERPINB1	ENSG00000021355	1	HGNC:3311	146020.1	171565.58000000002	294882.08	303454.75	171810.78399999999	198551.41999999998
GQQEIQDQLSLSEALQR	4	Pat_92_3.51874.51874.3	ENSG00000157601|MX1, ENSG00000157601|+|chr21:g.42830668:G>T',, ENSG00000157601|+|chr21:g.42817930:G>A',, ENSG00000157601|+|chr21:g.42811767:G>A',, ENSG00000157601|+|chr21:g.42811767:G>A']	ENSG00000157601	1	HGNC:7532	635801.034	732600.973	512284.9099999999	618885.595	707877.943	958536.226
ANDDIIVNWVNR	1	Pat_92_4.53541.53541.2	ENSG00000102024|PLS3, ENSG00000102024|+|chrX:g.114868372:A>C',, ENSG00000102024|+|chrX:g.114868372:A>C']	ENSG00000102024	1	HGNC:9091	425093.94	307716.62	417965.94	457497.12	486128.78	462508.44
EDNGIGILTLNNPSR	1	Pat_92_4.52529.52529.2	ENSG00000093144|ECHDC1, ENSG00000093144|-|chr6:g.127637114:C>G',, ENSG00000093144|-|chr6:g.127611268:G>C',, ENSG00000093144|-|chr6:g.127663503:T>C',, ENSG00000093144|-|chr6:g.127636006:C>T',, ENSG00000093144|-|chr6:g.127636006:C>T']	ENSG00000093144	1	HGNC:21489	68079.48	58569.92	53103.38	55000.155999999995	50885.83	48036.335999999996
NDQANYSLNTDDPLIFK	3	Pat_92_3.57480.57480.3	ENSG00000196839|ADA	ENSG00000196839	1	HGNC:186	672211.0599999999	658035.45	286651.767	333073.747	416080.18	452012.10000000003
ASVITQVFHVPLEER	1	Pat_92_6.58781.58781.3	ENSG00000115677|HDLBP, ENSG00000115677|-|chr2:g.242192848:T>C',, ENSG00000115677|-|chr2:g.242169074:A>G',, ENSG00000115677|-|chr2:g.242174960:C>T',, ENSG00000115677|-|chr2:g.242179168:C>T',, ENSG00000115677|-|chr2:g.242194517:G>C',, ENSG00000115677|-|chr2:g.242179138:T>C',, ENSG00000115677|-|chr2:g.242174946:G>A',, ENSG00000115677|-|chr2:g.242174946:G>A']	ENSG00000115677	1	HGNC:4857	18365.244	10537.124	11490.421	10777.343	20789.213	23189.395
GTGGVDTAAVADVYDISNIDR	4	Pat_92_2.55104.55104.3	ENSG00000131730|CKMT2	ENSG00000131730	1	HGNC:1996	547788.763	637264.9299999999	92105.7635	102027.89360000001	171088.944	220183.605
GFGFVTFADPASVDK	2	Pat_92_6.60593.60593.3	ENSG00000153944|MSI2, ENSG00000153944|+|chr17:g.55754371:T>G',, ENSG00000153944|+|chr17:g.55693389:G>A',, ENSG00000153944|+|chr17:g.55335686:C>G',, ENSG00000153944|+|chr17:g.55335686:C>G']	ENSG00000153944	1	HGNC:18585	115337.53	78817.237	92390.505	100325.945	120291.508	110308.86
TSQQLQLIDEQDSYIQSR	3	Pat_92_2.48550.48550.3	ENSG00000162236|STX5, ENSG00000162236|-|chr11:g.62594869:G>A',, ENSG00000162236|-|chr11:g.62591998:G>T',, ENSG00000162236|-|chr11:g.62591998:G>T']	ENSG00000162236	1	HGNC:11440	335285.74	433981.30999999994	178350.116	217818.87099999998	238313.96499999997	276116.16
SESEEEVLLVSSSR	2	Pat_92_1.44343.44343.3	ENSG00000272325|NUDT3	ENSG00000272325	1	HGNC:8050	73291.986	93371.393	88204.814	90444.864	127453.484	173542.524
SGLELEPEEPPGWR	3	Pat_92_2.51083.51083.2	ENSG00000076928|ARHGEF1, ENSG00000076928|+|chr19:g.42400515:G>GCGC',, ENSG00000076928|+|chr19:g.42407891:G>T',, ENSG00000076928|+|chr19:g.42401986:C>G',, ENSG00000076928|+|chr19:g.42396779:G>A',, ENSG00000076928|+|chr19:g.42427344:C>A',, ENSG00000076928|+|chr19:g.42402157:G>A',, ENSG00000076928|+|chr19:g.42402157:G>A']	ENSG00000076928	1	HGNC:681	244505.28399999999	249082.99599999998	279267.225	320267.805	332345.955	343609.735
SAIVHLINYQDDAELATR	2	Pat_92_5.51574.51574.3	ENSG00000173801|JUP, ENSG00000173801|-|chr17:g.39919450:G>T',, ENSG00000173801|-|chr17:g.39777990:C>T']	ENSG00000173801	1	HGNC:6207	164134.952	207100.991	193322.415	191691.53699999998	155266.316	178419.228
SVGELPSTVESLQK	2	Pat_92_4.53359.53359.3	ENSG00000136026|CKAP4, ENSG00000136026|-|chr12:g.106641205:T>C',, ENSG00000136026|-|chr12:g.106633980:T>A']	ENSG00000136026	1	HGNC:16991	1064378.06	1147132.72	467243.7	484099.35	1024685.54	1036315.68
DLDEDELLGNLSETELK	1	Pat_92_1.63315.63315.3	ENSG00000138594|TMOD3, ENSG00000138594|+|chr15:g.52155089:T>A',, ENSG00000138594|+|chr15:g.52155092:C>A',, ENSG00000138594|+|chr15:g.52155092:C>A']	ENSG00000138594	1	HGNC:11873	3671.4514	4005.8403	2769.2709999999997	2621.8289	2818.3362	5023.8877
LAGFLDLTEQEFR	1	Pat_92_5.67077.67077.3	ENSG00000100129|EIF3L, ENSG00000100129|+|chr22:g.38247436:C>G',, ENSG00000100129|+|chr22:g.38273924:C>A',, ENSG00000100129|+|chr22:g.38273924:C>A']	ENSG00000100129	1	HGNC:18138	131342.7	50790.207	32246.95	33045.02	84910.96	65775.49
GHTAEILDFALSK	1	Pat_92_5.56985.56985.3	ENSG00000127837|AAMP	ENSG00000127837	1	HGNC:18	52716.277	48069.26	31768.27	37378.14	138302.8	152572.53
GLGTGTLYIAESR	4	Pat_92_4.47790.47790.2	ENSG00000074201|CLNS1A, ENSG00000074201|-|chr11:g.77348701:T>C',, ENSG00000074201|-|chr11:g.77348701:T>C']	ENSG00000074201	1	HGNC:2080	2058029.51	1512738.35	2966982.56	3100904.34	4295735.54	3761594.3800000004
TDEFQLHTNVNDGTEFGGSIYQK	4	Pat_92_4.52176.52176.4	ENSG00000213585|VDAC1	ENSG00000213585	1	HGNC:12669	1243386.88	697520.6599999999	403652.305	439922.91400000005	780106.264	892439.5
ASNTAEVFFDGVR	5	Pat_92_4.50656.50656.2	ENSG00000072778|ACADVL	ENSG00000072778	1	HGNC:92	4174972.78	3527368.1700000004	1399289.49	1495422.27	1550740.22	1743759.4500000002
LALVTGGEIASTFDHPELVK	6	Pat_92_6.65417.65417.3	ENSG00000166226|CCT2, ENSG00000166226|+|chr12:g.69980050:G>A',, ENSG00000166226|+|chr12:g.69983465:A>C',, ENSG00000166226|+|chr12:g.69983465:A>C']	ENSG00000166226	1	HGNC:1615	637193.469	584035.7069999999	389282.747	398805.514	802562.099	929319.0100000001
IANLQTDLSDGLR	6	Pat_92_4.54857.54857.2	ENSG00000196924|FLNA, ENSG00000196924|-|chrX:g.153581155:C>T',, ENSG00000196924|-|chrX:g.153590917:G>C',, ENSG00000196924|-|chrX:g.153590917:G>C']	ENSG00000196924	1	HGNC:3754	2205959.174	1856072.13	13817673.14	14577521.765	3076102.2099999995	2307669.286
ADLFYDVEALDLESPK	4	Pat_92_3.68626.68626.3	ENSG00000113905|HRG, ENSG00000113905|+|chr3:g.186395645:G>GT',, ENSG00000113905|+|chr3:g.186390627:C>T',, ENSG00000113905|+|chr3:g.186392964:A>T']	ENSG00000113905	1	HGNC:5181	642428.285	799517.9369999999	354740.464	355310.17500000005	504685.587	666972.3999999999
DSTVAVVVYDITNVNSFQQTTK	1	Pat_92_5.67530.67530.4	ENSG00000175582|RAB6A	ENSG00000175582	1	HGNC:9786	95431.695	71175.39	101009.41	94493.336	117694.4	118809.95
EGVQGPLNVSLSEEGK	1	Pat_92_3.51245.51245.3	ENSG00000047410|TPR, ENSG00000047410|-|chr1:g.186296719:C>T',, ENSG00000047410|-|chr1:g.186340119:G>A',, ENSG00000047410|-|chr1:g.186316488:C>T',, ENSG00000047410|-|chr1:g.186313638:G>C',, ENSG00000047410|-|chr1:g.186315419:C>T',, ENSG00000047410|-|chr1:g.186312586:C>A',, ENSG00000047410|-|chr1:g.186322948:G>A',, ENSG00000047410|-|chr1:g.186313065:G>C',, ENSG00000047410|-|chr1:g.186291479:A>T',, …	ENSG00000047410	1	HGNC:12017	198066.03	210256.86	304231.84	315369.97	458575.56	346501.5
GTGGVDTAAVGGVFDVSNADR	22	Pat_92_3.51088.51088.3	ENSG00000166165|CKB, ENSG00000166165|-|chr14:g.103988233:G>T']	ENSG00000166165	1	HGNC:1991	22463147.048	19981302.237999998	2785035.4313000003	3120751.5537	4189072.5825	4056414.4527000003
TEDAAQELLLPESK	1	Pat_92_2.54159.54159.3	ENSG00000173821|RNF213, ENSG00000173821|+|chr17:g.78317762:G>A',, ENSG00000173821|+|chr17:g.78314099:G>A',, ENSG00000173821|+|chr17:g.78272230:C>G',, ENSG00000173821|+|chr17:g.78293189:A>T',, ENSG00000173821|+|chr17:g.78357600:A>G',, ENSG00000173821|+|chr17:g.78305871:G>A',, ENSG00000173821|+|chr17:g.78306280:A>G',, ENSG00000173821|+|chr17:g.78318754:G>A',, ENSG00000173821|+|chr17:g.78319290:G>C'…	ENSG00000173821	1	HGNC:14539	155912.98	186098.61	129643.836	103021.24	284762.66	327706.3
GVVIGTGENSEFGEVFK	1	Pat_92_4.59558.59558.3	ENSG00000017260|ATP2C1	ENSG00000017260	1	HGNC:13211	125768.68	152666	78591.27	81814.055	139879.14	158506.55
LGVQTVAVYSEADR	3	Pat_92_4.47694.47694.2	ENSG00000078070|MCCC1, ENSG00000078070|-|chr3:g.182751830:T>A',, ENSG00000078070|-|chr3:g.182740300:C>T',, ENSG00000078070|-|chr3:g.182817224:G>A',, ENSG00000078070|-|chr3:g.182817224:G>A']	ENSG00000078070	1	HGNC:6936	975951.45	976249.93	747858.2999999999	758340.04	736302.66	824412.72
LFIGGLSFETTDDSLR	4	Pat_92_6.63143.63143.3	ENSG00000170144|HNRNPA3, ENSG00000170144|+|chr2:g.178080512:G>C',, ENSG00000170144|+|chr2:g.178080512:G>C']	ENSG00000170144	1	HGNC:24941	101566.166	93769.56800000001	77000.649	81653.46100000001	164855.72500000003	145611.486
TAFLAEDFNPEEINLDCTNPR	2	Pat_92_3.63204.63204.3	ENSG00000144840|RABL3, ENSG00000144840|-|chr3:g.120449543:T>G']	ENSG00000144840	1	HGNC:18072	36860.312999999995	50753.651	19960.755	23340.982	33250.244000000006	43924.928
LTTDPDLILEVLR	1	Pat_92_5.68301.68301.2	ENSG00000161813|LARP4, ENSG00000161813|+|chr12:g.50854959:C>T',, ENSG00000161813|+|chr12:g.50854959:C>T']	ENSG00000161813	1	HGNC:24320	146154.05	120164.77	77145.6	67619.15	128391.6	146223.73
TWPTIIDTDDLPR	1	Pat_92_4.60685.60685.2	ENSG00000066084|DIP2B, ENSG00000066084|+|chr12:g.51126195:CGGA>C',, ENSG00000066084|+|chr12:g.51133196:G>T',, ENSG00000066084|+|chr12:g.51108332:C>T',, ENSG00000066084|+|chr12:g.51118616:G>A',, ENSG00000066084|+|chr12:g.51128866:G>A']	ENSG00000066084	1	HGNC:29284	70774.43	79504.266	52797.637	56318.905999999995	69184.84	90486.984
DALDGPAAEAEPEHSFDGLR	4	Pat_92_1.47455.47455.3	ENSG00000178209|PLEC, ENSG00000178209|-|chr8:g.145008183:C>T',, ENSG00000178209|-|chr8:g.144995759:G>A',, ENSG00000178209|-|chr8:g.145016667:C>T',, ENSG00000178209|-|chr8:g.144994888:G>A',, ENSG00000178209|-|chr8:g.144996236:C>G',, ENSG00000178209|-|chr8:g.145010020:G>A',, ENSG00000178209|-|chr8:g.144996968:C>T',, ENSG00000178209|-|chr8:g.144990901:C>T',, ENSG00000178209|-|chr8:g.145001648:C>T',,…	ENSG00000178209	1	HGNC:9069	87934.572	104601.65600000002	151577.545	179408.90000000002	143959.50999999998	181814.37
AAAGQESEGPAVGPPQPLGK	1	Pat_92_4.47585.47585.3	ENSG00000117713|ARID1A, ENSG00000117713|+|chr1:g.27057897:CT>C',, ENSG00000117713|+|chr1:g.27105930:T>TG',, ENSG00000117713|+|chr1:g.27089705:AG>A',, ENSG00000117713|+|chr1:g.27106342:T>TC',, ENSG00000117713|+|chr1:g.27023438:GCAGC>G',, ENSG00000117713|+|chr1:g.27092824:TC>T',, ENSG00000117713|+|chr1:g.27023500:TC>T',, ENSG00000117713|+|chr1:g.27105957:GACCC>G',, ENSG00000117713|+|chr1:g.27107135…	ENSG00000117713	1	HGNC:11110	128020.18	130104.04	96139.37	102066.53	122529.35	162056.75
DLGGIVLANACGPCIGQWDR	2	Pat_92_6.59340.59340.3	ENSG00000100412|ACO2, ENSG00000100412|+|chr22:g.41914559:G>A',, ENSG00000100412|+|chr22:g.41924576:G>A',, ENSG00000100412|+|chr22:g.41924576:G>A']	ENSG00000100412	1	HGNC:118	58097.791	46188.315	35418.875	43257.028999999995	39103.342000000004	38515.136999999995
ETEEITSLWQGSLFNANYDVQR	1	Pat_92_4.65611.65611.3	ENSG00000117899|MESD, ENSG00000117899|-|chr15:g.81271632:C>CT',, ENSG00000117899|-|chr15:g.81271632:C>CT']	ENSG00000117899	1	HGNC:13520	12527.053999999998	15595.063999999998	6374.5522	6138.9214	12965.652	12357.245
TAVDSLVAYSVK	2	Pat_92_6.52207.52207.2	ENSG00000136026|CKAP4, ENSG00000136026|-|chr12:g.106641205:T>C',, ENSG00000136026|-|chr12:g.106633980:T>A']	ENSG00000136026	1	HGNC:16991	34256.1743	15724.868400000001	25319.1774	28490.513000000003	61227.476	45769.235
WVVIGDENYGEGSSR	7	Pat_92_4.49196.49196.3	ENSG00000100412|ACO2, ENSG00000100412|+|chr22:g.41914559:G>A',, ENSG00000100412|+|chr22:g.41924576:G>A',, ENSG00000100412|+|chr22:g.41924576:G>A']	ENSG00000100412	1	HGNC:118	5038434.989999999	5293343.76	976947.1	1152111.2799999998	1061134.06	1220907.255
VTAQGPGLEPSGNIANK	7	Pat_92_5.45418.45418.3	ENSG00000196924|FLNA, ENSG00000196924|-|chrX:g.153581155:C>T',, ENSG00000196924|-|chrX:g.153590917:G>C',, ENSG00000196924|-|chrX:g.153590917:G>C']	ENSG00000196924	1	HGNC:3754	5341152.049999999	6370762.7	10590527.370000001	11373864.35	4493223.399999999	5286247.7
LSLPQNETVADTTLTK	3	Pat_92_4.55182.55182.3	ENSG00000143924|EML4, ENSG00000143924|+|chr2:g.42508017:G>A',, ENSG00000143924|+|chr2:g.42515437:A>G',, ENSG00000143924|+|chr2:g.42522364:G>A',, ENSG00000143924|+|chr2:g.42557340:C>T',, ENSG00000143924|+|chr2:g.42530272:C>T',, ENSG00000143924|+|chr2:g.42530272:C>T']	ENSG00000143924	1	HGNC:1316	345840.81	356535.15900000004	163985.918	184754	280588.47400000005	331043.88
LEGDSTDLSDQIAELQAQIAELK	3	Pat_92_4.70584.70584.4	ENSG00000100345|MYH9, ENSG00000100345|-|chr22:g.36708257:G>A',, ENSG00000100345|-|chr22:g.36684946:G>A',, ENSG00000100345|-|chr22:g.36688106:C>T']	ENSG00000100345	1	HGNC:7579	47583.219	43192.196	54690.651699999995	56667.648	69740.391	74184.056
VTPPEGYEVVTVFPK	3	Pat_92_5.59749.59749.2	ENSG00000107438|PDLIM1, ENSG00000107438|-|chr10:g.97023630:T>C']	ENSG00000107438	1	HGNC:2067	255254.586	269429.276	269267.484	285378.499	398789.44299999997	425198.185
ECICEVEGQVPCPSLVPLPK	2	Pat_92_4.63753.63753.3	ENSG00000131368|MRPS25	ENSG00000131368	1	HGNC:14511	138343.768	143956.21000000002	72947.711	80908.44	102342.41	123328.598
VAPAPAAADAEVEQTDAESK	1	Pat_92_1.44775.44775.3	ENSG00000105127|AKAP8, ENSG00000105127|-|chr19:g.15466013:C>G',, ENSG00000105127|-|chr19:g.15485428:A>G',, ENSG00000105127|-|chr19:g.15472588:C>G']	ENSG00000105127	1	HGNC:378	15953.007	74709.59	27785.22	25950.15	40846.734	49573.023
EDLGACLLQSDCVVQEGK	1	Pat_92_3.56292.56292.3	ENSG00000183513|COA5, ENSG00000183513|-|chr2:g.99224860:C>G',, ENSG00000183513|-|chr2:g.99224860:C>G']	ENSG00000183513	1	HGNC:33848	499007.78	466092.53	344316.06	352117.78	114669.375	130953.49
FVDHVFDEQVIDSLTVK	11	Pat_92_4.69019.69019.4	ENSG00000163902|RPN1, ENSG00000163902|-|chr3:g.128356698:G>A',, ENSG00000163902|-|chr3:g.128348979:A>T',, ENSG00000163902|-|chr3:g.128341218:C>T',, ENSG00000163902|-|chr3:g.128341218:C>T']	ENSG00000163902	1	HGNC:10381	2867173.95	3306985.2369999997	674032.733	751007.0210000001	1559519.3669999999	2132235.038
FVEGLPINDFSR	15	Pat_92_5.58065.58065.2	ENSG00000014641|MDH1	ENSG00000014641	1	HGNC:6970	4792256.001	3236271.3330000006	1409178.661	1437878.4203	1736387.8869999999	1943179.0870000003
ALTSQLTDEELAQGR	2	Pat_92_2.46121.46121.3	ENSG00000082212|ME2, ENSG00000082212|+|chr18:g.48458662:G>A']	ENSG00000082212	1	HGNC:6984	1797488.55	2270250.9639999997	118709.63	128979.14300000001	498915.23	583613.14
GGESIYGGFFEDESFAVK	1	Pat_92_4.61711.61711.3	ENSG00000138398|PPIG, ENSG00000138398|+|chr2:g.170487471:G>GA',, ENSG00000138398|+|chr2:g.170493863:A>G',, ENSG00000138398|+|chr2:g.170493863:A>G']	ENSG00000138398	1	HGNC:14650	40200.598	45209.453	32637.24	36133.934	47085.312000000005	64737.895
IIGVHQEDELLECLSPATSR	2	Pat_92_3.60466.60466.3	ENSG00000187555|USP7, ENSG00000187555|-|chr16:g.9009171:G>A',, ENSG00000187555|-|chr16:g.8998345:C>T',, ENSG00000187555|-|chr16:g.9000398:T>C',, ENSG00000187555|-|chr16:g.8996273:C>T',, ENSG00000187555|-|chr16:g.8996273:C>T']	ENSG00000187555	1	HGNC:12630	39948.144	42755.383	43912.209	45224.152	55421.721000000005	62808.574
QPTLQAAELIDSEFR	1	Pat_92_3.61222.61222.3	ENSG00000095564|BTAF1, ENSG00000095564|+|chr10:g.93726425:C>T',, ENSG00000095564|+|chr10:g.93773674:C>T',, ENSG00000095564|+|chr10:g.93773446:C>T',, ENSG00000095564|+|chr10:g.93744045:T>G']	ENSG00000095564	1	HGNC:17307	26568.042999999998	37927.16	45551.254	68666.29	39281.676	63430.9
VENLQAVQTDFSSDPLQK	1	Pat_92_4.59137.59137.3	ENSG00000138073|PREB, ENSG00000138073|-|chr2:g.27354950:A>C',, ENSG00000138073|-|chr2:g.27354346:A>C',, ENSG00000138073|-|chr2:g.27354346:A>C']	ENSG00000138073	1	HGNC:9356	18878.656000000003	15333.931	18079.621	16522.156000000003	17357.486	16575.395
AAAGELQEDSGLCVLAR	7	Pat_92_2.50575.50575.3	ENSG00000142634|EFHD2	ENSG00000142634	1	HGNC:28670	495083.922	423130.511	366614.157	359934.186	827002.014	912163.2400000001
LSSGFDDIDLPSAVK	3	Pat_92_4.61722.61722.3	ENSG00000184363|PKP3, ENSG00000184363|+|chr11:g.397346:GCAGCCT>G',, ENSG00000184363|+|chr11:g.400031:G>C',, ENSG00000184363|+|chr11:g.394365:G>A',, ENSG00000184363|+|chr11:g.397082:G>A',, ENSG00000184363|+|chr11:g.400629:G>A',, ENSG00000184363|+|chr11:g.400442:C>G']	ENSG00000184363	1	HGNC:9025	385384.999	311908.953	575423.04	588448.352	559888.2660000001	636840.77
DLEPVLSVGVFNNK	1	Pat_92_5.62770.62770.3	ENSG00000136816|TOR1B	ENSG00000136816	1	HGNC:11995	60378.687999999995	47050.66	34859.695	39537.973	67447.58	70597.15
SGTQDIQPGPLFNNNADGVATDITSTR	1	Pat_92_3.55252.55252.3	ENSG00000105939|ZC3HAV1, ENSG00000105939|-|chr7:g.138761034:G>C',, ENSG00000105939|-|chr7:g.138764060:G>A',, ENSG00000105939|-|chr7:g.138764233:C>T',, ENSG00000105939|-|chr7:g.138764803:C>T',, ENSG00000105939|-|chr7:g.138732497:G>A',, ENSG00000105939|-|chr7:g.138768666:T>C',, ENSG00000105939|-|chr7:g.138764780:G>A',, ENSG00000105939|-|chr7:g.138764780:G>A']	ENSG00000105939	1	HGNC:23721	23553.852000000003	25835.516	19543.3	18242.718999999997	29325.917999999998	36101.895
LQAEAPHIVVGTPGR	2	Pat_92_5.45451.45451.3	ENSG00000156976|EIF4A2, ENSG00000156976|+|chr3:g.186502255:G>A',, ENSG00000156976|+|chr3:g.186505356:A>G',, ENSG00000156976|+|chr3:g.186506983:G>C',, ENSG00000156976|+|chr3:g.186506983:G>C']	ENSG00000156976	1	HGNC:3284	745995.15	707060.05	865534.56	950818.25	780067.04	820554.44
LKPDTPYTITVSSLYPDGEGGR	1	Pat_92_5.54851.54851.3	ENSG00000111799|COL12A1, ENSG00000111799|-|chr6:g.75823429:A>G',, ENSG00000111799|-|chr6:g.75884880:T>C',, ENSG00000111799|-|chr6:g.75834978:G>C',, ENSG00000111799|-|chr6:g.75890675:C>A',, ENSG00000111799|-|chr6:g.75884843:T>G',, ENSG00000111799|-|chr6:g.75848654:A>C',, ENSG00000111799|-|chr6:g.75816199:C>T',, ENSG00000111799|-|chr6:g.75829158:T>G',, ENSG00000111799|-|chr6:g.75811728:A>G',, ENSG0…	ENSG00000111799	1	HGNC:2188	18431.9	17731	22053.512000000002	22740.862999999998	31958.922000000002	31585.593999999997
YAVELEGQQPISVPPSTNSTVYR	1	Pat_92_3.53190.53190.3	ENSG00000159423|ALDH4A1, ENSG00000159423|-|chr1:g.19201928:C>T',, ENSG00000159423|-|chr1:g.19202847:C>T',, ENSG00000159423|-|chr1:g.19201043:C>T',, ENSG00000159423|-|chr1:g.19212959:T>G',, ENSG00000159423|-|chr1:g.19199352:G>A',, ENSG00000159423|-|chr1:g.19208320:C>T',, ENSG00000159423|-|chr1:g.19208320:C>T']	ENSG00000159423	1	HGNC:406	60424.605	63590.27	41143.92	41923.043	57070.434	65654.3
EGRPSGEAFVELESEEEVK	11	Pat_92_1.49108.49108.3	ENSG00000126945|HNRNPH2	ENSG00000126945	1	HGNC:5042	796908.8509999999	798209.5080000001	445066.597	494948.8439999999	1253100.8469999998	1533017.836
APVGSAPGTSFLGSEPAR	1	Pat_92_5.47300.47300.2	ENSG00000175287|PHYHD1, ENSG00000175287|+|chr9:g.131696100:C>T',, ENSG00000175287|+|chr9:g.131696100:C>T']	ENSG00000175287	1	HGNC:23396	172313.77	138782.1	98560.15	97311.016	46985.66	56654.65
LSGAQADLHIEDGDSIR	3	Pat_92_1.45836.45836.3	ENSG00000105755|ETHE1, ENSG00000105755|-|chr19:g.44030780:T>A',, ENSG00000105755|-|chr19:g.44030780:T>A']	ENSG00000105755	1	HGNC:23287	360037.31499999994	509308.57999999996	282974.25399999996	284347.835	401247.44	478601.846
VLPAQATEYAFAFIQVPQDDDAR	1	Pat_92_5.68023.68023.3	ENSG00000197157|SND1, ENSG00000197157|+|chr7:g.127569289:C>T',, ENSG00000197157|+|chr7:g.127725827:G>A',, ENSG00000197157|+|chr7:g.127631024:G>A',, ENSG00000197157|+|chr7:g.127714674:G>A',, ENSG00000197157|+|chr7:g.127326782:C>T']	ENSG00000197157	1	HGNC:30646	88445.234	72822.52	58950.94	64754.31	54677.78	85744.48
GVDLVLNSLAEEK	5	Pat_92_4.64262.64262.3	ENSG00000169710|FASN, ENSG00000169710|-|chr17:g.80053280:CGAA>C',, ENSG00000169710|-|chr17:g.80039626:T>TG',, ENSG00000169710|-|chr17:g.80049282:C>G',, ENSG00000169710|-|chr17:g.80042560:C>A',, ENSG00000169710|-|chr17:g.80043390:C>T',, ENSG00000169710|-|chr17:g.80045603:A>G']	ENSG00000169710	1	HGNC:3594	313232.602	307601.24199999997	325833.37700000004	322548.403	411288.324	494251.42
GAVYSFDPVGSYQR	3	Pat_92_5.46216.46216.3	ENSG00000008018|PSMB1, ENSG00000008018|-|chr6:g.170858128:T>C']	ENSG00000008018	1	HGNC:9537	1111260.6600000001	816284.3	1043823.4199999999	1088799.49	1468851.8	1502519.45
DGQWFTDWDAVPHSR	2	Pat_92_4.52067.52067.3	ENSG00000037474|NSUN2, ENSG00000037474|-|chr5:g.6600167:C>T',, ENSG00000037474|-|chr5:g.6604777:C>T',, ENSG00000037474|-|chr5:g.6632739:G>A',, ENSG00000037474|-|chr5:g.6632739:G>A']	ENSG00000037474	1	HGNC:25994	1115715.6800000002	1046847.6	2224847.2	2211480.5	1363416.76	1594079.64
VILESEVIAEAVGVK	1	Pat_92_4.70052.70052.3	ENSG00000186416|NKRF, ENSG00000186416|-|chrX:g.118725032:C>A',, ENSG00000186416|-|chrX:g.118724372:T>G',, ENSG00000186416|-|chrX:g.118724372:T>G']	ENSG00000186416	1	HGNC:19374	37021.594	38204.734	65518.242	69850.7	90832.2	102946.79
FPEEEAPSTVLSQNLFTPK	2	Pat_92_5.65033.65033.3	ENSG00000118705|RPN2, ENSG00000118705|+|chr20:g.35812678:C>A',, ENSG00000118705|+|chr20:g.35812678:C>A']	ENSG00000118705	1	HGNC:10382	74789.666	40734.996	119291.63999999998	115814.77	94165.59	63141.225000000006
SSPEPVALTESETEYVIR	7	Pat_92_1.52786.52786.3	ENSG00000181789|COPG1, ENSG00000181789|+|chr3:g.128987364:G>A']	ENSG00000181789	1	HGNC:2236	289189.711	345203.897	123795.73460000001	141251.542	230295.20099999997	295269.80799999996
SLQSDILHDADSNDLK	3	Pat_92_2.50515.50515.3	ENSG00000134463|ECHDC3, ENSG00000134463|+|chr10:g.11797434:G>A',, ENSG00000134463|+|chr10:g.11784633:C>T',, ENSG00000134463|+|chr10:g.11784633:C>T']	ENSG00000134463	1	HGNC:23489	1952589.5	1910233.38	188579.905	212466.907	159375.207	184726.983
LEQPDPGAVAAAAILR	4	Pat_92_5.59471.59471.2	ENSG00000149476|TKFC, ENSG00000149476|+|chr11:g.61110307:C>T',, ENSG00000149476|+|chr11:g.61106771:A>C']	ENSG00000149476	1	HGNC:24552	712938.304	784953.6889999999	371839.74799999996	380865.853	500305.633	613233.27
FVINYDYPNSSEDYIHR	2	Pat_92_4.50190.50190.3	ENSG00000108654|DDX5, ENSG00000108654|-|chr17:g.62496884:T>G',, ENSG00000108654|-|chr17:g.62500125:C>G',, ENSG00000108654|-|chr17:g.62500125:C>G']	ENSG00000108654	1	HGNC:2746	295857.79	362247.33	246877.634	297942.11	411145.35	573935.8999999999
AEQEEEFISNTLFK	6	Pat_92_3.62267.62267.3	ENSG00000108091|CCDC6, ENSG00000108091|-|chr10:g.61574462:C>T']	ENSG00000108091	1	HGNC:18782	753851.8940000001	712110.8990000001	492385.716	516777.826	469582.21900000004	563363.018
QDPGTELLHCENEDLICFK	7	Pat_92_2.61758.61758.4	ENSG00000111911|HINT3, ENSG00000111911|+|chr6:g.126298799:T>G']	ENSG00000111911	1	HGNC:18468	370921.97900000005	469419.338	89195.46899999998	93647.86559999999	143380.677	200524.15749999997
EVSTLDGVLEVR	1	Pat_92_2.53018.53018.2	ENSG00000152683|SLC30A6	ENSG00000152683	1	HGNC:19305	107937.91	90357.625	71759.58	76882.09	158384.34	170061.72
EVGTPHGIILDSVDAAFICPGSSR	9	Pat_92_5.60106.60106.4	ENSG00000110169|HPX, ENSG00000110169|-|chr11:g.6459603:C>T']	ENSG00000110169	1	HGNC:5171	1311869.278	944954.8010000001	979262.602	994095.807	1202708.133	1002303.0859999999
DPENFPFVVLGNK	3	Pat_92_5.64778.64778.3	ENSG00000075785|RAB7A, ENSG00000075785|+|chr3:g.128532174:C>T']	ENSG00000075785	1	HGNC:9788	247954.75	89807.21500000001	307887.91000000003	321617.186	449260.83	415078.32000000007
VDVDVPDVNIEGPDAK	16	Pat_92_3.56738.56738.3	ENSG00000124942|AHNAK, ENSG00000124942|-|chr11:g.62295776:T>G',, ENSG00000124942|-|chr11:g.62290365:T>C',, ENSG00000124942|-|chr11:g.62295549:C>T',, ENSG00000124942|-|chr11:g.62296271:G>A',, ENSG00000124942|-|chr11:g.62287549:C>T',, ENSG00000124942|-|chr11:g.62300583:C>T',, ENSG00000124942|-|chr11:g.62294188:T>G',, ENSG00000124942|-|chr11:g.62299055:T>C',, ENSG00000124942|-|chr11:g.62285441:A>G',…	ENSG00000124942	1	HGNC:347	2720852.6629999997	2880459.393999999	4560769.782000001	4905184.376999999	3034220.1339999996	3731347.5100000002
AGYPTGTGVGPQAAAAAAAK	2	Pat_92_5.44266.44266.3	ENSG00000049540|ELN, ENSG00000049540|+|chr7:g.73456964:G>GTTACCT',, ENSG00000049540|+|chr7:g.73470714:G>A',, ENSG00000049540|+|chr7:g.73474233:G>C',, ENSG00000049540|+|chr7:g.73474233:G>C']	ENSG00000049540	1	HGNC:3327	633226.88	607951.5	1285756	1300180.7000000002	600789.8500000001	618524.37
TPVEEVPAAIAPFQGR	1	Pat_92_4.56683.56683.2	ENSG00000189091|SF3B3, ENSG00000189091|+|chr16:g.70595563:A>G']	ENSG00000189091	1	HGNC:10770	75105.555	79865.3	58638.668	54369.918	164640.7	191296.48
SLPEVPETIELEVR	3	Pat_92_3.60213.60213.2	ENSG00000142798|HSPG2, ENSG00000142798|-|chr1:g.22198768:C>T',, ENSG00000142798|-|chr1:g.22159871:A>G',, ENSG00000142798|-|chr1:g.22173967:G>A',, ENSG00000142798|-|chr1:g.22178616:A>G',, ENSG00000142798|-|chr1:g.22191402:G>C',, ENSG00000142798|-|chr1:g.22201203:G>C',, ENSG00000142798|-|chr1:g.22175254:G>C',, ENSG00000142798|-|chr1:g.22178110:C>T',, ENSG00000142798|-|chr1:g.22149941:G>C',, ENSG000…	ENSG00000142798	1	HGNC:5273	106072.909	139246.359	104771.40100000001	112582.303	72000.798	90731.749
ALEYTIYNQELNETR	2	Pat_92_3.49138.49138.3	ENSG00000108055|SMC3, ENSG00000108055|+|chr10:g.112350865:G>A',, ENSG00000108055|+|chr10:g.112356174:G>A']	ENSG00000108055	1	HGNC:2468	160659.515	194131.337	152687.25	152046.5	219423.758	252754.645
LLEPEDVDVVDPDEK	2	Pat_92_1.59675.59675.3	ENSG00000054654|SYNE2, ENSG00000054654|+|chr14:g.64434460:GA>G',, ENSG00000054654|+|chr14:g.64461799:TA>T',, ENSG00000054654|+|chr14:g.64464030:C>T',, ENSG00000054654|+|chr14:g.64542756:C>A',, ENSG00000054654|+|chr14:g.64430635:A>G',, ENSG00000054654|+|chr14:g.64447776:T>C',, ENSG00000054654|+|chr14:g.64518321:A>G',, ENSG00000054654|+|chr14:g.64519709:A>T',, ENSG00000054654|+|chr14:g.64491695:T>C…	ENSG00000054654	1	HGNC:17084	152514.463	189931.44499999998	49466.590000000004	45858.873999999996	122562.85	159513.9
GEFGVYLVSDGSSR	2	Pat_92_4.50150.50150.3	ENSG00000158864|NDUFS2, ENSG00000158864|+|chr1:g.161180484:G>A',, ENSG00000158864|+|chr1:g.161179041:A>G',, ENSG00000158864|+|chr1:g.161179041:A>G']	ENSG00000158864	1	HGNC:7708	384638.9	319077.83	270441.43	283872.81000000006	278138.45	315315.84
ETNLDSLPLVDTHSK	19	Pat_92_3.52201.52201.3	ENSG00000026025|VIM, ENSG00000026025|+|chr10:g.17271887:G>A',, ENSG00000026025|+|chr10:g.17271555:G>A',, ENSG00000026025|+|chr10:g.17277329:G>T',, ENSG00000026025|+|chr10:g.17277329:G>T']	ENSG00000026025	1	HGNC:12692	8355498.802000001	5009190.742	17762105.492	17885375.911	19454659.064999998	20802676.323999994
FHDNFGFDDLVR	1	Pat_92_4.54153.54153.3	ENSG00000143575|HAX1, ENSG00000143575|+|chr1:g.154245888:T>C',, ENSG00000143575|+|chr1:g.154245888:T>C']	ENSG00000143575	1	HGNC:16915	141627.3	130605.1	88963.55	98231.23	108777.68	109811.79
DEATAAVIDLNDRPIGSR	1	Pat_92_2.46901.46901.3	ENSG00000244462|RBM12, ENSG00000244462|-|chr20:g.34242574:G>C',, ENSG00000244462|-|chr20:g.34243235:C>T',, ENSG00000244462|-|chr20:g.34243235:C>T']	ENSG00000244462	1	HGNC:9898	58686.258	68979.05	99318.2	102875.92	99586.695	135360
DSSQILSASFDQTIR	2	Pat_92_4.51903.51903.3	ENSG00000122692|SMU1, ENSG00000122692|-|chr9:g.33068844:C>T']	ENSG00000122692	1	HGNC:18247	224785.49	302068.69	209558.97	217794.32	330792.7	388600.29000000004
DQFGFINYEVGDSK	2	Pat_92_4.56015.56015.3	ENSG00000009307|CSDE1, ENSG00000009307|-|chr1:g.115280630:A>T',, ENSG00000009307|-|chr1:g.115280175:C>T',, ENSG00000009307|-|chr1:g.115280175:C>T']	ENSG00000009307	1	HGNC:29905	186046.531	196941.05	224214.54	238278.2	259237.36	277073.99
VAELSSDDFHLDR	1	Pat_92_2.47273.47273.3	ENSG00000090863|GLG1, ENSG00000090863|-|chr16:g.74497375:C>CA',, ENSG00000090863|-|chr16:g.74501676:G>T',, ENSG00000090863|-|chr16:g.74537629:C>A',, ENSG00000090863|-|chr16:g.74537629:C>A']	ENSG00000090863	1	HGNC:4316	45063.11	51133.816	52443.477	50960.687999999995	75722.336	84132.29
EVTWEVLEGEVEK	10	Pat_92_2.59657.59657.3	ENSG00000138385|SSB	ENSG00000138385	1	HGNC:11316	171612.215	167532.7264	269351.35599999997	283698.699	582824.9739999999	610846.3179999999
GGINLTATCPQSELDAETVK	1	Pat_92_3.53170.53170.3	ENSG00000185721|DRG1, ENSG00000185721|+|chr22:g.31807053:G>A',, ENSG00000185721|+|chr22:g.31823077:T>C',, ENSG00000185721|+|chr22:g.31822722:G>A']	ENSG00000185721	1	HGNC:3029	63015.835999999996	58855.457	61822.01	79312.85	108882.914	149552.73
FNVDEYSDLVTLTK	2	Pat_92_5.62448.62448.3	ENSG00000140575|IQGAP1, ENSG00000140575|+|chr15:g.90986644:G>C',, ENSG00000140575|+|chr15:g.91030207:A>G',, ENSG00000140575|+|chr15:g.91035840:A>G',, ENSG00000140575|+|chr15:g.90934041:A>G',, ENSG00000140575|+|chr15:g.90934041:A>G']	ENSG00000140575	1	HGNC:6110	77878.568	67738.056	278996.94	266820.346	163249.656	121606.54999999999
AQALAIETEAELQR	5	Pat_92_2.50650.50650.2	ENSG00000013364|MVP, ENSG00000013364|+|chr16:g.29847067:C>T',, ENSG00000013364|+|chr16:g.29842218:C>T',, ENSG00000013364|+|chr16:g.29842218:C>T']	ENSG00000013364	1	HGNC:7531	500250.984	658181.0439999999	359007.164	368962.117	555890.68	615683.2420000001
DVTPPPETEVVLIK	4	Pat_92_3.58672.58672.3	ENSG00000047849|MAP4, ENSG00000047849|-|chr3:g.47958400:A>G',, ENSG00000047849|-|chr3:g.47913464:C>G',, ENSG00000047849|-|chr3:g.47957996:C>G',, ENSG00000047849|-|chr3:g.48040283:C>T',, ENSG00000047849|-|chr3:g.47908822:T>C',, ENSG00000047849|-|chr3:g.47953405:A>C',, ENSG00000047849|-|chr3:g.47894771:C>A',, ENSG00000047849|-|chr3:g.47958158:T>G',, ENSG00000047849|-|chr3:g.47958158:T>G']	ENSG00000047849	1	HGNC:6862	354858.2264	308278.75570000004	412130.652	417002.19999999995	513320.49	553825.289
QYTSFHFASLEDVQAK	1	Pat_92_5.52118.52118.3	ENSG00000057149|SERPINB3, ENSG00000057149|-|chr18:g.61322995:T>C',, ENSG00000057149|-|chr18:g.61325752:G>A']	ENSG00000057149	1	HGNC:10569	1040.6542	2436.134	7248.6216	10334.187	4695.1772	6087.8247
YGLTLDPEADSEYLSR	2	Pat_92_2.53759.53759.3	ENSG00000197321|SVIL, ENSG00000197321|-|chr10:g.29760115:TC>T',, ENSG00000197321|-|chr10:g.29782177:C>T',, ENSG00000197321|-|chr10:g.29777660:T>G',, ENSG00000197321|-|chr10:g.29812422:C>A',, ENSG00000197321|-|chr10:g.29784072:G>C',, ENSG00000197321|-|chr10:g.29770643:C>T',, ENSG00000197321|-|chr10:g.29840037:C>A',, ENSG00000197321|-|chr10:g.29747379:G>A',, ENSG00000197321|-|chr10:g.29812380:C>A',…	ENSG00000197321	1	HGNC:11480	78851.823	92057.01000000001	130605.765	136099.75199999998	145759.02599999998	182702.365
GVNECDIESFVLGVWGR	1	Pat_92_6.65944.65944.3	ENSG00000142910|TINAGL1, ENSG00000142910|+|chr1:g.32050793:G>A',, ENSG00000142910|+|chr1:g.32050793:G>A']	ENSG00000142910	1	HGNC:19168	28347.365	22777.244	47283.977	58910.28	32970.03	32491.271
VFGAPEVLENLEVK	1	Pat_92_4.68528.68528.3	ENSG00000132182|NUP210, ENSG00000132182|-|chr3:g.13415283:C>T',, ENSG00000132182|-|chr3:g.13395475:G>C',, ENSG00000132182|-|chr3:g.13363837:C>T',, ENSG00000132182|-|chr3:g.13399811:C>A',, ENSG00000132182|-|chr3:g.13372127:C>T',, ENSG00000132182|-|chr3:g.13438929:C>T',, ENSG00000132182|-|chr3:g.13427829:C>T']	ENSG00000132182	1	HGNC:30052	38807.69	41410.88	26894.428	28642.29	77434.83	91144.83
AYIASAGADALAK	1	Pat_92_5.47717.47717.3	ENSG00000196792|STRN3, ENSG00000196792|-|chr14:g.31381351:T>C',, ENSG00000196792|-|chr14:g.31398434:C>T',, ENSG00000196792|-|chr14:g.31425445:G>A',, ENSG00000196792|-|chr14:g.31425445:G>A']	ENSG00000196792	1	HGNC:15720	330079.6	357975.28	253631.89	288544.66	322707.56	363516.56
LLEGEDAHLSSSQFSSGSQSSR	6	Pat_92_4.43884.43884.3	ENSG00000186847|KRT14, ENSG00000186847|-|chr17:g.39739852:C>T',, ENSG00000186847|-|chr17:g.39738761:G>A',, ENSG00000186847|-|chr17:g.39739614:G>A',, ENSG00000186847|-|chr17:g.39743071:G>A',, ENSG00000186847|-|chr17:g.39739816:G>A']	ENSG00000186847	1	HGNC:6416	275814.395	334819.533	1343341.83	1345560.0499999998	1325608.93	1249897.6
VLYVGGLAEEVDDK	1	Pat_92_3.60164.60164.3	ENSG00000084072|PPIE	ENSG00000084072	1	HGNC:9258	43140.695	46906.363	48868.71	54359.402	86597.664	95374.57
TNAITLGSAQAGQEPGPGEK	2	Pat_92_4.45430.45430.3	ENSG00000132698|RAB25, ENSG00000132698|+|chr1:g.156035771:G>A',, ENSG00000132698|+|chr1:g.156031231:A>G']	ENSG00000132698	1	HGNC:18238	903998.23	897377.56	3775332.8	4072270.8000000003	1494527.2	1602877.5
HAVVNLINYQDDAELATR	4	Pat_92_4.49486.49486.3	ENSG00000168036|CTNNB1, ENSG00000168036|+|chr3:g.41275126:A>C',, ENSG00000168036|+|chr3:g.41266101:C>T',, ENSG00000168036|+|chr3:g.41266113:C>T',, ENSG00000168036|+|chr3:g.41266113:C>A',, ENSG00000168036|+|chr3:g.41268766:A>T',, ENSG00000168036|+|chr3:g.41266104:G>A',, ENSG00000168036|+|chr3:g.41274898:G>C',, ENSG00000168036|+|chr3:g.41274898:G>C']	ENSG00000168036	1	HGNC:2514	3620768.08	5081681.56	1300261.16	1452980.45	2522569.6	3342146.93
VTVTPIYTDGEGVSVSAPGK	1	Pat_92_5.53506.53506.3	ENSG00000187955|COL14A1, ENSG00000187955|+|chr8:g.121357662:C>A',, ENSG00000187955|+|chr8:g.121275192:C>G',, ENSG00000187955|+|chr8:g.121174734:A>G',, ENSG00000187955|+|chr8:g.121256139:A>T',, ENSG00000187955|+|chr8:g.121267554:G>A',, ENSG00000187955|+|chr8:g.121298156:G>C',, ENSG00000187955|+|chr8:g.121344960:G>A',, ENSG00000187955|+|chr8:g.121224768:A>G',, ENSG00000187955|+|chr8:g.121239591:C>A…	ENSG00000187955	1	HGNC:2191	7869.2983	7569.2144	13314.11	12627.8545	7991.385	7358.3965
LLEAQAATGGIVDLLSR	1	Pat_92_6.65531.65531.2	ENSG00000167880|EVPL, ENSG00000167880|-|chr17:g.74006272:C>A',, ENSG00000167880|-|chr17:g.74015086:C>T',, ENSG00000167880|-|chr17:g.74011575:G>C',, ENSG00000167880|-|chr17:g.74011633:G>A',, ENSG00000167880|-|chr17:g.74011633:G>A']	ENSG00000167880	1	HGNC:3503	17789.082	19302.33	113266.875	119149.836	40592.59	46838.848
AIEDEGGNPDEIEITSEGNK	2	Pat_92_1.47008.47008.3	ENSG00000160633|SAFB	ENSG00000160633	1	HGNC:10520	53726.507999999994	61088.984000000004	37996.777	43510.753000000004	79215.455	107934.34400000001
HGYPLIIYDVFPDACK	2	Pat_92_6.61616.61616.3	ENSG00000106049|HIBADH	ENSG00000106049	1	HGNC:4907	84122.177	56069.409	31137.163	33579.9038	43901.518	43931.153999999995
LAEGEQILSGGVFNK	1	Pat_92_5.60170.60170.3	ENSG00000004897|CDC27, ENSG00000004897|-|chr17:g.45232052:C>T',, ENSG00000004897|-|chr17:g.45232052:C>T']	ENSG00000004897	1	HGNC:1728	116671.055	125259.94	111689.99	110675.914	117119.914	128316.55
ESTLEAIGYICQDIDPEQLQDK	4	Pat_92_3.67178.67178.4	ENSG00000108424|KPNB1, ENSG00000108424|+|chr17:g.45747138:C>T',, ENSG00000108424|+|chr17:g.45747138:C>T']	ENSG00000108424	1	HGNC:6400	194821.402	189393.276	194690.378	199159.394	254281.68800000002	220775.22
VALILQNVDLPN	2	Pat_92_6.65375.65375.2	ENSG00000114480|GBE1, ENSG00000114480|-|chr3:g.81720006:G>A',, ENSG00000114480|-|chr3:g.81627175:T>C',, ENSG00000114480|-|chr3:g.81698130:T>C',, ENSG00000114480|-|chr3:g.81584391:C>G',, ENSG00000114480|-|chr3:g.81586193:C>A',, ENSG00000114480|-|chr3:g.81586193:C>A']	ENSG00000114480	1	HGNC:4180	66005.274	50784.463	127617.69099999999	150131.636	152399.61800000002	131242.605
NLHYFNSDSFASHPNYPYSDEY	2	Pat_92_5.47211.47211.3	ENSG00000196139|AKR1C3, ENSG00000196139|+|chr10:g.5147809:C>T',, ENSG00000196139|+|chr10:g.5136651:C>G']	ENSG00000196139	1	HGNC:386	94983.135	127775.01299999999	71454.38500000001	80081.776	117027.946	147457.41999999998
QRPPDLDTSSNAVDLLFFTDESGDSR	1	Pat_92_3.64578.64578.3	ENSG00000159403|C1R, ENSG00000159403|-|chr12:g.7188170:C>G',, ENSG00000159403|-|chr12:g.7188497:C>T']	ENSG00000159403	1	HGNC:1246	5852.715999999999	6854.578	6201.5264	4371.0503	10114.924	12411.553999999998
GLGAGAGAGEESPATSLPR	4	Pat_92_2.42674.42674.3	ENSG00000164040|PGRMC2, ENSG00000164040|-|chr4:g.129193538:C>T',, ENSG00000164040|-|chr4:g.129193538:C>T']	ENSG00000164040	1	HGNC:16089	799819.214	650983.38	411338.51	434376.337	492125.701	525892.456
VLGENYTLEDEEDSQICTVGR	4	Pat_92_1.51031.51031.3	ENSG00000108883|EFTUD2, ENSG00000108883|-|chr17:g.42929085:C>T',, ENSG00000108883|-|chr17:g.42953468:C>A',, ENSG00000108883|-|chr17:g.42953362:G>T',, ENSG00000108883|-|chr17:g.42929089:G>A',, ENSG00000108883|-|chr17:g.42929089:G>A']	ENSG00000108883	1	HGNC:30858	81522.86499999999	113028.217	87687.122	106849.551	115555.719	145125.597
ELLQSFDSALQSVK	1	Pat_92_6.64924.64924.3	ENSG00000153201|RANBP2, ENSG00000153201|+|chr2:g.109368380:TA>T',, ENSG00000153201|+|chr2:g.109352041:G>C',, ENSG00000153201|+|chr2:g.109382873:C>T',, ENSG00000153201|+|chr2:g.109381005:C>T',, ENSG00000153201|+|chr2:g.109365484:C>G',, ENSG00000153201|+|chr2:g.109389014:G>T']	ENSG00000153201	1	HGNC:9848	124082.766	72951.49	65653.14	62742.797	102071.164	106165.43
[truncated: 36,072 more rows]
