# Supplementary material for: Multi-Omic Analysis of Esophageal Adenocarcinoma Uncovers Candidate Therapeutic Targets and Cancer-Selective Posttranscriptional Regulation
Source: Mol Cell Proteomics. 2024 Apr 9;23(6):100764. doi: 10.1016/j.mcpro.2024.100764 (PMC11245951; doi:10.1016/j.mcpro.2024.100764)
Supplement: Supplemental Data 17 [file mmc26.csv]

AC	ID	Sequence	Sequence + PTMs	Position (relative to mature protein)	Proteotypic	z-score	126	127	128	129	130	131	ENSG
A0AVT1	UBA6_HUMAN	K|ALQLLHCFPLDIR|L	[TMTsixplex_Nterm]ALQLLHC[Cys_CAM]FPLDIR	715-727	FALSE	5.902	5447.430168	6187.623328	5386.653711	6097.544993	4933.995006	4511.459137	ENSG00000033178
A0AVT1	UBA6_HUMAN	K|ALQLLHCFPLDIR|L	[TMTsixplex_Nterm]ALQLLHC[Cys_CAM]FPLDIR	715-727	FALSE	6.003	4171.250532	4756.894926	4256.763574	4717.929227	3776.977811	3858.240114	ENSG00000033178
A0AVT1	UBA6_HUMAN	R|KPNVGCQQDSEELLK|L	[TMTsixplex_Nterm]K[TMTsixplex_K]PNVGC[Cys_CAM]QQDSEELLK[TMTsixplex_K]	342-356	FALSE	6.288	97322.22	101760.6563	84272.77672	92980.66568	87206.2553	83349.31049	ENSG00000033178
A0AVT1	UBA6_HUMAN	K|FWQTYSSAEEVLQK|I	[TMTsixplex_Nterm]FWQTYSSAEEVLQK[TMTsixplex_K]	659-672	FALSE	6.493	110747.8561	123013.9559	85838.39104	91776.76597	151271.25	146987.7995	ENSG00000033178
A0AVT1	UBA6_HUMAN	K|TVFFESLER|Q	[TMTsixplex_Nterm]TVFFESLER	296-304	FALSE	5.69	41851.74334	45679.83984	38090.96294	40231.94899	36637.46781	33074.13482	ENSG00000033178
A0PJW8	DAPL1_HUMAN	R|IYIIQQPR|K	[TMTsixplex_Nterm]IYIIQQPR	98-105	TRUE	6.608	26619.62237	25662.15989	51329.82808	54141.05859	18481.02554	14436.38749	ENSG00000163331
A1IGU5	ARH37_HUMAN	R|GYVPSGFLAR|A	[TMTsixplex_Nterm]GYVPSGFLAR	653-662	TRUE	5.139	25498.04815	25249.54431	24325.63404	28376.73464	38174.86328	35970.21808	ENSG00000183111
A1L0T0	ILVBL_HUMAN	R|DGHPVVVNILIGR|T	[TMTsixplex_Nterm]DGHPVVVNILIGR	610-622	TRUE	5.882	32562.27169	33183.56253	32201.07708	34196.15394	49139.49457	54142.48359	ENSG00000105135
A1L0T0	ILVBL_HUMAN	R|DGHPVVVNILIGR|T	[TMTsixplex_Nterm]DGHPVVVNILIGR	610-622	TRUE	6.885	58789.91843	63668.17436	53504.052	60343.686	114342.9819	126150.5553	ENSG00000105135
A1L0T0	ILVBL_HUMAN	R|GALQAVDQLSLFRPLCK|F	[TMTsixplex_Nterm]GALQAVDQLSLFRPLC[Cys_CAM]K[TMTsixplex_K]	158-174	FALSE	8.398	11457.36107	14657.14064	9667.221076	12106.09593	24322.24913	26303.50781	ENSG00000105135
A1L0T0	ILVBL_HUMAN	R|AAVETLGVPCFLGGMAR|G	[TMTsixplex_Nterm]AAVETLGVPC[Cys_CAM]FLGGMAR	306-322	TRUE	6.032	15658.73262	17418.99137	12974.93447	13890.56334	22868.847	22001.62994	ENSG00000105135
A1L0T0	ILVBL_HUMAN	R|AAVETLGVPCFLGGMAR|G	[TMTsixplex_Nterm]AAVETLGVPC[Cys_CAM]FLGGMAR	306-322	TRUE	5.669	1595.918769	1703.948322	1448.130915	1818.818539	2344.006104	2173.308607	ENSG00000105135
A2A2D0	A2A2D0_HUMAN	K|DLSLEEIQK|K	[TMTsixplex_Nterm]DLSLEEIQK[TMTsixplex_K]	44-52	FALSE	5.483	213378.0525	214549.9375	119732.2259	119410.3569	117571.7426	94653.62813	ENSG00000117632
A2A2D0	A2A2D0_HUMAN	R|ASGQAFELILSPR|S	[TMTsixplex_Nterm]ASGQAFELILSPR	15-27	FALSE	6.869	8205.370256	9124.12793	6141.236086	6698.733375	4570.649859	4337.393283	ENSG00000117632
A2A369	A2A369_HUMAN	K|LVIPILEAHR|E	[TMTsixplex_Nterm]LVIPILEAHR	1221-1230	FALSE	8.688	3415.702452	3888.88844	2768.826656	2984.491715	5209.034499	6037.314934	ENSG00000107099
A2AB89	A2AB89_HUMAN	R|TSGTDVSFMSAFLATHR|A	[TMTsixplex_Nterm]TSGTDVSFMSAFLATHR	109-125	FALSE	7.002	956.9553078	1071.496805	1063.318069	1588.179915	1106.90184	1177.888512	ENSG00000237825
A2AB89	A2AB89_HUMAN	R|TSGTDVSFMSAFLATHR|A	[TMTsixplex_Nterm]TSGTDVSFMSAFLATHR	109-125	FALSE	7.002	956.9553078	1071.496805	1063.318069	1588.179915	1106.90184	1177.888512	ENSG00000237441
A2AB89	A2AB89_HUMAN	R|TSGTDVSFMSAFLATHR|A	[TMTsixplex_Nterm]TSGTDVSFMSAFLATHR	109-125	FALSE	7.002	956.9553078	1071.496805	1063.318069	1588.179915	1106.90184	1177.888512	ENSG00000206282
A2AB89	A2AB89_HUMAN	R|TSGTDVSFMSAFLATHR|A	[TMTsixplex_Nterm]TSGTDVSFMSAFLATHR	109-125	FALSE	7.002	956.9553078	1071.496805	1063.318069	1588.179915	1106.90184	1177.888512	ENSG00000228736
A2AB89	A2AB89_HUMAN	R|TSGTDVSFMSAFLATHR|A	[TMTsixplex_Nterm]TSGTDVSFMSAFLATHR	109-125	FALSE	7.002	956.9553078	1071.496805	1063.318069	1588.179915	1106.90184	1177.888512	ENSG00000224841
A6NHQ2	FBLL1_HUMAN	R|TNIIPVLEDAR|H	[TMTsixplex_Nterm]TNIIPVLEDAR	220-230	TRUE	5.686	417314.7188	411773.0461	228443.0878	208651.686	341513.2894	329551.5118	ENSG00000188573
A6NHQ2	FBLL1_HUMAN	R|IVALNAHTFLR|N	[TMTsixplex_Nterm]IVALNAHTFLR	257-267	FALSE	7.402	19300.07961	20713.4158	13290.17774	13473.33537	25248.32574	20961.50138	ENSG00000188573
A6NHQ2	FBLL1_HUMAN	R|IVALNAHTFLR|N	[TMTsixplex_Nterm]IVALNAHTFLR	257-267	FALSE	8.406	8715.785183	8502.859586	5265.790205	5668.680326	12489.92888	10920.45518	ENSG00000188573
A6NHQ2	FBLL1_HUMAN	R|IVALNAHTFLR|N	[TMTsixplex_Nterm]IVALNAHTFLR	257-267	FALSE	7.992	11429.76434	11978.0487	7074.745617	7301.010506	13991.81472	12490.27194	ENSG00000188573
A6NJA2	A6NJA2_HUMAN	K|AQLFALTGVQPAR|Q	[TMTsixplex_Nterm]AQLFALTGVQPAR	31-43	FALSE	6.79	11232.53242	11780.18153	9233.42175	9587.80601	16304.41937	15802.1045	ENSG00000101557
A6NJA2	A6NJA2_HUMAN	R|DLFDSMDK|T	[TMTsixplex_Nterm]DLFDSMDK[TMTsixplex_K]	112-119	FALSE	4.996	408771.4807	427679.4695	297280.1908	322157.3641	486347.3125	448785.3339	ENSG00000101557
A6NJA2	A6NJA2_HUMAN	K|AQLFALTGVQPAR|Q	[TMTsixplex_Nterm]AQLFALTGVQPAR	31-43	FALSE	8.969	7355.421636	7371.148012	5138.340932	5364.65788	6680.8963	6361.092526	ENSG00000101557
A6NJA2	A6NJA2_HUMAN	K|LEAIEDDSVKETDSSSASAATPSK|K	[TMTsixplex_Nterm]LEAIEDDSVK[TMTsixplex_K]ETDSSSASAATPSK[TMTsixplex_K]	169-192	FALSE	7.884	138296.3526	149498.6406	100157.9065	105557.6489	136180.1955	120515.0091	ENSG00000101557
A6NJA2	A6NJA2_HUMAN	R|RVEIMEEESEQ|-	[TMTsixplex_Nterm]RVEIMEEESEQ	438-448	FALSE	5.24	56155.19133	61023.25	47931.10163	49037.9867	56285.91755	52682.19672	ENSG00000101557
A6NJA2	A6NJA2_HUMAN	K|FDDDKVSIVTPEDILR|L	[TMTsixplex_Nterm]FDDDK[TMTsixplex_K]VSIVTPEDILR	404-419	FALSE	6.017	582528.9305	577463.6028	425312.3228	446283.52	593364	544100.4215	ENSG00000101557
A6NJA2	A6NJA2_HUMAN	K|LEAIEDDSVKETDSSSASAATPSK|K	[TMTsixplex_Nterm]LEAIEDDSVK[TMTsixplex_K]ETDSSSASAATPSK[TMTsixplex_K]	169-192	FALSE	4.85	47722.14577	49519.61715	47985.47208	51634.72847	43099.24395	41987.11421	ENSG00000101557
A6NMA8	A6NMA8_HUMAN	K|LSTGVFRPQLDEPIPLYEAK|V	[TMTsixplex_Nterm]LSTGVFRPQLDEPIPLYEAK[TMTsixplex_K]	296-315	FALSE	5.535	47067.49671	53682.64326	46830.93061	51973.51041	57824.69531	52509.72413	ENSG00000205758
A6NNI4	A6NNI4_HUMAN	K|KDVLETFTVK|S	[TMTsixplex_Nterm]K[TMTsixplex_K]DVLETFTVK[TMTsixplex_K]	101-110	FALSE	5.36	1021968.254	1023960.231	1332846.197	1432176.75	792881.8701	696631.7831	ENSG00000010278
A6NNI4	A6NNI4_HUMAN	K|KDVLETFTVK|S	[TMTsixplex_Nterm]K[TMTsixplex_K]DVLETFTVK[TMTsixplex_K]	101-110	FALSE	6.234	675707.0513	688926.4288	935769.9893	1022699.75	470511.2424	414992.5045	ENSG00000010278
A6NNI4	A6NNI4_HUMAN	K|KDVLETFTVK|S	[TMTsixplex_Nterm]K[TMTsixplex_K]DVLETFTVK[TMTsixplex_K]	101-110	FALSE	6.082	1375533.344	1424142.148	1715125.85	1832980	1149807.295	1053009.449	ENSG00000010278
A6NNI4	A6NNI4_HUMAN	K|KDVLETFTVK|S	[TMTsixplex_Nterm]K[TMTsixplex_K]DVLETFTVK[TMTsixplex_K]	101-110	FALSE	5.657	1680020.393	1665818.509	2023464.478	2256467.5	1473899.431	1321274.522	ENSG00000010278
A6NNI4	A6NNI4_HUMAN	K|KDVLETFTVK|S	[TMTsixplex_Nterm]K[TMTsixplex_K]DVLETFTVK[TMTsixplex_K]	101-110	FALSE	5.345	214791.3314	226713.271	329082.5888	344115.5	136872.1871	115651.7398	ENSG00000010278
A6NNI4	A6NNI4_HUMAN	K|KDVLETFTVK|S	[TMTsixplex_Nterm]K[TMTsixplex_K]DVLETFTVK[TMTsixplex_K]	101-110	FALSE	5.223	1712004.682	1690229.03	2093157.82	2228077.5	1455537.498	1343094.097	ENSG00000010278
A6NNI4	A6NNI4_HUMAN	K|KDVLETFTVK|S	[TMTsixplex_Nterm]K[TMTsixplex_K]DVLETFTVK[TMTsixplex_K]	101-110	FALSE	5.548	272328.277	266272.6714	360405.4227	389427.2188	189064.0793	157801.456	ENSG00000010278
A6NNI4	A6NNI4_HUMAN	K|KDVLETFTVK|S	[TMTsixplex_Nterm]K[TMTsixplex_K]DVLETFTVK[TMTsixplex_K]	101-110	FALSE	5.999	668053.7654	706521.8182	950798.3962	1071374	488840.6701	435998.4325	ENSG00000010278
A6PVM9	A6PVM9_HUMAN	R|DFVNMMLGK|R	[TMTsixplex_Nterm]DFVNMMLGK[TMTsixplex_K]	51-59	FALSE	5.397	7217.806425	7713.96582	6963.006447	7504.279935	4018.6458	3711.815871	ENSG00000126878
A6PVS1	A6PVS1_HUMAN	K|YWLGWSQR|G	[TMTsixplex_Nterm]YWLGWSQR	37-44	FALSE	6.024	10480.0634	10837.65482	8881.040176	9669.724462	6568.824837	5881.326452	ENSG00000079931
A6PVX3	A6PVX3_HUMAN	K|LTAFVNTLNGK|D	[TMTsixplex_Nterm]LTAFVNTLNGK[TMTsixplex_K]	138-148	FALSE	8.318	20395.93895	23020.29688	18436.50349	21895.25588	20096.09136	20498.77752	ENSG00000159352
A6PVX3	A6PVX3_HUMAN	R|LQAQQDAVNIVCHSK|T	[TMTsixplex_Nterm]LQAQQDAVNIVC[Cys_CAM]HSK[TMTsixplex_K]	11-25	FALSE	8.935	223683.942	229746.0413	191188.9735	206033.6222	196781.8669	193098.662	ENSG00000159352
A6PVX3	A6PVX3_HUMAN	K|LTAFVNTLNGK|D	[TMTsixplex_Nterm]LTAFVNTLNGK[TMTsixplex_K]	138-148	FALSE	5.356	52561.86983	59620.99609	47302.32023	58510.49918	57147.41026	57195.09686	ENSG00000159352
A8K2U0	A2ML1_HUMAN	K|ELSTVQESFLVK|I	[TMTsixplex_Nterm]ELSTVQESFLVK[TMTsixplex_K]	228-239	TRUE	7.107	68922.04619	70437.13207	121341.9396	123526.8828	23667.34405	18925.98526	ENSG00000166535
A8K2U0	A2ML1_HUMAN	R|DGNGNTWLTAFVTK|C	[TMTsixplex_Nterm]DGNGNTWLTAFVTK[TMTsixplex_K]	1030-1043	FALSE	8.381	1151.171227	1201.546814	2104.511831	2360.09082	159.3933409	66.29087104	ENSG00000166535
A8K2U0	A2ML1_HUMAN	K|ANTYWYR|E	[TMTsixplex_Nterm]ANTYWYR	262-268	TRUE	6.773	88906.35944	88458.18496	146925.3277	163881.875	NA	11189.90707	ENSG00000166535
A8K2U0	A2ML1_HUMAN	R|DGNGNTWLTAFVTK|C	[TMTsixplex_Nterm]DGNGNTWLTAFVTK[TMTsixplex_K]	1030-1043	FALSE	5.214	15790.19849	15333.82321	12234.27615	13622.43445	28085.91016	25603.80495	ENSG00000166535
A8K2U0	A2ML1_HUMAN	K|AMSFCTSQSR|G	[TMTsixplex_Nterm]AMSFC[Cys_CAM]TSQSR	765-774	FALSE	8.751	2586.556973	2704.942516	4967.650722	5336.149902	474.0080756	302.1728529	ENSG00000166535
A8K2U0	A2ML1_HUMAN	K|MLSGFSPMEGTNQLLLQQPLVK|K	[TMTsixplex_Nterm]MLSGFSPMEGTNQLLLQQPLVK[TMTsixplex_K]	1371-1392	FALSE	5.104	2691.066387	3000.917405	3544.147647	3988.055908	1330.100016	1309.753296	ENSG00000166535
A8K2U0	A2ML1_HUMAN	K|DVDDPMVSQGLR|C	[TMTsixplex_Nterm]DVDDPMVSQGLR	1111-1122	FALSE	6.084	134810.9413	145184.9297	236104.2885	258288.3438	31771.97294	22683.90909	ENSG00000166535
A8K2U0	A2ML1_HUMAN	K|TFGTFSVEEYVLPK|F	[TMTsixplex_Nterm]TFGTFSVEEYVLPK[TMTsixplex_K]	205-218	TRUE	5.479	90131.11667	91856.06899	133316.8776	146495.4531	44784.48685	35842.98531	ENSG00000166535
A8K2U0	A2ML1_HUMAN	R|AVDESVLLLRPDR|E	[TMTsixplex_Nterm]AVDESVLLLRPDR	593-605	FALSE	7.886	626181.5843	566091.0294	958651.9083	966497.125	140597.9535	78517.39205	ENSG00000166535
A8K2U0	A2ML1_HUMAN	K|MLSGFSPMEGTNQLLLQQPLVK|K	[TMTsixplex_Nterm]MLSGFSPMEGTNQLLLQQPLVK[TMTsixplex_K]	1371-1392	FALSE	5.006	4602.155378	4587.56718	6446.98123	7455.673828	3037.377332	2623.924024	ENSG00000166535
A8K2U0	A2ML1_HUMAN	R|DGNGNTWLTAFVTK|C	[TMTsixplex_Nterm]DGNGNTWLTAFVTK[TMTsixplex_K]	1030-1043	FALSE	5.554	11452.18348	12071.38148	13024.42539	14489.57711	14504.56738	13150.10981	ENSG00000166535
A8K2U0	A2ML1_HUMAN	R|GFGLSPTVGLTAFK|P	[TMTsixplex_Nterm]GFGLSPTVGLTAFK[TMTsixplex_K]	775-788	FALSE	8.542	9836.610108	11056.37447	15941.47248	19273.06836	2229.433235	1458.244778	ENSG00000166535
A8K2U0	A2ML1_HUMAN	K|LLEYSGLK|K	[TMTsixplex_Nterm]LLEYSGLK[TMTsixplex_K]	65-72	TRUE	5.342	80819.96815	82755.91035	110169.7341	114878.7435	68515.75278	62635.21917	ENSG00000166535
A8K2U0	A2ML1_HUMAN	R|VSGVGNNISFEEK|K	[TMTsixplex_Nterm]VSGVGNNISFEEK[TMTsixplex_K]	98-110	TRUE	8.136	110238.3242	115819.2809	212851.8161	234200.1719	13086.15354	3534.576508	ENSG00000166535
A8K2U0	A2ML1_HUMAN	K|MLSGFSPMEGTNQLLLQQPLVK|K	[TMTsixplex_Nterm]MLSGFSPMEGTNQLLLQQPLVK[TMTsixplex_K]	1371-1392	FALSE	6.179	9279.630492	9010.001717	13877.48262	14954.54004	5118.583983	3750.880524	ENSG00000166535
A8K2U0	A2ML1_HUMAN	K|VCLDLSPGYSDVK|F	[TMTsixplex_Nterm]VC[Cys_CAM]LDLSPGYSDVK[TMTsixplex_K]	39-51	TRUE	6.609	137497.8971	160869.6307	232091.9393	235857.3281	67721.36507	62648.34218	ENSG00000166535
A8K2U0	A2ML1_HUMAN	R|LTATIFNYLK|D	[TMTsixplex_Nterm]LTATIFNYLK[TMTsixplex_K]	808-817	FALSE	6.147	793.4427819	563.9999048	1424.749756	870.9975832	95.6960807	55.15086389	ENSG00000166535
A8K2U0	A2ML1_HUMAN	K|FQMEDLVYNPEQVPR|Y	[TMTsixplex_Nterm]FQMEDLVYNPEQVPR	419-433	TRUE	7.24	166071.8866	190241.301	276523.9037	304189.8125	46359.2337	34003.32723	ENSG00000166535
A8K2U0	A2ML1_HUMAN	K|AGLLTEEIR|S	[TMTsixplex_Nterm]AGLLTEEIR	991-999	FALSE	6.868	303588.8912	318194.6854	493308.8675	512089.5313	69800.94701	61409.37827	ENSG00000166535
A8K2U0	A2ML1_HUMAN	K|FQMEDLVYNPEQVPR|Y	[TMTsixplex_Nterm]FQMEDLVYNPEQVPR	419-433	TRUE	7.746	714726.9549	735079.0235	858691.9901	885446.0625	295387.0328	271637.6265	ENSG00000166535
A8K2U0	A2ML1_HUMAN	R|GHDDSFLK|N	[TMTsixplex_Nterm]GHDDSFLK[TMTsixplex_K]	365-372	TRUE	5.409	194955.9625	225101.6272	373848.9001	387195.0396	35094.10647	18682.94763	ENSG00000166535
A8K2U0	A2ML1_HUMAN	K|ELSTVQESFLVK|I	[TMTsixplex_Nterm]ELSTVQESFLVK[TMTsixplex_K]	228-239	TRUE	5.414	426622.1749	375790.8204	701147.3125	606059.1253	194258.2423	NA	ENSG00000166535
A8K2U0	A2ML1_HUMAN	R|DGNGNTWLTAFVTK|C	[TMTsixplex_Nterm]DGNGNTWLTAFVTK[TMTsixplex_K]	1030-1043	FALSE	5.469	33211.95018	35208.58881	34135.96332	37092.74952	38825.02734	37598.43354	ENSG00000166535
A8K2U0	A2ML1_HUMAN	K|TFGTFSVEEYVLPK|F	[TMTsixplex_Nterm]TFGTFSVEEYVLPK[TMTsixplex_K]	205-218	TRUE	8.664	24148.76753	25679.77674	43026.93565	45951.72266	2793.301839	640.9068989	ENSG00000166535
A8K2U0	A2ML1_HUMAN	R|DGNGNTWLTAFVTK|C	[TMTsixplex_Nterm]DGNGNTWLTAFVTK[TMTsixplex_K]	1030-1043	FALSE	6.217	61742.12157	66268.79538	56217.05412	63959.90981	90972.59375	82192.64845	ENSG00000166535
A8MT37	A8MT37_HUMAN	K|VYMYQLFR|S	[TMTsixplex_Nterm]VYMYQLFR	141-148	FALSE	6.124	22260.89302	25413.26172	17256.67873	17764.95832	18671.94991	16987.56546	ENSG00000105723
A8MT40	A8MT40_HUMAN	K|LYPVASLFTQK|R	[TMTsixplex_Nterm]LYPVASLFTQK[TMTsixplex_K]	755-765	FALSE	6.515	9119.495579	9155.399026	7732.643927	7034.860655	15875.61492	13277.2708	ENSG00000090857
A8MT40	A8MT40_HUMAN	K|LYPVASLFTQK|R	[TMTsixplex_Nterm]LYPVASLFTQK[TMTsixplex_K]	755-765	FALSE	6.789	3678.20015	3630.278406	2743.10978	2791.05593	6769.513713	6019.965434	ENSG00000090857
A8MT40	A8MT40_HUMAN	R|RMPELETLEIMK|L	[TMTsixplex_Nterm]RMPELETLEIMK[TMTsixplex_K]	242-253	FALSE	5.43	55876.13206	56937.5119	63151.77216	69419.12026	73669.36234	80694.79688	ENSG00000090857
A8MT40	A8MT40_HUMAN	K|YTALNLIGPR|A	[TMTsixplex_Nterm]YTALNLIGPR	521-530	FALSE	9.281	24412.37287	24654.58397	19244.72003	20157.95161	43276.32422	38066.2026	ENSG00000090857
A8MU58	A8MU58_HUMAN	R|FLFSLFGQK|H	FLFSLFGQK[TMTsixplex_K]	138-146	FALSE	5.292	186.4660403	261.2379721	374.7007181	368.4246769	315.5464578	1020.640686	ENSG00000106305
A8MXV4	NUD19_HUMAN	R|EAFEEAGVLLLRPR|T	[TMTsixplex_Nterm]EAFEEAGVLLLRPR	131-144	TRUE	7.762	17602.85768	20696.57395	13980.65055	14124.05225	40947.66797	39221.71784	ENSG00000213965
A8MXV4	NUD19_HUMAN	R|SADWLGLFAPHHGPPR|F	[TMTsixplex_Nterm]SADWLGLFAPHHGPPR	73-88	TRUE	4.866	10907.75474	11491.62394	7022.963843	7906.693163	24841.97989	24512.14482	ENSG00000213965
A8MYB8	A8MYB8_HUMAN	R|EKPLALYMFSSNDK|V	[TMTsixplex_Nterm]EK[TMTsixplex_K]PLALYMFSSNDK[TMTsixplex_K]	295-308	FALSE	8.518	167534.485	178671.0499	267107.6518	280716.125	265662.8972	246474.7478	ENSG00000108602
A8MYB8	A8MYB8_HUMAN	K|DLYPVINGGVPETTELLK|E	[TMTsixplex_Nterm]DLYPVINGGVPETTELLK[TMTsixplex_K]	161-178	FALSE	4.817	120272.8517	123659.4849	131329.5706	145126.6563	69000.19863	66178.96802	ENSG00000108602
A8MYB8	A8MYB8_HUMAN	R|EKPLALYMFSSNDK|V	[TMTsixplex_Nterm]EK[TMTsixplex_K]PLALYMFSSNDK[TMTsixplex_K]	295-308	FALSE	8.043	248700.1701	265882.5111	392253.7867	414119.7188	362746.3888	342554.066	ENSG00000108602
A8MYB8	A8MYB8_HUMAN	R|FDHILYTGSTGVGK|I	[TMTsixplex_Nterm]FDHILYTGSTGVGK[TMTsixplex_K]	181-194	FALSE	8.035	269178.505	284681.5759	482445.5106	487358.4029	377439.954	365764.461	ENSG00000108602
A8MYB8	A8MYB8_HUMAN	R|SLEEAIQFINQR|E	[TMTsixplex_Nterm]SLEEAIQFINQR	283-294	FALSE	6.974	44933.49419	42915.63897	44577.54614	49685.2825	51763.625	47297.13108	ENSG00000108602
A8MYB8	A8MYB8_HUMAN	R|EKPLALYMFSSNDK|V	[TMTsixplex_Nterm]EK[TMTsixplex_K]PLALYMFSSNDK[TMTsixplex_K]	295-308	FALSE	7.784	168899.9439	187691.0559	282354.6409	295654.875	267316.3792	248666.4132	ENSG00000108602
A8MYB8	A8MYB8_HUMAN	K|FMNSGQTCVAPDYILCDPSIQNQIVEK|L	[TMTsixplex_Nterm]FMNSGQTC[Cys_CAM]VAPDYILC[Cys_CAM]DPSIQNQIVEK[TMTsixplex_K]	237-263	FALSE	5.304	39196.34923	43137.89636	60398.21171	63300.06303	56562.74624	55097.88958	ENSG00000108602
A8MYB8	A8MYB8_HUMAN	R|FDHILYTGSTGVGK|I	[TMTsixplex_Nterm]FDHILYTGSTGVGK[TMTsixplex_K]	181-194	FALSE	7.135	269245.8907	291787.4973	512181.0726	531057.031	399749.135	393604.3237	ENSG00000108602
A8MYB8	A8MYB8_HUMAN	R|FDHILYTGSTGVGK|I	[TMTsixplex_Nterm]FDHILYTGSTGVGK[TMTsixplex_K]	181-194	FALSE	7.718	472767.7977	527525.6992	903147.4201	897285.3167	701184.2927	653762.1194	ENSG00000108602
A8MYB8	A8MYB8_HUMAN	K|SFETFSHR|R	[TMTsixplex_Nterm]SFETFSHR	354-361	FALSE	5.963	3956.966869	4232.918538	6999.977115	7584.912221	5401.566368	7401.508864	ENSG00000108602
A8MYB8	A8MYB8_HUMAN	R|EKPLALYMFSSNDK|V	[TMTsixplex_Nterm]EK[TMTsixplex_K]PLALYMFSSNDK[TMTsixplex_K]	295-308	FALSE	7.794	530194.7604	555554.9876	835177.0963	901653.375	786899.9003	736197.6454	ENSG00000108602
A8MYB8	A8MYB8_HUMAN	R|SLEEAIQFINQR|E	[TMTsixplex_Nterm]SLEEAIQFINQR	283-294	FALSE	8.055	78507.03098	83720.35194	123628.4536	139774.9219	111216.064	101303.4168	ENSG00000108602
A8MYB8	A8MYB8_HUMAN	R|EKPLALYMFSSNDK|V	[TMTsixplex_Nterm]EK[TMTsixplex_K]PLALYMFSSNDK[TMTsixplex_K]	295-308	FALSE	7.136	7674.480074	6284.311921	12500.00598	15123.52148	15079.82953	14297.17975	ENSG00000108602
A8MYB8	A8MYB8_HUMAN	R|EKPLALYMFSSNDK|V	[TMTsixplex_Nterm]EK[TMTsixplex_K]PLALYMFSSNDK[TMTsixplex_K]	295-308	FALSE	8.063	9329.145001	7722.853727	14519.22342	17828.19283	18907.03125	17500.44369	ENSG00000108602
A8MYB8	A8MYB8_HUMAN	R|EKPLALYMFSSNDK|V	[TMTsixplex_Nterm]EK[TMTsixplex_K]PLALYMFSSNDK[TMTsixplex_K]	295-308	FALSE	8.501	509160.6228	528162.3953	832317.7106	910506.3125	792993.5682	750319.6051	ENSG00000108602
A8MYB8	A8MYB8_HUMAN	K|LPEWAADEPVEK|T	[TMTsixplex_Nterm]LPEWAADEPVEK[TMTsixplex_K]	78-89	FALSE	4.97	236942.5912	199802.2704	274404.5571	354820.5332	375802.0909	343688.2665	ENSG00000108602
A8MYB8	A8MYB8_HUMAN	K|VRYPPSPAK|M	[TMTsixplex_Nterm]VRYPPSPAK[TMTsixplex_K]	377-385	FALSE	5.142	4964.188614	5132.297768	8360.310417	9893.038086	7755.532866	7273.758303	ENSG00000108602
A8MYB8	A8MYB8_HUMAN	R|FDHILYTGSTGVGK|I	[TMTsixplex_Nterm]FDHILYTGSTGVGK[TMTsixplex_K]	181-194	FALSE	7.066	364218.033	428637.5009	750524.8916	773367.9672	569648.3566	550604.1758	ENSG00000108602
A8MYB8	A8MYB8_HUMAN	R|FDHILYTGSTGVGK|I	[TMTsixplex_Nterm]FDHILYTGSTGVGK[TMTsixplex_K]	181-194	FALSE	5.862	149227.3578	164929.8715	249038.7789	264374.2314	201605.9412	187215.6007	ENSG00000108602
A8MYB8	A8MYB8_HUMAN	R|SCLVRPLMNDEGLK|V	[TMTsixplex_Nterm]SC[Cys_CAM]LVRPLMNDEGLK[TMTsixplex_K]	363-376	FALSE	6.006	215726.2126	221420.8623	272458.3299	293400.7932	328674.6875	281628.0497	ENSG00000108602
A8MYB8	A8MYB8_HUMAN	R|SCLVRPLMNDEGLK|V	[TMTsixplex_Nterm]SC[Cys_CAM]LVRPLMNDEGLK[TMTsixplex_K]	363-376	FALSE	6.47	299281.431	317043.758	474682.3356	520491.6875	484688.3443	425240.2553	ENSG00000108602
A8MYB8	A8MYB8_HUMAN	R|SCLVRPLMNDEGLK|V	[TMTsixplex_Nterm]SC[Cys_CAM]LVRPLMNDEGLK[TMTsixplex_K]	363-376	FALSE	6.188	47984.88098	51886.88926	80035.82713	94369.79688	75186.57541	67315.53305	ENSG00000108602
A8MYB8	A8MYB8_HUMAN	K|SFETFSHR|R	[TMTsixplex_Nterm]SFETFSHR	354-361	FALSE	6.626	8618.349679	10143.86986	13879.70223	15749.87175	11009.93851	14563.74762	ENSG00000108602
A8MYB8	A8MYB8_HUMAN	R|EKPLALYMFSSNDK|V	[TMTsixplex_Nterm]EK[TMTsixplex_K]PLALYMFSSNDK[TMTsixplex_K]	295-308	FALSE	7.281	121278.3311	125456.685	174424.3465	175810.3594	166516.6776	159174.9472	ENSG00000108602
A8MYB8	A8MYB8_HUMAN	R|SLEEAIQFINQR|E	[TMTsixplex_Nterm]SLEEAIQFINQR	283-294	FALSE	6.653	128380.5906	127297.8628	193235.0699	198327.1499	201054.2179	185277.3672	ENSG00000108602
A8MYB8	A8MYB8_HUMAN	K|LPEWAADEPVEK|T	[TMTsixplex_Nterm]LPEWAADEPVEK[TMTsixplex_K]	78-89	FALSE	6.08	412471.1971	441486.998	677763.1792	729639.9266	550201.2307	512802.3827	ENSG00000108602
A8MYB8	A8MYB8_HUMAN	R|LIQEQEQELVGALAADLHK|N	[TMTsixplex_Nterm]LIQEQEQELVGALAADLHK[TMTsixplex_K]	36-54	FALSE	7.498	10345.00894	11470.71772	15728.12068	15699.80088	13766.68067	13037.93539	ENSG00000108602
A8MYB8	A8MYB8_HUMAN	K|LPEWAADEPVEK|T	[TMTsixplex_Nterm]LPEWAADEPVEK[TMTsixplex_K]	78-89	FALSE	5.627	131676.2405	129696.356	175212.2017	194605.8821	158226.8736	140739.5191	ENSG00000108602
A8MYB8	A8MYB8_HUMAN	K|FMNSGQTCVAPDYILCDPSIQNQIVEK|L	[TMTsixplex_Nterm]FMNSGQTC[Cys_CAM]VAPDYILC[Cys_CAM]DPSIQNQIVEK[TMTsixplex_K]	237-263	FALSE	6.926	58078.4501	65947.757	101762.2756	104845.2171	85579.67294	82954.43967	ENSG00000108602
B0AZT5	B0AZT5_HUMAN	K|MLNHVLNICEK|D	[TMTsixplex_Nterm]MLNHVLNIC[Cys_CAM]EK[TMTsixplex_K]	18-28	FALSE	6.602	162726.1768	163337.3476	139792.627	153244.141	140919.6698	127133.1039	ENSG00000121579
B0QZ43	B0QZ43_HUMAN	R|ISEIEDAAFLAR|E	[TMTsixplex_Nterm]ISEIEDAAFLAR	244-255	FALSE	6.153	230257.7659	245191.7967	192804.9082	207098.1015	291603.625	243647.3073	ENSG00000107566
B1AH77	B1AH77_HUMAN	K|TVFDEAIR|A	[TMTsixplex_Nterm]TVFDEAIR	123-130	FALSE	5.321	4239925.559	4228948.943	3503501.764	3874103.08	4535594.5	4106764.186	ENSG00000128340
B1AH77	B1AH77_HUMAN	K|LAPITYPQGLALAK|E	[TMTsixplex_Nterm]LAPITYPQGLALAK[TMTsixplex_K]	90-103	FALSE	4.956	29938.12555	30682.34959	20589.29382	22345.88456	30283.95923	26657.28822	ENSG00000128340
B1AH77	B1AH77_HUMAN	K|KLAPITYPQGLALAK|E	[TMTsixplex_Nterm]K[TMTsixplex_K]LAPITYPQGLALAK[TMTsixplex_K]	89-103	FALSE	7.666	157751.6206	163960.2813	110807.5144	117248.9483	137726.1909	130504.9442	ENSG00000128340
B1AH77	B1AH77_HUMAN	K|YLECSALTQR|G	[TMTsixplex_Nterm]YLEC[Cys_CAM]SALTQR	110-119	FALSE	7.009	83253.07134	85890.22656	78381.45849	84940.89571	84779.97861	76033.24549	ENSG00000128340
B1AH77	B1AH77_HUMAN	K|YLECSALTQR|G	[TMTsixplex_Nterm]YLEC[Cys_CAM]SALTQR	110-119	FALSE	6.317	34594.55495	35028.80629	30809.38152	35976.33347	37209.97927	35805.77691	ENSG00000128340
B1AHC9	B1AHC9_HUMAN	R|SDSFENPVLQQHFR|N	[TMTsixplex_Nterm]SDSFENPVLQQHFR	425-438	FALSE	9.501	281430	264240.2646	202509.7085	245164.4295	199853.9473	197598.6132	ENSG00000196419
B1AHC9	B1AHC9_HUMAN	R|DIISIAEDEDLR|V	[TMTsixplex_Nterm]DIISIAEDEDLR	169-180	FALSE	8.149	339796.659	350830.2833	228786.9842	242395.9504	256731.1004	221134.9801	ENSG00000196419
B1AHC9	B1AHC9_HUMAN	K|KQELLEALTK|H	[TMTsixplex_Nterm]K[TMTsixplex_K]QELLEALTK[TMTsixplex_K]	546-555	FALSE	4.904	756502.3125	737903.3951	493998.2948	527878.5459	638496.7294	562860.6315	ENSG00000196419
B1AHC9	B1AHC9_HUMAN	R|SDSFENPVLQQHFR|N	[TMTsixplex_Nterm]SDSFENPVLQQHFR	425-438	FALSE	10.022	263044.7944	298993.5365	204850.8208	222174.2693	232955.0103	228075.0104	ENSG00000196419
B1AHC9	B1AHC9_HUMAN	K|KQELLEALTK|H	[TMTsixplex_Nterm]K[TMTsixplex_K]QELLEALTK[TMTsixplex_K]	546-555	FALSE	4.893	918913.25	911675.4926	680309.1158	702261.8337	884273.0288	817091.0957	ENSG00000196419
B1AHC9	B1AHC9_HUMAN	R|SDSFENPVLQQHFR|N	[TMTsixplex_Nterm]SDSFENPVLQQHFR	425-438	FALSE	9.901	450186.9101	506067.6301	325593.6247	347422.3951	373047.1586	344373.2472	ENSG00000196419
B1AHC9	B1AHC9_HUMAN	K|KPGGFDISLFYR|D	[TMTsixplex_Nterm]K[TMTsixplex_K]PGGFDISLFYR	157-168	FALSE	6.594	203825.3175	199687.6548	144123.59	133654.3862	171174.2334	141286.2349	ENSG00000196419
B1AHC9	B1AHC9_HUMAN	K|NIYVLQELDNPGAK|R	[TMTsixplex_Nterm]NIYVLQELDNPGAK[TMTsixplex_K]	51-64	FALSE	7.601	601412.305	715175.6875	510022.8756	521935.2036	593152.8269	501024.7995	ENSG00000196419
B1AHC9	B1AHC9_HUMAN	K|NIYVLQELDNPGAK|R	[TMTsixplex_Nterm]NIYVLQELDNPGAK[TMTsixplex_K]	51-64	FALSE	7.568	228087.6417	268861.75	225570.2606	243427.1778	211279.9684	188117.9201	ENSG00000196419
B1AHC9	B1AHC9_HUMAN	R|DIISIAEDEDLR|V	[TMTsixplex_Nterm]DIISIAEDEDLR	169-180	FALSE	7.908	525845.1763	551277.2944	361816.156	401027.0303	402156.462	362072.4689	ENSG00000196419
B1AHC9	B1AHC9_HUMAN	K|KQELLEALTK|H	[TMTsixplex_Nterm]K[TMTsixplex_K]QELLEALTK[TMTsixplex_K]	546-555	FALSE	5.43	1606918.623	1669056.5	1141259.121	1197401.93	1503551.982	1445770.52	ENSG00000196419
B1AHC9	B1AHC9_HUMAN	R|DIISIAEDEDLR|V	[TMTsixplex_Nterm]DIISIAEDEDLR	169-180	FALSE	7.849	503510.7437	560947.7362	356906.0667	374123.3743	374425.1142	353980.8964	ENSG00000196419
B1AHC9	B1AHC9_HUMAN	R|TFNTSTGGLLLPSDTKR|S	TFNTSTGGLLLPSDTK[TMTsixplex_K]R	252-268	FALSE	6.796	50337.71058	78830.55821	94172.17552	93892.74439	60456.08703	201318.0781	ENSG00000196419
B1AHC9	B1AHC9_HUMAN	R|IMLFTNEDNPHGNDSAK|A	[TMTsixplex_Nterm]IMLFTNEDNPHGNDSAK[TMTsixplex_K]	116-132	FALSE	9.03	104264.5371	104958.3292	65782.37058	59081.73251	59498.75142	53465.89117	ENSG00000196419
B1AHC9	B1AHC9_HUMAN	R|SDSFENPVLQQHFR|N	[TMTsixplex_Nterm]SDSFENPVLQQHFR	425-438	FALSE	9.125	374403.3917	424860.779	294043.3334	307395.4856	310357.1926	295174.7142	ENSG00000196419
B1AHC9	B1AHC9_HUMAN	R|TFNTSTGGLLLPSDTKR|S	[TMTsixplex_Nterm]TFNTSTGGLLLPSDTK[TMTsixplex_K]R	252-268	FALSE	8.446	282325.363	288224.8438	169090.9151	189944.6269	205589.9051	187708.8596	ENSG00000196419
B1AHC9	B1AHC9_HUMAN	R|TFNTSTGGLLLPSDTKR|S	[TMTsixplex_Nterm]TFNTSTGGLLLPSDTK[TMTsixplex_K]R	252-268	FALSE	8.255	771081.1462	817113.3125	461254.7284	539800.2089	579173.6136	486726.3243	ENSG00000196419
B1AHC9	B1AHC9_HUMAN	R|NIPPYFVALVPQEEELDDQK|I	[TMTsixplex_Nterm]NIPPYFVALVPQEEELDDQK[TMTsixplex_K]	355-374	FALSE	6.971	151250.7604	160003.9685	89720.22583	96959.37109	109271.6202	92937.78083	ENSG00000196419
B1AHC9	B1AHC9_HUMAN	R|SDSFENPVLQQHFR|N	[TMTsixplex_Nterm]SDSFENPVLQQHFR	425-438	FALSE	9.641	481387.9181	589838.0625	414710.4101	443320.8308	299286.6697	266281.4125	ENSG00000196419
B1AHC9	B1AHC9_HUMAN	R|TFNTSTGGLLLPSDTKR|S	[TMTsixplex_Nterm]TFNTSTGGLLLPSDTK[TMTsixplex_K]R	252-268	FALSE	6.558	460101.1281	507091.4063	308729.5138	431341.9543	266424.7382	274120.435	ENSG00000196419
B1AHC9	B1AHC9_HUMAN	K|VEYSEEELK|T	[TMTsixplex_Nterm]VEYSEEELK[TMTsixplex_K]	507-515	FALSE	5.508	99049.61703	107449.1797	65184.89221	68465.69883	79143.70259	72915.7601	ENSG00000196419
B1AJQ6	B1AJQ6_HUMAN	R|DFSSIIQTCSGNIQR|I	[TMTsixplex_Nterm]DFSSIIQTC[Cys_CAM]SGNIQR	21-35	FALSE	7.267	53441.87839	55583.58461	55392.52491	59508.10156	40504.69063	38049.32074	ENSG00000117758
B1AJQ6	B1AJQ6_HUMAN	R|DFSSIIQTCSGNIQR|I	[TMTsixplex_Nterm]DFSSIIQTC[Cys_CAM]SGNIQR	21-35	FALSE	7.544	51306.5605	51735.88953	55061.00796	63562.03516	59765.06056	55636.03143	ENSG00000117758
B1AJQ6	B1AJQ6_HUMAN	R|DFSSIIQTCSGNIQR|I	[TMTsixplex_Nterm]DFSSIIQTC[Cys_CAM]SGNIQR	21-35	FALSE	6.806	64879.25484	66022.46876	78965.00671	83371.90625	39716.55107	35883.9578	ENSG00000117758
B1AK20	B1AK20_HUMAN	K|NTVGYLQWR|W	[TMTsixplex_Nterm]NTVGYLQWR	295-303	FALSE	7.545	8797.145745	8733.357322	5715.475971	6457.612735	21792.79883	17335.02308	ENSG00000007923
B1AK87	B1AK87_HUMAN	K|SGSGTMNLGGSLTR|Q	[TMTsixplex_Nterm]SGSGTMNLGGSLTR	170-183	FALSE	10.349	4802.709272	4799.901305	4006.62221	4410.791024	5286.240723	4188.318565	ENSG00000077549
B1AK87	B1AK87_HUMAN	R|KLEVEANNAFDQYR|D	[TMTsixplex_Nterm]K[TMTsixplex_K]LEVEANNAFDQYR	83-96	FALSE	6.761	996056.486	1068091.75	854791.2171	864140.3987	926865.4135	857107.5284	ENSG00000077549
B1AK87	B1AK87_HUMAN	R|STLNEIYFGK|T	[TMTsixplex_Nterm]STLNEIYFGK[TMTsixplex_K]	214-223	FALSE	6.559	117900.3862	128917.3672	96656.2809	103713.2506	109231.8097	100830.0659	ENSG00000077549
B1AK87	B1AK87_HUMAN	R|STLNEIYFGK|T	[TMTsixplex_Nterm]STLNEIYFGK[TMTsixplex_K]	214-223	FALSE	7.112	121479.4538	127312.9375	96130.13166	99191.28049	111041.0024	100029.7584	ENSG00000077549
B1AK87	B1AK87_HUMAN	R|STLNEIYFGK|T	[TMTsixplex_Nterm]STLNEIYFGK[TMTsixplex_K]	214-223	FALSE	7.047	197883.9063	197350.9342	155202.1753	160710.0797	174017.8864	156772.5138	ENSG00000077549
B1AK87	B1AK87_HUMAN	R|KLEVEANNAFDQYR|D	[TMTsixplex_Nterm]K[TMTsixplex_K]LEVEANNAFDQYR	83-96	FALSE	5.938	70758.03106	75865.27344	61681.68513	67721.0409	55166.83459	53596.17392	ENSG00000077549
B1AK87	B1AK87_HUMAN	K|SGSGTMNLGGSLTR|Q	[TMTsixplex_Nterm]SGSGTM[Oxidation_M]NLGGSLTR	170-183	FALSE	5.424	24353.2168	24218.83169	22445.70951	20471.19204	23803.81111	20813.65397	ENSG00000077549
B1AK87	B1AK87_HUMAN	K|DYLLCDYNR|D	[TMTsixplex_Nterm]DYLLC[Cys_CAM]DYNR	46-54	FALSE	6.14	442289.0313	429894.3755	361653.1912	355621.1335	317721.7059	309822.7555	ENSG00000077549
B1AK87	B1AK87_HUMAN	K|DYLLCDYNR|D	[TMTsixplex_Nterm]DYLLC[Cys_CAM]DYNR	46-54	FALSE	6.498	337031.4549	401610.5625	329030.3602	346192.1632	325265.0524	289986.0172	ENSG00000077549
B1AK87	B1AK87_HUMAN	R|KLEVEANNAFDQYR|D	[TMTsixplex_Nterm]K[TMTsixplex_K]LEVEANNAFDQYR	83-96	FALSE	6.654	768169.4945	822186.75	550016.7471	585716.3974	694530.6161	652304.5184	ENSG00000077549
B1AK87	B1AK87_HUMAN	R|STLNEIYFGK|T	[TMTsixplex_Nterm]STLNEIYFGK[TMTsixplex_K]	214-223	FALSE	7.187	97035.76556	105931.5	81487.70875	82794.2412	90444.58775	85675.25016	ENSG00000077549
B1AKP8	B1AKP8_HUMAN	K|ILLNIEHR|I	[TMTsixplex_Nterm]ILLNIEHR	464-471	FALSE	8.054	6498.416635	7602.407987	5246.352143	5965.484582	9687.142047	9600.388295	ENSG00000198793
B1AKZ5	B1AKZ5_HUMAN	K|ISEEDELDTK|L	[TMTsixplex_Nterm]ISEEDELDTK[TMTsixplex_K]	67-76	FALSE	6.215	81652.89574	81750.24219	71762.27996	75907.80407	48209.17983	44089.5422	ENSG00000162734
B1ALC0	B1ALC0_HUMAN	R|QGNMTAALQAALK|N	[TMTsixplex_Nterm]QGNMTAALQAALK[TMTsixplex_K]	48-60	FALSE	5.179	580365.5494	662777.5	433709.3371	516239.844	514428.0048	482692.55	ENSG00000162704
B1ALC0	B1ALC0_HUMAN	K|GFESPSDNSSAMLLQWHEK|V	[TMTsixplex_Nterm]GFESPSDNSSAMLLQWHEK[TMTsixplex_K]	113-131	FALSE	9.303	1000624.493	1066326.875	756394.5023	813933.2828	878781.5934	825061.964	ENSG00000162704
B1ALC0	B1ALC0_HUMAN	R|QGNMTAALQAALK|N	QGNMTAALQAALK[TMTsixplex_K]	48-60	FALSE	6.974	3931.543356	7498.719581	10851.5543	11295.85963	5060.030387	23256.72266	ENSG00000162704
B1ALC0	B1ALC0_HUMAN	K|GFESPSDNSSAMLLQWHEK|V	[TMTsixplex_Nterm]GFESPSDNSSAMLLQWHEK[TMTsixplex_K]	113-131	FALSE	5.746	106247.3339	123855.6347	92113.57282	109010.5815	278765	243410.0314	ENSG00000162704
B1ALC0	B1ALC0_HUMAN	K|GFESPSDNSSAMLLQWHEK|V	[TMTsixplex_Nterm]GFESPSDNSSAMLLQWHEK[TMTsixplex_K]	113-131	FALSE	9.86	406742.2002	440881.5944	320769.1727	361571.7505	464873.3512	465815.5313	ENSG00000162704
B1ALC0	B1ALC0_HUMAN	K|GFESPSDNSSAMLLQWHEK|V	[TMTsixplex_Nterm]GFESPSDNSSAMLLQWHEK[TMTsixplex_K]	113-131	FALSE	9.669	223628.9469	236707.8438	165317.8379	179156.3591	177985.1624	173321.673	ENSG00000162704
B1ALD5	B1ALD5_HUMAN	K|AFPVLGIDYTHVR|T	[TMTsixplex_Nterm]AFPVLGIDYTHVR	88-100	FALSE	8.867	27656.18235	27610.43137	23118.27164	26123.53676	39850.09048	37199.35201	ENSG00000090020
B1ANR0	B1ANR0_HUMAN	K|GFGFVCFSSPEEATK|A	[TMTsixplex_Nterm]GFGFVC[Cys_CAM]FSSPEEATK[TMTsixplex_K]	334-348	FALSE	6.716	296938.8125	275264.7394	200387.2821	230278.9319	281112.0495	235726.6028	ENSG00000090621
B1ANR0	B1ANR0_HUMAN	R|YQGVNLYIK|N	[TMTsixplex_Nterm]YQGVNLYIK[TMTsixplex_K]	291-299	FALSE	5.38	50697.20662	47357.05268	30240.1062	30210.22256	93732.375	77335.27405	ENSG00000090621
B1ANR0	B1ANR0_HUMAN	K|FSPAGPVLSIR|V	[TMTsixplex_Nterm]FSPAGPVLSIR	31-41	FALSE	6.862	15427.86684	15924.31661	10165.21962	10816.80194	29450.05273	26486.60833	ENSG00000090621
B1ANR0	B1ANR0_HUMAN	K|PLYVALAQR|K	[TMTsixplex_Nterm]PLYVALAQR	362-370	FALSE	5.26	11817.14659	11462.06511	6982.780012	8347.858728	15371.93457	13468.04153	ENSG00000090621
B1ANR0	B1ANR0_HUMAN	K|AKEFTNVYIK|N	[TMTsixplex_Nterm]AK[TMTsixplex_K]EFTNVYIK[TMTsixplex_K]	187-196	FALSE	5.467	750528.4022	699764.511	540263.3857	546524.326	1025503.938	856335.654	ENSG00000090621
B1ANR0	B1ANR0_HUMAN	K|FSPAGPVLSIR|V	[TMTsixplex_Nterm]FSPAGPVLSIR	31-41	FALSE	6.939	7872.277018	8641.648565	5333.807656	5933.668092	14635.58398	13211.82514	ENSG00000090621
B1ANR0	B1ANR0_HUMAN	R|ALDTMNFDVIK|G	[TMTsixplex_Nterm]ALDTMNFDVIK[TMTsixplex_K]	68-78	FALSE	6.447	203672.8278	216692.4341	146074.9272	165879.4583	254805.9844	229309.5141	ENSG00000090621
B1ANR0	B1ANR0_HUMAN	K|GFGFVCFSSPEEATK|A	[TMTsixplex_Nterm]GFGFVC[Cys_CAM]FSSPEEATK[TMTsixplex_K]	334-348	FALSE	8.42	43603.33374	44893.92302	32328.32003	34754.06809	54278.48828	51371.56704	ENSG00000090621
B1ANR0	B1ANR0_HUMAN	K|NLDDTIDDEK|L	[TMTsixplex_Nterm]NLDDTIDDEK[TMTsixplex_K]	300-309	FALSE	5.526	27017.14915	27187.02324	17038.56545	17976.10483	50332.42578	45180.13169	ENSG00000090621
B1ANR0	B1ANR0_HUMAN	K|GFGFVCFSSPEEATK|A	[TMTsixplex_Nterm]GFGFVC[Cys_CAM]FSSPEEATK[TMTsixplex_K]	334-348	FALSE	6.924	96110.06084	84124.14489	84951.50752	99111.44402	49570.71952	44058.74553	ENSG00000090621
B1ANR0	B1ANR0_HUMAN	K|PLYVALAQR|K	[TMTsixplex_Nterm]PLYVALAQR	362-370	FALSE	6.029	12052.10613	11208.88437	6846.431761	7922.346073	14191.99023	12007.42693	ENSG00000090621
B1ANY6	B1ANY6_HUMAN	R|TGWFPSNYVR|E	[TMTsixplex_Nterm]TGWFPSNYVR	52-61	FALSE	6.401	19292.01784	20058.23162	15135.89513	16236.69005	24266.78906	21120.62938	ENSG00000102606
B1AP13	B1AP13_HUMAN	R|IFLCCPGWFQTPGR|K	[TMTsixplex_Nterm]IFLC[Cys_CAM]C[Cys_CAM]PGWFQTPGR	419-432	TRUE	5.588	723.7856205	739.8573852	586.1841279	660.4554728	694.9436876	678.1254371	ENSG00000196352
B1AV70	B1AV70_HUMAN	K|FMHVLYPR|K	[TMTsixplex_Nterm]FMHVLYPR	30-37	FALSE	6.488	45938.10739	49892.18315	32019.51608	35015.5367	64453.37067	58676.28353	ENSG00000181704
B3KTU7	B3KTU7_HUMAN	R|YQMLFR|H	[TMTsixplex_Nterm]YQMLFR	231-236	FALSE	5.484	11470.23996	11300.30422	8162.489509	8713.651338	9773.343526	13884.83398	ENSG00000130640
B3KWE1	B3KWE1_HUMAN	R|YDLTVPFAR|Y	[TMTsixplex_Nterm]YDLTVPFAR	60-68	FALSE	5.763	10176.89027	12117.1607	9277.421683	10330.8071	20112.69336	18203.09214	ENSG00000170445
B3KWE1	B3KWE1_HUMAN	R|IFSIVEQR|L	[TMTsixplex_Nterm]IFSIVEQR	320-327	FALSE	6.032	82416.89041	93167.3294	66650.87048	77893.59642	122638.7891	121376.414	ENSG00000170445
B3KWE1	B3KWE1_HUMAN	R|YDLTVPFAR|Y	[TMTsixplex_Nterm]YDLTVPFAR	60-68	FALSE	5.686	6317.391242	6068.83397	4676.393042	5772.82636	22445.71289	21023.05359	ENSG00000170445
B3KWE1	B3KWE1_HUMAN	K|DQGGELLSLR|Y	[TMTsixplex_Nterm]DQGGELLSLR	50-59	FALSE	5.71	184229.6688	190107.3771	175693.2442	188913.9934	245303.5966	247517.7344	ENSG00000170445
B3KWE1	B3KWE1_HUMAN	R|KVPCVGLSIGVER|I	[TMTsixplex_Nterm]K[TMTsixplex_K]VPC[Cys_CAM]VGLSIGVER	307-319	FALSE	6.451	148569.2002	156528.6214	145917.5595	157131.0672	216526.8281	195692.7581	ENSG00000170445
B3KYB6	B3KYB6_HUMAN	K|AWNAYPYCR|T	[TMTsixplex_Nterm]AWNAYPYC[Cys_CAM]R	14-22	FALSE	7.479	102395.0181	105227.0928	104166.5611	110594.8823	94854.10841	88039.66544	ENSG00000180957
B3KYB6	B3KYB6_HUMAN	-|MIAPEGSLVFHEK|A	[TMTsixplex_Nterm]MIAPEGSLVFHEK[TMTsixplex_K]	1-13	FALSE	6.55	171323.6009	199214.4678	162745.6484	167262.1546	140318.73	133645.3812	ENSG00000180957
B4DDD6	B4DDD6_HUMAN	K|SPTDWALFTYEGNSNDIR|V	[TMTsixplex_Nterm]SPTDWALFTYEGNSNDIR	24-41	FALSE	6.853	85919.35938	85377.42726	75695.19334	85439.30628	80279.49969	80828.99841	ENSG00000136279
B4DDD6	B4DDD6_HUMAN	K|VMYAFCR|V	[TMTsixplex_Nterm]VMYAFC[Cys_CAM]R	62-68	FALSE	6.788	31397.26393	NA	NA	34488.66565	45159.46094	26297.44632	ENSG00000136279
B4DDD6	B4DDD6_HUMAN	R|VAGTGEGGLEEMVEELNSGK|V	[TMTsixplex_Nterm]VAGTGEGGLEEMVEELNSGK[TMTsixplex_K]	42-61	FALSE	6.877	119875.7318	107434.654	101233.1533	101919.3761	115840.7512	110833.8545	ENSG00000136279
B4DDD6	B4DDD6_HUMAN	R|AEEDVEPECIMEK|V	[TMTsixplex_Nterm]AEEDVEPEC[Cys_CAM]IM[Oxidation_M]EK[TMTsixplex_K]	94-106	FALSE	5.831	51063.28156	56144.73599	52338.51029	60063.74219	33937.21938	32804.04502	ENSG00000136279
B4DDD6	B4DDD6_HUMAN	K|QLTQPETHFGR|E	[TMTsixplex_Nterm]QLTQPETHFGR	265-275	FALSE	7.002	52179.97932	57081.11987	51608.02861	59744.08442	41682.52069	41672.42251	ENSG00000136279
B4DEZ3	B4DEZ3_HUMAN	R|LQIEDFEAR|I	[TMTsixplex_Nterm]LQIEDFEAR	60-68	FALSE	5.34	520693.4804	552329.0899	538461.3863	574135.3153	1385426.5	1266045.583	ENSG00000186010
B4DEZ3	B4DEZ3_HUMAN	R|IALLPLLQAETDRR|T	[TMTsixplex_Nterm]IALLPLLQAETDRR	69-82	FALSE	5.964	2841.601981	3309.144765	2752.999893	3048.847108	7913.413716	7631.947705	ENSG00000186010
B4DGL8	B4DGL8_HUMAN	K|LAGLHDAILR|M	[TMTsixplex_Nterm]LAGLHDAILR	558-567	FALSE	5.215	15476.30176	16560.94294	12154.48118	13503.17716	24752.70591	22929.01436	ENSG00000131269
B4DJV2	B4DJV2_HUMAN	R|GFSIPECQK|L	[TMTsixplex_Nterm]GFSIPEC[Cys_CAM]QK[TMTsixplex_K]	82-90	FALSE	5.548	274716.312	284633.5553	205463.1024	246683.8594	852392	828060.9414	ENSG00000062485
B4DJV2	B4DJV2_HUMAN	R|DYIWNTLNSGR|V	[TMTsixplex_Nterm]DYIWNTLNSGR	317-327	FALSE	7.229	2070.684093	1753.243801	1509.564027	1869.811821	7031.789551	6501.110625	ENSG00000062485
B4DJV2	B4DJV2_HUMAN	K|IVPNVLLEQGK|A	[TMTsixplex_Nterm]IVPNVLLEQGK[TMTsixplex_K]	370-380	FALSE	5.288	51098.78606	59192.77577	44013.81794	49174.12615	181315.1198	172305.1497	ENSG00000062485
B4DJV2	B4DJV2_HUMAN	K|IVPNVLLEQGK|A	[TMTsixplex_Nterm]IVPNVLLEQGK[TMTsixplex_K]	370-380	FALSE	5.28	56672.84701	57821.61266	41710.63528	47043.56087	165232.6385	154197.2062	ENSG00000062485
B4DJV2	B4DJV2_HUMAN	K|HLPNDPMFK|L	[TMTsixplex_Nterm]HLPNDPMFK[TMTsixplex_K]	354-362	FALSE	5.343	800117.0663	663848.2942	508870.054	597465.09	2192406.5	1793781.041	ENSG00000062485
B4DJV2	B4DJV2_HUMAN	K|IVPNVLLEQGK|A	[TMTsixplex_Nterm]IVPNVLLEQGK[TMTsixplex_K]	370-380	FALSE	4.88	164158.6929	175129.1258	177410.8367	206181.9144	265896.0476	292442.0459	ENSG00000062485
B4DJV2	B4DJV2_HUMAN	K|IVPNVLLEQGK|A	[TMTsixplex_Nterm]IVPNVLLEQGK[TMTsixplex_K]	370-380	FALSE	5.068	66044.44224	67773.10546	51024.90017	58505.95952	196436.9968	181215.4832	ENSG00000062485
B4DJV2	B4DJV2_HUMAN	K|IVPNVLLEQGK|A	[TMTsixplex_Nterm]IVPNVLLEQGK[TMTsixplex_K]	370-380	FALSE	5.057	184860.2673	178823.4984	151343.3618	183230.5956	264152.1563	204820.9697	ENSG00000062485
B4DJV2	B4DJV2_HUMAN	K|SMSTEGLMK|F	[TMTsixplex_Nterm]SMSTEGLMK[TMTsixplex_K]	438-446	FALSE	5.336	57197.55206	53005.15638	40178.3274	44997.89218	198033.3281	181969.1021	ENSG00000062485
B4DJV2	B4DJV2_HUMAN	K|IVPNVLLEQGK|A	[TMTsixplex_Nterm]IVPNVLLEQGK[TMTsixplex_K]	370-380	FALSE	5.105	24521.00653	25473.67436	21542.02207	22607.69631	64973.46718	61167.75222	ENSG00000062485
B4DJV2	B4DJV2_HUMAN	R|VVPGYGHAVLR|K	[TMTsixplex_Nterm]VVPGYGHAVLR	328-338	FALSE	9.329	18313.47588	18252.94066	8737.748694	9320.614268	31136.94002	29229.72743	ENSG00000062485
B4DJV2	B4DJV2_HUMAN	K|GLVYETSVLDPDEGIR|F	[TMTsixplex_Nterm]GLVYETSVLDPDEGIR	64-79	FALSE	7.706	333172.2535	392184.1215	243398.3515	263409.1686	1372067.996	1452014.125	ENSG00000062485
B4DJV2	B4DJV2_HUMAN	R|GFSIPECQK|L	[TMTsixplex_Nterm]GFSIPEC[Cys_CAM]QK[TMTsixplex_K]	82-90	FALSE	5.592	329048.6307	318125.794	235716.8355	280115.5637	1147229.375	1106951.178	ENSG00000062485
B4DJV2	B4DJV2_HUMAN	R|DYIWNTLNSGR|V	[TMTsixplex_Nterm]DYIWNTLNSGR	317-327	FALSE	7.306	5196.899746	4922.889527	4267.114806	4952.08096	17496.25195	16137.72144	ENSG00000062485
B4DJV2	B4DJV2_HUMAN	K|IVPNVLLEQGK|A	[TMTsixplex_Nterm]IVPNVLLEQGK[TMTsixplex_K]	370-380	FALSE	5.329	34130.7677	36553.60532	25734.28485	32110.93441	127221.1435	130609.8594	ENSG00000062485
B4DJV2	B4DJV2_HUMAN	R|VVPGYGHAVLR|K	[TMTsixplex_Nterm]VVPGYGHAVLR	328-338	FALSE	9.843	6657.120603	6909.849064	5244.256838	5954.308084	15174.42098	14402.71222	ENSG00000062485
B4DJV2	B4DJV2_HUMAN	R|DYIWNTLNSGR|V	[TMTsixplex_Nterm]DYIWNTLNSGR	317-327	FALSE	7.324	7861.740862	8358.32012	7507.839658	8977.943536	18633.87305	17498.19305	ENSG00000062485
B4DJV2	B4DJV2_HUMAN	K|IVPNVLLEQGK|A	[TMTsixplex_Nterm]IVPNVLLEQGK[TMTsixplex_K]	370-380	FALSE	5.431	46147.27906	46370.49414	32106.95616	38005.75005	149256.992	141152.9902	ENSG00000062485
B4DJV2	B4DJV2_HUMAN	R|DYIWNTLNSGR|V	[TMTsixplex_Nterm]DYIWNTLNSGR	317-327	FALSE	8.364	2402.717216	2130.915602	1604.422208	1860.090745	5719.790527	5218.033425	ENSG00000062485
B4DJV2	B4DJV2_HUMAN	R|VVPGYGHAVLR|K	[TMTsixplex_Nterm]VVPGYGHAVLR	328-338	FALSE	8.322	65848.29219	66609.17106	51781.43165	55686.04083	266520.0568	250975.5864	ENSG00000062485
B4DJV2	B4DJV2_HUMAN	R|ALGFPLERPK|S	[TMTsixplex_Nterm]ALGFPLERPK[TMTsixplex_K]	428-437	FALSE	4.901	88657.6926	99873.17434	66743.0786	112784.7073	262350.1181	314156.875	ENSG00000062485
B4DJV2	B4DJV2_HUMAN	R|DYIWNTLNSGR|V	[TMTsixplex_Nterm]DYIWNTLNSGR	317-327	FALSE	6.964	74711.29462	82611.29584	94691.74587	109253.6609	110448.6563	107013.8712	ENSG00000062485
B4DJV2	B4DJV2_HUMAN	R|DYIWNTLNSGR|V	[TMTsixplex_Nterm]DYIWNTLNSGR	317-327	FALSE	6.368	8397.498297	8254.097639	6116.873006	7051.109997	12927.9043	12064.23653	ENSG00000062485
B4DJV2	B4DJV2_HUMAN	R|DYIWNTLNSGR|V	[TMTsixplex_Nterm]DYIWNTLNSGR	317-327	FALSE	6.584	3493.356688	3301.780717	2216.474298	2540.93048	6826.143555	6135.25701	ENSG00000062485
B4DJV2	B4DJV2_HUMAN	R|GFSIPECQK|L	[TMTsixplex_Nterm]GFSIPEC[Cys_CAM]QK[TMTsixplex_K]	82-90	FALSE	5.53	246543.0488	256577.1737	187796.4948	216124.7714	905762.8125	886284.2975	ENSG00000062485
B4DJV2	B4DJV2_HUMAN	K|SMSTEGLMK|F	[TMTsixplex_Nterm]SMSTEGLMK[TMTsixplex_K]	438-446	FALSE	5.628	34515.73771	36143.26386	24451.14536	27544.86027	129302.0859	119079.1639	ENSG00000062485
B4DLN1	B4DLN1_HUMAN	K|NYIQGINLVQAK|K	[TMTsixplex_Nterm]NYIQGINLVQAK[TMTsixplex_K]	151-162	FALSE	5.076	47044.63228	50981.74155	28303.71901	39372.52787	47997.83676	58609.62109	ENSG00000262660
B4DLN1	B4DLN1_HUMAN	K|LGPLAFYK|G	[TMTsixplex_Nterm]LGPLAFYK[TMTsixplex_K]	402-409	FALSE	5.451	51647.35024	35642.522	39136.64647	28864.85755	100230.3672	65478.30641	ENSG00000262660
B4DLN1	B4DLN1_HUMAN	K|NYIQGINLVQAK|K	[TMTsixplex_Nterm]NYIQGINLVQAK[TMTsixplex_K]	151-162	FALSE	6.211	23237.18295	27410.77258	15832.15113	20636.29309	30003.95248	30164.66992	ENSG00000262660
B4DLN1	B4DLN1_HUMAN	K|NYIQGINLVQAK|K	[TMTsixplex_Nterm]NYIQGINLVQAK[TMTsixplex_K]	151-162	FALSE	5.019	208892.296	239067.326	163391.1269	240893.0313	199353.1184	231877.521	ENSG00000262660
B4DLR8	B4DLR8_HUMAN	K|LKDPANFQYPAESVLAYK|E	[TMTsixplex_Nterm]LK[TMTsixplex_K]DPANFQYPAESVLAYK[TMTsixplex_K]	60-77	FALSE	6.719	277584.6268	338523.2593	109999.8717	123824.2508	784564.625	776127.2593	ENSG00000181019
B4DLR8	B4DLR8_HUMAN	K|EAAAAALK|K	[TMTsixplex_Nterm]EAAAAALK[TMTsixplex_K]	24-31	FALSE	4.857	27934.33578	28381.87912	15790.31049	16604.9548	68265.92969	62315.74356	ENSG00000181019
B4DLR8	B4DLR8_HUMAN	R|ALIVLAHSER|T	[TMTsixplex_Nterm]ALIVLAHSER	6-15	FALSE	9.045	1922047.53	2147087.867	2237331.292	2494311.655	2639068.169	2562845.904	ENSG00000181019
B4DLR8	B4DLR8_HUMAN	K|SIPTDNQIK|A	[TMTsixplex_Nterm]SIPTDNQIK[TMTsixplex_K]	191-199	FALSE	6.093	164446.5184	170312.0973	70923.79954	81331.345	445133.5313	415420.6564	ENSG00000181019
B4DLR8	B4DLR8_HUMAN	K|LKDPANFQYPAESVLAYK|E	[TMTsixplex_Nterm]LK[TMTsixplex_K]DPANFQYPAESVLAYK[TMTsixplex_K]	60-77	FALSE	6.352	239946.9145	278070.6568	93787.95873	99523.93044	664312.25	662035.9505	ENSG00000181019
B4DLR8	B4DLR8_HUMAN	K|LKDPANFQYPAESVLAYK|E	[TMTsixplex_Nterm]LK[TMTsixplex_K]DPANFQYPAESVLAYK[TMTsixplex_K]	60-77	FALSE	6.229	54224.03205	59194.12794	21785.1174	22502.55739	141274.875	135678.6963	ENSG00000181019
B4DLR8	B4DLR8_HUMAN	K|LKDPANFQYPAESVLAYK|E	[TMTsixplex_Nterm]LK[TMTsixplex_K]DPANFQYPAESVLAYK[TMTsixplex_K]	60-77	FALSE	6.683	237073.1426	259793.3006	85147.79167	88277.14959	632506.375	609742.8337	ENSG00000181019
B4DLR8	B4DLR8_HUMAN	K|LKDPANFQYPAESVLAYK|E	[TMTsixplex_Nterm]LK[TMTsixplex_K]DPANFQYPAESVLAYK[TMTsixplex_K]	60-77	FALSE	6.798	2915.567682	2382.18166	1162.759463	1250.413393	8738.97168	7632.702808	ENSG00000181019
B4DLR8	B4DLR8_HUMAN	K|LKDPANFQYPAESVLAYK|E	[TMTsixplex_Nterm]LK[TMTsixplex_K]DPANFQYPAESVLAYK[TMTsixplex_K]	60-77	FALSE	6.257	169636.9501	186308.5619	65036.43383	65029.95225	459853.7813	432923.3653	ENSG00000181019
B4DLR8	B4DLR8_HUMAN	R|TSFNYAMK|E	TSFNYAMK[TMTsixplex_K]	16-23	FALSE	5.526	14277.09141	19820.13079	16742.74818	17099.66738	33483.25306	137800	ENSG00000181019
B4DLR8	B4DLR8_HUMAN	K|LKDPANFQYPAESVLAYK|E	[TMTsixplex_Nterm]LK[TMTsixplex_K]DPANFQYPAESVLAYK[TMTsixplex_K]	60-77	FALSE	7.22	35484.19205	40900.1128	14655.31142	14442.26396	90807.73438	88374.85096	ENSG00000181019
B4DLR8	B4DLR8_HUMAN	R|ALIVLAHSER|T	[TMTsixplex_Nterm]ALIVLAHSER	6-15	FALSE	6.161	336046.3688	346027.1858	306715.3097	357254.593	447563.125	407128.4167	ENSG00000181019
B4DLR8	B4DLR8_HUMAN	K|LKDPANFQYPAESVLAYK|E	[TMTsixplex_Nterm]LK[TMTsixplex_K]DPANFQYPAESVLAYK[TMTsixplex_K]	60-77	FALSE	6.781	149817.6208	175857.5889	57994.12997	67229.63625	410955	407559.5607	ENSG00000181019
B4DLR8	B4DLR8_HUMAN	K|LKDPANFQYPAESVLAYK|E	[TMTsixplex_Nterm]LK[TMTsixplex_K]DPANFQYPAESVLAYK[TMTsixplex_K]	60-77	FALSE	6.538	75246.24678	79638.09625	30151.26551	35255.51633	187077.0313	177168.7569	ENSG00000181019
B4DLR8	B4DLR8_HUMAN	R|IQILEGWK|K	[TMTsixplex_Nterm]IQILEGWK[TMTsixplex_K]	130-137	FALSE	4.814	35282.44314	37964.153	15367.34352	16328.40212	94020.48914	87444.91482	ENSG00000181019
B4DLR8	B4DLR8_HUMAN	K|LKDPANFQYPAESVLAYK|E	[TMTsixplex_Nterm]LK[TMTsixplex_K]DPANFQYPAESVLAYK[TMTsixplex_K]	60-77	FALSE	6.606	36990.25354	41996.47276	15901.56702	17163.73142	96015.65625	94578.03074	ENSG00000181019
B4DM50	B4DM50_HUMAN	R|HTLDGAACLLNSNK|Y	[TMTsixplex_Nterm]HTLDGAAC[Cys_CAM]LLNSNK[TMTsixplex_K]	28-41	FALSE	6.328	495327.2224	498221.6313	406991.152	438374.0898	525308	464156.2204	ENSG00000115540
B4DQI1	B4DQI1_HUMAN	R|GALISDQWVLTAAHCFR|D	[TMTsixplex_Nterm]GALISDQWVLTAAHC[Cys_CAM]FR	248-264	FALSE	8.373	2708.334307	2995.896349	2245.918591	2325.548332	NA	1440.731528	ENSG00000235696
B4DQI1	B4DQI1_HUMAN	R|GALISDQWVLTAAHCFR|D	[TMTsixplex_Nterm]GALISDQWVLTAAHC[Cys_CAM]FR	248-264	FALSE	8.373	2708.334307	2995.896349	2245.918591	2325.548332	NA	1440.731528	ENSG00000206372
B4DQI1	B4DQI1_HUMAN	R|GALISDQWVLTAAHCFR|D	[TMTsixplex_Nterm]GALISDQWVLTAAHC[Cys_CAM]FR	248-264	FALSE	8.373	2708.334307	2995.896349	2245.918591	2325.548332	NA	1440.731528	ENSG00000226560
B4DQI1	B4DQI1_HUMAN	R|GALISDQWVLTAAHCFR|D	[TMTsixplex_Nterm]GALISDQWVLTAAHC[Cys_CAM]FR	248-264	FALSE	8.373	2708.334307	2995.896349	2245.918591	2325.548332	NA	1440.731528	ENSG00000235017
B4DQI1	B4DQI1_HUMAN	R|GALISDQWVLTAAHCFR|D	[TMTsixplex_Nterm]GALISDQWVLTAAHC[Cys_CAM]FR	248-264	FALSE	8.373	2708.334307	2995.896349	2245.918591	2325.548332	NA	1440.731528	ENSG00000166278
B4DQI1	B4DQI1_HUMAN	R|GALISDQWVLTAAHCFR|D	[TMTsixplex_Nterm]GALISDQWVLTAAHC[Cys_CAM]FR	248-264	FALSE	8.373	2708.334307	2995.896349	2245.918591	2325.548332	NA	1440.731528	ENSG00000231543
B4DQI1	B4DQI1_HUMAN	R|GALISDQWVLTAAHCFR|D	[TMTsixplex_Nterm]GALISDQWVLTAAHC[Cys_CAM]FR	248-264	FALSE	8.373	2708.334307	2995.896349	2245.918591	2325.548332	NA	1440.731528	ENSG00000204364
B4DQI1	B4DQI1_HUMAN	R|DFHINLFR|M	[TMTsixplex_Nterm]DFHINLFR	481-488	FALSE	5.454	21814.79209	21630.39199	17327.04578	15214.08442	8540.763598	7478.563669	ENSG00000235696
B4DQI1	B4DQI1_HUMAN	R|DFHINLFR|M	[TMTsixplex_Nterm]DFHINLFR	481-488	FALSE	5.454	21814.79209	21630.39199	17327.04578	15214.08442	8540.763598	7478.563669	ENSG00000206372
B4DQI1	B4DQI1_HUMAN	R|DFHINLFR|M	[TMTsixplex_Nterm]DFHINLFR	481-488	FALSE	5.454	21814.79209	21630.39199	17327.04578	15214.08442	8540.763598	7478.563669	ENSG00000226560
B4DQI1	B4DQI1_HUMAN	R|DFHINLFR|M	[TMTsixplex_Nterm]DFHINLFR	481-488	FALSE	5.454	21814.79209	21630.39199	17327.04578	15214.08442	8540.763598	7478.563669	ENSG00000235017
B4DQI1	B4DQI1_HUMAN	R|DFHINLFR|M	[TMTsixplex_Nterm]DFHINLFR	481-488	FALSE	5.454	21814.79209	21630.39199	17327.04578	15214.08442	8540.763598	7478.563669	ENSG00000166278
B4DQI1	B4DQI1_HUMAN	R|DFHINLFR|M	[TMTsixplex_Nterm]DFHINLFR	481-488	FALSE	5.454	21814.79209	21630.39199	17327.04578	15214.08442	8540.763598	7478.563669	ENSG00000231543
B4DQI1	B4DQI1_HUMAN	R|DFHINLFR|M	[TMTsixplex_Nterm]DFHINLFR	481-488	FALSE	5.454	21814.79209	21630.39199	17327.04578	15214.08442	8540.763598	7478.563669	ENSG00000204364
B4DQI1	B4DQI1_HUMAN	K|AVISPGFDVFAK|K	[TMTsixplex_Nterm]AVISPGFDVFAK[TMTsixplex_K]	292-303	FALSE	6.149	26128.70031	26709.30306	18962.29009	21697.02154	18447.67476	15573.62714	ENSG00000235696
B4DQI1	B4DQI1_HUMAN	K|AVISPGFDVFAK|K	[TMTsixplex_Nterm]AVISPGFDVFAK[TMTsixplex_K]	292-303	FALSE	6.149	26128.70031	26709.30306	18962.29009	21697.02154	18447.67476	15573.62714	ENSG00000206372
B4DQI1	B4DQI1_HUMAN	K|AVISPGFDVFAK|K	[TMTsixplex_Nterm]AVISPGFDVFAK[TMTsixplex_K]	292-303	FALSE	6.149	26128.70031	26709.30306	18962.29009	21697.02154	18447.67476	15573.62714	ENSG00000226560
B4DQI1	B4DQI1_HUMAN	K|AVISPGFDVFAK|K	[TMTsixplex_Nterm]AVISPGFDVFAK[TMTsixplex_K]	292-303	FALSE	6.149	26128.70031	26709.30306	18962.29009	21697.02154	18447.67476	15573.62714	ENSG00000235017
B4DQI1	B4DQI1_HUMAN	K|AVISPGFDVFAK|K	[TMTsixplex_Nterm]AVISPGFDVFAK[TMTsixplex_K]	292-303	FALSE	6.149	26128.70031	26709.30306	18962.29009	21697.02154	18447.67476	15573.62714	ENSG00000166278
B4DQI1	B4DQI1_HUMAN	K|AVISPGFDVFAK|K	[TMTsixplex_Nterm]AVISPGFDVFAK[TMTsixplex_K]	292-303	FALSE	6.149	26128.70031	26709.30306	18962.29009	21697.02154	18447.67476	15573.62714	ENSG00000231543
B4DQI1	B4DQI1_HUMAN	K|AVISPGFDVFAK|K	[TMTsixplex_Nterm]AVISPGFDVFAK[TMTsixplex_K]	292-303	FALSE	6.149	26128.70031	26709.30306	18962.29009	21697.02154	18447.67476	15573.62714	ENSG00000204364
B4DQI4	B4DQI4_HUMAN	R|AVAIDLPGLGHSK|E	[TMTsixplex_Nterm]AVAIDLPGLGHSK[TMTsixplex_K]	64-76	FALSE	8.561	521150.6486	570799.7459	597639.648	661389.0318	883628.2881	908909.875	ENSG00000114779
B4DQI4	B4DQI4_HUMAN	R|FSSETWQNLGTLHR|L	[TMTsixplex_Nterm]FSSETWQNLGTLHR	43-56	FALSE	9.676	86437.65336	95227.07667	115169.2953	137932.2207	100911.0065	96199.35751	ENSG00000114779
B4DQI4	B4DQI4_HUMAN	R|AVAIDLPGLGHSK|E	[TMTsixplex_Nterm]AVAIDLPGLGHSK[TMTsixplex_K]	64-76	FALSE	8.496	167150.4816	184200.2417	173528.9625	200163.5192	227577.375	216996.8747	ENSG00000114779
B4DUR8	B4DUR8_HUMAN	R|NVLLDPQLVPGGGASEMAVAHALTEK|S	[TMTsixplex_Nterm]NVLLDPQLVPGGGASEMAVAHALTEK[TMTsixplex_K]	355-380	FALSE	6.854	135264.1786	152718.5994	133255.8338	133154.0918	154211.0124	118234.0045	ENSG00000163468
B4DUR8	B4DUR8_HUMAN	R|ANITAIR|R	[TMTsixplex_Nterm]ANITAIR	262-268	FALSE	4.995	18482.71094	18119.6323	16709.87792	18283.35056	17438.12926	17984.29273	ENSG00000163468
B4DUR8	B4DUR8_HUMAN	K|ELGIWEPLAVK|L	[TMTsixplex_Nterm]ELGIWEPLAVK[TMTsixplex_K]	447-457	FALSE	5.145	62685.19281	62558.27373	54937.22702	60232.95108	64530.20703	63816.88219	ENSG00000163468
B4DUR8	B4DUR8_HUMAN	R|AVAQALEVIPR|T	[TMTsixplex_Nterm]AVAQALEVIPR	394-404	FALSE	8.946	38482.63993	39931.1924	35640.20281	39935.13134	39762.73254	39457.46122	ENSG00000163468
B4DUR8	B4DUR8_HUMAN	R|NVLLDPQLVPGGGASEMAVAHALTEK|S	[TMTsixplex_Nterm]NVLLDPQLVPGGGASEMAVAHALTEK[TMTsixplex_K]	355-380	FALSE	6.996	44256.68743	50097.8437	42589.18084	44282.67605	46679.63665	37682.11246	ENSG00000163468
B4DUR8	B4DUR8_HUMAN	K|ACTILLR|G	[TMTsixplex_Nterm]AC[Cys_CAM]TILLR	326-332	FALSE	4.821	18905.31517	18139.98701	18103.16493	19058.49414	17884.34902	16314.87552	ENSG00000163468
B4DUR8	B4DUR8_HUMAN	K|KGESQTDIEITR|E	[TMTsixplex_Nterm]K[TMTsixplex_K]GESQTDIEITR	204-215	FALSE	7.909	130648.0553	136830.7344	120499.5504	129380.0051	125802.2604	114555.5403	ENSG00000163468
B4DUR8	B4DUR8_HUMAN	K|TAVETAVLLLR|I	[TMTsixplex_Nterm]TAVETAVLLLR	463-473	FALSE	9.976	919.8828125	904.5917346	791.712134	824.3225765	876.9232932	813.4758696	ENSG00000163468
B4DUR8	B4DUR8_HUMAN	K|GISDLAQHYLMR|A	[TMTsixplex_Nterm]GISDLAQHYLMR	250-261	FALSE	5.856	8944.804278	10116.83956	8642.329288	9842.72037	9500.245323	10404.05698	ENSG00000163468
B4DUR8	B4DUR8_HUMAN	K|AMTGVEQWPYR|A	[TMTsixplex_Nterm]AMTGVEQWPYR	383-393	FALSE	7.119	9752.897522	8742.797882	7853.335924	9098.978653	9574.550278	9300.246038	ENSG00000163468
B4DUR8	B4DUR8_HUMAN	K|TAVETAVLLLR|I	[TMTsixplex_Nterm]TAVETAVLLLR	463-473	FALSE	8.503	4999.295927	5143.434082	4295.784574	4694.583638	5123.09793	4583.574367	ENSG00000163468
B4DUR8	B4DUR8_HUMAN	K|TAVETAVLLLR|I	[TMTsixplex_Nterm]TAVETAVLLLR	463-473	FALSE	8.765	32910.28371	33625.26947	29328.33186	30058.68373	36097.09766	29942.33761	ENSG00000163468
B4DUR8	B4DUR8_HUMAN	K|GISDLAQHYLMR|A	[TMTsixplex_Nterm]GISDLAQHYLMR	250-261	FALSE	7.19	62940.52454	79165.0261	62537.61207	66649.52739	65169.80152	78286.86805	ENSG00000163468
B4DUR8	B4DUR8_HUMAN	K|TAVETAVLLLR|I	[TMTsixplex_Nterm]TAVETAVLLLR	463-473	FALSE	9.02	19321.2628	19628.05273	15925.71312	16970.18977	18659.13083	16012.04157	ENSG00000163468
B4DUR8	B4DUR8_HUMAN	R|AVAQALEVIPR|T	[TMTsixplex_Nterm]AVAQALEVIPR	394-404	FALSE	9.03	84770.6157	85811.7654	75042.69015	84025.73488	76474.92078	70782.18101	ENSG00000163468
B4DUR8	B4DUR8_HUMAN	K|TAVETAVLLLR|I	[TMTsixplex_Nterm]TAVETAVLLLR	463-473	FALSE	9.185	16385.12963	17261.39063	13861.73403	15030.59659	17120.93823	14695.92504	ENSG00000163468
B4DUR8	B4DUR8_HUMAN	K|ELGIWEPLAVK|L	[TMTsixplex_Nterm]ELGIWEPLAVK[TMTsixplex_K]	447-457	FALSE	5.452	234818.5064	236915.7146	209316.9108	224432.3103	248488.6563	233173.6831	ENSG00000163468
B4DUR8	B4DUR8_HUMAN	R|EIQVQHPAAK|S	[TMTsixplex_Nterm]EIQVQHPAAK[TMTsixplex_K]	24-33	FALSE	6.495	63919.37878	57124.8552	54429.96074	51807.4944	76857.82682	61638.241	ENSG00000163468
B4DUR8	B4DUR8_HUMAN	K|KGESQTDIEITR|E	[TMTsixplex_Nterm]K[TMTsixplex_K]GESQTDIEITR	204-215	FALSE	7.64	118915.7642	127200.2031	103730.1203	119104.3008	118608.8952	100972.5378	ENSG00000163468
B4DUR8	B4DUR8_HUMAN	R|TLIQNCGASTIR|L	[TMTsixplex_Nterm]TLIQNC[Cys_CAM]GASTIR	405-416	FALSE	10.278	5976.093142	6043.637963	5344.325244	5628.111709	6521.958496	5783.944838	ENSG00000163468
B4DUR8	B4DUR8_HUMAN	K|AMTGVEQWPYR|A	[TMTsixplex_Nterm]AMTGVEQWPYR	383-393	FALSE	7.085	26343.70035	27186.539	23017.52459	25661.09125	26953.75477	26589.23928	ENSG00000163468
B4DUR8	B4DUR8_HUMAN	K|IPGGIIEDSCVLR|G	[TMTsixplex_Nterm]IPGGIIEDSC[Cys_CAM]VLR	159-171	FALSE	5.871	204077.6291	269074.1056	203756.9429	188675.4109	223047.9706	198848.5313	ENSG00000163468
B4DWT1	B4DWT1_HUMAN	R|TLFGFLGK|I	[TMTsixplex_Nterm]TLFGFLGK[TMTsixplex_K]	51-58	FALSE	5.031	11529.82621	13071.84375	7473.321316	9007.994917	8109.985995	8339.518608	ENSG00000116754
B5MC22	B5MC22_HUMAN	R|VCAASLYVLGTATR|W	[TMTsixplex_Nterm]VC[Cys_CAM]AASLYVLGTATR	80-93	FALSE	8.123	1685.119338	1772.065895	1095.030823	1358.785856	8724.915039	8121.180244	ENSG00000242114
B5MC96	B5MC96_HUMAN	R|YAAASLPPLPR|K	[TMTsixplex_Nterm]YAAASLPPLPR	85-95	FALSE	8.481	55213.03737	55297.6347	44139.97373	49152.71914	46669.59343	41268.8051	ENSG00000118960
B5MC98	B5MC98_HUMAN	K|VVCFNHDNTLLATGGTDGYVR|V	[TMTsixplex_Nterm]VVC[Cys_CAM]FNHDNTLLATGGTDGYVR	159-179	FALSE	6.302	97965.72597	103850.2753	80058.89109	85585.49298	109898.1094	106625.821	ENSG00000138073
B5MCE7	B5MCE7_HUMAN	R|LLELFPVNR|Q	[TMTsixplex_Nterm]LLELFPVNR	22-30	FALSE	5.395	21175.39422	21832.48627	15078.326	15640.43382	21119.90592	19973.3896	ENSG00000136261
B5MCP9	B5MCP9_HUMAN	K|HVVFIAQR|R	[TMTsixplex_Nterm]HVVFIAQR	91-98	FALSE	7.513	5858.016417	6049.434914	4435.098128	4934.453777	6838.111322	6445.683816	ENSG00000171863
B5MCP9	B5MCP9_HUMAN	K|AIIIFVPVPQLK|S	[TMTsixplex_Nterm]AIIIFVPVPQLK[TMTsixplex_K]	59-70	FALSE	5.325	5521.747104	6033.286574	5164.153002	5687.828691	7404.550293	7282.886155	ENSG00000171863
B5MD87	B5MD87_HUMAN	K|MLLHEGQHPAQLR|S	[TMTsixplex_Nterm]MLLHEGQHPAQLR	82-94	FALSE	5.656	4910.106654	5400.471593	4406.46887	4977.160551	5106.568213	5282.533392	ENSG00000276657
B5MD87	B5MD87_HUMAN	K|MLLHEGQHPAQLR|S	[TMTsixplex_Nterm]MLLHEGQHPAQLR	82-94	FALSE	5.656	4910.106654	5400.471593	4406.46887	4977.160551	5106.568213	5282.533392	ENSG00000104524
B7Z2A9	B7Z2A9_HUMAN	K|FLPFSFEHIR|E	[TMTsixplex_Nterm]FLPFSFEHIR	779-788	FALSE	7.207	1533.97517	2010.283733	1640.239746	1679.787336	1620.340783	1633.229173	ENSG00000033627
B7Z2A9	B7Z2A9_HUMAN	R|KANIPIMDTGENPEVPFPR|D	[TMTsixplex_Nterm]K[TMTsixplex_K]ANIPIMDTGENPEVPFPR	74-92	FALSE	5.23	279831.9522	299278.1782	223187.387	263820.8616	502283.5625	463076.6438	ENSG00000033627
B7Z4B8	B7Z4B8_HUMAN	K|EALGGQALYPHVLVK|N	[TMTsixplex_Nterm]EALGGQALYPHVLVK[TMTsixplex_K]	272-286	FALSE	6.215	255537.1406	250585.0676	184623.817	199684.8278	156467.189	137275.4845	ENSG00000105323
B7Z685	B7Z685_HUMAN	K|AFPFHIIFDR|D	[TMTsixplex_Nterm]AFPFHIIFDR	148-157	FALSE	4.893	2617.01311	2814.39008	1908.385967	2188.356231	1645.418869	1532.083361	ENSG00000061918
B7Z7P0	B7Z7P0_HUMAN	R|SYSPTLFAQTVR|V	[TMTsixplex_Nterm]SYSPTLFAQTVR	410-421	FALSE	7.609	37100.13302	38709.15216	26921.67066	29583.4171	44757.24219	40096.91683	ENSG00000110344
B7Z9I1	B7Z9I1_HUMAN	R|EEIIPVAAEYDK|T	[TMTsixplex_Nterm]EEIIPVAAEYDK[TMTsixplex_K]	22-33	FALSE	4.885	101080.64	123751.0915	108690.7309	109495.7771	221216.5	220183.0784	ENSG00000117054
B7Z9I1	B7Z9I1_HUMAN	R|AAWEVDSGRR|N	[TMTsixplex_Nterm]AAWEVDSGRR	304-313	FALSE	5.569	11735.36121	13560.21698	9941.104421	11005.82362	26413.05527	27291.25086	ENSG00000117054
B7Z9I1	B7Z9I1_HUMAN	R|EEIIPVAAEYDK|T	[TMTsixplex_Nterm]EEIIPVAAEYDK[TMTsixplex_K]	22-33	FALSE	6.047	214171.6341	224974.3721	164928.6411	206277.1212	510941.75	480667.1747	ENSG00000117054
B7Z9I1	B7Z9I1_HUMAN	K|ANWYFLLAR|S	[TMTsixplex_Nterm]ANWYFLLAR	162-170	FALSE	6.113	222.0902661	241.6230982	160.4274806	173.1858005	578.9147949	520.3453687	ENSG00000117054
B7Z9I1	B7Z9I1_HUMAN	K|ANWYFLLAR|S	[TMTsixplex_Nterm]ANWYFLLAR	162-170	FALSE	7.143	1295.853039	1344.37214	786.395256	796.2495668	3742.996826	3584.474497	ENSG00000117054
B7ZC39	B7ZC39_HUMAN	R|HMLDLQK|Q	[TMTsixplex_Nterm]HMLDLQK[TMTsixplex_K]	249-255	FALSE	5.008	529328.4406	516753.8107	380840.5654	410461.2101	829896.9277	679203.2264	ENSG00000148341
B7ZC39	B7ZC39_HUMAN	K|SQTTYYAQCYR|H	[TMTsixplex_Nterm]SQTTYYAQC[Cys_CAM]YR	238-248	FALSE	10.386	3032.179829	2848.441573	3655.506067	4216.981734	3722.967298	3153.427059	ENSG00000148341
B8ZZP4	B8ZZP4_HUMAN	R|TYAIMISR|P	[TMTsixplex_Nterm]TYAIMISR	65-72	FALSE	6.667	138300.9688	136479.8876	102298.157	109330.3468	115149.4173	99373.87665	ENSG00000136193
B8ZZU8	B8ZZU8_HUMAN	R|LYKDDQLLDDGK|T	[TMTsixplex_Nterm]LYK[TMTsixplex_K]DDQLLDDGK[TMTsixplex_K]	39-50	FALSE	5.478	1130168.482	1270795.625	916736.8023	940084.0471	1023002.481	924344.4611	ENSG00000103363
B8ZZU8	B8ZZU8_HUMAN	K|TLGECGFTSQTARPQAPATVGLAFR|A	[TMTsixplex_Nterm]TLGEC[Cys_CAM]GFTSQTARPQAPATVGLAFR	51-75	FALSE	6.614	9663.450679	9841.569294	7458.368054	7991.487251	9792.734813	8259.02539	ENSG00000103363
C9IZG4	C9IZG4_HUMAN	K|TQSSLVPALTDFVR|S	[TMTsixplex_Nterm]TQSSLVPALTDFVR	102-115	FALSE	7.982	28113.66664	28898.57851	20364.57875	22202.07656	38711.68359	32110.98547	ENSG00000112514
C9IZG4	C9IZG4_HUMAN	K|TQSSLVPALTDFVR|S	[TMTsixplex_Nterm]TQSSLVPALTDFVR	102-115	FALSE	8.535	83086.02778	88799.55578	66114.6088	75824.04548	96225.875	82723.81716	ENSG00000112514
C9IZG4	C9IZG4_HUMAN	K|TQSSLVPALTDFVR|S	[TMTsixplex_Nterm]TQSSLVPALTDFVR	102-115	FALSE	5.188	69963.54505	71267.12942	57438.47622	64014.18516	88482.75	80157.74964	ENSG00000112514
C9IZG4	C9IZG4_HUMAN	K|TQSSLVPALTDFVR|S	[TMTsixplex_Nterm]TQSSLVPALTDFVR	102-115	FALSE	6.197	35927.51567	37042.95654	25470.37601	27470.57862	63902.82813	56439.73131	ENSG00000112514
C9IZG4	C9IZG4_HUMAN	K|TQSSLVPALTDFVR|S	[TMTsixplex_Nterm]TQSSLVPALTDFVR	102-115	FALSE	5.143	22687.62233	22502.44689	17671.51942	20467.67855	27972.21337	25137.0002	ENSG00000112514
C9IZG4	C9IZG4_HUMAN	K|TQSSLVPALTDFVR|S	[TMTsixplex_Nterm]TQSSLVPALTDFVR	102-115	FALSE	9.132	3325.753894	3533.165493	2138.848196	2615.205099	4484.597168	3810.486688	ENSG00000112514
C9IZG4	C9IZG4_HUMAN	K|TQSSLVPALTDFVR|S	[TMTsixplex_Nterm]TQSSLVPALTDFVR	102-115	FALSE	8.898	17253.20141	17961.10996	12969.49708	14108.34699	25019.14844	21956.6131	ENSG00000112514
C9IZG4	C9IZG4_HUMAN	K|TQSSLVPALTDFVR|S	[TMTsixplex_Nterm]TQSSLVPALTDFVR	102-115	FALSE	7.58	28114.2593	30741.06036	22929.54771	24638.05208	36790.40625	33050.40062	ENSG00000112514
C9IZG4	C9IZG4_HUMAN	K|TQSSLVPALTDFVR|S	[TMTsixplex_Nterm]TQSSLVPALTDFVR	102-115	FALSE	8.017	17513.55385	17936.90741	12389.65663	12590.74736	25779.25	22931.90777	ENSG00000112514
C9IZG4	C9IZG4_HUMAN	K|TQSSLVPALTDFVR|S	[TMTsixplex_Nterm]TQSSLVPALTDFVR	102-115	FALSE	9.021	11739.24525	12222.96216	9023.082989	9812.156026	14971.05664	13040.55938	ENSG00000112514
C9IZG4	C9IZG4_HUMAN	K|TQSSLVPALTDFVR|S	[TMTsixplex_Nterm]TQSSLVPALTDFVR	102-115	FALSE	8.468	32227.90205	32525.71926	25097.03058	24843.51583	49740.29297	43182.00719	ENSG00000112514
C9IZL7	C9IZL7_HUMAN	R|FACHSASLTVR|N	[TMTsixplex_Nterm]FAC[Cys_CAM]HSASLTVR	143-153	FALSE	6.811	5421.664299	5407.328566	3734.795123	4011.471165	6266.120942	5667.134774	ENSG00000147140
C9J0K6	C9J0K6_HUMAN	R|QHFISFDTDR|S	[TMTsixplex_Nterm]QHFISFDTDR	64-73	FALSE	5.555	59869.0988	69859.89844	50937.39771	50948.17748	48794.18882	64786.28584	ENSG00000075142
C9J0K6	C9J0K6_HUMAN	R|LMVSMLDR|D	[TMTsixplex_Nterm]LMVSMLDR	34-41	FALSE	5.152	95761.91178	98623.54688	66509.04157	68760.15961	97677.5557	91309.86607	ENSG00000075142
C9J0K6	C9J0K6_HUMAN	R|LMVSMLDR|D	[TMTsixplex_Nterm]LMVSMLDR	34-41	FALSE	5.107	63828.82855	60336.53735	61847.66665	71268.55534	72604.3125	68093.5751	ENSG00000075142
C9J0K6	C9J0K6_HUMAN	R|CLTQSGIAGGYKPFNLETCR|L	[TMTsixplex_Nterm]C[Cys_CAM]LTQSGIAGGYK[TMTsixplex_K]PFNLETC[Cys_CAM]R	14-33	FALSE	6.849	120363.0279	121946.9453	74563.02647	77089.53289	86587.73322	71129.99983	ENSG00000075142
C9J0K6	C9J0K6_HUMAN	R|QHFISFDTDR|S	[TMTsixplex_Nterm]QHFISFDTDR	64-73	FALSE	5.775	39265.84599	43738.64286	29343.21295	29773.3395	30628.3262	28880.30928	ENSG00000075142
C9J0K6	C9J0K6_HUMAN	R|SGTVDPQELQK|A	[TMTsixplex_Nterm]SGTVDPQELQK[TMTsixplex_K]	74-84	FALSE	6.099	201142.8526	217457.8438	133786.7717	151359.8565	156953.6238	135682.5186	ENSG00000075142
C9J315	C9J315_HUMAN	K|STVFGTALNYVSLR|I	[TMTsixplex_Nterm]STVFGTALNYVSLR	150-163	FALSE	8.922	3619.555836	3538.459931	3399.043167	3574.364437	4745.40015	3968.77488	ENSG00000160285
C9J3L8	C9J3L8_HUMAN	K|GEDFPANNIVK|F	[TMTsixplex_Nterm]GEDFPANNIVK[TMTsixplex_K]	92-102	FALSE	5.882	504302.6329	545731.655	408008.3297	459501.3083	708326.75	645091.0094	ENSG00000124783
C9J3L8	C9J3L8_HUMAN	K|GTEDFIVESLDASFR|Y	[TMTsixplex_Nterm]GTEDFIVESLDASFR	111-125	FALSE	6.507	15828.70252	16416.99231	11021.03062	11362.03945	23701.51739	23707.73857	ENSG00000124783
C9J3L8	C9J3L8_HUMAN	K|FLVGFTNK|G	[TMTsixplex_Nterm]FLVGFTNK[TMTsixplex_K]	103-110	FALSE	5.469	111184.8949	49998.21347	49662.93649	28403.73209	222782.4844	81299.2236	ENSG00000124783
C9J3L8	C9J3L8_HUMAN	K|FLVGFTNK|G	[TMTsixplex_Nterm]FLVGFTNK[TMTsixplex_K]	103-110	FALSE	5.663	123172.6492	160458.7398	83477.04463	108100.3494	162447.5189	187303.7969	ENSG00000124783
C9J4M6	C9J4M6_HUMAN	R|MTIGHLIECLQGK|V	[TMTsixplex_Nterm]MTIGHLIEC[Cys_CAM]LQGK[TMTsixplex_K]	901-913	FALSE	5.953	1124.924676	1168.450255	846.6365007	870.3171524	1387.189565	1236.630147	ENSG00000047315
C9J4Z3	C9J4Z3_HUMAN	K|TVAGGAWTYNTTSAVTVK|S	[TMTsixplex_Nterm]TVAGGAWTYNTTSAVTVK[TMTsixplex_K]	39-56	FALSE	5.816	393497.9431	411388.7813	310239.443	377390.8712	276912.2504	300954.9043	ENSG00000197756
C9J4Z3	C9J4Z3_HUMAN	R|AVGIWHCGSCMK|T	[TMTsixplex_Nterm]AVGIWHC[Cys_CAM]GSC[Cys_CAM]MK[TMTsixplex_K]	27-38	FALSE	6.883	491318.5998	539465.8464	507039.2703	580233.5484	690366.8272	681202.4685	ENSG00000197756
C9J544	C9J544_HUMAN	R|FSNLLGTVYR|R	[TMTsixplex_Nterm]FSNLLGTVYR	7-16	FALSE	7.54	3641.424357	3849.736328	2247.796847	2201.990229	2457.845831	2219.156753	ENSG00000241945
C9J5W6	C9J5W6_HUMAN	K|DMAAVQR|T	[TMTsixplex_Nterm]DMAAVQR	37-43	FALSE	5.07	222.9042784	218.4492314	271.4432405	314.6580983	111.332805	88.5622054	ENSG00000144834
C9J5W6	C9J5W6_HUMAN	K|DMAAVQR|T	[TMTsixplex_Nterm]DMAAVQR	37-43	FALSE	4.985	925.8083734	988.7978498	1181.221763	1206.381714	534.1289672	466.9947251	ENSG00000144834
C9J5W6	C9J5W6_HUMAN	K|GASQAGMTGYGMPR|Q	[TMTsixplex_Nterm]GASQAGMTGYGMPR	99-112	FALSE	9.593	6921.563663	6433.966939	6678.397677	7580.856445	3008.537396	2690.673038	ENSG00000144834
C9J5W6	C9J5W6_HUMAN	K|GASQAGMTGYGMPR|Q	[TMTsixplex_Nterm]GASQAGMTGYGMPR	99-112	FALSE	8.883	62110.57574	60756.3106	63763.04815	73002.57384	40455.92039	38492.08097	ENSG00000144834
C9J6N9	C9J6N9_HUMAN	R|LNITYPMLFK|L	[TMTsixplex_Nterm]LNITYPMLFK[TMTsixplex_K]	54-63	FALSE	5.456	7551.573313	7294.124321	5764.342848	5338.252232	6898.441703	5879.433823	ENSG00000070010
C9J799	C9J799_HUMAN	R|AQVLSLYR|A	[TMTsixplex_Nterm]AQVLSLYR	7-14	FALSE	6.458	20252.38756	20875.46006	21408.91846	24056.67028	33747.53125	31339.58671	ENSG00000214113
C9J8M3	C9J8M3_HUMAN	R|FCLICNYVSR|I	[TMTsixplex_Nterm]FC[Cys_CAM]LIC[Cys_CAM]NYVSR	176-185	FALSE	6.311	55242.09301	62847.4375	39258.44031	41622.10746	34129.18742	30633.14089	ENSG00000163918
C9J8T0	C9J8T0_HUMAN	R|LDADIHTNTCR|L	[TMTsixplex_Nterm]LDADIHTNTC[Cys_CAM]R	378-388	FALSE	5.385	9622.400607	9730.844644	7707.54984	8691.061214	12568.67107	11763.12234	ENSG00000284869
C9J8T0	C9J8T0_HUMAN	R|LDADIHTNTCR|L	[TMTsixplex_Nterm]LDADIHTNTC[Cys_CAM]R	378-388	FALSE	5.385	9622.400607	9730.844644	7707.54984	8691.061214	12568.67107	11763.12234	ENSG00000132394
C9J9K3	C9J9K3_HUMAN	K|SDGIYIINLK|R	[TMTsixplex_Nterm]SDGIYIINLK[TMTsixplex_K]	43-52	FALSE	5.288	124060.2209	138894.8086	107479.9592	109648.7039	140120.5156	127045.3132	ENSG00000168028
C9J9K3	C9J9K3_HUMAN	R|KSDGIYIINLK|R	[TMTsixplex_Nterm]K[TMTsixplex_K]SDGIYIINLK[TMTsixplex_K]	42-52	FALSE	5.851	272058.1008	258586.7239	204055.6809	193519.6415	313826.375	266757.0878	ENSG00000168028
C9J9K3	C9J9K3_HUMAN	R|FTPGTFTNQIQAAFR|E	[TMTsixplex_Nterm]FTPGTFTNQIQAAFR	103-117	FALSE	6.826	1996.190188	1911.673431	1582.872345	1657.087043	2426.126351	2146.830554	ENSG00000168028
C9J9K3	C9J9K3_HUMAN	R|AIVAIENPADVSVISSR|N	[TMTsixplex_Nterm]AIVAIENPADVSVISSR	64-80	FALSE	6.996	1496553.499	1677690	1539236.405	1597317.825	1107238.875	894000.6215	ENSG00000168028
C9J9K3	C9J9K3_HUMAN	K|SDGIYIINLK|R	[TMTsixplex_Nterm]SDGIYIINLK[TMTsixplex_K]	43-52	FALSE	4.783	10950.64893	11457.0293	9891.716883	10410.13292	10449.37336	9266.022102	ENSG00000168028
C9J9K3	C9J9K3_HUMAN	R|ADHQPLTEASYVNLPTIALCNTDSPLR|Y	[TMTsixplex_Nterm]ADHQPLTEASYVNLPTIALC[Cys_CAM]NTDSPLR	129-155	FALSE	7.921	64644.11461	90449.27979	62869.93157	75939.70524	80436.75561	88450.85011	ENSG00000168028
C9J9K3	C9J9K3_HUMAN	K|SDGIYIINLK|R	[TMTsixplex_Nterm]SDGIYIINLK[TMTsixplex_K]	43-52	FALSE	5.95	48778.37929	51340.24738	38256.42758	42548.62422	54495.54688	49598.64138	ENSG00000168028
C9J9K3	C9J9K3_HUMAN	R|KSDGIYIINLK|R	[TMTsixplex_Nterm]K[TMTsixplex_K]SDGIYIINLK[TMTsixplex_K]	42-52	FALSE	6.238	1328553.841	1345257.543	1051246.038	996108.9984	1546900.875	1316392.532	ENSG00000168028
C9J9K3	C9J9K3_HUMAN	R|FTPGTFTNQIQAAFR|E	[TMTsixplex_Nterm]FTPGTFTNQIQAAFR	103-117	FALSE	7.809	1022.785805	1127.99587	731.9566666	865.1177062	1072.881866	949.79717	ENSG00000168028
C9J9K3	C9J9K3_HUMAN	R|KSDGIYIINLK|R	[TMTsixplex_Nterm]K[TMTsixplex_K]SDGIYIINLK[TMTsixplex_K]	42-52	FALSE	5.68	1217791.284	1168295.439	952273.4469	949880.4844	1279736.875	1119242.655	ENSG00000168028
C9J9K3	C9J9K3_HUMAN	K|FAAATGATPIAGR|F	[TMTsixplex_Nterm]FAAATGATPIAGR	90-102	FALSE	9.197	9527.178048	9693.905176	7431.308271	8007.22988	10773.01629	9233.789387	ENSG00000168028
C9J9K3	C9J9K3_HUMAN	K|SDGIYIINLK|R	[TMTsixplex_Nterm]SDGIYIINLK[TMTsixplex_K]	43-52	FALSE	5.381	40091.69939	41771.67974	31445.14277	32998.3598	42972.99609	38431.38665	ENSG00000168028
C9J9K3	C9J9K3_HUMAN	K|FAAATGATPIAGR|F	[TMTsixplex_Nterm]FAAATGATPIAGR	90-102	FALSE	8.066	29714.91959	30590.68854	35013.04127	37958.0525	41026.1875	33260.21969	ENSG00000168028
C9J9K3	C9J9K3_HUMAN	R|KSDGIYIINLK|R	[TMTsixplex_Nterm]K[TMTsixplex_K]SDGIYIINLK[TMTsixplex_K]	42-52	FALSE	6.163	3749533.212	3658412.69	2842349.12	2930818.864	4334603.5	3614246.213	ENSG00000168028
C9J9K3	C9J9K3_HUMAN	R|KSDGIYIINLK|R	[TMTsixplex_Nterm]K[TMTsixplex_K]SDGIYIINLK[TMTsixplex_K]	42-52	FALSE	5.192	700156.0219	710486.8555	538105.3475	548054.082	839794.5	695396.8132	ENSG00000168028
C9J9K3	C9J9K3_HUMAN	R|FTPGTFTNQIQAAFR|E	[TMTsixplex_Nterm]FTPGTFTNQIQAAFR	103-117	FALSE	7.8	2044.145695	2089.331972	1559.631945	1780.352141	2472.389722	2179.937694	ENSG00000168028
C9J9K3	C9J9K3_HUMAN	K|SDGIYIINLK|R	[TMTsixplex_Nterm]SDGIYIINLK[TMTsixplex_K]	43-52	FALSE	5.539	2785.360219	2598.96418	2197.806894	2630.227102	3603.561768	3025.52835	ENSG00000168028
C9J9K3	C9J9K3_HUMAN	R|AIVAIENPADVSVISSR|N	[TMTsixplex_Nterm]AIVAIENPADVSVISSR	64-80	FALSE	7.104	170252.2955	193047.2196	165891.9239	174378.3301	304975.3819	301539.517	ENSG00000168028
C9J9K3	C9J9K3_HUMAN	R|KSDGIYIINLK|R	[TMTsixplex_Nterm]K[TMTsixplex_K]SDGIYIINLK[TMTsixplex_K]	42-52	FALSE	5.698	2491204.86	2408644.266	1833301.77	1872239.82	2719392	2326895.854	ENSG00000168028
C9J9K3	C9J9K3_HUMAN	R|YVDIAIPCNNK|G	[TMTsixplex_Nterm]YVDIAIPC[Cys_CAM]NNK[TMTsixplex_K]	156-166	FALSE	6.52	513026.7842	518544.0383	348465.6146	358581.9097	345683.6691	321183.3266	ENSG00000168028
C9J9K3	C9J9K3_HUMAN	K|SDGIYIINLK|R	[TMTsixplex_Nterm]SDGIYIINLK[TMTsixplex_K]	43-52	FALSE	5.695	31744.26836	36300.07031	27559.26484	28058.78177	36085.46052	31909.05871	ENSG00000168028
C9JA28	C9JA28_HUMAN	K|QQSEEDLLLQDFSR|N	[TMTsixplex_Nterm]QQSEEDLLLQDFSR	9-22	FALSE	9.252	154721.3172	165260.9527	84202.97141	88380.37395	309574.6563	300619.2517	ENSG00000114850
C9JA28	C9JA28_HUMAN	K|QQSEEDLLLQDFSR|N	[TMTsixplex_Nterm]QQSEEDLLLQDFSR	9-22	FALSE	6.251	652751.1225	669710.4256	447776.1045	528312.4969	1010496	914899.9448	ENSG00000114850
C9JAM4	C9JAM4_HUMAN	K|ALIFVSHGAGEHSGR|Y	[TMTsixplex_Nterm]ALIFVSHGAGEHSGR	43-57	FALSE	5.344	4911.402296	5353.514179	6584.90003	6064.291313	4639.549434	10702.22971	ENSG00000074416
C9JC03	C9JC03_HUMAN	R|IILLFDAHK|L	[TMTsixplex_Nterm]IILLFDAHK[TMTsixplex_K]	199-207	FALSE	5.197	3464.704047	3665.192852	3035.093167	3543.059227	4256.060301	4311.830068	ENSG00000110047
C9JC03	C9JC03_HUMAN	R|IILLFDAHK|L	[TMTsixplex_Nterm]IILLFDAHK[TMTsixplex_K]	199-207	FALSE	5.199	4591.454332	3539.019436	4025.452053	3504.872986	5965.171981	4013.136534	ENSG00000110047
C9JC03	C9JC03_HUMAN	K|LNAFGNAFLNR|F	[TMTsixplex_Nterm]LNAFGNAFLNR	139-149	FALSE	7.295	6075.640413	6295.599138	5512.015261	5810.743268	6129.574058	5307.435483	ENSG00000110047
C9JC03	C9JC03_HUMAN	R|HLIEQDFPGMR|I	[TMTsixplex_Nterm]HLIEQDFPGMR	91-101	FALSE	7.508	418538.8339	447440.2437	342648.7131	376972.7212	575536.3454	551832.9912	ENSG00000110047
C9JC03	C9JC03_HUMAN	R|EHQISPGDFPSLR|K	[TMTsixplex_Nterm]EHQISPGDFPSLR	359-371	FALSE	7.274	210107.2921	237688.2546	209872.2854	226800.2435	208391.9885	213280.5383	ENSG00000110047
C9JC03	C9JC03_HUMAN	K|LDISDEFSEVIK|A	[TMTsixplex_Nterm]LDISDEFSEVIK[TMTsixplex_K]	208-219	FALSE	6.597	83929.04867	83607.43234	78796.52707	85850.28931	89180.47656	77739.97446	ENSG00000110047
C9JC03	C9JC03_HUMAN	K|LLPLEEHYR|F	[TMTsixplex_Nterm]LLPLEEHYR	47-55	FALSE	7.859	56349.52247	74819.29982	76452.72172	76155.91392	51833.83241	49102.74579	ENSG00000110047
C9JC63	C9JC63_HUMAN	R|CLIFPLIVTGQR|E	[TMTsixplex_Nterm]C[Cys_CAM]LIFPLIVTGQR	22-33	FALSE	6.979	216.3631487	265.7014848	113.653465	157.2346515	548.2733154	477.8318952	ENSG00000155463
C9JD32	C9JD32_HUMAN	R|ISLGLPVGAVINCADNTGAK|N	[TMTsixplex_Nterm]ISLGLPVGAVINC[Cys_CAM]ADNTGAK[TMTsixplex_K]	20-39	FALSE	6.512	23021.30119	25074.78316	20674.67838	21180.27597	29596.65204	27598.56355	ENSG00000125691
C9JD32	C9JD32_HUMAN	R|ISLGLPVGAVINCADNTGAK|N	[TMTsixplex_Nterm]ISLGLPVGAVINC[Cys_CAM]ADNTGAK[TMTsixplex_K]	20-39	FALSE	6.867	44345.20623	44976.3204	36043.61131	40715.4666	51697.80164	47683.60081	ENSG00000125691
C9JD32	C9JD32_HUMAN	R|ISLGLPVGAVINCADNTGAK|N	[TMTsixplex_Nterm]ISLGLPVGAVINC[Cys_CAM]ADNTGAK[TMTsixplex_K]	20-39	FALSE	5.943	13336.19978	13847.41893	11948.19766	12448.85972	16331.94976	14842.18909	ENSG00000125691
C9JD32	C9JD32_HUMAN	R|ISLGLPVGAVINCADNTGAK|N	[TMTsixplex_Nterm]ISLGLPVGAVINC[Cys_CAM]ADNTGAK[TMTsixplex_K]	20-39	FALSE	7.104	68871.77099	73203.87077	60912.0759	66502.87429	96785.98955	88851.46718	ENSG00000125691
C9JD32	C9JD32_HUMAN	R|ISLGLPVGAVINCADNTGAK|N	[TMTsixplex_Nterm]ISLGLPVGAVINC[Cys_CAM]ADNTGAK[TMTsixplex_K]	20-39	FALSE	6.325	316251.5996	321258.8034	400139.7729	465512.8125	418139.129	356615.3558	ENSG00000125691
C9JD32	C9JD32_HUMAN	R|ISLGLPVGAVINCADNTGAK|N	[TMTsixplex_Nterm]ISLGLPVGAVINC[Cys_CAM]ADNTGAK[TMTsixplex_K]	20-39	FALSE	6.731	94346.0235	95284.26966	78707.54769	84891.27269	130335.0496	116755.8063	ENSG00000125691
C9JD32	C9JD32_HUMAN	R|ISLGLPVGAVINCADNTGAK|N	[TMTsixplex_Nterm]ISLGLPVGAVINC[Cys_CAM]ADNTGAK[TMTsixplex_K]	20-39	FALSE	5.989	149730.6396	148510.592	175519.7599	204177.6563	202859.6178	175836.399	ENSG00000125691
C9JD32	C9JD32_HUMAN	R|LPAAGVGDMVMATVK|K	[TMTsixplex_Nterm]LPAAGVGDMVMATVK[TMTsixplex_K]	56-70	FALSE	7.263	9624.890253	9910.550431	8134.887682	8895.490201	16446.36547	15753.26454	ENSG00000125691
C9JD32	C9JD32_HUMAN	R|LPAAGVGDMVMATVK|K	[TMTsixplex_Nterm]LPAAGVGDMVMATVK[TMTsixplex_K]	56-70	FALSE	8.357	2941.681644	3196.885219	2545.240566	2622.859286	4682.02275	4312.162404	ENSG00000125691
C9JD32	C9JD32_HUMAN	R|ISLGLPVGAVINCADNTGAK|N	[TMTsixplex_Nterm]ISLGLPVGAVINC[Cys_CAM]ADNTGAK[TMTsixplex_K]	20-39	FALSE	5.341	8556.873877	8881.911824	6933.303319	7299.220171	11772.39248	11064.86259	ENSG00000125691
C9JD32	C9JD32_HUMAN	R|ISLGLPVGAVINCADNTGAK|N	[TMTsixplex_Nterm]ISLGLPVGAVINC[Cys_CAM]ADNTGAK[TMTsixplex_K]	20-39	FALSE	6.64	10815.93676	11279.87658	14617.90338	16606.99438	28171.33594	25712.66862	ENSG00000125691
C9JD32	C9JD32_HUMAN	R|LPAAGVGDMVMATVK|K	[TMTsixplex_Nterm]LPAAGVGDMVMATVK[TMTsixplex_K]	56-70	FALSE	5.837	227965.5948	228461.5187	186792.4132	199523.449	290349.9699	281923.8187	ENSG00000125691
C9JD32	C9JD32_HUMAN	R|LPAAGVGDMVMATVK|K	[TMTsixplex_Nterm]LPAAGVGDMVMATVK[TMTsixplex_K]	56-70	FALSE	6.614	7898.215216	8207.078707	6796.662593	7226.051641	17341.81387	15904.55889	ENSG00000125691
C9JD32	C9JD32_HUMAN	R|LPAAGVGDMVMATVK|K	[TMTsixplex_Nterm]LPAAGVGDMVMATVK[TMTsixplex_K]	56-70	FALSE	8.054	6788.000743	7023.388635	5969.111252	6440.251955	12726.56683	12101.16732	ENSG00000125691
C9JD32	C9JD32_HUMAN	R|ISLGLPVGAVINCADNTGAK|N	[TMTsixplex_Nterm]ISLGLPVGAVINC[Cys_CAM]ADNTGAK[TMTsixplex_K]	20-39	FALSE	6.852	290235.5897	280051.0143	390800.9847	490936.4375	345193.6439	310047.9455	ENSG00000125691
C9JD32	C9JD32_HUMAN	R|ISLGLPVGAVINCADNTGAK|N	[TMTsixplex_Nterm]ISLGLPVGAVINC[Cys_CAM]ADNTGAK[TMTsixplex_K]	20-39	FALSE	6.962	68410.03475	71685.74318	60265.05053	63017.74879	98951.62349	87153.7555	ENSG00000125691
C9JD32	C9JD32_HUMAN	R|ISLGLPVGAVINCADNTGAK|N	[TMTsixplex_Nterm]ISLGLPVGAVINC[Cys_CAM]ADNTGAK[TMTsixplex_K]	20-39	FALSE	7.5	17195.91018	18703.50275	15327.9148	16773.33164	20283.658	18586.99321	ENSG00000125691
C9JD32	C9JD32_HUMAN	R|LPAAGVGDMVMATVK|K	[TMTsixplex_Nterm]LPAAGVGDMVMATVK[TMTsixplex_K]	56-70	FALSE	5.274	61376.76505	63248.05013	56150.48213	60617.40266	79194.03146	75578.53532	ENSG00000125691
C9JD32	C9JD32_HUMAN	R|LPAAGVGDMVMATVK|K	[TMTsixplex_Nterm]LPAAGVGDMVMATVK[TMTsixplex_K]	56-70	FALSE	7.1	14593.57494	14598.7849	12938.09848	13672.36724	17302.89892	16425.40706	ENSG00000125691
C9JD32	C9JD32_HUMAN	R|LPAAGVGDMVMATVK|K	[TMTsixplex_Nterm]LPAAGVGDMVMATVK[TMTsixplex_K]	56-70	FALSE	6.822	4646.918313	4921.062337	3957.765673	4342.848356	10371.97226	9425.163722	ENSG00000125691
C9JD32	C9JD32_HUMAN	R|LPAAGVGDMVMATVK|K	[TMTsixplex_Nterm]LPAAGVGDMVMATVK[TMTsixplex_K]	56-70	FALSE	7.7	26261.84335	27267.18494	21432.78448	22919.04707	45175.27098	43925.23406	ENSG00000125691
C9JD32	C9JD32_HUMAN	R|LPAAGVGDMVMATVK|K	[TMTsixplex_Nterm]LPAAGVGDMVMATVK[TMTsixplex_K]	56-70	FALSE	5.655	605715.1405	610657.8804	484459.4141	533202.0648	1018034.272	957246.5683	ENSG00000125691
C9JD32	C9JD32_HUMAN	R|ISLGLPVGAVINCADNTGAK|N	[TMTsixplex_Nterm]ISLGLPVGAVINC[Cys_CAM]ADNTGAK[TMTsixplex_K]	20-39	FALSE	7.023	6764.450318	7324.065749	5945.823099	6958.847873	10436.49725	9589.717364	ENSG00000125691
C9JD32	C9JD32_HUMAN	R|ISLGLPVGAVINCADNTGAK|N	[TMTsixplex_Nterm]ISLGLPVGAVINC[Cys_CAM]ADNTGAK[TMTsixplex_K]	20-39	FALSE	6.877	185227.6779	171254.8382	215691.5982	237321.2342	266220.5625	230775.5137	ENSG00000125691
C9JD32	C9JD32_HUMAN	R|LPAAGVGDMVMATVK|K	[TMTsixplex_Nterm]LPAAGVGDMVMATVK[TMTsixplex_K]	56-70	FALSE	7.589	31022.38207	30540.1427	24207.12579	26587.54628	57360.05659	49981.33859	ENSG00000125691
C9JD32	C9JD32_HUMAN	R|ISLGLPVGAVINCADNTGAK|N	[TMTsixplex_Nterm]ISLGLPVGAVINC[Cys_CAM]ADNTGAK[TMTsixplex_K]	20-39	FALSE	6.543	85871.36961	92397.47685	89292.4327	95220.93564	130749.6881	112148.338	ENSG00000125691
C9JD32	C9JD32_HUMAN	R|LPAAGVGDMVMATVK|K	[TMTsixplex_Nterm]LPAAGVGDMVMATVK[TMTsixplex_K]	56-70	FALSE	9.098	23878.7992	25083.32422	19816.90013	21766.12177	39534.14543	39273.51277	ENSG00000125691
C9JD32	C9JD32_HUMAN	R|LPAAGVGDMVMATVK|K	[TMTsixplex_Nterm]LPAAGVGDMVMATVK[TMTsixplex_K]	56-70	FALSE	6.766	30881.94329	30477.19393	25143.34513	27626.66636	66602.30437	61746.96411	ENSG00000125691
C9JD32	C9JD32_HUMAN	R|ISLGLPVGAVINCADNTGAK|N	[TMTsixplex_Nterm]ISLGLPVGAVINC[Cys_CAM]ADNTGAK[TMTsixplex_K]	20-39	FALSE	6.391	27398.4018	27782.89667	37166.94594	39119.84686	52213.49219	45462.02171	ENSG00000125691
C9JD32	C9JD32_HUMAN	R|ISLGLPVGAVINCADNTGAK|N	[TMTsixplex_Nterm]ISLGLPVGAVINC[Cys_CAM]ADNTGAK[TMTsixplex_K]	20-39	FALSE	6.587	6415.776535	6790.953535	6283.508753	7112.419166	8802.045048	8237.650215	ENSG00000125691
C9JD32	C9JD32_HUMAN	R|ISLGLPVGAVINCADNTGAK|N	[TMTsixplex_Nterm]ISLGLPVGAVINC[Cys_CAM]ADNTGAK[TMTsixplex_K]	20-39	FALSE	7.417	18479.12121	21173.29537	16177.9559	16711.59315	28012.31184	24652.55226	ENSG00000125691
C9JD32	C9JD32_HUMAN	R|LPAAGVGDMVMATVK|K	[TMTsixplex_Nterm]LPAAGVGDMVMATVK[TMTsixplex_K]	56-70	FALSE	5.308	113035.2491	110272.7746	83761.66509	98484.43773	225391.737	222325.9781	ENSG00000125691
C9JD53	C9JD53_HUMAN	R|AFSVFLFNTENK|L	[TMTsixplex_Nterm]AFSVFLFNTENK[TMTsixplex_K]	24-35	FALSE	5.242	7614.525099	8272.345581	6321.144947	6945.705798	8576.421328	8124.351085	ENSG00000067064
C9JD91	C9JD91_HUMAN	R|VPMGSGQEAAVPVTWTEIFSGK|S	[TMTsixplex_Nterm]VPMGSGQEAAVPVTWTEIFSGK[TMTsixplex_K]	57-78	FALSE	7.351	5949.490785	6565.289088	7197.669779	7567.574142	4100.560726	3775.950938	ENSG00000076201
C9JD91	C9JD91_HUMAN	R|VPMGSGQEAAVPVTWTEIFSGK|S	[TMTsixplex_Nterm]VPMGSGQEAAVPVTWTEIFSGK[TMTsixplex_K]	57-78	FALSE	7.685	5955.119545	6074.296588	7037.199949	7029.781513	4182.373101	3865.612463	ENSG00000076201
C9JDV1	C9JDV1_HUMAN	R|QLQAQDEEGGGHVPERPK|Q	[TMTsixplex_Nterm]QLQAQDEEGGGHVPERPK[TMTsixplex_K]	61-78	FALSE	5.107	24465.31949	25620.5502	16622.50247	17866.83299	16896.59498	15778.08321	ENSG00000130592
C9JEV6	C9JEV6_HUMAN	K|EGFLLALTQGR|E	[TMTsixplex_Nterm]EGFLLALTQGR	230-240	FALSE	4.919	46783.08302	47697.87889	49007.09827	56430.84375	53001.36418	46016.47608	ENSG00000124357
C9JEV6	C9JEV6_HUMAN	R|SLGLSLSGGDQEDAGR|I	[TMTsixplex_Nterm]SLGLSLSGGDQEDAGR	19-34	FALSE	6.466	54379.50657	57377.67344	60595.43644	65076.2297	43633.9022	41235.1973	ENSG00000124357
C9JEV6	C9JEV6_HUMAN	R|HIVAVLPEIDPVLFQGK|I	[TMTsixplex_Nterm]HIVAVLPEIDPVLFQGK[TMTsixplex_K]	194-210	FALSE	6.159	6480.965776	7233.229687	7086.928819	7680.433859	6179.706754	5774.020538	ENSG00000124357
C9JEV6	C9JEV6_HUMAN	K|EGFLLALTQGR|E	[TMTsixplex_Nterm]EGFLLALTQGR	230-240	FALSE	5.182	22713.30815	24328.49833	24624.67546	30658.14063	28989.60002	25251.44283	ENSG00000124357
C9JEV6	C9JEV6_HUMAN	R|LGILTHLYR|D	[TMTsixplex_Nterm]LGILTHLYR	147-155	FALSE	7.22	18627.61708	21328.28065	20956.37688	21664.09856	15098.04988	12395.73525	ENSG00000124357
C9JEV6	C9JEV6_HUMAN	K|QAMFHYFQVPDR|L	[TMTsixplex_Nterm]QAMFHYFQVPDR	135-146	FALSE	6.064	55359.18917	68321.95218	54274.27883	65845.42643	41614.87587	41602.5941	ENSG00000124357
C9JFE4	C9JFE4_HUMAN	R|LQFIADHCPTLR|V	[TMTsixplex_Nterm]LQFIADHC[Cys_CAM]PTLR	44-55	FALSE	8.269	174663.7696	162450.9918	106323.1241	125419.6117	125359.5476	141481.0316	ENSG00000169727
C9JFE4	C9JFE4_HUMAN	R|TLYTQIR|N	[TMTsixplex_Nterm]TLYTQIR	344-350	FALSE	6.758	42070.84982	37179.09322	32700.73929	36109.83428	42835.22656	34841.16668	ENSG00000169727
C9JFE4	C9JFE4_HUMAN	K|LFLELEPQVR|D	[TMTsixplex_Nterm]LFLELEPQVR	298-307	FALSE	5.248	59389.95026	65190.67119	55307.89632	58524.51297	84826.62814	77680.60716	ENSG00000169727
C9JFJ0	C9JFJ0_HUMAN	K|NLICAFLTDR|E	[TMTsixplex_Nterm]NLIC[Cys_CAM]AFLTDR	154-163	FALSE	5.328	2720.606624	2854.502197	2497.230058	2627.811394	2350.183576	2193.3561	ENSG00000134318
C9JFJ0	C9JFJ0_HUMAN	K|NLICAFLTDR|E	[TMTsixplex_Nterm]NLIC[Cys_CAM]AFLTDR	154-163	FALSE	5.94	804.8149393	851.2588501	712.7385397	789.7779633	773.8313212	658.1656001	ENSG00000134318
C9JFN4	C9JFN4_HUMAN	K|DINAVAASLR|K	[TMTsixplex_Nterm]DINAVAASLR	198-207	FALSE	5.196	18630.48047	18308.92231	14011.07866	16468.73107	14752.38219	13506.85067	ENSG00000082153
C9JFR7	C9JFR7_HUMAN	K|TGQAPGYSYTAANK|N	TGQAPGYSYTAANK[TMTsixplex_K]	41-54	FALSE	7.472	2225.121668	2834.785646	2361.308391	2449.883283	6557.057979	19560.42188	ENSG00000172115
C9JFR7	C9JFR7_HUMAN	R|ADLIAYLK|K	[TMTsixplex_Nterm]ADLIAYLK[TMTsixplex_K]	93-100	FALSE	5.246	121997.0261	128650.4258	71205.47098	78925.87798	318028.6875	317868.1309	ENSG00000172115
C9JFR7	C9JFR7_HUMAN	R|ADLIAYLK|K	[TMTsixplex_Nterm]ADLIAYLK[TMTsixplex_K]	93-100	FALSE	5.761	8295.809675	7697.821876	4112.139636	5793.888271	31338.71289	27727.53228	ENSG00000172115
C9JFR7	C9JFR7_HUMAN	R|ADLIAYLK|K	[TMTsixplex_Nterm]ADLIAYLK[TMTsixplex_K]	93-100	FALSE	5.343	170668.8522	175163.6569	96364.96339	109125.9408	534548.6577	543677.875	ENSG00000172115
C9JFR7	C9JFR7_HUMAN	R|ADLIAYLK|K	[TMTsixplex_Nterm]ADLIAYLK[TMTsixplex_K]	93-100	FALSE	5.005	219118.1136	240727.6528	125157.54	140243.8912	719415.9375	706489.1537	ENSG00000172115
C9JFR7	C9JFR7_HUMAN	R|ADLIAYLK|K	[TMTsixplex_Nterm]ADLIAYLK[TMTsixplex_K]	93-100	FALSE	5.019	56781.07434	59395.81042	36738.03885	38472.5745	121673.0938	120949.6267	ENSG00000172115
C9JFR7	C9JFR7_HUMAN	R|ADLIAYLK|K	[TMTsixplex_Nterm]ADLIAYLK[TMTsixplex_K]	93-100	FALSE	5.318	61225.01712	62680.22831	37012.39637	37009.2295	162181.3594	161274.151	ENSG00000172115
C9JFR7	C9JFR7_HUMAN	R|ADLIAYLK|K	[TMTsixplex_Nterm]ADLIAYLK[TMTsixplex_K]	93-100	FALSE	5.549	1943.876144	1953.131769	2274.347487	2611.417915	4885.320752	5071.992842	ENSG00000172115
C9JFR7	C9JFR7_HUMAN	R|ADLIAYLK|K	[TMTsixplex_Nterm]ADLIAYLK[TMTsixplex_K]	93-100	FALSE	5.362	355932.9813	377634.2138	187438.1578	226640.9299	1187969.486	1197098.25	ENSG00000172115
C9JFR7	C9JFR7_HUMAN	R|ADLIAYLK|K	[TMTsixplex_Nterm]ADLIAYLK[TMTsixplex_K]	93-100	FALSE	4.934	2736.374828	2422.927143	1545.641876	1944.699948	9419.482422	8223.526723	ENSG00000172115
C9JFR7	C9JFR7_HUMAN	R|ADLIAYLK|K	[TMTsixplex_Nterm]ADLIAYLK[TMTsixplex_K]	93-100	FALSE	5.685	195766.4826	210714.53	100022.1902	115672.1223	650895.6875	636132.5925	ENSG00000172115
C9JFR7	C9JFR7_HUMAN	R|ADLIAYLK|K	[TMTsixplex_Nterm]ADLIAYLK[TMTsixplex_K]	93-100	FALSE	5.1	203988.1761	217649.201	119669.5259	137604.2769	661718.2319	675600.875	ENSG00000172115
C9JFR7	C9JFR7_HUMAN	K|TGPNLHGLFGR|K	[TMTsixplex_Nterm]TGPNLHGLFGR	29-39	FALSE	5.659	40579.19366	41300.91284	31471.60324	35479.08791	84498.21685	75673.00612	ENSG00000172115
C9JFR7	C9JFR7_HUMAN	R|ADLIAYLK|K	[TMTsixplex_Nterm]ADLIAYLK[TMTsixplex_K]	93-100	FALSE	5.286	359091.6698	377740.4407	195219.0948	220567.5165	1186967.5	1168144.74	ENSG00000172115
C9JFR7	C9JFR7_HUMAN	R|ADLIAYLK|K	[TMTsixplex_Nterm]ADLIAYLK[TMTsixplex_K]	93-100	FALSE	5.641	3822.7438	3073.76604	1823.664155	2427.563288	12843.42969	11058.14317	ENSG00000172115
C9JFR7	C9JFR7_HUMAN	R|ADLIAYLK|K	[TMTsixplex_Nterm]ADLIAYLK[TMTsixplex_K]	93-100	FALSE	5.669	5613.988097	5698.396752	3888.758841	4377.978693	13458.7627	13276.09642	ENSG00000172115
C9JFR7	C9JFR7_HUMAN	R|ADLIAYLK|K	[TMTsixplex_Nterm]ADLIAYLK[TMTsixplex_K]	93-100	FALSE	5.496	422365.9862	465252.9791	237019.8435	271456.5498	1491534	1478755.134	ENSG00000172115
C9JFR7	C9JFR7_HUMAN	R|ADLIAYLK|K	[TMTsixplex_Nterm]ADLIAYLK[TMTsixplex_K]	93-100	FALSE	5.486	10801.90752	10886.93979	6621.402869	7907.917977	31352.13281	30471.22257	ENSG00000172115
C9JFR7	C9JFR7_HUMAN	R|ADLIAYLK|K	[TMTsixplex_Nterm]ADLIAYLK[TMTsixplex_K]	93-100	FALSE	5.002	192055.0359	204906.0618	103148.1305	107362.7963	651388.75	628645.7848	ENSG00000172115
C9JFR7	C9JFR7_HUMAN	R|ADLIAYLK|K	[TMTsixplex_Nterm]ADLIAYLK[TMTsixplex_K]	93-100	FALSE	5.217	7550.831179	7902.624151	6261.584862	7104.402163	15562.54904	15930.33008	ENSG00000172115
C9JFR7	C9JFR7_HUMAN	R|ADLIAYLK|K	[TMTsixplex_Nterm]ADLIAYLK[TMTsixplex_K]	93-100	FALSE	5.562	872.7965268	749.5859009	562.1291481	711.9796921	2944.316162	2908.052639	ENSG00000172115
C9JFR7	C9JFR7_HUMAN	R|ADLIAYLK|K	[TMTsixplex_Nterm]ADLIAYLK[TMTsixplex_K]	93-100	FALSE	5.429	25105.76858	25479.42877	16816.36454	19322.30038	63484.24609	59771.33568	ENSG00000172115
C9JFR7	C9JFR7_HUMAN	R|ADLIAYLK|K	[TMTsixplex_Nterm]ADLIAYLK[TMTsixplex_K]	93-100	FALSE	4.775	6650.209718	4330.689949	3765.316656	3894.555895	23329.52539	15686.02947	ENSG00000172115
C9JFR7	C9JFR7_HUMAN	R|ADLIAYLK|K	[TMTsixplex_Nterm]ADLIAYLK[TMTsixplex_K]	93-100	FALSE	4.802	184868.0099	209488.3299	119449.711	126841.705	513760.0625	513454.969	ENSG00000172115
C9JFR7	C9JFR7_HUMAN	R|ADLIAYLK|K	[TMTsixplex_Nterm]ADLIAYLK[TMTsixplex_K]	93-100	FALSE	4.921	57130.85988	57328.87623	37094.87202	38722.05419	108215.8828	105374.4009	ENSG00000172115
C9JFR7	C9JFR7_HUMAN	R|ADLIAYLK|K	[TMTsixplex_Nterm]ADLIAYLK[TMTsixplex_K]	93-100	FALSE	5.185	4100.072079	4566.258382	2509.291947	2809.691263	10830.9552	11365.28223	ENSG00000172115
C9JFR7	C9JFR7_HUMAN	K|TGQAPGYSYTAANK|N	TGQAPGYSYTAANK[TMTsixplex_K]	41-54	FALSE	7.865	1857.16789	2924.785879	2321.825435	2407.324502	8871.855561	29705.69141	ENSG00000172115
C9JFR7	C9JFR7_HUMAN	R|ADLIAYLK|K	[TMTsixplex_Nterm]ADLIAYLK[TMTsixplex_K]	93-100	FALSE	5.529	174172.8985	189429.3513	98708.33677	110342.3269	571094.8833	580845.875	ENSG00000172115
C9JFR7	C9JFR7_HUMAN	R|ADLIAYLK|K	[TMTsixplex_Nterm]ADLIAYLK[TMTsixplex_K]	93-100	FALSE	5.53	121681.3844	139799.758	66137.73112	73061.70825	407633.8338	413836.0625	ENSG00000172115
C9JFR7	C9JFR7_HUMAN	R|ADLIAYLK|K	[TMTsixplex_Nterm]ADLIAYLK[TMTsixplex_K]	93-100	FALSE	6.229	2502.357078	2075.374238	1626.571098	1984.097387	9174.316406	8490.181519	ENSG00000172115
C9JFR7	C9JFR7_HUMAN	R|ADLIAYLK|K	[TMTsixplex_Nterm]ADLIAYLK[TMTsixplex_K]	93-100	FALSE	5.14	140318.5359	149910.8271	94155.29141	104802.3913	336631.4242	337101.9688	ENSG00000172115
C9JFR7	C9JFR7_HUMAN	R|ADLIAYLK|K	[TMTsixplex_Nterm]ADLIAYLK[TMTsixplex_K]	93-100	FALSE	5.038	32141.62485	32950.77488	19909.69542	21681.51893	83736.72656	80942.96969	ENSG00000172115
C9JFR7	C9JFR7_HUMAN	K|TGQAPGYSYTAANK|N	[TMTsixplex_Nterm]TGQAPGYSYTAANK[TMTsixplex_K]	41-54	FALSE	7.613	275976.765	254016.5833	192283.8964	222098.3426	405030.1875	302310.2201	ENSG00000172115
C9JFR7	C9JFR7_HUMAN	K|TGPNLHGLFGR|K	[TMTsixplex_Nterm]TGPNLHGLFGR	29-39	FALSE	5.901	38436.6726	39703.64782	26963.59142	31686.91557	71040.36186	58446.44233	ENSG00000172115
C9JFR7	C9JFR7_HUMAN	R|ADLIAYLK|K	[TMTsixplex_Nterm]ADLIAYLK[TMTsixplex_K]	93-100	FALSE	5.287	146688.8609	150253.5688	79305.0366	83366.78008	425704.9375	413547.1173	ENSG00000172115
C9JFR7	C9JFR7_HUMAN	R|ADLIAYLK|K	[TMTsixplex_Nterm]ADLIAYLK[TMTsixplex_K]	93-100	FALSE	5.447	64347.69022	70822.02121	38219.11018	42029.36701	176454.6719	171802.3671	ENSG00000172115
C9JGI3	C9JGI3_HUMAN	K|VSLVLAPALAACGCK|M	[TMTsixplex_Nterm]VSLVLAPALAAC[Cys_CAM]GC[Cys_CAM]K[TMTsixplex_K]	125-139	FALSE	6.504	395663.6939	440071.125	272813.2996	313861.807	268873.5379	263606.3722	ENSG00000025708
C9JGI3	C9JGI3_HUMAN	K|VSLVLAPALAACGCK|M	[TMTsixplex_Nterm]VSLVLAPALAAC[Cys_CAM]GC[Cys_CAM]K[TMTsixplex_K]	125-139	FALSE	5.102	55265.69233	61233.01981	46314.21584	56654.00833	77599.77275	80767.89844	ENSG00000025708
C9JGI3	C9JGI3_HUMAN	R|EQEELLAPADGTVELVR|A	[TMTsixplex_Nterm]EQEELLAPADGTVELVR	344-360	FALSE	7.035	167263.0469	164951.7278	98884.75251	100412.8087	99476.81506	94041.09721	ENSG00000025708
C9JGI3	C9JGI3_HUMAN	R|EQEELLAPADGTVELVR|A	[TMTsixplex_Nterm]EQEELLAPADGTVELVR	344-360	FALSE	6.726	112877.5999	126765.8617	84292.34275	93457.65778	100730.993	87521.08955	ENSG00000025708
C9JGI3	C9JGI3_HUMAN	R|VAAALTAMDKPLGR|C	[TMTsixplex_Nterm]VAAALTAMDK[TMTsixplex_K]PLGR	233-246	FALSE	6.548	657316.5	499841.8414	394717.2989	317491.4296	437068.6689	317147.0208	ENSG00000025708
C9JGI3	C9JGI3_HUMAN	R|VAAALTAMDKPLGR|C	[TMTsixplex_Nterm]VAAALTAMDK[TMTsixplex_K]PLGR	233-246	FALSE	7.285	1343761.5	1027084.423	747275.6649	608244.8176	813173.3287	588961.087	ENSG00000025708
C9JGI3	C9JGI3_HUMAN	K|VSLVLAPALAACGCK|M	[TMTsixplex_Nterm]VSLVLAPALAAC[Cys_CAM]GC[Cys_CAM]K[TMTsixplex_K]	125-139	FALSE	5.124	881723.6183	986865.3125	565456.7181	677221.3619	566317.0244	597641.4988	ENSG00000025708
C9JGI3	C9JGI3_HUMAN	R|ALQEALVLSDR|A	[TMTsixplex_Nterm]ALQEALVLSDR	421-431	FALSE	8.599	161199.9138	175738.7656	128596.2947	133087.4477	107268.1421	96421.05655	ENSG00000025708
C9JGI3	C9JGI3_HUMAN	R|VAAALDDGSALGR|F	[TMTsixplex_Nterm]VAAALDDGSALGR	297-309	FALSE	8.668	199476.3564	211848.1719	129635.1767	146129.6764	112332.8706	126776.6582	ENSG00000025708
C9JGI3	C9JGI3_HUMAN	R|MLAAQGVDPGLAR|A	[TMTsixplex_Nterm]MLAAQGVDPGLAR	313-325	FALSE	5.259	130275.305	131636.2549	87342.22421	95898.69456	120695.1655	110279.9012	ENSG00000025708
C9JGI3	C9JGI3_HUMAN	R|VAAALTAMDKPLGR|C	[TMTsixplex_Nterm]VAAALTAMDK[TMTsixplex_K]PLGR	233-246	FALSE	7.243	925044.375	711871.2971	567092.3548	435477.7373	608482.165	431688.765	ENSG00000025708
C9JGI3	C9JGI3_HUMAN	K|VSLVLAPALAACGCK|M	[TMTsixplex_Nterm]VSLVLAPALAAC[Cys_CAM]GC[Cys_CAM]K[TMTsixplex_K]	125-139	FALSE	8.479	75579.20823	88253.27933	44567.06019	53482.57215	46368.85536	44480.67265	ENSG00000025708
C9JGI3	C9JGI3_HUMAN	K|VSLVLAPALAACGCK|M	[TMTsixplex_Nterm]VSLVLAPALAAC[Cys_CAM]GC[Cys_CAM]K[TMTsixplex_K]	125-139	FALSE	6.6	582198.6743	672522.875	469894.5964	586790.9283	511126.7658	548402.4489	ENSG00000025708
C9JGI3	C9JGI3_HUMAN	R|VAAALDDGSALGR|F	[TMTsixplex_Nterm]VAAALDDGSALGR	297-309	FALSE	7.828	254584.0313	217720.9307	152661.3036	182657.8936	134057.4897	131879.1647	ENSG00000025708
C9JGM0	C9JGM0_HUMAN	K|VVCVGMNYVDHCK|E	[TMTsixplex_Nterm]VVC[Cys_CAM]VGMNYVDHC[Cys_CAM]K[TMTsixplex_K]	108-120	FALSE	6.094	72255.52879	72908.46263	71606.20819	81480.53471	141855.1094	133059.7112	ENSG00000115042
C9JGM0	C9JGM0_HUMAN	K|TMTQFLEQGEATLSVAR|R	[TMTsixplex_Nterm]TMTQFLEQGEATLSVAR	65-81	FALSE	7.552	40113.00988	41121.5115	39092.83022	41938.87533	40266.93235	34868.90792	ENSG00000115042
C9JGM0	C9JGM0_HUMAN	K|TMTQFLEQGEATLSVAR|R	[TMTsixplex_Nterm]TMTQFLEQGEATLSVAR	65-81	FALSE	7.926	62348.8639	66556.08594	54377.42501	59578.74493	54911.84772	45830.70789	ENSG00000115042
C9JGM0	C9JGM0_HUMAN	K|TMTQFLEQGEATLSVAR|R	[TMTsixplex_Nterm]TMTQFLEQGEATLSVAR	65-81	FALSE	7.634	44525.26258	47328.29971	41807.2305	46653.78507	60157.65453	50762.47628	ENSG00000115042
C9JGM7	C9JGM7_HUMAN	R|CNVWILDGDLYHK|G	[TMTsixplex_Nterm]C[Cys_CAM]NVWILDGDLYHK[TMTsixplex_K]	66-78	FALSE	6.632	57123.68414	62240.15879	43020.01895	45664.02732	64872.60938	55147.08277	ENSG00000144635
C9JIE4	C9JIE4_HUMAN	R|SPAPGSPDEEGGAEAPAAGIR|F	[TMTsixplex_Nterm]SPAPGSPDEEGGAEAPAAGIR	1043-1063	FALSE	7.292	8912.062415	9886.790092	13426.62012	12973.46632	7602.556335	7323.827587	ENSG00000182253
C9JIE4	C9JIE4_HUMAN	R|GRLDAELGAQQR|E	[TMTsixplex_Nterm]GRLDAELGAQQR	107-118	FALSE	5.841	8435.697768	8783.877617	12119.62312	14006.6084	6580.509335	6846.82267	ENSG00000182253
C9JIE4	C9JIE4_HUMAN	R|GRLDAELGAQQR|E	[TMTsixplex_Nterm]GRLDAELGAQQR	107-118	FALSE	8.019	30948.48852	33538.33913	58657.41869	67122.01563	11774.22433	8936.650218	ENSG00000182253
C9JIE4	C9JIE4_HUMAN	R|AALEALLGR|L	[TMTsixplex_Nterm]AALEALLGR	128-136	FALSE	5.528	54743.51052	56882.41995	98430.60705	112186.7969	36009.26826	29241.55778	ENSG00000182253
C9JIE4	C9JIE4_HUMAN	R|QQLDELSWATALAEGER|D	[TMTsixplex_Nterm]QQLDELSWATALAEGER	69-85	FALSE	8.068	165075.0932	177521.5406	192475.573	205331.9888	139740.4062	139780.6432	ENSG00000182253
C9JIE4	C9JIE4_HUMAN	R|EVPVYIGEDSTIAR|E	[TMTsixplex_Nterm]EVPVYIGEDSTIAR	455-468	FALSE	7.796	183297.4647	270994.9635	377544.5625	333389.6135	163657.3005	120993.0384	ENSG00000182253
C9JIE4	C9JIE4_HUMAN	R|AALEALLGR|L	[TMTsixplex_Nterm]AALEALLGR	128-136	FALSE	5.989	30136.11261	31580.46724	51756.96389	55427.89063	35424.74897	29562.99955	ENSG00000182253
C9JIE4	C9JIE4_HUMAN	R|MREELSALTR|E	[TMTsixplex_Nterm]MREELSALTR	963-972	FALSE	4.836	34895.19974	36087.20165	56267.51271	63191.28125	22051.97944	19419.97055	ENSG00000182253
C9JIE4	C9JIE4_HUMAN	R|AALEALLGR|L	[TMTsixplex_Nterm]AALEALLGR	128-136	FALSE	6.734	4114.701735	4663.258748	8005.338405	9456.457031	1619.36873	1339.56341	ENSG00000182253
C9JIE4	C9JIE4_HUMAN	R|AALEALLGR|L	[TMTsixplex_Nterm]AALEALLGR	128-136	FALSE	6.383	16634.41533	18784.67453	32717.13134	36999.86719	5774.97821	4604.721921	ENSG00000182253
C9JIE4	C9JIE4_HUMAN	R|ETVQLYEDEVR|E	[TMTsixplex_Nterm]ETVQLYEDEVR	197-207	FALSE	7.967	78553.80114	88472.09094	129675.6196	133909.4688	42209.2362	35655.77937	ENSG00000182253
C9JJ54	C9JJ54_HUMAN	K|EDGVITASEDR|T	[TMTsixplex_Nterm]EDGVITASEDR	36-46	FALSE	7.711	7296.029266	7484.017642	5303.006573	5686.72697	8081.533017	7464.205621	ENSG00000085449
C9JJ54	C9JJ54_HUMAN	K|VQSLCYLQLTR|Q	[TMTsixplex_Nterm]VQSLC[Cys_CAM]YLQLTR	202-212	FALSE	7.881	7618.590102	7318.265543	5100.517031	5347.77845	7968.888948	6521.384403	ENSG00000085449
C9JJK5	C9JJK5_HUMAN	K|AYHPHCFTCVVCAR|P	[TMTsixplex_Nterm]AYHPHC[Cys_CAM]FTC[Cys_CAM]VVC[Cys_CAM]AR	152-165	FALSE	8.589	12598.58611	12292.40828	14113.48202	15767.9357	6430.100411	5673.187968	ENSG00000159840
C9JJV6	C9JJV6_HUMAN	R|ALTQPLGLLR|L	[TMTsixplex_Nterm]ALTQPLGLLR	31-40	FALSE	5.315	8002.674645	8458.709101	7026.906014	7593.064512	6347.815491	5868.240617	ENSG00000179820
C9JJV6	C9JJV6_HUMAN	R|TTITTTTTSSSGLGSPMIVGSPR|A	[TMTsixplex_Nterm]TTITTTTTSSSGLGSPMIVGSPR	8-30	FALSE	7.358	5377.463213	5791.872408	4882.619277	5444.930047	4202.044262	4137.434374	ENSG00000179820
C9JKF1	C9JKF1_HUMAN	R|FNPNAFICQALAR|H	[TMTsixplex_Nterm]FNPNAFIC[Cys_CAM]QALAR	1078-1090	FALSE	5.941	374.1982559	387.8031321	405.9370594	409.4295366	193.2484675	192.2601531	ENSG00000205413
C9JKQ2	C9JKQ2_HUMAN	K|IEGTPLETIQK|K	[TMTsixplex_Nterm]IEGTPLETIQK[TMTsixplex_K]	24-34	FALSE	6.541	116377.3387	132701.4152	111226.2712	148036.2187	505472.5625	470592.3257	ENSG00000119013
C9JKT9	C9JKT9_HUMAN	K|LLASMLAK|A	[TMTsixplex_Nterm]LLASMLAK[TMTsixplex_K]	43-50	FALSE	6.921	8247.645551	7283.428395	6258.237263	5818.024211	11987.79102	9529.030341	ENSG00000161542
C9JKT9	C9JKT9_HUMAN	K|LLASMLAK|A	[TMTsixplex_Nterm]LLASMLAK[TMTsixplex_K]	43-50	FALSE	6.513	5235.45385	4368.477046	4041.512915	3552.613089	7629.946289	5940.89794	ENSG00000161542
C9JL26	C9JL26_HUMAN	K|NPSLLGILYGK|K	NPSLLGILYGK[TMTsixplex_K]	237-247	FALSE	6.594	1222.103773	1552.579639	1902.845828	2074.561528	1949.941928	5059.220703	ENSG00000160216
C9JL85	C9JL85_HUMAN	K|GPDGLTAFEATDNQAIK|A	[TMTsixplex_Nterm]GPDGLTAFEATDNQAIK[TMTsixplex_K]	32-48	FALSE	6.386	948547.4712	961190.1325	1079046.04	985432.6277	1401980.75	1321040.701	ENSG00000105887
C9JL85	C9JL85_HUMAN	K|GPDGLTAFEATDNQAIK|A	[TMTsixplex_Nterm]GPDGLTAFEATDNQAIK[TMTsixplex_K]	32-48	FALSE	6.45	1639355.069	1560328.117	2187516.534	2428224.75	1128119.554	1111862.916	ENSG00000105887
C9JL93	C9JL93_HUMAN	R|GATASQLEEVFHSEK|E	[TMTsixplex_Nterm]GATASQLEEVFHSEK[TMTsixplex_K]	77-91	FALSE	8.016	898792.4434	997935.7361	1729310.414	1852811.625	291487.8282	152725.8454	ENSG00000197641
C9JL93	C9JL93_HUMAN	K|TYLFLQK|Y	[TMTsixplex_Nterm]TYLFLQK[TMTsixplex_K]	143-149	FALSE	5.133	54160.84442	54530.8597	84641.26563	83542.95437	25485.59056	19309.90348	ENSG00000197641
C9JLN6	C9JLN6_HUMAN	R|FENVNGYTNCCFGFHR|L	[TMTsixplex_Nterm]FENVNGYTNC[Cys_CAM]C[Cys_CAM]FGFHR	13-28	FALSE	9.82	7350.911749	7347.455227	5293.578784	5943.098061	15412.03819	15362.20326	ENSG00000070669
C9JNK6	C9JNK6_HUMAN	K|TLDQVLEDVDQCCQALSQR|L	[TMTsixplex_Nterm]TLDQVLEDVDQC[Cys_CAM]C[Cys_CAM]QALSQR	122-140	FALSE	7.638	88421.95795	98588.05821	69817.25987	70320.89543	141087.1875	132686.1965	ENSG00000128654
C9JNK6	C9JNK6_HUMAN	R|LGTQPYFFNK|Q	[TMTsixplex_Nterm]LGTQPYFFNK[TMTsixplex_K]	141-150	FALSE	7.224	27576.09415	25191.26844	17822.45505	19025.18063	107645.2344	88519.25047	ENSG00000128654
C9JNK6	C9JNK6_HUMAN	K|NYSNLLAFCR|R	[TMTsixplex_Nterm]NYSNLLAFC[Cys_CAM]R	182-191	FALSE	8.043	12816.22585	12958.06902	9050.382948	9433.128474	40767.54688	33384.02535	ENSG00000128654
C9JNK6	C9JNK6_HUMAN	R|LGTQPYFFNK|Q	[TMTsixplex_Nterm]LGTQPYFFNK[TMTsixplex_K]	141-150	FALSE	5.42	85906.402	86654.90539	67656.6434	67986.23385	289457.5313	235750.1701	ENSG00000128654
C9JNK6	C9JNK6_HUMAN	R|LGTQPYFFNK|Q	[TMTsixplex_Nterm]LGTQPYFFNK[TMTsixplex_K]	141-150	FALSE	5.138	65666.16166	61834.52332	45726.24305	49148.96324	223127.9219	180229.3089	ENSG00000128654
C9JP35	C9JP35_HUMAN	K|ICLEDNVLMSGVK|N	[TMTsixplex_Nterm]IC[Cys_CAM]LEDNVLMSGVK[TMTsixplex_K]	55-67	FALSE	5.139	153660.5875	157195.4375	135436.1712	153637.626	92318.29772	111779.4673	ENSG00000196937
C9JQ41	C9JQ41_HUMAN	R|IVHELNTTVPTASFAGK|I	[TMTsixplex_Nterm]IVHELNTTVPTASFAGK[TMTsixplex_K]	16-32	FALSE	6.603	292468.6004	304125.5655	194739.9912	200935.1146	472944.3028	441153.1401	ENSG00000160124
C9JS68	C9JS68_HUMAN	K|LYGPLCGYYLGR|R	[TMTsixplex_Nterm]LYGPLC[Cys_CAM]GYYLGR	73-84	FALSE	8.249	7604.755653	8036.077438	3920.621001	4139.331136	6062.625771	5514.206951	ENSG00000059377
C9JTY3	C9JTY3_HUMAN	K|LLSNDEVTIK|Y	[TMTsixplex_Nterm]LLSNDEVTIK[TMTsixplex_K]	48-57	FALSE	6.903	148435.468	153606.7437	193705.1911	211757.7031	161732.3999	130048.5468	ENSG00000114354
C9JU14	C9JU14_HUMAN	R|GSDVIIMLVGNK|T	[TMTsixplex_Nterm]GSDVIIMLVGNK[TMTsixplex_K]	62-73	FALSE	5.853	9486.347918	10056.54996	8622.45894	8791.859554	10768.07227	10418.65462	ENSG00000154917
C9JU14	C9JU14_HUMAN	R|LQLWDTAGQER|F	[TMTsixplex_Nterm]LQLWDTAGQER	10-20	FALSE	6.366	839057.7094	865724.5302	674201.2678	750334.0839	1018106.142	925238.966	ENSG00000154917
C9JU14	C9JU14_HUMAN	R|SLIPSYIR|D	[TMTsixplex_Nterm]SLIPSYIR	23-30	FALSE	6.369	183340.5479	184322.6123	174219.8863	175944.2797	190640.6406	171248.1455	ENSG00000154917
C9JU14	C9JU14_HUMAN	R|LQLWDTAGQER|F	[TMTsixplex_Nterm]LQLWDTAGQER	10-20	FALSE	5.02	334026.1648	395840.9989	332012.581	286298.9972	460306.3745	270703.9046	ENSG00000154917
C9JU14	C9JU14_HUMAN	R|LQLWDTAGQER|F	[TMTsixplex_Nterm]LQLWDTAGQER	10-20	FALSE	6.106	1227720.679	1238358.676	793030.6315	813580.9836	1406041.25	1314418.839	ENSG00000154917
C9JVB6	C9JVB6_HUMAN	R|NVDPFHIYFCNLK|I	[TMTsixplex_Nterm]NVDPFHIYFC[Cys_CAM]NLK[TMTsixplex_K]	237-249	FALSE	6.342	20355.99947	21591.60492	12729.92786	14326.81292	30622.55392	26381.6202	ENSG00000174173
C9JVB6	C9JVB6_HUMAN	R|NVDPFHIYFCNLK|I	[TMTsixplex_Nterm]NVDPFHIYFC[Cys_CAM]NLK[TMTsixplex_K]	237-249	FALSE	5.653	6899.138737	7171.689706	4478.131165	4735.955379	9458.696907	8241.049114	ENSG00000174173
C9JWQ9	C9JWQ9_HUMAN	K|RPGNIYSTLK|R	[TMTsixplex_Nterm]RPGNIYSTLK[TMTsixplex_K]	15-24	FALSE	5.203	25187.35352	24884.12248	18058.52681	18975.09782	17172.2116	15500.64658	ENSG00000131378
C9JWQ9	C9JWQ9_HUMAN	K|RPGNIYSTLK|R	[TMTsixplex_Nterm]RPGNIYSTLK[TMTsixplex_K]	15-24	FALSE	6.181	28307.22461	27935.6031	18782.24662	21024.75745	18136.14214	17348.03125	ENSG00000131378
C9JXB8	C9JXB8_HUMAN	R|AITGASLADIMAK|R	[TMTsixplex_Nterm]AITGASLADIMAK[TMTsixplex_K]	81-93	FALSE	7.282	125323.8641	123550.3835	148773.2073	168109.2763	171738.095	167996.4291	ENSG00000114391
C9JXB8	C9JXB8_HUMAN	R|AITGASLADIMAK|R	[TMTsixplex_Nterm]AITGASLADIMAK[TMTsixplex_K]	81-93	FALSE	6.453	90585.44923	92733.95734	111565.2922	118942.106	143728.2344	136080.0907	ENSG00000114391
C9JXB8	C9JXB8_HUMAN	R|AITGASLADIMAK|R	[TMTsixplex_Nterm]AITGASLADIMAK[TMTsixplex_K]	81-93	FALSE	7.2	81730.25425	84775.43243	110928.2601	126042.2031	101659.3886	99964.42296	ENSG00000114391
C9JXB8	C9JXB8_HUMAN	R|AITGASLADIMAK|R	[TMTsixplex_Nterm]AITGASLADIMAK[TMTsixplex_K]	81-93	FALSE	6.403	29512.44566	29858.62935	35773.50473	40242.8737	38135.90029	37831.16418	ENSG00000114391
C9JXB8	C9JXB8_HUMAN	R|QINWTVLYR|R	[TMTsixplex_Nterm]QINWTVLYR	48-56	FALSE	8.43	46018.10229	46724.42689	33277.39783	33274.60376	64722.22656	55116.63492	ENSG00000114391
C9JXB8	C9JXB8_HUMAN	R|AITGASLADIMAK|R	[TMTsixplex_Nterm]AITGASLADIMAK[TMTsixplex_K]	81-93	FALSE	7.475	61060.0167	56640.83692	74861.16805	82040.14063	67791.71074	66511.61967	ENSG00000114391
C9JXB8	C9JXB8_HUMAN	R|QINWTVLYR|R	[TMTsixplex_Nterm]QINWTVLYR	48-56	FALSE	7.392	4376.805015	4182.964762	3035.815878	3117.826911	6621.826172	5836.57	ENSG00000114391
C9JXB8	C9JXB8_HUMAN	-|MKVELCSFSGYK|I	[TMTsixplex_Nterm]MK[TMTsixplex_K]VELC[Cys_CAM]SFSGYK[TMTsixplex_K]	1-12	FALSE	6.641	101961.8746	98372.47529	75174.77289	79693.99369	178381.625	150571.1361	ENSG00000114391
C9JXC3	C9JXC3_HUMAN	R|YIYYLITK|K	[TMTsixplex_Nterm]YIYYLITK[TMTsixplex_K]	38-45	FALSE	4.911	2245.239828	2225.56095	1804.378197	1558.43386	2654.695344	2125.018129	ENSG00000124596
C9JXC3	C9JXC3_HUMAN	R|YIYYLITK|K	[TMTsixplex_Nterm]YIYYLITK[TMTsixplex_K]	38-45	FALSE	5.4	2770.543403	2782.66194	2094.081082	1918.819553	3137.817995	2674.473724	ENSG00000124596
C9JYN0	C9JYN0_HUMAN	K|TVTATFGYPFR|L	[TMTsixplex_Nterm]TVTATFGYPFR	55-65	FALSE	7.804	27451.88342	29078.9736	21622.28517	23298.28671	52936.77344	46424.48712	ENSG00000008282
C9JYN0	C9JYN0_HUMAN	K|IATGHNIIDELPPCK|K	[TMTsixplex_Nterm]IATGHNIIDELPPC[Cys_CAM]K[TMTsixplex_K]	162-176	FALSE	6.252	727741.4524	808905.2604	655459.0038	698959.55	1069892.125	1012618.929	ENSG00000008282
C9JYN0	C9JYN0_HUMAN	K|IATGHNIIDELPPCK|K	[TMTsixplex_Nterm]IATGHNIIDELPPC[Cys_CAM]K[TMTsixplex_K]	162-176	FALSE	6.622	1030173.371	1100432.174	861254.7724	897069.0556	1284724.557	1175362.928	ENSG00000008282
C9JYN0	C9JYN0_HUMAN	K|TVTATFGYPFR|L	[TMTsixplex_Nterm]TVTATFGYPFR	55-65	FALSE	9.307	24690.58591	26902.34595	22360.64457	23595.42049	32111.66602	29445.55489	ENSG00000008282
C9JYN0	C9JYN0_HUMAN	K|TVTATFGYPFR|L	[TMTsixplex_Nterm]TVTATFGYPFR	55-65	FALSE	7.753	47884.88793	46816.51831	55563.33348	53882.17056	49270.17723	44600.07555	ENSG00000008282
C9JYN0	C9JYN0_HUMAN	M|SGFQINLNPLK|E	[TMTsixplex_Nterm]SGFQINLNPLK[TMTsixplex_K]	2-12	FALSE	6.522	45402.3178	49602.0686	39994.64159	42734.28709	165783.4375	158155.1188	ENSG00000008282
C9JYN0	C9JYN0_HUMAN	K|TVTATFGYPFR|L	[TMTsixplex_Nterm]TVTATFGYPFR	55-65	FALSE	6.767	11008.84981	10845.2082	9704.208375	10427.83897	13356.28906	11866.20597	ENSG00000008282
C9JYN0	C9JYN0_HUMAN	K|IATGHNIIDELPPCK|K	[TMTsixplex_Nterm]IATGHNIIDELPPC[Cys_CAM]K[TMTsixplex_K]	162-176	FALSE	7.628	1226843.256	1405653.522	1021793.546	1065502.858	1606521.25	1464128.944	ENSG00000008282
C9JYS6	C9JYS6_HUMAN	R|NLQEILHGAVR|F	[TMTsixplex_Nterm]NLQEILHGAVR	86-96	FALSE	7.856	127799.1737	122371.5619	128640.9285	155036.0732	81903.12601	70372.12138	ENSG00000146648
D3DTZ5	D3DTZ5_HUMAN	R|VSNFKPGVYAVSVTGR|L	[TMTsixplex_Nterm]VSNFK[TMTsixplex_K]PGVYAVSVTGR	36-51	FALSE	5.555	33378.24733	37049.95313	18250.71935	19649.25773	19027.58521	17285.18967	ENSG00000213246
D6R918	D6R918_HUMAN	R|SVPLAATSMLITQGLISK|G	[TMTsixplex_Nterm]SVPLAATSMLITQGLISK[TMTsixplex_K]	47-64	FALSE	6.244	3647.946856	3930.379506	2815.723378	3546.623465	7049.880197	7352.229492	ENSG00000109180
D6R9I9	D6R9I9_HUMAN	K|AIIKPQYVDQIPK|A	[TMTsixplex_Nterm]AIIK[TMTsixplex_K]PQYVDQIPK[TMTsixplex_K]	166-178	FALSE	5.476	380090.0657	371135.4301	336711.4848	346129.1188	405203.9063	368069.3806	ENSG00000164163
D6R9I9	D6R9I9_HUMAN	K|ADIFMFDEPSSYLDVK|Q	[TMTsixplex_Nterm]ADIFMFDEPSSYLDVK[TMTsixplex_K]	235-250	FALSE	6.806	7417.474289	8762.275798	6772.736018	7122.140359	8677.39808	8288.403954	ENSG00000164163
D6R9I9	D6R9I9_HUMAN	K|TQAIVCQQLDLTHLK|E	[TMTsixplex_Nterm]TQAIVC[Cys_CAM]QQLDLTHLK[TMTsixplex_K]	196-210	FALSE	9.356	98297.0082	99958.7966	91415.71572	96898.94625	99685.12268	89676.34366	ENSG00000164163
D6R9P3	D6R9P3_HUMAN	K|IFVGGLNPEATEEK|I	[TMTsixplex_Nterm]IFVGGLNPEATEEK[TMTsixplex_K]	156-169	FALSE	6.47	580468.25	560001.3384	309885.0039	365115.2925	397309.1374	349656.3939	ENSG00000197451
D6R9P3	D6R9P3_HUMAN	K|IFVGGLNPEATEEK|I	[TMTsixplex_Nterm]IFVGGLNPEATEEK[TMTsixplex_K]	156-169	FALSE	6.878	856251.9155	872659.3668	404763.197	414859.3485	416500.1538	358601.9115	ENSG00000197451
D6R9P3	D6R9P3_HUMAN	R|GFVFITFK|E	[TMTsixplex_Nterm]GFVFITFK[TMTsixplex_K]	196-203	FALSE	5.808	4426.164687	4714.011719	2365.296517	2716.951115	2654.238398	2768.27199	ENSG00000197451
D6R9P3	D6R9P3_HUMAN	K|FGEVVDCTIK|M	[TMTsixplex_Nterm]FGEVVDC[Cys_CAM]TIK[TMTsixplex_K]	93-102	FALSE	5.493	1760845.775	1782889.375	1250901.069	1305301.583	1606663.745	1392213.733	ENSG00000197451
D6R9P3	D6R9P3_HUMAN	K|KFHTVSGSK|C	[TMTsixplex_Nterm]K[TMTsixplex_K]FHTVSGSK[TMTsixplex_K]	215-223	FALSE	5.073	2244.290642	2182.757491	1214.990856	1317.4371	1027.855548	926.3878267	ENSG00000197451
D6R9P3	D6R9P3_HUMAN	K|FGEVVDCTIK|M	[TMTsixplex_Nterm]FGEVVDC[Cys_CAM]TIK[TMTsixplex_K]	93-102	FALSE	5.638	1007919.049	1076814.461	608854.8072	680980.6366	1304198.75	1196968.101	ENSG00000197451
D6R9P3	D6R9P3_HUMAN	K|FGEVVDCTIK|M	[TMTsixplex_Nterm]FGEVVDC[Cys_CAM]TIK[TMTsixplex_K]	93-102	FALSE	5.905	1853188.23	1926299.917	1072744.204	1093353.627	1932933.625	1793263.038	ENSG00000197451
D6R9P3	D6R9P3_HUMAN	K|FGEVVDCTIK|M	[TMTsixplex_Nterm]FGEVVDC[Cys_CAM]TIK[TMTsixplex_K]	93-102	FALSE	5.88	1982236.156	2112035.75	1127610.007	1220709.403	2008714.184	1803184.219	ENSG00000197451
D6R9X8	D6R9X8_HUMAN	K|EAGNPGSLFGYSVALHR|Q	[TMTsixplex_Nterm]EAGNPGSLFGYSVALHR	44-60	FALSE	8.763	17370.76275	21711.49866	20340.88437	19564.55569	12082.15393	15746.54478	ENSG00000005884
D6R9X8	D6R9X8_HUMAN	R|YLLLAGAPR|E	[TMTsixplex_Nterm]YLLLAGAPR	68-76	FALSE	5.118	25407.58668	26050.31321	22133.35893	24782.72555	17052.88977	15151.51285	ENSG00000005884
D6R9Z7	D6R9Z7_HUMAN	K|NLPFSVENK|W	[TMTsixplex_Nterm]NLPFSVENK[TMTsixplex_K]	26-34	FALSE	5.218	73247.91143	71500.65012	60541.77044	68329.37849	304734.6563	261964.9069	ENSG00000127184
D6R9Z7	D6R9Z7_HUMAN	R|SHYEEGPGK|N	[TMTsixplex_Nterm]SHYEEGPGK[TMTsixplex_K]	17-25	FALSE	5.614	287.5066958	343.2577934	235.9723468	273.0043574	1723.700195	1452.083931	ENSG00000127184
D6R9Z7	D6R9Z7_HUMAN	K|NLPFSVENK|W	[TMTsixplex_Nterm]NLPFSVENK[TMTsixplex_K]	26-34	FALSE	5.761	224259.0223	221385.6435	188032.9844	210824.1179	932237.375	772204.8833	ENSG00000127184
D6R9Z7	D6R9Z7_HUMAN	K|NLPFSVENK|W	[TMTsixplex_Nterm]NLPFSVENK[TMTsixplex_K]	26-34	FALSE	4.778	185210.445	191884.8187	136931.978	172394.4364	470340.1875	378720.1135	ENSG00000127184
D6R9Z7	D6R9Z7_HUMAN	K|NLPFSVENK|W	[TMTsixplex_Nterm]NLPFSVENK[TMTsixplex_K]	26-34	FALSE	5.31	122615.425	120491.959	104481.6958	113551.2438	487104.5313	430253.8871	ENSG00000127184
D6RA40	D6RA40_HUMAN	R|HNLQDFINIK|L	[TMTsixplex_Nterm]HNLQDFINIK[TMTsixplex_K]	78-87	FALSE	6.735	454478.114	465124.414	453355.2447	512449.7176	266217.3962	226000.1	ENSG00000131711
D6RA40	D6RA40_HUMAN	R|VLFPGNSTQYNILEGLEK|L	[TMTsixplex_Nterm]VLFPGNSTQYNILEGLEK[TMTsixplex_K]	361-378	FALSE	5.046	1485.640987	1635.72761	1574.740042	1579.162222	947.0252431	821.7440732	ENSG00000131711
D6RAA2	D6RAA2_HUMAN	K|LVFLGLDNAGK|T	[TMTsixplex_Nterm]LVFLGLDNAGK[TMTsixplex_K]	28-38	FALSE	6.959	114451.5683	116498.6578	79692.97931	80476.7123	133077.8571	121653.3373	ENSG00000152700
D6RAA2	D6RAA2_HUMAN	K|LVFLGLDNAGK|T	[TMTsixplex_Nterm]LVFLGLDNAGK[TMTsixplex_K]	28-38	FALSE	6.677	8489.548153	8463.22559	5818.218527	6222.872859	9820.735867	9389.420154	ENSG00000152700
D6RAA2	D6RAA2_HUMAN	K|LVFLGLDNAGK|T	[TMTsixplex_Nterm]LVFLGLDNAGK[TMTsixplex_K]	28-38	FALSE	7.027	63466.92069	64242.12532	45768.13619	49059.9947	75503.11891	68268.90481	ENSG00000152700
D6RAA2	D6RAA2_HUMAN	K|LVFLGLDNAGK|T	[TMTsixplex_Nterm]LVFLGLDNAGK[TMTsixplex_K]	28-38	FALSE	7.454	15656.50004	16258.55335	11109.60647	11507.06399	19701.11012	18308.498	ENSG00000152700
D6RAA2	D6RAA2_HUMAN	K|LVFLGLDNAGK|T	[TMTsixplex_Nterm]LVFLGLDNAGK[TMTsixplex_K]	28-38	FALSE	6.448	156223.3792	165768.7197	117805.3401	121977.6501	197583.3569	173695.233	ENSG00000152700
D6RAA2	D6RAA2_HUMAN	K|LVFLGLDNAGK|T	[TMTsixplex_Nterm]LVFLGLDNAGK[TMTsixplex_K]	28-38	FALSE	6.377	446892.7074	437451.9553	298551.4752	315639.5562	534156.0795	475648.9655	ENSG00000152700
D6RAA2	D6RAA2_HUMAN	K|LVFLGLDNAGK|T	[TMTsixplex_Nterm]LVFLGLDNAGK[TMTsixplex_K]	28-38	FALSE	6.142	215124.9531	228853.1876	157965.0728	166439.2871	279886.9125	259116.9533	ENSG00000152700
D6RAA2	D6RAA2_HUMAN	K|LVFLGLDNAGK|T	[TMTsixplex_Nterm]LVFLGLDNAGK[TMTsixplex_K]	28-38	FALSE	5.936	240852.5566	270877.7718	178871.1718	193366.0727	305515.4827	288843.1644	ENSG00000152700
D6RAA2	D6RAA2_HUMAN	K|LVFLGLDNAGK|T	[TMTsixplex_Nterm]LVFLGLDNAGK[TMTsixplex_K]	28-38	FALSE	6.03	123228.1804	122716.3516	82256.98233	99286.40083	150861.9647	141941.1285	ENSG00000152700
D6RAA2	D6RAA2_HUMAN	K|LVFLGLDNAGK|T	[TMTsixplex_Nterm]LVFLGLDNAGK[TMTsixplex_K]	28-38	FALSE	7.111	21856.20721	21507.83451	15168.87149	16375.38667	26592.79944	24015.61253	ENSG00000152700
D6RAA2	D6RAA2_HUMAN	K|LVFLGLDNAGK|T	[TMTsixplex_Nterm]LVFLGLDNAGK[TMTsixplex_K]	28-38	FALSE	6.843	237660.8046	240959.5002	161676.6609	175700.0958	305608.1633	260285.391	ENSG00000152700
D6RAA2	D6RAA2_HUMAN	K|LVFLGLDNAGK|T	[TMTsixplex_Nterm]LVFLGLDNAGK[TMTsixplex_K]	28-38	FALSE	6.934	24312.82673	25039.21027	17802.08698	19299.72176	27783.05484	25157.45167	ENSG00000152700
D6RAA2	D6RAA2_HUMAN	K|LVFLGLDNAGK|T	[TMTsixplex_Nterm]LVFLGLDNAGK[TMTsixplex_K]	28-38	FALSE	7.237	26370.80674	26529.29884	17917.18147	18900.15261	30953.86881	29099.70889	ENSG00000152700
D6RAA2	D6RAA2_HUMAN	K|LVFLGLDNAGK|T	[TMTsixplex_Nterm]LVFLGLDNAGK[TMTsixplex_K]	28-38	FALSE	6.03	18643.19655	18851.07468	13459.23232	14311.78626	24118.92502	22130.49315	ENSG00000152700
D6RAA2	D6RAA2_HUMAN	K|LVFLGLDNAGK|T	[TMTsixplex_Nterm]LVFLGLDNAGK[TMTsixplex_K]	28-38	FALSE	6.788	250833.8189	275076.9633	180442.41	191656.1963	342987.1125	295884.1979	ENSG00000152700
D6RAA2	D6RAA2_HUMAN	K|LVFLGLDNAGK|T	[TMTsixplex_Nterm]LVFLGLDNAGK[TMTsixplex_K]	28-38	FALSE	6.988	21767.58214	22307.86447	15395.42345	16467.83551	28685.19553	26619.93832	ENSG00000152700
D6RAA2	D6RAA2_HUMAN	K|LVFLGLDNAGK|T	[TMTsixplex_Nterm]LVFLGLDNAGK[TMTsixplex_K]	28-38	FALSE	6.373	16509.73095	17056.91118	11417.80269	11495.06308	19995.27513	18427.27228	ENSG00000152700
D6RAA6	D6RAA6_HUMAN	R|ALLANALTSALR|L	[TMTsixplex_Nterm]ALLANALTSALR	58-69	FALSE	11.587	850.530132	856.7617796	649.3863583	674.7808384	1026.305092	1033.163429	ENSG00000109133
D6RAL1	D6RAL1_HUMAN	K|AKPLLLQLPIGEAK|T	[TMTsixplex_Nterm]AK[TMTsixplex_K]PLLLQLPIGEAK[TMTsixplex_K]	175-188	FALSE	7.436	80495.79182	82073.81272	65325.31524	75803.97862	242344.2813	232627.9968	ENSG00000164347
D6RAW0	D6RAW0_HUMAN	R|SQWSPALTISK|-	[TMTsixplex_Nterm]SQWSPALTISK[TMTsixplex_K]	62-72	FALSE	8.238	303364.3868	315428.7136	261265.0224	287927.6859	376732.9063	341059.6971	ENSG00000109332
D6RAW0	D6RAW0_HUMAN	R|SQWSPALTISK|-	SQWSPALTISK[TMTsixplex_K]	62-72	FALSE	6.805	9685.408418	12728.12629	25053.44393	28052.76881	12609.5168	69097.51563	ENSG00000109332
D6RAW0	D6RAW0_HUMAN	R|SQWSPALTISK|-	[TMTsixplex_Nterm]SQWSPALTISK[TMTsixplex_K]	62-72	FALSE	5.676	298225.0053	488336.1285	347551.4354	550296.375	364346.689	362514.7899	ENSG00000109332
D6RBG4	D6RBG4_HUMAN	R|FICIYPAYLNNK|K	[TMTsixplex_Nterm]FIC[Cys_CAM]IYPAYLNNK[TMTsixplex_K]	15-26	FALSE	4.786	18404.78148	14846.47569	16226.11041	12812.44669	19994.52221	15898.77147	ENSG00000153037
D6RC06	D6RC06_HUMAN	K|AQVARPGGDTIFGK|I	[TMTsixplex_Nterm]AQVARPGGDTIFGK[TMTsixplex_K]	8-21	FALSE	7.525	1536355.026	1625724.782	1496547.221	1771562.125	1433358.705	1406435.833	ENSG00000169567
D6RCD0	D6RCD0_HUMAN	R|LMHGILTEQK|M	[TMTsixplex_Nterm]LMHGILTEQK[TMTsixplex_K]	202-211	FALSE	5.812	257850.8089	262202.6858	161953.0066	159018.1754	288515.1641	277268.1387	ENSG00000198189
D6RCD0	D6RCD0_HUMAN	K|SVTGEIVLITGAGHGIGR|L	[TMTsixplex_Nterm]SVTGEIVLITGAGHGIGR	33-50	FALSE	9.097	12099.20876	14029.55407	10449.40534	11456.27366	19752.92222	18515.0762	ENSG00000198189
D6RCQ0	D6RCQ0_HUMAN	K|AIVQQWLEYR|V	[TMTsixplex_Nterm]AIVQQWLEYR	81-90	FALSE	5.942	2460.848756	2497.985391	1910.991014	2296.702207	3469.634455	3550.290081	ENSG00000124802
D6RD63	D6RD63_HUMAN	R|GNQLQEFAAMLMPHQK|A	[TMTsixplex_Nterm]GNQLQEFAAMLMPHQK[TMTsixplex_K]	163-178	FALSE	7.908	6787.745335	6959.362599	6432.951307	7010.440252	7689.939453	6578.316874	ENSG00000138663
D6RDB1	D6RDB1_HUMAN	R|LINLYR|D	[TMTsixplex_Nterm]LINLYR	22-27	TRUE	5.052	20868.82277	21229.08367	11461.14047	11592.26971	14799.04222	13135.33483	ENSG00000163683
D6RDJ3	D6RDJ3_HUMAN	R|ILLAEVPTMAVEK|V	[TMTsixplex_Nterm]ILLAEVPTMAVEK[TMTsixplex_K]	24-36	FALSE	4.86	34662.33296	37237.88116	24455.39151	28574.55214	25182.11895	26174.0464	ENSG00000171453
D6RDM7	D6RDM7_HUMAN	K|VDLVDENFTELR|G	[TMTsixplex_Nterm]VDLVDENFTELR	29-40	FALSE	7.595	164312.2854	190095.6387	161678.5052	155877.1784	222189.0313	203445.0341	ENSG00000078140
D6RDU5	D6RDU5_HUMAN	K|VNIIPIIAK|A	[TMTsixplex_Nterm]VNIIPIIAK[TMTsixplex_K]	168-176	FALSE	4.949	118126.9354	165522.6719	104014.1318	109251.5663	104948.0579	80159.34805	ENSG00000138758
D6RDU5	D6RDU5_HUMAN	K|STLMDTLFNTK|F	[TMTsixplex_Nterm]STLMDTLFNTK[TMTsixplex_K]	47-57	FALSE	7.16	24652.4322	25871.92969	18854.02189	19740.40277	20357.29288	18832.56602	ENSG00000138758
D6RDU5	D6RDU5_HUMAN	K|STLMDTLFNTK|F	[TMTsixplex_Nterm]STLMDTLFNTK[TMTsixplex_K]	47-57	FALSE	7.155	53417.13908	57583.71875	40393.55758	44215.17163	47180.11013	41462.04446	ENSG00000138758
D6RDU5	D6RDU5_HUMAN	K|STLMDTLFNTK|F	[TMTsixplex_Nterm]STLMDTLFNTK[TMTsixplex_K]	47-57	FALSE	6.046	21402.43477	21489.29688	16112.95842	16865.29421	18159.44454	16324.1161	ENSG00000138758
D6RDU5	D6RDU5_HUMAN	K|RNEFLGELQK|K	[TMTsixplex_Nterm]RNEFLGELQK[TMTsixplex_K]	319-328	FALSE	5.149	432795.477	465433.4606	570247.875	497661.8398	268015.1111	264728.0649	ENSG00000138758
D6RDU5	D6RDU5_HUMAN	K|VNIIPIIAK|A	[TMTsixplex_Nterm]VNIIPIIAK[TMTsixplex_K]	168-176	FALSE	5.855	37681.84167	43062.54421	30260.72055	35981.8002	32500.40451	35039.38511	ENSG00000138758
D6RDU5	D6RDU5_HUMAN	K|STLMDTLFNTK|F	[TMTsixplex_Nterm]STLMDTLFNTK[TMTsixplex_K]	47-57	FALSE	6.839	23178.24347	24189.93555	17329.03106	18626.27045	19550.4696	18393.19235	ENSG00000138758
D6RDU5	D6RDU5_HUMAN	K|STLMDTLFNTK|F	[TMTsixplex_Nterm]STLMDTLFNTK[TMTsixplex_K]	47-57	FALSE	7.245	17791.96669	19282.06445	13438.68655	14772.0193	15062.21815	13784.88842	ENSG00000138758
D6RDU5	D6RDU5_HUMAN	K|STLMDTLFNTK|F	[TMTsixplex_Nterm]STLMDTLFNTK[TMTsixplex_K]	47-57	FALSE	7.013	60217.66271	61114.57031	46286.66159	47787.61056	50176.18139	44125.54696	ENSG00000138758
D6RDU5	D6RDU5_HUMAN	K|VNIIPIIAK|A	[TMTsixplex_Nterm]VNIIPIIAK[TMTsixplex_K]	168-176	FALSE	6.18	305846.4009	355993.4305	247173.8037	303033.0657	277516.865	288356.4381	ENSG00000138758
D6RDU5	D6RDU5_HUMAN	K|STLMDTLFNTK|F	[TMTsixplex_Nterm]STLMDTLFNTK[TMTsixplex_K]	47-57	FALSE	7.548	17211.92799	17568.83203	13076.00196	14267.39231	13927.65518	12903.86887	ENSG00000138758
D6REQ6	D6REQ6_HUMAN	K|LGIKPSINYYQVADFK|D	[TMTsixplex_Nterm]LGIK[TMTsixplex_K]PSINYYQVADFK[TMTsixplex_K]	116-131	FALSE	5.045	46910.31021	49399.02344	31890.68753	34107.24923	37614.28417	34449.40262	ENSG00000026297
D6REQ6	D6REQ6_HUMAN	K|LGIKPSINYYQVADFK|D	[TMTsixplex_Nterm]LGIK[TMTsixplex_K]PSINYYQVADFK[TMTsixplex_K]	116-131	FALSE	5.698	82474.18075	90542.25	54623.21323	58874.63849	76334.65263	73169.55535	ENSG00000026297
D6RF62	D6RF62_HUMAN	R|ASILNTWISLK|Q	[TMTsixplex_Nterm]ASILNTWISLK[TMTsixplex_K]	312-322	FALSE	7.291	3628.808188	4184.816895	3065.287168	3549.985674	2908.001374	3083.369543	ENSG00000128050
D6RF62	D6RF62_HUMAN	K|EIVLADVIDNDSWR|L	[TMTsixplex_Nterm]EIVLADVIDNDSWR	110-123	FALSE	7.639	18330.87175	19509.40451	21034.28647	16353.45384	21086.37485	25490.33755	ENSG00000128050
D6RFM5	D6RFM5_HUMAN	R|AAFGLSEAGFNTACVTK|L	[TMTsixplex_Nterm]AAFGLSEAGFNTAC[Cys_CAM]VTK[TMTsixplex_K]	76-92	FALSE	8.508	49155.05539	49183.41961	41676.07751	44890.39784	91505.07031	82596.50686	ENSG00000073578
D6RFM5	D6RFM5_HUMAN	R|AAFGLSEAGFNTACVTK|L	[TMTsixplex_Nterm]AAFGLSEAGFNTAC[Cys_CAM]VTK[TMTsixplex_K]	76-92	FALSE	7.426	81764.43983	88133.44711	70360.76604	87562.94041	167728.8438	150883.9405	ENSG00000073578
D6RFM5	D6RFM5_HUMAN	K|NTVVATGGYGR|T	[TMTsixplex_Nterm]NTVVATGGYGR	251-261	FALSE	8.688	379.9632243	338.6843437	239.9378793	322.8680004	1611.07373	1341.512634	ENSG00000073578
D6RFM5	D6RFM5_HUMAN	R|GCGPEKDHVYLQLHHLPPEQLATR|L	[TMTsixplex_Nterm]GC[Cys_CAM]GPEK[TMTsixplex_K]DHVYLQLHHLPPEQLATR	356-379	FALSE	4.89	97776.3354	112934.5768	82722.55522	108790.2284	457729.9546	439455.0112	ENSG00000073578
D6RFM5	D6RFM5_HUMAN	K|VPPIKPNAGEESVMNLDK|L	[TMTsixplex_Nterm]VPPIK[TMTsixplex_K]PNAGEESVMNLDK[TMTsixplex_K]	481-498	FALSE	5.791	488554.52	477037.1318	332812.6608	401731.8319	2239233.508	2159374.422	ENSG00000073578
D6RFM5	D6RFM5_HUMAN	R|GCGPEKDHVYLQLHHLPPEQLATR|L	[TMTsixplex_Nterm]GC[Cys_CAM]GPEK[TMTsixplex_K]DHVYLQLHHLPPEQLATR	356-379	FALSE	5.207	53519.02336	60716.21626	61061.43469	67847.67385	132346.434	139703.093	ENSG00000073578
D6RFM5	D6RFM5_HUMAN	R|AAFGLSEAGFNTACVTK|L	[TMTsixplex_Nterm]AAFGLSEAGFNTAC[Cys_CAM]VTK[TMTsixplex_K]	76-92	FALSE	7.841	73669.37192	76031.60388	66541.0996	73931.96567	135707.6875	126875.0448	ENSG00000073578
D6RFM5	D6RFM5_HUMAN	R|GCGPEKDHVYLQLHHLPPEQLATR|L	[TMTsixplex_Nterm]GC[Cys_CAM]GPEK[TMTsixplex_K]DHVYLQLHHLPPEQLATR	356-379	FALSE	4.81	74843.80056	77613.95211	73036.12156	80350.12321	259313.1828	268189.8097	ENSG00000073578
D6RFM5	D6RFM5_HUMAN	R|AAFGLSEAGFNTACVTK|L	[TMTsixplex_Nterm]AAFGLSEAGFNTAC[Cys_CAM]VTK[TMTsixplex_K]	76-92	FALSE	8.472	46073.99415	48132.19747	38995.20502	40352.08258	90924.33594	88636.5737	ENSG00000073578
D6RFM5	D6RFM5_HUMAN	K|KPFEEHWR|K	[TMTsixplex_Nterm]K[TMTsixplex_K]PFEEHWR	535-542	FALSE	5.543	31882.45995	36012.27132	27453.51575	28625.42541	103104.0596	108168.7188	ENSG00000073578
D6RFM5	D6RFM5_HUMAN	R|IDEYDYSKPIQGQQK|K	[TMTsixplex_Nterm]IDEYDYSK[TMTsixplex_K]PIQGQQK[TMTsixplex_K]	520-534	FALSE	6.954	122894.0598	141304.0435	97931.42402	104825.1834	543343.3125	524256.8495	ENSG00000073578
D6RFM5	D6RFM5_HUMAN	R|ACALSIEESCRPGDK|V	[TMTsixplex_Nterm]AC[Cys_CAM]ALSIEESC[Cys_CAM]RPGDK[TMTsixplex_K]	466-480	FALSE	7.386	141528.447	154059.88	123434.0653	136908.5797	586033.5625	549575.2527	ENSG00000073578
D6RFM5	D6RFM5_HUMAN	R|GCGPEKDHVYLQLHHLPPEQLATR|L	[TMTsixplex_Nterm]GC[Cys_CAM]GPEK[TMTsixplex_K]DHVYLQLHHLPPEQLATR	356-379	FALSE	5.354	85048.29728	82815.40471	71743.13005	98011.47082	248806.6431	252764.5122	ENSG00000073578
D6RFM5	D6RFM5_HUMAN	K|DHVYLQLHHLPPEQLATR|L	[TMTsixplex_Nterm]DHVYLQLHHLPPEQLATR	362-379	FALSE	5.62	95990.21612	96511.38678	76367.39302	91582.28703	165101.4288	152355.9825	ENSG00000073578
D6RFM5	D6RFM5_HUMAN	K|HTLSYVDVGTGK|V	[TMTsixplex_Nterm]HTLSYVDVGTGK[TMTsixplex_K]	544-555	FALSE	5.855	523840.8669	543697.4161	531894.0539	561197.5625	553340.9341	487120.5038	ENSG00000073578
D6RFM5	D6RFM5_HUMAN	K|EPIPVLPTVHYNMGGIPTNYK|G	[TMTsixplex_Nterm]EPIPVLPTVHYNMGGIPTNYK[TMTsixplex_K]	398-418	FALSE	8.968	36748.23568	45018.08852	29659.35264	32214.53893	177639.625	171494.7067	ENSG00000073578
D6RFM5	D6RFM5_HUMAN	K|VPPIKPNAGEESVMNLDK|L	[TMTsixplex_Nterm]VPPIK[TMTsixplex_K]PNAGEESVMNLDK[TMTsixplex_K]	481-498	FALSE	5.573	1166248.872	1129410.669	877198.1889	1056133.881	4735115.426	4494404.498	ENSG00000073578
D6RG15	D6RG15_HUMAN	K|VVIEDEQLVLGASQEPVGR|W	[TMTsixplex_Nterm]VVIEDEQLVLGASQEPVGR	30-48	FALSE	6.223	209414.2686	284718.375	258869.3866	188499.1035	270082.5211	279561.4004	ENSG00000247596
D6RG15	D6RG15_HUMAN	R|YHFFLYK|H	[TMTsixplex_Nterm]YHFFLYK[TMTsixplex_K]	236-242	FALSE	4.909	159059.5312	153150.9519	128053.1449	136539.5205	127370.1672	100602.3885	ENSG00000247596
D6RG15	D6RG15_HUMAN	R|WDQDYDR|A	[TMTsixplex_Nterm]WDQDYDR	49-55	FALSE	5.381	66228.88111	72650.89063	54572.72431	57974.20363	44026.32315	43152.98702	ENSG00000247596
D6RG15	D6RG15_HUMAN	R|AVLPLLDAQQPCYLLYR|L	[TMTsixplex_Nterm]AVLPLLDAQQPC[Cys_CAM]YLLYR	56-72	FALSE	7.706	957.4840722	1225.236199	1067.245622	1014.603108	1149.954321	1228.944521	ENSG00000247596
D6RHF8	D6RHF8_HUMAN	R|AFAEALLLK|G	[TMTsixplex_Nterm]AFAEALLLK[TMTsixplex_K]	20-28	FALSE	5.074	3610.042428	3816.00688	3481.390854	4486.876515	17250.69336	16474.78006	ENSG00000164120
D6RHF8	D6RHF8_HUMAN	R|AFAEALLLK|G	[TMTsixplex_Nterm]AFAEALLLK[TMTsixplex_K]	20-28	FALSE	5.026	16081.86247	16249.4301	16669.30438	18914.45319	47500.13672	44254.58104	ENSG00000164120
D6RHF8	D6RHF8_HUMAN	R|AFAEALLLK|G	[TMTsixplex_Nterm]AFAEALLLK[TMTsixplex_K]	20-28	FALSE	4.952	31055.47673	32095.08654	33176.32281	37138.26845	88627.20313	87433.77306	ENSG00000164120
D6RHX2	D6RHX2_HUMAN	K|LWNLLMPTK|K	LWNLLMPTK[TMTsixplex_K]	57-65	FALSE	5.112	958.5104536	1069.06816	1825.545547	2082.378784	2006.377289	9545.641602	ENSG00000179387
D6RJC7	D6RJC7_HUMAN	R|NFGASLLLPGLK|Q	NFGASLLLPGLK[TMTsixplex_K]	147-158	FALSE	6.229	9559.873607	12180.93287	11482.40034	12108.80135	17469.44124	38485.48438	ENSG00000113048
E5RFE7	E5RFE7_HUMAN	K|ADGLAVIGVLMK|V	[TMTsixplex_Nterm]ADGLAVIGVLMK[TMTsixplex_K]	73-84	FALSE	6.708	7662.180249	8102.966926	7601.212856	8444.898618	8625.81329	8687.133789	ENSG00000133742
E5RFE7	E5RFE7_HUMAN	R|SLLSNVEGDNAVPMQHNNRPTQPLK|G	[TMTsixplex_Nterm]SLLSNVEGDNAVPMQHNNRPTQPLK[TMTsixplex_K]	163-187	FALSE	5.444	4156.814853	4859.638184	4644.6359	4616.919675	4166.90665	4335.951129	ENSG00000133742
E5RFE7	E5RFE7_HUMAN	K|ADGLAVIGVLMK|V	[TMTsixplex_Nterm]ADGLAVIGVLMK[TMTsixplex_K]	73-84	FALSE	5.011	3726.700046	4680.907227	3894.559505	4160.033567	4109.19233	3983.817897	ENSG00000133742
E5RFE7	E5RFE7_HUMAN	K|ADGLAVIGVLMK|V	[TMTsixplex_Nterm]ADGLAVIGVLMK[TMTsixplex_K]	73-84	FALSE	4.908	30811.55583	32485.05342	35708.02668	33972.02964	37473.31641	32687.48751	ENSG00000133742
E5RFE7	E5RFE7_HUMAN	K|GGPFSDSYR|L	[TMTsixplex_Nterm]GGPFSDSYR	16-24	FALSE	6.472	44222.52505	46515.00946	45479.1864	51710.56861	56075.17188	54976.331	ENSG00000133742
E5RFE7	E5RFE7_HUMAN	R|SLLSNVEGDNAVPMQHNNRPTQPLK|G	[TMTsixplex_Nterm]SLLSNVEGDNAVPMQHNNRPTQPLK[TMTsixplex_K]	163-187	FALSE	6.131	1335559.531	1696480.5	1627801.551	1599899.747	1520225.529	1355634.821	ENSG00000133742
E5RFE7	E5RFE7_HUMAN	R|SLLSNVEGDNAVPMQHNNRPTQPLK|G	[TMTsixplex_Nterm]SLLSNVEGDNAVPMQHNNRPTQPLK[TMTsixplex_K]	163-187	FALSE	5.954	18721.39739	17467.81617	20108.98969	23216.70117	18818.72687	15121.01387	ENSG00000133742
E5RFE7	E5RFE7_HUMAN	R|SLLSNVEGDNAVPMQHNNRPTQPLK|G	[TMTsixplex_Nterm]SLLSNVEGDNAVPMQHNNRPTQPLK[TMTsixplex_K]	163-187	FALSE	7.321	4383371.029	5587322.5	4965650.539	5392929.036	4669516.296	4534549.105	ENSG00000133742
E5RFE7	E5RFE7_HUMAN	R|SLLSNVEGDNAVPMQHNNRPTQPLK|G	[TMTsixplex_Nterm]SLLSNVEGDNAVPMQHNNRPTQPLK[TMTsixplex_K]	163-187	FALSE	5.724	10026922.41	12956783	12492647.22	12576886.38	11151583.26	10481271.13	ENSG00000133742
E5RFE7	E5RFE7_HUMAN	K|ESISVSSEQLAQFR|S	[TMTsixplex_Nterm]ESISVSSEQLAQFR	149-162	FALSE	8.305	160274.2587	170437.4475	163476.9839	172992.75	168942.2925	155001.2273	ENSG00000133742
E5RFE7	E5RFE7_HUMAN	R|SLLSNVEGDNAVPMQHNNRPTQPLK|G	[TMTsixplex_Nterm]SLLSNVEGDNAVPMQHNNRPTQPLK[TMTsixplex_K]	163-187	FALSE	5.908	1452803.751	1829273.25	1649839.628	1812145.551	1543917.719	1382650.448	ENSG00000133742
E5RFE7	E5RFE7_HUMAN	K|ADGLAVIGVLMK|V	[TMTsixplex_Nterm]ADGLAVIGVLMK[TMTsixplex_K]	73-84	FALSE	6.226	1168.098589	1241.238546	1203.566541	1424.198975	1375.916128	1402.240569	ENSG00000133742
E5RFE7	E5RFE7_HUMAN	K|ADGLAVIGVLMK|V	[TMTsixplex_Nterm]ADGLAVIGVLMK[TMTsixplex_K]	73-84	FALSE	6.567	7865.12172	7832.426261	7781.045572	8344.012078	9245.483398	8766.333436	ENSG00000133742
E5RFE7	E5RFE7_HUMAN	K|ADGLAVIGVLMK|V	[TMTsixplex_Nterm]ADGLAVIGVLMK[TMTsixplex_K]	73-84	FALSE	7.077	3735.903105	3805.451731	3955.941695	4329.930023	4671.655762	4327.244479	ENSG00000133742
E5RFE7	E5RFE7_HUMAN	K|ADGLAVIGVLMK|V	[TMTsixplex_Nterm]ADGLAVIGVLMK[TMTsixplex_K]	73-84	FALSE	6.653	1321.516075	1368.708093	1398.46591	1413.250526	1674.1875	1539.17317	ENSG00000133742
E5RFE7	E5RFE7_HUMAN	K|VLDALQAIK|T	[TMTsixplex_Nterm]VLDALQAIK[TMTsixplex_K]	95-103	FALSE	5.037	31062.53157	34737.88555	32244.40911	35698.44264	34769.97741	33007.1109	ENSG00000133742
E5RFE7	E5RFE7_HUMAN	R|SLLSNVEGDNAVPMQHNNRPTQPLK|G	[TMTsixplex_Nterm]SLLSNVEGDNAVPMQHNNRPTQPLK[TMTsixplex_K]	163-187	FALSE	6.559	5452934.423	6291609	6112873.453	6133755.811	5877685.326	4920400.635	ENSG00000133742
E5RFE7	E5RFE7_HUMAN	K|ADGLAVIGVLMK|V	[TMTsixplex_Nterm]ADGLAVIGVLMK[TMTsixplex_K]	73-84	FALSE	7.115	1585.383849	1638.827994	1729.797786	1777.565176	1972.093262	1852.265536	ENSG00000133742
E5RFE7	E5RFE7_HUMAN	K|ADGLAVIGVLMK|V	[TMTsixplex_Nterm]ADGLAVIGVLMK[TMTsixplex_K]	73-84	FALSE	6.436	3092.263616	3087.891084	3344.647569	3377.866324	3976.032715	3552.517087	ENSG00000133742
E5RFE7	E5RFE7_HUMAN	K|ADGLAVIGVLMK|V	[TMTsixplex_Nterm]ADGLAVIGVLMK[TMTsixplex_K]	73-84	FALSE	4.791	13162.01612	14077.2414	13986.50563	14680.70464	14855.47363	13909.7578	ENSG00000133742
E5RFE7	E5RFE7_HUMAN	K|ADGLAVIGVLMK|V	[TMTsixplex_Nterm]ADGLAVIGVLMK[TMTsixplex_K]	73-84	FALSE	6.202	2646.988169	2703.559605	2852.472282	2965.132158	3359.796875	3054.258614	ENSG00000133742
E5RFJ0	E5RFJ0_HUMAN	K|IYLICQIVR|V	[TMTsixplex_Nterm]IYLIC[Cys_CAM]QIVR	293-301	FALSE	5.45	1580.840936	1787.401877	1255.926305	1226.621912	1837.148105	1716.610844	ENSG00000134516
E5RFZ8	E5RFZ8_HUMAN	K|ALLNHLDVGVGR|G	[TMTsixplex_Nterm]ALLNHLDVGVGR	64-75	FALSE	6.836	64215.0807	73076.35409	47395.72396	48756.24074	107296.6427	101822.7872	ENSG00000104635
E5RGA2	E5RGA2_HUMAN	R|NALSSLWGK|L	[TMTsixplex_Nterm]NALSSLWGK[TMTsixplex_K]	71-79	FALSE	5.898	77185.95413	78146.82568	56729.61795	63794.7942	89311.38281	76764.77239	ENSG00000104408
E5RGA2	E5RGA2_HUMAN	R|NALSSLWGK|L	NALSSLWGK[TMTsixplex_K]	71-79	FALSE	4.928	6760.742148	18748.56306	13197.51276	22001.96292	9110.904628	50474.40625	ENSG00000104408
E5RGA2	E5RGA2_HUMAN	K|LGHVVMGNNAVSPYQQVIEK|T	[TMTsixplex_Nterm]LGHVVMGNNAVSPYQQVIEK[TMTsixplex_K]	295-314	FALSE	9.949	232263.5906	247361.9844	173644.6055	200304.9032	219304.5976	218379.0463	ENSG00000104408
E5RGC8	E5RGC8_HUMAN	K|LYQLLTQYK|E	[TMTsixplex_Nterm]LYQLLTQYK[TMTsixplex_K]	58-66	FALSE	6.015	2875.131356	2991.105209	2288.74263	2184.678947	6516.122559	5650.680634	ENSG00000176623
E5RGC8	E5RGC8_HUMAN	K|LYQLLTQYK|E	[TMTsixplex_Nterm]LYQLLTQYK[TMTsixplex_K]	58-66	FALSE	6.97	9311.077487	9706.119411	8278.557284	8055.03739	18791.65948	16699.52714	ENSG00000176623
E5RGG1	E5RGG1_HUMAN	K|AYYLACGFCR|W	[TMTsixplex_Nterm]AYYLAC[Cys_CAM]GFC[Cys_CAM]R	49-58	FALSE	7.334	41966.10572	43916.46043	34786.19449	37083.15867	45670.74488	41903.72055	ENSG00000132912
E5RGY0	E5RGY0_HUMAN	R|NFLSTPQFLYR|W	[TMTsixplex_Nterm]NFLSTPQFLYR	98-108	FALSE	7.979	6962.538617	7088.18562	3278.540136	3390.574979	9635.350586	7473.55315	ENSG00000136986
E5RGY0	E5RGY0_HUMAN	R|NFLSTPQFLYR|W	[TMTsixplex_Nterm]NFLSTPQFLYR	98-108	FALSE	7.874	2636.36821	2565.130702	1124.329592	1284.197131	3590.717773	3113.903447	ENSG00000136986
E5RH64	E5RH64_HUMAN	K|FQIAQVVR|E	FQIAQVVR	88-95	FALSE	5.112	24012.65135	27109.15714	22437.89383	24510.76618	38648.00124	33909.60247	ENSG00000141698
E5RH64	E5RH64_HUMAN	K|FQIAQVVR|E	FQIAQVVR	88-95	FALSE	5.618	20944.49255	21085.57301	16623.69578	19617.03225	21455.69208	NA	ENSG00000141698
E5RHG6	E5RHG6_HUMAN	R|AEDGENYDIKK|Q	[TMTsixplex_Nterm]AEDGENYDIK[TMTsixplex_K]K[TMTsixplex_K]	42-52	FALSE	5.63	321190.2931	347214.1467	334322.3331	374585.9263	573699.9375	548837.8779	ENSG00000171530
E5RHJ4	E5RHJ4_HUMAN	K|EAAPDAGAEPITADSDPAYSSK|V	[TMTsixplex_Nterm]EAAPDAGAEPITADSDPAYSSK[TMTsixplex_K]	106-127	FALSE	8.606	14516.6757	16342.31348	11990.43768	11806.88603	13253.68346	12673.82548	ENSG00000158941
E5RI99	E5RI99_HUMAN	K|LVILANNCPALR|K	[TMTsixplex_Nterm]LVILANNC[Cys_CAM]PALR	45-56	FALSE	8.514	9615.520223	10100.05131	7747.651781	8229.549277	10744.46188	10121.04572	ENSG00000156482
E5RI99	E5RI99_HUMAN	R|KSEIEYYAMLAK|T	[TMTsixplex_Nterm]K[TMTsixplex_K]SEIEYYAMLAK[TMTsixplex_K]	57-68	FALSE	5.673	609437.1634	672811.0656	484091.0377	503411.7361	697809.3469	708332.8125	ENSG00000156482
E5RI99	E5RI99_HUMAN	R|VCTLAIIDPGDSDIIR|S	[TMTsixplex_Nterm]VC[Cys_CAM]TLAIIDPGDSDIIR	91-106	FALSE	7.432	1094974.252	1165850.696	884760.1658	937647.978	1500091.705	1468096.819	ENSG00000156482
E5RI99	E5RI99_HUMAN	K|LVILANNCPALR|K	[TMTsixplex_Nterm]LVILANNC[Cys_CAM]PALR	45-56	FALSE	8.512	6743.985655	6786.845741	5057.901029	5154.003158	7630.59964	6903.103046	ENSG00000156482
E5RI99	E5RI99_HUMAN	R|KSEIEYYAMLAK|T	[TMTsixplex_Nterm]K[TMTsixplex_K]SEIEYYAMLAK[TMTsixplex_K]	57-68	FALSE	5.56	524165.7558	575285.1202	416549.617	434402.4866	630302.375	610685.2586	ENSG00000156482
E5RI99	E5RI99_HUMAN	R|VCTLAIIDPGDSDIIR|S	[TMTsixplex_Nterm]VC[Cys_CAM]TLAIIDPGDSDIIR	91-106	FALSE	5.6	229517.5338	208725.8856	190281.9947	199034.0841	187252.4323	163454.2121	ENSG00000156482
E5RIV4	E5RIV4_HUMAN	R|ALLPILQWHK|H	[TMTsixplex_Nterm]ALLPILQWHK[TMTsixplex_K]	185-194	FALSE	5.358	13467.86508	16150.36956	11594.06857	13393.36872	19171.528	19913.19347	ENSG00000164951
E5RIX9	E5RIX9_HUMAN	R|VFIGNLNTAIVK|K	[TMTsixplex_Nterm]VFIGNLNTAIVK[TMTsixplex_K]	23-34	FALSE	5.534	26321.96051	35592.89063	14976.76927	18927.90446	12974.22219	14688.22784	ENSG00000184672
E5RJ47	E5RJ47_HUMAN	R|TLIGFLR|S	[TMTsixplex_Nterm]TLIGFLR	27-33	FALSE	5.852	4289.465332	4228.629322	3003.045101	3019.340122	3775.267798	3380.49766	ENSG00000175324
E5RJE1	E5RJE1_HUMAN	K|AWGAVVPLVGK|L	[TMTsixplex_Nterm]AWGAVVPLVGK[TMTsixplex_K]	79-89	FALSE	4.852	65464.9248	70993.54688	39530.23922	46779.26991	54163.26687	55736.74705	ENSG00000153310
E5RJE1	E5RJE1_HUMAN	K|DAEGILEDLQSYR|G	[TMTsixplex_Nterm]DAEGILEDLQSYR	45-57	FALSE	8.674	116016.3265	126220.1484	92566.03281	92978.3745	92706.34487	89588.93566	ENSG00000153310
E5RJI7	E5RJI7_HUMAN	K|VYSSHTGYPGGFR|Q	[TMTsixplex_Nterm]VYSSHTGYPGGFR	52-64	FALSE	5.676	25951.74708	26300.01837	17070.64364	20299.50679	64422.92494	66258.98438	ENSG00000172172
E7EM64	E7EM64_HUMAN	K|QVCEIIESPLFLK|L	[TMTsixplex_Nterm]QVC[Cys_CAM]EIIESPLFLK[TMTsixplex_K]	140-152	FALSE	5.508	51060.01567	54265.79688	50987.97088	52278.21876	45589.16359	41698.02327	ENSG00000168090
E7EM64	E7EM64_HUMAN	K|ASEAGEVPFNHEILR|E	[TMTsixplex_Nterm]ASEAGEVPFNHEILR	243-257	FALSE	6.857	1194955.132	1194031.576	1400261.336	1393738.84	1870445	1637916.006	ENSG00000168090
E7EMB6	E7EMB6_HUMAN	R|EMACTTGVLQTLTLFK|G	[TMTsixplex_Nterm]EMAC[Cys_CAM]TTGVLQTLTLFK[TMTsixplex_K]	379-394	FALSE	4.925	13095.44869	13503.67383	10446.00989	11283.12038	11914.5449	11094.5637	ENSG00000123992
E7EMB6	E7EMB6_HUMAN	R|VLDLGSPQLAMHSIR|E	[TMTsixplex_Nterm]VLDLGSPQLAMHSIR	364-378	FALSE	10.351	95201.14243	112484.2794	75881.37972	81845.73259	124906.5377	130244.2436	ENSG00000123992
E7EMB6	E7EMB6_HUMAN	R|VLDLGSPQLAMHSIR|E	[TMTsixplex_Nterm]VLDLGSPQLAMHSIR	364-378	FALSE	10.559	110626.6454	129334.944	82701.75537	97008.44326	127445.717	131141.6279	ENSG00000123992
E7EMD0	E7EMD0_HUMAN	R|ALVPMFVR|K	[TMTsixplex_Nterm]ALVPMFVR	248-255	FALSE	5.231	14362.34749	14566.5086	11942.78792	12674.56291	11081.09242	10572.45385	ENSG00000127948
E7EMM4	E7EMM4_HUMAN	K|HPFFLDDR|R	[TMTsixplex_Nterm]HPFFLDDR	301-308	FALSE	5.376	95381.83929	104375.6752	61191.56868	67030.55548	142278.1266	129669.3237	ENSG00000104763
E7EMM4	E7EMM4_HUMAN	K|STYPPSGPTYR|G	[TMTsixplex_Nterm]STYPPSGPTYR	34-44	FALSE	8.705	5595.291873	5205.202755	3397.207533	4013.212826	9870.619141	8744.494657	ENSG00000104763
E7EMM4	E7EMM4_HUMAN	K|ESLDVYELDAK|Q	[TMTsixplex_Nterm]ESLDVYELDAK[TMTsixplex_K]	275-285	FALSE	5.759	286748.2122	300056.07	216349.2641	237872.9752	424931.1563	411170.8417	ENSG00000104763
E7EMM4	E7EMM4_HUMAN	R|TSQENISFETMYDVLSTKPVLNK|L	[TMTsixplex_Nterm]TSQENISFETMYDVLSTK[TMTsixplex_K]PVLNK[TMTsixplex_K]	319-341	FALSE	5.193	23775.72389	25494.09557	16266.29915	16846.99245	35211.33203	31037.8687	ENSG00000104763
E7EMM4	E7EMM4_HUMAN	K|STYPPSGPTYR|G	[TMTsixplex_Nterm]STYPPSGPTYR	34-44	FALSE	6.508	2029.222641	1991.564199	1347.337589	1496.125031	3548.371826	3105.598849	ENSG00000104763
E7EP04	E7EP04_HUMAN	K|GVNSYPSLFIFR|S	[TMTsixplex_Nterm]GVNSYPSLFIFR	197-208	FALSE	8.398	1129.718649	1280.768918	860.7313003	853.6729024	1595.260254	1457.824426	ENSG00000077232
E7EP04	E7EP04_HUMAN	K|ESLVSFAMQHVR|S	[TMTsixplex_Nterm]ESLVSFAMQHVR	223-234	FALSE	7.734	5778.791291	7041.783388	4871.777386	5129.810104	7124.337222	7808.406693	ENSG00000077232
E7EP04	E7EP04_HUMAN	K|GVNSYPSLFIFR|S	[TMTsixplex_Nterm]GVNSYPSLFIFR	197-208	FALSE	7.809	346.667021	337.8135125	244.5767687	264.2520002	364.7592116	374.03302	ENSG00000077232
E7EPB3	E7EPB3_HUMAN	K|CMQLTDFILK|F	C[Cys_CAM]MQLTDFILK[TMTsixplex_K]	54-63	FALSE	5.323	23985.63175	31028.34746	32072.09327	31497.49255	25497.43609	71111.625	ENSG00000188846
E7EPB3	E7EPB3_HUMAN	K|CMQLTDFILK|F	[TMTsixplex_Nterm]C[Cys_CAM]MQLTDFILK[TMTsixplex_K]	54-63	FALSE	5.706	13580.61009	13992.75303	10841.76575	11159.29912	18876.43164	15787.17486	ENSG00000188846
E7EPB3	E7EPB3_HUMAN	R|ALVDGPCTQVR|R	[TMTsixplex_Nterm]ALVDGPC[Cys_CAM]TQVR	36-46	FALSE	6.666	76388.129	78550.19548	65488.28749	72103.49982	104798.0234	102281.1478	ENSG00000188846
E7EPB3	E7EPB3_HUMAN	K|CMQLTDFILK|F	[TMTsixplex_Nterm]C[Cys_CAM]MQLTDFILK[TMTsixplex_K]	54-63	FALSE	5.184	10342.19423	10452.66438	8015.1989	8283.316081	14425.70117	11826.00863	ENSG00000188846
E7EPB3	E7EPB3_HUMAN	K|CMQLTDFILK|F	C[Cys_CAM]MQLTDFILK[TMTsixplex_K]	54-63	FALSE	5.154	28563.64439	38283.54224	33928.92291	33831.0097	28201.76084	61951.40234	ENSG00000188846
E7EPB3	E7EPB3_HUMAN	R|ALVDGPCTQVR|R	[TMTsixplex_Nterm]ALVDGPC[Cys_CAM]TQVR	36-46	FALSE	7.101	91136.32789	88950.67335	78080.44709	86129.91028	112545.1372	112430.8415	ENSG00000188846
E7EPB3	E7EPB3_HUMAN	K|CMQLTDFILK|F	[TMTsixplex_Nterm]C[Cys_CAM]MQLTDFILK[TMTsixplex_K]	54-63	FALSE	5.26	2454.371619	2747.194122	1966.671109	2271.769385	3453.29834	3160.329238	ENSG00000188846
E7EPB3	E7EPB3_HUMAN	R|ALVDGPCTQVR|R	[TMTsixplex_Nterm]ALVDGPC[Cys_CAM]TQVR	36-46	FALSE	6.75	58507.99013	62316.75399	51803.10315	56970.19608	80508.91631	80627.04233	ENSG00000188846
E7EPB3	E7EPB3_HUMAN	R|VAYVSFGPHAGK|L	[TMTsixplex_Nterm]VAYVSFGPHAGK[TMTsixplex_K]	12-23	FALSE	8.466	592689.1217	657104.7543	528803.6714	679646.7085	694963.5456	788032.5	ENSG00000188846
E7EPB3	E7EPB3_HUMAN	K|CMQLTDFILK|F	[TMTsixplex_Nterm]C[Cys_CAM]MQLTDFILK[TMTsixplex_K]	54-63	FALSE	5.33	10831.03514	11438.7844	8520.241672	9490.627892	14950.57813	13036.05791	ENSG00000188846
E7EPB3	E7EPB3_HUMAN	K|CMQLTDFILK|F	[TMTsixplex_Nterm]C[Cys_CAM]MQLTDFILK[TMTsixplex_K]	54-63	FALSE	5.512	17312.32808	18540.69566	13339.69961	13782.82493	22391.58789	19266.06138	ENSG00000188846
E7EPB3	E7EPB3_HUMAN	K|CMQLTDFILK|F	[TMTsixplex_Nterm]C[Cys_CAM]MQLTDFILK[TMTsixplex_K]	54-63	FALSE	5.511	9120.98123	9420.22158	7018.493581	7550.760006	11998.46094	10352.13248	ENSG00000188846
E7EPB3	E7EPB3_HUMAN	K|CMQLTDFILK|F	[TMTsixplex_Nterm]C[Cys_CAM]MQLTDFILK[TMTsixplex_K]	54-63	FALSE	4.991	17370.36041	16813.05717	12205.57881	13350.54407	22039.71875	17967.54957	ENSG00000188846
E7EPT4	E7EPT4_HUMAN	K|AAAVLPVLDLAQR|Q	[TMTsixplex_Nterm]AAAVLPVLDLAQR	79-91	FALSE	9.922	10579.07825	11381.19095	9049.235473	10356.12491	26689.42188	24901.7159	ENSG00000178127
E7EPT4	E7EPT4_HUMAN	K|AAAVLPVLDLAQR|Q	[TMTsixplex_Nterm]AAAVLPVLDLAQR	79-91	FALSE	8.742	29985.55429	32652.4631	22790.93447	26042.55251	53444.46094	53006.71433	ENSG00000178127
E7EPT4	E7EPT4_HUMAN	K|YHIQVCTTTPCMLR|N	[TMTsixplex_Nterm]YHIQVC[Cys_CAM]TTTPC[Cys_CAM]MLR	133-146	FALSE	8.288	23518.62549	24517.4241	23882.17418	28757.91278	62480.84673	56368.10974	ENSG00000178127
E7EPT4	E7EPT4_HUMAN	K|AAAVLPVLDLAQR|Q	[TMTsixplex_Nterm]AAAVLPVLDLAQR	79-91	FALSE	6.206	3222.898878	3148.147567	2879.709038	3074.217358	7380.835531	7361.23821	ENSG00000178127
E7EPT4	E7EPT4_HUMAN	K|AAAVLPVLDLAQR|Q	[TMTsixplex_Nterm]AAAVLPVLDLAQR	79-91	FALSE	7.387	15861.81613	17040.82772	12947.09855	15261.36263	37091.28222	38148.60124	ENSG00000178127
E7EPT4	E7EPT4_HUMAN	K|AAAVLPVLDLAQR|Q	[TMTsixplex_Nterm]AAAVLPVLDLAQR	79-91	FALSE	8.586	1744.229051	2073.613764	1836.09484	2196.824721	6135.410156	6040.375276	ENSG00000178127
E7EPT4	E7EPT4_HUMAN	K|AAAVLPVLDLAQR|Q	[TMTsixplex_Nterm]AAAVLPVLDLAQR	79-91	FALSE	7.626	54539.48046	57599.05793	47975.50106	51306.65347	102995.6484	100299.3627	ENSG00000178127
E7EPT4	E7EPT4_HUMAN	R|NSDSILEAIQK|K	[TMTsixplex_Nterm]NSDSILEAIQK[TMTsixplex_K]	147-157	FALSE	7.054	62159.20393	61872.49688	59009.37675	70459.92978	197353.625	160909.2991	ENSG00000178127
E7EPT4	E7EPT4_HUMAN	K|AAAVLPVLDLAQR|Q	[TMTsixplex_Nterm]AAAVLPVLDLAQR	79-91	FALSE	9.209	8083.354253	8843.744108	7289.22558	8454.694559	23024.49609	22790.21367	ENSG00000178127
E7EPT4	E7EPT4_HUMAN	R|QNGWLPISAMNK|V	QNGWLPISAMNK[TMTsixplex_K]	92-103	FALSE	6.779	3059.647008	3970.194902	5952.224674	6409.940055	7725.93456	36669.10156	ENSG00000178127
E7EPT4	E7EPT4_HUMAN	R|QNGWLPISAMNK|V	[TMTsixplex_Nterm]QNGWLPISAMNK[TMTsixplex_K]	92-103	FALSE	6.912	228398.3591	244234.6377	165666.2643	205230.4352	246361.9531	228071.1823	ENSG00000178127
E7EPT4	E7EPT4_HUMAN	K|AAAVLPVLDLAQR|Q	[TMTsixplex_Nterm]AAAVLPVLDLAQR	79-91	FALSE	5.58	40006.199	41900.63972	36860.26672	40698.56072	62475.12665	94853.60938	ENSG00000178127
E7EPT4	E7EPT4_HUMAN	R|DTPENNPDTPFDFTPENYK|R	[TMTsixplex_Nterm]DTPENNPDTPFDFTPENYK[TMTsixplex_K]	46-64	FALSE	9.484	56509.20227	62908.53372	53532.47909	57581.25122	107532.9688	103674.5867	ENSG00000178127
E7EPT4	E7EPT4_HUMAN	R|QNGWLPISAMNK|V	[TMTsixplex_Nterm]QNGWLPISAMNK[TMTsixplex_K]	92-103	FALSE	6.245	222511.7434	267334.1875	176354.2776	224043.2239	223321.8342	224690.834	ENSG00000178127
E7EPT4	E7EPT4_HUMAN	K|AAAVLPVLDLAQR|Q	[TMTsixplex_Nterm]AAAVLPVLDLAQR	79-91	FALSE	9.43	39640.66338	43003.01705	31011.12515	34196.80135	87427.06896	88581.34375	ENSG00000178127
E7EPT4	E7EPT4_HUMAN	K|AAAVLPVLDLAQR|Q	[TMTsixplex_Nterm]AAAVLPVLDLAQR	79-91	FALSE	8.329	61231.41405	68751.44176	51921.23853	58461.84735	123541.1641	120518.1208	ENSG00000178127
E7EQ72	E7EQ72_HUMAN	K|YTFAAHMDGTYK|F	[TMTsixplex_Nterm]YTFAAHMDGTYK[TMTsixplex_K]	80-91	FALSE	5.206	198529.8314	198921.1643	160236.7407	172069.5368	355819.3936	302850.9003	ENSG00000086598
E7EQU2	E7EQU2_HUMAN	K|EDEEEDDDVVAPKPPIEPEEEK|T	[TMTsixplex_Nterm]EDEEEDDDVVAPK[TMTsixplex_K]PPIEPEEEK[TMTsixplex_K]	144-165	FALSE	9.6	51013.15237	54730.94531	46304.17904	46466.11295	45843.14249	40640.34969	ENSG00000077380
E7EQU2	E7EQU2_HUMAN	K|EDEEEDDDVVAPKPPIEPEEEK|T	[TMTsixplex_Nterm]EDEEEDDDVVAPK[TMTsixplex_K]PPIEPEEEK[TMTsixplex_K]	144-165	FALSE	5.827	102605.1017	112954.1567	85539.48367	97767.76298	102608.4344	85692.53186	ENSG00000077380
E7EQU2	E7EQU2_HUMAN	K|EDEEEDDDVVAPKPPIEPEEEK|T	[TMTsixplex_Nterm]EDEEEDDDVVAPK[TMTsixplex_K]PPIEPEEEK[TMTsixplex_K]	144-165	FALSE	5.853	195329.5342	204075.5	166416.7876	166009.0049	178506.2543	164267.8894	ENSG00000077380
E7EQU2	E7EQU2_HUMAN	K|EDEEEDDDVVAPKPPIEPEEEK|T	[TMTsixplex_Nterm]EDEEEDDDVVAPK[TMTsixplex_K]PPIEPEEEK[TMTsixplex_K]	144-165	FALSE	6.718	184123.9957	199597.125	158242.849	179070.268	164502.693	154147.4008	ENSG00000077380
E7EQU2	E7EQU2_HUMAN	K|SVSTPSEAGSQDSGDGAVGSR|R	[TMTsixplex_Nterm]SVSTPSEAGSQDSGDGAVGSR	86-106	FALSE	7.434	1271.705864	1384.559266	857.5918144	853.3443259	597.9140163	606.7023755	ENSG00000077380
E7ES19	E7ES19_HUMAN	R|KPQDFLEELK|L	[TMTsixplex_Nterm]K[TMTsixplex_K]PQDFLEELK[TMTsixplex_K]	87-96	FALSE	4.868	249055.3339	255155.0469	112711.4745	117779.4155	26919.41928	21534.63367	ENSG00000113296
E7ESU0	E7ESU0_HUMAN	K|VLPVFYFAR|E	[TMTsixplex_Nterm]VLPVFYFAR	490-498	FALSE	5.961	1193.140981	1319.696754	860.8631747	955.9428201	1011.536434	980.0507779	ENSG00000172046
E7ETC0	E7ETC0_HUMAN	R|TLYVGNLSR|D	[TMTsixplex_Nterm]TLYVGNLSR	10-18	FALSE	7.421	55146.2281	59440.20313	38438.87739	40832.38375	46307.74528	40357.4592	ENSG00000151923
E7ETC0	E7ETC0_HUMAN	R|TLYVGNLSR|D	[TMTsixplex_Nterm]TLYVGNLSR	10-18	FALSE	7.063	18542.20898	18500.54315	13457.38488	14625.5299	13253.1296	12211.68847	ENSG00000151923
E7ETN3	E7ETN3_HUMAN	K|DISEVVTPR|F	[TMTsixplex_Nterm]DISEVVTPR	1022-1030	FALSE	6.834	77880.95545	83170.4375	71036.84654	74678.12916	40518.54494	38482.09552	ENSG00000244255
E7ETN3	E7ETN3_HUMAN	K|EAGIPEFYDYDVALIK|L	[TMTsixplex_Nterm]EAGIPEFYDYDVALIK[TMTsixplex_K]	917-932	FALSE	5.653	316839.6592	350804.6875	295657.8811	324800.8544	162471.4606	145291.4299	ENSG00000244255
E7ETN3	E7ETN3_HUMAN	R|YGLVTYATYPK|I	[TMTsixplex_Nterm]YGLVTYATYPK[TMTsixplex_K]	660-670	FALSE	5.948	900332.9905	945083.8234	795420.5748	886820.5939	958274.1875	940905.5772	ENSG00000244255
E7ETN3	E7ETN3_HUMAN	K|EAGIPEFYDYDVALIK|L	[TMTsixplex_Nterm]EAGIPEFYDYDVALIK[TMTsixplex_K]	917-932	FALSE	5.412	927933.1507	1037851.718	927723.1556	962922.0328	316543.2868	259417.0143	ENSG00000244255
E7ETN3	E7ETN3_HUMAN	K|EAGIPEFYDYDVALIK|L	[TMTsixplex_Nterm]EAGIPEFYDYDVALIK[TMTsixplex_K]	917-932	FALSE	5.579	604220.8357	643320.1909	558275.5579	605693.8905	212889.53	167956.7126	ENSG00000244255
E7ETN3	E7ETN3_HUMAN	K|AVISPGFDVFAK|K	[TMTsixplex_Nterm]AVISPGFDVFAK[TMTsixplex_K]	309-320	FALSE	6.149	26128.70031	26709.30306	18962.29009	21697.02154	18447.67476	15573.62714	ENSG00000244255
E7ETN3	E7ETN3_HUMAN	R|FLCTGGVSPYADPNTCR|G	[TMTsixplex_Nterm]FLC[Cys_CAM]TGGVSPYADPNTC[Cys_CAM]R	1031-1047	FALSE	6.465	46660.92257	51216.45034	45009.89124	47072.7228	41212.64146	40388.52889	ENSG00000244255
E7ETN3	E7ETN3_HUMAN	R|YGLVTYATYPK|I	[TMTsixplex_Nterm]YGLVTYATYPK[TMTsixplex_K]	660-670	FALSE	5.448	467875.6448	565373.048	409578.5658	517083.7195	832841.9665	819986.664	ENSG00000244255
E7ETN3	E7ETN3_HUMAN	R|YGLVTYATYPK|I	[TMTsixplex_Nterm]YGLVTYATYPK[TMTsixplex_K]	660-670	FALSE	5.537	462328.4796	592625.1669	401866.1937	532212.4693	823383.3977	852632.3632	ENSG00000244255
E7ETN3	E7ETN3_HUMAN	R|YGLVTYATYPK|I	[TMTsixplex_Nterm]YGLVTYATYPK[TMTsixplex_K]	660-670	FALSE	5.782	529526.9731	587547.2944	490063.5341	538634.3593	815844.125	772483.58	ENSG00000244255
E7ETN3	E7ETN3_HUMAN	R|GALISDQWVLTAAHCFR|D	[TMTsixplex_Nterm]GALISDQWVLTAAHC[Cys_CAM]FR	265-281	FALSE	8.373	2708.334307	2995.896349	2245.918591	2325.548332	NA	1440.731528	ENSG00000244255
E7ETN3	E7ETN3_HUMAN	K|VSEADSSNADWVTK|Q	[TMTsixplex_Nterm]VSEADSSNADWVTK[TMTsixplex_K]	675-688	FALSE	7.766	214457.4218	227122.2031	196393.6538	215628.4314	67576.89926	65016.55039	ENSG00000244255
E7ETN3	E7ETN3_HUMAN	R|FLCTGGVSPYADPNTCR|G	[TMTsixplex_Nterm]FLC[Cys_CAM]TGGVSPYADPNTC[Cys_CAM]R	1031-1047	FALSE	6.899	22086.8428	21209.15682	19609.95505	21744.39476	14341.90957	13565.06747	ENSG00000244255
E7ETN3	E7ETN3_HUMAN	K|VSEADSSNADWVTK|Q	[TMTsixplex_Nterm]VSEADSSNADWVTK[TMTsixplex_K]	675-688	FALSE	5.796	348011.4688	337551.281	235561.8303	267427.1625	320875.7634	284352.2037	ENSG00000244255
E7ETN3	E7ETN3_HUMAN	K|ALFVSEEEKK|L	[TMTsixplex_Nterm]ALFVSEEEK[TMTsixplex_K]K[TMTsixplex_K]	981-990	FALSE	7.235	1362164.816	1367455.75	1261617.164	1319471.537	503671.7218	436746.272	ENSG00000244255
E7ETN3	E7ETN3_HUMAN	K|YGQTIRPICLPCTEGTTR|A	[TMTsixplex_Nterm]YGQTIRPIC[Cys_CAM]LPC[Cys_CAM]TEGTTR	939-956	FALSE	5.471	142557.4614	140746.9208	126130.4627	143948.375	45417.58819	38016.4335	ENSG00000244255
E7ETN3	E7ETN3_HUMAN	K|QLNEINYEDHK|L	[TMTsixplex_Nterm]QLNEINYEDHK[TMTsixplex_K]	689-699	FALSE	7.691	127122.162	139414.4531	112624.7881	129510.2826	90832.55035	82636.51281	ENSG00000244255
E7ETN3	E7ETN3_HUMAN	K|YGQTIRPICLPCTEGTTR|A	[TMTsixplex_Nterm]YGQTIRPIC[Cys_CAM]LPC[Cys_CAM]TEGTTR	939-956	FALSE	4.851	18032.35991	19411.28711	16717.12116	17984.34421	6496.688177	5123.882577	ENSG00000244255
E7ETN3	E7ETN3_HUMAN	R|YGLVTYATYPK|I	[TMTsixplex_Nterm]YGLVTYATYPK[TMTsixplex_K]	660-670	FALSE	6.419	575633.8371	681345.5894	551484.7715	620685.6121	1122285.5	1093730.168	ENSG00000244255
E7ETN3	E7ETN3_HUMAN	R|YGLVTYATYPK|I	[TMTsixplex_Nterm]YGLVTYATYPK[TMTsixplex_K]	660-670	FALSE	8.209	215142.9209	229822.4375	195778.205	195460.224	67459.74966	57247.933	ENSG00000244255
E7ETN3	E7ETN3_HUMAN	K|VASYGVKPR|Y	[TMTsixplex_Nterm]VASYGVK[TMTsixplex_K]PR	651-659	FALSE	7.455	13189.17659	12980.38833	10982.62206	12598.74602	6275.025481	5491.411544	ENSG00000244255
E7EUL0	E7EUL0_HUMAN	K|TPTFAGGLFSISK|E	TPTFAGGLFSISK[TMTsixplex_K]	97-109	FALSE	6.716	514.076738	511.8734907	901.7060499	1151.683671	675.0546696	3113.35791	ENSG00000115339
E7EVW7	E7EVW7_HUMAN	R|EHPVPLLPIR|Q	[TMTsixplex_Nterm]EHPVPLLPIR	285-294	FALSE	4.912	378656.7642	397231.0562	223745.9037	251024.6872	306849.3928	270875.7653	ENSG00000180353
E7EWK1	E7EWK1_HUMAN	K|ASFVDEHTVCGVAK|G	[TMTsixplex_Nterm]ASFVDEHTVC[Cys_CAM]GVAK[TMTsixplex_K]	159-172	FALSE	6.466	160699.8792	190442.8903	170283.2336	142792.0321	547888.9375	499948.4452	ENSG00000184470
E7EWK1	E7EWK1_HUMAN	R|WGLGGTCVNVGCIPK|K	[TMTsixplex_Nterm]WGLGGTC[Cys_CAM]VNVGC[Cys_CAM]IPK[TMTsixplex_K]	80-94	FALSE	4.878	16974.50702	28670.58335	13601.90265	20483.17126	26028.5228	54239.51953	ENSG00000184470
E7EWK1	E7EWK1_HUMAN	R|WGLGGTCVNVGCIPK|K	[TMTsixplex_Nterm]WGLGGTC[Cys_CAM]VNVGC[Cys_CAM]IPK[TMTsixplex_K]	80-94	FALSE	6.555	144399.7851	124621.3189	89027.98685	85553.5889	202655.4688	139497.1624	ENSG00000184470
E7EWK3	E7EWK3_HUMAN	R|LGGIAYFLSR|L	[TMTsixplex_Nterm]LGGIAYFLSR	562-571	FALSE	6.56	524.8360854	564.2938843	380.7784431	384.6623032	546.9802798	518.2673843	ENSG00000174953
E7EX53	E7EX53_HUMAN	R|SLQSVAEER|A	[TMTsixplex_Nterm]SLQSVAEER	97-105	FALSE	6.639	486639.8125	481971.1076	437308.8693	479751.8906	413323.7106	372849.1552	ENSG00000174748
E7EX54	E7EX54_HUMAN	K|ILDFGLAR|H	[TMTsixplex_Nterm]ILDFGLAR	89-96	FALSE	6.398	402870.3041	425166.2353	493509.0611	535670.25	189825.0552	173209.6406	ENSG00000112062
E7EX54	E7EX54_HUMAN	K|ILDFGLAR|H	[TMTsixplex_Nterm]ILDFGLAR	89-96	FALSE	5.207	43736.89241	45880.58123	53382.75137	60254.65234	24046.40837	22910.35337	ENSG00000112062
E7EX54	E7EX54_HUMAN	K|ILDFGLAR|H	[TMTsixplex_Nterm]ILDFGLAR	89-96	FALSE	5.352	18724.24616	20600.71749	22963.22982	26335.08594	9970.444744	9437.778061	ENSG00000112062
E7EX54	E7EX54_HUMAN	K|ILDFGLAR|H	[TMTsixplex_Nterm]ILDFGLAR	89-96	FALSE	5.88	8991.222076	9813.187579	11003.79445	12764.96582	4816.076119	4600.713658	ENSG00000112062
E7EX54	E7EX54_HUMAN	K|ILDFGLAR|H	[TMTsixplex_Nterm]ILDFGLAR	89-96	FALSE	5.703	43032.23467	45504.63807	37066.99124	39334.62308	43705.83821	40730.4281	ENSG00000112062
E7EX54	E7EX54_HUMAN	K|ILDFGLAR|H	[TMTsixplex_Nterm]ILDFGLAR	89-96	FALSE	6.087	290502.6941	283653.3981	341045.7639	369896.125	151783.2456	121323.395	ENSG00000112062
E7EX54	E7EX54_HUMAN	K|ILDFGLAR|H	[TMTsixplex_Nterm]ILDFGLAR	89-96	FALSE	5.324	77598.07229	87514.0089	67960.22637	68372.21447	77176.4222	69687.87891	ENSG00000112062
E7EX54	E7EX54_HUMAN	K|ILDFGLAR|H	[TMTsixplex_Nterm]ILDFGLAR	89-96	FALSE	5.53	95933.38512	103804.7345	125299.8572	138503.125	52132.37338	44112.13199	ENSG00000112062
E7EX54	E7EX54_HUMAN	K|ILDFGLAR|H	[TMTsixplex_Nterm]ILDFGLAR	89-96	FALSE	6.163	9239.679271	9066.475847	7859.84981	8349.190088	8666.672693	8268.813446	ENSG00000112062
E7EX54	E7EX54_HUMAN	K|YIHSADIIHR|D	[TMTsixplex_Nterm]YIHSADIIHR	63-72	FALSE	4.792	4381.79715	4688.891077	3991.710053	4378.989213	3620.388588	4080.951255	ENSG00000112062
E7EX54	E7EX54_HUMAN	K|ILDFGLAR|H	[TMTsixplex_Nterm]ILDFGLAR	89-96	FALSE	5.419	313037.252	333090.7894	330877.5256	354423.3125	179550.422	157888.9586	ENSG00000112062
E7EX54	E7EX54_HUMAN	K|ILDFGLAR|H	[TMTsixplex_Nterm]ILDFGLAR	89-96	FALSE	5.244	53725.50198	58551.45564	48538.32071	53394.52906	53172.90299	49079.33191	ENSG00000112062
E7EX54	E7EX54_HUMAN	K|ILDFGLAR|H	[TMTsixplex_Nterm]ILDFGLAR	89-96	FALSE	5.227	78197.43462	83874.98658	100337.525	113463.4922	50037.14729	40087.82169	ENSG00000112062
E7EX54	E7EX54_HUMAN	K|ILDFGLAR|H	[TMTsixplex_Nterm]ILDFGLAR	89-96	FALSE	5.687	118307.3396	127749.1348	149261.3316	161829.125	71240.58231	62758.93195	ENSG00000112062
E7EX54	E7EX54_HUMAN	K|ILDFGLAR|H	[TMTsixplex_Nterm]ILDFGLAR	89-96	FALSE	6.26	299842.4325	295406.093	379389.0596	390610.4375	148390.7139	136441.9554	ENSG00000112062
E7EX54	E7EX54_HUMAN	K|ILDFGLAR|H	[TMTsixplex_Nterm]ILDFGLAR	89-96	FALSE	5.265	17776.31063	18936.58116	20507.81681	22879.44922	14281.57494	13380.61503	ENSG00000112062
E9PBF6	E9PBF6_HUMAN	R|KLLEGEEER|-	[TMTsixplex_Nterm]K[TMTsixplex_K]LLEGEEER	379-387	FALSE	5.319	640620.7361	694689.9375	573618.7906	607902.9143	417798.1281	401871.6023	ENSG00000113368
E9PBF6	E9PBF6_HUMAN	K|AEHDQLLLNYAK|K	[TMTsixplex_Nterm]AEHDQLLLNYAK[TMTsixplex_K]	112-123	FALSE	5.023	775513.5	774993.7142	617860.4599	672440.3093	461563.6085	411947.8976	ENSG00000113368
E9PBF6	E9PBF6_HUMAN	R|KLLEGEEER|-	[TMTsixplex_Nterm]K[TMTsixplex_K]LLEGEEER	379-387	FALSE	5.856	2338562.083	2415333.5	1979131.185	2076162.528	1648064.998	1490987.862	ENSG00000113368
E9PBF6	E9PBF6_HUMAN	R|DQMQQQLNDYEQLLDVK|L	[TMTsixplex_Nterm]DQMQQQLNDYEQLLDVK[TMTsixplex_K]	351-367	FALSE	6.219	402139.6514	453318.125	316455.7107	313264.5846	331604.9286	302379.181	ENSG00000113368
E9PBF6	E9PBF6_HUMAN	K|DAALATALGDKK|S	[TMTsixplex_Nterm]DAALATALGDK[TMTsixplex_K]K[TMTsixplex_K]	146-157	FALSE	5.392	472113.4688	469745.0142	436679.0361	466076.8437	468114.26	467046.292	ENSG00000113368
E9PBF6	E9PBF6_HUMAN	R|AGGPTTPLSPTR|L	[TMTsixplex_Nterm]AGGPTTPLSPTR	15-26	FALSE	8.562	1925.435459	1969.430542	1473.680218	1495.705461	853.5194177	716.7761234	ENSG00000113368
E9PC52	E9PC52_HUMAN	K|TVALWDLR|N	[TMTsixplex_Nterm]TVALWDLR	287-294	FALSE	4.941	172401.6582	173961.0625	117553.9124	129308.3326	137573.8585	131287.8223	ENSG00000102054
E9PC52	E9PC52_HUMAN	K|HPAKPDPSGECNPDLR|L	[TMTsixplex_Nterm]HPAK[TMTsixplex_K]PDPSGEC[Cys_CAM]NPDLR	147-162	FALSE	5.344	9817.296894	10236.46616	7131.637882	7737.463089	5742.478441	5016.698732	ENSG00000102054
E9PC52	E9PC52_HUMAN	K|HPAKPDPSGECNPDLR|L	[TMTsixplex_Nterm]HPAK[TMTsixplex_K]PDPSGEC[Cys_CAM]NPDLR	147-162	FALSE	5.265	3167.671264	3218.902561	2336.346784	2491.965316	1820.034904	1691.46166	ENSG00000102054
E9PC52	E9PC52_HUMAN	K|TVALWDLR|N	[TMTsixplex_Nterm]TVALWDLR	287-294	FALSE	5.262	23868.18909	26788.77344	15965.3283	18220.54588	17733.82701	17901.99985	ENSG00000102054
E9PCG9	E9PCG9_HUMAN	R|VVNISSMLGR|M	[TMTsixplex_Nterm]VVNISSMLGR	103-112	FALSE	7.593	3021.602423	2902.952765	2535.096301	2789.53136	10392.19922	9565.123258	ENSG00000275544
E9PCG9	E9PCG9_HUMAN	R|VVNISSMLGR|M	[TMTsixplex_Nterm]VVNISSMLGR	103-112	FALSE	7.593	3021.602423	2902.952765	2535.096301	2789.53136	10392.19922	9565.123258	ENSG00000161267
E9PCG9	E9PCG9_HUMAN	K|ELDSLNSDR|L	[TMTsixplex_Nterm]ELDSLNSDR	11-19	FALSE	5.588	28339.49797	29135.50162	22154.47536	22901.12809	74815.63281	74768.60433	ENSG00000275544
E9PCG9	E9PCG9_HUMAN	K|ELDSLNSDR|L	[TMTsixplex_Nterm]ELDSLNSDR	11-19	FALSE	5.588	28339.49797	29135.50162	22154.47536	22901.12809	74815.63281	74768.60433	ENSG00000161267
E9PCG9	E9PCG9_HUMAN	K|SFLPLIR|R	[TMTsixplex_Nterm]SFLPLIR	91-97	FALSE	9.295	3206.497158	3355.570098	3013.751947	3343.922049	15242.86719	13145.59724	ENSG00000275544
E9PCG9	E9PCG9_HUMAN	K|SFLPLIR|R	[TMTsixplex_Nterm]SFLPLIR	91-97	FALSE	9.295	3206.497158	3355.570098	3013.751947	3343.922049	15242.86719	13145.59724	ENSG00000161267
E9PCG9	E9PCG9_HUMAN	K|KMWEELPEVVR|K	[TMTsixplex_Nterm]K[TMTsixplex_K]MWEELPEVVR	172-182	FALSE	6.981	43012.44487	43044.1768	40790.1772	44622.3052	145889	137636.0779	ENSG00000275544
E9PCG9	E9PCG9_HUMAN	K|KMWEELPEVVR|K	[TMTsixplex_Nterm]K[TMTsixplex_K]MWEELPEVVR	172-182	FALSE	6.981	43012.44487	43044.1768	40790.1772	44622.3052	145889	137636.0779	ENSG00000161267
E9PCT1	E9PCT1_HUMAN	K|VNLEVIKPWITK|R	[TMTsixplex_Nterm]VNLEVIK[TMTsixplex_K]PWITK[TMTsixplex_K]	43-54	FALSE	6.399	42342.19922	41419.06696	25443.91282	26670.87863	38626.21573	34478.18506	ENSG00000133226
E9PCY5	E9PCY5_HUMAN	K|GIPVVEHK|V	[TMTsixplex_Nterm]GIPVVEHK[TMTsixplex_K]	140-147	FALSE	5.067	26730.82788	35808.47698	19403.05181	24218.93058	18487.85044	26574.55846	ENSG00000077097
E9PCY5	E9PCY5_HUMAN	K|DLIQMLVQR|G	[TMTsixplex_Nterm]DLIQMLVQR	1088-1096	FALSE	4.904	1425.175206	1579.775513	1255.346629	1422.802688	1363.089781	1237.521877	ENSG00000077097
E9PCY5	E9PCY5_HUMAN	R|SIPSLVDGFKPGQR|K	[TMTsixplex_Nterm]SIPSLVDGFK[TMTsixplex_K]PGQR	730-743	FALSE	6.064	24815.14729	30298.33497	17638.14888	23190.20688	32985.125	31200.34958	ENSG00000077097
E9PCY5	E9PCY5_HUMAN	K|DLIQMLVQR|G	[TMTsixplex_Nterm]DLIQMLVQR	1088-1096	FALSE	4.872	501.1110523	562.5476009	462.3543917	468.7606674	321.7566643	322.4151728	ENSG00000077097
E9PCY7	E9PCY7_HUMAN	R|STGEAFVQFASQEIAEK|A	[TMTsixplex_Nterm]STGEAFVQFASQEIAEK[TMTsixplex_K]	151-167	FALSE	7.71	831920.4023	880742.9682	523613.2982	545874.0531	640592.9325	560779.7343	ENSG00000169045
E9PCY7	E9PCY7_HUMAN	R|ATENDIYNFFSPLNPVR|V	[TMTsixplex_Nterm]ATENDIYNFFSPLNPVR	300-316	FALSE	6.618	33218.15462	34627.48328	29267.45308	31295.77179	64854.20313	63710.69624	ENSG00000169045
E9PCY7	E9PCY7_HUMAN	R|ATENDIYNFFSPLNPVR|V	[TMTsixplex_Nterm]ATENDIYNFFSPLNPVR	300-316	FALSE	10.561	240938.8678	254886.3112	196524.2402	205389.4661	173285.5516	157635.1273	ENSG00000169045
E9PCY7	E9PCY7_HUMAN	R|ATENDIYNFFSPLNPVR|V	[TMTsixplex_Nterm]ATENDIYNFFSPLNPVR	300-316	FALSE	9.221	324747.0951	361340.856	254523.2803	278648.4496	213253.7084	201898.093	ENSG00000169045
E9PCY7	E9PCY7_HUMAN	R|ATENDIYNFFSPLNPVR|V	[TMTsixplex_Nterm]ATENDIYNFFSPLNPVR	300-316	FALSE	7.967	6720.382971	7951.395508	4357.308691	4409.217601	4248.849057	4370.95934	ENSG00000169045
E9PCY7	E9PCY7_HUMAN	R|GLPWSCSADEVQR|F	[TMTsixplex_Nterm]GLPWSC[Cys_CAM]SADEVQR	17-29	FALSE	8.894	459116.4648	478302.4134	347042.2626	355425.1474	315088.7516	320474.6909	ENSG00000169045
E9PCY7	E9PCY7_HUMAN	R|STGEAFVQFASQEIAEK|A	[TMTsixplex_Nterm]STGEAFVQFASQEIAEK[TMTsixplex_K]	151-167	FALSE	6.845	600109.5952	613645.4335	383398.9449	415628.0474	459915.7724	379985.8004	ENSG00000169045
E9PCY7	E9PCY7_HUMAN	R|VHIEIGPDGR|V	[TMTsixplex_Nterm]VHIEIGPDGR	317-326	FALSE	9.28	77275.63864	80719.66249	46215.6969	49602.43484	56104.66723	49554.93059	ENSG00000169045
E9PCY7	E9PCY7_HUMAN	R|ATENDIYNFFSPLNPVR|V	[TMTsixplex_Nterm]ATENDIYNFFSPLNPVR	300-316	FALSE	7.868	84451.83497	94957.07031	80867.36621	83811.69051	71261.20817	64576.25164	ENSG00000169045
E9PCY7	E9PCY7_HUMAN	R|YGDGGSTFQSTTGHCVHMR|G	[TMTsixplex_Nterm]YGDGGSTFQSTTGHC[Cys_CAM]VHMR	276-294	FALSE	5.552	5144.27111	7427.149618	5346.726132	6397.285507	3726.21336	4267.629025	ENSG00000169045
E9PCY7	E9PCY7_HUMAN	K|SNNVEMDWVLK|H	[TMTsixplex_Nterm]SNNVEMDWVLK[TMTsixplex_K]	88-98	FALSE	5.51	191522.2323	204545.375	122655.4511	130873.8552	200484.6097	188002.6099	ENSG00000169045
E9PCY7	E9PCY7_HUMAN	K|HTGPNSPDTANDGFVR|L	[TMTsixplex_Nterm]HTGPNSPDTANDGFVR	99-114	FALSE	9.559	4177.406262	5907.303523	3308.572301	3240.537854	2782.110965	2701.351204	ENSG00000169045
E9PCY7	E9PCY7_HUMAN	R|STGEAFVQFASQEIAEK|A	[TMTsixplex_Nterm]STGEAFVQFASQEIAEK[TMTsixplex_K]	151-167	FALSE	6.934	204588.8333	210974.9873	147728.6864	146269.6938	163870.8824	140134.9768	ENSG00000169045
E9PCY7	E9PCY7_HUMAN	R|VHIEIGPDGR|V	[TMTsixplex_Nterm]VHIEIGPDGR	317-326	FALSE	6.753	34468.48708	36264.4893	23914.69556	25968.17276	26338.74395	24081.19347	ENSG00000169045
E9PCY7	E9PCY7_HUMAN	R|STGEAFVQFASQEIAEK|A	[TMTsixplex_Nterm]STGEAFVQFASQEIAEK[TMTsixplex_K]	151-167	FALSE	8.014	557932.4031	586450.6386	343419.962	380756.5962	472104.9432	404701.7104	ENSG00000169045
E9PDM8	E9PDM8_HUMAN	K|SCETDALINFFAK|S	[TMTsixplex_Nterm]SC[Cys_CAM]ETDALINFFAK[TMTsixplex_K]	410-422	FALSE	5.292	95676.55454	96560.75937	71016.99232	76739.50083	113149.25	105827.5733	ENSG00000150961
E9PDM8	E9PDM8_HUMAN	K|GLYGGSSYVDFLCCVHK|E	[TMTsixplex_Nterm]GLYGGSSYVDFLC[Cys_CAM]C[Cys_CAM]VHK[TMTsixplex_K]	640-656	FALSE	9.496	16082.07827	18417.62841	12371.37349	12757.46457	19748.66785	20604.63529	ENSG00000150961
E9PDM8	E9PDM8_HUMAN	R|EILVNQTAHMLACYR|K	[TMTsixplex_Nterm]EILVNQTAHMLAC[Cys_CAM]YR	438-452	FALSE	6.797	8499.61689	9846.494987	6815.339195	8282.089248	17788.19544	17787.87037	ENSG00000150961
E9PDM8	E9PDM8_HUMAN	K|VLPVYMNCLLK|N	[TMTsixplex_Nterm]VLPVYMNC[Cys_CAM]LLK[TMTsixplex_K]	472-482	FALSE	6.279	3730.03336	3547.315517	2695.001902	2539.937897	5184.872626	4484.758312	ENSG00000150961
E9PDM8	E9PDM8_HUMAN	K|GLYGGSSYVDFLCCVHK|E	[TMTsixplex_Nterm]GLYGGSSYVDFLC[Cys_CAM]C[Cys_CAM]VHK[TMTsixplex_K]	640-656	FALSE	8.759	10517.2594	13263.074	8405.730818	9203.634257	14695.2371	14918.91068	ENSG00000150961
E9PDW2	E9PDW2_HUMAN	K|VVVTMEHSAK|G	[TMTsixplex_Nterm]VVVTMEHSAK[TMTsixplex_K]	251-260	FALSE	5.836	86655.07254	93955.47447	97052.56572	109223.6263	519436.3189	528030.5625	ENSG00000083720
E9PDW2	E9PDW2_HUMAN	K|VVVTMEHSAK|G	[TMTsixplex_Nterm]VVVTMEHSAK[TMTsixplex_K]	251-260	FALSE	5.696	107283.8944	104869.9084	100816.0552	128290.7523	422459.75	416313.2297	ENSG00000083720
E9PDW2	E9PDW2_HUMAN	R|AGNVIFR|K	[TMTsixplex_Nterm]AGNVIFR	32-38	FALSE	5.6	11004.37088	11441.56778	10110.14999	11436.55396	37027.96094	33748.14829	ENSG00000083720
E9PDW2	E9PDW2_HUMAN	K|YGDLANWMIPGK|M	[TMTsixplex_Nterm]YGDLANWMIPGK[TMTsixplex_K]	221-232	FALSE	5.236	18661.3616	20869.05776	18859.91118	20734.89479	30038.73347	27927.32744	ENSG00000083720
E9PDW2	E9PDW2_HUMAN	K|VVVTMEHSAK|G	[TMTsixplex_Nterm]VVVTMEHSAK[TMTsixplex_K]	251-260	FALSE	6.659	141324.7442	153639.3893	152692.9535	181210.6825	798156.384	804784.625	ENSG00000083720
E9PDW2	E9PDW2_HUMAN	K|YGDLANWMIPGK|M	[TMTsixplex_Nterm]YGDLANWMIPGK[TMTsixplex_K]	221-232	FALSE	7.093	1394.72611	1135.348061	1323.886429	1536.976152	5777.981445	4956.95459	ENSG00000083720
E9PDW2	E9PDW2_HUMAN	K|YGDLANWMIPGK|M	[TMTsixplex_Nterm]YGDLANWMIPGK[TMTsixplex_K]	221-232	FALSE	6.977	4946.651669	5401.405008	4898.438662	5276.013426	20954.84961	19585.91221	ENSG00000083720
E9PDW2	E9PDW2_HUMAN	K|VVVTMEHSAK|G	[TMTsixplex_Nterm]VVVTMEHSAK[TMTsixplex_K]	251-260	FALSE	6.387	201671.8647	212191.34	201553.9942	242881.0055	1132467.5	1120358.808	ENSG00000083720
E9PE82	E9PE82_HUMAN	K|ELFPIAAQVDKEHLFPAAQVK|K	[TMTsixplex_Nterm]ELFPIAAQVDK[TMTsixplex_K]EHLFPAAQVK[TMTsixplex_K]	52-72	FALSE	5.396	33777.83889	36126.8535	32084.33017	34957.15456	87627.0625	86223.29767	ENSG00000122971
E9PE82	E9PE82_HUMAN	K|ELFPIAAQVDKEHLFPAAQVK|K	[TMTsixplex_Nterm]ELFPIAAQVDK[TMTsixplex_K]EHLFPAAQVK[TMTsixplex_K]	52-72	FALSE	6.226	69836.27033	75663.9041	62751.55796	72834.02453	386969.7188	357205.8672	ENSG00000122971
E9PE82	E9PE82_HUMAN	K|ELFPIAAQVDKEHLFPAAQVK|K	[TMTsixplex_Nterm]ELFPIAAQVDK[TMTsixplex_K]EHLFPAAQVK[TMTsixplex_K]	52-72	FALSE	5.167	48030.55512	52406.1018	41335.20253	43893.39293	192001.0938	183499.8753	ENSG00000122971
E9PE82	E9PE82_HUMAN	K|DSILGEPGMGFK|I	[TMTsixplex_Nterm]DSILGEPGMGFK[TMTsixplex_K]	247-258	FALSE	7.5	126359.064	129085.2728	116164.8634	137216.2488	544694.3125	501385.3433	ENSG00000122971
E9PE82	E9PE82_HUMAN	K|ELFPIAAQVDKEHLFPAAQVK|K	[TMTsixplex_Nterm]ELFPIAAQVDK[TMTsixplex_K]EHLFPAAQVK[TMTsixplex_K]	52-72	FALSE	6.298	43598.12559	46736.63642	38725.00969	45239.0025	224798.7656	219636.7109	ENSG00000122971
E9PE82	E9PE82_HUMAN	K|ELFPIAAQVDKEHLFPAAQVK|K	[TMTsixplex_Nterm]ELFPIAAQVDK[TMTsixplex_K]EHLFPAAQVK[TMTsixplex_K]	52-72	FALSE	5.575	62147.12225	70528.73942	54600.15575	69386.97023	461972.875	431927.3002	ENSG00000122971
E9PE82	E9PE82_HUMAN	K|ELFPIAAQVDKEHLFPAAQVK|K	[TMTsixplex_Nterm]ELFPIAAQVDK[TMTsixplex_K]EHLFPAAQVK[TMTsixplex_K]	52-72	FALSE	7.037	96494.12518	97805.33881	81904.70143	97590.99169	640710.375	605122.8093	ENSG00000122971
E9PE82	E9PE82_HUMAN	R|GSSTANLIFEDCR|I	[TMTsixplex_Nterm]GSSTANLIFEDC[Cys_CAM]R	231-243	FALSE	7.16	74181.19271	83949.55322	82504.20136	95950.74978	303286.6875	294548.9828	ENSG00000122971
E9PEC3	E9PEC3_HUMAN	K|FANPFPAAVR|G	[TMTsixplex_Nterm]FANPFPAAVR	374-383	FALSE	6.647	5980.366948	6435.121412	7027.84572	7865.596782	36546.38672	33382.78141	ENSG00000114054
E9PEC3	E9PEC3_HUMAN	R|AFENDVDALCNLR|D	[TMTsixplex_Nterm]AFENDVDALC[Cys_CAM]NLR	144-156	FALSE	8.726	26021.09574	35914.56342	42096.93489	42811.64159	119994.8281	111553.9582	ENSG00000114054
E9PEC3	E9PEC3_HUMAN	K|NIIVGFAR|M	[TMTsixplex_Nterm]NIIVGFAR	223-230	FALSE	4.918	5799.07082	5893.394155	5242.92223	5828.516655	17659.57617	13639.10132	ENSG00000114054
E9PES6	E9PES6_HUMAN	K|MSAYAFFVQTCR|E	[TMTsixplex_Nterm]M[Oxidation_M]SAYAFFVQTC[Cys_CAM]R	13-24	FALSE	5.268	5366.463509	5487.109543	4652.720279	4690.487764	6016.931023	5118.422032	ENSG00000029993
E9PES6	E9PES6_HUMAN	K|MSAYAFFVQTCR|E	[TMTsixplex_Nterm]M[Oxidation_M]SAYAFFVQTC[Cys_CAM]R	13-24	FALSE	5.223	32601.00325	35986.08343	28189.66672	29387.24695	38149.72705	32807.43582	ENSG00000029993
E9PF06	E9PF06_HUMAN	K|LGMMPLWTK|D	[TMTsixplex_Nterm]LGMMPLWTK[TMTsixplex_K]	104-112	FALSE	5.563	8549.965311	7968.251906	5597.646809	5290.845022	13210.78711	11324.95232	ENSG00000114686
E9PF10	E9PF10_HUMAN	K|ISLQAIQQLVR|K	[TMTsixplex_Nterm]ISLQAIQQLVR	776-786	FALSE	6.607	1245.782977	1350.313281	768.5161754	831.3522875	998.9268506	877.9698277	ENSG00000113569
E9PF10	E9PF10_HUMAN	K|SYQALALWK|L	[TMTsixplex_Nterm]SYQALALWK[TMTsixplex_K]	788-796	FALSE	5.01	13861.21875	12178.03925	8435.060127	7278.275746	13046.39195	9894.641327	ENSG00000113569
E9PF10	E9PF10_HUMAN	K|LLQVASPFLEPHLVR|M	[TMTsixplex_Nterm]LLQVASPFLEPHLVR	988-1002	FALSE	10.768	5723.445886	6603.37184	4125.388209	4616.585236	4765.809153	4639.337112	ENSG00000113569
E9PFG0	E9PFG0_HUMAN	K|LVTEFLAK|K	[TMTsixplex_Nterm]LVTEFLAK[TMTsixplex_K]	274-281	FALSE	5.364	7782.881488	7947.986712	14754.28635	16165.75293	4968.346922	4264.358936	ENSG00000196344
E9PFG0	E9PFG0_HUMAN	K|VIPLFLPQCR|E	[TMTsixplex_Nterm]VIPLFLPQC[Cys_CAM]R	33-42	FALSE	5.722	1654.133314	1763.699281	4217.878786	4262.913451	953.6496013	812.3150564	ENSG00000196344
E9PFG0	E9PFG0_HUMAN	K|VCLIGCGFSTGYGAAVK|T	[TMTsixplex_Nterm]VC[Cys_CAM]LIGC[Cys_CAM]GFSTGYGAAVK[TMTsixplex_K]	112-128	FALSE	6.235	104626.5711	89337.30732	148376.9133	153943.0781	85156.93101	59785.96935	ENSG00000196344
E9PFG0	E9PFG0_HUMAN	K|LVTEFLAK|K	[TMTsixplex_Nterm]LVTEFLAK[TMTsixplex_K]	274-281	FALSE	5.23	36048.1934	37581.17592	69993.75598	74200.85938	24495.04702	21707.29738	ENSG00000196344
E9PFZ2	E9PFZ2_HUMAN	K|GAYPLSIEPIGVR|F	[TMTsixplex_Nterm]GAYPLSIEPIGVR	469-481	FALSE	7.498	168231.4391	174368.75	159010.2414	168447.0187	83876.8433	69949.24854	ENSG00000047457
E9PFZ2	E9PFZ2_HUMAN	R|MFTTAPDQVDKEDEDFQESNK|M	[TMTsixplex_Nterm]MFTTAPDQVDK[TMTsixplex_K]EDEDFQESNK[TMTsixplex_K]	599-619	FALSE	6.201	508255.4731	529591.626	744908.1602	765092.25	392258.3212	353705.505	ENSG00000047457
E9PFZ2	E9PFZ2_HUMAN	K|DLYSGLIGPLIVCR|R	[TMTsixplex_Nterm]DLYSGLIGPLIVC[Cys_CAM]R	817-830	FALSE	8.912	3025.256629	3342.352295	2665.923376	2871.114476	1067.93015	1037.103615	ENSG00000047457
E9PFZ2	E9PFZ2_HUMAN	K|VNKDDEEFIESNK|M	[TMTsixplex_Nterm]VNK[TMTsixplex_K]DDEEFIESNK[TMTsixplex_K]	874-886	FALSE	5.6	460621.25	458426.0485	435924.1977	458711.5569	314000.4996	277488.7013	ENSG00000047457
E9PFZ2	E9PFZ2_HUMAN	K|DIFTGLIGPMK|I	[TMTsixplex_Nterm]DIFTGLIGPMK[TMTsixplex_K]	548-558	FALSE	5.853	17110.85156	16783.91879	13719.99266	15374.37853	9022.226858	8259.259475	ENSG00000047457
E9PFZ2	E9PFZ2_HUMAN	K|DIFTGLIGPMK|I	[TMTsixplex_Nterm]DIFTGLIGPMK[TMTsixplex_K]	548-558	FALSE	5.021	16340.5985	18099.83627	15299.94178	16381.67605	7364.699683	5883.613633	ENSG00000047457
E9PFZ2	E9PFZ2_HUMAN	K|GAYPLSIEPIGVR|F	[TMTsixplex_Nterm]GAYPLSIEPIGVR	469-481	FALSE	7.112	27762.97155	27031.24982	27981.49463	33582.08786	11331.32851	10645.78288	ENSG00000047457
E9PFZ2	E9PFZ2_HUMAN	K|DLYSGLIGPLIVCR|R	[TMTsixplex_Nterm]DLYSGLIGPLIVC[Cys_CAM]R	817-830	FALSE	8.24	862.1132544	1098.572998	817.2678713	828.8337531	407.5567712	367.362639	ENSG00000047457
E9PFZ2	E9PFZ2_HUMAN	R|IYHSHIDAPK|D	[TMTsixplex_Nterm]IYHSHIDAPK[TMTsixplex_K]	178-187	FALSE	4.967	26848.47873	27823.91393	24350.19526	25987.87806	10875.2461	9848.412557	ENSG00000047457
E9PFZ2	E9PFZ2_HUMAN	K|GAYPLSIEPIGVR|F	[TMTsixplex_Nterm]GAYPLSIEPIGVR	469-481	FALSE	8.093	29962.4183	28676.22583	26606.6392	31068.75	14048.42914	12402.05744	ENSG00000047457
E9PFZ2	E9PFZ2_HUMAN	K|GAYPLSIEPIGVR|F	[TMTsixplex_Nterm]GAYPLSIEPIGVR	469-481	FALSE	7.439	107530.9834	110627.1094	99245.69584	108710.1192	49463.14437	45738.35518	ENSG00000047457
E9PFZ2	E9PFZ2_HUMAN	R|MFTTAPDQVDKEDEDFQESNK|M	[TMTsixplex_Nterm]MFTTAPDQVDK[TMTsixplex_K]EDEDFQESNK[TMTsixplex_K]	599-619	FALSE	8.468	386127.875	364959.8652	330674.0656	348196.1839	99276.24141	81643.31603	ENSG00000047457
E9PFZ2	E9PFZ2_HUMAN	K|DIFTGLIGPMK|I	[TMTsixplex_Nterm]DIFTGLIGPMK[TMTsixplex_K]	548-558	FALSE	6.221	14329.47661	15434.21582	12874.56577	13830.18223	6104.918975	5532.502552	ENSG00000047457
E9PFZ2	E9PFZ2_HUMAN	K|DIFTGLIGPMK|I	[TMTsixplex_Nterm]DIFTGLIGPMK[TMTsixplex_K]	548-558	FALSE	5.365	42870.72938	45615.1875	35554.60557	40102.92697	21227.93253	19936.97759	ENSG00000047457
E9PFZ2	E9PFZ2_HUMAN	K|DIFTGLIGPMK|I	[TMTsixplex_Nterm]DIFTGLIGPMK[TMTsixplex_K]	548-558	FALSE	5.657	33208.12633	33885.30078	28511.05229	30919.04081	14718.62108	13221.70105	ENSG00000047457
E9PFZ2	E9PFZ2_HUMAN	K|DIFTGLIGPMK|I	[TMTsixplex_Nterm]DIFTGLIGPMK[TMTsixplex_K]	548-558	FALSE	5.286	74184.63718	77636.76563	66849.08982	70383.98194	38069.10897	32136.05028	ENSG00000047457
E9PFZ2	E9PFZ2_HUMAN	K|DIFTGLIGPMK|I	[TMTsixplex_Nterm]DIFTGLIGPMK[TMTsixplex_K]	548-558	FALSE	5.448	27423.47197	28206.83984	22945.35091	25094.91685	11779.98904	10673.67774	ENSG00000047457
E9PFZ2	E9PFZ2_HUMAN	R|SGAGTEDSACIPWAYYSTVDQVK|D	[TMTsixplex_Nterm]SGAGTEDSAC[Cys_CAM]IPWAYYSTVDQVK[TMTsixplex_K]	794-816	FALSE	5.057	168556.1169	188393.0938	164904.7458	164346.7111	113814.5932	103309.3817	ENSG00000047457
E9PFZ2	E9PFZ2_HUMAN	R|MFTTAPDQVDKEDEDFQESNK|M	[TMTsixplex_Nterm]MFTTAPDQVDK[TMTsixplex_K]EDEDFQESNK[TMTsixplex_K]	599-619	FALSE	8.273	449323.8634	459122.375	402112.1872	437283.1001	123696.7653	100338.7858	ENSG00000047457
E9PFZ2	E9PFZ2_HUMAN	K|GAYPLSIEPIGVR|F	[TMTsixplex_Nterm]GAYPLSIEPIGVR	469-481	FALSE	7.773	106370.659	123217.875	112537.7536	113704.7517	65643.71253	63589.49707	ENSG00000047457
E9PFZ2	E9PFZ2_HUMAN	K|EVGPTNADPVCLAK|M	[TMTsixplex_Nterm]EVGPTNADPVC[Cys_CAM]LAK[TMTsixplex_K]	524-537	FALSE	7.725	624717.9772	712068	603742.1648	643558.6252	232983.4261	207554.36	ENSG00000047457
E9PG39	E9PG39_HUMAN	K|YWYLGPLK|I	[TMTsixplex_Nterm]YWYLGPLK[TMTsixplex_K]	221-228	FALSE	5.192	36810.02725	41105.0093	27265.50866	26160.99787	64007.86719	54561.28084	ENSG00000006530
E9PGF5	E9PGF5_HUMAN	R|LLSGFGLER|E	[TMTsixplex_Nterm]LLSGFGLER	443-451	FALSE	5.996	5963.339949	6629.024322	5625.748556	6438.258667	5472.941394	5509.345937	ENSG00000079308
E9PGF5	E9PGF5_HUMAN	K|VLEFGWPDLHTPALEK|I	[TMTsixplex_Nterm]VLEFGWPDLHTPALEK[TMTsixplex_K]	74-89	FALSE	6.941	69593.75745	75607.79448	83454.7114	90240.10557	47518.73307	43075.46972	ENSG00000079308
E9PGF5	E9PGF5_HUMAN	K|AMDTWLNADPHNVVVLHNK|G	[TMTsixplex_Nterm]AMDTWLNADPHNVVVLHNK[TMTsixplex_K]	96-114	FALSE	6.055	576696.3331	575402.9407	524403.5159	587919.5433	469903.3548	602084.8125	ENSG00000079308
E9PGF5	E9PGF5_HUMAN	R|LLSGFGLER|E	[TMTsixplex_Nterm]LLSGFGLER	443-451	FALSE	6.056	44488.23352	48221.30099	47951.71126	49368.03759	35134.47207	32838.037	ENSG00000079308
E9PGF5	E9PGF5_HUMAN	R|IIAVSFPSTANEENFR|S	[TMTsixplex_Nterm]IIAVSFPSTANEENFR	22-37	FALSE	8.625	43346.31357	45823.6663	49991.25789	58234.58633	24854.66149	23545.06676	ENSG00000079308
E9PGF5	E9PGF5_HUMAN	R|IIAVSFPSTANEENFR|S	[TMTsixplex_Nterm]IIAVSFPSTANEENFR	22-37	FALSE	7.067	133547.7371	134620.5253	144442.3153	158569.9413	84536.11764	78820.9934	ENSG00000079308
E9PGF5	E9PGF5_HUMAN	K|ATSETLAADPTPAATIVHFK|V	[TMTsixplex_Nterm]ATSETLAADPTPAATIVHFK[TMTsixplex_K]	1600-1619	FALSE	9.105	103307.5868	111365.3508	118061.3426	125571.1875	90307.73314	90330.38692	ENSG00000079308
E9PGF5	E9PGF5_HUMAN	K|LFGFVAR|K	[TMTsixplex_Nterm]LFGFVAR	1668-1674	FALSE	5.3	8524.633421	8594.985431	9080.734859	9660.987117	4915.916695	4297.202075	ENSG00000079308
E9PGF5	E9PGF5_HUMAN	K|LVIPNRDPTDESK|D	[TMTsixplex_Nterm]LVIPNRDPTDESK[TMTsixplex_K]	1547-1559	FALSE	5.223	212591.7482	205492.7052	233065.9623	245410.3125	197834.2935	184865.2557	ENSG00000079308
E9PGT1	E9PGT1_HUMAN	K|KVEEVVYDLSIR|G	[TMTsixplex_Nterm]K[TMTsixplex_K]VEEVVYDLSIR	199-210	FALSE	5.268	403296.1773	424896.6563	285030.7878	298660.7305	286826.179	270899.1977	ENSG00000211460
E9PH64	E9PH64_HUMAN	K|AMYPDYFAK|R	[TMTsixplex_Nterm]AMYPDYFAK[TMTsixplex_K]	102-110	FALSE	5.397	6783.854615	6579.811051	6088.96332	7129.641886	12709.9834	12381.56971	ENSG00000147684
E9PHH3	E9PHH3_HUMAN	K|EGEAVVLPEVEPGLTAR|E	[TMTsixplex_Nterm]EGEAVVLPEVEPGLTAR	101-117	FALSE	6.694	188748.143	196331.904	209913.8223	214784.9531	159763.1876	154157.9201	ENSG00000115884
E9PHH3	E9PHH3_HUMAN	K|EGEAVVLPEVEPGLTAR|E	[TMTsixplex_Nterm]EGEAVVLPEVEPGLTAR	101-117	FALSE	5.404	220626.4906	242634.2432	215300.4362	220450.4542	255995.8438	240043.5692	ENSG00000115884
E9PHH3	E9PHH3_HUMAN	K|EGEAVVLPEVEPGLTAR|E	[TMTsixplex_Nterm]EGEAVVLPEVEPGLTAR	101-117	FALSE	6.887	165102.484	172062.1965	182576.9796	204508.1875	126210.1629	111925.1766	ENSG00000115884
E9PHW4	E9PHW4_HUMAN	R|GFIPNIR|T	[TMTsixplex_Nterm]GFIPNIR	264-270	FALSE	6.919	80862.4038	80346.15268	97374.03348	101653.4922	54717.66762	50155.46936	ENSG00000138829
E9PHW4	E9PHW4_HUMAN	K|TLPGGNQCIVPICR|N	[TMTsixplex_Nterm]TLPGGNQC[Cys_CAM]IVPIC[Cys_CAM]R	103-116	FALSE	8.504	39025.62741	41228.0307	46313.57895	50285.62332	21925.18602	17971.60386	ENSG00000138829
E9PHW4	E9PHW4_HUMAN	K|TLPGGNQCIVPICR|N	[TMTsixplex_Nterm]TLPGGNQC[Cys_CAM]IVPIC[Cys_CAM]R	103-116	FALSE	5.928	357190.6426	366743.8125	352243.532	319011.8247	182281.258	178125.9954	ENSG00000138829
E9PHY8	E9PHY8_HUMAN	R|AAAPLFTGFLVLHSEPR|Q	[TMTsixplex_Nterm]AAAPLFTGFLVLHSEPR	1576-1592	FALSE	8.242	554.2117241	581.4306017	503.3404124	552.6953956	831.1433212	815.9159877	ENSG00000179832
E9PI87	E9PI87_HUMAN	R|YSVFRPGVLLCDR|Q	[TMTsixplex_Nterm]YSVFRPGVLLC[Cys_CAM]DR	116-128	FALSE	5.438	48384.48716	51135.39106	31984.87255	32803.07151	71849.36719	63907.05958	ENSG00000109854
E9PIM6	E9PIM6_HUMAN	K|HVLFGTVGVPEHTYR|S	[TMTsixplex_Nterm]HVLFGTVGVPEHTYR	61-75	FALSE	6.293	1070305.211	1211901.396	1503491.047	1621825.605	417245.9632	1782254.496	ENSG00000154096
E9PIM6	E9PIM6_HUMAN	K|VTSLTACLVDQSLR|L	[TMTsixplex_Nterm]VTSLTAC[Cys_CAM]LVDQSLR	22-35	FALSE	7.897	10422.40927	11479.35713	11839.60222	12650.06816	4875.934451	4216.661682	ENSG00000154096
E9PIM6	E9PIM6_HUMAN	K|VTSLTACLVDQSLR|L	[TMTsixplex_Nterm]VTSLTAC[Cys_CAM]LVDQSLR	22-35	FALSE	8.334	40424.11627	43345.07773	32395.61747	35932.81512	20874.52945	18435.74597	ENSG00000154096
E9PIM6	E9PIM6_HUMAN	K|VTSLTACLVDQSLR|L	[TMTsixplex_Nterm]VTSLTAC[Cys_CAM]LVDQSLR	22-35	FALSE	9.043	206004.1725	210143.4467	244855.2324	274430.0625	174194.9299	149180.1585	ENSG00000154096
E9PIM6	E9PIM6_HUMAN	K|VTSLTACLVDQSLR|L	[TMTsixplex_Nterm]VTSLTAC[Cys_CAM]LVDQSLR	22-35	FALSE	8.195	4185.579416	4402.486345	2506.239302	2391.906006	2185.793424	1890.986896	ENSG00000154096
E9PIM6	E9PIM6_HUMAN	K|VTSLTACLVDQSLR|L	[TMTsixplex_Nterm]VTSLTAC[Cys_CAM]LVDQSLR	22-35	FALSE	8.409	42781.09228	46163.4488	58006.72565	62998.52344	16393.1216	14073.126	ENSG00000154096
E9PIM6	E9PIM6_HUMAN	K|VLYLSAFTSK|D	[TMTsixplex_Nterm]VLYLSAFTSK[TMTsixplex_K]	88-97	FALSE	5.669	24848.84488	24185.35882	16499.0477	14889.7976	13655.32051	10187.85428	ENSG00000154096
E9PIM6	E9PIM6_HUMAN	K|VTSLTACLVDQSLR|L	[TMTsixplex_Nterm]VTSLTAC[Cys_CAM]LVDQSLR	22-35	FALSE	8.475	85643.39989	91138.41592	49531.13761	54220.64091	34185.99363	29344.89067	ENSG00000154096
E9PIM6	E9PIM6_HUMAN	K|VLYLSAFTSK|D	[TMTsixplex_Nterm]VLYLSAFTSK[TMTsixplex_K]	88-97	FALSE	6.27	16724.79233	14934.76546	9869.577381	8220.944646	8322.951451	5312.833039	ENSG00000154096
E9PIM6	E9PIM6_HUMAN	K|VTSLTACLVDQSLR|L	[TMTsixplex_Nterm]VTSLTAC[Cys_CAM]LVDQSLR	22-35	FALSE	9.125	18023.37561	19698.6947	10917.84316	11955.66478	7227.793322	6413.331162	ENSG00000154096
E9PIM6	E9PIM6_HUMAN	K|VTSLTACLVDQSLR|L	[TMTsixplex_Nterm]VTSLTAC[Cys_CAM]LVDQSLR	22-35	FALSE	8.132	97497.69402	104449.264	113341.0839	121054.8281	54655.52373	51816.25724	ENSG00000154096
E9PIM6	E9PIM6_HUMAN	K|VTSLTACLVDQSLR|L	[TMTsixplex_Nterm]VTSLTAC[Cys_CAM]LVDQSLR	22-35	FALSE	9.059	29394.55328	29793.34686	16416.66367	18198.64534	10984.33509	10991.48145	ENSG00000154096
E9PIM6	E9PIM6_HUMAN	K|VTSLTACLVDQSLR|L	[TMTsixplex_Nterm]VTSLTAC[Cys_CAM]LVDQSLR	22-35	FALSE	8.022	26223.15327	27047.95923	24488.30014	27309.85356	11701.32892	11022.39602	ENSG00000154096
E9PIM6	E9PIM6_HUMAN	K|VTSLTACLVDQSLR|L	[TMTsixplex_Nterm]VTSLTAC[Cys_CAM]LVDQSLR	22-35	FALSE	8.259	26835.24247	28158.24531	15462.67793	15643.0242	10122.79307	9344.54473	ENSG00000154096
E9PIM6	E9PIM6_HUMAN	K|VTSLTACLVDQSLR|L	[TMTsixplex_Nterm]VTSLTAC[Cys_CAM]LVDQSLR	22-35	FALSE	7.505	45279.14234	51791.70258	66628.03136	67385.01563	23274.94139	19517.21024	ENSG00000154096
E9PIN7	E9PIN7_HUMAN	K|KWQSVEPLTGWK|S	[TMTsixplex_Nterm]K[TMTsixplex_K]WQSVEPLTGWK[TMTsixplex_K]	111-122	FALSE	5.771	317030.202	296285.3444	264836.3138	291755.1557	336419.25	293257.5368	ENSG00000125827
E9PIT3	E9PIT3_HUMAN	R|TFGSGEADCGLRPLFEK|K	[TMTsixplex_Nterm]TFGSGEADC[Cys_CAM]GLRPLFEK[TMTsixplex_K]	328-344	FALSE	5.948	775436.2443	796402.75	713630.9146	772288.4547	315706.0495	269652.4443	ENSG00000180210
E9PIT3	E9PIT3_HUMAN	K|YGFYTHVFR|L	[TMTsixplex_Nterm]YGFYTHVFR	561-569	FALSE	6.214	49211.87606	54044.31414	42277.22552	49790.42171	27231.3177	28512.21434	ENSG00000180210
E9PIT3	E9PIT3_HUMAN	K|GQPSVLQVVNLPIVERPVCK|D	[TMTsixplex_Nterm]GQPSVLQVVNLPIVERPVC[Cys_CAM]K[TMTsixplex_K]	479-498	FALSE	4.987	170112.8766	182411.938	158884.2735	182458.8594	126149.9769	117026.0906	ENSG00000180210
E9PIT3	E9PIT3_HUMAN	K|HQDFNSAVQLVENFCR|N	[TMTsixplex_Nterm]HQDFNSAVQLVENFC[Cys_CAM]R	248-263	FALSE	6.355	86854.67147	109357.1924	99785.60154	96684.16014	44110.61818	39823.20942	ENSG00000180210
E9PIT3	E9PIT3_HUMAN	K|HQDFNSAVQLVENFCR|N	[TMTsixplex_Nterm]HQDFNSAVQLVENFC[Cys_CAM]R	248-263	FALSE	6.651	98820.80407	109889.2591	95164.72035	94246.26791	88710.15947	82405.01856	ENSG00000180210
E9PIT3	E9PIT3_HUMAN	R|TFGSGEADCGLRPLFEK|K	[TMTsixplex_Nterm]TFGSGEADC[Cys_CAM]GLRPLFEK[TMTsixplex_K]	328-344	FALSE	4.895	541752.3108	511912.3923	490487.2808	555374.5625	278344.6558	272544.9667	ENSG00000180210
E9PIT3	E9PIT3_HUMAN	K|GQPSVLQVVNLPIVERPVCK|D	[TMTsixplex_Nterm]GQPSVLQVVNLPIVERPVC[Cys_CAM]K[TMTsixplex_K]	479-498	FALSE	7.762	73947.40189	80011.01945	85292.73701	92489.5	24881.17729	23675.55067	ENSG00000180210
E9PIT3	E9PIT3_HUMAN	K|YGFYTHVFR|L	[TMTsixplex_Nterm]YGFYTHVFR	561-569	FALSE	5.122	35557.18721	41971.02541	28480.85796	33157.51173	29836.49859	34621.92508	ENSG00000180210
E9PIZ4	E9PIZ4_HUMAN	K|FQEHIIQAPKPVEAIK|R	[TMTsixplex_Nterm]FQEHIIQAPK[TMTsixplex_K]PVEAIK[TMTsixplex_K]	92-107	FALSE	5.038	602908.1473	629360.3562	522165.5824	570770.0892	506717.4377	472411.8117	ENSG00000110172
E9PIZ4	E9PIZ4_HUMAN	K|FQEHIIQAPKPVEAIK|R	[TMTsixplex_Nterm]FQEHIIQAPK[TMTsixplex_K]PVEAIK[TMTsixplex_K]	92-107	FALSE	5.038	602908.1473	629360.3562	522165.5824	570770.0892	506717.4377	472411.8117	ENSG00000285023
E9PIZ4	E9PIZ4_HUMAN	K|FQEHIIQAPKPVEAIK|R	[TMTsixplex_Nterm]FQEHIIQAPK[TMTsixplex_K]PVEAIK[TMTsixplex_K]	92-107	FALSE	5.216	527341.3296	581567.1805	497736.027	518540.7984	449819.6727	481712.9541	ENSG00000110172
E9PIZ4	E9PIZ4_HUMAN	K|FQEHIIQAPKPVEAIK|R	[TMTsixplex_Nterm]FQEHIIQAPK[TMTsixplex_K]PVEAIK[TMTsixplex_K]	92-107	FALSE	5.216	527341.3296	581567.1805	497736.027	518540.7984	449819.6727	481712.9541	ENSG00000285023
E9PJD9	E9PJD9_HUMAN	K|LWTLVSEQTR|V	[TMTsixplex_Nterm]LWTLVSEQTR	21-30	FALSE	7.013	43968.47098	45992.73211	39262.91541	39994.43696	61537.66114	55745.92454	ENSG00000166441
E9PJD9	E9PJD9_HUMAN	K|TGAAPIIDVVR|S	[TMTsixplex_Nterm]TGAAPIIDVVR	38-48	FALSE	7.763	74792.81109	78786.8144	62919.02749	73469.1385	108872.3047	101601.6618	ENSG00000166441
E9PJD9	E9PJD9_HUMAN	K|TGAAPIIDVVR|S	[TMTsixplex_Nterm]TGAAPIIDVVR	38-48	FALSE	7.185	157976.9907	121319.796	94504.65649	177604.8916	177818.046	239011.2188	ENSG00000166441
E9PJD9	E9PJD9_HUMAN	K|LWTLVSEQTR|V	[TMTsixplex_Nterm]LWTLVSEQTR	21-30	FALSE	7.182	4069.211303	4660.656264	3534.006448	3997.355109	5936.946455	5783.954882	ENSG00000166441
E9PJD9	E9PJD9_HUMAN	K|TGAAPIIDVVR|S	[TMTsixplex_Nterm]TGAAPIIDVVR	38-48	FALSE	7.168	21516.35598	21571.35385	17393.65055	20600.20006	35046.95313	33170.71135	ENSG00000166441
E9PJD9	E9PJD9_HUMAN	K|LWTLVSEQTR|V	[TMTsixplex_Nterm]LWTLVSEQTR	21-30	FALSE	5.975	1822.861502	2074.961473	1600.606516	1764.306136	2700.417484	2519.785914	ENSG00000166441
E9PJD9	E9PJD9_HUMAN	R|NQSFCPTVNLDK|L	NQSFC[Cys_CAM]PTVNLDK[TMTsixplex_K]	9-20	FALSE	6.194	49957.81975	77258.62278	84880.80322	92002.89834	96026.33673	213475.6875	ENSG00000166441
E9PJD9	E9PJD9_HUMAN	K|LWTLVSEQTR|V	[TMTsixplex_Nterm]LWTLVSEQTR	21-30	FALSE	6.961	93140.73767	101292.8521	82421.95395	89301.24875	142598.8969	124664.4226	ENSG00000166441
E9PJD9	E9PJD9_HUMAN	K|LWTLVSEQTR|V	[TMTsixplex_Nterm]LWTLVSEQTR	21-30	FALSE	6.81	27001.87785	29260.30656	23535.79476	26116.44301	37652.64062	33154.85585	ENSG00000166441
E9PJD9	E9PJD9_HUMAN	K|LWTLVSEQTR|V	[TMTsixplex_Nterm]LWTLVSEQTR	21-30	FALSE	6.547	77867.92772	76291.67364	69601.93236	74281.63159	122790.0959	102037.4477	ENSG00000166441
E9PJD9	E9PJD9_HUMAN	K|LWTLVSEQTR|V	[TMTsixplex_Nterm]LWTLVSEQTR	21-30	FALSE	6.113	46387.4553	46283.67825	37305.92235	40155.49123	121411.5859	106045.604	ENSG00000166441
E9PJD9	E9PJD9_HUMAN	K|LWTLVSEQTR|V	[TMTsixplex_Nterm]LWTLVSEQTR	21-30	FALSE	4.908	12713.23229	13326.59146	10519.25747	11597.45202	39189.44141	34991.91908	ENSG00000166441
E9PJF0	E9PJF0_HUMAN	R|DLKPSNLLINTTCDLK|I	[TMTsixplex_Nterm]DLK[TMTsixplex_K]PSNLLINTTC[Cys_CAM]DLK[TMTsixplex_K]	166-181	FALSE	5.936	221446.176	230177.4985	198666.2983	220638.1401	249108.875	226390.1155	ENSG00000102882
E9PJF0	E9PJF0_HUMAN	K|YIHSANVLHR|D	[TMTsixplex_Nterm]YIHSANVLHR	156-165	FALSE	7.421	1793.588802	1772.025267	1488.489866	1594.264836	1456.672624	1430.012833	ENSG00000102882
E9PJF0	E9PJF0_HUMAN	R|DLKPSNLLINTTCDLK|I	[TMTsixplex_Nterm]DLK[TMTsixplex_K]PSNLLINTTC[Cys_CAM]DLK[TMTsixplex_K]	166-181	FALSE	5.42	72464.64683	72776.00843	66997.93974	71703.72167	86433.27344	78713.07606	ENSG00000102882
E9PJF0	E9PJF0_HUMAN	R|RTEGVGPGVPGEVEMVK|G	[TMTsixplex_Nterm]RTEGVGPGVPGEVEMVK[TMTsixplex_K]	16-32	FALSE	6.008	222431.2119	242666.0375	227060.0212	256067.25	233489.8707	226887.5005	ENSG00000102882
E9PJK1	E9PJK1_HUMAN	K|NNLCPSGSNIISNLFK|E	[TMTsixplex_Nterm]NNLC[Cys_CAM]PSGSNIISNLFK[TMTsixplex_K]	101-116	FALSE	8.735	8654.025162	9029.927887	9216.701344	9877.871094	7564.15457	6018.35655	ENSG00000110651
E9PJK1	E9PJK1_HUMAN	K|IDDLFSGK|L	[TMTsixplex_Nterm]IDDLFSGK[TMTsixplex_K]	123-130	FALSE	5.351	186058.172	232097.2732	226460.3403	259024.4219	180384.8357	147800.7644	ENSG00000110651
E9PJK1	E9PJK1_HUMAN	K|NNLCPSGSNIISNLFK|E	[TMTsixplex_Nterm]NNLC[Cys_CAM]PSGSNIISNLFK[TMTsixplex_K]	101-116	FALSE	5.191	39735.45033	55340.30859	30439.81323	41732.34211	34352.14815	43070.89266	ENSG00000110651
E9PJK1	E9PJK1_HUMAN	K|NNLCPSGSNIISNLFK|E	NNLC[Cys_CAM]PSGSNIISNLFK[TMTsixplex_K]	101-116	FALSE	6.348	10097.28981	15378.19232	21705.98923	20759.36171	11870.82423	25547.64648	ENSG00000110651
E9PJK1	E9PJK1_HUMAN	K|NNLCPSGSNIISNLFK|E	NNLC[Cys_CAM]PSGSNIISNLFK[TMTsixplex_K]	101-116	FALSE	7.968	2982.447706	4922.229626	7998.254471	7465.656609	3601.428431	9794.969727	ENSG00000110651
E9PJK1	E9PJK1_HUMAN	K|NNLCPSGSNIISNLFK|E	[TMTsixplex_Nterm]NNLC[Cys_CAM]PSGSNIISNLFK[TMTsixplex_K]	101-116	FALSE	6.805	893041.6817	882221.1933	879128.7224	1050401.5	785470.8799	614530.7103	ENSG00000110651
E9PJK1	E9PJK1_HUMAN	K|NNLCPSGSNIISNLFK|E	[TMTsixplex_Nterm]NNLC[Cys_CAM]PSGSNIISNLFK[TMTsixplex_K]	101-116	FALSE	5.736	529824.0563	565701.6666	525067.7021	626273.8125	452620.4892	386306.3119	ENSG00000110651
E9PJK1	E9PJK1_HUMAN	K|QFYDQALQQAVVDDDANNAK|A	[TMTsixplex_Nterm]QFYDQALQQAVVDDDANNAK[TMTsixplex_K]	54-73	FALSE	8.386	826026.4918	860109.0014	952220.5	911575.9586	743782.6783	586010.3028	ENSG00000110651
E9PJX1	E9PJX1_HUMAN	K|VTNLFCFEHR|V	[TMTsixplex_Nterm]VTNLFC[Cys_CAM]FEHR	11-20	FALSE	5.773	7262.912469	7786.634943	6696.597669	6949.127643	8685.44805	9000.62217	ENSG00000162300
E9PK52	E9PK52_HUMAN	R|LSMYGVDLHHAK|D	[TMTsixplex_Nterm]LSMYGVDLHHAK[TMTsixplex_K]	401-412	FALSE	7.138	35750.05797	35750.88019	29423.2629	28570.21882	40250.69135	41730.2609	ENSG00000079819
E9PK52	E9PK52_HUMAN	K|APHLQLIEGK|S	[TMTsixplex_Nterm]APHLQLIEGK[TMTsixplex_K]	602-611	FALSE	5.907	700775.0773	711897.3933	556914.346	617013.4714	664589.861	640865.6777	ENSG00000079819
E9PK52	E9PK52_HUMAN	R|KVEPVTQK|D	[TMTsixplex_Nterm]K[TMTsixplex_K]VEPVTQK[TMTsixplex_K]	655-662	FALSE	5.488	53298.375	51921.41374	42429.01899	45347.55829	48796.50938	46523.12018	ENSG00000079819
E9PKH6	E9PKH6_HUMAN	R|EPATINYPFEK|G	[TMTsixplex_Nterm]EPATINYPFEK[TMTsixplex_K]	60-70	FALSE	5.789	383131.6189	441289.1529	361066.8451	332143.6902	870946.1299	931160.6875	ENSG00000110717
E9PKH6	E9PKH6_HUMAN	R|TLLWTELFR|G	TLLWTELFR	40-48	FALSE	5.462	3040.169702	2870.214531	2351.495433	2381.58803	3628.846312	3396.866982	ENSG00000110717
E9PKH6	E9PKH6_HUMAN	K|LCEAICPAQAITIEAEPR|A	[TMTsixplex_Nterm]LC[Cys_CAM]EAIC[Cys_CAM]PAQAITIEAEPR	98-115	FALSE	5.79	197622.813	197416.5674	162426.9149	165663.0465	383513.5	357539.2246	ENSG00000110717
E9PKL9	E9PKL9_HUMAN	R|KVVSCLSTCIFPDK|T	[TMTsixplex_Nterm]K[TMTsixplex_K]VVSC[Cys_CAM]LSTC[Cys_CAM]IFPDK[TMTsixplex_K]	108-121	FALSE	8.194	108573.2492	110587.5086	77023.97725	87710.81115	302228.9063	278987.3747	ENSG00000104522
E9PKL9	E9PKL9_HUMAN	R|KVVSCLSTCIFPDK|T	[TMTsixplex_Nterm]K[TMTsixplex_K]VVSC[Cys_CAM]LSTC[Cys_CAM]IFPDK[TMTsixplex_K]	108-121	FALSE	8.194	108573.2492	110587.5086	77023.97725	87710.81115	302228.9063	278987.3747	ENSG00000278243
E9PKL9	E9PKL9_HUMAN	K|SSGSALTVWGTGNPR|R	[TMTsixplex_Nterm]SSGSALTVWGTGNPR	200-214	FALSE	6.473	59882.27867	60121.54018	40029.93539	42689.18059	83415.35938	74648.30996	ENSG00000104522
E9PKL9	E9PKL9_HUMAN	K|SSGSALTVWGTGNPR|R	[TMTsixplex_Nterm]SSGSALTVWGTGNPR	200-214	FALSE	6.473	59882.27867	60121.54018	40029.93539	42689.18059	83415.35938	74648.30996	ENSG00000278243
E9PKL9	E9PKL9_HUMAN	K|SSGSALTVWGTGNPR|R	[TMTsixplex_Nterm]SSGSALTVWGTGNPR	200-214	FALSE	10.066	4546.850602	4500.130569	3060.017153	3811.711272	14042.66504	11566.55215	ENSG00000104522
E9PKL9	E9PKL9_HUMAN	K|SSGSALTVWGTGNPR|R	[TMTsixplex_Nterm]SSGSALTVWGTGNPR	200-214	FALSE	10.066	4546.850602	4500.130569	3060.017153	3811.711272	14042.66504	11566.55215	ENSG00000278243
E9PKL9	E9PKL9_HUMAN	K|YNLDFWR|K	[TMTsixplex_Nterm]YNLDFWR	82-88	FALSE	5.471	63511.18529	69537.518	47708.49439	52546.56163	147324.3125	132296.1434	ENSG00000104522
E9PKL9	E9PKL9_HUMAN	K|YNLDFWR|K	[TMTsixplex_Nterm]YNLDFWR	82-88	FALSE	5.471	63511.18529	69537.518	47708.49439	52546.56163	147324.3125	132296.1434	ENSG00000278243
E9PKL9	E9PKL9_HUMAN	R|ILVTGGSGLVGK|A	[TMTsixplex_Nterm]ILVTGGSGLVGK[TMTsixplex_K]	10-21	FALSE	5.597	99119.11818	116767.2882	78832.11655	95398.32456	238328.518	255446.5666	ENSG00000104522
E9PKL9	E9PKL9_HUMAN	R|ILVTGGSGLVGK|A	[TMTsixplex_Nterm]ILVTGGSGLVGK[TMTsixplex_K]	10-21	FALSE	5.597	99119.11818	116767.2882	78832.11655	95398.32456	238328.518	255446.5666	ENSG00000278243
E9PKL9	E9PKL9_HUMAN	K|DADLTDTAQTR|A	[TMTsixplex_Nterm]DADLTDTAQTR	45-55	FALSE	6.853	7380.654905	7896.592717	5328.047624	5926.502089	20264.96875	19044.16121	ENSG00000104522
E9PKL9	E9PKL9_HUMAN	K|DADLTDTAQTR|A	[TMTsixplex_Nterm]DADLTDTAQTR	45-55	FALSE	6.853	7380.654905	7896.592717	5328.047624	5926.502089	20264.96875	19044.16121	ENSG00000278243
E9PKV2	E9PKV2_HUMAN	K|LFQVLAPR|Y	[TMTsixplex_Nterm]LFQVLAPR	66-73	FALSE	5.15	6357.156859	6348.190588	4664.459987	4874.76573	9042.702122	8412.505747	ENSG00000158042
E9PKZ0	E9PKZ0_HUMAN	R|AVVGVVAGGGR|I	[TMTsixplex_Nterm]AVVGVVAGGGR	164-174	FALSE	7.412	8759.358238	8939.405195	7684.802494	8400.386722	12138.32032	12070.08612	ENSG00000161016
E9PKZ0	E9PKZ0_HUMAN	R|ASGNYATVISHNPETK|K	[TMTsixplex_Nterm]ASGNYATVISHNPETK[TMTsixplex_K]	129-144	FALSE	8.257	50392.23785	59841.30336	48206.16573	54418.31447	73596.85339	75501.26444	ENSG00000161016
E9PKZ0	E9PKZ0_HUMAN	R|ASGNYATVISHNPETK|K	[TMTsixplex_Nterm]ASGNYATVISHNPETK[TMTsixplex_K]	129-144	FALSE	8.809	246597.3087	292081.191	255793.1392	283085.766	330958.724	344411.4284	ENSG00000161016
E9PL75	E9PL75_HUMAN	R|YGLSSMQGWR|V	[TMTsixplex_Nterm]YGLSSMQGWR	24-33	FALSE	5.646	56242.06003	57599.23484	42823.06651	45087.71658	62750.48589	55859.43652	ENSG00000100614
E9PLV6	E9PLV6_HUMAN	R|YMVSGTNVYGILR|A	[TMTsixplex_Nterm]YMVSGTNVYGILR	122-134	FALSE	8.847	8785.822856	9702.055938	5816.261711	5763.125749	10351.0834	10003.79214	ENSG00000197858
E9PM62	E9PM62_HUMAN	K|FYLLNIR|L	[TMTsixplex_Nterm]FYLLNIR	149-155	FALSE	6.138	46601.19062	50407.96484	33323.97625	33381.49895	25603.9901	23523.51434	ENSG00000116729
E9PM62	E9PM62_HUMAN	K|WFVPWGPNHCDK|I	[TMTsixplex_Nterm]WFVPWGPNHC[Cys_CAM]DK[TMTsixplex_K]	17-28	FALSE	7.054	28730.19065	30758.22337	20071.68578	20874.27	15299.50319	13134.20708	ENSG00000116729
E9PMB9	E9PMB9_HUMAN	R|LYPPLSTIR|D	[TMTsixplex_Nterm]LYPPLSTIR	534-542	FALSE	5.337	34967.58862	36797.96274	45228.78803	53121.69502	67801.16675	63842.04744	ENSG00000151376
E9PMB9	E9PMB9_HUMAN	R|LYPPLSTIR|D	[TMTsixplex_Nterm]LYPPLSTIR	534-542	FALSE	5.759	40806.21685	41198.31265	54325.41019	65321.70671	63542.42582	59826.16575	ENSG00000151376
E9PMB9	E9PMB9_HUMAN	R|LYPPLSTIR|D	[TMTsixplex_Nterm]LYPPLSTIR	534-542	FALSE	5.349	28659.79946	29001.6242	34777.34836	38392.97038	71234.10883	64991.7347	ENSG00000151376
E9PMB9	E9PMB9_HUMAN	R|GLFITIHDK|G	[TMTsixplex_Nterm]GLFITIHDK[TMTsixplex_K]	157-165	FALSE	5.149	36661.4831	33146.90736	27964.49204	38318.81343	186426.5938	177569.8858	ENSG00000151376
E9PMB9	E9PMB9_HUMAN	R|LYPPLSTIR|D	[TMTsixplex_Nterm]LYPPLSTIR	534-542	FALSE	4.862	33861.5515	34562.31386	46977.92933	54222.98968	49080.06144	46142.1435	ENSG00000151376
E9PMD8	E9PMD8_HUMAN	K|LKPGDLVGVNK|D	[TMTsixplex_Nterm]LK[TMTsixplex_K]PGDLVGVNK[TMTsixplex_K]	110-120	FALSE	5.09	2783387	2574470.166	2510133.503	2592105.122	2726379.156	2397507.669	ENSG00000165916
E9PMD8	E9PMD8_HUMAN	K|LAGPQLVQMFIGDGAK|L	[TMTsixplex_Nterm]LAGPQLVQMFIGDGAK[TMTsixplex_K]	216-231	FALSE	4.927	4719.962511	4818.280144	4446.306193	4784.895628	4917.323242	4574.208131	ENSG00000165916
E9PMD8	E9PMD8_HUMAN	K|AMEVDERPTEQYSDIGGLDK|Q	[TMTsixplex_Nterm]AMEVDERPTEQYSDIGGLDK[TMTsixplex_K]	139-158	FALSE	7.327	664110.0342	727759.25	638492.2345	644782.7456	689944.8938	673063.8324	ENSG00000165916
E9PMD8	E9PMD8_HUMAN	R|VTHELQAMK|D	[TMTsixplex_Nterm]VTHELQAMK[TMTsixplex_K]	27-35	FALSE	5.734	607194.6737	590978.8818	576339.2968	603499.4169	618384.7436	577814.5655	ENSG00000165916
E9PMD8	E9PMD8_HUMAN	K|LAGPQLVQMFIGDGAK|L	[TMTsixplex_Nterm]LAGPQLVQMFIGDGAK[TMTsixplex_K]	216-231	FALSE	4.815	2620.026997	2920.339403	2644.719075	2870.825849	2824.97567	2769.929645	ENSG00000165916
E9PMD8	E9PMD8_HUMAN	K|EKAPSIIFIDELDAIGTK|R	[TMTsixplex_Nterm]EK[TMTsixplex_K]APSIIFIDELDAIGTK[TMTsixplex_K]	242-259	FALSE	6.348	21854.56696	23565.55859	19665.07068	20977.61588	20582.61726	18499.61969	ENSG00000165916
E9PMH2	E9PMH2_HUMAN	R|TLHSDDEGTVLDDSR|A	[TMTsixplex_Nterm]TLHSDDEGTVLDDSR	40-54	FALSE	8.349	23226.55332	26117.55659	17373.2247	19168.01627	17753.90767	16547.93709	ENSG00000110711
E9PML8	E9PML8_HUMAN	K|YGVTTLVR|V	[TMTsixplex_Nterm]YGVTTLVR	37-44	FALSE	6.893	28650.00482	28684.28384	20517.27931	22530.03409	33621.71094	30389.6218	ENSG00000184007
E9PML8	E9PML8_HUMAN	K|YGVTTLVR|V	[TMTsixplex_Nterm]YGVTTLVR	37-44	FALSE	8.126	29985.20572	28989.01633	22582.5015	24039.47787	35015.39844	30748.56901	ENSG00000184007
E9PN68	E9PN68_HUMAN	K|SEAITSVDDAIR|K	[TMTsixplex_Nterm]SEAITSVDDAIR	65-76	FALSE	7.205	81364.08891	86557.25687	100763.3276	108570.5625	78835.61673	72133.89432	ENSG00000177106
E9PNW0	E9PNW0_HUMAN	R|KYAALYQPLFDK|R	[TMTsixplex_Nterm]K[TMTsixplex_K]YAALYQPLFDK[TMTsixplex_K]	94-105	FALSE	5.061	421092.3862	445841.0625	391582.9118	418953.5172	403860.0158	366431.7011	ENSG00000205531
E9PNW0	E9PNW0_HUMAN	R|KYAALYQPLFDK|R	[TMTsixplex_Nterm]K[TMTsixplex_K]YAALYQPLFDK[TMTsixplex_K]	94-105	FALSE	5.061	421092.3862	445841.0625	391582.9118	418953.5172	403860.0158	366431.7011	ENSG00000273562
E9PNW0	E9PNW0_HUMAN	K|FYEEVHDLER|K	[TMTsixplex_Nterm]FYEEVHDLER	84-93	FALSE	6.497	270584.6675	295198.4115	343885.8141	295473.4949	180106.8279	145736.2763	ENSG00000205531
E9PNW0	E9PNW0_HUMAN	K|FYEEVHDLER|K	[TMTsixplex_Nterm]FYEEVHDLER	84-93	FALSE	6.497	270584.6675	295198.4115	343885.8141	295473.4949	180106.8279	145736.2763	ENSG00000273562
E9PNW0	E9PNW0_HUMAN	R|KYAALYQPLFDK|R	[TMTsixplex_Nterm]K[TMTsixplex_K]YAALYQPLFDK[TMTsixplex_K]	94-105	FALSE	5.369	375872.75	363024.8013	318512.7293	321421.1452	354357.8813	299171.9491	ENSG00000205531
E9PNW0	E9PNW0_HUMAN	R|KYAALYQPLFDK|R	[TMTsixplex_Nterm]K[TMTsixplex_K]YAALYQPLFDK[TMTsixplex_K]	94-105	FALSE	5.369	375872.75	363024.8013	318512.7293	321421.1452	354357.8813	299171.9491	ENSG00000273562
E9PNW4	E9PNW4_HUMAN	R|LRENELTYYCCK|K	[TMTsixplex_Nterm]LRENELTYYC[Cys_CAM]C[Cys_CAM]K[TMTsixplex_K]	79-90	FALSE	5.321	27307.54036	27692.4574	27070.26251	32608.2207	21351.47636	18873.21771	ENSG00000284969
E9PNW4	E9PNW4_HUMAN	K|FEHCNFNDVTTR|L	[TMTsixplex_Nterm]FEHC[Cys_CAM]NFNDVTTR	67-78	FALSE	5.939	43349.23209	46443.68575	37140.08643	40283.91372	44266.16835	42491.39962	ENSG00000284969
E9PNW4	E9PNW4_HUMAN	K|FEHCNFNDVTTR|L	[TMTsixplex_Nterm]FEHC[Cys_CAM]NFNDVTTR	67-78	FALSE	6.645	271638.4654	283338.1151	296907.7781	305292.5622	221442.3653	209646.6937	ENSG00000284969
E9PNW4	E9PNW4_HUMAN	R|LRENELTYYCCK|K	[TMTsixplex_Nterm]LRENELTYYC[Cys_CAM]C[Cys_CAM]K[TMTsixplex_K]	79-90	FALSE	6.353	278109.9095	311251.4375	292713.8824	306106.7036	225247.3301	195134.0267	ENSG00000284969
E9PNW4	E9PNW4_HUMAN	R|LRENELTYYCCK|K	[TMTsixplex_Nterm]LRENELTYYC[Cys_CAM]C[Cys_CAM]K[TMTsixplex_K]	79-90	FALSE	7.386	356488.7708	401040.7271	373817.7856	431008.3125	268457.7304	261078.7927	ENSG00000284969
E9PNW4	E9PNW4_HUMAN	K|FEHCNFNDVTTR|L	[TMTsixplex_Nterm]FEHC[Cys_CAM]NFNDVTTR	67-78	FALSE	7.464	23064.03167	24902.15638	26106.29547	27379.29297	16322.91942	15750.19988	ENSG00000284969
E9PNZ9	E9PNZ9_HUMAN	K|VAAVGGQSYLSSILR|F	[TMTsixplex_Nterm]VAAVGGQSYLSSILR	7-21	FALSE	10.327	9185.990742	9768.751725	7857.558013	8525.368743	12017.68082	10773.02046	ENSG00000175115
E9PP28	E9PP28_HUMAN	K|LQQGYNAMGFSQGGQFLR|A	[TMTsixplex_Nterm]LQQGYNAMGFSQGGQFLR	55-72	FALSE	7.322	3963.829702	4247.09939	2652.161314	2697.123127	4136.230291	3775.559026	ENSG00000131238
E9PP28	E9PP28_HUMAN	K|LQQGYNAMGFSQGGQFLR|A	[TMTsixplex_Nterm]LQQGYNAMGFSQGGQFLR	55-72	FALSE	10.14	32064.81838	36049.27615	24445.00468	24675.95124	37062.67668	35276.68966	ENSG00000131238
E9PP49	E9PP49_HUMAN	K|GDLGLPGQPGLR|G	[TMTsixplex_Nterm]GDLGLPGQPGLR	383-394	FALSE	5.013	48235.64949	47237.71711	44011.5738	52824.08015	31639.50492	29388.53417	ENSG00000171812
E9PP76	E9PP76_HUMAN	R|SLIIDEGEDDLGR|G	[TMTsixplex_Nterm]SLIIDEGEDDLGR	15-27	FALSE	7.681	519113.2647	584357.3169	556525.6563	609921.4375	547365.9509	505943.7217	ENSG00000173992
E9PPQ4	E9PPQ4_HUMAN	K|NVNQSLLELHK|L	[TMTsixplex_Nterm]NVNQSLLELHK[TMTsixplex_K]	40-50	FALSE	6.188	323.6768835	327.9755796	353.4599745	421.7640991	364.1869509	408.7398771	ENSG00000167996
E9PPQ4	E9PPQ4_HUMAN	K|KPDCDDWESGLNAMECALHLEK|N	[TMTsixplex_Nterm]K[TMTsixplex_K]PDC[Cys_CAM]DDWESGLNAMEC[Cys_CAM]ALHLEK[TMTsixplex_K]	18-39	FALSE	7.483	147520.0973	156816.3368	161261.8871	177644.6784	240638.4219	232937.6622	ENSG00000167996
E9PPQ4	E9PPQ4_HUMAN	K|NVNQSLLELHK|L	[TMTsixplex_Nterm]NVNQSLLELHK[TMTsixplex_K]	40-50	FALSE	5.368	252.8912612	300.2318968	337.1695468	386.4441223	335.9466284	374.6236257	ENSG00000167996
E9PPQ4	E9PPQ4_HUMAN	K|NVNQSLLELHK|L	[TMTsixplex_Nterm]NVNQSLLELHK[TMTsixplex_K]	40-50	FALSE	5	371.304273	390.0257486	474.2511158	469.7449508	458.5705151	521.1724854	ENSG00000167996
E9PPQ4	E9PPQ4_HUMAN	K|KPDCDDWESGLNAMECALHLEK|N	[TMTsixplex_Nterm]K[TMTsixplex_K]PDC[Cys_CAM]DDWESGLNAMEC[Cys_CAM]ALHLEK[TMTsixplex_K]	18-39	FALSE	5.996	91540.96592	90939.38377	83166.7484	91212.84882	119068.1094	109977.8047	ENSG00000167996
E9PPQ4	E9PPQ4_HUMAN	K|KPDCDDWESGLNAMECALHLEK|N	[TMTsixplex_Nterm]K[TMTsixplex_K]PDC[Cys_CAM]DDWESGLNAMEC[Cys_CAM]ALHLEK[TMTsixplex_K]	18-39	FALSE	7.24	92142.46536	101088.1325	94980.70451	106160.4948	136599.3125	129060.2888	ENSG00000167996
E9PPQ4	E9PPQ4_HUMAN	K|NVNQSLLELHK|L	[TMTsixplex_Nterm]NVNQSLLELHK[TMTsixplex_K]	40-50	FALSE	5.728	385.9361111	406.0134637	468.3050348	550.990202	460.212636	589.9300537	ENSG00000167996
E9PPQ4	E9PPQ4_HUMAN	K|NVNQSLLELHK|L	[TMTsixplex_Nterm]NVNQSLLELHK[TMTsixplex_K]	40-50	FALSE	5.044	322.4266721	390.6662592	383.4180243	452.1391907	363.6493708	451.1351705	ENSG00000167996
E9PPQ4	E9PPQ4_HUMAN	K|NVNQSLLELHK|L	[TMTsixplex_Nterm]NVNQSLLELHK[TMTsixplex_K]	40-50	FALSE	5.574	377.3101528	443.2368683	489.8906545	528.479248	495.7352046	519.8561679	ENSG00000167996
E9PPQ4	E9PPQ4_HUMAN	K|KPDCDDWESGLNAMECALHLEK|N	[TMTsixplex_Nterm]K[TMTsixplex_K]PDC[Cys_CAM]DDWESGLNAMEC[Cys_CAM]ALHLEK[TMTsixplex_K]	18-39	FALSE	6.663	117470.5183	123108.8779	128105.8552	144466.896	185242.9844	182271.2245	ENSG00000167996
E9PPQ4	E9PPQ4_HUMAN	K|NVNQSLLELHK|L	[TMTsixplex_Nterm]NVNQSLLELHK[TMTsixplex_K]	40-50	FALSE	4.78	297.5453652	320.8041745	345.1341243	423.7857056	333.8999627	422.9643883	ENSG00000167996
E9PPQ4	E9PPQ4_HUMAN	K|NVNQSLLELHK|L	[TMTsixplex_Nterm]NVNQSLLELHK[TMTsixplex_K]	40-50	FALSE	9.892	957052.3637	1081393.472	1133694.081	1212171.167	1636016.296	1401056.057	ENSG00000167996
E9PPQ4	E9PPQ4_HUMAN	K|KPDCDDWESGLNAMECALHLEK|N	[TMTsixplex_Nterm]K[TMTsixplex_K]PDC[Cys_CAM]DDWESGLNAMEC[Cys_CAM]ALHLEK[TMTsixplex_K]	18-39	FALSE	6.74	39937.53564	41778.77557	42102.91337	46652.20459	61077.58594	57520.43839	ENSG00000167996
E9PPQ4	E9PPQ4_HUMAN	K|NVNQSLLELHK|L	[TMTsixplex_Nterm]NVNQSLLELHK[TMTsixplex_K]	40-50	FALSE	6.258	609.7827099	679.4587511	769.3273366	814.224113	809.6894053	868.3250732	ENSG00000167996
E9PPQ4	E9PPQ4_HUMAN	K|NVNQSLLELHK|L	[TMTsixplex_Nterm]NVNQSLLELHK[TMTsixplex_K]	40-50	FALSE	6.833	291.0745534	332.5818387	384.3367611	424.0475743	375.2713458	461.3410645	ENSG00000167996
E9PPQ4	E9PPQ4_HUMAN	K|NVNQSLLELHK|L	[TMTsixplex_Nterm]NVNQSLLELHK[TMTsixplex_K]	40-50	FALSE	5.411	315.2561102	337.1699132	331.0792636	426.5973511	405.5696436	415.5347446	ENSG00000167996
E9PPQ4	E9PPQ4_HUMAN	K|NVNQSLLELHK|L	[TMTsixplex_Nterm]NVNQSLLELHK[TMTsixplex_K]	40-50	FALSE	5.393	214.9762332	334.2002967	324.8856871	397.8910522	283.2594865	384.0686692	ENSG00000167996
E9PPQ4	E9PPQ4_HUMAN	K|NVNQSLLELHK|L	[TMTsixplex_Nterm]NVNQSLLELHK[TMTsixplex_K]	40-50	FALSE	5.454	423.1778695	528.7575367	553.2320412	665.7069232	565.7413641	703.4602051	ENSG00000167996
E9PQU5	E9PQU5_HUMAN	K|LQAFGFCEYKEPESTLR|A	[TMTsixplex_Nterm]LQAFGFC[Cys_CAM]EYK[TMTsixplex_K]EPESTLR	126-142	FALSE	5.682	45350.74135	47860.54688	31736.06046	34131.98099	39456.48099	35346.96776	ENSG00000119707
E9PRB9	E9PRB9_HUMAN	K|LTFISGR|T	[TMTsixplex_Nterm]LTFISGR	35-41	FALSE	6.964	55767.45399	53885.57134	36251.26803	40030.64504	73662.97656	69122.29901	ENSG00000118363
E9PRB9	E9PRB9_HUMAN	K|DPTGMDPDDIWQLSSSLK|R	[TMTsixplex_Nterm]DPTGMDPDDIWQLSSSLK[TMTsixplex_K]	8-25	FALSE	5.259	26310.21711	29303.55316	18666.85555	19760.46483	46483.44922	46059.65205	ENSG00000118363
E9PRB9	E9PRB9_HUMAN	R|KDPTGMDPDDIWQLSSSLK|R	[TMTsixplex_Nterm]K[TMTsixplex_K]DPTGMDPDDIWQLSSSLK[TMTsixplex_K]	7-25	FALSE	6.469	177653.8775	189879.0624	106945.9604	122857.241	350758.25	338725.58	ENSG00000118363
E9PRB9	E9PRB9_HUMAN	K|LTFISGR|T	[TMTsixplex_Nterm]LTFISGR	35-41	FALSE	6.554	21808.75749	22118.93533	13010.5696	14212.29578	44297.83203	41724.5841	ENSG00000118363
E9PRE4	E9PRE4_HUMAN	K|LISVEDLWK|A	[TMTsixplex_Nterm]LISVEDLWK[TMTsixplex_K]	40-48	FALSE	6.87	37753.65284	38040.76441	42851.54733	47084.5625	35362.38278	32621.84559	ENSG00000167323
E9PRE7	E9PRE7_HUMAN	K|VVEIAPAAHLDPQLR|T	[TMTsixplex_Nterm]VVEIAPAAHLDPQLR	234-248	FALSE	8.351	155114.9161	155013.0385	136253.0789	142223.114	211356.2969	200047.2113	ENSG00000173599
E9PRJ5	E9PRJ5_HUMAN	K|TYGEIFEK|F	[TMTsixplex_Nterm]TYGEIFEK[TMTsixplex_K]	59-66	FALSE	5.907	59234.45613	64522.35087	54361.44961	61365.56863	175420.2344	151860.0519	ENSG00000151366
E9PRU1	E9PRU1_HUMAN	R|FSCHCPQGYQLLATR|L	[TMTsixplex_Nterm]FSC[Cys_CAM]HC[Cys_CAM]PQGYQLLATR	265-279	FALSE	6.936	77115.94107	79794.65049	47923.70889	56576.27794	57264.45498	50317.6425	ENSG00000172638
E9PRV0	E9PRV0_HUMAN	R|AQAVLQQYQHLPSFR|A	[TMTsixplex_Nterm]AQAVLQQYQHLPSFR	157-171	FALSE	7.808	25951.64442	27516.09661	18609.27075	18725.08309	20448.7415	20772.57359	ENSG00000149823
F2Z2K0	F2Z2K0_HUMAN	R|DLIHDQDEDEEEEEGQR|F	[TMTsixplex_Nterm]DLIHDQDEDEEEEEGQR	77-93	FALSE	8.903	3129.393117	3321.0498	3232.636496	3264.902797	2055.566835	2015.615836	ENSG00000088833
F2Z2K8	F2Z2K8_HUMAN	R|LWFTYR|K	[TMTsixplex_Nterm]LWFTYR	50-55	FALSE	5.156	3939.026986	4176.436844	3280.320796	3401.491939	4993.658541	4618.584926	ENSG00000168397
F2Z2Q9	F2Z2Q9_HUMAN	R|SPIAEAVFR|K	[TMTsixplex_Nterm]SPIAEAVFR	20-28	FALSE	5.665	39490.4354	40951.76129	29122.82913	33588.09708	56455.92969	52257.12093	ENSG00000143727
F2Z388	F2Z388_HUMAN	K|VTGGAASK|L	[TMTsixplex_Nterm]VTGGAASK[TMTsixplex_K]	36-43	FALSE	5.828	148.9939744	154.8936705	125.6321835	130.4795454	235.7857208	205.774568	ENSG00000136942
F2Z388	F2Z388_HUMAN	R|VLTVINQTQK|E	[TMTsixplex_Nterm]VLTVINQTQK[TMTsixplex_K]	57-66	FALSE	5.607	378793.9711	416785.3752	317616.8699	378332.2118	517022.5672	504772.4659	ENSG00000136942
F2Z3A7	F2Z3A7_HUMAN	K|SAFSGGYYR|A	[TMTsixplex_Nterm]SAFSGGYYR	43-51	FALSE	5.405	9271.889714	8839.555289	5958.215374	6456.746762	13417.20522	12218.64935	ENSG00000205981
F5GWK5	F5GWK5_HUMAN	R|ESVQVPDDQDFR|S	[TMTsixplex_Nterm]ESVQVPDDQDFR	20-31	FALSE	6.978	23052.46116	24707.44272	19983.33226	22898.69919	93940.84375	88865.5878	ENSG00000214530
F5GWK5	F5GWK5_HUMAN	K|LAASTEPQGPRPVLGR|E	[TMTsixplex_Nterm]LAASTEPQGPRPVLGR	4-19	FALSE	6.626	7460.6755	7412.728975	6919.640892	8115.341094	31259.42578	28848.13636	ENSG00000214530
F5GWP8	F5GWP8_HUMAN	K|SEISELRR|T	[TMTsixplex_Nterm]SEISELRR	457-464	FALSE	5.468	8187.38159	8697.739828	14384.26629	15103.83887	NA	754.5147807	ENSG00000128422
F5GWP8	F5GWP8_HUMAN	R|LEQEIATYR|R	[TMTsixplex_Nterm]LEQEIATYR	536-544	FALSE	5.609	1738.089731	1904.979341	2316.629294	2464.007813	1274.509696	1140.659624	ENSG00000128422
F5GWP8	F5GWP8_HUMAN	R|EVATNSELVQSGK|S	[TMTsixplex_Nterm]EVATNSELVQSGK[TMTsixplex_K]	444-456	FALSE	9.425	150321.1013	164148.605	216192.6544	235631.0938	60156.78032	51071.21056	ENSG00000128422
F5GWP8	F5GWP8_HUMAN	K|TRLEQEIATYR|R	[TMTsixplex_Nterm]TRLEQEIATYR	534-544	FALSE	5.786	422.4804371	506.4534482	480.4400066	561.8009644	301.5248517	341.7524803	ENSG00000128422
F5GWP8	F5GWP8_HUMAN	K|TRLEQEIATYR|R	[TMTsixplex_Nterm]TRLEQEIATYR	534-544	FALSE	5.62	299.9829628	288.3072198	315.9468266	374.0155334	153.3972684	149.1135425	ENSG00000128422
F5GWP8	F5GWP8_HUMAN	R|TKFETEQALR|L	[TMTsixplex_Nterm]TK[TMTsixplex_K]FETEQALR	330-339	FALSE	5.4	663376.1245	680634.2248	609968.0657	700079.0772	1022210.375	913093.6628	ENSG00000128422
F5GWP8	F5GWP8_HUMAN	K|LLNDEDPVVVTK|A	[TMTsixplex_Nterm]LLNDEDPVVVTK[TMTsixplex_K]	150-161	FALSE	6.839	726211.5402	744319.5144	1239800.572	1283392.75	229754.0684	180929.634	ENSG00000128422
F5GWP8	F5GWP8_HUMAN	K|TRLEQEIATYR|R	[TMTsixplex_Nterm]TRLEQEIATYR	534-544	FALSE	8.439	21009.71904	22823.26858	33181.87142	37819.53516	8206.997204	6486.35743	ENSG00000128422
F5GWP8	F5GWP8_HUMAN	K|TRLEQEIATYR|R	[TMTsixplex_Nterm]TRLEQEIATYR	534-544	FALSE	6.977	341.4787428	399.7889679	455.8862354	508.6278381	280.7206485	206.5527228	ENSG00000128422
F5GWP8	F5GWP8_HUMAN	R|LEQEIATYR|R	[TMTsixplex_Nterm]LEQEIATYR	536-544	FALSE	6.178	756.6338713	794.5443074	947.3406678	1002.578735	493.1583987	445.854107	ENSG00000128422
F5GWP8	F5GWP8_HUMAN	K|GIMEEDEACGR|Q	[TMTsixplex_Nterm]GIMEEDEAC[Cys_CAM]GR	41-51	FALSE	6.376	31123.57272	31424.17705	47224.51337	51439.42188	13003.65064	12724.95626	ENSG00000128422
F5GWP8	F5GWP8_HUMAN	K|TRLEQEIATYR|R	[TMTsixplex_Nterm]TRLEQEIATYR	534-544	FALSE	6.006	523.2979839	638.5038809	525.2918902	649.3086548	352.3292462	406.2027078	ENSG00000128422
F5GWP8	F5GWP8_HUMAN	K|TRLEQEIATYR|R	[TMTsixplex_Nterm]TRLEQEIATYR	534-544	FALSE	6.08	890.2000322	966.6597038	1000.239778	1089.707886	567.4282945	529.6187467	ENSG00000128422
F5GWP8	F5GWP8_HUMAN	K|TRLEQEIATYR|R	[TMTsixplex_Nterm]TRLEQEIATYR	534-544	FALSE	5.134	102.2574577	87.54567854	108.1810166	142.5945282	49.3114753	48.4483329	ENSG00000128422
F5GWP8	F5GWP8_HUMAN	R|ALMGSPQLVAAVVR|T	[TMTsixplex_Nterm]ALMGSPQLVAAVVR	178-191	FALSE	9.693	6668.504273	6995.848433	12678.99464	13805.19824	1499.197904	1037.167024	ENSG00000128422
F5GWP8	F5GWP8_HUMAN	K|TRLEQEIATYR|R	[TMTsixplex_Nterm]TRLEQEIATYR	534-544	FALSE	5.047	191.3627426	196.39529	238.845028	260.2294922	123.6767195	87.51907454	ENSG00000128422
F5GWP8	F5GWP8_HUMAN	K|TRLEQEIATYR|R	[TMTsixplex_Nterm]TRLEQEIATYR	534-544	FALSE	8.903	111460.5755	121817.8112	187737.5143	207652.9688	18588.62123	11594.2625	ENSG00000128422
F5GWP8	F5GWP8_HUMAN	K|TRLEQEIATYR|R	[TMTsixplex_Nterm]TRLEQEIATYR	534-544	FALSE	7.196	453272.5817	400013.9803	556944.7843	691968.125	324605.4339	268036.2904	ENSG00000128422
F5GWP8	F5GWP8_HUMAN	R|LAEPSQLLK|S	[TMTsixplex_Nterm]LAEPSQLLK[TMTsixplex_K]	116-124	FALSE	4.902	364104.4043	385488.8505	547962.4234	605919.875	165096.6046	139880.1702	ENSG00000128422
F5GWP8	F5GWP8_HUMAN	K|TRLEQEIATYR|R	[TMTsixplex_Nterm]TRLEQEIATYR	534-544	FALSE	9.382	275510.4255	286209.4945	464868.028	520270.1563	37909.49129	13271.78829	ENSG00000128422
F5GWP8	F5GWP8_HUMAN	R|EAMCPGVSGEDSSLLLATQVEGQATNLQR|L	[TMTsixplex_Nterm]EAMC[Cys_CAM]PGVSGEDSSLLLATQVEGQATNLQR	87-115	FALSE	5.267	86687.91366	88317.07031	74010.42548	76861.11994	71935.26383	57315.05026	ENSG00000128422
F5GWP8	F5GWP8_HUMAN	K|TRLEQEIATYR|R	[TMTsixplex_Nterm]TRLEQEIATYR	534-544	FALSE	8.214	488899.5215	452642.0366	776312.5837	937901	121147.8056	76953.87398	ENSG00000128422
F5GWP8	F5GWP8_HUMAN	R|TIVEEVQDGK|V	[TMTsixplex_Nterm]TIVEEVQDGK[TMTsixplex_K]	569-578	FALSE	5.994	380755.6812	492024.1032	437964.3629	518892.9828	277766.1897	287762.9556	ENSG00000128422
F5GWP8	F5GWP8_HUMAN	K|TRLEQEIATYR|R	[TMTsixplex_Nterm]TRLEQEIATYR	534-544	FALSE	6.826	103839.9197	116767.0516	150772.7595	172456.875	83676.60472	75698.32524	ENSG00000128422
F5GWP8	F5GWP8_HUMAN	K|TRLEQEIATYR|R	[TMTsixplex_Nterm]TRLEQEIATYR	534-544	FALSE	8.714	43677.91051	42546.04625	69262.98685	82042.34375	13003.84321	13277.36806	ENSG00000128422
F5GWP8	F5GWP8_HUMAN	R|LEQEIATYR|R	[TMTsixplex_Nterm]LEQEIATYR	536-544	FALSE	5.507	1917.038005	2007.883932	2471.760191	2647.765625	1433.758614	1294.593299	ENSG00000128422
F5GWP8	F5GWP8_HUMAN	K|TRLEQEIATYR|R	[TMTsixplex_Nterm]TRLEQEIATYR	534-544	FALSE	5.186	238.8933281	234.914249	286.5337529	305.9960632	121.3196493	106.8505351	ENSG00000128422
F5GWP8	F5GWP8_HUMAN	K|TRLEQEIATYR|R	[TMTsixplex_Nterm]TRLEQEIATYR	534-544	FALSE	9.214	104593.5751	84749.90468	149315.4112	182363.0938	25068.94993	16571.94018	ENSG00000128422
F5GWP8	F5GWP8_HUMAN	R|VLDELTLAR|A	[TMTsixplex_Nterm]VLDELTLAR	352-360	FALSE	7.648	821954.7773	856991.4525	1374667.548	1468263	260920.6744	227000.2962	ENSG00000128422
F5GWP8	F5GWP8_HUMAN	K|TRLEQEIATYR|R	[TMTsixplex_Nterm]TRLEQEIATYR	534-544	FALSE	5.473	398.8979412	413.9920175	485.789195	497.3478394	284.5649609	273.8221586	ENSG00000128422
F5GWP8	F5GWP8_HUMAN	K|TRLEQEIATYR|R	[TMTsixplex_Nterm]TRLEQEIATYR	534-544	FALSE	4.982	371679.1901	319917.8905	401207.4172	465006.25	187793.1105	169432.2644	ENSG00000128422
F5GWP8	F5GWP8_HUMAN	K|TRLEQEIATYR|R	[TMTsixplex_Nterm]TRLEQEIATYR	534-544	FALSE	6.857	308.0268721	332.8949383	350.798738	397.0340576	193.1535927	175.916248	ENSG00000128422
F5GWP8	F5GWP8_HUMAN	K|SEISELRR|T	[TMTsixplex_Nterm]SEISELRR	457-464	FALSE	5.181	7551.346988	7924.71432	10132.10355	11820.58984	3946.773715	3730.46681	ENSG00000128422
F5GWP8	F5GWP8_HUMAN	K|DAEDWFFSK|T	[TMTsixplex_Nterm]DAEDWFFSK[TMTsixplex_K]	429-437	FALSE	5.85	474639.735	490109.421	591466.0994	653843.875	45498.25234	18017.76499	ENSG00000128422
F5GWP8	F5GWP8_HUMAN	R|LEQEIATYR|R	[TMTsixplex_Nterm]LEQEIATYR	536-544	FALSE	5.469	1110.031633	1153.311028	1435.355708	1537.612305	692.2206235	629.0625929	ENSG00000128422
F5GWP8	F5GWP8_HUMAN	R|LEQEIATYR|R	[TMTsixplex_Nterm]LEQEIATYR	536-544	FALSE	5.442	1768.685955	1900.578869	2155.518551	2363.051514	1352.186044	1180.385016	ENSG00000128422
F5GWP8	F5GWP8_HUMAN	R|ALMGSPQLVAAVVR|T	[TMTsixplex_Nterm]ALMGSPQLVAAVVR	178-191	FALSE	8.873	13620.29262	13594.92064	24143.72384	24898.58867	10407.68501	8903.242988	ENSG00000128422
F5GWP8	F5GWP8_HUMAN	K|TRLEQEIATYR|R	[TMTsixplex_Nterm]TRLEQEIATYR	534-544	FALSE	9.691	38135.73167	36862.1323	59450.35764	70689.46875	8833.423848	5796.862247	ENSG00000128422
F5GWP8	F5GWP8_HUMAN	K|TRLEQEIATYR|R	[TMTsixplex_Nterm]TRLEQEIATYR	534-544	FALSE	6.024	524.5697551	557.5875346	568.4285565	600.4725952	458.5406736	392.5120052	ENSG00000128422
F5GWP8	F5GWP8_HUMAN	K|TRLEQEIATYR|R	[TMTsixplex_Nterm]TRLEQEIATYR	534-544	FALSE	6.842	260.5610198	306.2448811	348.9306481	385.0494385	153.2850316	137.0477473	ENSG00000128422
F5GWP8	F5GWP8_HUMAN	K|TRLEQEIATYR|R	[TMTsixplex_Nterm]TRLEQEIATYR	534-544	FALSE	4.994	229.9298518	231.3587497	275.8981415	292.6300354	166.3667699	142.1423976	ENSG00000128422
F5GWP8	F5GWP8_HUMAN	R|LEQEIATYR|R	[TMTsixplex_Nterm]LEQEIATYR	536-544	FALSE	6.041	1856.148155	1928.223783	2426.233217	2584.079102	1445.728572	1248.238126	ENSG00000128422
F5GWP8	F5GWP8_HUMAN	K|TRLEQEIATYR|R	[TMTsixplex_Nterm]TRLEQEIATYR	534-544	FALSE	8.26	2444020.962	2532428.747	4140485.413	4698234	310915.2623	47603.16471	ENSG00000128422
F5GWP8	F5GWP8_HUMAN	R|LEQEIATYR|R	[TMTsixplex_Nterm]LEQEIATYR	536-544	FALSE	5.474	1435.27851	1571.088452	1847.306687	2009.310791	1074.51973	887.2480571	ENSG00000128422
F5GWP8	F5GWP8_HUMAN	R|EVATNSELVQSGK|S	[TMTsixplex_Nterm]EVATNSELVQSGK[TMTsixplex_K]	444-456	FALSE	6.75	652522.2325	839145.7818	1013962.133	1037006.354	759071.8729	1004186.122	ENSG00000128422
F5GWP8	F5GWP8_HUMAN	K|TRLEQEIATYR|R	[TMTsixplex_Nterm]TRLEQEIATYR	534-544	FALSE	8.429	524494.8575	451788.945	775822.534	871625.75	790309.7367	701989.2354	ENSG00000128422
F5GWP8	F5GWP8_HUMAN	K|DAEDWFFSK|T	[TMTsixplex_Nterm]DAEDWFFSK[TMTsixplex_K]	429-437	FALSE	5.812	711130.0364	720278.2896	867641.1894	960904.125	70750.61511	27106.06061	ENSG00000128422
F5GWP8	F5GWP8_HUMAN	K|TRLEQEIATYR|R	[TMTsixplex_Nterm]TRLEQEIATYR	534-544	FALSE	5.168	14489.64124	13276.16903	23247.10489	26943.35938	6100.450245	15686.22552	ENSG00000128422
F5GWP8	F5GWP8_HUMAN	R|ALMGSPQLVAAVVR|T	[TMTsixplex_Nterm]ALM[Oxidation_M]GSPQLVAAVVR	178-191	FALSE	6.005	147615.9278	160323.1148	269292.8426	295916.25	39335.42681	27996.28306	ENSG00000128422
F5GWP8	F5GWP8_HUMAN	R|ALMGSPQLVAAVVR|T	[TMTsixplex_Nterm]ALMGSPQLVAAVVR	178-191	FALSE	9.717	4442.53434	4649.420754	7842.696239	8440.334961	1044.238358	770.0651782	ENSG00000128422
F5GWP8	F5GWP8_HUMAN	K|TRLEQEIATYR|R	[TMTsixplex_Nterm]TRLEQEIATYR	534-544	FALSE	8.485	494234.7387	453778.3436	777584.542	904086.125	129629.6821	108563.0786	ENSG00000128422
F5GWP8	F5GWP8_HUMAN	R|ALMGSPQLVAAVVR|T	[TMTsixplex_Nterm]ALMGSPQLVAAVVR	178-191	FALSE	9.774	8157.724021	11173.9273	17436.02344	15682.93396	2359.204255	2219.900169	ENSG00000128422
F5GWP8	F5GWP8_HUMAN	R|LEQEIATYR|R	[TMTsixplex_Nterm]LEQEIATYR	536-544	FALSE	5.715	1694.955945	1782.516913	2144.251848	2346.266113	1195.935518	1077.755983	ENSG00000128422
F5GWP8	F5GWP8_HUMAN	R|CEMEQQNQEYK|I	[TMTsixplex_Nterm]C[Cys_CAM]EM[Oxidation_M]EQQNQEYK[TMTsixplex_K]	517-527	FALSE	6.637	4064.686386	4224.915509	6692.580839	7240.785156	687.7568154	249.9798233	ENSG00000128422
F5GWP8	F5GWP8_HUMAN	K|TRLEQEIATYR|R	[TMTsixplex_Nterm]TRLEQEIATYR	534-544	FALSE	6.802	116.1669965	128.5870484	136.7018974	173.261322	38.15144507	38.60699681	ENSG00000128422
F5GWP8	F5GWP8_HUMAN	R|VLDELTLAR|A	[TMTsixplex_Nterm]VLDELTLAR	352-360	FALSE	6.802	1914678.189	2033939.139	3019993.96	3324808.75	545561.8266	426182.596	ENSG00000128422
F5GWP8	F5GWP8_HUMAN	R|LEQEIATYR|R	[TMTsixplex_Nterm]LEQEIATYR	536-544	FALSE	5.031	4975.849113	5288.210637	6071.778283	6612.226074	3778.152853	3325.960141	ENSG00000128422
F5GWP8	F5GWP8_HUMAN	R|EGLLAIFK|S	[TMTsixplex_Nterm]EGLLAIFK[TMTsixplex_K]	217-224	FALSE	4.777	630.9190829	676.1017862	770.3488763	832.623291	461.7812487	449.0522348	ENSG00000128422
F5GWP8	F5GWP8_HUMAN	R|EGLLAIFK|S	[TMTsixplex_Nterm]EGLLAIFK[TMTsixplex_K]	217-224	FALSE	5.318	2928.683065	2890.326649	3536.004819	3859.003418	2251.77692	2091.269548	ENSG00000128422
F5GWP8	F5GWP8_HUMAN	R|EVATNSELVQSGK|S	[TMTsixplex_Nterm]EVATNSELVQSGK[TMTsixplex_K]	444-456	FALSE	9.605	244743.4525	248161.5276	408821.2421	435205.5313	39911.55186	19811.36699	ENSG00000128422
F5GWP8	F5GWP8_HUMAN	K|TRLEQEIATYR|R	[TMTsixplex_Nterm]TRLEQEIATYR	534-544	FALSE	9.007	67272.9797	58243.54119	104985.2128	133109.2344	16389.39691	12157.44855	ENSG00000128422
F5GWP8	F5GWP8_HUMAN	R|LEQEIATYR|R	[TMTsixplex_Nterm]LEQEIATYR	536-544	FALSE	5.718	1610.534916	1765.592835	2165.069054	2283.269775	1167.759222	1028.077553	ENSG00000128422
F5GWP8	F5GWP8_HUMAN	K|TRLEQEIATYR|R	[TMTsixplex_Nterm]TRLEQEIATYR	534-544	FALSE	8.315	278945.5808	228933.0108	421075.3803	531863.875	59825.10895	32755.80955	ENSG00000128422
F5GWP8	F5GWP8_HUMAN	K|TRLEQEIATYR|R	[TMTsixplex_Nterm]TRLEQEIATYR	534-544	FALSE	8.294	398537.9709	333595.8375	625793.96	777791.125	47435.68295	37213.08531	ENSG00000128422
F5GWP8	F5GWP8_HUMAN	K|AAMIVNQLSK|K	[TMTsixplex_Nterm]AAMIVNQLSK[TMTsixplex_K]	162-171	FALSE	6.268	118371.0076	123224.2855	168218.245	199744.125	135748.2589	115562.4651	ENSG00000128422
F5GWP8	F5GWP8_HUMAN	K|SGGIPALVR|M	[TMTsixplex_Nterm]SGGIPALVR	225-233	FALSE	9.04	28712.6776	29190.13017	46618.8977	47580.12109	9486.821575	7856.415287	ENSG00000128422
F5GWP8	F5GWP8_HUMAN	K|TRLEQEIATYR|R	[TMTsixplex_Nterm]TRLEQEIATYR	534-544	FALSE	6.956	330853.4716	342154.8252	441571.2083	483477.125	273408.7154	266822.6636	ENSG00000128422
F5GWP8	F5GWP8_HUMAN	R|LEQEIATYR|R	[TMTsixplex_Nterm]LEQEIATYR	536-544	FALSE	5.477	1253.682006	1345.573655	1678.769863	1755.715088	848.1767166	794.6120194	ENSG00000128422
F5GWP8	F5GWP8_HUMAN	R|LEQEIATYR|R	[TMTsixplex_Nterm]LEQEIATYR	536-544	FALSE	5.754	2058.367813	2135.336416	2573.12914	2792.969238	1522.221814	1325.905854	ENSG00000128422
F5GWP8	F5GWP8_HUMAN	K|TRLEQEIATYR|R	[TMTsixplex_Nterm]TRLEQEIATYR	534-544	FALSE	8.533	35577.07216	29721.55656	51081.31044	63750.19141	9649.959462	6707.896083	ENSG00000128422
F5GWP8	F5GWP8_HUMAN	R|EVATNSELVQSGK|S	[TMTsixplex_Nterm]EVATNSELVQSGK[TMTsixplex_K]	444-456	FALSE	8.957	75599.69436	79997.97431	83266.85889	91516.28125	60629.53255	53648.09498	ENSG00000128422
F5GWP8	F5GWP8_HUMAN	R|EAMCPGVSGEDSSLLLATQVEGQATNLQR|L	[TMTsixplex_Nterm]EAMC[Cys_CAM]PGVSGEDSSLLLATQVEGQATNLQR	87-115	FALSE	6.285	61065.95693	56670.94669	74853.29624	79333.70223	33784.24707	28813.1728	ENSG00000128422
F5GWP8	F5GWP8_HUMAN	R|TKFETEQALR|L	[TMTsixplex_Nterm]TK[TMTsixplex_K]FETEQALR	330-339	FALSE	5.377	112942.3529	115430.412	112451.584	118710.1263	200489.2813	177664.6865	ENSG00000128422
F5GWP8	F5GWP8_HUMAN	K|TRLEQEIATYR|R	[TMTsixplex_Nterm]TRLEQEIATYR	534-544	FALSE	9.231	347937.9269	358707.6831	587037.7501	618072.875	38431.61947	66895.55442	ENSG00000128422
F5GWP8	F5GWP8_HUMAN	R|LEQEIATYR|R	[TMTsixplex_Nterm]LEQEIATYR	536-544	FALSE	5.284	1747.182389	1825.461171	2215.295488	2378.898193	1269.853906	1195.603639	ENSG00000128422
F5GWP8	F5GWP8_HUMAN	R|LEQEIATYR|R	[TMTsixplex_Nterm]LEQEIATYR	536-544	FALSE	6.107	1857.174228	1962.040618	2323.021434	2518.199707	1382.36795	1228.940311	ENSG00000128422
F5GWP8	F5GWP8_HUMAN	R|LEQEIATYR|R	[TMTsixplex_Nterm]LEQEIATYR	536-544	FALSE	5.783	874.4462665	918.912749	1065.515607	1135.187988	540.8782804	514.7849501	ENSG00000128422
F5GWP8	F5GWP8_HUMAN	K|TRLEQEIATYR|R	[TMTsixplex_Nterm]TRLEQEIATYR	534-544	FALSE	5.69	222.6676974	234.9566457	277.7114344	332.6473083	100.3013634	114.2294077	ENSG00000128422
F5GWP8	F5GWP8_HUMAN	K|SGGIPALVR|M	[TMTsixplex_Nterm]SGGIPALVR	225-233	FALSE	7.271	26683.25599	25530.03573	38508.41476	42420.87109	12767.95934	11426.08759	ENSG00000128422
F5GWP8	F5GWP8_HUMAN	K|TRLEQEIATYR|R	[TMTsixplex_Nterm]TRLEQEIATYR	534-544	FALSE	5.498	204.6207183	211.6973937	273.6550891	286.520813	126.1890275	94.71627478	ENSG00000128422
F5GWP8	F5GWP8_HUMAN	K|TRLEQEIATYR|R	[TMTsixplex_Nterm]TRLEQEIATYR	534-544	FALSE	8.179	743954.8115	754599.3234	1099213.679	1168816.5	314093.9012	252696.2683	ENSG00000128422
F5GWP8	F5GWP8_HUMAN	K|DAEDWFFSK|T	[TMTsixplex_Nterm]DAEDWFFSK[TMTsixplex_K]	429-437	FALSE	5.982	641974.4497	648967.4958	784414.2873	885633.1875	64407.48762	24893.33386	ENSG00000128422
F5GWP8	F5GWP8_HUMAN	R|CEMEQQNQEYK|I	[TMTsixplex_Nterm]C[Cys_CAM]EMEQQNQEYK[TMTsixplex_K]	517-527	FALSE	7.059	11469.67433	11986.22739	18705.98384	20475.89844	951.8018485	151.6373967	ENSG00000128422
F5GWP8	F5GWP8_HUMAN	K|SEISELRR|T	[TMTsixplex_Nterm]SEISELRR	457-464	FALSE	6.179	23555.98439	24125.85887	37526.7038	42781.02734	5445.96867	4040.610309	ENSG00000128422
F5GWP8	F5GWP8_HUMAN	R|EGLLAIFK|S	[TMTsixplex_Nterm]EGLLAIFK[TMTsixplex_K]	217-224	FALSE	5.81	9360.120184	9705.726736	12729.84526	14241.6875	6242.688349	5694.731779	ENSG00000128422
F5GWP8	F5GWP8_HUMAN	K|TRLEQEIATYR|R	[TMTsixplex_Nterm]TRLEQEIATYR	534-544	FALSE	8.858	358881.8346	391851.423	601682.9749	634065.875	71790.74451	64610.80666	ENSG00000128422
F5GWP8	F5GWP8_HUMAN	K|DAEDWFFSK|T	[TMTsixplex_Nterm]DAEDWFFSK[TMTsixplex_K]	429-437	FALSE	5.524	235414.2234	247080.319	278994.0658	314825.7813	39854.39651	26275.01736	ENSG00000128422
F5GWP8	F5GWP8_HUMAN	K|ASLEGNLAETENR|Y	[TMTsixplex_Nterm]ASLEGNLAETENR	481-493	FALSE	9.912	287762.7155	310500.1609	323728.9594	374869.6875	124694.7138	98422.5596	ENSG00000128422
F5GWP8	F5GWP8_HUMAN	K|TRLEQEIATYR|R	[TMTsixplex_Nterm]TRLEQEIATYR	534-544	FALSE	4.851	4950.731729	5375.139242	5940.59023	6376.954102	3332.682553	3213.831042	ENSG00000128422
F5GWP8	F5GWP8_HUMAN	K|GIMEEDEACGR|Q	[TMTsixplex_Nterm]GIM[Oxidation_M]EEDEAC[Cys_CAM]GR	41-51	FALSE	6.518	11552.24507	12786.63811	17314.44768	19394.81445	4461.102422	3657.691516	ENSG00000128422
F5GWP8	F5GWP8_HUMAN	K|SEISELRR|T	[TMTsixplex_Nterm]SEISELRR	457-464	FALSE	5.657	6071.941228	6672.647757	10188.92684	11894.99414	1903.404851	1553.600494	ENSG00000128422
F5GWP8	F5GWP8_HUMAN	K|TRLEQEIATYR|R	TRLEQEIATYR	534-544	FALSE	8.885	26532.51744	26718.01846	23434.54555	23121.11067	19702.22352	19133.86721	ENSG00000128422
F5GWP8	F5GWP8_HUMAN	R|LEQEIATYR|R	[TMTsixplex_Nterm]LEQEIATYR	536-544	FALSE	5.174	972.5635698	1089.759887	1210.939147	1298.597168	697.6826313	584.2075067	ENSG00000128422
F5GWP8	F5GWP8_HUMAN	R|LEQEIATYR|R	[TMTsixplex_Nterm]LEQEIATYR	536-544	FALSE	5.342	1800.408024	1963.963164	2288.343151	2510.097412	1331.543567	1228.907119	ENSG00000128422
F5GWP8	F5GWP8_HUMAN	K|TRLEQEIATYR|R	[TMTsixplex_Nterm]TRLEQEIATYR	534-544	FALSE	7.86	451918.4996	481514.9061	694770.7502	701225	212966.9202	198385.1164	ENSG00000128422
F5GWP8	F5GWP8_HUMAN	R|LEQEIATYR|R	[TMTsixplex_Nterm]LEQEIATYR	536-544	FALSE	5.747	380.6586077	381.9064799	499.3584621	524.9586182	247.0495891	224.6967032	ENSG00000128422
F5GWP8	F5GWP8_HUMAN	K|SGGIPALVR|M	[TMTsixplex_Nterm]SGGIPALVR	225-233	FALSE	6.834	13579.76729	14080.45899	18879.11472	20664.64453	8240.382625	7409.178392	ENSG00000128422
F5GWP8	F5GWP8_HUMAN	R|LEQEIATYR|R	[TMTsixplex_Nterm]LEQEIATYR	536-544	FALSE	5.349	53.0697928	62.63213526	75.3495636	71.87301807	35.78611141	29.88408709	ENSG00000128422
F5GWP8	F5GWP8_HUMAN	K|DAEDWFFSK|T	[TMTsixplex_Nterm]DAEDWFFSK[TMTsixplex_K]	429-437	FALSE	6.175	331964.3171	351598.1746	408984.8906	458768.2813	38976.86989	24803.45197	ENSG00000128422
F5GWP8	F5GWP8_HUMAN	K|TRLEQEIATYR|R	[TMTsixplex_Nterm]TRLEQEIATYR	534-544	FALSE	7.452	506070.7539	527910.1849	748900.1109	841355.75	191517.2008	177033.5874	ENSG00000128422
F5GWP8	F5GWP8_HUMAN	K|TRLEQEIATYR|R	[TMTsixplex_Nterm]TRLEQEIATYR	534-544	FALSE	9.591	223079.4737	241560.9298	396723.2987	408865.1875	35591.72067	17710.80255	ENSG00000128422
F5GWP8	F5GWP8_HUMAN	K|SEISELRR|T	[TMTsixplex_Nterm]SEISELRR	457-464	FALSE	5.961	8306.16134	8966.384371	14285.38627	16292.81836	1832.288599	1242.290078	ENSG00000128422
F5GWP8	F5GWP8_HUMAN	R|CEMEQQNQEYK|I	[TMTsixplex_Nterm]C[Cys_CAM]EMEQQNQEYK[TMTsixplex_K]	517-527	FALSE	6.44	149497.2355	161910.4497	246625.1323	268076.125	27391.50314	16965.99659	ENSG00000128422
F5GWP8	F5GWP8_HUMAN	K|TRLEQEIATYR|R	TRLEQEIATYR	534-544	FALSE	7.164	171639.4204	177905.2748	175981.9406	190427.9844	147602.1914	150650.0856	ENSG00000128422
F5GWP8	F5GWP8_HUMAN	R|LEQEIATYR|R	[TMTsixplex_Nterm]LEQEIATYR	536-544	FALSE	5.573	10629.25158	11808.77818	13331.42454	14081.75781	8978.332684	8169.043314	ENSG00000128422
F5GWQ2	F5GWQ2_HUMAN	R|YFILNSSCLR|L	[TMTsixplex_Nterm]YFILNSSC[Cys_CAM]LR	107-116	FALSE	6.772	7289.404727	7516.290527	5189.63633	5205.734919	3841.932255	3414.070182	ENSG00000186635
F5GWQ2	F5GWQ2_HUMAN	R|YFILNSSCLR|L	[TMTsixplex_Nterm]YFILNSSC[Cys_CAM]LR	107-116	FALSE	7.077	12038.09447	12933.46973	8858.208013	9350.218969	6821.051477	6023.994366	ENSG00000186635
F5GWX5	F5GWX5_HUMAN	R|IGVMSLIR|K	[TMTsixplex_Nterm]IGVMSLIR	1489-1496	FALSE	5.57	13654.48095	13501.54369	12641.42697	12850.48086	25905.90625	24832.39601	ENSG00000111642
F5GX62	F5GX62_HUMAN	K|EQGQNLAR|Q	[TMTsixplex_Nterm]EQGQNLAR	129-136	FALSE	4.826	146.4161682	139.3490586	86.48249016	129.9472761	106.2545148	75.59576715	ENSG00000127314
F5GX62	F5GX62_HUMAN	R|VKDTDDVPMILVGNK|C	[TMTsixplex_Nterm]VK[TMTsixplex_K]DTDDVPMILVGNK[TMTsixplex_K]	103-117	FALSE	5.557	1418443.72	1488347.453	1000098.067	1492898.52	1612117.817	1680537.25	ENSG00000127314
F5GX62	F5GX62_HUMAN	R|VKDTDDVPMILVGNK|C	[TMTsixplex_Nterm]VK[TMTsixplex_K]DTDDVPMILVGNK[TMTsixplex_K]	103-117	FALSE	6.248	2198881.367	2431452	1572642.862	1811890.114	1871370.911	1924277.693	ENSG00000127314
F5GX62	F5GX62_HUMAN	K|YDPTIEDSYR|K	[TMTsixplex_Nterm]YDPTIEDSYR	32-41	FALSE	6.132	178642.3528	208459	181068.8819	183942.9923	166144.3412	172542.7679	ENSG00000127314
F5GX62	F5GX62_HUMAN	R|VKDTDDVPMILVGNK|C	[TMTsixplex_Nterm]VK[TMTsixplex_K]DTDDVPMILVGNK[TMTsixplex_K]	103-117	FALSE	5.198	NA	NA	NA	NA	NA	NA	ENSG00000127314
F5GXU9	F5GXU9_HUMAN	R|GPGYGIMSIR|V	[TMTsixplex_Nterm]GPGYGIMSIR	259-268	FALSE	5.849	27207.80949	26488.39941	22206.62982	24512.62526	94735.60938	94226.3589	ENSG00000248098
F5GXU9	F5GXU9_HUMAN	R|AVAENQPFLIEAMTYR|I	[TMTsixplex_Nterm]AVAENQPFLIEAMTYR	288-303	FALSE	7.202	87296.43408	97590.95354	84350.97321	84769.63445	101848.4382	107314.2813	ENSG00000248098
F5GXX5	F5GXX5_HUMAN	M|SASVVSVISR|F	[TMTsixplex_Nterm]SASVVSVISR	2-11	FALSE	10.535	2958.965703	2923.414525	2503.068552	2687.449728	4764.671875	4290.390377	ENSG00000129562
F5GXX5	F5GXX5_HUMAN	R|FLEEYLSSTPQR|L	[TMTsixplex_Nterm]FLEEYLSSTPQR	12-23	FALSE	6.145	42036.13193	43469.61057	32005.22458	31849.74089	71584.59375	70597.73078	ENSG00000129562
F5GXX5	F5GXX5_HUMAN	K|ADFQGISPER|A	[TMTsixplex_Nterm]ADFQGISPER	55-64	FALSE	5.97	91359.76701	97278.41377	73825.78421	77649.57989	110991.4297	108999.4123	ENSG00000129562
F5GXX5	F5GXX5_HUMAN	K|ADFQGISPER|A	[TMTsixplex_Nterm]ADFQGISPER	55-64	FALSE	5.827	105772.8757	116278.1147	87980.20173	91677.63984	120209.2891	117935.1464	ENSG00000129562
F5GXX5	F5GXX5_HUMAN	R|FLEEYLSSTPQR|L	[TMTsixplex_Nterm]FLEEYLSSTPQR	12-23	FALSE	5.38	176868.5668	163586.9207	164483.1614	184459.8874	217872.5469	201822.1552	ENSG00000129562
F5GXX5	F5GXX5_HUMAN	K|ADFQGISPER|A	[TMTsixplex_Nterm]ADFQGISPER	55-64	FALSE	5.602	67262.1303	75001.0409	53329.5452	55533.12378	97931.53906	89880.94077	ENSG00000129562
F5GY37	F5GY37_HUMAN	K|DLQMVNISLR|V	[TMTsixplex_Nterm]DLQMVNISLR	98-107	FALSE	5.664	34026.17824	37264.12411	24804.06099	24913.00174	52802.81641	48958.14797	ENSG00000215021
F5GY37	F5GY37_HUMAN	K|MLGEALSK|N	[TMTsixplex_Nterm]MLGEALSK[TMTsixplex_K]	237-244	FALSE	5.08	71997.73426	76666.59273	51969.58735	57215.40599	93507.84375	93155.03073	ENSG00000215021
F5GY37	F5GY37_HUMAN	K|DLQMVNISLR|V	[TMTsixplex_Nterm]DLQMVNISLR	98-107	FALSE	5.614	26999.42148	28678.83607	19629.37021	19682.39843	47274.32422	44062.70565	ENSG00000215021
F5GY37	F5GY37_HUMAN	R|VLSRPNAQELPSMYQR|L	[TMTsixplex_Nterm]VLSRPNAQELPSMYQR	108-123	FALSE	8.502	343466.9556	327764.8988	214036.2775	226574.6691	564815.75	495875.613	ENSG00000215021
F5GY37	F5GY37_HUMAN	R|VLPSIVNEVLK|S	[TMTsixplex_Nterm]VLPSIVNEVLK[TMTsixplex_K]	132-142	FALSE	4.89	1563.13439	1545.792915	984.4933146	1062.168401	2555.434726	2318.698281	ENSG00000215021
F5GY37	F5GY37_HUMAN	R|VLPSIVNEVLK|S	[TMTsixplex_Nterm]VLPSIVNEVLK[TMTsixplex_K]	132-142	FALSE	5.067	1866.563203	2036.782779	1190.410147	1323.747816	3146.61513	2980.035794	ENSG00000215021
F5GY37	F5GY37_HUMAN	K|DLQMVNISLR|V	[TMTsixplex_Nterm]DLQMVNISLR	98-107	FALSE	6.171	19034.123	20529.03797	12586.56829	13367.19655	33048.55469	30974.76895	ENSG00000215021
F5GY37	F5GY37_HUMAN	K|MLGEALSK|N	[TMTsixplex_Nterm]MLGEALSK[TMTsixplex_K]	237-244	FALSE	5.051	101602.845	102613.4799	73272.04138	78908.93995	129147.4609	112123.3612	ENSG00000215021
F5GY37	F5GY37_HUMAN	K|MLGEALSK|N	[TMTsixplex_Nterm]MLGEALSK[TMTsixplex_K]	237-244	FALSE	4.904	81741.20146	81659.00202	52261.5553	57261.01215	106856.8906	106587.5086	ENSG00000215021
F5GY37	F5GY37_HUMAN	R|IGGVQQDTILAEGLHFR|I	[TMTsixplex_Nterm]IGGVQQDTILAEGLHFR	55-71	FALSE	8.731	161403.9091	172420.7308	125527.9488	128719.1473	247328.7637	223508.9124	ENSG00000215021
F5GY37	F5GY37_HUMAN	K|DLQMVNISLR|V	[TMTsixplex_Nterm]DLQMVNISLR	98-107	FALSE	5.765	40135.2609	45290.88268	29256.35326	31575.94418	64413.55078	58221.61957	ENSG00000215021
F5GY37	F5GY37_HUMAN	K|LLLGAGAVAYGVR|E	[TMTsixplex_Nterm]LLLGAGAVAYGVR	25-37	FALSE	8.532	22601.27235	22515.46871	16006.0999	26862.12021	29399.29843	28291.07209	ENSG00000215021
F5GY37	F5GY37_HUMAN	R|VLSRPNAQELPSMYQR|L	[TMTsixplex_Nterm]VLSRPNAQELPSM[Oxidation_M]YQR	108-123	FALSE	5.587	83912.42749	85384.21785	56692.29078	60590.80174	125618.7266	111573.0561	ENSG00000215021
F5GY37	F5GY37_HUMAN	R|VLPSIVNEVLK|S	[TMTsixplex_Nterm]VLPSIVNEVLK[TMTsixplex_K]	132-142	FALSE	5.24	5121.045395	5266.067969	3369.431437	3569.475545	8512.032957	8006.333403	ENSG00000215021
F5GY37	F5GY37_HUMAN	K|DLQMVNISLR|V	[TMTsixplex_Nterm]DLQMVNISLR	98-107	FALSE	6.544	19605.32873	20243.51158	13194.11964	13569.49794	30574.69727	28857.13232	ENSG00000215021
F5GY37	F5GY37_HUMAN	K|DLQMVNISLR|V	[TMTsixplex_Nterm]DLQMVNISLR	98-107	FALSE	6.129	6023.4708	6453.93691	3865.769871	4318.472473	11665.83008	11521.99976	ENSG00000215021
F5GY37	F5GY37_HUMAN	R|VLPSIVNEVLK|S	[TMTsixplex_Nterm]VLPSIVNEVLK[TMTsixplex_K]	132-142	FALSE	5.311	5227.328136	5621.22566	3295.997709	3379.829701	8897.001116	8299.367452	ENSG00000215021
F5GY37	F5GY37_HUMAN	K|LLLGAGAVAYGVR|E	[TMTsixplex_Nterm]LLLGAGAVAYGVR	25-37	FALSE	9.479	3256.065123	3333.307803	1875.118735	1944.524862	5662.383566	4954.026319	ENSG00000215021
F5GY37	F5GY37_HUMAN	K|LLLGAGAVAYGVR|E	[TMTsixplex_Nterm]LLLGAGAVAYGVR	25-37	FALSE	9.087	12232.34565	12993.81008	6835.6086	7321.470125	20330.05676	19356.43142	ENSG00000215021
F5GY37	F5GY37_HUMAN	R|IGGVQQDTILAEGLHFR|I	[TMTsixplex_Nterm]IGGVQQDTILAEGLHFR	55-71	FALSE	8.763	88547.50854	100296.8684	65956.19927	73489.34321	127497.2961	124004.7877	ENSG00000215021
F5GY37	F5GY37_HUMAN	K|FNASQLITQR|A	[TMTsixplex_Nterm]FNASQLITQR	148-157	FALSE	8.367	15434.34809	15270.65192	9302.350828	9770.258035	26694.21875	23518.53832	ENSG00000215021
F5GY55	F5GY55_HUMAN	R|ALYYLQIHPQELR|Q	[TMTsixplex_Nterm]ALYYLQIHPQELR	515-527	FALSE	7.906	82128.25812	91302.6028	69805.85953	81727.17417	83078.82191	76770.60046	ENSG00000167986
F5GY55	F5GY55_HUMAN	R|ALYYLQIHPQELR|Q	[TMTsixplex_Nterm]ALYYLQIHPQELR	515-527	FALSE	7.449	35848.67978	38707.93413	28097.92888	29103.62138	30279.08679	31148.07931	ENSG00000167986
F5GY55	F5GY55_HUMAN	K|IAVMELFRPK|G	[TMTsixplex_Nterm]IAVMELFRPK[TMTsixplex_K]	61-70	FALSE	5.885	56059.07871	67824.58594	46196.20123	58817.03538	48589.68157	51045.63762	ENSG00000167986
F5GY55	F5GY55_HUMAN	R|SVLLLAYKPMEGNFEEIAR|D	[TMTsixplex_Nterm]SVLLLAYK[TMTsixplex_K]PMEGNFEEIAR	929-947	FALSE	5.461	7917.104285	8451.779128	6848.45939	6883.955287	8364.799843	7735.894888	ENSG00000167986
F5GY55	F5GY55_HUMAN	K|LVFSNVNLK|E	[TMTsixplex_Nterm]LVFSNVNLK[TMTsixplex_K]	666-674	FALSE	5.866	49298.08957	57974.45006	44440.05683	52914.71777	50921.45565	47906.00033	ENSG00000167986
F5GY55	F5GY55_HUMAN	K|VTLGTQPTVLR|T	[TMTsixplex_Nterm]VTLGTQPTVLR	629-639	FALSE	6.247	6144.207664	6295.123503	5012.781793	5538.802637	5969.072427	5182.794006	ENSG00000167986
F5GY55	F5GY55_HUMAN	K|LLASINSTVR|L	[TMTsixplex_Nterm]LLASINSTVR	880-889	FALSE	6.684	14654.70819	15466.76703	13478.74908	14548.32516	12222.41109	11097.59438	ENSG00000167986
F5GY55	F5GY55_HUMAN	K|LLASINSTVR|L	[TMTsixplex_Nterm]LLASINSTVR	880-889	FALSE	5.668	26075.4999	27977.12227	25106.04669	26954.99535	22235.01494	20154.91292	ENSG00000167986
F5GY55	F5GY55_HUMAN	R|TECNHYNNIMALYLK|T	[TMTsixplex_Nterm]TEC[Cys_CAM]NHYNNIMALYLK[TMTsixplex_K]	901-915	FALSE	5.614	97952.91085	102478.1112	80633.60631	84483.44718	91499.35946	77190.41662	ENSG00000167986
F5GY55	F5GY55_HUMAN	R|KICYQEVSQCFGVLSSR|I	[TMTsixplex_Nterm]K[TMTsixplex_K]IC[Cys_CAM]YQEVSQC[Cys_CAM]FGVLSSR	723-739	FALSE	8.034	75123.12572	74837.40467	60877.28458	66536.93866	152161.5938	140573.1043	ENSG00000167986
F5GY55	F5GY55_HUMAN	R|ALYYLQIHPQELR|Q	[TMTsixplex_Nterm]ALYYLQIHPQELR	515-527	FALSE	6.58	76873.05578	83218.78467	67678.30563	79741.07964	80689.31948	78946.45734	ENSG00000167986
F5GY55	F5GY55_HUMAN	K|IAVMELFRPK|G	[TMTsixplex_Nterm]IAVMELFRPK[TMTsixplex_K]	61-70	FALSE	4.808	41253.77903	49640.26563	34902.64071	43249.54683	36410.06886	38150.06067	ENSG00000167986
F5GY79	F5GY79_HUMAN	K|GEPWTFLVR|E	[TMTsixplex_Nterm]GEPWTFLVR	87-95	FALSE	5.049	12645.98718	13394.62321	9432.820292	10933.36686	14359.6745	15337.60449	ENSG00000111679
F5GY79	F5GY79_HUMAN	K|GEPWTFLVR|E	[TMTsixplex_Nterm]GEPWTFLVR	87-95	FALSE	5.676	2953.6153	3019.069125	2240.918557	2446.741142	3372.322033	3450.65625	ENSG00000111679
F5GY79	F5GY79_HUMAN	R|ESLSQPGDFVLSVLSDQPK|A	[TMTsixplex_Nterm]ESLSQPGDFVLSVLSDQPK[TMTsixplex_K]	96-114	FALSE	6.768	13318.44973	16473.35699	12950.91924	13620.81815	18070.1875	17424.53023	ENSG00000111679
F5GY80	F5GY80_HUMAN	R|YYAGGCSPHYILNTR|F	[TMTsixplex_Nterm]YYAGGC[Cys_CAM]SPHYILNTR	133-147	FALSE	7.747	63872.17044	67338.392	57441.48848	61653.28312	67071.9078	72791.14791	ENSG00000021852
F5GYN4	F5GYN4_HUMAN	K|EYAEDDNIYQQK|I	[TMTsixplex_Nterm]EYAEDDNIYQQK[TMTsixplex_K]	30-41	FALSE	6.647	110589.2658	130975.8047	119823.5125	122901.021	117808.2336	118543.222	ENSG00000167770
F5GYN4	F5GYN4_HUMAN	R|LLTSGYLQR|E	[TMTsixplex_Nterm]LLTSGYLQR	147-155	FALSE	8.152	299163.4497	299931.7343	261572.8084	278092.3959	307504.7362	282389.1182	ENSG00000167770
F5GYN4	F5GYN4_HUMAN	K|FFEHFIEGGR|T	[TMTsixplex_Nterm]FFEHFIEGGR	159-168	FALSE	5.218	302292.124	319629.4663	324193.5519	372035.8363	295096.4873	279811.2666	ENSG00000167770
F5GYT8	F5GYT8_HUMAN	R|LNISYTR|N	[TMTsixplex_Nterm]LNISYTR	410-416	FALSE	5.113	19386.56528	18871.80335	15995.89266	18126.94379	50793.11328	46972.10718	ENSG00000078070
F5GYT8	F5GYT8_HUMAN	R|IGYPVMIK|A	[TMTsixplex_Nterm]IGYPVMIK[TMTsixplex_K]	63-70	FALSE	5.156	45483.33828	43839.8685	39484.37623	49211.25672	133139.7031	109767.1931	ENSG00000078070
F5GYT8	F5GYT8_HUMAN	R|RIGYPVMIK|A	[TMTsixplex_Nterm]RIGYPVMIK[TMTsixplex_K]	62-70	FALSE	4.911	19309.57809	18423.09281	15762.0784	16753.03518	56959.53125	49476.21165	ENSG00000078070
F5GZZ9	F5GZZ9_HUMAN	K|HNCDHAEDAGVICSK|G	[TMTsixplex_Nterm]HNC[Cys_CAM]DHAEDAGVIC[Cys_CAM]SK[TMTsixplex_K]	234-248	FALSE	7.672	4935.594406	5107.49973	3299.998463	3577.039976	4601.672182	4011.333556	ENSG00000177575
F5H2K8	F5H2K8_HUMAN	K|TPAILYTYSGLR|N	[TMTsixplex_Nterm]TPAILYTYSGLR	67-78	FALSE	7.592	52116.79223	52958.84766	37489.30123	38680.10965	25567.45041	22210.61715	ENSG00000149532
F5H2R5	F5H2R5_HUMAN	K|APEPHVEEDDDDELDSK|L	[TMTsixplex_Nterm]APEPHVEEDDDDELDSK[TMTsixplex_K]	5-21	FALSE	7.653	58706.20345	63243.20627	40118.53756	44049.3938	44358.568	43097.84509	ENSG00000111348
F5H2R5	F5H2R5_HUMAN	K|TLLGDGPVVTDPK|A	[TMTsixplex_Nterm]TLLGDGPVVTDPK[TMTsixplex_K]	51-63	FALSE	7.078	1111963.172	1124548.538	784246.9097	775156.0406	1627877.5	1554635.823	ENSG00000111348
F5H2R5	F5H2R5_HUMAN	K|APEPHVEEDDDDELDSK|L	[TMTsixplex_Nterm]APEPHVEEDDDDELDSK[TMTsixplex_K]	5-21	FALSE	8.987	151932.2108	155102.0442	96088.07309	103704.0685	108064.7316	105736.4376	ENSG00000111348
F5H2R5	F5H2R5_HUMAN	K|ELQEMDKDDESLIK|Y	[TMTsixplex_Nterm]ELQEMDK[TMTsixplex_K]DDESLIK[TMTsixplex_K]	34-47	FALSE	5.109	1178440.823	1221804.125	827415.0228	867201.6166	1011684.923	920607.4118	ENSG00000111348
F5H2R5	F5H2R5_HUMAN	K|ELQEMDKDDESLIK|Y	[TMTsixplex_Nterm]ELQEMDK[TMTsixplex_K]DDESLIK[TMTsixplex_K]	34-47	FALSE	5.535	1260655.429	1342271.25	918019.7529	913926.0217	1053811.434	968116.4107	ENSG00000111348
F5H2R5	F5H2R5_HUMAN	K|ELQEMDKDDESLIK|Y	[TMTsixplex_Nterm]ELQEMDK[TMTsixplex_K]DDESLIK[TMTsixplex_K]	34-47	FALSE	5.335	607180.714	693184.375	411183.4435	458014.5031	513789.237	482403.6542	ENSG00000111348
F5H2R5	F5H2R5_HUMAN	K|APEPHVEEDDDDELDSK|L	[TMTsixplex_Nterm]APEPHVEEDDDDELDSK[TMTsixplex_K]	5-21	FALSE	8.145	106691.3412	116597.8508	76300.19061	79421.65687	75384.19532	74624.42428	ENSG00000111348
F5H2R5	F5H2R5_HUMAN	K|APEPHVEEDDDDELDSK|L	[TMTsixplex_Nterm]APEPHVEEDDDDELDSK[TMTsixplex_K]	5-21	FALSE	7.053	19749.98036	20960.2981	13884.68763	15071.92306	15606.96753	14819.36944	ENSG00000111348
F5H365	F5H365_HUMAN	K|LWACNFCYQR|N	[TMTsixplex_Nterm]LWAC[Cys_CAM]NFC[Cys_CAM]YQR	82-91	FALSE	7.481	10602.49262	10594.90228	6793.248577	7030.615074	7591.573352	6637.918355	ENSG00000100934
F5H365	F5H365_HUMAN	R|FSWNVWPSSR|L	[TMTsixplex_Nterm]FSWNVWPSSR	19-28	FALSE	6.287	2504.938155	2392.925196	1583.632189	1721.228896	3035.563721	2765.196217	ENSG00000100934
F5H365	F5H365_HUMAN	R|GAIQFVTQYQHSSGQR|R	[TMTsixplex_Nterm]GAIQFVTQYQHSSGQR	448-463	FALSE	7.917	43312.40251	43852.23388	30184.46344	30876.47533	18809.33731	19835.24192	ENSG00000100934
F5H390	F5H390_HUMAN	K|NDQCYEDIR|V	[TMTsixplex_Nterm]NDQC[Cys_CAM]YEDIR	22-30	FALSE	5.373	45440.54795	47762.72089	32691.94426	33332.92866	54096.21875	46816.21812	ENSG00000172725
F5H390	F5H390_HUMAN	R|VTWDSTFCAVNPK|F	[TMTsixplex_Nterm]VTWDSTFC[Cys_CAM]AVNPK[TMTsixplex_K]	34-46	FALSE	6.936	80440.94614	85746.38141	75516.1022	75917.27094	91518.6717	95684.67188	ENSG00000172725
F5H390	F5H390_HUMAN	K|VFTTGFSR|M	[TMTsixplex_Nterm]VFTTGFSR	234-241	FALSE	5.195	22848.27424	23098.58682	17730.78364	18678.77236	27183.19413	24998.57609	ENSG00000172725
F5H3U9	F5H3U9_HUMAN	R|IIDDSEITKEDDALWPPPDR|V	[TMTsixplex_Nterm]IIDDSEITK[TMTsixplex_K]EDDALWPPPDR	19-38	FALSE	6.207	101411.254	103246.7578	64946.1773	66653.93337	73482.74022	69805.83165	ENSG00000111196
F5H3U9	F5H3U9_HUMAN	R|IIDDSEITKEDDALWPPPDR|V	[TMTsixplex_Nterm]IIDDSEITK[TMTsixplex_K]EDDALWPPPDR	19-38	FALSE	6.44	112300.4787	115433.2188	72575.68853	74836.04787	80485.60023	79263.53188	ENSG00000111196
F5H4Y5	F5H4Y5_HUMAN	K|GCCFVTFYTR|K	[TMTsixplex_Nterm]GC[Cys_CAM]C[Cys_CAM]FVTFYTR	60-69	FALSE	8.196	37085.60725	37617.80469	29520.81712	29636.1357	31806.65443	28937.93705	ENSG00000149187
F5H4Z3	F5H4Z3_HUMAN	R|IVSGIITPIHEQWEK|A	[TMTsixplex_Nterm]IVSGIITPIHEQWEK[TMTsixplex_K]	46-60	FALSE	6.004	26900.25201	29474.29042	23707.74656	23347.39353	26100.99251	24689.2355	ENSG00000125818
F5H579	F5H579_HUMAN	K|VLPPTVYLR|V	[TMTsixplex_Nterm]VLPPTVYLR	147-155	FALSE	5.078	45879.99654	47500.09048	34666.35509	38311.3204	82560.33713	76802.51727	ENSG00000134905
F5H5F3	F5H5F3_HUMAN	R|IQDLYTVLHK|T	[TMTsixplex_Nterm]IQDLYTVLHK[TMTsixplex_K]	140-149	FALSE	8.212	40680.43612	43486.64594	22435.27551	23107.7717	67822.35938	62621.76953	ENSG00000185344
F5H5N1	F5H5N1_HUMAN	R|QSDVMIVAGTLTNK|M	[TMTsixplex_Nterm]QSDVMIVAGTLTNK[TMTsixplex_K]	116-129	FALSE	4.972	29259.24971	30648.15878	30174.27785	31875.90458	22705.4125	19815.45981	ENSG00000115286
F5H5N1	F5H5N1_HUMAN	K|LDDLVNWAR|R	[TMTsixplex_Nterm]LDDLVNWAR	67-75	FALSE	5.191	61677.28623	69336.66476	54707.58435	68522.88794	298762.7188	293703.4732	ENSG00000115286
F5H6I7	F5H6I7_HUMAN	K|IYQGEDLPHPK|S	[TMTsixplex_Nterm]IYQGEDLPHPK[TMTsixplex_K]	313-323	FALSE	6.679	262704.2708	278109.6586	237851.4036	259466.1765	236786.5064	212132.7394	ENSG00000184743
F5H6I7	F5H6I7_HUMAN	K|IYQGEDLPHPK|S	[TMTsixplex_Nterm]IYQGEDLPHPK[TMTsixplex_K]	313-323	FALSE	6.496	300259.604	324243.6369	275608.2831	287275.852	252409.6889	227850.4448	ENSG00000184743
F5H6I7	F5H6I7_HUMAN	K|QLALDHFK|K	[TMTsixplex_Nterm]QLALDHFK[TMTsixplex_K]	374-381	FALSE	6.505	93456.52906	140304.3049	134099.6851	142490.0831	122080.9666	109424.6358	ENSG00000184743
F5H6I7	F5H6I7_HUMAN	K|IYQGEDLPHPK|S	[TMTsixplex_Nterm]IYQGEDLPHPK[TMTsixplex_K]	313-323	FALSE	6.548	294115.9981	325186.0027	287458.3684	318933.9292	249256.9042	240341.1397	ENSG00000184743
F5H6I7	F5H6I7_HUMAN	K|SMLQATAEANNLAAAASAK|D	[TMTsixplex_Nterm]SMLQATAEANNLAAAASAK[TMTsixplex_K]	324-342	FALSE	6.382	80403.28125	78523.11374	70271.48036	75558.92343	63848.76487	58693.13542	ENSG00000184743
F5H6I7	F5H6I7_HUMAN	K|IYQGEDLPHPK|S	[TMTsixplex_Nterm]IYQGEDLPHPK[TMTsixplex_K]	313-323	FALSE	6.611	294128.1467	326674.904	262116.0497	272475.9907	235785.6872	226079.5225	ENSG00000184743
F5H6I7	F5H6I7_HUMAN	K|ALASILLQDHIR|D	[TMTsixplex_Nterm]ALASILLQDHIR	27-38	FALSE	7.664	13303.14049	17888.6995	15989.39097	14303.894	11966.61138	10953.28783	ENSG00000184743
F5H6I7	F5H6I7_HUMAN	K|DQHSFELDEK|A	[TMTsixplex_Nterm]DQHSFELDEK[TMTsixplex_K]	17-26	FALSE	6.737	1733456.025	1771020.494	1635587.327	1805464.524	1490430.155	1310329.063	ENSG00000184743
F5H6I7	F5H6I7_HUMAN	K|SMLQATAEANNLAAAASAK|D	[TMTsixplex_Nterm]SMLQATAEANNLAAAASAK[TMTsixplex_K]	324-342	FALSE	6.073	56676.38381	59461.60547	46367.66307	49981.95299	47159.16227	41355.36437	ENSG00000184743
F5H6X6	F5H6X6_HUMAN	R|VVIIGAGKPAAVVLQTK|G	[TMTsixplex_Nterm]VVIIGAGK[TMTsixplex_K]PAAVVLQTK[TMTsixplex_K]	795-811	FALSE	9.003	477284.2072	455117.9046	320507.9339	281981.3767	564093.25	485579.829	ENSG00000089597
F5H6X6	F5H6X6_HUMAN	R|WYQMGAYQPFFR|A	[TMTsixplex_Nterm]WYQM[Oxidation_M]GAYQPFFR	566-577	FALSE	6.264	114435.0195	123587.9593	76803.64142	77034.73677	141903.92	124377.5282	ENSG00000089597
F5H6X6	F5H6X6_HUMAN	R|SLLLSVNAR|G	[TMTsixplex_Nterm]SLLLSVNAR	68-76	FALSE	6.049	42055.25681	45310.88663	31976.28747	34251.98782	49777.24219	43991.48342	ENSG00000089597
F5H6X6	F5H6X6_HUMAN	R|FGAVWTGDNTAEWDHLK|I	[TMTsixplex_Nterm]FGAVWTGDNTAEWDHLK[TMTsixplex_K]	514-530	FALSE	6.115	247743.366	254323.469	160249.4309	168479.5568	318434.5	302378.4411	ENSG00000089597
F5H6X6	F5H6X6_HUMAN	R|WYQMGAYQPFFR|A	[TMTsixplex_Nterm]WYQM[Oxidation_M]GAYQPFFR	566-577	FALSE	8.652	18183.81697	19357.73633	8951.847345	9522.530801	6208.365495	5924.922903	ENSG00000089597
F5H6X6	F5H6X6_HUMAN	K|NPEPELLVR|W	[TMTsixplex_Nterm]NPEPELLVR	557-565	FALSE	5.293	371483.1489	429142.3125	365218.1503	390629.3985	383507.5936	363857.6589	ENSG00000089597
F5H6X6	F5H6X6_HUMAN	R|GLLEFEHQR|A	[TMTsixplex_Nterm]GLLEFEHQR	77-85	FALSE	6.075	505126.5842	530001.6984	328814.4674	356029.0858	645097.6619	646370.2132	ENSG00000089597
F5H6X6	F5H6X6_HUMAN	R|AFFAGSQR|F	[TMTsixplex_Nterm]AFFAGSQR	506-513	FALSE	5.523	12711.06762	12622.66786	9228.952798	9543.746054	13899.72939	13480.83408	ENSG00000089597
F5H6X6	F5H6X6_HUMAN	K|MMDYLQGSGETPQTDVR|W	[TMTsixplex_Nterm]MMDYLQGSGETPQTDVR	241-257	FALSE	6.83	133265.2711	149801.4275	95242.98633	106077.8149	150726.9292	137164.9068	ENSG00000089597
F5H6X6	F5H6X6_HUMAN	R|DENSVELTMAEGPYK|I	[TMTsixplex_Nterm]DENSVELTMAEGPYK[TMTsixplex_K]	37-51	FALSE	8.63	412195.4024	468874.5523	380272.8768	382295.2833	774286.75	730010.6242	ENSG00000089597
F5H6X6	F5H6X6_HUMAN	R|FGAVWTGDNTAEWDHLK|I	[TMTsixplex_Nterm]FGAVWTGDNTAEWDHLK[TMTsixplex_K]	514-530	FALSE	6.847	397571.3146	403511.539	255643.7213	271808.4687	531934.3125	442691.506	ENSG00000089597
F5H6X6	F5H6X6_HUMAN	K|NPEPELLVR|W	[TMTsixplex_Nterm]NPEPELLVR	557-565	FALSE	6.09	221583.3594	215224.8847	156505.5826	164060.3376	181449.4043	154662.8374	ENSG00000089597
F5H6X6	F5H6X6_HUMAN	R|FRIDELEPR|R	[TMTsixplex_Nterm]FRIDELEPR	4-12	FALSE	5.924	1781217.893	1863214.788	1281067.774	1361271.396	2467400.75	2123996.669	ENSG00000089597
F5H6X6	F5H6X6_HUMAN	K|AEKDEPGAWEETFK|T	[TMTsixplex_Nterm]AEK[TMTsixplex_K]DEPGAWEETFK[TMTsixplex_K]	121-134	FALSE	7.969	1095098.17	1139333.088	761252.5179	816446.9611	1492580.375	1411231.011	ENSG00000089597
F5H6X6	F5H6X6_HUMAN	R|FGAVWTGDNTAEWDHLK|I	[TMTsixplex_Nterm]FGAVWTGDNTAEWDHLK[TMTsixplex_K]	514-530	FALSE	6.994	120244.3101	122629.1686	80926.6201	84777.17333	150186.8594	131973.2409	ENSG00000089597
F5H6X6	F5H6X6_HUMAN	R|VSQGSKDPAEGDGAQPEETPR|D	[TMTsixplex_Nterm]VSQGSK[TMTsixplex_K]DPAEGDGAQPEETPR	89-109	FALSE	5.216	6964.26015	7296.376555	5622.523505	5990.531355	7127.568613	6625.512951	ENSG00000089597
F5H6X6	F5H6X6_HUMAN	R|DENSVELTMAEGPYK|I	[TMTsixplex_Nterm]DENSVELTMAEGPYK[TMTsixplex_K]	37-51	FALSE	6.471	1075760.196	1189392.194	888838.3004	684141.8392	1371361.875	1275284.632	ENSG00000089597
F5H6X6	F5H6X6_HUMAN	R|VSQGSKDPAEGDGAQPEETPR|D	[TMTsixplex_Nterm]VSQGSK[TMTsixplex_K]DPAEGDGAQPEETPR	89-109	FALSE	5.332	12892.60894	12859.40432	8227.764802	9013.292251	15189.29492	14058.13465	ENSG00000089597
F5H6X6	F5H6X6_HUMAN	K|AEKDEPGAWEETFK|T	[TMTsixplex_Nterm]AEK[TMTsixplex_K]DEPGAWEETFK[TMTsixplex_K]	121-134	FALSE	8.769	570517.8763	603959.2494	386191.2182	426552.5807	872320.8125	776987.7976	ENSG00000089597
F5H6X6	F5H6X6_HUMAN	R|DENSVELTMAEGPYK|I	[TMTsixplex_Nterm]DENSVELTMAEGPYK[TMTsixplex_K]	37-51	FALSE	7.04	1095227.766	1198988.181	964321.2466	951563.8411	1465747.125	1463125.128	ENSG00000089597
F5H6X6	F5H6X6_HUMAN	R|DGSDYEGWCWPGSAGYPDFTNPTMR|A	[TMTsixplex_Nterm]DGSDYEGWC[Cys_CAM]WPGSAGYPDFTNPTMR	397-421	FALSE	8.654	24639.4822	36532.1569	34998.13217	23435.01324	36367.9167	30920.31206	ENSG00000089597
F5H6X6	F5H6X6_HUMAN	R|DENSVELTMAEGPYK|I	[TMTsixplex_Nterm]DENSVELTMAEGPYK[TMTsixplex_K]	37-51	FALSE	8.802	140518.7947	160118.85	100460.5768	104948.0619	184480	174245.5081	ENSG00000089597
F5H6X6	F5H6X6_HUMAN	R|WYQMGAYQPFFR|A	[TMTsixplex_Nterm]WYQMGAYQPFFR	566-577	FALSE	8.439	1902.827805	2109.253106	1264.379541	1386.121885	2339.418681	2035.280438	ENSG00000089597
F5H6X6	F5H6X6_HUMAN	R|FGAVWTGDNTAEWDHLK|I	[TMTsixplex_Nterm]FGAVWTGDNTAEWDHLK[TMTsixplex_K]	514-530	FALSE	6.201	203908.4122	208282.0868	133789.7121	143080.3213	279143.1563	234771.9953	ENSG00000089597
F5H6X6	F5H6X6_HUMAN	R|WYQMGAYQPFFR|A	[TMTsixplex_Nterm]WYQMGAYQPFFR	566-577	FALSE	7.586	1010.645253	1192.59621	668.3908607	667.7207216	1196.522497	1092.295148	ENSG00000089597
F5H6X6	F5H6X6_HUMAN	R|FGAVWTGDNTAEWDHLK|I	[TMTsixplex_Nterm]FGAVWTGDNTAEWDHLK[TMTsixplex_K]	514-530	FALSE	7.938	407242.6286	402251.5141	255941.4943	281402.9807	529676.875	455091.4393	ENSG00000089597
F5H6X6	F5H6X6_HUMAN	K|DAQHYGGWEHR|D	[TMTsixplex_Nterm]DAQHYGGWEHR	462-472	FALSE	7.1	682.0109702	732.8873596	499.7097862	565.3656187	771.3988966	730.9311972	ENSG00000089597
F5H6X6	F5H6X6_HUMAN	R|VVIIGAGKPAAVVLQTK|G	[TMTsixplex_Nterm]VVIIGAGK[TMTsixplex_K]PAAVVLQTK[TMTsixplex_K]	795-811	FALSE	9.926	267103.3691	266614.8981	178361.9788	199096.711	339736.8497	308671.1229	ENSG00000089597
F5H6X6	F5H6X6_HUMAN	R|VVIIGAGKPAAVVLQTK|G	[TMTsixplex_Nterm]VVIIGAGK[TMTsixplex_K]PAAVVLQTK[TMTsixplex_K]	795-811	FALSE	8.877	225569.295	217845.4219	137538.4233	144476.1743	255469.6563	237436.0698	ENSG00000089597
F5H6Y0	F5H6Y0_HUMAN	R|DFHILFVPR|R	[TMTsixplex_Nterm]DFHILFVPR	108-116	FALSE	5.638	21274.23347	21852.25908	16592.51125	17072.48536	25221.57686	24104.96266	ENSG00000139719
F5H7R9	F5H7R9_HUMAN	K|SVEAAAELSAK|D	[TMTsixplex_Nterm]SVEAAAELSAK[TMTsixplex_K]	5-15	FALSE	7.863	312317.004	320408.8125	250007.6681	264372.9906	140215.7847	128810.8725	ENSG00000159335
F5H7T4	F5H7T4_HUMAN	R|QFGPYCGHGFPGPLNIETK|S	[TMTsixplex_Nterm]QFGPYC[Cys_CAM]GHGFPGPLNIETK[TMTsixplex_K]	79-97	FALSE	7.593	66191.80158	67094.38122	51781.94638	57466.66177	23263.11395	17579.52408	ENSG00000182326
F6RFD5	F6RFD5_HUMAN	K|HFVGMLPEKDCR|Y	[TMTsixplex_Nterm]HFVGMLPEK[TMTsixplex_K]DC[Cys_CAM]R	70-81	FALSE	5.2	1510289.461	1515568.693	1686464.306	1881663.074	960353.724	959093.5898	ENSG00000125868
F6RFD5	F6RFD5_HUMAN	R|YALYDASFETK|E	[TMTsixplex_Nterm]YALYDASFETK[TMTsixplex_K]	82-92	FALSE	5.902	569224.0227	554130.8008	536780.939	593095.3571	656274.8125	569565.8367	ENSG00000125868
F6RFD5	F6RFD5_HUMAN	K|KAVIFCLSADK|K	[TMTsixplex_Nterm]K[TMTsixplex_K]AVIFC[Cys_CAM]LSADK[TMTsixplex_K]	34-44	FALSE	5.144	189367.1538	179814.8843	202790.2959	213690.7969	151060.7409	135363.5132	ENSG00000125868
F6RFD5	F6RFD5_HUMAN	K|HFVGMLPEKDCR|Y	[TMTsixplex_Nterm]HFVGMLPEK[TMTsixplex_K]DC[Cys_CAM]R	70-81	FALSE	5.942	1050114.119	1063707.881	1146749.016	1277600.125	701295.1529	587772.1683	ENSG00000125868
F6RFD5	F6RFD5_HUMAN	K|AVIFCLSADKK|C	[TMTsixplex_Nterm]AVIFC[Cys_CAM]LSADK[TMTsixplex_K]K[TMTsixplex_K]	35-45	FALSE	5.957	1826300.961	1955229.467	2092601.218	2356133.25	1211408.432	1135948.087	ENSG00000125868
F6RFD5	F6RFD5_HUMAN	K|AVIFCLSADKK|C	[TMTsixplex_Nterm]AVIFC[Cys_CAM]LSADK[TMTsixplex_K]K[TMTsixplex_K]	35-45	FALSE	5.058	477928.1297	511857.6755	553722.0081	599072.375	348250.2595	298117.0765	ENSG00000125868
F6RFD5	F6RFD5_HUMAN	R|YALYDASFETK|E	[TMTsixplex_Nterm]YALYDASFETK[TMTsixplex_K]	82-92	FALSE	6.317	484615.1225	589199.3513	597928.3684	644086.5	310357.1413	284384.6674	ENSG00000125868
F6RFD5	F6RFD5_HUMAN	K|HFVGMLPEK|D	[TMTsixplex_Nterm]HFVGMLPEK[TMTsixplex_K]	70-78	FALSE	4.936	8928651.133	8840985.849	8791590.81	9689349.386	5956030.276	4977220.056	ENSG00000125868
F6RFD5	F6RFD5_HUMAN	K|AVIFCLSADKK|C	[TMTsixplex_Nterm]AVIFC[Cys_CAM]LSADK[TMTsixplex_K]K[TMTsixplex_K]	35-45	FALSE	5.34	2320353.291	2336642.977	2458062.67	2814798	1548479.969	1340457.05	ENSG00000125868
F6RFD5	F6RFD5_HUMAN	K|HFVGMLPEK|D	[TMTsixplex_Nterm]HFVGMLPEK[TMTsixplex_K]	70-78	FALSE	5.215	298828.1486	285634.6191	302745.5068	340161	164658.0905	142640.08	ENSG00000125868
F6U211	F6U211_HUMAN	R|DYLHLPPEIVPATLR|R	[TMTsixplex_Nterm]DYLHLPPEIVPATLR	81-95	FALSE	6.363	428723.3396	462053.2521	389619.9994	422484.818	551122.2092	524774.0239	ENSG00000124614
F8VNS3	F8VNS3_HUMAN	K|SIPCSVAAYVPR|G	[TMTsixplex_Nterm]SIPC[Cys_CAM]SVAAYVPR	83-94	FALSE	8.351	32150.83467	33327.9086	23788.01646	26331.67221	100785.6875	90710.01085	ENSG00000151093
F8VNT9	F8VNT9_HUMAN	K|VMSEFNNNFR|Q	[TMTsixplex_Nterm]VMSEFNNNFR	111-120	FALSE	6.658	74885.04297	77347.51528	54312.69497	59618.71371	87935.33594	79053.82524	ENSG00000135404
F8VNT9	F8VNT9_HUMAN	K|VMSEFNNNFR|Q	[TMTsixplex_Nterm]VMSEFNNNFR	111-120	FALSE	7.208	55992.40667	57565.55194	44096.22967	48304.15532	69899.84796	65046.79645	ENSG00000135404
F8VNT9	F8VNT9_HUMAN	K|VMSEFNNNFR|Q	[TMTsixplex_Nterm]VMSEFNNNFR	111-120	FALSE	7.655	9424.020632	9960.286998	7669.793494	9304.525996	11868.02368	12298.94425	ENSG00000135404
F8VP99	F8VP99_HUMAN	R|ILILGLDGAGK|T	[TMTsixplex_Nterm]ILILGLDGAGK[TMTsixplex_K]	3-13	FALSE	5.234	6972.550911	7278.753665	5752.142345	6049.457316	10060.75918	9156.857021	ENSG00000120805
F8VP99	F8VP99_HUMAN	R|ILILGLDGAGK|T	[TMTsixplex_Nterm]ILILGLDGAGK[TMTsixplex_K]	3-13	FALSE	5.059	15632.89602	15569.25432	11141.64408	12913.33263	22487.20962	20272.37883	ENSG00000120805
F8VP99	F8VP99_HUMAN	R|ILILGLDGAGK|T	[TMTsixplex_Nterm]ILILGLDGAGK[TMTsixplex_K]	3-13	FALSE	5.236	16475.10421	16760.21786	12603.94363	13749.33385	23172.99509	21239.73078	ENSG00000120805
F8VPD4	F8VPD4_HUMAN	R|LGYPVLVR|A	[TMTsixplex_Nterm]LGYPVLVR	548-555	FALSE	5.275	195902.375	192471.8165	129007.5043	137167.0222	114964.4311	101755.9805	ENSG00000084774
F8VPD4	F8VPD4_HUMAN	R|IIAHAQLLEQHR|G	[TMTsixplex_Nterm]IIAHAQLLEQHR	780-791	FALSE	6.546	12631.83137	14208.74814	12021.85869	13805.34442	11875.08197	12673.69383	ENSG00000084774
F8VPD4	F8VPD4_HUMAN	K|DQMSHLFNVAHTLR|M	[TMTsixplex_Nterm]DQMSHLFNVAHTLR	1872-1885	FALSE	6.863	10605.85482	12391.55851	9093.968704	9114.305696	8939.61648	10787.68368	ENSG00000084774
F8VPD4	F8VPD4_HUMAN	R|IIAHAQLLEQHR|G	[TMTsixplex_Nterm]IIAHAQLLEQHR	780-791	FALSE	6.627	9219.966376	9420.612101	8338.207669	9132.495421	9110.106797	8968.704703	ENSG00000084774
F8VPD4	F8VPD4_HUMAN	R|IIAHAQLLEQHR|G	[TMTsixplex_Nterm]IIAHAQLLEQHR	780-791	FALSE	6.328	11193.27443	12391.56832	9056.239524	10985.22565	9117.847025	9190.511489	ENSG00000084774
F8VQX6	F8VQX6_HUMAN	K|LSLLEVGCGTGANFK|F	[TMTsixplex_Nterm]LSLLEVGC[Cys_CAM]GTGANFK[TMTsixplex_K]	72-86	FALSE	6.69	93512.12697	97707.50987	78934.14093	87670.04897	258804.0313	244282.2013	ENSG00000185432
F8VQX6	F8VQX6_HUMAN	K|LSLLEVGCGTGANFK|F	[TMTsixplex_Nterm]LSLLEVGC[Cys_CAM]GTGANFK[TMTsixplex_K]	72-86	FALSE	6.372	43494.61297	46732.00644	38656.02168	42875.40656	82606.21875	77834.86525	ENSG00000185432
F8VQX6	F8VQX6_HUMAN	K|LSLLEVGCGTGANFK|F	[TMTsixplex_Nterm]LSLLEVGC[Cys_CAM]GTGANFK[TMTsixplex_K]	72-86	FALSE	9.205	10720.22262	11360.38725	8051.191762	9920.400127	62603.15234	55679.70368	ENSG00000185432
F8VQX6	F8VQX6_HUMAN	R|ELFSNLQEFAGPSGK|L	[TMTsixplex_Nterm]ELFSNLQEFAGPSGK[TMTsixplex_K]	57-71	FALSE	6.971	431255.609	396188.2282	334901.3222	373438.6002	2201693.86	2205919.5	ENSG00000185432
F8VQX6	F8VQX6_HUMAN	K|LSLLEVGCGTGANFK|F	[TMTsixplex_Nterm]LSLLEVGC[Cys_CAM]GTGANFK[TMTsixplex_K]	72-86	FALSE	6.489	40987.64336	43712.48398	34266.95163	38075.34876	76809.64063	70279.07437	ENSG00000185432
F8VQX6	F8VQX6_HUMAN	R|ELFSNLQEFAGPSGK|L	[TMTsixplex_Nterm]ELFSNLQEFAGPSGK[TMTsixplex_K]	57-71	FALSE	6.859	169379.914	193459.6769	156990.4249	160793.7055	601584.5	592121.9849	ENSG00000185432
F8VQX6	F8VQX6_HUMAN	R|ELFSNLQEFAGPSGK|L	[TMTsixplex_Nterm]ELFSNLQEFAGPSGK[TMTsixplex_K]	57-71	FALSE	7.371	80148.02975	80633.02598	59321.00569	65408.03582	214433.9688	206588.6973	ENSG00000185432
F8VQX6	F8VQX6_HUMAN	K|LSLLEVGCGTGANFK|F	[TMTsixplex_Nterm]LSLLEVGC[Cys_CAM]GTGANFK[TMTsixplex_K]	72-86	FALSE	5.967	109195.7908	117320.0158	103821.4478	113552.0682	195942.75	186384.9483	ENSG00000185432
F8VQX6	F8VQX6_HUMAN	R|ELFSNLQEFAGPSGK|L	[TMTsixplex_Nterm]ELFSNLQEFAGPSGK[TMTsixplex_K]	57-71	FALSE	6.852	120407.7167	121035.5689	85685.98825	95695.52758	152116.2969	140265.7064	ENSG00000185432
F8VQX6	F8VQX6_HUMAN	R|ELFSNLQEFAGPSGK|L	[TMTsixplex_Nterm]ELFSNLQEFAGPSGK[TMTsixplex_K]	57-71	FALSE	8.454	36715.97342	36973.25079	28468.34872	34498.01091	213679.5	204461.3053	ENSG00000185432
F8VQX6	F8VQX6_HUMAN	K|LSLLEVGCGTGANFK|F	[TMTsixplex_Nterm]LSLLEVGC[Cys_CAM]GTGANFK[TMTsixplex_K]	72-86	FALSE	6.594	137279.4636	145521.9035	125081.3647	135973.1934	288871.875	273024.5606	ENSG00000185432
F8VQX6	F8VQX6_HUMAN	K|LSLLEVGCGTGANFK|F	[TMTsixplex_Nterm]LSLLEVGC[Cys_CAM]GTGANFK[TMTsixplex_K]	72-86	FALSE	6.971	63231.58316	66729.75313	52108.895	54066.95342	188108	175673.7736	ENSG00000185432
F8VQX6	F8VQX6_HUMAN	K|LSLLEVGCGTGANFK|F	[TMTsixplex_Nterm]LSLLEVGC[Cys_CAM]GTGANFK[TMTsixplex_K]	72-86	FALSE	6.014	53292.46992	53892.22243	46928.67347	49770.64797	121391.9688	112518.6117	ENSG00000185432
F8VQX6	F8VQX6_HUMAN	K|LSLLEVGCGTGANFK|F	[TMTsixplex_Nterm]LSLLEVGC[Cys_CAM]GTGANFK[TMTsixplex_K]	72-86	FALSE	6.17	50011.76633	49487.41568	40897.2236	45404.71788	55817.64453	51389.92589	ENSG00000185432
F8VQX6	F8VQX6_HUMAN	R|VTCIDPNPNFEK|F	[TMTsixplex_Nterm]VTC[Cys_CAM]IDPNPNFEK[TMTsixplex_K]	94-105	FALSE	6.537	274450.4637	321283.8828	233492.5561	272992.4401	1494730	1354427.306	ENSG00000185432
F8VR84	F8VR84_HUMAN	R|LDFYQHSWLPAR|A	[TMTsixplex_Nterm]LDFYQHSWLPAR	69-80	FALSE	5.92	14972.34416	16888.38134	12124.8593	12536.73321	12823.66918	13495.32665	ENSG00000139637
F8VV32	F8VV32_HUMAN	R|STDYGIFQINSR|Y	[TMTsixplex_Nterm]STDYGIFQINSR	69-80	FALSE	7.319	291778.1159	296143.163	204941.4285	217930.6813	384871.1875	369239.3754	ENSG00000090382
F8VV32	F8VV32_HUMAN	R|GISLANWMCLAK|W	[TMTsixplex_Nterm]GISLANWMC[Cys_CAM]LAK[TMTsixplex_K]	40-51	FALSE	5.788	10369.89579	11189.51655	7411.712024	8558.441778	14071.31347	14097.28965	ENSG00000090382
F8VV32	F8VV32_HUMAN	R|STDYGIFQINSR|Y	[TMTsixplex_Nterm]STDYGIFQINSR	69-80	FALSE	7.956	58828.88946	61876.68355	42341.24758	44336.87952	83702.40625	74653.49064	ENSG00000090382
F8VV32	F8VV32_HUMAN	R|LGMDGYR|G	[TMTsixplex_Nterm]LGMDGYR	33-39	FALSE	4.796	43859.66498	38270.48157	33502.63053	37961.24486	53007.33203	51369.16497	ENSG00000090382
F8VV32	F8VV32_HUMAN	R|STDYGIFQINSR|Y	[TMTsixplex_Nterm]STDYGIFQINSR	69-80	FALSE	7.572	87169.07643	90822.85423	65526.46775	70005.75066	126293.5	118551.8901	ENSG00000090382
F8VV32	F8VV32_HUMAN	R|STDYGIFQINSR|Y	[TMTsixplex_Nterm]STDYGIFQINSR	69-80	FALSE	5.053	36519.43086	39017.70582	27886.53927	31586.03832	48202.60051	42418.91993	ENSG00000090382
F8VV32	F8VV32_HUMAN	R|STDYGIFQINSR|Y	[TMTsixplex_Nterm]STDYGIFQINSR	69-80	FALSE	7.671	126817.2809	137286.664	89569.17367	100146.3119	178075.7969	165844.2671	ENSG00000090382
F8VV32	F8VV32_HUMAN	K|WESGYNTR|A	[TMTsixplex_Nterm]WESGYNTR	52-59	FALSE	5.583	22408.8343	22328.67243	16335.37577	18999.72404	31522.50781	30670.23754	ENSG00000090382
F8VV32	F8VV32_HUMAN	R|STDYGIFQINSR|Y	[TMTsixplex_Nterm]STDYGIFQINSR	69-80	FALSE	6.977	28992.6784	27998.01321	19760.72636	22671.64389	42820.60938	38657.08997	ENSG00000090382
F8VV32	F8VV32_HUMAN	R|GISLANWMCLAK|W	[TMTsixplex_Nterm]GISLANWMC[Cys_CAM]LAK[TMTsixplex_K]	40-51	FALSE	8.132	1806.547726	2015.11804	1293.167667	1398.114585	2638.944936	2682.112305	ENSG00000090382
F8VV32	F8VV32_HUMAN	R|STDYGIFQINSR|Y	[TMTsixplex_Nterm]STDYGIFQINSR	69-80	FALSE	4.931	12686.91893	12891.05205	8841.29183	10340.19046	18323.68184	17221.5796	ENSG00000090382
F8VV32	F8VV32_HUMAN	R|STDYGIFQINSR|Y	[TMTsixplex_Nterm]STDYGIFQINSR	69-80	FALSE	4.906	49258.04405	48788.10372	44320.37874	49158.36706	56174.85156	47152.24221	ENSG00000090382
F8VV64	F8VV64_HUMAN	K|LALPTAALYGLR|L	[TMTsixplex_Nterm]LALPTAALYGLR	697-708	FALSE	5.301	3552.330766	3918.986825	3680.100021	3980.711385	3294.239044	3281.515187	ENSG00000111077
F8VVA3	F8VVA3_HUMAN	K|AFFALVTNGVR|A	[TMTsixplex_Nterm]AFFALVTNGVR	28-38	FALSE	8.089	426.1550398	478.9566038	359.987344	379.6887978	738.5966187	737.730592	ENSG00000181929
F8VVA3	F8VVA3_HUMAN	R|LPVIDPESGNTLYILTHK|R	[TMTsixplex_Nterm]LPVIDPESGNTLYILTHK[TMTsixplex_K]	121-138	FALSE	5.966	8501.540879	9514.995456	10180.05415	11102.1359	12547.88127	12128.01672	ENSG00000181929
F8VVK3	F8VVK3_HUMAN	R|YHSLAPMYYR|G	[TMTsixplex_Nterm]YHSLAPM[Oxidation_M]YYR	83-92	FALSE	5.567	71527.8863	75135.76809	53846.58498	59522.94293	93448.91788	77180.16383	ENSG00000108774
F8VVK3	F8VVK3_HUMAN	R|GAQAAIVVYDITNTDTFAR|A	[TMTsixplex_Nterm]GAQAAIVVYDITNTDTFAR	93-111	FALSE	8.161	108225.7328	125420.7348	110515.764	97876.39855	131644.0156	124880.2027	ENSG00000108774
F8VVK3	F8VVK3_HUMAN	K|LVLLGESAVGK|S	[TMTsixplex_Nterm]LVLLGESAVGK[TMTsixplex_K]	24-34	FALSE	5.416	59505.95733	56682.39034	45397.10302	48999.56205	80107.31933	72964.11742	ENSG00000108774
F8VVK3	F8VVK3_HUMAN	K|FEIWDTAGQER|Y	[TMTsixplex_Nterm]FEIWDTAGQER	72-82	FALSE	7.06	898843.8514	952970.4623	706982.0277	853982.5632	1256032.875	1063486.752	ENSG00000108774
F8VVK3	F8VVK3_HUMAN	K|LVLLGESAVGK|S	[TMTsixplex_Nterm]LVLLGESAVGK[TMTsixplex_K]	24-34	FALSE	5.432	32374.88299	33461.99337	26809.7455	28818.45081	45463.49603	43182.67591	ENSG00000108774
F8VVK3	F8VVK3_HUMAN	K|LVLLGESAVGK|S	[TMTsixplex_Nterm]LVLLGESAVGK[TMTsixplex_K]	24-34	FALSE	5.594	37235.26202	36093.59166	28767.37184	30768.84329	51458.02956	48673.33966	ENSG00000108774
F8VVK3	F8VVK3_HUMAN	K|FEIWDTAGQER|Y	[TMTsixplex_Nterm]FEIWDTAGQER	72-82	FALSE	7.212	849669.568	884907.4401	622033.2482	698181.1874	1064150.125	1017841.059	ENSG00000108774
F8VVK3	F8VVK3_HUMAN	K|LVLLGESAVGK|S	[TMTsixplex_Nterm]LVLLGESAVGK[TMTsixplex_K]	24-34	FALSE	5.583	40501.38647	41093.40286	32652.85798	34981.57473	59593.00884	56590.98481	ENSG00000108774
F8VVK3	F8VVK3_HUMAN	K|LVLLGESAVGK|S	[TMTsixplex_Nterm]LVLLGESAVGK[TMTsixplex_K]	24-34	FALSE	5.448	28325.90795	29451.41623	22319.91774	24956.08705	42687.25391	39530.99934	ENSG00000108774
F8VVK3	F8VVK3_HUMAN	K|LVLLGESAVGK|S	[TMTsixplex_Nterm]LVLLGESAVGK[TMTsixplex_K]	24-34	FALSE	5.015	36845.80783	35747.78777	28907.74923	29942.33689	49853.2239	44693.69888	ENSG00000108774
F8VVK3	F8VVK3_HUMAN	R|YHSLAPMYYR|G	[TMTsixplex_Nterm]YHSLAPMYYR	83-92	FALSE	6.422	439031.3954	463077.2506	420128.0666	468336.0696	468692.5938	405091.7617	ENSG00000108774
F8VVK3	F8VVK3_HUMAN	K|LVLLGESAVGK|S	[TMTsixplex_Nterm]LVLLGESAVGK[TMTsixplex_K]	24-34	FALSE	5.294	77418.41729	80907.94285	60900.14902	70472.3637	118512.1445	114407.2413	ENSG00000108774
F8VVK3	F8VVK3_HUMAN	K|LVLLGESAVGK|S	[TMTsixplex_Nterm]LVLLGESAVGK[TMTsixplex_K]	24-34	FALSE	4.955	38934.86255	38912.18486	30068.28174	33391.02465	51424.3746	48927.54607	ENSG00000108774
F8VVK3	F8VVK3_HUMAN	R|YHSLAPMYYR|G	[TMTsixplex_Nterm]YHSLAPM[Oxidation_M]YYR	83-92	FALSE	5.663	101065.0253	101078.039	77424.38755	81055.94734	126148.5569	114078.5105	ENSG00000108774
F8VVK3	F8VVK3_HUMAN	R|YHSLAPMYYR|G	[TMTsixplex_Nterm]YHSLAPMYYR	83-92	FALSE	7.319	77328.42698	78395.38764	57022.75378	64600.30398	102768.2365	85691.51151	ENSG00000108774
F8VVK3	F8VVK3_HUMAN	K|FEIWDTAGQER|Y	[TMTsixplex_Nterm]FEIWDTAGQER	72-82	FALSE	6.535	603421.7019	662167.6029	507803.8536	503061.0429	767231.25	687459.5788	ENSG00000108774
F8VVX6	F8VVX6_HUMAN	R|NVTHIDQALQEAHR|V	[TMTsixplex_Nterm]NVTHIDQALQEAHR	140-153	FALSE	5.287	130641.0412	134975.9778	114736.6425	131631.966	79693.80079	82304.83704	ENSG00000110871
F8VYE8	F8VYE8_HUMAN	K|TFTDCFNCLPIAAIVDEK|I	[TMTsixplex_Nterm]TFTDC[Cys_CAM]FNC[Cys_CAM]LPIAAIVDEK[TMTsixplex_K]	151-168	FALSE	4.815	19289.46499	20407.25391	16601.31895	18592.24707	16944.66188	15846.55331	ENSG00000186298
F8VYE8	F8VYE8_HUMAN	K|IFCCHGGLSPDLQSMEQIR|R	[TMTsixplex_Nterm]IFC[Cys_CAM]C[Cys_CAM]HGGLSPDLQSMEQIR	169-187	FALSE	8.443	48674.45489	57187.48572	45181.09952	42484.03403	52428.03869	56471.65378	ENSG00000186298
F8VYE8	F8VYE8_HUMAN	K|HDLDLICR|A	[TMTsixplex_Nterm]HDLDLIC[Cys_CAM]R	239-246	FALSE	5.366	203544.5979	220518.72	178592.3736	190983.6882	223018.8594	211999.7905	ENSG00000186298
F8VYE8	F8VYE8_HUMAN	K|ICGDIHGQYYDLLR|L	[TMTsixplex_Nterm]IC[Cys_CAM]GDIHGQYYDLLR	61-74	FALSE	5.689	103518.9937	119885.185	79541.68595	85688.87077	93863.05952	94355.76623	ENSG00000186298
F8VYE8	F8VYE8_HUMAN	R|AHQVVEDGYEFFAK|R	[TMTsixplex_Nterm]AHQVVEDGYEFFAK[TMTsixplex_K]	247-260	FALSE	7.499	630849.4841	680693.4011	532038.2863	575787.5482	552116.851	530611.0928	ENSG00000186298
F8VYE8	F8VYE8_HUMAN	R|AHQVVEDGYEFFAK|R	[TMTsixplex_Nterm]AHQVVEDGYEFFAK[TMTsixplex_K]	247-260	FALSE	8.218	1051408.371	1193794.728	1190338.108	1383837.75	1187083.039	800213.9404	ENSG00000186298
F8VYE8	F8VYE8_HUMAN	K|HDLDLICR|A	[TMTsixplex_Nterm]HDLDLIC[Cys_CAM]R	239-246	FALSE	6.626	156623.2987	164767.1204	130599.8839	138733.1114	134974.1903	131681.2254	ENSG00000186298
F8VYE8	F8VYE8_HUMAN	R|AHQVVEDGYEFFAK|R	[TMTsixplex_Nterm]AHQVVEDGYEFFAK[TMTsixplex_K]	247-260	FALSE	7.835	1383047.561	1524848.367	1206995.287	1268636.256	1271309.308	1214886.146	ENSG00000186298
F8VYE8	F8VYE8_HUMAN	R|AHQVVEDGYEFFAK|R	[TMTsixplex_Nterm]AHQVVEDGYEFFAK[TMTsixplex_K]	247-260	FALSE	7.328	901201.6166	878907.7654	851010.3256	996279.75	760251.6869	516266.536	ENSG00000186298
F8VYE8	F8VYE8_HUMAN	R|AHQVVEDGYEFFAK|R	[TMTsixplex_Nterm]AHQVVEDGYEFFAK[TMTsixplex_K]	247-260	FALSE	7.971	934408.3803	1033124.451	991784.5191	1238127.922	971871.9065	917815.9571	ENSG00000186298
F8VZ49	F8VZ49_HUMAN	K|KIFVGGIK|E	[TMTsixplex_Nterm]K[TMTsixplex_K]IFVGGIK[TMTsixplex_K]	125-132	FALSE	5.261	699239	692282.4435	487768.376	522880.0734	411853.4782	391962.8214	ENSG00000135486
F8VZ49	F8VZ49_HUMAN	R|DYFEQYGK|I	[TMTsixplex_Nterm]DYFEQYGK[TMTsixplex_K]	142-149	FALSE	5.29	564362.9258	639492.1875	402062.6846	433854.5926	308683.7635	288154.726	ENSG00000135486
F8VZ49	F8VZ49_HUMAN	R|SHFEQWGTLTDCVVMR|D	[TMTsixplex_Nterm]SHFEQWGTLTDC[Cys_CAM]VVMR	51-66	FALSE	8.42	101777.5841	105400.7238	64720.63989	62774.18141	69898.53672	62886.84122	ENSG00000135486
F8VZ49	F8VZ49_HUMAN	R|SHFEQWGTLTDCVVMR|D	[TMTsixplex_Nterm]SHFEQWGTLTDC[Cys_CAM]VVM[Oxidation_M]R	51-66	FALSE	8.225	145838.2765	162187.3913	123065.9165	132214.8937	122134.9008	119754.5069	ENSG00000135486
F8VZ49	F8VZ49_HUMAN	K|IFVGGIKEDTEEHHLR|D	[TMTsixplex_Nterm]IFVGGIK[TMTsixplex_K]EDTEEHHLR	126-141	FALSE	4.861	564663.3284	596071.4004	365435.1798	380827.4733	364417.1956	365503.2557	ENSG00000135486
F8VZ49	F8VZ49_HUMAN	K|IEVIEIMTDR|G	[TMTsixplex_Nterm]IEVIEIMTDR	150-159	FALSE	6.37	118545.7848	120689.3984	62634.34094	63500.89839	69981.21778	57055.53662	ENSG00000135486
F8VZJ2	F8VZJ2_HUMAN	K|IEDLSQQAQLAAAEK|F	[TMTsixplex_Nterm]IEDLSQQAQLAAAEK[TMTsixplex_K]	49-63	FALSE	5.972	700346.1437	851916.4375	501017.0039	708522.9868	576462.2182	673938.4027	ENSG00000196531
F8VZJ2	F8VZJ2_HUMAN	K|SPASDTYIVFGEAK|I	[TMTsixplex_Nterm]SPASDTYIVFGEAK[TMTsixplex_K]	35-48	FALSE	7.108	235697.5924	253898.7188	232962.6296	216414.2428	171067.627	155888.8475	ENSG00000196531
F8VZJ2	F8VZJ2_HUMAN	K|NILFVITKPDVYK|S	[TMTsixplex_Nterm]NILFVITK[TMTsixplex_K]PDVYK[TMTsixplex_K]	22-34	FALSE	5.549	13395.73926	11606.40808	12003.54753	11257.64712	7788.076041	5626.008793	ENSG00000196531
F8VZJ2	F8VZJ2_HUMAN	K|NILFVITKPDVYK|S	[TMTsixplex_Nterm]NILFVITK[TMTsixplex_K]PDVYK[TMTsixplex_K]	22-34	FALSE	7.055	8532.87207	7720.345559	8208.720208	7835.69424	5061.478275	3828.850907	ENSG00000196531
F8VZJ2	F8VZJ2_HUMAN	K|NILFVITKPDVYK|S	[TMTsixplex_Nterm]NILFVITK[TMTsixplex_K]PDVYK[TMTsixplex_K]	22-34	FALSE	5.615	28226.39835	23758.2914	23871.82099	22808.42199	23929.55441	17002.95037	ENSG00000196531
F8VZJ2	F8VZJ2_HUMAN	K|IEDLSQQAQLAAAEK|F	[TMTsixplex_Nterm]IEDLSQQAQLAAAEK[TMTsixplex_K]	49-63	FALSE	6.548	780640.1944	908347.5342	598353.1901	932910	663092.1845	598879.4693	ENSG00000196531
F8VZJ2	F8VZJ2_HUMAN	K|DIELVMSQANVSR|A	[TMTsixplex_Nterm]DIELVMSQANVSR	101-113	FALSE	6.996	111916.2173	122294.5391	56157.65227	60013.15783	56667.18613	53073.48415	ENSG00000196531
F8VZV1	F8VZV1_HUMAN	K|LLETGLVNMHR|I	[TMTsixplex_Nterm]LLETGLVNMHR	798-808	FALSE	8.33	13773.03459	15077.05166	13118.96519	14606.20873	18292.20933	24530.72248	ENSG00000061987
F8W1G3	F8W1G3_HUMAN	R|KINFDALLK|F	[TMTsixplex_Nterm]K[TMTsixplex_K]INFDALLK[TMTsixplex_K]	7-15	FALSE	5.522	277626.0268	279657.7451	175497.2193	189325.2162	522587.625	483094.5828	ENSG00000139644
F8W1R7	F8W1R7_HUMAN	K|DQGTYEDYVEGLR|V	[TMTsixplex_Nterm]DQGTYEDYVEGLR	82-94	FALSE	7.656	185736.0733	195128.9411	202427.0752	216041.1094	122449.1189	112501.768	ENSG00000092841
F8W1R7	F8W1R7_HUMAN	R|HVLVTLGEK|M	[TMTsixplex_Nterm]HVLVTLGEK[TMTsixplex_K]	111-119	FALSE	5.117	4641.151017	5152.837286	5815.951251	6366.793703	2312.681995	2397.77707	ENSG00000092841
F8W1R7	F8W1R7_HUMAN	R|HVLVTLGEK|M	[TMTsixplex_Nterm]HVLVTLGEK[TMTsixplex_K]	111-119	FALSE	4.823	1258261.537	1294300.784	1485744.388	1595361.788	828378.3856	734063.9412	ENSG00000092841
F8W1R7	F8W1R7_HUMAN	K|EAFQLFDR|T	[TMTsixplex_Nterm]EAFQLFDR	14-21	FALSE	6.719	128754.9771	138217.7718	166534.4927	176328.4606	59186.91871	53422.43446	ENSG00000092841
F8W1R7	F8W1R7_HUMAN	R|HVLVTLGEK|M	[TMTsixplex_Nterm]HVLVTLGEK[TMTsixplex_K]	111-119	FALSE	4.822	4825.444067	4650.720111	5552.911155	5999.495167	2316.396555	2495.193222	ENSG00000092841
F8W1R7	F8W1R7_HUMAN	R|HVLVTLGEK|M	[TMTsixplex_Nterm]HVLVTLGEK[TMTsixplex_K]	111-119	FALSE	5.142	3533.986937	4051.836661	4327.61586	4947.574971	1954.148685	1766.067147	ENSG00000092841
F8W1R7	F8W1R7_HUMAN	K|NKDQGTYEDYVEGLR|V	[TMTsixplex_Nterm]NK[TMTsixplex_K]DQGTYEDYVEGLR	80-94	FALSE	6.515	1484231.078	1618744.512	1654516.525	1766826.125	837999.7033	682920.9291	ENSG00000092841
F8W1R7	F8W1R7_HUMAN	K|ILYSQCGDVMR|A	[TMTsixplex_Nterm]ILYSQC[Cys_CAM]GDVMR	27-37	FALSE	8.353	26158.67279	23214.04146	32611.75622	39521.62303	13794.71799	11196.17278	ENSG00000092841
F8W1R7	F8W1R7_HUMAN	K|ILYSQCGDVMR|A	[TMTsixplex_Nterm]ILYSQC[Cys_CAM]GDVMR	27-37	FALSE	7.464	44452.13874	51601.78007	62567.22342	62481.79498	23522.2542	21007.40283	ENSG00000092841
F8W1R7	F8W1R7_HUMAN	K|ILYSQCGDVMR|A	[TMTsixplex_Nterm]ILYSQC[Cys_CAM]GDVMR	27-37	FALSE	7.736	48392.8364	46503.78718	60971.57055	69384.26027	25784.09499	22744.5817	ENSG00000092841
F8W1R7	F8W1R7_HUMAN	K|NKDQGTYEDYVEGLR|V	[TMTsixplex_Nterm]NK[TMTsixplex_K]DQGTYEDYVEGLR	80-94	FALSE	7.226	3873389.995	4388441.381	4938748.864	5380475	1680342.033	1387519.506	ENSG00000092841
F8W1R7	F8W1R7_HUMAN	K|VLDFEHFLPMLQTVAK|N	[TMTsixplex_Nterm]VLDFEHFLPM[Oxidation_M]LQTVAK[TMTsixplex_K]	64-79	FALSE	5.837	3499.803586	3565.57141	4447.077241	4762.857422	3876.796691	3442.205998	ENSG00000092841
F8W1R7	F8W1R7_HUMAN	K|ILYSQCGDVMR|A	[TMTsixplex_Nterm]ILYSQC[Cys_CAM]GDVMR	27-37	FALSE	7.09	156230.6411	158569.0176	184813.7913	205871.8894	76341.30163	66649.96548	ENSG00000092841
F8W1R7	F8W1R7_HUMAN	K|ILYSQCGDVMR|A	[TMTsixplex_Nterm]ILYSQC[Cys_CAM]GDVMR	27-37	FALSE	8.051	148514.0338	174224.8287	212758.4239	214542.8775	72301.39694	62665.56235	ENSG00000092841
F8W1R7	F8W1R7_HUMAN	K|ILYSQCGDVMR|A	[TMTsixplex_Nterm]ILYSQC[Cys_CAM]GDVMR	27-37	FALSE	7.846	19081.26161	21810.6873	24926.61963	26925.14736	10423.63333	9573.52494	ENSG00000092841
F8W1R7	F8W1R7_HUMAN	K|ILYSQCGDVMR|A	[TMTsixplex_Nterm]ILYSQC[Cys_CAM]GDVMR	27-37	FALSE	8.347	11759.19758	9283.957881	13398.64457	17448.91771	6226.53594	4953.268269	ENSG00000092841
F8W1R7	F8W1R7_HUMAN	K|DQGTYEDYVEGLR|V	[TMTsixplex_Nterm]DQGTYEDYVEGLR	82-94	FALSE	7.034	211425.6451	290643.0507	353598.4396	277962.9008	218782.9854	171481.1869	ENSG00000092841
F8W1R7	F8W1R7_HUMAN	R|HVLVTLGEK|M	[TMTsixplex_Nterm]HVLVTLGEK[TMTsixplex_K]	111-119	FALSE	4.772	2091.548731	1812.053124	2334.646928	2584.34721	989.41352	928.9980551	ENSG00000092841
F8W1R7	F8W1R7_HUMAN	R|ALGQNPTNAEVLK|V	[TMTsixplex_Nterm]ALGQNPTNAEVLK[TMTsixplex_K]	38-50	FALSE	4.908	1698997.816	1413055.795	1569485.636	1745076.422	1882208.25	1185464.652	ENSG00000092841
F8W1R7	F8W1R7_HUMAN	K|ILYSQCGDVMR|A	[TMTsixplex_Nterm]ILYSQC[Cys_CAM]GDVMR	27-37	FALSE	7.765	183654.4859	191793.1245	229935.446	238727.1344	89863.50553	79227.31101	ENSG00000092841
F8W1R7	F8W1R7_HUMAN	R|ALGQNPTNAEVLK|V	[TMTsixplex_Nterm]ALGQNPTNAEVLK[TMTsixplex_K]	38-50	FALSE	7.533	120075.0301	122370.3378	170680.7203	185231.5938	52154.89188	49299.24991	ENSG00000092841
F8W1R7	F8W1R7_HUMAN	R|ALGQNPTNAEVLK|V	[TMTsixplex_Nterm]ALGQNPTNAEVLK[TMTsixplex_K]	38-50	FALSE	5.504	429605.769	550333.2357	739596.8368	858764.9404	1391462.125	1174608.09	ENSG00000092841
F8W1R7	F8W1R7_HUMAN	R|HVLVTLGEK|M	[TMTsixplex_Nterm]HVLVTLGEK[TMTsixplex_K]	111-119	FALSE	4.978	5394.211339	5493.121735	6156.329337	7183.137748	3004.231512	2855.315896	ENSG00000092841
F8W1R7	F8W1R7_HUMAN	R|HVLVTLGEK|M	[TMTsixplex_Nterm]HVLVTLGEK[TMTsixplex_K]	111-119	FALSE	5.013	4649.483246	4676.163074	5695.382389	6125.027321	2397.293996	2394.784149	ENSG00000092841
F8W1R7	F8W1R7_HUMAN	K|ILYSQCGDVMR|A	[TMTsixplex_Nterm]ILYSQC[Cys_CAM]GDVMR	27-37	FALSE	7.156	47601.28537	36453.04847	61723.26136	69021.27199	26699.23235	21016.66173	ENSG00000092841
F8W1R7	F8W1R7_HUMAN	R|HVLVTLGEK|M	[TMTsixplex_Nterm]HVLVTLGEK[TMTsixplex_K]	111-119	FALSE	5.124	680.6798173	836.7234278	817.7046367	958.9934794	328.0192495	251.3341977	ENSG00000092841
F8W1R7	F8W1R7_HUMAN	R|ALGQNPTNAEVLK|V	[TMTsixplex_Nterm]ALGQNPTNAEVLK[TMTsixplex_K]	38-50	FALSE	7.149	229668.7212	226179.9572	292551.8058	334295.0313	96904.77686	84969.71271	ENSG00000092841
F8W1R7	F8W1R7_HUMAN	K|ILYSQCGDVMR|A	[TMTsixplex_Nterm]ILYSQC[Cys_CAM]GDVMR	27-37	FALSE	7.872	110763.9608	125774.5329	150802.7002	156699.5112	54349.75894	47032.38035	ENSG00000092841
F8W1R7	F8W1R7_HUMAN	K|NKDQGTYEDYVEGLR|V	[TMTsixplex_Nterm]NK[TMTsixplex_K]DQGTYEDYVEGLR	80-94	FALSE	6.383	3298710.827	3394850.013	3789574.597	3996484.25	1510104.265	1257938.649	ENSG00000092841
F8W1R7	F8W1R7_HUMAN	K|DQGTYEDYVEGLR|V	[TMTsixplex_Nterm]DQGTYEDYVEGLR	82-94	FALSE	8.122	97197.25556	108864.8447	136305.1719	133556.2324	52979.18508	46320.58338	ENSG00000092841
F8W1R7	F8W1R7_HUMAN	R|HVLVTLGEK|M	[TMTsixplex_Nterm]HVLVTLGEK[TMTsixplex_K]	111-119	FALSE	4.872	5338.581842	5637.632744	6419.78312	7266.21714	2586.627392	2554.61512	ENSG00000092841
F8W1R7	F8W1R7_HUMAN	R|HVLVTLGEK|M	[TMTsixplex_Nterm]HVLVTLGEK[TMTsixplex_K]	111-119	FALSE	5.049	4775.052762	4989.951588	6479.079029	6596.742439	2524.000423	2477.550283	ENSG00000092841
F8W1R7	F8W1R7_HUMAN	K|EAFQLFDR|T	[TMTsixplex_Nterm]EAFQLFDR	14-21	FALSE	5.797	354793.9994	384525.4063	458279.5672	500471.9019	156076.51	134652.1091	ENSG00000092841
F8W1R7	F8W1R7_HUMAN	R|ALGQNPTNAEVLK|V	[TMTsixplex_Nterm]ALGQNPTNAEVLK[TMTsixplex_K]	38-50	FALSE	6.889	386813.4179	395613.7197	521988.0959	591533.0625	175666.9232	147972.1411	ENSG00000092841
F8W1R7	F8W1R7_HUMAN	R|ALGQNPTNAEVLK|V	[TMTsixplex_Nterm]ALGQNPTNAEVLK[TMTsixplex_K]	38-50	FALSE	6.525	47934.69826	52550.03012	64948.91266	72659.64844	21808.86727	21006.42462	ENSG00000092841
F8W1R7	F8W1R7_HUMAN	R|ALGQNPTNAEVLK|V	[TMTsixplex_Nterm]ALGQNPTNAEVLK[TMTsixplex_K]	38-50	FALSE	6.532	371919.6606	372314.4481	488484.67	528329.75	163657.6815	148041.6238	ENSG00000092841
F8W1R7	F8W1R7_HUMAN	R|ALGQNPTNAEVLK|V	[TMTsixplex_Nterm]ALGQNPTNAEVLK[TMTsixplex_K]	38-50	FALSE	7.688	206727.5103	217400.8398	276713.1665	303726.9688	94374.73984	83223.28337	ENSG00000092841
F8W1R7	F8W1R7_HUMAN	K|ILYSQCGDVMR|A	[TMTsixplex_Nterm]ILYSQC[Cys_CAM]GDVMR	27-37	FALSE	7.786	277456.1959	276981.1049	344487.5775	381113.0099	123201.783	109354.9903	ENSG00000092841
F8W1R7	F8W1R7_HUMAN	R|HVLVTLGEK|M	[TMTsixplex_Nterm]HVLVTLGEK[TMTsixplex_K]	111-119	FALSE	4.97	281201.1631	278406.2344	354853.5961	382570.2953	124462.2032	97975.65993	ENSG00000092841
F8W1R7	F8W1R7_HUMAN	R|VFDKEGNGTVMGAEIR|H	[TMTsixplex_Nterm]VFDK[TMTsixplex_K]EGNGTVMGAEIR	95-110	FALSE	5.793	2445363.036	2575690.855	3365303.985	3719127.25	1072685.164	952978.6822	ENSG00000092841
F8W1R7	F8W1R7_HUMAN	R|ALGQNPTNAEVLK|V	[TMTsixplex_Nterm]ALGQNPTNAEVLK[TMTsixplex_K]	38-50	FALSE	5.217	240038.1339	242205.2272	206610.6949	268297.5791	314052.5625	283322.7143	ENSG00000092841
F8W1R7	F8W1R7_HUMAN	R|HVLVTLGEK|M	[TMTsixplex_Nterm]HVLVTLGEK[TMTsixplex_K]	111-119	FALSE	5.182	4924.897624	5526.322236	6321.331439	6791.361143	2700.506372	2444.367683	ENSG00000092841
F8W1R7	F8W1R7_HUMAN	K|ILYSQCGDVMR|A	[TMTsixplex_Nterm]ILYSQC[Cys_CAM]GDVMR	27-37	FALSE	8.202	15769.96067	12618.61214	19590.94511	23881.67972	9174.235044	7921.314646	ENSG00000092841
F8W651	F8W651_HUMAN	K|AILILDNDGDR|L	[TMTsixplex_Nterm]AILILDNDGDR	15-25	FALSE	7.716	203618.6851	206710.172	134454.1926	151483.7916	256043.9204	236063.5181	ENSG00000111481
F8W651	F8W651_HUMAN	R|GEDVPLTEQTVSQVLQSAK|E	[TMTsixplex_Nterm]GEDVPLTEQTVSQVLQSAK[TMTsixplex_K]	92-110	FALSE	6.52	100611.8599	117806.0481	100980.9658	110437.5174	119319.4041	123249.7656	ENSG00000111481
F8W651	F8W651_HUMAN	K|AILILDNDGDR|L	[TMTsixplex_Nterm]AILILDNDGDR	15-25	FALSE	7.608	171121.4574	186509.076	120809.1226	134415.7966	206122.2794	212079.9396	ENSG00000111481
F8W785	F8W785_HUMAN	R|QAELEEGRPQHQEQLR|Q	[TMTsixplex_Nterm]QAELEEGRPQHQEQLR	435-450	FALSE	4.803	9261.25759	9656.72168	4083.629731	3842.661095	4118.688904	3982.73776	ENSG00000173905
F8W7C6	F8W7C6_HUMAN	K|EHVIEALR|R	[TMTsixplex_Nterm]EHVIEALR	95-102	FALSE	6.014	58604.26997	62908.95547	52677.51309	53995.43394	83468.22567	80979.4163	ENSG00000147403
F8W7C6	F8W7C6_HUMAN	R|VHIGQVIMSIR|T	[TMTsixplex_Nterm]VHIGQVIMSIR	78-88	FALSE	9.519	30307.44863	31365.71589	22181.68471	23623.57184	44471.72424	38514.17218	ENSG00000147403
F8W7C6	F8W7C6_HUMAN	K|FNADEFEDMVAEK|R	[TMTsixplex_Nterm]FNADEFEDMVAEK[TMTsixplex_K]	125-137	FALSE	5.28	225412.1368	244906.2093	201128.8688	210572.4377	349041.9971	324008.9774	ENSG00000147403
F8W7C6	F8W7C6_HUMAN	K|FNADEFEDMVAEK|R	[TMTsixplex_Nterm]FNADEFEDMVAEK[TMTsixplex_K]	125-137	FALSE	7.582	350751.272	361481.2379	275381.5955	291462.8341	501800.5625	464739.2412	ENSG00000147403
F8W7C6	F8W7C6_HUMAN	K|EHVIEALRR|A	[TMTsixplex_Nterm]EHVIEALRR	95-103	FALSE	6.222	21799.98835	23596.88268	17945.39685	19223.46884	29090.66203	26610.82039	ENSG00000147403
F8W7C6	F8W7C6_HUMAN	R|LIPDGCGVK|Y	[TMTsixplex_Nterm]LIPDGC[Cys_CAM]GVK[TMTsixplex_K]	139-147	FALSE	4.882	170118.7373	174556.3	138714.2602	153034.2696	249020.5325	234396.1576	ENSG00000147403
F8W7Q4	F8W7Q4_HUMAN	R|LKEEAAMK|A	[TMTsixplex_Nterm]LK[TMTsixplex_K]EEAAMK[TMTsixplex_K]	133-140	FALSE	4.814	689656.942	695886.3342	769766.2969	855680.5377	2243895.75	1973018.396	ENSG00000114023
F8W7Q4	F8W7Q4_HUMAN	K|EDEIPETVSLEMLDAAK|N	[TMTsixplex_Nterm]EDEIPETVSLEMLDAAK[TMTsixplex_K]	70-86	FALSE	5.36	47508.19083	53672.89776	47861.59044	51154.95947	120673.875	112892.1463	ENSG00000114023
F8W7Q4	F8W7Q4_HUMAN	K|EDEIPETVSLEMLDAAK|N	[TMTsixplex_Nterm]EDEIPETVSLEMLDAAK[TMTsixplex_K]	70-86	FALSE	7.125	15666.74527	17491.99324	16354.8781	18085.68431	42781.92969	40732.22854	ENSG00000114023
F8W822	F8W822_HUMAN	R|LAFYLCGR|K	[TMTsixplex_Nterm]LAFYLC[Cys_CAM]GR	230-237	FALSE	5.933	24107.11618	27431.24023	19958.07728	21700.20061	25596.59761	23539.90123	ENSG00000139436
F8W914	F8W914_HUMAN	K|YSNSALGHVNCTIK|E	[TMTsixplex_Nterm]YSNSALGHVNC[Cys_CAM]TIK[TMTsixplex_K]	244-257	FALSE	6.822	467915.7984	566141.9563	442394.7449	577576.3919	414571.3994	442184.2438	ENSG00000115310
F8W914	F8W914_HUMAN	R|GPLPAAPPVAPER|Q	[TMTsixplex_Nterm]GPLPAAPPVAPER	64-76	FALSE	8.093	59447.00911	64465.60156	56817.34718	64347.64663	36270.37288	37051.92302	ENSG00000115310
F8W914	F8W914_HUMAN	K|YSNSALGHVNCTIK|E	YSNSALGHVNC[Cys_CAM]TIK[TMTsixplex_K]	244-257	FALSE	5.233	16052.64326	14106.55275	17101.81025	19092.78072	16652.32982	27322.63506	ENSG00000115310
F8W914	F8W914_HUMAN	R|GPLPAAPPVAPER|Q	[TMTsixplex_Nterm]GPLPAAPPVAPER	64-76	FALSE	7.527	72092.78207	77506.19531	68837.51034	76897.06767	46644.72282	45751.56183	ENSG00000115310
F8W914	F8W914_HUMAN	R|HQAQIDHYLGLANK|N	[TMTsixplex_Nterm]HQAQIDHYLGLANK[TMTsixplex_K]	311-324	FALSE	6.869	767474.3388	862009.7456	819431.578	894623.8276	665323.3416	682812.1159	ENSG00000115310
F8W914	F8W914_HUMAN	R|HQAQIDHYLGLANK|N	[TMTsixplex_Nterm]HQAQIDHYLGLANK[TMTsixplex_K]	311-324	FALSE	5.229	1746705.36	1773029.781	1574532.463	1719662.324	1621066.244	1487481.495	ENSG00000115310
F8W914	F8W914_HUMAN	R|HQAQIDHYLGLANK|N	[TMTsixplex_Nterm]HQAQIDHYLGLANK[TMTsixplex_K]	311-324	FALSE	7.758	175030.3405	188698.3082	165115.6748	189305.4542	169772.3128	186325.1692	ENSG00000115310
F8W9S7	F8W9S7_HUMAN	R|APYIAYLTR|C	[TMTsixplex_Nterm]APYIAYLTR	1145-1153	FALSE	6.205	26050.11402	28898.78945	20971.20877	22558.77165	31683.71474	33742.46668	ENSG00000165219
F8WAU4	F8WAU4_HUMAN	R|DNSHPFVGLAFK|L	[TMTsixplex_Nterm]DNSHPFVGLAFK[TMTsixplex_K]	348-359	FALSE	5.057	201639.5496	215367.4766	140392.7502	145984.3176	383276.2813	325886.5434	ENSG00000168827
F8WAU4	F8WAU4_HUMAN	R|YNVPFLTFINK|L	YNVPFLTFINK[TMTsixplex_K]	165-175	FALSE	5.059	97.97261639	115.8674569	156.17556	171.7023574	153.7343453	930.7037354	ENSG00000168827
F8WAU4	F8WAU4_HUMAN	R|SFTPVFLGSALK|N	[TMTsixplex_Nterm]SFTPVFLGSALK[TMTsixplex_K]	291-302	FALSE	6.729	11964.23331	12244.42512	6553.131829	7506.803572	25031.04883	24432.74888	ENSG00000168827
F8WAU4	F8WAU4_HUMAN	K|LNHNAAFMQIPMGLEGNFK|G	[TMTsixplex_Nterm]LNHNAAFMQIPMGLEGNFK[TMTsixplex_K]	194-212	FALSE	7.173	22882.34154	23214.28188	14000.90186	15231.98358	43408.76563	41373.33888	ENSG00000168827
F8WAU4	F8WAU4_HUMAN	R|VLYYTGR|I	[TMTsixplex_Nterm]VLYYTGR	66-72	FALSE	5.473	25102.69202	24960.69112	16629.30325	18177.93049	48436.42188	42988.64506	ENSG00000168827
F8WAU4	F8WAU4_HUMAN	R|YNVPFLTFINK|L	[TMTsixplex_Nterm]YNVPFLTFINK[TMTsixplex_K]	165-175	FALSE	6.372	5231.463654	4293.02616	4757.466533	3797.37731	5451.424805	4150.564176	ENSG00000168827
F8WAU4	F8WAU4_HUMAN	R|VLYYTGR|I	[TMTsixplex_Nterm]VLYYTGR	66-72	FALSE	5.386	31361.62974	30244.99083	18802.28226	21804.79277	59825.10156	54240.88854	ENSG00000168827
F8WAU4	F8WAU4_HUMAN	R|YNVPFLTFINK|L	[TMTsixplex_Nterm]YNVPFLTFINK[TMTsixplex_K]	165-175	FALSE	7.017	833.7589354	827.8197121	544.8983065	471.6531346	1770.959229	1460.246784	ENSG00000168827
F8WB26	F8WB26_HUMAN	K|ELQELNELFKPVVAAQK|I	[TMTsixplex_Nterm]ELQELNELFK[TMTsixplex_K]PVVAAQK[TMTsixplex_K]	77-93	FALSE	5.714	4903.702633	5783.692383	5048.85246	4704.322272	4077.389195	3678.046906	ENSG00000065548
F8WBI5	F8WBI5_HUMAN	K|LQFHNVKPECLEAYNK|I	[TMTsixplex_Nterm]LQFHNVK[TMTsixplex_K]PEC[Cys_CAM]LEAYNK[TMTsixplex_K]	76-91	FALSE	5.384	63978.92107	45268.2788	49898.27343	43775.81233	227756.4063	149434.785	ENSG00000146729
F8WBI5	F8WBI5_HUMAN	K|LQFHNVKPECLEAYNK|I	[TMTsixplex_Nterm]LQFHNVK[TMTsixplex_K]PEC[Cys_CAM]LEAYNK[TMTsixplex_K]	76-91	FALSE	4.836	73787.56525	99103.43126	62892.42161	96878.36354	197048.5441	257409.6563	ENSG00000146729
F8WBI5	F8WBI5_HUMAN	K|LQFHNVKPECLEAYNK|I	[TMTsixplex_Nterm]LQFHNVK[TMTsixplex_K]PEC[Cys_CAM]LEAYNK[TMTsixplex_K]	76-91	FALSE	5.251	34197.56361	26327.83304	28552.07021	26102.24352	107306.9219	74696.49158	ENSG00000146729
F8WBI5	F8WBI5_HUMAN	K|LQFHNVKPECLEAYNK|I	[TMTsixplex_Nterm]LQFHNVK[TMTsixplex_K]PEC[Cys_CAM]LEAYNK[TMTsixplex_K]	76-91	FALSE	6.076	89411.97075	68930.02694	77917.61329	69857.20151	349266.4375	237138.5021	ENSG00000146729
F8WBI5	F8WBI5_HUMAN	K|LQFHNVKPECLEAYNK|I	[TMTsixplex_Nterm]LQFHNVK[TMTsixplex_K]PEC[Cys_CAM]LEAYNK[TMTsixplex_K]	76-91	FALSE	6.179	25008.38346	19610.91882	20004.9003	17251.97881	78497.86719	53100.40922	ENSG00000146729
F8WBL3	F8WBL3_HUMAN	K|IAILGYR|S	[TMTsixplex_Nterm]IAILGYR	9-15	FALSE	6.645	21936.71515	24452.71854	15665.23995	17050.1288	19776.85281	16735.77324	ENSG00000106615
F8WDI0	F8WDI0_HUMAN	K|ALEVAEYLTPVLK|E	[TMTsixplex_Nterm]ALEVAEYLTPVLK[TMTsixplex_K]	12-24	FALSE	5.163	17317.79313	18512.06055	14550.39212	15271.23791	17615.68261	17210.46554	ENSG00000144848
F8WDJ2	F8WDJ2_HUMAN	R|DFLFPHLR|E	[TMTsixplex_Nterm]DFLFPHLR	19-26	FALSE	5.595	25656.15126	26130.77563	16505.51588	18267.1599	21126.22836	20161.80418	ENSG00000118873
F8WDW2	F8WDW2_HUMAN	R|TRAAGSLLSR|A	[TMTsixplex_Nterm]TRAAGSLLSR	16-25	FALSE	5.895	569.867588	570.1430704	737.6532355	811.4443359	289.2371398	262.1952265	ENSG00000042813
F8WEG8	F8WEG8_HUMAN	R|SDVQIHVPTFTFR|V	[TMTsixplex_Nterm]SDVQIHVPTFTFR	46-58	FALSE	5.964	47471.35911	52511.8131	46009.8015	47579.83175	54190.04818	50988.58374	ENSG00000180228
G3V126	G3V126_HUMAN	K|QLVMNHMHHEDQQVR|Y	[TMTsixplex_Nterm]QLVMNHMHHEDQQVR	395-409	FALSE	5.813	293.86816	320.4927389	285.4047085	311.1604646	312.3348601	382.9858309	ENSG00000047249
G3V153	G3V153_HUMAN	K|EKPVCGTTYK|V	[TMTsixplex_Nterm]EK[TMTsixplex_K]PVC[Cys_CAM]GTTYK[TMTsixplex_K]	141-150	FALSE	5.174	38880.32813	34363.56866	26742.3415	25225.82511	27511.58773	23054.2001	ENSG00000135387
G3V1A4	G3V1A4_HUMAN	K|AVLFCLSEDKK|N	[TMTsixplex_Nterm]AVLFC[Cys_CAM]LSEDK[TMTsixplex_K]K[TMTsixplex_K]	18-28	FALSE	6.031	1275785.175	1296185	999129.5536	1047619.676	1046483.97	974837.7602	ENSG00000172757
G3V1A4	G3V1A4_HUMAN	K|AVLFCLSEDKK|N	[TMTsixplex_Nterm]AVLFC[Cys_CAM]LSEDK[TMTsixplex_K]K[TMTsixplex_K]	18-28	FALSE	5.904	158835.1656	175837.0781	117939.3196	141408.1129	132070.3576	137857.754	ENSG00000172757
G3V1A4	G3V1A4_HUMAN	K|AVLFCLSEDKK|N	[TMTsixplex_Nterm]AVLFC[Cys_CAM]LSEDK[TMTsixplex_K]K[TMTsixplex_K]	18-28	FALSE	6.942	178190.552	179146.1647	127119.4684	140844.8916	144177.0136	133608.4998	ENSG00000172757
G3V1A4	G3V1A4_HUMAN	K|EILVGDVGQTVDDPYATFVK|M	[TMTsixplex_Nterm]EILVGDVGQTVDDPYATFVK[TMTsixplex_K]	37-56	FALSE	9.179	43535.09746	47851.8495	32273.8135	33030.65058	29112.17663	29168.65613	ENSG00000172757
G3V1A4	G3V1A4_HUMAN	K|AVLFCLSEDKK|N	[TMTsixplex_Nterm]AVLFC[Cys_CAM]LSEDK[TMTsixplex_K]K[TMTsixplex_K]	18-28	FALSE	6.608	3045114.836	3205272.5	2382052.721	2548763.77	2909624.403	2527174.239	ENSG00000172757
G3V1A4	G3V1A4_HUMAN	R|YALYDATYETK|E	[TMTsixplex_Nterm]YALYDATYETK[TMTsixplex_K]	65-75	FALSE	7.182	398757.8044	465750.3125	325220.5262	324979.9502	297310.4719	286807.7127	ENSG00000172757
G3V1A4	G3V1A4_HUMAN	K|AVLFCLSEDKK|N	[TMTsixplex_Nterm]AVLFC[Cys_CAM]LSEDK[TMTsixplex_K]K[TMTsixplex_K]	18-28	FALSE	6.286	1912440.964	1965595.25	1450138.634	1544906.574	1681161.754	1501166.945	ENSG00000172757
G3V1A4	G3V1A4_HUMAN	K|EILVGDVGQTVDDPYATFVK|M	[TMTsixplex_Nterm]EILVGDVGQTVDDPYATFVK[TMTsixplex_K]	37-56	FALSE	8.486	314564.0183	365333.7607	244107.1092	250088.0459	234551.4048	238441.4372	ENSG00000172757
G3V1A4	G3V1A4_HUMAN	K|AVLFCLSEDKK|N	[TMTsixplex_Nterm]AVLFC[Cys_CAM]LSEDK[TMTsixplex_K]K[TMTsixplex_K]	18-28	FALSE	6.605	2239492	2159850.966	1585051.76	1753755.736	1698635.938	1570098.318	ENSG00000172757
G3V1A4	G3V1A4_HUMAN	K|AVLFCLSEDKK|N	[TMTsixplex_Nterm]AVLFC[Cys_CAM]LSEDK[TMTsixplex_K]K[TMTsixplex_K]	18-28	FALSE	6.879	5419686.066	5501856.5	3891647.097	4176808.451	4145251.939	3849628.494	ENSG00000172757
G3V1A4	G3V1A4_HUMAN	K|EILVGDVGQTVDDPYATFVK|M	[TMTsixplex_Nterm]EILVGDVGQTVDDPYATFVK[TMTsixplex_K]	37-56	FALSE	7.951	31247.05515	34763.18359	26971.36931	28278.10617	25051.54342	22628.21321	ENSG00000172757
G3V1A4	G3V1A4_HUMAN	K|EILVGDVGQTVDDPYATFVK|M	[TMTsixplex_Nterm]EILVGDVGQTVDDPYATFVK[TMTsixplex_K]	37-56	FALSE	9.093	495065.4297	550667.8505	375019.2352	412264.8324	381338.486	389178.0489	ENSG00000172757
G3V1A4	G3V1A4_HUMAN	K|AVLFCLSEDKK|N	[TMTsixplex_Nterm]AVLFC[Cys_CAM]LSEDK[TMTsixplex_K]K[TMTsixplex_K]	18-28	FALSE	5.381	101270.614	111202.8281	74168.27409	83496.86359	81510.69411	82148.26559	ENSG00000172757
G3V1A4	G3V1A4_HUMAN	K|HELQANCYEEVKDR|C	[TMTsixplex_Nterm]HELQANC[Cys_CAM]YEEVK[TMTsixplex_K]DR	116-129	FALSE	5.115	1586269.895	1725245.483	1159781.961	1279241.056	1354001.545	1124019.909	ENSG00000172757
G3V1A4	G3V1A4_HUMAN	K|HELQANCYEEVKDR|C	[TMTsixplex_Nterm]HELQANC[Cys_CAM]YEEVK[TMTsixplex_K]DR	116-129	FALSE	5.588	1051900.658	1188694.317	828021.6224	851926.307	804792.7685	749465.9303	ENSG00000172757
G3V1A4	G3V1A4_HUMAN	K|EILVGDVGQTVDDPYATFVK|M	[TMTsixplex_Nterm]EILVGDVGQTVDDPYATFVK[TMTsixplex_K]	37-56	FALSE	4.882	48531.67159	56725.79527	40275.44177	41471.03886	45347.94635	41013.44035	ENSG00000172757
G3V1A4	G3V1A4_HUMAN	K|EILVGDVGQTVDDPYATFVK|M	[TMTsixplex_Nterm]EILVGDVGQTVDDPYATFVK[TMTsixplex_K]	37-56	FALSE	8.771	811029.0006	898158.2278	668652.1874	692574.1102	577830.8742	625393.1224	ENSG00000172757
G3V1A4	G3V1A4_HUMAN	K|HELQANCYEEVK|D	[TMTsixplex_Nterm]HELQANC[Cys_CAM]YEEVK[TMTsixplex_K]	116-127	FALSE	7.412	192010.5258	209689.6094	155675.7488	174608.2537	134578.9072	131882.3388	ENSG00000172757
G3V1A4	G3V1A4_HUMAN	K|LGGSAVISLEGKPL|-	[TMTsixplex_Nterm]LGGSAVISLEGK[TMTsixplex_K]PL	136-149	FALSE	5.49	373688.3529	403810.2857	283341.8843	312843.9187	320576.1422	304922.5245	ENSG00000172757
G3V1A4	G3V1A4_HUMAN	K|AVLFCLSEDKK|N	[TMTsixplex_Nterm]AVLFC[Cys_CAM]LSEDK[TMTsixplex_K]K[TMTsixplex_K]	18-28	FALSE	5.174	655827.0733	674515.9375	502993.3058	532853.682	667632.9519	626219.7462	ENSG00000172757
G3V1A4	G3V1A4_HUMAN	K|AVLFCLSEDKK|N	[TMTsixplex_Nterm]AVLFC[Cys_CAM]LSEDK[TMTsixplex_K]K[TMTsixplex_K]	18-28	FALSE	5.564	258505.9043	291881.3125	204783.5919	227867.6319	214444.7883	206362.9923	ENSG00000172757
G3V1A4	G3V1A4_HUMAN	R|YALYDATYETK|E	[TMTsixplex_Nterm]YALYDATYETK[TMTsixplex_K]	65-75	FALSE	6.102	171654.0709	225114.9451	130961.4594	189120.914	151103.6862	129870.209	ENSG00000172757
G3V1A4	G3V1A4_HUMAN	K|HELQANCYEEVKDR|C	[TMTsixplex_Nterm]HELQANC[Cys_CAM]YEEVK[TMTsixplex_K]DR	116-129	FALSE	8.894	381279.7074	419023.9063	286371.4795	316624.805	314048.8724	264339.2376	ENSG00000172757
G3V1A4	G3V1A4_HUMAN	K|HELQANCYEEVKDR|C	[TMTsixplex_Nterm]HELQANC[Cys_CAM]YEEVK[TMTsixplex_K]DR	116-129	FALSE	4.804	205627.637	217328.6057	158915.3841	174336.868	179323.399	151268.7002	ENSG00000172757
G3V1A4	G3V1A4_HUMAN	K|HELQANCYEEVKDR|C	[TMTsixplex_Nterm]HELQANC[Cys_CAM]YEEVK[TMTsixplex_K]DR	116-129	FALSE	6.993	202898.9127	221154.375	154425.3096	164464.5635	164874.2963	138738.838	ENSG00000172757
G3V1A4	G3V1A4_HUMAN	K|LGGSAVISLEGKPL|-	[TMTsixplex_Nterm]LGGSAVISLEGK[TMTsixplex_K]PL	136-149	FALSE	5.727	288258.2405	307870.5625	228382.8384	238710.2496	251885.3229	220808.8916	ENSG00000172757
G3V1A4	G3V1A4_HUMAN	K|AVLFCLSEDKK|N	[TMTsixplex_Nterm]AVLFC[Cys_CAM]LSEDK[TMTsixplex_K]K[TMTsixplex_K]	18-28	FALSE	6.324	1853192.481	1900861.25	1309382.984	1444108.577	1642725.568	1475731.285	ENSG00000172757
G3V1A4	G3V1A4_HUMAN	K|LGGSAVISLEGKPL|-	[TMTsixplex_Nterm]LGGSAVISLEGK[TMTsixplex_K]PL	136-149	FALSE	4.979	125257.5923	130985.8106	101277.0993	111720.9934	113718.0305	112119.3891	ENSG00000172757
G3V1A4	G3V1A4_HUMAN	K|LGGSAVISLEGKPL|-	[TMTsixplex_Nterm]LGGSAVISLEGK[TMTsixplex_K]PL	136-149	FALSE	5.297	139671.196	145358.5544	111550.761	122718.5771	123522.9977	119759.4447	ENSG00000172757
G3V1A4	G3V1A4_HUMAN	K|AVLFCLSEDKK|N	[TMTsixplex_Nterm]AVLFC[Cys_CAM]LSEDK[TMTsixplex_K]K[TMTsixplex_K]	18-28	FALSE	7.307	162199.4396	175253.255	124374.5858	135251.6268	149245.1653	133828.1401	ENSG00000172757
G3V1A4	G3V1A4_HUMAN	K|HELQANCYEEVKDR|C	[TMTsixplex_Nterm]HELQANC[Cys_CAM]YEEVK[TMTsixplex_K]DR	116-129	FALSE	5.543	140585.9698	142646.299	102212.2516	110936.2127	125985.3226	112638.3448	ENSG00000172757
G3V1A4	G3V1A4_HUMAN	K|LGGSAVISLEGKPL|-	[TMTsixplex_Nterm]LGGSAVISLEGK[TMTsixplex_K]PL	136-149	FALSE	5.266	687948.3595	665700.4022	528359.1328	545526.2262	560128.3729	512280.6849	ENSG00000172757
G3V1A4	G3V1A4_HUMAN	K|LGGSAVISLEGKPL|-	[TMTsixplex_Nterm]LGGSAVISLEGK[TMTsixplex_K]PL	136-149	FALSE	5.413	152188.3194	161381.7344	115850.7371	124581.2162	122955.845	116035.983	ENSG00000172757
G3V1A4	G3V1A4_HUMAN	K|EILVGDVGQTVDDPYATFVK|M	[TMTsixplex_Nterm]EILVGDVGQTVDDPYATFVK[TMTsixplex_K]	37-56	FALSE	9.141	256954.29	281718.9753	202858.8204	220354.4703	191334.5908	192941.9202	ENSG00000172757
G3V1A4	G3V1A4_HUMAN	K|LGGSAVISLEGKPL|-	[TMTsixplex_Nterm]LGGSAVISLEGK[TMTsixplex_K]PL	136-149	FALSE	5.439	252891.6849	261937.0577	188824.5801	203854.124	206712.1721	184536.0794	ENSG00000172757
G3V1A4	G3V1A4_HUMAN	K|EILVGDVGQTVDDPYATFVK|M	[TMTsixplex_Nterm]EILVGDVGQTVDDPYATFVK[TMTsixplex_K]	37-56	FALSE	8.491	83798.20204	89390.36719	73392.95725	77796.82419	58881.21869	55046.01903	ENSG00000172757
G3V1A4	G3V1A4_HUMAN	K|AVLFCLSEDKK|N	[TMTsixplex_Nterm]AVLFC[Cys_CAM]LSEDK[TMTsixplex_K]K[TMTsixplex_K]	18-28	FALSE	6.307	1097910.294	1138613	828537.024	902637.3074	952435.7612	910951.4695	ENSG00000172757
G3V1A4	G3V1A4_HUMAN	K|AVLFCLSEDKK|N	[TMTsixplex_Nterm]AVLFC[Cys_CAM]LSEDK[TMTsixplex_K]K[TMTsixplex_K]	18-28	FALSE	5.022	301095.5873	313879.0625	223491.6818	239580.6672	298012.575	289499.0621	ENSG00000172757
G3V1C1	G3V1C1_HUMAN	K|SPAQILIR|F	[TMTsixplex_Nterm]SPAQILIR	144-151	FALSE	6.176	37205.94108	37445.45479	29036.24018	31497.27293	68522.14063	62607.51313	ENSG00000165568
G3V1C1	G3V1C1_HUMAN	K|SPAQILIR|F	[TMTsixplex_Nterm]SPAQILIR	144-151	FALSE	6.305	40331.56432	41125.43894	31735.96616	32627.2489	63852.64063	59057.08609	ENSG00000165568
G3V210	G3V210_HUMAN	R|DMLLANK|V	[TMTsixplex_Nterm]DMLLANK[TMTsixplex_K]	100-106	FALSE	4.831	106724.2311	114614.4436	87029.94186	93398.16063	119858.75	111640.5561	ENSG00000089157
G3V210	G3V210_HUMAN	R|AGAIAPCEVTVPAQNTGLGPEK|T	[TMTsixplex_Nterm]AGAIAPC[Cys_CAM]EVTVPAQNTGLGPEK[TMTsixplex_K]	113-134	FALSE	5.158	347065.1072	328296.072	274529.4773	304958.5228	399652.7813	369511.4567	ENSG00000089157
G3V210	G3V210_HUMAN	R|GHLENNPALEK|L	[TMTsixplex_Nterm]GHLENNPALEK[TMTsixplex_K]	67-77	FALSE	5.146	1446019.524	1521770.045	1175499.529	1255393.882	1715526.766	1701792.862	ENSG00000089157
G3V210	G3V210_HUMAN	R|GNVGFVFTK|E	[TMTsixplex_Nterm]GNVGFVFTK[TMTsixplex_K]	84-92	FALSE	7.285	296798.2352	302196.9948	235389.2666	268798.2376	325703.4688	309591.3034	ENSG00000089157
G3V210	G3V210_HUMAN	K|TSFFQALGITTK|I	[TMTsixplex_Nterm]TSFFQALGITTK[TMTsixplex_K]	135-146	FALSE	8.814	11115.91223	12374.90509	8369.063058	9811.218053	12537.52637	10933.67058	ENSG00000089157
G3V210	G3V210_HUMAN	K|TSFFQALGITTK|I	TSFFQALGITTK[TMTsixplex_K]	135-146	FALSE	5.58	754.5101456	943.0673107	1068.648894	1135.57698	926.9325806	2116.501126	ENSG00000089157
G3V210	G3V210_HUMAN	K|TSFFQALGITTK|I	[TMTsixplex_Nterm]TSFFQALGITTK[TMTsixplex_K]	135-146	FALSE	5.325	73003.63957	85416.71544	60290.09775	68706.17711	89488.37295	81530.35798	ENSG00000089157
G3V210	G3V210_HUMAN	K|IIQLLDDYPK|C	[TMTsixplex_Nterm]IIQLLDDYPK[TMTsixplex_K]	17-26	FALSE	5.407	288945.1477	334343.2551	248744.3269	256940.9464	335159.3022	298321.6248	ENSG00000089157
G3V210	G3V210_HUMAN	R|AGAIAPCEVTVPAQNTGLGPEK|T	[TMTsixplex_Nterm]AGAIAPC[Cys_CAM]EVTVPAQNTGLGPEK[TMTsixplex_K]	113-134	FALSE	5.593	549603.8328	587095.042	522291.5633	563441.7491	641953.8057	616110.7879	ENSG00000089157
G3V210	G3V210_HUMAN	K|TSFFQALGITTK|I	TSFFQALGITTK[TMTsixplex_K]	135-146	FALSE	5.835	993.594522	1655.546846	2311.535517	2435.186912	1607.794622	6055.856848	ENSG00000089157
G3V210	G3V210_HUMAN	R|GHLENNPALEK|L	[TMTsixplex_Nterm]GHLENNPALEK[TMTsixplex_K]	67-77	FALSE	4.861	162863.6918	167604.7371	137908.5166	141634.6649	187630.5855	190007.5528	ENSG00000089157
G3V210	G3V210_HUMAN	K|IIQLLDDYPK|C	[TMTsixplex_Nterm]IIQLLDDYPK[TMTsixplex_K]	17-26	FALSE	5.58	229635.2949	247722.8452	189231.8756	204071.786	249600.0771	247224.8497	ENSG00000089157
G3V210	G3V210_HUMAN	R|GHLENNPALEK|L	[TMTsixplex_Nterm]GHLENNPALEK[TMTsixplex_K]	67-77	FALSE	5.242	1477699.491	1545163.251	1243726.382	1292165.585	1691043.188	1735011.431	ENSG00000089157
G3V210	G3V210_HUMAN	R|AGAIAPCEVTVPAQNTGLGPEK|T	[TMTsixplex_Nterm]AGAIAPC[Cys_CAM]EVTVPAQNTGLGPEK[TMTsixplex_K]	113-134	FALSE	4.901	121229.1007	127586.9506	137348.803	151711.625	100296.8053	93014.88374	ENSG00000089157
G3V210	G3V210_HUMAN	K|TSFFQALGITTK|I	[TMTsixplex_Nterm]TSFFQALGITTK[TMTsixplex_K]	135-146	FALSE	5.284	94769.20831	120109.1969	78662.29766	97944.38613	166278.3135	215254.4688	ENSG00000089157
G3V210	G3V210_HUMAN	K|TSFFQALGITTK|I	TSFFQALGITTK[TMTsixplex_K]	135-146	FALSE	6.666	426.8714464	575.0468229	684.2665776	719.0125417	537.1859078	1329.341435	ENSG00000089157
G3V220	G3V220_HUMAN	R|VFFYNPTTR|L	[TMTsixplex_Nterm]VFFYNPTTR	544-552	FALSE	6.019	13200.5265	14084.89969	9019.364494	9170.812087	11039.48269	9889.598164	ENSG00000113649
G3V279	G3V279_HUMAN	R|TYADYESVNECMEGVCK|M	[TMTsixplex_Nterm]TYADYESVNEC[Cys_CAM]MEGVC[Cys_CAM]K[TMTsixplex_K]	18-34	FALSE	8.043	148546.4214	165283.0469	147891.2231	144603.4011	134703.2068	151623.2683	ENSG00000100632
G3V2K7	G3V2K7_HUMAN	R|IPDQLVILDMK|H	[TMTsixplex_Nterm]IPDQLVILDMK[TMTsixplex_K]	117-127	FALSE	5.89	179435.1247	182248.1861	142689.0673	151116.7099	317664.5879	293664.6447	ENSG00000170348
G3V2K7	G3V2K7_HUMAN	R|IPDQLVILDMK|H	[TMTsixplex_Nterm]IPDQLVILDMK[TMTsixplex_K]	117-127	FALSE	5.224	314683.6993	305242.0206	265661.1183	286599.1392	538705.2443	520623.8587	ENSG00000170348
G3V2K7	G3V2K7_HUMAN	K|DLLVTGAYEISDQSGGAGGLR|S	[TMTsixplex_Nterm]DLLVTGAYEISDQSGGAGGLR	51-71	FALSE	8.373	145096.9748	184312.2132	142428.3374	151392.4636	210166.1336	171900.2886	ENSG00000170348
G3V2K7	G3V2K7_HUMAN	R|IPDQLVILDMK|H	[TMTsixplex_Nterm]IPDQLVILDMK[TMTsixplex_K]	117-127	FALSE	6.52	90194.68148	94674.62552	73537.27509	79545.8211	150940.4807	135549.5687	ENSG00000170348
G3V2K7	G3V2K7_HUMAN	K|ITDSAGHILYSK|E	[TMTsixplex_Nterm]ITDSAGHILYSK[TMTsixplex_K]	76-87	FALSE	6.04	128156.1006	152556.1309	120127.7662	121301.078	220260.1201	244870.976	ENSG00000170348
G3V2Q5	G3V2Q5_HUMAN	K|EFIHILYFR|H	[TMTsixplex_Nterm]EFIHILYFR	70-78	FALSE	5.456	10676.5472	11699.79181	9665.235839	10396.51212	12107.97571	12361.66429	ENSG00000131966
G3V3B9	G3V3B9_HUMAN	R|LLVLEAFQVSHPCR|Q	[TMTsixplex_Nterm]LLVLEAFQVSHPC[Cys_CAM]R	96-109	FALSE	8.417	1461.341919	1562.868394	1897.26356	2134.003204	2871.176707	3048.409995	ENSG00000100577
G3V3B9	G3V3B9_HUMAN	R|LLVLEAFQVSHPCR|Q	[TMTsixplex_Nterm]LLVLEAFQVSHPC[Cys_CAM]R	96-109	FALSE	10.185	1252.799319	1410.246236	1806.943583	1849.903687	3545.874987	3696.756014	ENSG00000100577
G3V3U4	G3V3U4_HUMAN	R|LYQVEYAFK|A	[TMTsixplex_Nterm]LYQVEYAFK[TMTsixplex_K]	22-30	FALSE	4.994	36064.37927	39744.30708	30198.70371	29877.83935	65490.00391	60702.33391	ENSG00000100902
G3V3U4	G3V3U4_HUMAN	K|LLDSSTVTHLFK|I	[TMTsixplex_Nterm]LLDSSTVTHLFK[TMTsixplex_K]	60-71	FALSE	6.234	100835.6031	118273.7089	101602.9376	96675.21653	94423.62354	96271.60049	ENSG00000100902
G3V3U4	G3V3U4_HUMAN	R|LYQVEYAFK|A	[TMTsixplex_Nterm]LYQVEYAFK[TMTsixplex_K]	22-30	FALSE	5.244	47676.98472	52087.27482	37872.45273	38565.17195	100893.6797	99499.16732	ENSG00000100902
G3V3U4	G3V3U4_HUMAN	K|AINQGGLTSVAVR|G	[TMTsixplex_Nterm]AINQGGLTSVAVR	31-43	FALSE	10.417	34194.70539	34240.46166	27837.23356	30297.92069	45407.37137	42406.89281	ENSG00000100902
G3V3U4	G3V3U4_HUMAN	R|LYQVEYAFK|A	[TMTsixplex_Nterm]LYQVEYAFK[TMTsixplex_K]	22-30	FALSE	5.378	22226.93516	25511.03595	17720.4295	18027.48573	48864.52344	46451.14002	ENSG00000100902
G3V457	G3V457_HUMAN	K|IFTFGSYR|L	[TMTsixplex_Nterm]IFTFGSYR	97-104	FALSE	6.838	18385.44593	19684.52164	11580.11257	12250.59973	15096.66977	13651.62414	ENSG00000090060
G3V4F7	G3V4F7_HUMAN	K|LAYYYQR|K	[TMTsixplex_Nterm]LAYYYQR	57-63	FALSE	5.669	33013.1128	34622.64848	32127.48755	36438.73902	40601.60161	38072.04885	ENSG00000100883
G3V4X1	G3V4X1_HUMAN	K|APQETYADIGGLDNQIQEIK|E	[TMTsixplex_Nterm]APQETYADIGGLDNQIQEIK[TMTsixplex_K]	16-35	FALSE	7.117	138595.1339	148195.0693	122402.0377	128267.3697	149939.0797	146595.8359	ENSG00000100764
G3V511	G3V511_HUMAN	K|IVFTPTICK|Q	[TMTsixplex_Nterm]IVFTPTIC[Cys_CAM]K[TMTsixplex_K]	353-361	FALSE	5.043	86014.14369	95037.00781	34352.03221	40045.18054	20409.29489	21963.328	ENSG00000119681
G3V511	G3V511_HUMAN	K|AISMLQGLCYR|S	[TMTsixplex_Nterm]AISMLQGLC[Cys_CAM]YR	666-676	FALSE	8.255	19452.56666	20617.4375	8296.769348	7737.533013	4837.00684	4612.670359	ENSG00000119681
G3V511	G3V511_HUMAN	R|IYFCQIPCLNGGR|C	[TMTsixplex_Nterm]IYFC[Cys_CAM]QIPC[Cys_CAM]LNGGR	397-409	FALSE	6.48	24074.94334	25883.69034	10168.52451	10029.80019	2405.440982	2237.949763	ENSG00000119681
G3V521	G3V521_HUMAN	K|NLLYLGR|D	[TMTsixplex_Nterm]NLLYLGR	15-21	FALSE	5.814	28939.60368	29382.82489	26271.52059	28089.61723	39941.74219	35151.6931	ENSG00000205707
G3V5B2	G3V5B2_HUMAN	R|HQADACHAYQIIHR|-	[TMTsixplex_Nterm]HQADAC[Cys_CAM]HAYQIIHR	45-58	FALSE	6.338	1540.203795	1479.053345	977.4753146	1014.301175	1701.073843	1703.366734	ENSG00000100600
G3V5B2	G3V5B2_HUMAN	R|HQADACHAYQIIHR|-	[TMTsixplex_Nterm]HQADAC[Cys_CAM]HAYQIIHR	45-58	FALSE	5.698	933.9296069	939.3221136	526.9998515	594.2672422	891.8036067	858.9974625	ENSG00000100600
G3V5E4	G3V5E4_HUMAN	R|GRVEDVVVSDECR|G	[TMTsixplex_Nterm]GRVEDVVVSDEC[Cys_CAM]R	46-58	FALSE	5.581	37778.14429	38482.44014	29182.49701	31961.3476	53766.125	51085.69908	ENSG00000100522
G3V5M0	G3V5M0_HUMAN	K|VSYGIGDEEHDQEGR|V	[TMTsixplex_Nterm]VSYGIGDEEHDQEGR	125-139	FALSE	8.77	14314.06831	16977.41834	10751.30436	11659.30594	9724.424011	10491.12352	ENSG00000100823
G3V5M0	G3V5M0_HUMAN	K|EEAPDILCLQETK|C	[TMTsixplex_Nterm]EEAPDILC[Cys_CAM]LQETK[TMTsixplex_K]	69-81	FALSE	7.016	379979.7712	417193.2977	387800.1172	355824.1741	475637.7066	482768.75	ENSG00000100823
G3V5X4	G3V5X4_HUMAN	K|AQSLLQLWK|A	[TMTsixplex_Nterm]AQSLLQLWK[TMTsixplex_K]	5297-5305	FALSE	7.887	6893.444349	8238.541016	6254.051023	7436.483718	4635.461084	4783.128176	ENSG00000054654
G3V5X4	G3V5X4_HUMAN	K|ASLLLCGSDLPLHK|M	[TMTsixplex_Nterm]ASLLLC[Cys_CAM]GSDLPLHK[TMTsixplex_K]	1230-1243	FALSE	6.209	21929.40117	25839.65752	21508.62903	22550.94424	29452.8271	28584.09889	ENSG00000054654
G3V5X9	G3V5X9_HUMAN	R|TFLLEYHNR|V	[TMTsixplex_Nterm]TFLLEYHNR	190-198	FALSE	5.623	20796.40244	25769.90743	17462.2252	25534.32703	24439.48386	26324.82096	ENSG00000129515
G3V5X9	G3V5X9_HUMAN	R|TFLLEYHNR|V	[TMTsixplex_Nterm]TFLLEYHNR	190-198	FALSE	5.397	61788.82584	78853.59657	58624.01599	51116.27583	64277.46815	69820.28918	ENSG00000129515
G3V5X9	G3V5X9_HUMAN	K|DVDDFFEHER|T	[TMTsixplex_Nterm]DVDDFFEHER	180-189	FALSE	6.663	35824.7558	33374.94319	29184.55866	30797.57896	45486.02049	43733.26619	ENSG00000129515
G3XAN4	G3XAN4_HUMAN	R|AYPHNLMTFQMK|F	[TMTsixplex_Nterm]AYPHNLMTFQMK[TMTsixplex_K]	69-80	FALSE	5.282	200117.441	208181.4486	182712.2076	213163.5313	206686.5322	211342.7404	ENSG00000067167
G3XAN4	G3XAN4_HUMAN	R|EHSAFQAPAVK|K	[TMTsixplex_Nterm]EHSAFQAPAVK[TMTsixplex_K]	239-249	FALSE	5.694	316241.4272	313360.689	180032.6529	201796.2429	807714.75	719733.9266	ENSG00000067167
G5E9C7	G5E9C7_HUMAN	K|LPNGVFTPDFQEFVNK|C	[TMTsixplex_Nterm]LPNGVFTPDFQEFVNK[TMTsixplex_K]	236-251	FALSE	6.435	26373.51598	27407.54842	23493.45213	26495.98053	25050.47045	23434.69469	ENSG00000126934
G5E9D8	G5E9D8_HUMAN	K|DHLISVTPDSIR|D	[TMTsixplex_Nterm]DHLISVTPDSIR	345-356	FALSE	7.586	35089.46609	35389.61582	36719.32206	39849.31621	19401.81986	17882.09323	ENSG00000123243
G5E9D8	G5E9D8_HUMAN	R|LWSYLTTK|E	[TMTsixplex_Nterm]LWSYLTTK[TMTsixplex_K]	576-583	FALSE	5.725	7855.1921	7619.184208	7597.474972	7671.917996	10646.05	8630.914407	ENSG00000123243
G5E9D8	G5E9D8_HUMAN	R|FSIIGFSNR|I	[TMTsixplex_Nterm]FSIIGFSNR	331-339	FALSE	6.711	13835.30623	14426.6055	14245.27862	14871.98112	17160.68899	15126.28998	ENSG00000123243
G5E9D8	G5E9D8_HUMAN	K|TKPLMTEFSVK|S	[TMTsixplex_Nterm]TK[TMTsixplex_K]PLMTEFSVK[TMTsixplex_K]	47-57	FALSE	5.041	159946.9046	160989.9378	161032.8774	178748.2126	235691.4531	202193.2628	ENSG00000123243
G5E9E9	G5E9E9_HUMAN	K|LVEALCAAGHR|A	[TMTsixplex_Nterm]LVEALC[Cys_CAM]AAGHR	26-36	FALSE	8.933	20695.30312	23882.10116	20603.59748	21171.5317	25255.84014	58134.72021	ENSG00000168393
G5E9F8	G5E9F8_HUMAN	K|VYFAGFPR|K	[TMTsixplex_Nterm]VYFAGFPR	294-301	FALSE	6.048	26226.21471	28172.47553	24500.06882	25189.77319	9179.708405	8134.330006	ENSG00000184500
G5E9S2	G5E9S2_HUMAN	K|NHPMTPEAVK|A	[TMTsixplex_Nterm]NHPMTPEAVK[TMTsixplex_K]	121-130	FALSE	6.012	24734.01028	23716.07565	22378.377	23227.69917	30021.41767	25156.37014	ENSG00000133835
G5E9S2	G5E9S2_HUMAN	R|FAKPVYPGQTLQTEMWK|E	[TMTsixplex_Nterm]FAK[TMTsixplex_K]PVYPGQTLQTEMWK[TMTsixplex_K]	423-439	FALSE	8.184	97848.26801	108238.7653	85583.37186	95938.28906	130705.5938	115103.6935	ENSG00000133835
G5E9S2	G5E9S2_HUMAN	R|FAKPVYPGQTLQTEMWK|E	[TMTsixplex_Nterm]FAK[TMTsixplex_K]PVYPGQTLQTEMWK[TMTsixplex_K]	423-439	FALSE	7.561	46783.14676	53016.26484	45895.63142	47657.92328	67174.39063	58020.49361	ENSG00000133835
G5E9S2	G5E9S2_HUMAN	R|FAKPVYPGQTLQTEMWK|E	[TMTsixplex_Nterm]FAK[TMTsixplex_K]PVYPGQTLQTEMWK[TMTsixplex_K]	423-439	FALSE	8.145	46101.60872	48692.78531	41413.22627	45451.13717	63235.46094	54302.4603	ENSG00000133835
G5E9U8	G5E9U8_HUMAN	R|LFQQVPYQFCNVVCR|V	[TMTsixplex_Nterm]LFQQVPYQFC[Cys_CAM]NVVC[Cys_CAM]R	248-262	FALSE	7.147	10292.77023	11147.78062	6998.514753	7694.58825	8747.950591	7948.653707	ENSG00000138496
G5E9W3	G5E9W3_HUMAN	R|GLIPVFALGR|A	[TMTsixplex_Nterm]GLIPVFALGR	199-208	FALSE	9.311	2536.955526	2684.560303	1580.125089	1751.891672	2203.51657	1916.918424	ENSG00000119203
H0Y332	H0Y332_HUMAN	K|LSLPTDLK|P	[TMTsixplex_Nterm]LSLPTDLK[TMTsixplex_K]	84-91	FALSE	5.052	529044.3591	565666.625	448898.9935	527602.3079	209237.1818	170037.0497	ENSG00000164506
H0Y4D4	H0Y4D4_HUMAN	K|VNPLGGAVALGHPLGCTGAR|Q	[TMTsixplex_Nterm]VNPLGGAVALGHPLGC[Cys_CAM]TGAR	179-198	FALSE	6.95	18022.76013	19293.50295	14466.80042	14653.2376	21820.57273	18033.5619	ENSG00000060971
H0Y4R1	H0Y4R1_HUMAN	R|FGVPVIADGGIQNVGHIAK|A	[TMTsixplex_Nterm]FGVPVIADGGIQNVGHIAK[TMTsixplex_K]	313-331	FALSE	8.485	130168.8469	130201.8906	103003.0002	113641.1504	72115.76965	60289.27315	ENSG00000178035
H0Y4R1	H0Y4R1_HUMAN	K|DKYPNLQVIGGNVVTAAQAK|N	[TMTsixplex_Nterm]DK[TMTsixplex_K]YPNLQVIGGNVVTAAQAK[TMTsixplex_K]	224-243	FALSE	7.441	85663.63281	79429.57431	65980.99341	63126.61784	37793.68966	29670.41502	ENSG00000178035
H0Y4R1	H0Y4R1_HUMAN	K|FVPYLIAGIQHSCQDIGAK|S	[TMTsixplex_Nterm]FVPYLIAGIQHSC[Cys_CAM]QDIGAK[TMTsixplex_K]	412-430	FALSE	7.915	318.2295769	370.5846698	274.6834084	295.7854272	193.1310026	159.2636203	ENSG00000178035
H0Y4R1	H0Y4R1_HUMAN	K|FVPYLIAGIQHSCQDIGAK|S	[TMTsixplex_Nterm]FVPYLIAGIQHSC[Cys_CAM]QDIGAK[TMTsixplex_K]	412-430	FALSE	7.961	642.4975929	711.9446502	524.5131226	583.4880943	286.8632496	279.0244063	ENSG00000178035
H0Y4R1	H0Y4R1_HUMAN	R|FGVPVIADGGIQNVGHIAK|A	[TMTsixplex_Nterm]FGVPVIADGGIQNVGHIAK[TMTsixplex_K]	313-331	FALSE	8.001	127263.6473	142364.0938	116793.9487	122528.5979	65018.9989	55989.17763	ENSG00000178035
H0Y4R1	H0Y4R1_HUMAN	R|FGVPVIADGGIQNVGHIAK|A	[TMTsixplex_Nterm]FGVPVIADGGIQNVGHIAK[TMTsixplex_K]	313-331	FALSE	6.688	67299.70668	72453.83594	62512.17327	67854.95744	33348.85362	28347.76428	ENSG00000178035
H0Y4W2	H0Y4W2_HUMAN	R|VYPQAVYFPIR|T	[TMTsixplex_Nterm]VYPQAVYFPIR	2971-2981	FALSE	6.57	7319.327824	7590.047596	4113.481199	4581.663976	5400.316725	5065.305336	ENSG00000196367
H0Y548	H0Y548_HUMAN	R|FPDENFTLK|H	[TMTsixplex_Nterm]FPDENFTLK[TMTsixplex_K]	89-97	FALSE	5.94	45023.45079	49634.33954	34432.11241	36276.32871	196821.2813	192087.2103	ENSG00000108179
H0Y586	H0Y586_HUMAN	K|NYTDEAIETDDLTIK|L	[TMTsixplex_Nterm]NYTDEAIETDDLTIK[TMTsixplex_K]	101-115	FALSE	5.432	931063.1352	1144219.125	1001664.274	1086209.803	814197.8911	834379.7003	ENSG00000101182
H0Y586	H0Y586_HUMAN	K|NYTDEAIETDDLTIK|L	[TMTsixplex_Nterm]NYTDEAIETDDLTIK[TMTsixplex_K]	101-115	FALSE	6.004	1069495.765	1125995.875	833349.5363	841307.5078	955657.3271	907026.7348	ENSG00000101182
H0Y586	H0Y586_HUMAN	R|LYQTDPSGTYHAWK|A	[TMTsixplex_Nterm]LYQTDPSGTYHAWK[TMTsixplex_K]	70-83	FALSE	5.88	590595.7793	697337.1221	608870.3187	617969.2422	532551.5294	576499.8839	ENSG00000101182
H0Y586	H0Y586_HUMAN	K|VVQSGGK|N	VVQSGGK[TMTsixplex_K]	137-143	TRUE	6.034	2231.98077	2057.727868	1392.879857	1649.190247	2440.222754	2451.895264	ENSG00000101182
H0Y586	H0Y586_HUMAN	K|NYTDEAIETDDLTIK|L	[TMTsixplex_Nterm]NYTDEAIETDDLTIK[TMTsixplex_K]	101-115	FALSE	5.538	1406420.434	1450952.25	875249.8831	1292965.144	914957.7389	665111.4695	ENSG00000101182
H0Y586	H0Y586_HUMAN	R|LYQTDPSGTYHAWK|A	[TMTsixplex_Nterm]LYQTDPSGTYHAWK[TMTsixplex_K]	70-83	FALSE	6.536	1087778.968	1389521.109	1200046.874	1189756.285	1061288.905	1115080.873	ENSG00000101182
H0Y5G9	H0Y5G9_HUMAN	K|TYFNILIKPETLAK|D	[TMTsixplex_Nterm]TYFNILIK[TMTsixplex_K]PETLAK[TMTsixplex_K]	216-229	FALSE	7.569	11668.35352	11418.28663	7434.655737	7277.230184	7375.883274	6022.90384	ENSG00000078618
H0Y5H9	H0Y5H9_HUMAN	K|INSWVESQTNEK|I	[TMTsixplex_Nterm]INSWVESQTNEK[TMTsixplex_K]	149-160	FALSE	7.989	825691.0873	771429.4484	844912.9762	1074154.875	321941.2372	252960.155	ENSG00000206073
H0Y5H9	H0Y5H9_HUMAN	K|LMEWTSLQNMR|E	[TMTsixplex_Nterm]LMEWTSLQNMR	247-257	FALSE	6.833	4979.34124	5544.693393	7691.011994	8002.496094	2678.073498	2434.781666	ENSG00000206073
H0Y5H9	H0Y5H9_HUMAN	K|INSWVESQTNEK|I	[TMTsixplex_Nterm]INSWVESQTNEK[TMTsixplex_K]	149-160	FALSE	7.067	2336045.973	3242064	1834704.263	1948416.431	3149512.561	1933214.941	ENSG00000206073
H0Y5H9	H0Y5H9_HUMAN	K|LMEWTSLQNMR|E	[TMTsixplex_Nterm]LMEWTSLQNMR	247-257	FALSE	8.398	24814.11106	26013.8143	38094.41807	41419.57031	NA	4732.445872	ENSG00000206073
H0Y5H9	H0Y5H9_HUMAN	K|LMEWTSLQNMR|E	[TMTsixplex_Nterm]LMEWTSLQNMR	247-257	FALSE	8.068	29826.84532	31159.93039	47284.69781	50262.75	NA	4486.678248	ENSG00000206073
H0Y5H9	H0Y5H9_HUMAN	K|LMEWTSLQNMR|E	[TMTsixplex_Nterm]LMEWTSLQNMR	247-257	FALSE	7.63	17841.2783	19072.99133	25681.62386	28454.37066	NA	6266.340175	ENSG00000206073
H0Y5H9	H0Y5H9_HUMAN	K|VLEIPYK|G	[TMTsixplex_Nterm]VLEIPYK[TMTsixplex_K]	212-218	FALSE	5.122	88924.80754	75099.71835	128935.6705	161517.5781	14463.56771	7312.986652	ENSG00000206073
H0Y5H9	H0Y5H9_HUMAN	K|LMEWTSLQNMR|E	[TMTsixplex_Nterm]LMEWTSLQNMR	247-257	FALSE	7.093	3723.632902	3991.066798	5463.85402	6553.495117	NA	880.7740113	ENSG00000206073
H0Y5H9	H0Y5H9_HUMAN	K|LMEWTSLQNMR|E	[TMTsixplex_Nterm]LMEWTSLQNMR	247-257	FALSE	8.105	21487.91236	23224.71257	30598.71197	34674.70313	NA	6040.690184	ENSG00000206073
H0Y5H9	H0Y5H9_HUMAN	K|VLHFDQVTENTTEK|A	[TMTsixplex_Nterm]VLHFDQVTENTTEK[TMTsixplex_K]	58-71	FALSE	6.934	966752.9828	1114560.921	1174116.651	1299386.25	228978.417	174663.4997	ENSG00000206073
H0Y5H9	H0Y5H9_HUMAN	K|LMEWTSLQNMR|E	[TMTsixplex_Nterm]LMEWTSLQNMR	247-257	FALSE	6.592	1790.719184	1926.788026	2385.744275	2693.162732	NA	674.5223674	ENSG00000206073
H0Y5H9	H0Y5H9_HUMAN	K|TNSILFYGR|F	[TMTsixplex_Nterm]TNSILFYGR	359-367	FALSE	8.709	79820.81668	76554.01722	113866.1389	124698.6094	7559.735305	7353.586465	ENSG00000206073
H0Y5H9	H0Y5H9_HUMAN	K|TNSILFYGR|F	[TMTsixplex_Nterm]TNSILFYGR	359-367	FALSE	7.356	137774.5504	137764.5954	209192.9763	224593.7813	19137.47933	10253.23206	ENSG00000206073
H0Y5H9	H0Y5H9_HUMAN	K|VLHFDQVTENTTEK|A	[TMTsixplex_Nterm]VLHFDQVTENTTEK[TMTsixplex_K]	58-71	FALSE	7.692	1508996.015	1487816.568	1928526.93	2072334.298	174504.6344	146380.1067	ENSG00000206073
H0Y5H9	H0Y5H9_HUMAN	K|LMEWTSLQNMR|E	[TMTsixplex_Nterm]LMEWTSLQNMR	247-257	FALSE	8.107	1545.779061	1711.230083	2438.065577	2712.786865	NA	334.9158784	ENSG00000206073
H0Y5H9	H0Y5H9_HUMAN	R|ETCVDLHLPR|F	[TMTsixplex_Nterm]ETC[Cys_CAM]VDLHLPR	258-267	FALSE	5.701	1214283.452	1235963.107	1164430.063	1278485.5	959415.489	872212.0138	ENSG00000206073
H0Y5H9	H0Y5H9_HUMAN	K|LMEWTSLQNMR|E	[TMTsixplex_Nterm]LMEWTSLQNMR	247-257	FALSE	6.467	18587.41485	20683.9253	27197.12244	28600.26442	NA	6711.062603	ENSG00000206073
H0Y5H9	H0Y5H9_HUMAN	K|TNSILFYGR|F	[TMTsixplex_Nterm]TNSILFYGR	359-367	FALSE	8.143	48874.24975	46887.0673	72702.78758	84211.625	11213.57902	8408.281369	ENSG00000206073
H0Y5H9	H0Y5H9_HUMAN	R|ETCVDLHLPR|F	[TMTsixplex_Nterm]ETC[Cys_CAM]VDLHLPR	258-267	FALSE	6.431	3877.096577	4010.437747	4230.987603	4654.387074	9285.504883	9130.073661	ENSG00000206073
H0Y5H9	H0Y5H9_HUMAN	K|TNSILFYGR|F	[TMTsixplex_Nterm]TNSILFYGR	359-367	FALSE	4.783	217.6063484	243.2488173	278.4929475	281.1104126	133.1606407	131.6948307	ENSG00000206073
H0Y5H9	H0Y5H9_HUMAN	K|LMEWTSLQNMR|E	[TMTsixplex_Nterm]LMEWTSLQNMR	247-257	FALSE	8.05	27897.54546	29224.38934	32240.80794	37200.29688	26679.44353	25266.99222	ENSG00000206073
H0Y5H9	H0Y5H9_HUMAN	K|LMEWTSLQNMR|E	[TMTsixplex_Nterm]LMEWTSLQNMR	247-257	FALSE	7.749	38965.2227	38607.06137	58229.97639	63124.45703	NA	8914.307964	ENSG00000206073
H0Y5H9	H0Y5H9_HUMAN	K|STDAYELK|I	[TMTsixplex_Nterm]STDAYELK[TMTsixplex_K]	97-104	FALSE	4.813	1180867.335	1306128.085	1969519.317	2122856	162050.176	65948.20726	ENSG00000206073
H0Y5H9	H0Y5H9_HUMAN	K|GKDLSMIVLLPNEIDGLQK|L	[TMTsixplex_Nterm]GK[TMTsixplex_K]DLSMIVLLPNEIDGLQK[TMTsixplex_K]	219-237	FALSE	7.403	92525.45543	98850.31629	147503.6517	170325.875	8943.845798	8400.622659	ENSG00000206073
H0Y5H9	H0Y5H9_HUMAN	K|VLHFDQVTENTTEK|A	[TMTsixplex_Nterm]VLHFDQVTENTTEK[TMTsixplex_K]	58-71	FALSE	7.66	457992.8835	478641.195	551948.317	582307.625	124933.3881	98577.43153	ENSG00000206073
H0Y5H9	H0Y5H9_HUMAN	K|LMEWTSLQNMR|E	[TMTsixplex_Nterm]LMEWTSLQNMR	247-257	FALSE	8.482	8226.70375	8695.738854	11776.72955	13337.54395	NA	2025.369754	ENSG00000206073
H0Y5H9	H0Y5H9_HUMAN	K|LMEWTSLQNMR|E	[TMTsixplex_Nterm]LMEWTSLQNMR	247-257	FALSE	7.153	34572.48392	36413.2835	48125.2092	52215.24773	NA	15031.45212	ENSG00000206073
H0Y5H9	H0Y5H9_HUMAN	K|INSWVESQTNEK|I	[TMTsixplex_Nterm]INSWVESQTNEK[TMTsixplex_K]	149-160	FALSE	7.45	153294.4278	158814.3557	240861.0227	270721.75	14551.9575	2791.225088	ENSG00000206073
H0Y5H9	H0Y5H9_HUMAN	K|FYQTSVESTDFANAPEESR|K	[TMTsixplex_Nterm]FYQTSVESTDFANAPEESR	128-146	FALSE	7.122	160057.409	197757.3063	216974.5938	207183.2557	210663.4602	188418.7231	ENSG00000206073
H0Y5H9	H0Y5H9_HUMAN	K|TNSILFYGR|F	[TMTsixplex_Nterm]TNSILFYGR	359-367	FALSE	5.179	109.7118782	113.5647773	138.7613346	158.7811127	63.25485913	57.46994798	ENSG00000206073
H0Y5H9	H0Y5H9_HUMAN	K|INSWVESQTNEK|I	[TMTsixplex_Nterm]INSWVESQTNEK[TMTsixplex_K]	149-160	FALSE	8.612	1490711.763	1629875.434	1470068.634	2152819.25	1039418.424	917574.0681	ENSG00000206073
H0Y5H9	H0Y5H9_HUMAN	K|TNSILFYGR|F	[TMTsixplex_Nterm]TNSILFYGR	359-367	FALSE	4.937	197.7370007	174.735175	234.9779903	265.3929443	121.6098592	97.20810844	ENSG00000206073
H0Y5H9	H0Y5H9_HUMAN	K|TNSILFYGR|F	[TMTsixplex_Nterm]TNSILFYGR	359-367	FALSE	5.973	143.697036	146.6750449	183.860112	189.7913818	92.86388558	79.44571294	ENSG00000206073
H0Y5H9	H0Y5H9_HUMAN	K|VLEIPYK|G	[TMTsixplex_Nterm]VLEIPYK[TMTsixplex_K]	212-218	FALSE	4.986	21910.32476	17625.4353	34362.66364	40564.07031	6175.801871	12981.11504	ENSG00000206073
H0Y5H9	H0Y5H9_HUMAN	K|LMEWTSLQNMR|E	[TMTsixplex_Nterm]LMEWTSLQNMR	247-257	FALSE	7.016	13501.61669	14094.40212	20186.01776	21973.47677	NA	3988.256052	ENSG00000206073
H0Y5H9	H0Y5H9_HUMAN	K|TNSILFYGR|F	[TMTsixplex_Nterm]TNSILFYGR	359-367	FALSE	4.792	254.9057576	265.966108	297.3649252	315.5166931	136.5560875	126.7366171	ENSG00000206073
H0Y5H9	H0Y5H9_HUMAN	K|VLEIPYK|G	[TMTsixplex_Nterm]VLEIPYK[TMTsixplex_K]	212-218	FALSE	5.222	177405.131	171719.6478	260094.2788	315565.0313	34162.37804	21508.09589	ENSG00000206073
H0Y5H9	H0Y5H9_HUMAN	K|INSWVESQTNEK|I	[TMTsixplex_Nterm]INSWVESQTNEK[TMTsixplex_K]	149-160	FALSE	7.546	249691.604	261467.2869	411831.6862	450612.375	19097.73157	1574.923156	ENSG00000206073
H0Y5H9	H0Y5H9_HUMAN	K|INSWVESQTNEK|I	[TMTsixplex_Nterm]INSWVESQTNEK[TMTsixplex_K]	149-160	FALSE	7.528	180680.3032	187564.4213	298774.7042	317292.0313	16603.76776	3419.485938	ENSG00000206073
H0Y5H9	H0Y5H9_HUMAN	K|TNSILFYGR|F	[TMTsixplex_Nterm]TNSILFYGR	359-367	FALSE	5.338	334.6315179	357.9072212	416.1412272	456.3971863	183.2638508	172.0084733	ENSG00000206073
H0Y5H9	H0Y5H9_HUMAN	K|TNSILFYGR|F	[TMTsixplex_Nterm]TNSILFYGR	359-367	FALSE	9.36	122340.2488	123500.2626	190383.7822	203996.375	14589.10399	4296.214434	ENSG00000206073
H0Y5H9	H0Y5H9_HUMAN	K|DNTAQQISK|V	[TMTsixplex_Nterm]DNTAQQISK[TMTsixplex_K]	49-57	FALSE	6.499	1117.86653	1158.804435	1404.486716	1575.704712	77.91380598	37.66040853	ENSG00000206073
H0Y5H9	H0Y5H9_HUMAN	K|DNTAQQISK|V	[TMTsixplex_Nterm]DNTAQQISK[TMTsixplex_K]	49-57	FALSE	7.02	2338.278081	2364.148395	2999.641388	3306.491699	268.4558681	120.9611547	ENSG00000206073
H0Y6E7	H0Y6E7_HUMAN	K|ALEAVFGK|Y	[TMTsixplex_Nterm]ALEAVFGK[TMTsixplex_K]	25-32	FALSE	4.93	62808.15637	70427.74219	46388.60111	47510.64532	52968.71894	48220.20492	ENSG00000147274
H0Y6E7	H0Y6E7_HUMAN	K|ALEAVFGK|Y	[TMTsixplex_Nterm]ALEAVFGK[TMTsixplex_K]	25-32	FALSE	4.806	48986.55155	50971.13672	31825.43678	35478.13182	40668.72354	38917.59647	ENSG00000147274
H0Y6E7	H0Y6E7_HUMAN	K|VEQATKPSFESGR|R	[TMTsixplex_Nterm]VEQATK[TMTsixplex_K]PSFESGR	83-95	FALSE	5.449	63111.08694	65009.16406	39540.89191	40708.2186	51179.08493	46980.78467	ENSG00000147274
H0Y6E7	H0Y6E7_HUMAN	K|ALEAVFGK|Y	[TMTsixplex_Nterm]ALEAVFGK[TMTsixplex_K]	25-32	FALSE	4.805	64063.36818	67679.97656	43503.52005	47230.11728	52969.94227	49358.08261	ENSG00000147274
H0Y6E7	H0Y6E7_HUMAN	K|LFIGGLNTETNEK|A	[TMTsixplex_Nterm]LFIGGLNTETNEK[TMTsixplex_K]	12-24	FALSE	5.528	313313.3417	309628.3851	178578.855	195352.8964	240901.7607	213726.8397	ENSG00000147274
H0Y6E7	H0Y6E7_HUMAN	K|VEQATKPSFESGR|R	[TMTsixplex_Nterm]VEQATK[TMTsixplex_K]PSFESGR	83-95	FALSE	5.427	108850.492	112995.5625	65361.66513	71047.44906	82927.23335	77616.37966	ENSG00000147274
H0Y6E7	H0Y6E7_HUMAN	K|ALEAVFGK|Y	[TMTsixplex_Nterm]ALEAVFGK[TMTsixplex_K]	25-32	FALSE	5.237	73414.85768	75472.60156	49535.23738	54432.62083	60006.08761	57553.28952	ENSG00000147274
H0Y6J1	H0Y6J1_HUMAN	R|LALLEPVFPIACHR|L	[TMTsixplex_Nterm]LALLEPVFPIAC[Cys_CAM]HR	13-26	FALSE	5.409	2830.44012	3392.545137	2526.832865	2459.460814	3283.927962	3093.314407	ENSG00000196199
H0Y6Y5	H0Y6Y5_HUMAN	R|QGADTLAFMSLLEEK|L	[TMTsixplex_Nterm]QGADTLAFMSLLEEK[TMTsixplex_K]	101-115	FALSE	6.076	37597.80426	39384.5722	28923.71817	32086.23426	56810.75391	52270.94653	ENSG00000173171
H0Y7F0	H0Y7F0_HUMAN	K|GTVPDDAVEALADSLGK|K	[TMTsixplex_Nterm]GTVPDDAVEALADSLGK[TMTsixplex_K]	179-195	FALSE	5.079	421678.7091	427872.5625	485697.1914	498895.9375	190239.6345	211952.046	ENSG00000153113
H0Y7F0	H0Y7F0_HUMAN	K|EADPEDGKPVMDK|V	[TMTsixplex_Nterm]EADPEDGK[TMTsixplex_K]PVMDK[TMTsixplex_K]	197-209	FALSE	5.044	569128.569	582731.4504	587026.8137	663929.5	293214.6724	251691.7263	ENSG00000153113
H0Y7F0	H0Y7F0_HUMAN	K|EADPEDGKPVMDK|V	[TMTsixplex_Nterm]EADPEDGK[TMTsixplex_K]PVMDK[TMTsixplex_K]	197-209	FALSE	5.187	452410.5053	471689.2388	483873.4744	552409.125	202583.1742	177977.0569	ENSG00000153113
H0Y7F0	H0Y7F0_HUMAN	R|SESELIDELSEDFDR|S	[TMTsixplex_Nterm]SESELIDELSEDFDR	116-130	FALSE	8.02	90117.28895	104888.2752	109607.3906	104779.2357	54954.23234	47530.74292	ENSG00000153113
H0Y7F0	H0Y7F0_HUMAN	K|KPADDQDPIDALSGDLDSCPSTTETSQNTAK|T	[TMTsixplex_Nterm]K[TMTsixplex_K]PADDQDPIDALSGDLDSC[Cys_CAM]PSTTETSQNTAK[TMTsixplex_K]	395-425	FALSE	6.466	235791.3996	260332.1081	267052.7765	275492.5625	129929.0464	127038.0674	ENSG00000153113
H0Y7F0	H0Y7F0_HUMAN	K|GTVPDDAVEALADSLGK|K	[TMTsixplex_Nterm]GTVPDDAVEALADSLGK[TMTsixplex_K]	179-195	FALSE	4.966	344366.3806	369337.9243	428973.8438	395331.6998	193483.0495	288055.3523	ENSG00000153113
H0Y7F0	H0Y7F0_HUMAN	R|SESELIDELSEDFDR|S	[TMTsixplex_Nterm]SESELIDELSEDFDR	116-130	FALSE	7.225	62570.12167	58289.99528	67702.75	67002.33803	40405.47744	41070.24394	ENSG00000153113
H0Y7F0	H0Y7F0_HUMAN	K|CGEDDETIPSEYR|L	[TMTsixplex_Nterm]C[Cys_CAM]GEDDETIPSEYR	80-92	FALSE	7.387	13699.5352	15427.75388	16004.24811	16181.3623	6051.057342	5538.104074	ENSG00000153113
H0Y7F0	H0Y7F0_HUMAN	R|SESELIDELSEDFDRSECK|E	[TMTsixplex_Nterm]SESELIDELSEDFDRSEC[Cys_CAM]K[TMTsixplex_K]	116-134	FALSE	7.308	102847.9744	111601.8498	114938.1373	124918.1172	56436.45932	52122.15515	ENSG00000153113
H0Y7F0	H0Y7F0_HUMAN	R|SESELIDELSEDFDR|S	[TMTsixplex_Nterm]SESELIDELSEDFDR	116-130	FALSE	10.207	27603.25044	29730.39064	29604.46149	31313.81836	11988.24596	9451.388342	ENSG00000153113
H0Y7F0	H0Y7F0_HUMAN	R|SESELIDELSEDFDR|S	[TMTsixplex_Nterm]SESELIDELSEDFDR	116-130	FALSE	8.227	60390.21362	72449.46677	74870.95313	69938.13208	46933.86707	39441.26995	ENSG00000153113
H0Y7F0	H0Y7F0_HUMAN	K|KPADDQDPIDALSGDLDSCPSTTETSQNTAK|T	[TMTsixplex_Nterm]K[TMTsixplex_K]PADDQDPIDALSGDLDSC[Cys_CAM]PSTTETSQNTAK[TMTsixplex_K]	395-425	FALSE	6.622	145708.9404	188581.3935	220319.0938	186537.1148	116100.5636	94854.97244	ENSG00000153113
H0Y7F0	H0Y7F0_HUMAN	K|DTMSDQALEALSASLGTR|Q	[TMTsixplex_Nterm]DTMSDQALEALSASLGTR	36-53	FALSE	8.699	53628.77469	53029.53939	46103.16428	50220.56641	223995.625	211598.1486	ENSG00000153113
H0Y7F0	H0Y7F0_HUMAN	K|GTVPDDAVEALADSLGK|K	[TMTsixplex_Nterm]GTVPDDAVEALADSLGK[TMTsixplex_K]	179-195	FALSE	5.198	525352.8609	537261.4341	576538.4188	647886	244688.0477	284528.1479	ENSG00000153113
H0Y7H6	H0Y7H6_HUMAN	K|VPTHVPVCVLGNYR|D	[TMTsixplex_Nterm]VPTHVPVC[Cys_CAM]VLGNYR	122-135	FALSE	5.162	65199.28755	64310.87281	56305.35841	57629.84942	70260.72974	70931.25186	ENSG00000196642
H0Y7H6	H0Y7H6_HUMAN	K|VPTHVPVCVLGNYR|D	[TMTsixplex_Nterm]VPTHVPVC[Cys_CAM]VLGNYR	122-135	FALSE	6.437	112375.3452	113152.4543	112821.5656	128082.5287	163973.456	144895.8417	ENSG00000196642
H0Y7H6	H0Y7H6_HUMAN	K|VPTHVPVCVLGNYR|D	[TMTsixplex_Nterm]VPTHVPVC[Cys_CAM]VLGNYR	122-135	FALSE	5.776	68370.37777	67647.45638	60545.54293	66952.15766	106666.6354	99162.00062	ENSG00000196642
H0Y7H6	H0Y7H6_HUMAN	K|VPTHVPVCVLGNYR|D	[TMTsixplex_Nterm]VPTHVPVC[Cys_CAM]VLGNYR	122-135	FALSE	7.573	204936.9426	226235.2899	226091.9455	264038.0652	176057.1492	182638.7434	ENSG00000196642
H0Y7H6	H0Y7H6_HUMAN	K|VPTHVPVCVLGNYR|D	[TMTsixplex_Nterm]VPTHVPVC[Cys_CAM]VLGNYR	122-135	FALSE	5.409	50640.8913	52157.41234	42128.33094	48871.07036	73495.57305	74932.83056	ENSG00000196642
H0Y8Z9	H0Y8Z9_HUMAN	K|IPVENILGEVGDGFK|V	[TMTsixplex_Nterm]IPVENILGEVGDGFK[TMTsixplex_K]	43-57	FALSE	4.801	45565.70925	49255.42969	41929.03857	46090.01227	43400.98918	40488.53394	ENSG00000177646
H0Y8Z9	H0Y8Z9_HUMAN	R|AYICAHPLDR|T	[TMTsixplex_Nterm]AYIC[Cys_CAM]AHPLDR	373-382	FALSE	6.138	52190.63213	58947.08202	41722.8409	43026.69197	66000.51016	64401.11382	ENSG00000177646
H0Y8Z9	H0Y8Z9_HUMAN	K|IPVENILGEVGDGFK|V	[TMTsixplex_Nterm]IPVENILGEVGDGFK[TMTsixplex_K]	43-57	FALSE	5.119	47112.25153	54280.17188	49771.97452	51160.36548	46840.75721	44261.41374	ENSG00000177646
H0Y8Z9	H0Y8Z9_HUMAN	R|MYIALTGLQHAGR|I	[TMTsixplex_Nterm]MYIALTGLQHAGR	197-209	FALSE	9.088	17241.32109	20300.96445	14111.79264	16496.54143	27045.83037	28176.35355	ENSG00000177646
H0Y935	H0Y935_HUMAN	R|VAMVSYNSGTSYLIR|W	[TMTsixplex_Nterm]VAMVSYNSGTSYLIR	53-67	FALSE	8.118	14228.47121	13644.32525	9882.776017	11334.10287	18097.8671	16104.82771	ENSG00000172752
H0Y9B7	H0Y9B7_HUMAN	R|YPYVGILHVR|D	[TMTsixplex_Nterm]YPYVGILHVR	19-28	FALSE	8.406	19730.53866	22950.52139	26658.55078	19237.73018	14982.18165	13868.18292	ENSG00000161904
H0Y9M8	H0Y9M8_HUMAN	K|LDITTLTGVPEEHIK|T	[TMTsixplex_Nterm]LDITTLTGVPEEHIK[TMTsixplex_K]	55-69	FALSE	6.925	33302.02981	19576.00069	26404.2763	32281.44754	42481.92083	51176.60938	ENSG00000164258
H0Y9R4	H0Y9R4_HUMAN	R|TICSHVQNMIK|G	[TMTsixplex_Nterm]TIC[Cys_CAM]SHVQNM[Oxidation_M]IK[TMTsixplex_K]	19-29	FALSE	4.788	29635.77325	30816.54793	23507.48585	25846.95234	28239.7501	26329.64434	ENSG00000163682
H0Y9R4	H0Y9R4_HUMAN	R|KFLDGIYVSEK|G	[TMTsixplex_Nterm]K[TMTsixplex_K]FLDGIYVSEK[TMTsixplex_K]	73-83	FALSE	6.409	750261.2841	844322.8116	698390.4156	674959.0712	954578.8125	841190.7723	ENSG00000163682
H0Y9R4	H0Y9R4_HUMAN	K|FLDGIYVSEK|G	[TMTsixplex_Nterm]FLDGIYVSEK[TMTsixplex_K]	74-83	FALSE	6.438	127164.7338	167543.1854	149078.4951	170559.3907	160380.7024	158728.1945	ENSG00000163682
H0Y9R4	H0Y9R4_HUMAN	K|FLDGIYVSEK|G	[TMTsixplex_Nterm]FLDGIYVSEK[TMTsixplex_K]	74-83	FALSE	5.306	189128.8969	193365.6577	149501.3215	154148.175	231907.9375	208307.567	ENSG00000163682
H0Y9R4	H0Y9R4_HUMAN	R|TICSHVQNMIK|G	[TMTsixplex_Nterm]TIC[Cys_CAM]SHVQNMIK[TMTsixplex_K]	19-29	FALSE	6.466	113820.4707	128457.6947	96253.59597	107132.0109	149038.6875	139359.5197	ENSG00000163682
H0Y9R4	H0Y9R4_HUMAN	R|KFLDGIYVSEK|G	[TMTsixplex_Nterm]K[TMTsixplex_K]FLDGIYVSEK[TMTsixplex_K]	73-83	FALSE	5.852	299505.994	321731.5	227099.95	250778.7265	320486.511	280041.7149	ENSG00000163682
H0Y9R4	H0Y9R4_HUMAN	R|KFLDGIYVSEK|G	[TMTsixplex_Nterm]K[TMTsixplex_K]FLDGIYVSEK[TMTsixplex_K]	73-83	FALSE	6.447	889246.5768	885387.4571	758052.3777	809173.3949	973934.5625	923693.6703	ENSG00000163682
H0Y9X2	H0Y9X2_HUMAN	R|TSLPWQGLK|A	[TMTsixplex_Nterm]TSLPWQGLK[TMTsixplex_K]	48-56	FALSE	6.354	373168.7611	401901.7207	405124.7876	470551.25	270688.6089	233155.1307	ENSG00000113712
H0Y9X5	H0Y9X5_HUMAN	R|NPVGYPLAWQFLR|K	[TMTsixplex_Nterm]NPVGYPLAWQFLR	21-33	FALSE	6.888	1753.197705	2274.807229	1429.619551	1610.531771	2034.189739	1909.166734	ENSG00000164307
H0Y9X5	H0Y9X5_HUMAN	K|TQEFPQILTLIGR|N	[TMTsixplex_Nterm]TQEFPQILTLIGR	8-20	FALSE	8.486	5936.682608	6195.952546	4718.797993	5282.099977	7946.055176	7259.007129	ENSG00000164307
H0Y9X5	H0Y9X5_HUMAN	K|TQEFPQILTLIGR|N	[TMTsixplex_Nterm]TQEFPQILTLIGR	8-20	FALSE	8.801	1155.044371	1344.8962	716.3126965	832.2456643	1989.987061	1637.734624	ENSG00000164307
H0Y9X5	H0Y9X5_HUMAN	K|TQEFPQILTLIGR|N	[TMTsixplex_Nterm]TQEFPQILTLIGR	8-20	FALSE	6.057	181.6443702	209.5312243	112.3530679	119.1424854	239.854109	243.6802063	ENSG00000164307
H0Y9X5	H0Y9X5_HUMAN	R|NPVGYPLAWQFLR|K	[TMTsixplex_Nterm]NPVGYPLAWQFLR	21-33	FALSE	9.248	1077.352771	1023.720882	557.6796792	599.5835106	1870.305664	1604.406328	ENSG00000164307
H0Y9X5	H0Y9X5_HUMAN	K|TQEFPQILTLIGR|N	[TMTsixplex_Nterm]TQEFPQILTLIGR	8-20	FALSE	9.187	1292.481481	1379.411781	853.2383089	919.1125089	2124.206543	1857.967811	ENSG00000164307
H0Y9Y8	H0Y9Y8_HUMAN	K|SFFGPLELVEK|L	[TMTsixplex_Nterm]SFFGPLELVEK[TMTsixplex_K]	130-140	FALSE	5.811	5052.749469	5440.488281	3778.107992	4122.25868	5214.475715	4802.256936	ENSG00000176783
H0YA15	H0YA15_HUMAN	-|QSSNGPVKK|S	[TMTsixplex_Nterm]QSSNGPVKK[TMTsixplex_K]	1-9	TRUE	5.533	12855.29474	14954.07312	11008.68476	12647.67762	14754.5433	15355.78711	ENSG00000163069
H0YA35	H0YA35_HUMAN	R|SLDINTAK|C	[TMTsixplex_Nterm]SLDINTAK[TMTsixplex_K]	21-28	FALSE	4.845	26385.03412	27638.66229	18508.65667	21754.60404	70112.08594	66153.21211	ENSG00000109184
H0YA96	H0YA96_HUMAN	R|GFGFVLFK|E	[TMTsixplex_Nterm]GFGFVLFK[TMTsixplex_K]	43-50	FALSE	5.437	11045.55993	12244.26855	7727.472166	8908.84759	8913.999731	9561.311821	ENSG00000138668
H0YA96	H0YA96_HUMAN	R|GFGFVLFK|E	[TMTsixplex_Nterm]GFGFVLFK[TMTsixplex_K]	43-50	FALSE	4.824	2098.535214	1482.692059	1415.891593	1085.426585	2102.762695	1500.152497	ENSG00000138668
H0YA96	H0YA96_HUMAN	K|FGEVVDCTLK|L	[TMTsixplex_Nterm]FGEVVDC[Cys_CAM]TLK[TMTsixplex_K]	24-33	FALSE	5.905	1853188.23	1926299.917	1072744.204	1093353.627	1932933.625	1793263.038	ENSG00000138668
H0YA96	H0YA96_HUMAN	R|GFCFITFKEEEPVK|K	[TMTsixplex_Nterm]GFC[Cys_CAM]FITFK[TMTsixplex_K]EEEPVK[TMTsixplex_K]	128-141	FALSE	6.595	31433.24286	31732.67188	21855.53024	23234.69711	28136.27884	26603.50346	ENSG00000138668
H0YA96	H0YA96_HUMAN	R|GFCFITFK|E	[TMTsixplex_Nterm]GFC[Cys_CAM]FITFK[TMTsixplex_K]	128-135	FALSE	4.978	30702.5201	33683.09766	20304.77395	22945.53321	28435.07182	31719.78752	ENSG00000138668
H0YA96	H0YA96_HUMAN	R|GFGFVLFK|E	[TMTsixplex_Nterm]GFGFVLFK[TMTsixplex_K]	43-50	FALSE	5.367	2500.869953	2883.045898	1898.555671	2331.822583	2364.436871	2518.551596	ENSG00000138668
H0YA96	H0YA96_HUMAN	K|IFVGGLSPDTPEEK|I	[TMTsixplex_Nterm]IFVGGLSPDTPEEK[TMTsixplex_K]	88-101	FALSE	5.925	743391.1563	895165.75	700254.8307	512766.8014	789036.4251	788886.5993	ENSG00000138668
H0YA96	H0YA96_HUMAN	K|MFIGGLSWDTTKK|D	[TMTsixplex_Nterm]MFIGGLSWDTTK[TMTsixplex_K]K[TMTsixplex_K]	3-15	FALSE	7.713	91435.24272	131657	70693.82059	99837.91913	73126.85453	94010.28674	ENSG00000138668
H0YA96	H0YA96_HUMAN	K|IFVGGLSPDTPEEK|I	[TMTsixplex_Nterm]IFVGGLSPDTPEEK[TMTsixplex_K]	88-101	FALSE	6.998	316994.6969	335248.5354	227449.7854	247158.821	296335.0575	265550.5405	ENSG00000138668
H0YA96	H0YA96_HUMAN	K|MFIGGLSWDTTKK|D	[TMTsixplex_Nterm]MFIGGLSWDTTK[TMTsixplex_K]K[TMTsixplex_K]	3-15	FALSE	6.89	144022.1537	196478.4688	115659.4708	152424.8016	101088.5384	134212.27	ENSG00000138668
H0YA96	H0YA96_HUMAN	R|EYFGGFGEVESIELPMDNK|T	[TMTsixplex_Nterm]EYFGGFGEVESIELPMDNK[TMTsixplex_K]	104-122	FALSE	8.114	119336.2544	139887.9375	123262.9932	130934.6895	107692.3146	100002.4196	ENSG00000138668
H0YA96	H0YA96_HUMAN	K|FGEVVDCTLK|L	[TMTsixplex_Nterm]FGEVVDC[Cys_CAM]TLK[TMTsixplex_K]	24-33	FALSE	5.88	1982236.156	2112035.75	1127610.007	1220709.403	2008714.184	1803184.219	ENSG00000138668
H0YA96	H0YA96_HUMAN	R|EYFGGFGEVESIELPMDNK|T	[TMTsixplex_Nterm]EYFGGFGEVESIELPMDNK[TMTsixplex_K]	104-122	FALSE	7.038	138237.1343	147355.6875	108957.7869	121637.4814	114415.9208	101784.1529	ENSG00000138668
H0YA96	H0YA96_HUMAN	K|FGEVVDCTLK|L	[TMTsixplex_Nterm]FGEVVDC[Cys_CAM]TLK[TMTsixplex_K]	24-33	FALSE	5.638	1007919.049	1076814.461	608854.8072	680980.6366	1304198.75	1196968.101	ENSG00000138668
H0YA96	H0YA96_HUMAN	K|MFIGGLSWDTTKK|D	MFIGGLSWDTTK[TMTsixplex_K]K[TMTsixplex_K]	3-15	FALSE	4.883	7278.899336	7816.465839	15088.37091	16900.43912	9219.770972	46871.78125	ENSG00000138668
H0YA96	H0YA96_HUMAN	K|FGEVVDCTLK|L	[TMTsixplex_Nterm]FGEVVDC[Cys_CAM]TLK[TMTsixplex_K]	24-33	FALSE	5.493	1760845.775	1782889.375	1250901.069	1305301.583	1606663.745	1392213.733	ENSG00000138668
H0YAC6	H0YAC6_HUMAN	K|VVNYLPR|V	[TMTsixplex_Nterm]VVNYLPR	818-824	FALSE	5.456	30061.87395	29767.30063	35938.84363	37738.78516	24150.38209	21318.85692	ENSG00000198589
H0YAC6	H0YAC6_HUMAN	R|SFGQTPSQLLIEPHPPR|G	[TMTsixplex_Nterm]SFGQTPSQLLIEPHPPR	1115-1131	FALSE	8.088	37757.33344	36644.81372	37963.93014	44496.01925	67170.67188	66552.84032	ENSG00000198589
H0YAK0	H0YAK0_HUMAN	K|TNGGFVELGPCHR|M	[TMTsixplex_Nterm]TNGGFVELGPC[Cys_CAM]HR	123-135	FALSE	6.86	24931.78317	24317.57427	36517.62035	40246.07963	45951.39831	47779.35317	ENSG00000109586
H0YAK0	H0YAK0_HUMAN	K|TNGGFVELGPCHR|M	[TMTsixplex_Nterm]TNGGFVELGPC[Cys_CAM]HR	123-135	FALSE	7.652	20228.37422	22257.49473	29842.05437	31781.29791	37483.30594	41624.06255	ENSG00000109586
H0YB08	H0YB08_HUMAN	R|VLTAYAFR|N	[TMTsixplex_Nterm]VLTAYAFR	133-140	FALSE	5.922	14532.8195	15010.27317	11422.64079	12121.71435	14693.60865	12106.26872	ENSG00000197226
H0YB37	H0YB37_HUMAN	K|AIQLNPSYIR|A	[TMTsixplex_Nterm]AIQLNPSYIR	13-22	FALSE	7.424	113852.1198	116041.9092	99432.12215	105944.5888	114521.9957	106149.2208	ENSG00000113312
H0YBL1	H0YBL1_HUMAN	K|LFCIPVHGIR|S	[TMTsixplex_Nterm]LFC[Cys_CAM]IPVHGIR	207-216	FALSE	6.587	12321.6456	13116.22081	9208.306784	11453.0429	16574.84365	15882.41063	ENSG00000133731
H0YCI6	H0YCI6_HUMAN	K|IGSYLSASTR|H	[TMTsixplex_Nterm]IGSYLSASTR	65-74	FALSE	7.806	21448.78701	21956.33235	18392.75469	20163.71715	25148.92578	22337.79864	ENSG00000142186
H0YCY8	H0YCY8_HUMAN	R|NWACFTGK|K	[TMTsixplex_Nterm]NWAC[Cys_CAM]FTGK[TMTsixplex_K]	90-97	FALSE	5.558	61332.62013	65282.44531	39338.75697	45937.09638	50536.64021	47115.23067	ENSG00000109861
H0YCY8	H0YCY8_HUMAN	K|ILHLPTSWDWR|N	[TMTsixplex_Nterm]ILHLPTSWDWR	185-195	FALSE	4.964	21297.81445	5274.979326	2889.708571	3062.693891	5140.882538	5133.337731	ENSG00000109861
H0YCY8	H0YCY8_HUMAN	R|NWACFTGK|K	[TMTsixplex_Nterm]NWAC[Cys_CAM]FTGK[TMTsixplex_K]	90-97	FALSE	5.239	56662.4332	61083.90234	40619.61976	47123.17766	46750.569	41616.2533	ENSG00000109861
H0YD13	H0YD13_HUMAN	R|FAGVFHVEK|N	[TMTsixplex_Nterm]FAGVFHVEK[TMTsixplex_K]	9-17	FALSE	5.555	261130.1473	273684.5838	251281.81	275532.2629	153717.4394	142508.265	ENSG00000026508
H0YD13	H0YD13_HUMAN	K|ESSETPDQFMTADETR|N	[TMTsixplex_Nterm]ESSETPDQFMTADETR	159-174	FALSE	6.912	111839.0091	138780.7394	147963.125	125579.645	99942.66922	85908.17881	ENSG00000026508
H0YD13	H0YD13_HUMAN	R|YGFIEGHVVIPR|I	[TMTsixplex_Nterm]YGFIEGHVVIPR	58-69	FALSE	7.143	94872.93333	97982.79848	92218.43926	97653.63357	86964.79273	70991.3103	ENSG00000026508
H0YD13	H0YD13_HUMAN	K|ALSIGFETCR|Y	[TMTsixplex_Nterm]ALSIGFETC[Cys_CAM]R	48-57	FALSE	7.854	40173.82476	43333.16406	40486.58796	42295.8755	32323.69512	31316.68053	ENSG00000026508
H0YD13	H0YD13_HUMAN	R|KPSGLNGEASK|S	[TMTsixplex_Nterm]K[TMTsixplex_K]PSGLNGEASK[TMTsixplex_K]	138-148	FALSE	4.972	25741.96633	24971.71426	25152.98148	27212.79297	13155.68445	10799.82672	ENSG00000026508
H0YD13	H0YD13_HUMAN	K|ESSETPDQFMTADETR|N	[TMTsixplex_Nterm]ESSETPDQFMTADETR	159-174	FALSE	7.855	53452.78648	54939.78293	56124.98112	62013.26953	46717.22164	40435.92954	ENSG00000026508
H0YD97	H0YD97_HUMAN	K|GLLTPIIK|D	[TMTsixplex_Nterm]GLLTPIIK[TMTsixplex_K]	60-67	FALSE	6.014	114565.2124	112709.8307	72246.60035	97000.98512	254917.2591	290219.625	ENSG00000110435
H0YDD4	H0YDD4_HUMAN	K|VPLPSLSPTMQAGTIAR|W	[TMTsixplex_Nterm]VPLPSLSPTMQAGTIAR	53-69	FALSE	6.458	3361.741611	3534.59681	2816.69324	3087.221361	9229.964811	8767.815702	ENSG00000150768
H0YDD4	H0YDD4_HUMAN	K|ISVNDFIIK|A	[TMTsixplex_Nterm]ISVNDFIIK[TMTsixplex_K]	306-314	FALSE	6.148	40589.56944	40483.5296	31800.821	38185.75389	115831.8516	105948.027	ENSG00000150768
H0YDD4	H0YDD4_HUMAN	K|VPLPSLSPTMQAGTIAR|W	[TMTsixplex_Nterm]VPLPSLSPTMQAGTIAR	53-69	FALSE	7.078	6386.708369	6207.800889	4604.028107	5163.301529	9708.735594	8686.394973	ENSG00000150768
H0YDD4	H0YDD4_HUMAN	R|DVPLGTPLCIIVEK|E	[TMTsixplex_Nterm]DVPLGTPLC[Cys_CAM]IIVEK[TMTsixplex_K]	115-128	FALSE	5.502	287156.0228	299552.5843	256333.2146	297731.504	347640.5313	319035.7353	ENSG00000150768
H0YDD4	H0YDD4_HUMAN	K|GVETIANDVVSLATK|A	[TMTsixplex_Nterm]GVETIANDVVSLATK[TMTsixplex_K]	365-379	FALSE	5.832	45784.81766	46122.30168	40963.25409	45661.4585	112715.9922	107510.784	ENSG00000150768
H0YDD4	H0YDD4_HUMAN	K|ISVNDFIIK|A	[TMTsixplex_Nterm]ISVNDFIIK[TMTsixplex_K]	306-314	FALSE	6.696	42239.62643	41590.1695	34551.16679	37767.04428	115132.2266	108039.254	ENSG00000150768
H0YDD4	H0YDD4_HUMAN	K|ISVNDFIIK|A	[TMTsixplex_Nterm]ISVNDFIIK[TMTsixplex_K]	306-314	FALSE	6.036	19920.517	20337.16661	16762.55695	19141.663	56401.97656	55747.09512	ENSG00000150768
H0YDD4	H0YDD4_HUMAN	K|GVETIANDVVSLATK|A	[TMTsixplex_Nterm]GVETIANDVVSLATK[TMTsixplex_K]	365-379	FALSE	5.729	58188.95099	61261.94046	56405.26751	62651.27478	67242.46875	62091.05512	ENSG00000150768
H0YDD4	H0YDD4_HUMAN	R|DVPLGTPLCIIVEK|E	[TMTsixplex_Nterm]DVPLGTPLC[Cys_CAM]IIVEK[TMTsixplex_K]	115-128	FALSE	6.663	61316.70888	67830.49953	64929.43178	69391.44917	140091	132267.5557	ENSG00000150768
H0YDD4	H0YDD4_HUMAN	K|GVETIANDVVSLATK|A	[TMTsixplex_Nterm]GVETIANDVVSLATK[TMTsixplex_K]	365-379	FALSE	7.92	51926.71202	51519.47751	44154.8079	49777.77533	119642.4844	119625.748	ENSG00000150768
H0YDD4	H0YDD4_HUMAN	K|GVETIANDVVSLATK|A	[TMTsixplex_Nterm]GVETIANDVVSLATK[TMTsixplex_K]	365-379	FALSE	7.382	7025.712979	7097.436484	6215.32231	7146.92428	20492.10352	19967.88113	ENSG00000150768
H0YDD4	H0YDD4_HUMAN	K|ISVNDFIIK|A	[TMTsixplex_Nterm]ISVNDFIIK[TMTsixplex_K]	306-314	FALSE	6.049	33322.20606	34094.5278	27031.25367	30122.27726	81581.67969	76849.57653	ENSG00000150768
H0YDY4	H0YDY4_HUMAN	K|YPEWLQSHR|E	[TMTsixplex_Nterm]YPEWLQSHR	37-45	FALSE	6.167	48486.59152	55089.01659	46481.06237	48829.87759	NA	53064.79191	ENSG00000162735
H0YEA0	H0YEA0_HUMAN	K|YLIVVRPAPPPSQK|K	[TMTsixplex_Nterm]YLIVVRPAPPPSQK[TMTsixplex_K]	18-31	FALSE	5.577	45184.1129	47937.89844	40664.80578	45101.54388	16372.37401	14944.1726	ENSG00000154175
H0YEA0	H0YEA0_HUMAN	R|KLIPITIIK|Q	[TMTsixplex_Nterm]K[TMTsixplex_K]LIPITIIK[TMTsixplex_K]	165-173	FALSE	6.352	748818.4082	817745.125	676428.4219	745329.8814	413328.9787	408395.5284	ENSG00000154175
H0YET9	H0YET9_HUMAN	K|VYTLTPFLANNR|E	[TMTsixplex_Nterm]VYTLTPFLANNR	96-107	FALSE	5.978	2514.135254	2728.007273	2232.962339	2301.604922	4823.134015	4171.532303	ENSG00000137486
H0YEX5	H0YEX5_HUMAN	K|VPPPWLIAMQR|Y	[TMTsixplex_Nterm]VPPPWLIAMQR	49-59	FALSE	4.904	2973.07118	3027.548453	1639.160792	1694.484351	1939.811673	1881.858466	ENSG00000087365
H0YEX5	H0YEX5_HUMAN	K|VPPPWLIAMQR|Y	[TMTsixplex_Nterm]VPPPWLIAMQR	49-59	FALSE	4.821	1320.575708	1314.633814	761.4832029	874.4190935	947.2744287	863.0137702	ENSG00000087365
H0YF30	H0YF30_HUMAN	R|IYTLFLQR|N	[TMTsixplex_Nterm]IYTLFLQR	123-130	FALSE	4.983	695.210819	763.8812256	597.8403841	627.8718632	580.1587714	507.4328304	ENSG00000085788
H0YF30	H0YF30_HUMAN	R|IYTLFLQR|N	[TMTsixplex_Nterm]IYTLFLQR	123-130	FALSE	6.503	1779.742641	1839.380081	1676.489197	1756.343935	1579.493953	1299.451227	ENSG00000085788
H0YFS9	H0YFS9_HUMAN	K|IFQAALYAAPYK|S	[TMTsixplex_Nterm]IFQAALYAAPYK[TMTsixplex_K]	121-132	FALSE	4.837	14909.06518	12554.76501	20565.10931	17124.30336	5760.869295	4755.624442	ENSG00000139433
H0YGS3	H0YGS3_HUMAN	K|QCIHQLCFTSLR|R	[TMTsixplex_Nterm]QC[Cys_CAM]IHQLC[Cys_CAM]FTSLR	9-20	FALSE	7.656	84445.5199	80313.21283	68974.4374	70075.28969	56781.13182	50509.69812	ENSG00000197614
H0YGS3	H0YGS3_HUMAN	K|EHEAMKDELCR|Q	[TMTsixplex_Nterm]EHEAMK[TMTsixplex_K]DELC[Cys_CAM]R	37-47	FALSE	4.998	206678.2628	215731.831	223652.0386	226164.7596	87255.08513	74574.81257	ENSG00000197614
H0YGS3	H0YGS3_HUMAN	K|EHEAMKDELCR|Q	[TMTsixplex_Nterm]EHEAMK[TMTsixplex_K]DELC[Cys_CAM]R	37-47	FALSE	5.556	30205.33327	31313.08128	34986.16916	37920.74219	13145.51224	10939.28796	ENSG00000197614
H0YH88	H0YH88_HUMAN	K|NVDLLSDMVQEHDEPILK|H	[TMTsixplex_Nterm]NVDLLSDMVQEHDEPILK[TMTsixplex_K]	117-134	FALSE	7.271	363853.9447	384484.1468	384467.077	423153.7188	227032.5192	184509.6337	ENSG00000187109
H0YH88	H0YH88_HUMAN	K|YAVLYQPLFDKR|F	[TMTsixplex_Nterm]YAVLYQPLFDK[TMTsixplex_K]R	46-57	FALSE	5.77	46398.98926	33812.83493	30354.4303	22843.14584	68681.14844	32288.70619	ENSG00000187109
H0YH88	H0YH88_HUMAN	K|FYEEVHDLER|K	[TMTsixplex_Nterm]FYEEVHDLER	35-44	FALSE	6.497	270584.6675	295198.4115	343885.8141	295473.4949	180106.8279	145736.2763	ENSG00000187109
H0YH88	H0YH88_HUMAN	K|YAVLYQPLFDKR|F	[TMTsixplex_Nterm]YAVLYQPLFDK[TMTsixplex_K]R	46-57	FALSE	5.546	55118.32743	40362.05274	37763.78973	28540.29647	81301.44531	40240.83661	ENSG00000187109
H0YH88	H0YH88_HUMAN	K|NVDLLSDMVQEHDEPILK|H	[TMTsixplex_Nterm]NVDLLSDMVQEHDEPILK[TMTsixplex_K]	117-134	FALSE	7.035	420992.2677	481397.2732	450382.9307	483483.5	265625.171	226607.1569	ENSG00000187109
H0YH88	H0YH88_HUMAN	K|NVDLLSDMVQEHDEPILK|H	[TMTsixplex_Nterm]NVDLLSDMVQEHDEPILK[TMTsixplex_K]	117-134	FALSE	6.963	299736.4586	311906.0428	317298.8892	354117.0625	184069.3326	166954.0143	ENSG00000187109
H0YH88	H0YH88_HUMAN	K|NVDLLSDMVQEHDEPILK|H	[TMTsixplex_Nterm]NVDLLSDMVQEHDEPILK[TMTsixplex_K]	117-134	FALSE	7.771	599147.1053	637051.4802	561064.9435	685117.9375	363583.0895	303744.5937	ENSG00000187109
H0YI92	H0YI92_HUMAN	K|ATVAAFAASEGHSHPR|V	[TMTsixplex_Nterm]ATVAAFAASEGHSHPR	58-73	FALSE	5.108	21646.87981	21916.01435	20939.35648	24687.53538	19611.82228	21694.5389	ENSG00000111052
H0YI98	H0YI98_HUMAN	R|WSPIASTLPELVQR|L	[TMTsixplex_Nterm]WSPIASTLPELVQR	186-199	FALSE	5.86	272079.8245	289348.3125	184943.451	202279.8167	269408.2644	228588.2674	ENSG00000175203
H0YI98	H0YI98_HUMAN	R|ENLATVEGNFASIDER|M	[TMTsixplex_Nterm]ENLATVEGNFASIDER	247-262	FALSE	9.282	79099.44766	80656.95313	76452.00876	78227.92706	61944.94579	55576	ENSG00000175203
H0YI98	H0YI98_HUMAN	R|WSPIASTLPELVQR|L	[TMTsixplex_Nterm]WSPIASTLPELVQR	186-199	FALSE	5.379	279159.4486	285321.3915	203875.9497	215362.4569	259212.7991	246967.1405	ENSG00000175203
H0YI98	H0YI98_HUMAN	K|LTPVLLAK|Q	[TMTsixplex_Nterm]LTPVLLAK[TMTsixplex_K]	17-24	FALSE	5.789	198347.5436	211046.0467	194828.1347	232067.0365	245692.0833	222371.3501	ENSG00000175203
H0YI98	H0YI98_HUMAN	R|ENLATVEGNFASIDER|M	[TMTsixplex_Nterm]ENLATVEGNFASIDER	247-262	FALSE	9.264	124587.1599	148634.7656	123293.5894	138527.2144	136284.8344	127522.5056	ENSG00000175203
H0YI98	H0YI98_HUMAN	R|WSPIASTLPELVQR|L	[TMTsixplex_Nterm]WSPIASTLPELVQR	186-199	FALSE	4.888	82710.0901	80508.27297	62886.33159	66765.33939	91436.73438	88758.56545	ENSG00000175203
H0YI98	H0YI98_HUMAN	K|ASVEDADTQSK|V	[TMTsixplex_Nterm]ASVEDADTQSK[TMTsixplex_K]	165-175	FALSE	5.258	19029.22849	24859.20955	16276.15093	15855.9708	29843.89991	30153.71484	ENSG00000175203
H0YI98	H0YI98_HUMAN	R|LTELETAVR|C	[TMTsixplex_Nterm]LTELETAVR	115-123	FALSE	6.449	157278.6833	134533.1829	213820.8073	164903.1294	138253.2606	111326.5795	ENSG00000175203
H0YI98	H0YI98_HUMAN	K|LTPVLLAK|Q	[TMTsixplex_Nterm]LTPVLLAK[TMTsixplex_K]	17-24	FALSE	6.348	146550.2167	149886.9649	122148.0852	133949.1022	218718.8125	168543.4209	ENSG00000175203
H0YI98	H0YI98_HUMAN	K|LTPVLLAK|Q	[TMTsixplex_Nterm]LTPVLLAK[TMTsixplex_K]	17-24	FALSE	5.56	167935.7718	181567.4168	164048.8955	212039.483	213976.375	198216.9765	ENSG00000175203
H0YI98	H0YI98_HUMAN	K|LTPVLLAK|Q	[TMTsixplex_Nterm]LTPVLLAK[TMTsixplex_K]	17-24	FALSE	6.363	115099.036	140281.5483	108702.2227	122516.2923	230275.0156	201283.1601	ENSG00000175203
H0YI98	H0YI98_HUMAN	K|QQLVASHLEK|L	[TMTsixplex_Nterm]QQLVASHLEK[TMTsixplex_K]	31-40	FALSE	5.107	135074.3236	148646.7477	114813.5737	139256.6303	134031.6904	128566.6963	ENSG00000175203
H0YI98	H0YI98_HUMAN	R|WSPIASTLPELVQR|L	[TMTsixplex_Nterm]WSPIASTLPELVQR	186-199	FALSE	8.254	30053.74258	32545.64746	27850.24004	29284.33929	32549.30704	30537.83348	ENSG00000175203
H0YI98	H0YI98_HUMAN	R|WSPIASTLPELVQR|L	[TMTsixplex_Nterm]WSPIASTLPELVQR	186-199	FALSE	5.533	29721.54185	31622.71742	24549.77572	26377.04096	32563.19722	30463.59567	ENSG00000175203
H0YIJ6	H0YIJ6_HUMAN	K|VYIGEEEKK|I	[TMTsixplex_Nterm]VYIGEEEK[TMTsixplex_K]K[TMTsixplex_K]	60-68	FALSE	4.779	190475.1876	199656.0469	132480.7157	146563.7212	303520.2188	284533.9977	ENSG00000166908
H0YIZ0	H0YIZ0_HUMAN	R|LGAPALTSR|Q	[TMTsixplex_Nterm]LGAPALTSR	226-234	FALSE	5.665	11764.50293	10817.95243	9619.602172	9803.45982	7614.223612	6787.291209	ENSG00000182199
H0YIZ0	H0YIZ0_HUMAN	R|AMADALLER|G	[TMTsixplex_Nterm]AMADALLER	160-168	FALSE	6.408	549090.125	506421.7783	345535.4115	398861.984	417156.8948	380790.7356	ENSG00000182199
H0YIZ0	H0YIZ0_HUMAN	K|HADIVTTTTHK|T	[TMTsixplex_Nterm]HADIVTTTTHK[TMTsixplex_K]	70-80	FALSE	5.511	317.8462726	888.1961649	248.3981481	500.9352246	200.216038	347.6712606	ENSG00000182199
H0YIZ0	H0YIZ0_HUMAN	R|LIIAGTSAYAR|L	[TMTsixplex_Nterm]LIIAGTSAYAR	20-30	FALSE	9.166	76108.83547	76428.75445	43818.39715	46224.22414	46036.66004	44685.61741	ENSG00000182199
H0YJ07	H0YJ07_HUMAN	K|EHFAQFGHVR|R	[TMTsixplex_Nterm]EHFAQFGHVR	15-24	FALSE	5.36	4890.045543	5140.931684	3810.648491	4223.22231	5285.344629	6372.910041	ENSG00000119705
H0YJ56	H0YJ56_HUMAN	K|GWMDWAAHK|L	[TMTsixplex_Nterm]GWMDWAAHK[TMTsixplex_K]	120-128	FALSE	5.286	69837.93994	71222.86139	139098.381	143506.7265	141652.1724	134224.3718	ENSG00000165795
H0YJ56	H0YJ56_HUMAN	K|GWMDWAAHK|L	[TMTsixplex_Nterm]GWMDWAAHK[TMTsixplex_K]	120-128	FALSE	5.42	17332.17181	18197.86675	30389.89043	32591.68555	32186.84032	30400.38657	ENSG00000165795
H0YJ95	H0YJ95_HUMAN	R|LFFVGSR|E	[TMTsixplex_Nterm]LFFVGSR	49-55	FALSE	6.34	4489.926093	4548.183871	3828.538959	3953.25704	3027.649636	2774.251624	ENSG00000155465
H0YJH7	H0YJH7_HUMAN	K|YGVNPGPIVGTTR|K	[TMTsixplex_Nterm]YGVNPGPIVGTTR	34-46	FALSE	9.18	133775.5206	138445.9219	87861.1919	90669.19041	93401.05026	85779.36819	ENSG00000120802
H0YJH9	H0YJH9_HUMAN	R|TSLALDESLFR|G	[TMTsixplex_Nterm]TSLALDESLFR	28-38	FALSE	5.559	379937.2729	402000.9375	347547.0875	371810.6214	238515.0732	200208.2725	ENSG00000100836
H0YJK8	H0YJK8_HUMAN	K|LIIWSPVR|R	[TMTsixplex_Nterm]LIIWSPVR	83-90	FALSE	5.418	726.5487748	747.1911914	445.9624548	556.8830334	2838.639404	2584.862509	ENSG00000176153
H0YJK8	H0YJK8_HUMAN	K|YVRPGGGYQPTFTLVQK|C	[TMTsixplex_Nterm]YVRPGGGYQPTFTLVQK[TMTsixplex_K]	32-48	FALSE	5.649	12693.08439	13788.47193	7400.230804	8314.364716	55801.875	50281.04428	ENSG00000176153
H0YJZ3	H0YJZ3_HUMAN	K|QINNIFYR|C	[TMTsixplex_Nterm]QINNIFYR	53-60	FALSE	5.962	60482.40015	62484.20703	47891.91902	49080.21784	39893.81306	34594.15415	ENSG00000078304
H0YJZ3	H0YJZ3_HUMAN	K|QINNIFYR|C	[TMTsixplex_Nterm]QINNIFYR	53-60	FALSE	4.825	58673.36328	53745.65537	44944.6378	45952.48987	42118.72641	38556.78555	ENSG00000078304
H0YK42	H0YK42_HUMAN	K|LHAVVETLVNHR|K	[TMTsixplex_Nterm]LHAVVETLVNHR	108-119	FALSE	7.328	10656.81693	12354.88949	9661.205978	9279.081242	7976.767523	7280.109977	ENSG00000028528
H0YK42	H0YK42_HUMAN	K|YWEAFLPEAK|A	[TMTsixplex_Nterm]YWEAFLPEAK[TMTsixplex_K]	292-301	FALSE	5.432	55627.67726	61477.81383	44949.49752	47222.66075	59597.55667	56268.26296	ENSG00000028528
H0YKS8	H0YKS8_HUMAN	R|LYPTSCHTACTLR|F	[TMTsixplex_Nterm]LYPTSC[Cys_CAM]HTAC[Cys_CAM]TLR	207-219	FALSE	7.076	8737.119873	8830.669266	7681.637941	8280.725759	5512.400409	4667.335687	ENSG00000140545
H0YKU1	H0YKU1_HUMAN	R|SNDPVATAFAEMLK|V	[TMTsixplex_Nterm]SNDPVATAFAEMLK[TMTsixplex_K]	74-87	FALSE	5.789	101654.9232	110657.8826	97015.65011	105167.8428	92991.19956	88836.87876	ENSG00000138594
H0YKU1	H0YKU1_HUMAN	K|FGYQFTQQGPR|T	[TMTsixplex_Nterm]FGYQFTQQGPR	153-163	FALSE	8.185	37843.9692	38595.50137	37712.54038	41153.22656	34589.4649	29784.69805	ENSG00000138594
H0YKU1	H0YKU1_HUMAN	K|ALETNTHVK|C	[TMTsixplex_Nterm]ALETNTHVK[TMTsixplex_K]	57-65	FALSE	6.828	14163.48364	16025.75207	16099.79764	17917.34974	11543.34142	11753.83692	ENSG00000138594
H0YKU1	H0YKU1_HUMAN	K|FGYQFTQQGPR|T	[TMTsixplex_Nterm]FGYQFTQQGPR	153-163	FALSE	7.916	52991.70804	55970.43157	51207.26114	56460.15729	56266.11148	54912.80669	ENSG00000138594
H0YKU1	H0YKU1_HUMAN	R|SNDPVATAFAEMLK|V	[TMTsixplex_Nterm]SNDPVATAFAEMLK[TMTsixplex_K]	74-87	FALSE	6.269	69644.6003	70393.4056	62329.80441	70762.47443	65822.79951	59085.42265	ENSG00000138594
H0YKU1	H0YKU1_HUMAN	R|SNDPVATAFAEMLK|V	[TMTsixplex_Nterm]SNDPVATAFAEMLK[TMTsixplex_K]	74-87	FALSE	6.683	19402.59117	20184.7481	18794.43309	20915.01758	17367.2914	15503.5253	ENSG00000138594
H0YKU5	H0YKU5_HUMAN	K|QLLTYIR|S	[TMTsixplex_Nterm]QLLTYIR	94-100	FALSE	5.754	35711.67014	38356.22656	25982.30122	26112.57331	20777.36772	18603.24419	ENSG00000166200
H0YKU5	H0YKU5_HUMAN	K|QLLTYIR|S	[TMTsixplex_Nterm]QLLTYIR	94-100	FALSE	7.109	35313.28804	36465.60938	27666.75277	29648.90069	32274.30925	26702.38424	ENSG00000166200
H0YKU5	H0YKU5_HUMAN	K|AHTDFFEAFK|-	[TMTsixplex_Nterm]AHTDFFEAFK[TMTsixplex_K]	254-263	FALSE	5.52	340528.5296	346498.1186	293520.3372	325805.5249	342013.7464	311086.3811	ENSG00000166200
H0YKZ8	H0YKZ8_HUMAN	R|TLPPALAALR|C	[TMTsixplex_Nterm]TLPPALAALR	113-122	FALSE	4.856	13685.22124	13608.20829	11272.72654	12106.81418	16384.49864	15555.14171	ENSG00000100949
H0YLA4	H0YLA4_HUMAN	R|YCNTWPVAISMLASK|S	YC[Cys_CAM]NTWPVAISMLASK[TMTsixplex_K]	279-293	FALSE	6.838	NA	NA	129.4441969	242.3155352	236.9336982	1801.517578	ENSG00000140263
H0YLA4	H0YLA4_HUMAN	R|YCNTWPVAISMLASK|S	[TMTsixplex_Nterm]YC[Cys_CAM]NTWPVAISMLASK[TMTsixplex_K]	279-293	FALSE	5.147	3804.500111	3467.500699	3142.803377	3104.774526	6757.001465	5091.579391	ENSG00000140263
H0YLA4	H0YLA4_HUMAN	K|ALEAFETFK|K	[TMTsixplex_Nterm]ALEAFETFK[TMTsixplex_K]	310-318	FALSE	4.925	67006.62689	71002.13708	48351.18413	57048.85555	109506.8906	98041.69368	ENSG00000140263
H0YLA4	H0YLA4_HUMAN	R|YCNTWPVAISMLASK|S	[TMTsixplex_Nterm]YC[Cys_CAM]NTWPVAISMLASK[TMTsixplex_K]	279-293	FALSE	4.981	2524.599515	2443.478462	2308.567035	2232.618472	4023.233398	3126.159308	ENSG00000140263
H0YLC3	H0YLC3_HUMAN	K|IPAANILGHENK|G	[TMTsixplex_Nterm]IPAANILGHENK[TMTsixplex_K]	59-70	FALSE	6.553	79211.14928	87458.06755	60710.01783	71667.22806	294260.3144	284988.3691	ENSG00000128928
H0YLC3	H0YLC3_HUMAN	K|IPAANILGHENK|G	[TMTsixplex_Nterm]IPAANILGHENK[TMTsixplex_K]	59-70	FALSE	7.541	47651.53445	48748.57604	41744.2568	44116.28441	129551.4171	127058.1688	ENSG00000128928
H0YLC3	H0YLC3_HUMAN	K|IPAANILGHENK|G	[TMTsixplex_Nterm]IPAANILGHENK[TMTsixplex_K]	59-70	FALSE	6.032	51961.95037	49819.03443	41450.85645	49899.93555	111532.5086	102151.1384	ENSG00000128928
H0YLC3	H0YLC3_HUMAN	K|TDLAAVPASR|G	[TMTsixplex_Nterm]TDLAAVPASR	10-19	FALSE	5.403	10021.89652	9784.116794	11819.87458	13838.40685	15404.84082	14290.33702	ENSG00000128928
H0YLC3	H0YLC3_HUMAN	R|GSNTCELIFEDCKIPAANILGHENK|G	[TMTsixplex_Nterm]GSNTC[Cys_CAM]ELIFEDC[Cys_CAM]K[TMTsixplex_K]IPAANILGHENK[TMTsixplex_K]	46-70	FALSE	5.912	85107.289	85643.00563	47016.29575	51451.98761	129500.4688	120640.9466	ENSG00000128928
H0YLC3	H0YLC3_HUMAN	K|IGHFQLMQGK|M	[TMTsixplex_Nterm]IGHFQLMQGK[TMTsixplex_K]	115-124	FALSE	5.916	1743015.209	2146738.75	1661721.935	1770383.88	1965276.086	1452402.68	ENSG00000128928
H0YLC3	H0YLC3_HUMAN	K|TDLAAVPASR|G	[TMTsixplex_Nterm]TDLAAVPASR	10-19	FALSE	5.929	8219.291182	8354.993874	6867.742313	7267.804499	17118.99805	16310.01771	ENSG00000128928
H0YLC3	H0YLC3_HUMAN	R|GSNTCELIFEDCKIPAANILGHENK|G	[TMTsixplex_Nterm]GSNTC[Cys_CAM]ELIFEDC[Cys_CAM]K[TMTsixplex_K]IPAANILGHENK[TMTsixplex_K]	46-70	FALSE	5.964	73133.27893	71714.36179	43192.86517	43615.70886	104958.7344	101757.9533	ENSG00000128928
H0YLC3	H0YLC3_HUMAN	R|GITAFIVEK|G	[TMTsixplex_Nterm]GITAFIVEK[TMTsixplex_K]	20-28	FALSE	5.356	52829.44543	57538.32003	37270.81227	43023.87751	108994.6094	99371.44008	ENSG00000128928
H0YLF3	H0YLF3_HUMAN	K|VEHSDLSFSK|D	[TMTsixplex_Nterm]VEHSDLSFSK[TMTsixplex_K]	21-30	FALSE	7.52	124911.6468	159357.0389	116939.4983	113789.9019	191531.0444	207772.2231	ENSG00000166710
H0YLF3	H0YLF3_HUMAN	K|VEHSDLSFSK|D	[TMTsixplex_Nterm]VEHSDLSFSK[TMTsixplex_K]	21-30	FALSE	7.52	124911.6468	159357.0389	116939.4983	113789.9019	191531.0444	207772.2231	ENSG00000273686
H0YLI6	H0YLI6_HUMAN	R|IAEFAF|-	[TMTsixplex_Nterm]IAEFAF	129-134	TRUE	6.026	34845.78826	34408.32709	28487.66757	30634.72517	10629.65169	9480.418429	ENSG00000166411
H0YLI6	H0YLI6_HUMAN	K|TPYTDVNIVTIR|E	[TMTsixplex_Nterm]TPYTDVNIVTIR	85-96	FALSE	7.563	32428.83651	33955.34912	25173.47153	28484.42452	61236.28125	59873.73897	ENSG00000166411
H0YLI6	H0YLI6_HUMAN	K|TPYTDVNIVTIR|E	[TMTsixplex_Nterm]TPYTDVNIVTIR	85-96	FALSE	6.629	14287.1313	15763.59741	11756.1775	12241.19687	22848.67969	22106.49958	ENSG00000166411
H0YLI6	H0YLI6_HUMAN	K|TPYTDVNIVTIR|E	[TMTsixplex_Nterm]TPYTDVNIVTIR	85-96	FALSE	8.078	14224.32423	14183.87222	10080.18573	11192.49634	29774.87891	27155.01414	ENSG00000166411
H0YM70	H0YM70_HUMAN	K|IEDGNDFGVAIQEK|V	[TMTsixplex_Nterm]IEDGNDFGVAIQEK[TMTsixplex_K]	121-134	FALSE	5.991	1594430.657	1693443.178	1156270.05	1334769.587	2072122.25	1944586.424	ENSG00000100911
H0YM70	H0YM70_HUMAN	K|TKVEAFQTTISK|Y	[TMTsixplex_Nterm]TK[TMTsixplex_K]VEAFQTTISK[TMTsixplex_K]	144-155	FALSE	6.306	1690661.63	1500147.325	1030041.472	993753.8358	2470218.75	1906288.353	ENSG00000100911
H0YM70	H0YM70_HUMAN	K|TKVEAFQTTISK|Y	[TMTsixplex_Nterm]TK[TMTsixplex_K]VEAFQTTISK[TMTsixplex_K]	144-155	FALSE	5.192	1324472.618	1165153.083	726026.9902	796406.7707	1981563.875	1607856.494	ENSG00000100911
H0YM70	H0YM70_HUMAN	K|TKVEAFQTTISK|Y	[TMTsixplex_Nterm]TK[TMTsixplex_K]VEAFQTTISK[TMTsixplex_K]	144-155	FALSE	5.648	1160889.481	1173765.049	695835.6674	733071.7701	1889020.75	1561825.925	ENSG00000100911
H0YM70	H0YM70_HUMAN	K|IEDGNDFGVAIQEK|V	[TMTsixplex_Nterm]IEDGNDFGVAIQEK[TMTsixplex_K]	121-134	FALSE	5.37	1826314.119	1922714.289	1385508.67	1338289.12	2261409.25	2117502.696	ENSG00000100911
H0YM70	H0YM70_HUMAN	K|TKVEAFQTTISK|Y	[TMTsixplex_Nterm]TK[TMTsixplex_K]VEAFQTTISK[TMTsixplex_K]	144-155	FALSE	5.251	1788119.003	1710823.577	1068743.589	1021007.657	2763487.75	2169599.912	ENSG00000100911
H0YM70	H0YM70_HUMAN	K|TKVEAFQTTISK|Y	[TMTsixplex_Nterm]TKVEAFQTTISK[TMTsixplex_K]	144-155	FALSE	5.909	11689.49186	16582.4055	20881.9708	22568.07421	16768.57266	80166.95313	ENSG00000100911
H0YM70	H0YM70_HUMAN	K|TKVEAFQTTISK|Y	[TMTsixplex_Nterm]TK[TMTsixplex_K]VEAFQTTISK[TMTsixplex_K]	144-155	FALSE	5.341	623845.1726	558023.1527	386923.2652	428906.7441	843481.875	655648.6014	ENSG00000100911
H0YM70	H0YM70_HUMAN	K|IEDGNDFGVAIQEK|V	[TMTsixplex_Nterm]IEDGNDFGVAIQEK[TMTsixplex_K]	121-134	FALSE	7.579	176153.1605	189359.4728	109121.315	119545.0464	279721.5938	264712.8624	ENSG00000100911
H0YM70	H0YM70_HUMAN	R|DEAAYGELR|A	[TMTsixplex_Nterm]DEAAYGELR	184-192	FALSE	4.968	44496.18766	46278.61137	31524.67171	31733.20459	55398.33203	54397.90716	ENSG00000100911
H0YM70	H0YM70_HUMAN	K|TKVEAFQTTISK|Y	[TMTsixplex_Nterm]TK[TMTsixplex_K]VEAFQTTISK[TMTsixplex_K]	144-155	FALSE	5.891	1415905.741	1268813.49	803505.8983	812510.6185	2200030.25	1753764.12	ENSG00000100911
H0YM70	H0YM70_HUMAN	R|AMVLDLR|A	[TMTsixplex_Nterm]AMVLDLR	193-199	FALSE	4.882	613408.9972	687575.1454	460877.632	479065.6315	1096842.5	1047550.76	ENSG00000100911
H0YM70	H0YM70_HUMAN	R|AMVLDLR|A	[TMTsixplex_Nterm]AMVLDLR	193-199	FALSE	5.309	1521416.581	1610848.888	1011324.101	1194942.328	2364120	2169756.418	ENSG00000100911
H0YM70	H0YM70_HUMAN	R|ALVHERDEAAYGELR|A	[TMTsixplex_Nterm]ALVHERDEAAYGELR	178-192	FALSE	6.002	134558.0703	149183.184	107349.9645	107147.9057	220058.6755	218676.2572	ENSG00000100911
H0YMA0	H0YMA0_HUMAN	K|SLTYLSILR|N	[TMTsixplex_Nterm]SLTYLSILR	9-17	FALSE	5.305	6945.473639	7200.101074	5247.397883	5346.536607	4336.192898	3853.738894	ENSG00000131876
H0YMB1	H0YMB1_HUMAN	K|AIALQPENPMAHFLLGR|W	[TMTsixplex_Nterm]AIALQPENPMAHFLLGR	191-207	FALSE	9.139	6767.436568	7619.788416	5766.604747	6348.716915	10042.7331	9986.77306	ENSG00000137824
H0YMB1	H0YMB1_HUMAN	K|AIALQPENPMAHFLLGR|W	[TMTsixplex_Nterm]AIALQPENPMAHFLLGR	191-207	FALSE	8.209	10418.54642	12138.44252	8517.136991	9845.86617	15982.96858	16082.50889	ENSG00000137824
H0YMF9	H0YMF9_HUMAN	K|VNIFGVESGKK|E	[TMTsixplex_Nterm]VNIFGVESGK[TMTsixplex_K]K[TMTsixplex_K]	130-140	FALSE	5.609	224777.8366	238470.547	184598.224	205920.1485	238538.7188	214221.9271	ENSG00000140395
H0YMF9	H0YMF9_HUMAN	K|ENSETVVTGSLDDLVK|V	[TMTsixplex_Nterm]ENSETVVTGSLDDLVK[TMTsixplex_K]	30-45	FALSE	5.76	260029.944	354038.1205	307926.3387	354953.2813	279938.2934	339114.0714	ENSG00000140395
H0YMM5	H0YMM5_HUMAN	R|GNVGVVLFNFGK|E	[TMTsixplex_Nterm]GNVGVVLFNFGK[TMTsixplex_K]	110-121	FALSE	4.934	95199.22115	113073.2081	92591.53019	113455.4688	96367.78947	82840.00284	ENSG00000128951
H0YMM5	H0YMM5_HUMAN	R|GNVGVVLFNFGK|E	[TMTsixplex_Nterm]GNVGVVLFNFGK[TMTsixplex_K]	110-121	FALSE	7.565	17952.69691	18049.5957	13073.84099	14573.6028	12902.84963	12184.97326	ENSG00000128951
H0YMM5	H0YMM5_HUMAN	R|ARPAEVGGMQLR|F	[TMTsixplex_Nterm]ARPAEVGGMQLR	19-30	FALSE	6.499	6240.52375	6449.241699	5652.269812	5686.171446	5685.067761	5171.402667	ENSG00000128951
H0YMN5	H0YMN5_HUMAN	R|AALQAQK|N	AALQAQK[TMTsixplex_K]	321-327	FALSE	4.907	251.7957773	387.1990934	532.6700208	765.4766235	27.63861955	56.02785826	ENSG00000128908
H0YMZ1	H0YMZ1_HUMAN	K|SALALAIK|V	[TMTsixplex_Nterm]SALALAIK[TMTsixplex_K]	188-195	FALSE	5.353	140836.0694	160129.2813	110663.4569	127883.5339	130877.3886	124673.6566	ENSG00000041357
H0YMZ1	H0YMZ1_HUMAN	K|VEIATLTR|E	[TMTsixplex_Nterm]VEIATLTR	211-218	FALSE	5.519	63795.65732	67291.89063	52606.67272	59284.47143	43924.19167	45810.67064	ENSG00000041357
H0YMZ1	H0YMZ1_HUMAN	K|ATCIGNNSAAAVSMLK|Q	[TMTsixplex_Nterm]ATC[Cys_CAM]IGNNSAAAVSMLK[TMTsixplex_K]	161-176	FALSE	8.316	65121.02833	69889.71412	57125.38068	60314.2832	72086.65625	68951.21752	ENSG00000041357
H0YMZ1	H0YMZ1_HUMAN	K|LNEDMACSVAGITSDANVLTNELR|L	[TMTsixplex_Nterm]LNEDMAC[Cys_CAM]SVAGITSDANVLTNELR	68-91	FALSE	9.872	21378.09057	22826.87503	19957.94895	21411.90601	21252.63861	18405.50604	ENSG00000041357
H0YMZ1	H0YMZ1_HUMAN	K|ATCIGNNSAAAVSMLK|Q	[TMTsixplex_Nterm]ATC[Cys_CAM]IGNNSAAAVSMLK[TMTsixplex_K]	161-176	FALSE	6.024	593123.5274	644754.5079	507981.1598	549643.3926	698422.1875	680436.6055	ENSG00000041357
H0YMZ1	H0YMZ1_HUMAN	K|LLDEVFFSEK|I	[TMTsixplex_Nterm]LLDEVFFSEK[TMTsixplex_K]	55-64	FALSE	6.057	40753.24257	43075.46656	34605.2415	36163.75574	49968.12109	45000.91076	ENSG00000041357
H0YMZ1	H0YMZ1_HUMAN	K|ATCIGNNSAAAVSMLK|Q	[TMTsixplex_Nterm]ATC[Cys_CAM]IGNNSAAAVSMLK[TMTsixplex_K]	161-176	FALSE	7.684	122924.4562	128608.9505	102279.0828	117491.1806	138870.3289	139118.8906	ENSG00000041357
H0YMZ1	H0YMZ1_HUMAN	K|ATCIGNNSAAAVSMLK|Q	[TMTsixplex_Nterm]ATC[Cys_CAM]IGNNSAAAVSMLK[TMTsixplex_K]	161-176	FALSE	5.27	791505.5316	834646.1816	670310.4064	833256.4175	1078313.967	1154487.25	ENSG00000041357
H0YMZ1	H0YMZ1_HUMAN	K|LNEDMACSVAGITSDANVLTNELR|L	[TMTsixplex_Nterm]LNEDMAC[Cys_CAM]SVAGITSDANVLTNELR	68-91	FALSE	7.805	42590.58634	44057.62877	64668.2296	70605.125	3517.544501	1016.01053	ENSG00000041357
H0YMZ1	H0YMZ1_HUMAN	K|SALALAIK|V	[TMTsixplex_Nterm]SALALAIK[TMTsixplex_K]	188-195	FALSE	4.778	414395.6922	461612.4375	307672.379	372828.8146	399055.7419	381347.6391	ENSG00000041357
H0YN26	H0YN26_HUMAN	K|CPNLTHLNLSGNK|I	[TMTsixplex_Nterm]C[Cys_CAM]PNLTHLNLSGNK[TMTsixplex_K]	87-99	FALSE	7.384	734416.5872	771342.7	500854.1443	578693.0679	614654.6909	582742.802	ENSG00000140350
H0YN26	H0YN26_HUMAN	R|VSGGLEVLAEK|C	[TMTsixplex_Nterm]VSGGLEVLAEK[TMTsixplex_K]	76-86	FALSE	5.468	179048.2396	189885.4439	97013.65505	98526.24088	193452.6094	161854.9856	ENSG00000140350
H0YN26	H0YN26_HUMAN	K|SLDLFNCEVTNLNDYR|E	[TMTsixplex_Nterm]SLDLFNC[Cys_CAM]EVTNLNDYR	117-132	FALSE	5.987	53371.47849	57639.29688	31016.39628	31743.06209	41973.46037	39278.40677	ENSG00000140350
H0YN26	H0YN26_HUMAN	K|SLDLFNCEVTNLNDYR|E	[TMTsixplex_Nterm]SLDLFNC[Cys_CAM]EVTNLNDYR	117-132	FALSE	8.088	56872.55972	50827.31224	56330.87631	54822.31673	125601.8323	125854.6563	ENSG00000140350
H0YN26	H0YN26_HUMAN	K|IKDLSTIEPLK|K	[TMTsixplex_Nterm]IK[TMTsixplex_K]DLSTIEPLK[TMTsixplex_K]	100-110	FALSE	5.44	890683.2401	892017.75	544003.0538	558098.3343	842526.2704	704111.4181	ENSG00000140350
H0YN26	H0YN26_HUMAN	K|IKDLSTIEPLK|K	[TMTsixplex_Nterm]IK[TMTsixplex_K]DLSTIEPLK[TMTsixplex_K]	100-110	FALSE	4.938	573552.0678	572681.2193	372370.2564	410044.7398	630164.9375	586145.2234	ENSG00000140350
H0YNE9	H0YNE9_HUMAN	K|SSANVEEAFFTLAR|D	[TMTsixplex_Nterm]SSANVEEAFFTLAR	154-167	FALSE	8.465	15914.30589	16371.17285	12984.08999	13148.31834	13307.87231	12806.94185	ENSG00000166128
H0YNE9	H0YNE9_HUMAN	K|LLLIGDSGVGK|T	[TMTsixplex_Nterm]LLLIGDSGVGK[TMTsixplex_K]	11-21	FALSE	5.39	76044.64045	79000.5901	59895.80277	66436.9087	114958.7183	119506.86	ENSG00000166128
H0YNE9	H0YNE9_HUMAN	K|LLLIGDSGVGK|T	[TMTsixplex_Nterm]LLLIGDSGVGK[TMTsixplex_K]	11-21	FALSE	5.7	85239.6353	85172.0423	64388.78068	69758.5945	126446.8219	117926.5904	ENSG00000166128
H0YNE9	H0YNE9_HUMAN	K|LLLIGDSGVGK|T	[TMTsixplex_Nterm]LLLIGDSGVGK[TMTsixplex_K]	11-21	FALSE	5.009	360665.9257	319278.8421	256780.2964	262780.2124	376444.506	299828.4295	ENSG00000166128
H0YNE9	H0YNE9_HUMAN	K|LLLIGDSGVGK|T	[TMTsixplex_Nterm]LLLIGDSGVGK[TMTsixplex_K]	11-21	FALSE	5.459	66460.152	66943.50788	52057.78898	56323.59993	111211.7364	106094.0276	ENSG00000166128
H0YNE9	H0YNE9_HUMAN	K|LLLIGDSGVGK|T	[TMTsixplex_Nterm]LLLIGDSGVGK[TMTsixplex_K]	11-21	FALSE	6.251	14781.98322	16263.3718	11867.74223	13649.39587	20890.01533	20870.17692	ENSG00000166128
H0YNE9	H0YNE9_HUMAN	K|LQIWDTAGQER|F	[TMTsixplex_Nterm]LQIWDTAGQER	59-69	FALSE	6.106	1227720.679	1238358.676	793030.6315	813580.9836	1406041.25	1314418.839	ENSG00000166128
H0YNE9	H0YNE9_HUMAN	K|LLLIGDSGVGK|T	[TMTsixplex_Nterm]LLLIGDSGVGK[TMTsixplex_K]	11-21	FALSE	6.028	114173.4884	114134.6803	92553.26683	93561.93243	171262.1404	147329.0457	ENSG00000166128
H0YNE9	H0YNE9_HUMAN	K|LLLIGDSGVGK|T	[TMTsixplex_Nterm]LLLIGDSGVGK[TMTsixplex_K]	11-21	FALSE	5.382	45883.45218	46426.01591	35671.53734	37411.24626	71014.58244	67664.60211	ENSG00000166128
H0YNE9	H0YNE9_HUMAN	K|LLLIGDSGVGK|T	[TMTsixplex_Nterm]LLLIGDSGVGK[TMTsixplex_K]	11-21	FALSE	5.946	85100.05098	88255.868	70232.84818	80056.95601	117446.7132	114164.4945	ENSG00000166128
H0YNE9	H0YNE9_HUMAN	K|LQIWDTAGQER|F	[TMTsixplex_Nterm]LQIWDTAGQER	59-69	FALSE	6.366	839057.7094	865724.5302	674201.2678	750334.0839	1018106.142	925238.966	ENSG00000166128
H0YNE9	H0YNE9_HUMAN	K|LLLIGDSGVGK|T	[TMTsixplex_Nterm]LLLIGDSGVGK[TMTsixplex_K]	11-21	FALSE	5.516	297342.8726	314905.0263	249830.1547	258057.297	412453.7731	382112.4669	ENSG00000166128
H0YNE9	H0YNE9_HUMAN	K|LLLIGDSGVGK|T	[TMTsixplex_Nterm]LLLIGDSGVGK[TMTsixplex_K]	11-21	FALSE	5.489	130153.7923	139442.1872	97925.94819	104757.7198	201373.4818	192064.2097	ENSG00000166128
H0YNE9	H0YNE9_HUMAN	K|LLLIGDSGVGK|T	[TMTsixplex_Nterm]LLLIGDSGVGK[TMTsixplex_K]	11-21	FALSE	5.884	67416.45704	70486.1709	54135.16197	58095.26705	107553.7598	100756.3616	ENSG00000166128
H0YNE9	H0YNE9_HUMAN	K|LLLIGDSGVGK|T	[TMTsixplex_Nterm]LLLIGDSGVGK[TMTsixplex_K]	11-21	FALSE	5.6	26431.08828	26477.59515	22307.43375	23033.75322	32980.11959	30304.20571	ENSG00000166128
H0YNE9	H0YNE9_HUMAN	K|LLLIGDSGVGK|T	[TMTsixplex_Nterm]LLLIGDSGVGK[TMTsixplex_K]	11-21	FALSE	5.889	44692.51914	43522.52114	34243.92891	36267.89805	66004.82189	63233.79935	ENSG00000166128
H0YNE9	H0YNE9_HUMAN	K|LLLIGDSGVGK|T	[TMTsixplex_Nterm]LLLIGDSGVGK[TMTsixplex_K]	11-21	FALSE	6.555	26471.41693	26278.18655	19712.82512	21190.29596	43466.2565	43981.32027	ENSG00000166128
H0YNE9	H0YNE9_HUMAN	K|LQIWDTAGQER|F	[TMTsixplex_Nterm]LQIWDTAGQER	59-69	FALSE	5.034	334026.1648	395840.9989	332012.581	286298.9972	460306.3745	270703.9046	ENSG00000166128
H0YNX5	H0YNX5_HUMAN	R|GDLLFLTNR|V	[TMTsixplex_Nterm]GDLLFLTNR	38-46	FALSE	5.976	18208.83535	19042.68861	17448.17516	16811.2255	21530.6875	21259.78336	ENSG00000140612
H0YNX5	H0YNX5_HUMAN	R|VGEIVVFR|I	[TMTsixplex_Nterm]VGEIVVFR	53-60	FALSE	5.788	7352.809238	8926.266982	5154.681828	5802.19288	9835.289063	9010.52277	ENSG00000140612
H3BN98	H3BN98_HUMAN	R|FHEICSNLVK|T	[TMTsixplex_Nterm]FHEIC[Cys_CAM]SNLVK[TMTsixplex_K]	105-114	FALSE	5.721	829919.1961	981110.5035	690430.4585	749578.7635	1070927.375	930435.6279	ENSG00000260342
H3BN98	H3BN98_HUMAN	R|MNVLADALK|S	[TMTsixplex_Nterm]MNVLADALK[TMTsixplex_K]	170-178	FALSE	5.008	120384.0372	123527.5144	94993.02649	97800.77247	171470.1406	150419.9623	ENSG00000260342
H3BN98	H3BN98_HUMAN	R|MNVLADALK|S	[TMTsixplex_Nterm]MNVLADALK[TMTsixplex_K]	170-178	FALSE	5.086	215426.7165	229906.7629	160685.4018	177173.2654	268649.7188	235949.8159	ENSG00000260342
H3BN98	H3BN98_HUMAN	R|MNVLADALK|S	[TMTsixplex_Nterm]MNVLADALK[TMTsixplex_K]	170-178	FALSE	5.232	18250.18523	18622.65567	14231.75522	15274.82665	23280.78711	20841.42148	ENSG00000260342
H3BN98	H3BN98_HUMAN	R|MNVLADALK|S	[TMTsixplex_Nterm]MNVLADALK[TMTsixplex_K]	170-178	FALSE	5.334	73127.64134	74123.49848	57778.55751	59081.39034	101017.3906	89134.00408	ENSG00000260342
H3BN98	H3BN98_HUMAN	K|HGYIGEFEIIDDHR|A	[TMTsixplex_Nterm]HGYIGEFEIIDDHR	210-223	FALSE	7.891	473005.5774	504944.5158	372647.9149	422892.9219	551799.6192	441885.08	ENSG00000260342
H3BN98	H3BN98_HUMAN	K|IVVNLTGR|L	[TMTsixplex_Nterm]IVVNLTGR	227-234	FALSE	6.677	11862.8863	12545.62821	9743.790709	9955.688127	13683.05841	12542.22613	ENSG00000260342
H3BN98	H3BN98_HUMAN	R|MNVLADALK|S	[TMTsixplex_Nterm]MNVLADALK[TMTsixplex_K]	170-178	FALSE	5.475	63196.47797	63096.97675	48055.19086	51128.38741	81427.875	72739.86435	ENSG00000260342
H3BNA1	H3BNA1_HUMAN	R|QADFVQTPITGIFGGHIR|S	[TMTsixplex_Nterm]QADFVQTPITGIFGGHIR	106-123	FALSE	9.405	8105.353609	9280.792917	6669.84283	6987.191958	7885.923009	7426.98885	ENSG00000103194
H3BNM9	H3BNM9_HUMAN	K|VIIFLK|K	[TMTsixplex_Nterm]VIIFLK[TMTsixplex_K]	180-185	FALSE	5.652	5569.690249	6227.028498	5974.304358	7115.182883	7770.984214	8074.507243	ENSG00000140471
H3BNP3	H3BNP3_HUMAN	R|LTPTMMLYAGR|S	[TMTsixplex_Nterm]LTPTMMLYAGR	70-80	FALSE	6.663	14601.12521	14497.74591	9548.05786	10176.85345	32208.03516	29516.31591	ENSG00000103507
H3BNT7	H3BNT7_HUMAN	R|VVGVLLGSWQK|K	[TMTsixplex_Nterm]VVGVLLGSWQK[TMTsixplex_K]	35-45	FALSE	6.441	22069.691	25044.80246	18373.95413	22469.53419	20984.93475	20317.46636	ENSG00000103035
H3BNT7	H3BNT7_HUMAN	R|VVGVLLGSWQK|K	[TMTsixplex_Nterm]VVGVLLGSWQK[TMTsixplex_K]	35-45	FALSE	5.538	5741.385054	6543.722472	4476.086632	5226.218678	5055.514465	5151.515273	ENSG00000103035
H3BP78	H3BP78_HUMAN	K|IQQFLR|A	[TMTsixplex_Nterm]IQQFLR	694-699	FALSE	6.06	10626.16666	10973.22238	8263.68753	8488.66866	11503.89498	11122.39611	ENSG00000140525
H3BPC4	H3BPC4_HUMAN	K|GTPWEGGLFK|L	[TMTsixplex_Nterm]GTPWEGGLFK[TMTsixplex_K]	46-55	FALSE	5.549	32281.19728	32618.44922	22841.39684	25634.0223	29364.32377	29104.11998	ENSG00000103275
H3BPC4	H3BPC4_HUMAN	K|GTPWEGGLFK|L	[TMTsixplex_Nterm]GTPWEGGLFK[TMTsixplex_K]	46-55	FALSE	6.086	109936.0608	114104.3281	86583.0741	94100.44678	107755.7918	94820.4974	ENSG00000103275
H3BPC4	H3BPC4_HUMAN	K|GTPWEGGLFK|L	[TMTsixplex_Nterm]GTPWEGGLFK[TMTsixplex_K]	46-55	FALSE	6.115	89301.05352	91189.28125	67914.67294	72653.86828	74413.58069	68967.03367	ENSG00000103275
H3BPC4	H3BPC4_HUMAN	K|DHPFGFVAVPTK|N	[TMTsixplex_Nterm]DHPFGFVAVPTK[TMTsixplex_K]	15-26	FALSE	5.739	610177.8258	777105.1263	658234.6379	1020393.264	615201.7516	552732.0949	ENSG00000103275
H3BPC4	H3BPC4_HUMAN	K|GTPWEGGLFK|L	[TMTsixplex_Nterm]GTPWEGGLFK[TMTsixplex_K]	46-55	FALSE	6.216	40120.53906	40061.48001	29347.39331	31640.96924	38603.60668	38117.04292	ENSG00000103275
H3BPC4	H3BPC4_HUMAN	K|GTPWEGGLFK|L	[TMTsixplex_Nterm]GTPWEGGLFK[TMTsixplex_K]	46-55	FALSE	5.118	40297.3854	39703.27585	29697.65341	32170.69639	40973.53516	40038.37541	ENSG00000103275
H3BPC4	H3BPC4_HUMAN	K|GTPWEGGLFK|L	[TMTsixplex_Nterm]GTPWEGGLFK[TMTsixplex_K]	46-55	FALSE	5.896	57816.50653	60804.82813	43564.90093	48425.293	55095.19214	53169.77167	ENSG00000103275
H3BPD7	H3BPD7_HUMAN	R|FFNYVPSGIR|C	[TMTsixplex_Nterm]FFNYVPSGIR	11-20	FALSE	6.109	12251.03922	13213.95117	6870.00554	7026.655283	8732.116752	7895.588793	ENSG00000141076
H3BPK3	H3BPK3_HUMAN	K|ALLEVLGR|L	[TMTsixplex_Nterm]ALLEVLGR	134-141	FALSE	5.556	12364.89693	12747.16819	9610.150517	10324.54531	28845.22851	30312.06641	ENSG00000063854
H3BPK3	H3BPK3_HUMAN	R|VYCGHEYTINNLK|F	[TMTsixplex_Nterm]VYC[Cys_CAM]GHEYTINNLK[TMTsixplex_K]	148-160	FALSE	6.063	173097.0048	178743.1299	152690.6574	163010.0351	400472.5917	354665.5856	ENSG00000063854
H3BPK3	H3BPK3_HUMAN	K|TVQQHAGETDPVTTMR|A	[TMTsixplex_Nterm]TVQQHAGETDPVTTMR	210-225	FALSE	9.088	3313.724427	3789.038874	2978.72646	2855.8114	6496.014812	5788.967129	ENSG00000063854
H3BPK3	H3BPK3_HUMAN	K|ALLEVLGR|L	[TMTsixplex_Nterm]ALLEVLGR	134-141	FALSE	6.624	2391.585834	2503.78557	1976.449473	2123.984686	5311.073671	5703.080566	ENSG00000063854
H3BPR2	H3BPR2_HUMAN	R|EIALWFR|A	[TMTsixplex_Nterm]EIALWFR	62-68	FALSE	4.808	7658.35754	8144.171576	6688.376602	7228.025261	10104.21082	10447.47266	ENSG00000103024
H3BPU7	H3BPU7_HUMAN	K|VKDTFNGNLPFLFK|V	[TMTsixplex_Nterm]VK[TMTsixplex_K]DTFNGNLPFLFK[TMTsixplex_K]	66-79	FALSE	6.065	33687.70257	31638.56559	32584.8399	36080.4388	41538.55469	37590.85376	ENSG00000178802
H3BPY0	H3BPY0_HUMAN	R|MLIPYIEHWPR|A	[TMTsixplex_Nterm]MLIPYIEHWPR	56-66	FALSE	5.598	1477.545238	1773.656053	1290.549875	1334.898797	2548.99138	2598.381727	ENSG00000088682
H3BPY0	H3BPY0_HUMAN	R|MLIPYIEHWPR|A	[TMTsixplex_Nterm]MLIPYIEHWPR	56-66	FALSE	7.758	3654.083754	4203.818611	2972.728464	3457.304851	12431.52161	12590.8521	ENSG00000088682
H3BPY0	H3BPY0_HUMAN	K|DGSELILHFVTQCNTR|L	[TMTsixplex_Nterm]DGSELILHFVTQC[Cys_CAM]NTR	5-20	FALSE	6.692	102643.61	110046.2621	74617.72812	78617.78823	161709.2944	146087.7291	ENSG00000088682
H3BPZ1	H3BPZ1_HUMAN	K|RPLFLAPDFDR|W	[TMTsixplex_Nterm]RPLFLAPDFDR	74-84	FALSE	6.156	301173.1332	298023.4958	252123.1621	282157.189	422846.4521	403952.6366	ENSG00000074696
H3BPZ1	H3BPZ1_HUMAN	K|VLTWLR|Y	[TMTsixplex_Nterm]VLTWLR	248-253	FALSE	4.828	1909.736016	1990.831671	1269.16644	1299.486405	3888.254395	3515.47587	ENSG00000074696
H3BQN4	H3BQN4_HUMAN	K|FSHEEIAMATVTALR|R	[TMTsixplex_Nterm]FSHEEIAMATVTALR	244-258	FALSE	7.347	369360.7672	372391.0234	301181.9432	308017.914	363890.0706	306467.922	ENSG00000149925
H3BQN4	H3BQN4_HUMAN	K|FSHEEIAMATVTALR|R	[TMTsixplex_Nterm]FSHEEIAMATVTALR	244-258	FALSE	6.148	43294.81777	44497.35539	42273.70013	44085.64986	45071.95901	41708.5298	ENSG00000149925
H3BQN4	H3BQN4_HUMAN	R|LQSIGTENTEENRR|F	[TMTsixplex_Nterm]LQSIGTENTEENRR	44-57	FALSE	10.303	56979.81973	62637.45008	58503.34209	62468.63292	57619.27142	51041.20155	ENSG00000149925
H3BQN4	H3BQN4_HUMAN	R|YASICQQNGIVPIVEPEILPDGDHDLKR|C	[TMTsixplex_Nterm]YASIC[Cys_CAM]QQNGIVPIVEPEILPDGDHDLK[TMTsixplex_K]R	174-201	FALSE	5.186	916287.4756	1120415.061	959000.0955	1069533.333	838895.4909	750411.8088	ENSG00000149925
H3BQN4	H3BQN4_HUMAN	K|GILAADESTGSIAK|R	[TMTsixplex_Nterm]GILAADESTGSIAK[TMTsixplex_K]	29-42	FALSE	5.009	2539298.316	3295139.662	3049534.42	3511651.718	4347235	4165654.726	ENSG00000149925
H3BQN4	H3BQN4_HUMAN	K|GVVPLAGTNGETTTQGLDGLSER|C	[TMTsixplex_Nterm]GVVPLAGTNGETTTQGLDGLSER	112-134	FALSE	6.622	64440.65194	66565.69205	71037.397	76205.59212	72759.84189	76927.71848	ENSG00000149925
H3BQN4	H3BQN4_HUMAN	R|YASICQQNGIVPIVEPEILPDGDHDLKR|C	[TMTsixplex_Nterm]YASIC[Cys_CAM]QQNGIVPIVEPEILPDGDHDLK[TMTsixplex_K]R	174-201	FALSE	5.318	255564.9835	191494.2003	183749.1656	182998.0776	NA	196512.9318	ENSG00000149925
H3BQN4	H3BQN4_HUMAN	K|GILAADESTGSIAK|R	[TMTsixplex_Nterm]GILAADESTGSIAK[TMTsixplex_K]	29-42	FALSE	5.033	598099.8076	698925.4622	675201.4858	687974.6195	1262219.25	1193336.374	ENSG00000149925
H3BQN4	H3BQN4_HUMAN	R|YASICQQNGIVPIVEPEILPDGDHDLKR|C	[TMTsixplex_Nterm]YASIC[Cys_CAM]QQNGIVPIVEPEILPDGDHDLK[TMTsixplex_K]R	174-201	FALSE	6.473	540538.64	582698.1462	501839.8692	575206.0077	502840.606	459603.0881	ENSG00000149925
H3BQN4	H3BQN4_HUMAN	K|GVVPLAGTNGETTTQGLDGLSER|C	[TMTsixplex_Nterm]GVVPLAGTNGETTTQGLDGLSER	112-134	FALSE	6.323	286494.2403	309790.625	297075.735	284763.7264	255555.463	227054.1981	ENSG00000149925
H3BQN4	H3BQN4_HUMAN	M|PYQYPALTPEQK|K	[TMTsixplex_Nterm]PYQYPALTPEQK[TMTsixplex_K]	2-13	FALSE	5.01	75199.69443	73996.02336	68640.76182	78102.45281	92532.60938	85106.11849	ENSG00000149925
H3BQN4	H3BQN4_HUMAN	R|YASICQQNGIVPIVEPEILPDGDHDLKR|C	[TMTsixplex_Nterm]YASIC[Cys_CAM]QQNGIVPIVEPEILPDGDHDLK[TMTsixplex_K]R	174-201	FALSE	5.107	677792.7295	821998.9677	858576.9327	741688.4694	717213.2192	571016.9094	ENSG00000149925
H3BQN4	H3BQN4_HUMAN	K|VLAAVYK|A	[TMTsixplex_Nterm]VLAAVYK[TMTsixplex_K]	209-215	FALSE	5.221	2623743.086	3895434.382	3282546.397	4546551.5	2853774.113	3770452.872	ENSG00000149925
H3BQN4	H3BQN4_HUMAN	K|IGEHTPSALAIMENANVLAR|Y	[TMTsixplex_Nterm]IGEHTPSALAIMENANVLAR	154-173	FALSE	6.198	72379.95142	87708.91895	83946.87538	80163.04096	63653.68986	61231.57633	ENSG00000149925
H3BQN4	H3BQN4_HUMAN	K|FSHEEIAMATVTALR|R	[TMTsixplex_Nterm]FSHEEIAMATVTALR	244-258	FALSE	6.142	243996.2084	288291.3169	189739.7648	209411.8302	245212.8134	238952.1345	ENSG00000149925
H3BQN4	H3BQN4_HUMAN	K|ADDGRPFPQVIK|S	[TMTsixplex_Nterm]ADDGRPFPQVIK[TMTsixplex_K]	88-99	FALSE	5.253	1003495.199	980214.1787	964836.1137	1123132.5	938762.1138	926406.7377	ENSG00000149925
H3BQN4	H3BQN4_HUMAN	K|KDGADFAK|W	[TMTsixplex_Nterm]K[TMTsixplex_K]DGADFAK[TMTsixplex_K]	140-147	FALSE	4.812	221289.8209	225103.855	220935.0855	244379.3125	216261.4482	201333.6971	ENSG00000149925
H3BQN4	H3BQN4_HUMAN	K|IGEHTPSALAIMENANVLAR|Y	[TMTsixplex_Nterm]IGEHTPSALAIMENANVLAR	154-173	FALSE	6.075	36497.8377	39856.25338	29878.94291	31534.59935	37118.44345	37130.6058	ENSG00000149925
H3BQN4	H3BQN4_HUMAN	R|YASICQQNGIVPIVEPEILPDGDHDLKR|C	[TMTsixplex_Nterm]YASIC[Cys_CAM]QQNGIVPIVEPEILPDGDHDLK[TMTsixplex_K]R	174-201	FALSE	5.885	1309269.425	1334084.334	1991444.442	2156839.46	1131564.133	1178823.381	ENSG00000149925
H3BQN4	H3BQN4_HUMAN	R|LQSIGTENTEENRR|F	[TMTsixplex_Nterm]LQSIGTENTEENRR	44-57	FALSE	7.224	35195.81884	41026.05859	33284.42208	34023.32034	28564.37447	28274.56801	ENSG00000149925
H3BQN4	H3BQN4_HUMAN	K|GILAADESTGSIAK|R	[TMTsixplex_Nterm]GILAADESTGSIAK[TMTsixplex_K]	29-42	FALSE	10.715	721385.3172	732614.8592	732030.2944	775971.5	716231.1681	691402.2812	ENSG00000149925
H3BQN4	H3BQN4_HUMAN	M|PYQYPALTPEQK|K	[TMTsixplex_Nterm]PYQYPALTPEQK[TMTsixplex_K]	2-13	FALSE	5.435	47044.90203	42354.97452	43575.33927	56799.28906	33284.01904	29375.26612	ENSG00000149925
H3BQN4	H3BQN4_HUMAN	K|ADDGRPFPQVIK|S	[TMTsixplex_Nterm]ADDGRPFPQVIK[TMTsixplex_K]	88-99	FALSE	4.83	2106912.151	2092161.263	2068732.309	2221135.5	2136087.886	1948516.797	ENSG00000149925
H3BQN4	H3BQN4_HUMAN	K|GVVPLAGTNGETTTQGLDGLSER|C	[TMTsixplex_Nterm]GVVPLAGTNGETTTQGLDGLSER	112-134	FALSE	9.068	278108.078	328852.9153	308572.6955	343403.031	317471.8365	310358.4062	ENSG00000149925
H3BQN4	H3BQN4_HUMAN	K|ADDGRPFPQVIK|S	[TMTsixplex_Nterm]ADDGRPFPQVIK[TMTsixplex_K]	88-99	FALSE	4.918	847289.9054	853744.6882	812354.7098	889627.6755	915400.625	806341.8866	ENSG00000149925
H3BQN4	H3BQN4_HUMAN	K|VLAAVYK|A	[TMTsixplex_Nterm]VLAAVYK[TMTsixplex_K]	209-215	FALSE	5.206	3525887.176	4981141.13	3722668.045	5470594.709	3861511.024	5372701.405	ENSG00000149925
H3BQN4	H3BQN4_HUMAN	K|IGEHTPSALAIMENANVLAR|Y	[TMTsixplex_Nterm]IGEHTPSALAIMENANVLAR	154-173	FALSE	7.29	81388.2494	94831.83889	91142.38337	89526.47329	70312.47609	68787.10081	ENSG00000149925
H3BQN4	H3BQN4_HUMAN	R|YASICQQNGIVPIVEPEILPDGDHDLKR|C	[TMTsixplex_Nterm]YASIC[Cys_CAM]QQNGIVPIVEPEILPDGDHDLK[TMTsixplex_K]R	174-201	FALSE	6.261	617637.8227	663089.9052	668593.4241	642985.8534	586230.3415	461987.3959	ENSG00000149925
H3BQN4	H3BQN4_HUMAN	R|LQSIGTENTEENRR|F	[TMTsixplex_Nterm]LQSIGTENTEENRR	44-57	FALSE	10.361	198306.2587	221691.5938	141513.1061	156858.0223	206715.5394	182718.2363	ENSG00000149925
H3BQN4	H3BQN4_HUMAN	R|YASICQQNGIVPIVEPEILPDGDHDLKR|C	[TMTsixplex_Nterm]YASIC[Cys_CAM]QQNGIVPIVEPEILPDGDHDLK[TMTsixplex_K]R	174-201	FALSE	4.891	977375.9559	1092927.464	1025488.791	1194593.898	897656.9606	805600.7846	ENSG00000149925
H3BQN4	H3BQN4_HUMAN	K|IGEHTPSALAIMENANVLAR|Y	IGEHTPSALAIMENANVLAR	154-173	FALSE	4.863	45512.00285	53753.83157	48593.99276	52894.604	66759.08594	61942.26084	ENSG00000149925
H3BQN4	H3BQN4_HUMAN	R|YASICQQNGIVPIVEPEILPDGDHDLKR|C	[TMTsixplex_Nterm]YASIC[Cys_CAM]QQNGIVPIVEPEILPDGDHDLK[TMTsixplex_K]R	174-201	FALSE	5.865	1584295.238	2123726.969	1964478.976	2055782.583	1525291.708	1530057.104	ENSG00000149925
H3BQN4	H3BQN4_HUMAN	K|ADDGRPFPQVIK|S	[TMTsixplex_Nterm]ADDGRPFPQVIK[TMTsixplex_K]	88-99	FALSE	5.283	4861128.783	4757226.614	4666822.681	5281990	4903925.009	4727418.556	ENSG00000149925
H3BQN4	H3BQN4_HUMAN	R|QLLLTADDR|V	[TMTsixplex_Nterm]QLLLTADDR	61-69	FALSE	6.959	1393113.194	1419741.918	1340475.608	1497035.125	1410210.098	1221380.46	ENSG00000149925
H3BQN4	H3BQN4_HUMAN	R|YASICQQNGIVPIVEPEILPDGDHDLKR|C	[TMTsixplex_Nterm]YASIC[Cys_CAM]QQNGIVPIVEPEILPDGDHDLK[TMTsixplex_K]R	174-201	FALSE	5.543	398210.4313	448208.4411	405228.9334	389268.5353	349707.9096	327786.5667	ENSG00000149925
H3BQN4	H3BQN4_HUMAN	K|IGEHTPSALAIMENANVLAR|Y	[TMTsixplex_Nterm]IGEHTPSALAIMENANVLAR	154-173	FALSE	6.569	20825.87589	19869.59614	20755.34347	23210.25128	33853.9384	29089.17714	ENSG00000149925
H3BQN4	H3BQN4_HUMAN	R|YASICQQNGIVPIVEPEILPDGDHDLKR|C	[TMTsixplex_Nterm]YASIC[Cys_CAM]QQNGIVPIVEPEILPDGDHDLK[TMTsixplex_K]R	174-201	FALSE	5.084	393569.115	384217.2035	191752.6818	206305.1346	241016.9447	309930.3657	ENSG00000149925
H3BQN4	H3BQN4_HUMAN	R|LQSIGTENTEENR|R	[TMTsixplex_Nterm]LQSIGTENTEENR	44-56	FALSE	9.812	35947.98439	37638.19954	36421.58148	37418.38044	41573.79319	36188.61194	ENSG00000149925
H3BQN4	H3BQN4_HUMAN	R|YASICQQNGIVPIVEPEILPDGDHDLKR|C	[TMTsixplex_Nterm]YASIC[Cys_CAM]QQNGIVPIVEPEILPDGDHDLK[TMTsixplex_K]R	174-201	FALSE	6.183	386872.8073	426940.2672	366380.347	422422.0074	345656.1839	296526.2676	ENSG00000149925
H3BQN4	H3BQN4_HUMAN	K|RLQSIGTENTEENR|R	[TMTsixplex_Nterm]RLQSIGTENTEENR	43-56	FALSE	8.198	9928.679164	11171.14561	10402.63011	11353.17188	10133.46341	8652.712205	ENSG00000149925
H3BQN4	H3BQN4_HUMAN	R|QLLLTADDR|V	[TMTsixplex_Nterm]QLLLTADDR	61-69	FALSE	6.801	803620.875	743974.3961	660956.3514	740700.5144	655896.4841	615714.0581	ENSG00000149925
H3BQN4	H3BQN4_HUMAN	K|IGEHTPSALAIMENANVLAR|Y	[TMTsixplex_Nterm]IGEHTPSALAIMENANVLAR	154-173	FALSE	6.975	84149.56293	101769.5194	82071.49226	83960.48315	75048.12871	67029.00114	ENSG00000149925
H3BQZ7	H3BQZ7_HUMAN	R|YNVLGAETVLNQMR|M	[TMTsixplex_Nterm]YNVLGAETVLNQMR	481-494	FALSE	8.254	40177.66787	43882.66394	35554.03659	40921.03152	34062.0663	32423.56818	ENSG00000234857
H3BQZ7	H3BQZ7_HUMAN	K|LVQIASR|T	[TMTsixplex_Nterm]LVQIASR	522-528	FALSE	5.112	25085.66602	24483.56021	19168.86936	20930.67873	21458.09083	19849.86234	ENSG00000234857
H3BQZ7	H3BQZ7_HUMAN	R|YNVLGAETVLNQMR|M	[TMTsixplex_Nterm]YNVLGAETVLNQMR	481-494	FALSE	9.42	9887.918871	9954.875357	6172.10683	6591.619992	7478.426031	6622.793779	ENSG00000234857
H3BQZ7	H3BQZ7_HUMAN	R|ALLPHVLCK|N	[TMTsixplex_Nterm]ALLPHVLC[Cys_CAM]K[TMTsixplex_K]	398-406	FALSE	5.07	4228005.317	4889747.506	2914900.188	3495561.307	4003510.87	4159424.005	ENSG00000234857
H3BQZ7	H3BQZ7_HUMAN	K|FPTLWSGAR|S	[TMTsixplex_Nterm]FPTLWSGAR	274-282	FALSE	4.993	8464.86372	8457.365613	5733.224998	5937.365763	7260.654941	6743.125632	ENSG00000234857
H3BQZ7	H3BQZ7_HUMAN	R|YGGQPLFSEK|F	[TMTsixplex_Nterm]YGGQPLFSEK[TMTsixplex_K]	264-273	FALSE	5.211	155465.2623	160334.0313	118234.8324	135233.3971	136760.6058	125051.0609	ENSG00000234857
H3BQZ7	H3BQZ7_HUMAN	R|DLLVQQASQCLSK|L	[TMTsixplex_Nterm]DLLVQQASQC[Cys_CAM]LSK[TMTsixplex_K]	509-521	FALSE	6.753	21694.77914	21014.24359	25836.01099	28283.59754	15161.97114	15003.77766	ENSG00000234857
H3BQZ7	H3BQZ7_HUMAN	R|DLLVQQASQCLSK|L	[TMTsixplex_Nterm]DLLVQQASQC[Cys_CAM]LSK[TMTsixplex_K]	509-521	FALSE	7.193	56114.78989	58559.73733	45935.41411	48129.71198	37459.69773	33814.53595	ENSG00000234857
H3BRG4	H3BRG4_HUMAN	K|QVAEQFLNMR|G	[TMTsixplex_Nterm]QVAEQFLNMR	232-241	FALSE	6.074	11218.99583	12152.72422	9621.128663	11344.67534	39986.63672	37718.40165	ENSG00000140740
H3BRG4	H3BRG4_HUMAN	R|NALANPLYCPDYR|I	NALANPLYC[Cys_CAM]PDYR	184-196	FALSE	8.962	94728.30366	97828.30902	92424.82185	96194.47546	98716.24219	91084.8976	ENSG00000140740
H3BRG4	H3BRG4_HUMAN	K|QVAEQFLNMR|G	[TMTsixplex_Nterm]QVAEQFLNMR	232-241	FALSE	5.824	45622.48743	51441.93988	48865.98959	53715.69409	106369.4844	94488.19085	ENSG00000140740
H3BRG4	H3BRG4_HUMAN	K|AVAFQNPQTHVIENLHAAAYR|N	[TMTsixplex_Nterm]AVAFQNPQTHVIENLHAAAYR	163-183	FALSE	8.803	4815.598104	4998.88069	3959.016243	4822.882969	18024.09843	18333.77688	ENSG00000140740
H3BRG4	H3BRG4_HUMAN	K|LPNGLVIASLENYSPVSR|I	[TMTsixplex_Nterm]LPNGLVIASLENYSPVSR	43-60	FALSE	6.546	7865.902086	8999.776816	7102.519397	6583.1494	10290.62736	9631.001711	ENSG00000140740
H3BRG4	H3BRG4_HUMAN	K|QVAEQFLNMR|G	[TMTsixplex_Nterm]QVAEQFLNMR	232-241	FALSE	6.886	3977.948435	4446.602373	3672.589361	4380.918777	12335.27556	12544.6123	ENSG00000140740
H3BRG4	H3BRG4_HUMAN	R|YEDFSNLGTTHLLR|L	[TMTsixplex_Nterm]YEDFSNLGTTHLLR	71-84	FALSE	9.001	141791.0796	147637.5171	133904.7323	147186.772	316048.1138	307003.0884	ENSG00000140740
H3BRG4	H3BRG4_HUMAN	K|LPNGLVIASLENYSPVSR|I	[TMTsixplex_Nterm]LPNGLVIASLENYSPVSR	43-60	FALSE	4.863	11138.65274	11592.38269	9149.483865	9805.381135	20571.9375	18340.01247	ENSG00000140740
H3BRG4	H3BRG4_HUMAN	R|WEVADLQPQLK|I	[TMTsixplex_Nterm]WEVADLQPQLK[TMTsixplex_K]	149-159	FALSE	6.059	163564.9353	182762.5503	133047.1537	156700.4906	811659.1875	735940.2206	ENSG00000140740
H3BRG4	H3BRG4_HUMAN	R|WEVADLQPQLK|I	[TMTsixplex_Nterm]WEVADLQPQLK[TMTsixplex_K]	149-159	FALSE	5.733	493858.6255	493255.0446	302816.5008	371651.5135	1657858.375	1520733.852	ENSG00000140740
H3BRG4	H3BRG4_HUMAN	K|LPNGLVIASLENYSPVSR|I	[TMTsixplex_Nterm]LPNGLVIASLENYSPVSR	43-60	FALSE	7.702	30923.52449	37615.23448	29027.19179	26430.68385	48402.41648	46821.12696	ENSG00000140740
H3BRG4	H3BRG4_HUMAN	K|LPNGLVIASLENYSPVSR|I	[TMTsixplex_Nterm]LPNGLVIASLENYSPVSR	43-60	FALSE	5.518	8802.28928	10536.68659	8759.116894	8464.138242	15712.40848	18696.09064	ENSG00000140740
H3BRG4	H3BRG4_HUMAN	K|LPNGLVIASLENYSPVSR|I	[TMTsixplex_Nterm]LPNGLVIASLENYSPVSR	43-60	FALSE	8.222	7942.84024	10111.19338	9161.762744	7998.465726	15885.91505	14730.04782	ENSG00000140740
H3BRG4	H3BRG4_HUMAN	R|MALIGLGVSHPVLK|Q	[TMTsixplex_Nterm]MALIGLGVSHPVLK[TMTsixplex_K]	218-231	FALSE	4.924	225510.53	208124.5753	184950.3836	196439.1016	861905.375	680574.1923	ENSG00000140740
H3BRG4	H3BRG4_HUMAN	R|NALANPLYCPDYR|I	[TMTsixplex_Nterm]NALANPLYC[Cys_CAM]PDYR	184-196	FALSE	9.234	9174.746819	9068.431148	7265.848781	8864.41635	39436.10156	34600.91344	ENSG00000140740
H3BRG4	H3BRG4_HUMAN	R|MALIGLGVSHPVLK|Q	MALIGLGVSHPVLK[TMTsixplex_K]	218-231	FALSE	6.044	28064.28376	26185.55089	33278.84965	34046.49582	NA	271412.5625	ENSG00000140740
H3BRG4	H3BRG4_HUMAN	K|QVAEQFLNMR|G	[TMTsixplex_Nterm]QVAEQFLNMR	232-241	FALSE	5.176	29891.01504	32215.14093	33472.9211	40653.23377	85982.58594	76373.42385	ENSG00000140740
H3BRG4	H3BRG4_HUMAN	R|RWEVADLQPQLK|I	[TMTsixplex_Nterm]RWEVADLQPQLK[TMTsixplex_K]	148-159	FALSE	7.184	757507.898	828548.3885	726340.8921	800315.3481	1660856.5	1559316.889	ENSG00000140740
H3BRG4	H3BRG4_HUMAN	K|TIAQGNLSNTDVQAAK|R	[TMTsixplex_Nterm]TIAQGNLSNTDVQAAK[TMTsixplex_K]	360-375	FALSE	9.251	38732.82479	39672.22334	42015.34576	44024.32119	102251.1563	93473.70019	ENSG00000140740
H3BRG4	H3BRG4_HUMAN	K|LPNGLVIASLENYSPVSR|I	[TMTsixplex_Nterm]LPNGLVIASLENYSPVSR	43-60	FALSE	6.012	21753.28002	24595.7926	18642.83255	17074.73493	25780.75612	23274.55644	ENSG00000140740
H3BRY3	H3BRY3_HUMAN	K|ILTTGFSR|M	[TMTsixplex_Nterm]ILTTGFSR	234-241	FALSE	6.376	22211.331	22660.56423	16116.14636	17212.71322	55593.93359	49758.69176	ENSG00000102879
H3BRY3	H3BRY3_HUMAN	R|DGGLICTSCR|D	[TMTsixplex_Nterm]DGGLIC[Cys_CAM]TSC[Cys_CAM]R	187-196	FALSE	6.056	3048.238266	2873.758836	2735.542995	3271.037842	2343.083371	2368.349358	ENSG00000102879
H3BRY3	H3BRY3_HUMAN	R|DGGLICTSCR|D	[TMTsixplex_Nterm]DGGLIC[Cys_CAM]TSC[Cys_CAM]R	187-196	FALSE	7.323	11945.89759	12344.23828	9637.74881	11442.84724	11074.78663	11563.51988	ENSG00000102879
H3BRY3	H3BRY3_HUMAN	R|KLQATVQELQK|R	[TMTsixplex_Nterm]K[TMTsixplex_K]LQATVQELQK[TMTsixplex_K]	367-377	FALSE	6.811	1041337.169	1044717.907	834456.151	929075.3297	1071872.625	935345.0177	ENSG00000102879
H3BRY3	H3BRY3_HUMAN	R|KLQATVQELQK|R	[TMTsixplex_Nterm]K[TMTsixplex_K]LQATVQELQK[TMTsixplex_K]	367-377	FALSE	6.598	1435625.01	1456229.437	1173494.423	1358425.932	1490535.875	1346212.458	ENSG00000102879
H3BRY3	H3BRY3_HUMAN	R|DGGLICTSCR|D	[TMTsixplex_Nterm]DGGLIC[Cys_CAM]TSC[Cys_CAM]R	187-196	FALSE	6.622	7270.555664	6975.717036	5938.112904	6691.453405	6627.482281	6004.339829	ENSG00000102879
H3BRY3	H3BRY3_HUMAN	R|KLQATVQELQK|R	[TMTsixplex_Nterm]K[TMTsixplex_K]LQATVQELQK[TMTsixplex_K]	367-377	FALSE	6.674	1561980.355	1618064.25	1230046.222	1296852.108	1550880.666	1382994.364	ENSG00000102879
H3BRY3	H3BRY3_HUMAN	R|KLQATVQELQK|R	[TMTsixplex_Nterm]K[TMTsixplex_K]LQATVQELQK[TMTsixplex_K]	367-377	FALSE	6.768	1396276.479	1396957.875	1056545.409	1148496.108	1381516.828	1180608.459	ENSG00000102879
H3BRY3	H3BRY3_HUMAN	K|ILTTGFSR|M	[TMTsixplex_Nterm]ILTTGFSR	234-241	FALSE	6.79	43450.826	45374.01438	30239.98316	32889.92165	39035.93258	36554.39774	ENSG00000102879
H3BRY3	H3BRY3_HUMAN	R|DGGLICTSCR|D	[TMTsixplex_Nterm]DGGLIC[Cys_CAM]TSC[Cys_CAM]R	187-196	FALSE	6.029	11555.7168	11454.14924	8526.864004	9217.17287	10956.19711	9632.413704	ENSG00000102879
H3BRY3	H3BRY3_HUMAN	R|RCEPIAMTVPR|K	[TMTsixplex_Nterm]RC[Cys_CAM]EPIAMTVPR	344-354	FALSE	8.624	22935.56641	22295.23266	17585.71162	19719.5889	22701.44644	20630.27658	ENSG00000102879
H3BRY3	H3BRY3_HUMAN	R|RCEPIAMTVPR|K	[TMTsixplex_Nterm]RC[Cys_CAM]EPIAMTVPR	344-354	FALSE	8.606	17730.12379	18149.98047	14803.83696	16046.32695	17310.18891	16888.95892	ENSG00000102879
H3BRY3	H3BRY3_HUMAN	R|KLQATVQELQK|R	[TMTsixplex_Nterm]K[TMTsixplex_K]LQATVQELQK[TMTsixplex_K]	367-377	FALSE	6.061	401413.4121	359087.3995	368982.7848	404435.2922	475817.625	384038.1241	ENSG00000102879
H3BRY3	H3BRY3_HUMAN	R|VSQTTWDSGFCAVNPK|F	[TMTsixplex_Nterm]VSQTTWDSGFC[Cys_CAM]AVNPK[TMTsixplex_K]	30-45	FALSE	6.858	178609.2332	189878.0563	143748.9853	155774.2182	192109.4375	172501.765	ENSG00000102879
H3BRY3	H3BRY3_HUMAN	R|VSQTTWDSGFCAVNPK|F	[TMTsixplex_Nterm]VSQTTWDSGFC[Cys_CAM]AVNPK[TMTsixplex_K]	30-45	FALSE	6.485	159681.9375	157149.3933	111771.4997	117325.6815	154626.3998	147882.4917	ENSG00000102879
H3BRY5	H3BRY5_HUMAN	K|THLPLALLPQTLLDQK|V	[TMTsixplex_Nterm]THLPLALLPQTLLDQK[TMTsixplex_K]	107-122	FALSE	5.488	4914.223382	5583.70189	4012.060348	4323.815358	8266.210938	7219.723174	ENSG00000196502
H3BRY5	H3BRY5_HUMAN	K|ILEFVGR|S	[TMTsixplex_Nterm]ILEFVGR	207-213	FALSE	5.99	2128.636416	2149.16606	1543.884485	1846.593875	3967.926514	3913.603713	ENSG00000196502
H3BRY5	H3BRY5_HUMAN	K|ILEFVGR|S	[TMTsixplex_Nterm]ILEFVGR	207-213	FALSE	6.335	10003.72431	10897.46171	6908.999258	7871.361973	19324.56018	19442.86719	ENSG00000196502
H3BRY5	H3BRY5_HUMAN	K|VHPEPGTWDSFLEK|F	[TMTsixplex_Nterm]VHPEPGTWDSFLEK[TMTsixplex_K]	148-161	FALSE	5.57	36235.73226	34699.0615	28339.82116	31412.11623	93353.71195	87555.02189	ENSG00000196502
H3BSC1	H3BSC1_HUMAN	R|ENDMSPSNNVVPIHVPPTTENKPK|V	[TMTsixplex_Nterm]ENDMSPSNNVVPIHVPPTTENK[TMTsixplex_K]PK[TMTsixplex_K]	168-191	FALSE	6.216	903648.2047	1016230.113	921033.3107	1001220.211	1262212.62	1191845.588	ENSG00000103769
H3BSC1	H3BSC1_HUMAN	K|VVLIGDSGVGK|S	[TMTsixplex_Nterm]VVLIGDSGVGK[TMTsixplex_K]	14-24	FALSE	6.32	25528.22822	26037.44224	21894.60819	23867.69756	34910.11407	33331.00878	ENSG00000103769
H3BSC1	H3BSC1_HUMAN	R|DDEYDYLFK|V	[TMTsixplex_Nterm]DDEYDYLFK[TMTsixplex_K]	5-13	FALSE	5.93	118400.2207	127195.1799	104298.0683	108497.9275	171610.0313	157117.0987	ENSG00000103769
H3BSC1	H3BSC1_HUMAN	K|VVLIGDSGVGK|S	[TMTsixplex_Nterm]VVLIGDSGVGK[TMTsixplex_K]	14-24	FALSE	6.487	367744.8451	346830.2981	297963.0526	319860.2734	582766.111	541735.8697	ENSG00000103769
H3BSC1	H3BSC1_HUMAN	K|VVLIGDSGVGK|S	[TMTsixplex_Nterm]VVLIGDSGVGK[TMTsixplex_K]	14-24	FALSE	4.932	48721.10566	51145.05787	46429.40125	44775.15992	58783.17894	50317.88452	ENSG00000103769
H3BSC1	H3BSC1_HUMAN	K|VVLIGDSGVGK|S	[TMTsixplex_Nterm]VVLIGDSGVGK[TMTsixplex_K]	14-24	FALSE	6.275	187647.1901	193974.3159	173301.2998	187748.3775	298996.8429	270701.4437	ENSG00000103769
H3BSC1	H3BSC1_HUMAN	K|AQIWDTAGQER|Y	[TMTsixplex_Nterm]AQIWDTAGQER	62-72	FALSE	6.894	656204.213	683733.8629	653080.8956	661374.2014	903329.75	877171.2198	ENSG00000103769
H3BSC1	H3BSC1_HUMAN	R|ENDMSPSNNVVPIHVPPTTENKPK|V	[TMTsixplex_Nterm]ENDMSPSNNVVPIHVPPTTENK[TMTsixplex_K]PK[TMTsixplex_K]	168-191	FALSE	6.275	1698953.49	1727085.465	1681671.154	1719478.848	2246113.256	2119939.546	ENSG00000103769
H3BSC1	H3BSC1_HUMAN	R|DHADSNIVIMLVGNK|S	[TMTsixplex_Nterm]DHADSNIVIMLVGNK[TMTsixplex_K]	111-125	FALSE	6.324	147094.5946	189189.0169	153852.1422	136857.9878	195921.2813	189155.6373	ENSG00000103769
H3BSC1	H3BSC1_HUMAN	K|AQIWDTAGQER|Y	[TMTsixplex_Nterm]AQIWDTAGQER	62-72	FALSE	5.31	4764.132103	4792.665896	4652.569644	5082.217846	5177.729492	5070.593191	ENSG00000103769
H3BSC1	H3BSC1_HUMAN	R|AITSAYYR|G	[TMTsixplex_Nterm]AITSAYYR	75-82	FALSE	6.553	75238.65759	71289.52245	68400.24928	76384.77998	130207.9227	119477.4397	ENSG00000103769
H3BSC1	H3BSC1_HUMAN	R|DHADSNIVIMLVGNK|S	[TMTsixplex_Nterm]DHADSNIVIMLVGNK[TMTsixplex_K]	111-125	FALSE	4.957	12946.07529	16307.86772	13252.4408	10849.37592	16034.51748	15127.25279	ENSG00000103769
H3BSC1	H3BSC1_HUMAN	K|VVLIGDSGVGK|S	[TMTsixplex_Nterm]VVLIGDSGVGK[TMTsixplex_K]	14-24	FALSE	6.118	92829.84737	95915.43092	80713.47103	87807.82249	143961.8981	131211.7518	ENSG00000103769
H3BSC1	H3BSC1_HUMAN	K|VVLIGDSGVGK|S	[TMTsixplex_Nterm]VVLIGDSGVGK[TMTsixplex_K]	14-24	FALSE	6.438	126529.4719	125730.1483	104438.7009	109930.9409	190254.0626	179164.1006	ENSG00000103769
H3BSC1	H3BSC1_HUMAN	R|NEFNLESK|S	[TMTsixplex_Nterm]NEFNLESK[TMTsixplex_K]	34-41	FALSE	4.985	365544.0567	378074.4986	297441.6226	337072.9049	511301.9063	443670.6842	ENSG00000103769
H3BSC1	H3BSC1_HUMAN	R|DDEYDYLFK|V	[TMTsixplex_Nterm]DDEYDYLFK[TMTsixplex_K]	5-13	FALSE	5.536	146682.2159	164281.6805	132972.5456	133779.9637	217165.4688	201354.4326	ENSG00000103769
H3BSC1	H3BSC1_HUMAN	K|STIGVEFATR|S	[TMTsixplex_Nterm]STIGVEFATR	42-51	FALSE	6.489	36133.83515	36934.03298	40912.61776	48670.89063	31200.2497	29444.06767	ENSG00000103769
H3BSZ3	H3BSZ3_HUMAN	R|IYAGQMAVLGR|T	[TMTsixplex_Nterm]IYAGQMAVLGR	28-38	FALSE	6.864	54292.12703	57230.16482	51405.25801	59065.20674	112946.8281	104851.4686	ENSG00000167186
H3BT13	H3BT13_HUMAN	K|VLHEAEGHIVTCETNTGEVYR|G	[TMTsixplex_Nterm]VLHEAEGHIVTC[Cys_CAM]ETNTGEVYR	9-29	FALSE	9.07	104339.0262	106692.7093	77616.89295	83284.72103	79331.01941	70885.03842	ENSG00000286070
H3BT13	H3BT13_HUMAN	K|VLHEAEGHIVTCETNTGEVYR|G	[TMTsixplex_Nterm]VLHEAEGHIVTC[Cys_CAM]ETNTGEVYR	9-29	FALSE	8.434	59918.84802	64000.09381	46581.05084	53227.42382	46165.04571	42704.26106	ENSG00000286070
H3BT13	H3BT13_HUMAN	K|VLHEAEGHIVTCETNTGEVYR|G	[TMTsixplex_Nterm]VLHEAEGHIVTC[Cys_CAM]ETNTGEVYR	9-29	FALSE	5.534	185954.9288	178429.0984	127885.8448	146367.2657	215207.4141	205197.3488	ENSG00000286070
H3BU51	H3BU51_HUMAN	K|SVGYPHPDWIWR|K	[TMTsixplex_Nterm]SVGYPHPDWIWR	56-67	FALSE	5.143	110053.0893	116255.6931	95083.36045	99330.26235	102173.0383	101149.0237	ENSG00000156642
H3BU54	H3BU54_HUMAN	R|ILQACGGNSLGSYSASQGVNCIR|E	[TMTsixplex_Nterm]ILQAC[Cys_CAM]GGNSLGSYSASQGVNC[Cys_CAM]IR	60-82	FALSE	7.85	3688.728434	4685.650572	6703.93329	7460.072995	16978.13119	18140.00171	ENSG00000166123
H3BU54	H3BU54_HUMAN	R|ILQACGGNSLGSYSASQGVNCIR|E	[TMTsixplex_Nterm]ILQAC[Cys_CAM]GGNSLGSYSASQGVNC[Cys_CAM]IR	60-82	FALSE	9.78	4399.031648	5106.060674	6810.77135	7657.748539	15709.4414	15525.68088	ENSG00000166123
H3BUD9	H3BUD9_HUMAN	K|FLALGDSGVGK|T	[TMTsixplex_Nterm]FLALGDSGVGK[TMTsixplex_K]	12-22	FALSE	5.577	116035.0976	123829.0567	83123.09843	96996.63774	275309.8438	239589.9666	ENSG00000069974
H3BUD9	H3BUD9_HUMAN	R|SLTTAFFR|D	[TMTsixplex_Nterm]SLTTAFFR	83-90	FALSE	6.377	7704.637781	7836.921715	6678.989042	6939.366626	14211.76934	12774.60801	ENSG00000069974
H3BUR9	H3BUR9_HUMAN	K|MIDLSGNPVLR|I	[TMTsixplex_Nterm]MIDLSGNPVLR	122-132	FALSE	5.705	23899.10769	25371.59386	19852.47408	21355.13129	32899.68116	31804.07934	ENSG00000103502
[truncated: 33,998 more rows]
